# Supplementary material for: Geometric and energetic data from ab initio calculations of haloethene, haloimine, halomethylenephosphine, haloiminophosphine, halodiazene, halodiphosphene and halocyclopropane
Source: Data Brief. 2019 Nov 2;27:104738. doi: 10.1016/j.dib.2019.104738 (PMC6861602; doi:10.1016/j.dib.2019.104738)
Supplement: Multimedia component 3 [file mmc3.zip › CCC/B3LYP/HHCCCBrF.out]

Q-Chem Developer Version!
                  Welcome to Q-Chem
     A Quantum Leap Into The Future Of Chemistry


 Q-Chem 5.1, Q-Chem, Inc., Pleasanton, CA (2018)

 Yihan Shao,  Zhengting Gan,  E. Epifanovsky,  A. T. B. Gilbert,  M. Wormit,  
 J. Kussmann,  A. W. Lange,  A. Behn,  Jia Deng,  Xintian Feng,  D. Ghosh,  
 M. Goldey,  P. R. Horn,  L. D. Jacobson,  I. Kaliman,  T. Kus,  A. Landau,  
 Jie Liu,  E. I. Proynov,  R. M. Richard,  R. P. Steele,  E. J. Sundstrom,  
 H. L. Woodcock III,  P. M. Zimmerman,  D. Zuev,  B. Albrecht,  E. Alguire,  
 S. A. Baeppler,  D. Barton,  Z. Benda,  Y. A. Bernard,  E. J. Berquist,  
 K. B. Bravaya,  H. Burton,  D. Casanova,  Chun-Min Chang,  Yunqing Chen,  
 A. Chien,  K. D. Closser,  M. P. Coons,  S. Coriani,  S. Dasgupta,  
 A. L. Dempwolff,  M. Diedenhofen,  Hainam Do,  R. G. Edgar,  Po-Tung Fang,  
 S. Faraji,  S. Fatehi,  Qingguo Feng,  K. D. Fenk,  J. Fosso-Tande,  
 Qinghui Ge,  A. Ghysels,  G. Gidofalvi,  J. Gomes,  J. Gonthier,  A. Gunina,  
 D. Hait,  M. W. D. Hanson-Heine,  P. H. P. Harbach,  A. W. Hauser,  
 J. E. Herr,  E. G. Hohenstein,  Z. C. Holden,  Kerwin Hui,  B. C. Huynh,  
 T.-C. Jagau,  Hyunjun Ji,  B. Kaduk,  K. Khistyaev,  Jaehoon Kim,  
 P. Klunzinger,  K. Koh,  D. Kosenkov,  L. Koulias,  T. Kowalczyk,  
 C. M. Krauter,  A. Kunitsa,  Ka Un Lao,  A. Laurent,  K. V. Lawler,  
 Joonho Lee,  D. Lefrancois,  S. Lehtola,  D. S. Levine,  Yi-Pei Li,  
 You-Sheng Lin,  Fenglai Liu,  E. Livshits,  A. Luenser,  P. Manohar,  
 E. Mansoor,  S. F. Manzer,  Shan-Ping Mao,  Yuezhi Mao,  N. Mardirossian,  
 A. V. Marenich,  T. Markovich,  L. A. Martinez-Martinez,  S. A. Maurer,  
 N. J. Mayhall,  S. C. McKenzie,  J.-M. Mewes,  A. F. Morrison,  
 J. W. Mullinax,  K. Nanda,  T. S. Nguyen-Beck,  R. Olivares-Amaya,  
 J. A. Parkhill,  T. M. Perrine,  F. Plasser,  P. Pokhilko,  S. Prager,  
 A. Prociuk,  E. Ramos,  D. R. Rehn,  F. Rob,  M. Schneider,  N. Sergueev,  
 S. M. Sharada,  S. Sharma,  D. W. Small,  T. Stauch,  T. Stein,  
 Yu-Chuan Su,  A. J. W. Thom,  A. Tkatchenko,  T. Tsuchimochi,  N. M. Tubman,  
 L. Vogt,  M. L. Vidal,  O. Vydrov,  M. A. Watson,  J. Wenzel,  
 M. de Wergifosse,  T. A. Wesolowski,  A. White,  J. Witte,  A. Yamada,  
 Jun Yang,  K. Yao,  S. Yeganeh,  S. R. Yost,  Zhi-Qiang You,  A. Zech,  
 Igor Ying Zhang,  Xing Zhang,  Yan Zhao,  Ying Zhu,  B. R. Brooks,  
 G. K. L. Chan,  C. J. Cramer,  M. S. Gordon,  W. J. Hehre,  A. Klamt,  
 M. W. Schmidt,  C. D. Sherrill,  D. G. Truhlar,  A. Aspuru-Guzik,  R. Baer,  
 A. T. Bell,  N. A. Besley,  Jeng-Da Chai,  A. E. DePrince, III,  
 R. A. DiStasio Jr.,  A. Dreuw,  B. D. Dunietz,  T. R. Furlani,  
 Chao-Ping Hsu,  Yousung Jung,  Jing Kong,  D. S. Lambrecht,  WanZhen Liang,  
 C. Ochsenfeld,  V. A. Rassolov,  L. V. Slipchenko,  J. E. Subotnik,  
 T. Van Voorhis,  J. M. Herbert,  A. I. Krylov,  P. M. W. Gill,  M. Head-Gordon

 Contributors to earlier versions of Q-Chem not listed above: 
 R. D. Adamson,  B. Austin,  J. Baker,  G. J. O. Beran,  K. Brandhorst,  
 S. T. Brown,  E. F. C. Byrd,  A. K. Chakraborty,  C.-L. Cheng,  
 Siu Hung Chien,  D. M. Chipman,  D. L. Crittenden,  H. Dachsel,  
 R. J. Doerksen,  A. D. Dutoi,  L. Fusti-Molnar,  W. A. Goddard III,  
 A. Golubeva-Zadorozhnaya,  S. R. Gwaltney,  G. Hawkins,  A. Heyden,  
 S. Hirata,  G. Kedziora,  F. J. Keil,  C. Kelley,  Jihan Kim,  R. A. King,  
 R. Z. Khaliullin,  P. P. Korambath,  W. Kurlancheek,  A. M. Lee,  M. S. Lee,  
 S. V. Levchenko,  Ching Yeh Lin,  D. Liotard,  R. C. Lochan,  I. Lotan,  
 P. E. Maslen,  N. Nair,  D. P. O'Neill,  D. Neuhauser,  E. Neuscamman,  
 C. M. Oana,  R. Olson,  B. Peters,  R. Peverati,  P. A. Pieniazek,  
 Y. M. Rhee,  J. Ritchie,  M. A. Rohrdanz,  E. Rosta,  N. J. Russ,  
 H. F. Schaefer III,  N. E. Schultz,  N. Shenvi,  A. C. Simmonett,  A. Sodt,  
 D. Stuck,  K. S. Thanthiriwatte,  V. Vanovschi,  Tao Wang,  A. Warshel,  
 C. F. Williams,  Q. Wu,  X. Xu,  W. Zhang

 Please cite Q-Chem as follows:
 Y. Shao et al., Mol. Phys. 113, 184-215 (2015)
 DOI: 10.1080/00268976.2014.952696

 Q-Chem 5.1.1 for Intel X86 EM64T Linux

 Parts of Q-Chem use Armadillo 8.300.2 (Tropical Shenanigans).
 http://arma.sourceforge.net/

 Q-Chem begins on Tue Oct  9 20:25:34 2018  

Host: 
0

     Scratch files written to /scratch/taweetham/qchem18986//
Input Ideriv = 2
Curr. Ideriv = -1
Max.  Ideriv = 2

Checking the input file for inconsistencies... 	...done.

--------------------------------------------------------------
User input:
--------------------------------------------------------------
$molecule
0 1
C 
C 1 CC 
C 2 CC 1 60.0
H 2 CH 1 ANG  3 pDHA
H 2 CH 1 ANG  3 mDHA
Br 3 CBr 1 ANG  2 mDHA
F 3 CF 1 ANG  2 pDHA
H 1 CH 2 ANG  3 pDHA
H 1 CH 2 ANG  3 mDHA

CC=1.54
CH=1.09
CF=1.35
CCl=1.77
CBr=1.94
CI=2.14
ANG=118.0
pDHA=107.9
mDHA=-107.9
$end

$rem
   job_type	optimization
   basis	6-311++g**
   method	b3lyp
   mem_total	32000
$end

--------------------------------------------------------------
 ----------------------------------------------------------------
             Standard Nuclear Orientation (Angstroms)
    I     Atom           X                Y                Z
 ----------------------------------------------------------------
    1      C      -1.6419336676    -0.7280089185     0.7701144798
    2      C      -1.6422402305    -0.7282934109    -0.7698854634
    3      C      -0.7356983793     0.2501941885    -0.0002466586
    4      H      -1.1715530699    -1.5677902507    -1.2815480992
    5      H      -2.5151968547    -0.3229707421    -1.2815105864
    6      Br      1.1749715194    -0.0858719988    -0.0000100724
    7      F      -1.0702544733     1.5580826300    -0.0000355630
    8      H      -2.5146865572    -0.3224971827     1.2819373260
    9      H      -1.1710427724    -1.5673166913     1.2818998132
 ----------------------------------------------------------------
 Molecular Point Group                 C1    NOp =  1
 Largest Abelian Subgroup              C1    NOp =  1
 Nuclear Repulsion Energy =   324.9633162443 hartrees
 There are       33 alpha and       33 beta electrons
 Requested basis set is 6-311++G(d,p)
 There are 63 shells and 164 basis functions

 Total QAlloc Memory Limit  32000 MB
 Mega-Array Size       188 MB
 MEM_STATIC part       192 MB
 A cutoff of  1.0D-11 yielded   1854 shell pairs
 There are     12952 function pairs (     14096 Cartesian)

 -------------------------------------------------------
 OpenMP Integral Computing Module                       
 Release: version 1.0, May 2013, Q-Chem Inc. Pittsburgh 
 -------------------------------------------------------
 Integral Job Info:
 Integral job number is                      11
 Integral operator is                         1
 short-range coefficients                     0
 long-range coefficients              100000000
 Omega coefficients                           0
 if combine SR and LR in K                    0
 Integral screening is                        0
 Integral computing path is                   2
 max size of driver memory is            800000
 size of driver memory is                593474
 size of scratch memory is             29623520
 max col of scratch BK array               1296
 max len of scratch array in speh3          155
 max len of scratch index in speh4           18
 max int batch size is                      520
 min int batch size is                       52
 fixed nKL is                                45
 max L of basis functions is                  2
 order of int derivative is                   0
 number of shells is                         63
 number of basis is                         171
 number of cartesian basis is               171
 number of contracted shell pairs          1854
 number of primitive shell pairs           4714
 maxK2 (contraction) of shell pair           36
 max number of K2 of shell pair               1
 max number of CS2 of shell pair            241
 max number of PS2 of shell pair            504
 mem total for path MDJ                  521788
 -------------------------------------------------------
 Smallest overlap matrix eigenvalue = 7.61E-05

 Scale SEOQF with 1.000000e-01/1.000000e-01/1.000000e-01

 Standard Electronic Orientation quadrupole field applied
 Nucleus-field energy     =     0.0000000049 hartrees
 Guess from superposition of atomic densities
 Warning:  Energy on first SCF cycle will be non-variational
 SAD guess density has 66.000000 electrons

 -----------------------------------------------------------------------
  General SCF calculation program by
  Eric Jon Sundstrom, Paul Horn, Yuezhi Mao, Dmitri Zuev, Alec White,
  David Stuck, Shaama M.S., Shane Yost, Joonho Lee, David Small,
  Daniel Levine, Susi Lehtola, Hugh Burton, Evgeny Epifanovsky
 -----------------------------------------------------------------------
 Exchange:     0.2000 Hartree-Fock + 0.0800 Slater + 0.7200 B88
 Correlation:  0.1900 VWN1RPA + 0.8100 LYP
 Using SG-1 standard quadrature grid
 using 4 threads for integral computing
 -------------------------------------------------------
 OpenMP Integral computing Module                
 Release: version 2.0, May 2017, Q-Chem Inc. Pleasanton 
 -------------------------------------------------------
 -------------------------------------------------------
 OpenMP BLAS3 based DFT computing Module                
 Release: version 1.0, May 2013, Q-Chem Inc. Pittsburgh 
 -------------------------------------------------------
 A restricted SCF calculation will be
 performed using DIIS
 SCF converges when DIIS error is below 1.0e-08
 ---------------------------------------
  Cycle       Energy         DIIS error
 ---------------------------------------
    1   -2791.4614410690      4.39e-02  
    2   -2790.6519500672      5.29e-03  
    3   -2790.5958341572      6.73e-03  
    4   -2790.7298746314      6.32e-04  
    5   -2790.7307984641      3.26e-04  
    6   -2790.7311244235      8.35e-05  
    7   -2790.7311492930      2.46e-05  
    8   -2790.7311503456      3.33e-06  
    9   -2790.7311503660      9.86e-07  
   10   -2790.7311503675      7.36e-07  
   11   -2790.7311503687      3.87e-08  
   12   -2790.7311503688      8.22e-09  Convergence criterion met
 ---------------------------------------
 SCF time:   CPU 24.41s  wall 6.00s 
 SCF   energy in the final basis set =    -2790.7311503688
 Total energy in the final basis set =    -2790.7311503688

 --------------------------------------------------------------

                    Orbital Energies (a.u.)
 --------------------------------------------------------------

 Alpha MOs
 -- Occupied --
******* -62.491 -56.312 -56.308 -56.307 -24.705 -10.326 -10.208
-10.208  -8.700  -6.532  -6.518  -6.518  -2.642  -2.639  -2.638
 -2.628  -2.628  -1.247  -0.883  -0.790  -0.636  -0.624  -0.537
 -0.522  -0.483  -0.455  -0.416  -0.400  -0.339  -0.331  -0.303
 -0.277
 -- Virtual --
 -0.033  -0.007   0.012   0.013   0.027   0.047   0.057   0.059
  0.064   0.072   0.088   0.090   0.098   0.104   0.125   0.127
  0.136   0.136   0.140   0.149   0.164   0.165   0.172   0.206
  0.232   0.235   0.259   0.262   0.274   0.306   0.371   0.375
  0.384   0.401   0.426   0.437   0.456   0.470   0.484   0.495
  0.518   0.546   0.565   0.591   0.593   0.612   0.630   0.634
  0.665   0.667   0.697   0.706   0.770   0.791   0.860   0.892
  0.913   1.005   1.173   1.237   1.273   1.317   1.389   1.431
  1.442   1.471   1.488   1.500   1.514   1.571   1.612   1.687
  1.724   1.739   1.773   1.811   1.881   1.917   1.954   2.025
  2.032   2.042   2.096   2.168   2.188   2.200   2.215   2.223
  2.453   2.525   2.539   2.593   2.659   2.686   2.711   2.822
  2.850   2.892   2.994   3.146   3.388   3.607   3.754   3.795
  3.796   3.808   4.004   4.007   4.029   4.046   4.121   4.226
  4.330   4.398   4.854   6.343   6.411   6.610   6.695   7.576
  7.590   7.689  23.566  23.810  23.857  47.915  66.762 289.771
289.784 289.9101020.706
 --------------------------------------------------------------

          Ground-State Mulliken Net Atomic Charges

     Atom                 Charge (a.u.)
  ----------------------------------------
      1 C                    -0.271029
      2 C                    -0.270896
      3 C                    -0.010276
      4 H                     0.156023
      5 H                     0.172229
      6 Br                   -0.043540
      7 F                    -0.060773
      8 H                     0.172248
      9 H                     0.156014
  ----------------------------------------
  Sum of atomic charges =     0.000000

 -----------------------------------------------------------------
                    Cartesian Multipole Moments
 -----------------------------------------------------------------
    Charge (ESU x 10^10)
                 0.0000
    Dipole Moment (Debye)
         X      -1.5000      Y      -1.7341      Z       0.0000
       Tot       2.2928
    Quadrupole Moments (Debye-Ang)
        XX     -38.8090     XY       1.2911     YY     -43.7556
        XZ       0.0011     YZ       0.0005     ZZ     -41.5285
    Octopole Moments (Debye-Ang^2)
       XXX      27.1993    XXY       1.7466    XYY      12.2899
       YYY       3.1523    XXZ      -0.0007    XYZ      -0.0022
       YYZ      -0.0012    XZZ       5.7725    YZZ       0.9336
       ZZZ       0.0018
    Hexadecapole Moments (Debye-Ang^3)
      XXXX    -448.1170   XXXY     -22.5401   XXYY    -117.8740
      XYYY     -12.2696   YYYY    -180.0845   XXXZ       0.0103
      XXYZ       0.0046   XYYZ       0.0029   YYYZ       0.0037
      XXZZ     -92.5114   XYZZ      -3.2227   YYZZ     -45.2984
      XZZZ      -0.0022   YZZZ      -0.0010   ZZZZ    -114.0017
 -----------------------------------------------------------------
 Calculating analytic gradient of the SCF energy
 Gradient of SCF Energy
            1           2           3           4           5           6
    1  -0.0109671  -0.0109745   0.0288891   0.0008640  -0.0040471   0.0017454
    2  -0.0096275  -0.0096518   0.0415074  -0.0044972  -0.0016964  -0.0049940
    3   0.0096993  -0.0096803  -0.0000780  -0.0025488  -0.0029660   0.0000188
            7           8           9
    1  -0.0023331  -0.0040453   0.0008687
    2  -0.0048503  -0.0016963  -0.0044938
    3   0.0000305   0.0029712   0.0025533
 Max gradient component =       4.151E-02
 RMS gradient           =       1.112E-02
 Gradient time:  CPU 6.09 s  wall 1.58 s
 Geometry Optimization Parameters
   NAtoms,    NIC,     NZ,  NCons,   NDum,   NFix, NCnnct, MaxDiis
        9      69       9       0       0       0       0       0


** GEOMETRY OPTIMIZATION IN DELOCALIZED INTERNAL COORDINATES **
   Searching for a Minimum

   Optimization Cycle:   1

                       Coordinates (Angstroms)
     ATOM                X               Y               Z
      1  C        -1.6419336676   -0.7280089185    0.7701144798
      2  C        -1.6422402305   -0.7282934109   -0.7698854634
      3  C        -0.7356983793    0.2501941885   -0.0002466586
      4  H        -1.1715530699   -1.5677902507   -1.2815480992
      5  H        -2.5151968547   -0.3229707421   -1.2815105864
      6  Br        1.1749715194   -0.0858719988   -0.0000100724
      7  F        -1.0702544733    1.5580826300   -0.0000355630
      8  H        -2.5146865572   -0.3224971827    1.2819373260
      9  H        -1.1710427724   -1.5673166913    1.2818998132
   Point Group: c1    Number of degrees of freedom:    21


   Energy is  -2790.731150369


 Attempting to Generate Delocalized Internal Coordinates

 21 Hessian modes will be used to form the next step
  Hessian Eigenvalues:
     0.015727    0.020947    0.020947    0.025421    0.030502    0.030782
     0.080272    0.083665    0.088584    0.091779    0.131134    0.134501
     0.175927    0.251101    0.263427    0.285189    0.348126    0.348126
     0.348126    0.348126    0.550214

 Minimum Search - Taking Simple RFO Step
 Searching for Lamda that Minimizes Along All modes
 Value Taken    Lamda =  -0.00529574
 Step Taken.  Stepsize is  0.183111

                             Maximum     Tolerance    Cnvgd?
         Gradient           0.020435      0.000300      NO
         Displacement       0.132700      0.001200      NO
         Energy change     *********      0.000001      NO


 New Cartesian Coordinates Obtained by Inverse Iteration

 Displacement from previous Coordinates is:  0.168688
 ----------------------------------------------------------------
             Standard Nuclear Orientation (Angstroms)
    I     Atom           X                Y                Z
 ----------------------------------------------------------------
    1      C      -1.6397666002    -0.7329866762     0.7650351236
    2      C      -1.6399407730    -0.7331584351    -0.7646385160
    3      C      -0.7621918963     0.2093681097    -0.0000246309
    4      H      -1.1643237746    -1.5559843621    -1.2827988891
    5      H      -2.4892904178    -0.2955202551    -1.2766285090
    6      Br      1.1486281731    -0.0788219191    -0.0002894721
    7      F      -1.0876598643     1.5235994390    -0.0002793570
    8      H      -2.4890152478    -0.2952338345     1.2770928510
    9      H      -1.1640740845    -1.5557344432     1.2832465755
 ----------------------------------------------------------------
 Molecular Point Group                 C1    NOp =  1
 Largest Abelian Subgroup              C1    NOp =  1
 Nuclear Repulsion Energy =   328.1529091562 hartrees
 There are       33 alpha and       33 beta electrons
 Applying Cartesian multipole field
    Component          Value
    ---------          -----
     (2,0,0)        1.00000E-11
     (0,2,0)        2.00000E-11
     (0,0,2)       -3.00000E-11
 Nucleus-field energy     =     0.0000000047 hartrees
 Requested basis set is 6-311++G(d,p)
 There are 63 shells and 164 basis functions
 A cutoff of  1.0D-11 yielded   1856 shell pairs
 There are     12960 function pairs (     14104 Cartesian)
 Smallest overlap matrix eigenvalue = 6.30E-05
 Guess MOs from SCF MO coefficient file

 -----------------------------------------------------------------------
  General SCF calculation program by
  Eric Jon Sundstrom, Paul Horn, Yuezhi Mao, Dmitri Zuev, Alec White,
  David Stuck, Shaama M.S., Shane Yost, Joonho Lee, David Small,
  Daniel Levine, Susi Lehtola, Hugh Burton, Evgeny Epifanovsky
 -----------------------------------------------------------------------
 Exchange:     0.2000 Hartree-Fock + 0.0800 Slater + 0.7200 B88
 Correlation:  0.1900 VWN1RPA + 0.8100 LYP
 Using SG-1 standard quadrature grid
 using 4 threads for integral computing
 -------------------------------------------------------
 OpenMP Integral computing Module                
 Release: version 2.0, May 2017, Q-Chem Inc. Pleasanton 
 -------------------------------------------------------
 -------------------------------------------------------
 OpenMP BLAS3 based DFT computing Module                
 Release: version 1.0, May 2013, Q-Chem Inc. Pittsburgh 
 -------------------------------------------------------
 A restricted SCF calculation will be
 performed using DIIS
 SCF converges when DIIS error is below 1.0e-08
 ---------------------------------------
  Cycle       Energy         DIIS error
 ---------------------------------------
    1   -2790.7330360340      5.99e-04  
    2   -2790.7342262651      2.80e-04  
    3   -2790.7342238630      2.85e-04  
    4   -2790.7344534007      3.34e-05  
    5   -2790.7344560972      8.11e-06  
    6   -2790.7344562816      2.67e-06  
    7   -2790.7344563051      6.93e-07  
    8   -2790.7344563057      1.31e-07  
    9   -2790.7344563058      2.55e-08  
   10   -2790.7344563058      7.12e-09  Convergence criterion met
 ---------------------------------------
 SCF time:   CPU 21.15s  wall 5.00s 
 SCF   energy in the final basis set =    -2790.7344563058
 Total energy in the final basis set =    -2790.7344563058

 --------------------------------------------------------------

                    Orbital Energies (a.u.)
 --------------------------------------------------------------

 Alpha MOs
 -- Occupied --
******* -62.490 -56.310 -56.306 -56.306 -24.701 -10.321 -10.206
-10.205  -8.698  -6.530  -6.517  -6.516  -2.641  -2.637  -2.637
 -2.626  -2.626  -1.243  -0.898  -0.792  -0.643  -0.621  -0.541
 -0.526  -0.481  -0.454  -0.417  -0.403  -0.341  -0.332  -0.303
 -0.279
 -- Virtual --
 -0.031  -0.007   0.012   0.013   0.027   0.047   0.059   0.061
  0.065   0.072   0.089   0.089   0.100   0.105   0.126   0.127
  0.136   0.137   0.143   0.152   0.165   0.168   0.173   0.207
  0.232   0.236   0.267   0.277   0.280   0.314   0.373   0.373
  0.384   0.402   0.428   0.436   0.457   0.468   0.479   0.497
  0.522   0.554   0.567   0.591   0.597   0.613   0.642   0.644
  0.669   0.670   0.704   0.706   0.771   0.800   0.862   0.895
  0.918   1.012   1.165   1.245   1.289   1.327   1.390   1.442
  1.464   1.473   1.496   1.496   1.508   1.574   1.627   1.686
  1.727   1.748   1.791   1.834   1.892   1.935   1.962   2.042
  2.044   2.049   2.107   2.179   2.194   2.206   2.226   2.234
  2.469   2.538   2.552   2.616   2.653   2.696   2.722   2.844
  2.878   2.931   3.010   3.205   3.426   3.628   3.758   3.795
  3.804   3.817   4.013   4.015   4.035   4.050   4.131   4.231
  4.366   4.404   4.874   6.349   6.414   6.625   6.703   7.578
  7.592   7.693  23.625  23.851  23.890  47.922  66.767 289.773
289.787 289.9131020.714
 --------------------------------------------------------------

          Ground-State Mulliken Net Atomic Charges

     Atom                 Charge (a.u.)
  ----------------------------------------
      1 C                    -0.269835
      2 C                    -0.269890
      3 C                    -0.012345
      4 H                     0.157583
      5 H                     0.174525
      6 Br                   -0.044371
      7 F                    -0.067770
      8 H                     0.174519
      9 H                     0.157584
  ----------------------------------------
  Sum of atomic charges =     0.000000

 -----------------------------------------------------------------
                    Cartesian Multipole Moments
 -----------------------------------------------------------------
    Charge (ESU x 10^10)
                 0.0000
    Dipole Moment (Debye)
         X      -1.5036      Y      -1.7373      Z       0.0005
       Tot       2.2976
    Quadrupole Moments (Debye-Ang)
        XX     -38.9357     XY       1.2557     YY     -43.7916
        XZ      -0.0006     YZ       0.0004     ZZ     -41.2724
    Octopole Moments (Debye-Ang^2)
       XXX      29.4252    XXY       2.5909    XYY      13.0028
       YYY       3.9300    XXZ       0.0032    XYZ      -0.0009
       YYZ       0.0049    XZZ       6.1805    YZZ       1.1598
       ZZZ       0.0143
    Hexadecapole Moments (Debye-Ang^3)
      XXXX    -444.1017   XXXY     -23.8838   XXYY    -116.6847
      XYYY     -13.0678   YYYY    -176.1257   XXXZ       0.0211
      XXYZ       0.0055   XYYZ       0.0081   YYYZ       0.0088
      XXZZ     -91.1973   XYZZ      -3.6710   YYZZ     -44.4448
      XZZZ       0.0220   YZZZ       0.0066   ZZZZ    -112.2717
 -----------------------------------------------------------------
 Calculating analytic gradient of the SCF energy
 Gradient of SCF Energy
            1           2           3           4           5           6
    1  -0.0038240  -0.0038286   0.0082729   0.0006583   0.0002720  -0.0025260
    2  -0.0041108  -0.0040984   0.0174207   0.0002918  -0.0004166  -0.0025677
    3   0.0000590  -0.0000499   0.0000097  -0.0003689  -0.0009061  -0.0000026
            7           8           9
    1   0.0000497   0.0002722   0.0006537
    2  -0.0063911  -0.0004158   0.0002877
    3  -0.0000104   0.0009038   0.0003655
 Max gradient component =       1.742E-02
 RMS gradient           =       4.269E-03
 Gradient time:  CPU 6.15 s  wall 1.59 s
 Geometry Optimization Parameters
   NAtoms,    NIC,     NZ,  NCons,   NDum,   NFix, NCnnct, MaxDiis
        9      69       9       0       0       0       0       0

 Cartesian Hessian Update
 Hessian Updated using BFGS Update


** GEOMETRY OPTIMIZATION IN DELOCALIZED INTERNAL COORDINATES **
   Searching for a Minimum

   Optimization Cycle:   2

                       Coordinates (Angstroms)
     ATOM                X               Y               Z
      1  C        -1.6397666002   -0.7329866762    0.7650351236
      2  C        -1.6399407730   -0.7331584351   -0.7646385160
      3  C        -0.7621918963    0.2093681097   -0.0000246309
      4  H        -1.1643237746   -1.5559843621   -1.2827988891
      5  H        -2.4892904178   -0.2955202551   -1.2766285090
      6  Br        1.1486281731   -0.0788219191   -0.0002894721
      7  F        -1.0876598643    1.5235994390   -0.0002793570
      8  H        -2.4890152478   -0.2952338345    1.2770928510
      9  H        -1.1640740845   -1.5557344432    1.2832465755
   Point Group: c1    Number of degrees of freedom:    21


   Energy is  -2790.734456306

 Hessian Updated using BFGS Update

 19 Hessian modes will be used to form the next step
  Hessian Eigenvalues:
     0.015727    0.020947    0.022589    0.025327    0.030502    0.030782
     0.080272    0.082769    0.087847    0.088584    0.111627    0.132442
     0.178100    0.251101    0.253085    0.270997    0.348107    0.351169
     0.553754

 Minimum Search - Taking Simple RFO Step
 Searching for Lamda that Minimizes Along All modes
 Value Taken    Lamda =  -0.00086358
 Step Taken.  Stepsize is  0.101494

                             Maximum     Tolerance    Cnvgd?
         Gradient           0.006357      0.000300      NO
         Displacement       0.065808      0.001200      NO
         Energy change     -0.003306      0.000001      NO


 New Cartesian Coordinates Obtained by Inverse Iteration

 Displacement from previous Coordinates is:  0.082323
 ----------------------------------------------------------------
             Standard Nuclear Orientation (Angstroms)
    I     Atom           X                Y                Z
 ----------------------------------------------------------------
    1      C      -1.6345458813    -0.7320335720     0.7648522019
    2      C      -1.6347353991    -0.7322450169    -0.7645468748
    3      C      -0.7659635018     0.1924764573    -0.0000762043
    4      H      -1.1752171878    -1.5648285178    -1.2791012556
    5      H      -2.4861796408    -0.2868783933    -1.2647917051
    6      Br      1.1579425806    -0.0558622690    -0.0002511556
    7      F      -1.0882201289     1.5158513010    -0.0001153754
    8      H      -2.4858636730    -0.2865265651     1.2651888351
    9      H      -1.1748516534    -1.5644258008     1.2795567098
 ----------------------------------------------------------------
 Molecular Point Group                 C1    NOp =  1
 Largest Abelian Subgroup              C1    NOp =  1
 Nuclear Repulsion Energy =   328.1392502259 hartrees
 There are       33 alpha and       33 beta electrons
 Applying Cartesian multipole field
    Component          Value
    ---------          -----
     (2,0,0)        1.00000E-11
     (0,2,0)        2.00000E-11
     (0,0,2)       -3.00000E-11
 Nucleus-field energy     =     0.0000000047 hartrees
 Requested basis set is 6-311++G(d,p)
 There are 63 shells and 164 basis functions
 A cutoff of  1.0D-11 yielded   1856 shell pairs
 There are     12960 function pairs (     14104 Cartesian)
 Smallest overlap matrix eigenvalue = 5.75E-05
 Guess MOs from SCF MO coefficient file

 -----------------------------------------------------------------------
  General SCF calculation program by
  Eric Jon Sundstrom, Paul Horn, Yuezhi Mao, Dmitri Zuev, Alec White,
  David Stuck, Shaama M.S., Shane Yost, Joonho Lee, David Small,
  Daniel Levine, Susi Lehtola, Hugh Burton, Evgeny Epifanovsky
 -----------------------------------------------------------------------
 Exchange:     0.2000 Hartree-Fock + 0.0800 Slater + 0.7200 B88
 Correlation:  0.1900 VWN1RPA + 0.8100 LYP
 Using SG-1 standard quadrature grid
 using 4 threads for integral computing
 -------------------------------------------------------
 OpenMP Integral computing Module                
 Release: version 2.0, May 2017, Q-Chem Inc. Pleasanton 
 -------------------------------------------------------
 -------------------------------------------------------
 OpenMP BLAS3 based DFT computing Module                
 Release: version 1.0, May 2013, Q-Chem Inc. Pittsburgh 
 -------------------------------------------------------
 A restricted SCF calculation will be
 performed using DIIS
 SCF converges when DIIS error is below 1.0e-08
 ---------------------------------------
  Cycle       Energy         DIIS error
 ---------------------------------------
    1   -2790.7344490514      3.21e-04  
    2   -2790.7348868641      1.07e-04  
    3   -2790.7348798309      1.24e-04  
    4   -2790.7349151561      1.82e-05  
    5   -2790.7349160320      3.74e-06  
    6   -2790.7349160701      1.44e-06  
    7   -2790.7349160767      3.51e-07  
    8   -2790.7349160771      1.20e-07  
    9   -2790.7349160771      3.62e-08  
   10   -2790.7349160771      7.54e-09  Convergence criterion met
 ---------------------------------------
 SCF time:   CPU 21.14s  wall 5.00s 
 SCF   energy in the final basis set =    -2790.7349160771
 Total energy in the final basis set =    -2790.7349160771

 --------------------------------------------------------------

                    Orbital Energies (a.u.)
 --------------------------------------------------------------

 Alpha MOs
 -- Occupied --
******* -62.489 -56.309 -56.306 -56.305 -24.699 -10.321 -10.205
-10.205  -8.698  -6.529  -6.516  -6.516  -2.640  -2.637  -2.636
 -2.626  -2.626  -1.239  -0.903  -0.792  -0.644  -0.620  -0.542
 -0.527  -0.479  -0.453  -0.415  -0.404  -0.343  -0.331  -0.302
 -0.282
 -- Virtual --
 -0.032  -0.007   0.012   0.013   0.027   0.047   0.059   0.062
  0.064   0.072   0.087   0.089   0.101   0.105   0.126   0.127
  0.136   0.137   0.143   0.153   0.166   0.168   0.174   0.207
  0.232   0.234   0.266   0.281   0.282   0.318   0.372   0.374
  0.384   0.401   0.430   0.436   0.457   0.467   0.480   0.498
  0.523   0.557   0.567   0.592   0.599   0.615   0.642   0.647
  0.667   0.670   0.701   0.708   0.770   0.797   0.858   0.891
  0.921   1.015   1.169   1.248   1.293   1.327   1.389   1.439
  1.470   1.473   1.495   1.498   1.501   1.574   1.631   1.686
  1.730   1.758   1.788   1.840   1.899   1.936   1.967   2.041
  2.046   2.050   2.102   2.186   2.194   2.204   2.234   2.236
  2.474   2.545   2.545   2.619   2.656   2.698   2.724   2.848
  2.889   2.928   3.011   3.225   3.436   3.626   3.750   3.790
  3.810   3.820   4.014   4.014   4.034   4.048   4.131   4.226
  4.378   4.404   4.873   6.352   6.416   6.628   6.697   7.578
  7.591   7.692  23.642  23.862  23.908  47.922  66.770 289.773
289.786 289.9121020.714
 --------------------------------------------------------------

          Ground-State Mulliken Net Atomic Charges

     Atom                 Charge (a.u.)
  ----------------------------------------
      1 C                    -0.271420
      2 C                    -0.271390
      3 C                    -0.004685
      4 H                     0.158739
      5 H                     0.175468
      6 Br                   -0.046776
      7 F                    -0.074146
      8 H                     0.175471
      9 H                     0.158738
  ----------------------------------------
  Sum of atomic charges =     0.000000

 -----------------------------------------------------------------
                    Cartesian Multipole Moments
 -----------------------------------------------------------------
    Charge (ESU x 10^10)
                 0.0000
    Dipole Moment (Debye)
         X      -1.5499      Y      -1.8055      Z       0.0003
       Tot       2.3795
    Quadrupole Moments (Debye-Ang)
        XX     -38.8446     XY       1.3981     YY     -43.7606
        XZ      -0.0000     YZ       0.0004     ZZ     -41.2797
    Octopole Moments (Debye-Ang^2)
       XXX      28.6337    XXY       2.3467    XYY      12.6228
       YYY       2.6466    XXZ       0.0020    XYZ      -0.0014
       YYZ       0.0031    XZZ       5.9842    YZZ       0.7893
       ZZZ       0.0125
    Hexadecapole Moments (Debye-Ang^3)
      XXXX    -444.5083   XXXY     -24.7671   XXYY    -116.7073
      XYYY     -14.0735   YYYY    -174.5113   XXXZ       0.0209
      XXYZ       0.0046   XYYZ       0.0085   YYYZ       0.0053
      XXZZ     -91.4782   XYZZ      -4.0914   YYZZ     -44.0659
      XZZZ       0.0186   YZZZ       0.0014   ZZZZ    -111.9644
 -----------------------------------------------------------------
 Calculating analytic gradient of the SCF energy
 Gradient of SCF Energy
            1           2           3           4           5           6
    1   0.0009886   0.0009934  -0.0028775  -0.0000207   0.0002508  -0.0001847
    2   0.0001602   0.0001574   0.0027933   0.0003564  -0.0001674  -0.0010050
    3  -0.0032387   0.0032351  -0.0000091   0.0004139   0.0002537   0.0000011
            7           8           9
    1   0.0006167   0.0002496  -0.0000162
    2  -0.0024886  -0.0001678   0.0003615
    3   0.0000088  -0.0002537  -0.0004110
 Max gradient component =       3.239E-03
 RMS gradient           =       1.327E-03
 Gradient time:  CPU 6.15 s  wall 1.59 s
 Geometry Optimization Parameters
   NAtoms,    NIC,     NZ,  NCons,   NDum,   NFix, NCnnct, MaxDiis
        9      69       9       0       0       0       0       0

 Cartesian Hessian Update
 Hessian Updated using BFGS Update


** GEOMETRY OPTIMIZATION IN DELOCALIZED INTERNAL COORDINATES **
   Searching for a Minimum

   Optimization Cycle:   3

                       Coordinates (Angstroms)
     ATOM                X               Y               Z
      1  C        -1.6345458813   -0.7320335720    0.7648522019
      2  C        -1.6347353991   -0.7322450169   -0.7645468748
      3  C        -0.7659635018    0.1924764573   -0.0000762043
      4  H        -1.1752171878   -1.5648285178   -1.2791012556
      5  H        -2.4861796408   -0.2868783933   -1.2647917051
      6  Br        1.1579425806   -0.0558622690   -0.0002511556
      7  F        -1.0882201289    1.5158513010   -0.0001153754
      8  H        -2.4858636730   -0.2865265651    1.2651888351
      9  H        -1.1748516534   -1.5644258008    1.2795567098
   Point Group: c1    Number of degrees of freedom:    21


   Energy is  -2790.734916077

 Hessian Updated using BFGS Update

 20 Hessian modes will be used to form the next step
  Hessian Eigenvalues:
     0.015727    0.020947    0.023082    0.025013    0.030502    0.030782
     0.078139    0.080272    0.084222    0.088584    0.098488    0.132869
     0.180184    0.251101    0.256690    0.319334    0.348126    0.348132
     0.355881    0.530223

 Minimum Search - Taking Simple RFO Step
 Searching for Lamda that Minimizes Along All modes
 Value Taken    Lamda =  -0.00009563
 Step Taken.  Stepsize is  0.028082

                             Maximum     Tolerance    Cnvgd?
         Gradient           0.003236      0.000300      NO
         Displacement       0.015879      0.001200      NO
         Energy change     -0.000460      0.000001      NO


 New Cartesian Coordinates Obtained by Inverse Iteration

 Displacement from previous Coordinates is:  0.032209
 ----------------------------------------------------------------
             Standard Nuclear Orientation (Angstroms)
    I     Atom           X                Y                Z
 ----------------------------------------------------------------
    1      C      -1.6349734424    -0.7337606446     0.7676243234
    2      C      -1.6351506157    -0.7339477260    -0.7672609345
    3      C      -0.7644064147     0.1877689520    -0.0000338666
    4      H      -1.1792193198    -1.5680228927    -1.2836774931
    5      H      -2.4846226326    -0.2835284819    -1.2672716453
    6      Br      1.1618241208    -0.0462968278    -0.0002720038
    7      F      -1.0878204264     1.5142609711    -0.0002401590
    8      H      -2.4843181361    -0.2832081932     1.2677302833
    9      H      -1.1789476187    -1.5677375335     1.2841166715
 ----------------------------------------------------------------
 Molecular Point Group                 C1    NOp =  1
 Largest Abelian Subgroup              C1    NOp =  1
 Nuclear Repulsion Energy =   327.8109320042 hartrees
 There are       33 alpha and       33 beta electrons
 Applying Cartesian multipole field
    Component          Value
    ---------          -----
     (2,0,0)        1.00000E-11
     (0,2,0)        2.00000E-11
     (0,0,2)       -3.00000E-11
 Nucleus-field energy     =     0.0000000047 hartrees
 Requested basis set is 6-311++G(d,p)
 There are 63 shells and 164 basis functions
 A cutoff of  1.0D-11 yielded   1856 shell pairs
 There are     12960 function pairs (     14104 Cartesian)
 Smallest overlap matrix eigenvalue = 5.71E-05
 Guess MOs from SCF MO coefficient file

 -----------------------------------------------------------------------
  General SCF calculation program by
  Eric Jon Sundstrom, Paul Horn, Yuezhi Mao, Dmitri Zuev, Alec White,
  David Stuck, Shaama M.S., Shane Yost, Joonho Lee, David Small,
  Daniel Levine, Susi Lehtola, Hugh Burton, Evgeny Epifanovsky
 -----------------------------------------------------------------------
 Exchange:     0.2000 Hartree-Fock + 0.0800 Slater + 0.7200 B88
 Correlation:  0.1900 VWN1RPA + 0.8100 LYP
 Using SG-1 standard quadrature grid
 using 4 threads for integral computing
 -------------------------------------------------------
 OpenMP Integral computing Module                
 Release: version 2.0, May 2017, Q-Chem Inc. Pleasanton 
 -------------------------------------------------------
 -------------------------------------------------------
 OpenMP BLAS3 based DFT computing Module                
 Release: version 1.0, May 2013, Q-Chem Inc. Pittsburgh 
 -------------------------------------------------------
 A restricted SCF calculation will be
 performed using DIIS
 SCF converges when DIIS error is below 1.0e-08
 ---------------------------------------
  Cycle       Energy         DIIS error
 ---------------------------------------
    1   -2790.7349356314      9.24e-05  
    2   -2790.7349761446      3.19e-05  
    3   -2790.7349766565      2.95e-05  
    4   -2790.7349787729      5.53e-06  
    5   -2790.7349788591      1.51e-06  
    6   -2790.7349788648      4.50e-07  
    7   -2790.7349788654      1.22e-07  
    8   -2790.7349788654      3.05e-08  
    9   -2790.7349788655      9.22e-09  Convergence criterion met
 ---------------------------------------
 SCF time:   CPU 19.03s  wall 5.00s 
 SCF   energy in the final basis set =    -2790.7349788655
 Total energy in the final basis set =    -2790.7349788655

 --------------------------------------------------------------

                    Orbital Energies (a.u.)
 --------------------------------------------------------------

 Alpha MOs
 -- Occupied --
******* -62.489 -56.310 -56.306 -56.305 -24.698 -10.321 -10.206
-10.206  -8.698  -6.529  -6.516  -6.516  -2.640  -2.637  -2.636
 -2.626  -2.626  -1.237  -0.902  -0.792  -0.645  -0.619  -0.541
 -0.527  -0.478  -0.452  -0.415  -0.405  -0.344  -0.330  -0.302
 -0.282
 -- Virtual --
 -0.033  -0.007   0.012   0.013   0.027   0.047   0.059   0.061
  0.064   0.072   0.086   0.089   0.101   0.105   0.125   0.127
  0.136   0.137   0.143   0.152   0.166   0.168   0.174   0.207
  0.231   0.233   0.266   0.280   0.280   0.318   0.371   0.374
  0.384   0.401   0.430   0.436   0.458   0.467   0.478   0.499
  0.525   0.556   0.566   0.592   0.600   0.613   0.642   0.646
  0.666   0.669   0.700   0.709   0.770   0.795   0.856   0.889
  0.922   1.016   1.167   1.249   1.293   1.327   1.388   1.438
  1.470   1.470   1.494   1.498   1.501   1.573   1.631   1.685
  1.730   1.759   1.785   1.839   1.899   1.934   1.968   2.039
  2.045   2.049   2.099   2.186   2.194   2.202   2.232   2.235
  2.473   2.543   2.545   2.617   2.653   2.697   2.724   2.845
  2.888   2.924   3.009   3.220   3.433   3.626   3.745   3.789
  3.807   3.820   4.012   4.013   4.033   4.047   4.130   4.224
  4.375   4.404   4.870   6.353   6.416   6.627   6.693   7.577
  7.591   7.690  23.640  23.855  23.906  47.922  66.771 289.773
289.786 289.9121020.714
 --------------------------------------------------------------

          Ground-State Mulliken Net Atomic Charges

     Atom                 Charge (a.u.)
  ----------------------------------------
      1 C                    -0.270799
      2 C                    -0.270832
      3 C                    -0.005680
      4 H                     0.158847
      5 H                     0.175747
      6 Br                   -0.046189
      7 F                    -0.075685
      8 H                     0.175745
      9 H                     0.158845
  ----------------------------------------
  Sum of atomic charges =     0.000000

 -----------------------------------------------------------------
                    Cartesian Multipole Moments
 -----------------------------------------------------------------
    Charge (ESU x 10^10)
                 0.0000
    Dipole Moment (Debye)
         X      -1.5445      Y      -1.8232      Z       0.0005
       Tot       2.3895
    Quadrupole Moments (Debye-Ang)
        XX     -38.8566     XY       1.4276     YY     -43.7848
        XZ      -0.0005     YZ       0.0004     ZZ     -41.2517
    Octopole Moments (Debye-Ang^2)
       XXX      28.5706    XXY       2.3031    XYY      12.5633
       YYY       2.2088    XXZ       0.0029    XYZ      -0.0012
       YYZ       0.0043    XZZ       5.8586    YZZ       0.6138
       ZZZ       0.0137
    Hexadecapole Moments (Debye-Ang^3)
      XXXX    -445.7055   XXXY     -25.5148   XXYY    -116.9821
      XYYY     -14.8256   YYYY    -174.4947   XXXZ       0.0206
      XXYZ       0.0054   XYYZ       0.0080   YYYZ       0.0081
      XXZZ     -91.6132   XYZZ      -4.3101   YYZZ     -44.0561
      XZZZ       0.0203   YZZZ       0.0056   ZZZZ    -112.2923
 -----------------------------------------------------------------
 Calculating analytic gradient of the SCF energy
 Gradient of SCF Energy
            1           2           3           4           5           6
    1   0.0006423   0.0006425  -0.0024017  -0.0000099   0.0000782   0.0003434
    2  -0.0001167  -0.0001125   0.0010500   0.0001552   0.0000158  -0.0003984
    3  -0.0010805   0.0010807   0.0000108  -0.0000285   0.0000040  -0.0000020
            7           8           9
    1   0.0006377   0.0000800  -0.0000124
    2  -0.0007625   0.0000172   0.0001519
    3  -0.0000071  -0.0000035   0.0000262
 Max gradient component =       2.402E-03
 RMS gradient           =       6.494E-04
 Gradient time:  CPU 6.14 s  wall 1.59 s
 Geometry Optimization Parameters
   NAtoms,    NIC,     NZ,  NCons,   NDum,   NFix, NCnnct, MaxDiis
        9      69       9       0       0       0       0       0

 Cartesian Hessian Update
 Hessian Updated using BFGS Update


** GEOMETRY OPTIMIZATION IN DELOCALIZED INTERNAL COORDINATES **
   Searching for a Minimum

   Optimization Cycle:   4

                       Coordinates (Angstroms)
     ATOM                X               Y               Z
      1  C        -1.6349734424   -0.7337606446    0.7676243234
      2  C        -1.6351506157   -0.7339477260   -0.7672609345
      3  C        -0.7644064147    0.1877689520   -0.0000338666
      4  H        -1.1792193198   -1.5680228927   -1.2836774931
      5  H        -2.4846226326   -0.2835284819   -1.2672716453
      6  Br        1.1618241208   -0.0462968278   -0.0002720038
      7  F        -1.0878204264    1.5142609711   -0.0002401590
      8  H        -2.4843181361   -0.2832081932    1.2677302833
      9  H        -1.1789476187   -1.5677375335    1.2841166715
   Point Group: c1    Number of degrees of freedom:    21


   Energy is  -2790.734978866

 Hessian Updated using BFGS Update

 21 Hessian modes will be used to form the next step
  Hessian Eigenvalues:
     0.015727    0.020947    0.022209    0.024379    0.030502    0.030785
     0.068123    0.080272    0.084158    0.088584    0.095859    0.134095
     0.179843    0.251101    0.257594    0.287830    0.348101    0.348126
     0.348126    0.353510    0.502912

 Minimum Search - Taking Simple RFO Step
 Searching for Lamda that Minimizes Along All modes
 Value Taken    Lamda =  -0.00002609
 Step Taken.  Stepsize is  0.022169

                             Maximum     Tolerance    Cnvgd?
         Gradient           0.001066      0.000300      NO
         Displacement       0.013428      0.001200      NO
         Energy change     -0.000063      0.000001      NO


 New Cartesian Coordinates Obtained by Inverse Iteration

 Displacement from previous Coordinates is:  0.020713
 ----------------------------------------------------------------
             Standard Nuclear Orientation (Angstroms)
    I     Atom           X                Y                Z
 ----------------------------------------------------------------
    1      C      -1.6346792848    -0.7339943627     0.7688280839
    2      C      -1.6348796499    -0.7342116290    -0.7685141633
    3      C      -0.7614150691     0.1854558371    -0.0000820132
    4      H      -1.1827142158    -1.5712234171    -1.2838905343
    5      H      -2.4838658091    -0.2816347370    -1.2676118943
    6      Br      1.1642970735    -0.0397948155    -0.0002464856
    7      F      -1.0884794584     1.5130537211    -0.0001262303
    8      H      -2.4835522273    -0.2812965424     1.2680102788
    9      H      -1.1823458446    -1.5708264310     1.2843481343
 ----------------------------------------------------------------
 Molecular Point Group                 C1    NOp =  1
 Largest Abelian Subgroup              C1    NOp =  1
 Nuclear Repulsion Energy =   327.6903011065 hartrees
 There are       33 alpha and       33 beta electrons
 Applying Cartesian multipole field
    Component          Value
    ---------          -----
     (2,0,0)        1.00000E-11
     (0,2,0)        2.00000E-11
     (0,0,2)       -3.00000E-11
 Nucleus-field energy     =     0.0000000047 hartrees
 Requested basis set is 6-311++G(d,p)
 There are 63 shells and 164 basis functions
 A cutoff of  1.0D-11 yielded   1856 shell pairs
 There are     12960 function pairs (     14104 Cartesian)
 Smallest overlap matrix eigenvalue = 5.68E-05
 Guess MOs from SCF MO coefficient file

 -----------------------------------------------------------------------
  General SCF calculation program by
  Eric Jon Sundstrom, Paul Horn, Yuezhi Mao, Dmitri Zuev, Alec White,
  David Stuck, Shaama M.S., Shane Yost, Joonho Lee, David Small,
  Daniel Levine, Susi Lehtola, Hugh Burton, Evgeny Epifanovsky
 -----------------------------------------------------------------------
 Exchange:     0.2000 Hartree-Fock + 0.0800 Slater + 0.7200 B88
 Correlation:  0.1900 VWN1RPA + 0.8100 LYP
 Using SG-1 standard quadrature grid
 using 4 threads for integral computing
 -------------------------------------------------------
 OpenMP Integral computing Module                
 Release: version 2.0, May 2017, Q-Chem Inc. Pleasanton 
 -------------------------------------------------------
 -------------------------------------------------------
 OpenMP BLAS3 based DFT computing Module                
 Release: version 1.0, May 2013, Q-Chem Inc. Pittsburgh 
 -------------------------------------------------------
 A restricted SCF calculation will be
 performed using DIIS
 SCF converges when DIIS error is below 1.0e-08
 ---------------------------------------
  Cycle       Energy         DIIS error
 ---------------------------------------
    1   -2790.7349732473      6.55e-05  
    2   -2790.7349932782      2.24e-05  
    3   -2790.7349933926      2.25e-05  
    4   -2790.7349944014      3.80e-06  
    5   -2790.7349944373      9.46e-07  
    6   -2790.7349944398      3.19e-07  
    7   -2790.7349944401      8.85e-08  
    8   -2790.7349944402      3.00e-08  
    9   -2790.7349944402      8.70e-09  Convergence criterion met
 ---------------------------------------
 SCF time:   CPU 19.03s  wall 5.00s 
 SCF   energy in the final basis set =    -2790.7349944402
 Total energy in the final basis set =    -2790.7349944402

 --------------------------------------------------------------

                    Orbital Energies (a.u.)
 --------------------------------------------------------------

 Alpha MOs
 -- Occupied --
******* -62.489 -56.310 -56.306 -56.306 -24.697 -10.321 -10.206
-10.206  -8.698  -6.530  -6.517  -6.516  -2.641  -2.637  -2.637
 -2.626  -2.626  -1.236  -0.902  -0.792  -0.644  -0.618  -0.541
 -0.526  -0.478  -0.451  -0.415  -0.405  -0.344  -0.330  -0.302
 -0.282
 -- Virtual --
 -0.033  -0.007   0.012   0.013   0.027   0.047   0.058   0.061
  0.064   0.072   0.086   0.089   0.101   0.104   0.125   0.127
  0.136   0.137   0.143   0.152   0.165   0.168   0.175   0.207
  0.231   0.233   0.265   0.279   0.280   0.318   0.371   0.375
  0.385   0.401   0.430   0.436   0.458   0.467   0.478   0.500
  0.525   0.556   0.566   0.592   0.600   0.613   0.641   0.646
  0.665   0.669   0.700   0.709   0.769   0.794   0.856   0.888
  0.923   1.015   1.167   1.249   1.293   1.326   1.388   1.437
  1.469   1.469   1.493   1.498   1.500   1.573   1.630   1.685
  1.730   1.760   1.783   1.839   1.898   1.933   1.969   2.038
  2.045   2.048   2.098   2.187   2.194   2.201   2.231   2.235
  2.473   2.543   2.543   2.616   2.653   2.697   2.723   2.843
  2.887   2.921   3.008   3.216   3.431   3.625   3.742   3.788
  3.807   3.821   4.011   4.013   4.033   4.046   4.130   4.223
  4.374   4.404   4.868   6.353   6.417   6.627   6.691   7.577
  7.590   7.690  23.638  23.852  23.905  47.922  66.772 289.773
289.785 289.9111020.714
 --------------------------------------------------------------

          Ground-State Mulliken Net Atomic Charges

     Atom                 Charge (a.u.)
  ----------------------------------------
      1 C                    -0.270586
      2 C                    -0.270557
      3 C                    -0.006492
      4 H                     0.158732
      5 H                     0.175922
      6 Br                   -0.044836
      7 F                    -0.076839
      8 H                     0.175924
      9 H                     0.158732
  ----------------------------------------
  Sum of atomic charges =     0.000000

 -----------------------------------------------------------------
                    Cartesian Multipole Moments
 -----------------------------------------------------------------
    Charge (ESU x 10^10)
                 0.0000
    Dipole Moment (Debye)
         X      -1.5316      Y      -1.8364      Z       0.0003
       Tot       2.3913
    Quadrupole Moments (Debye-Ang)
        XX     -38.8527     XY       1.4541     YY     -43.7883
        XZ      -0.0000     YZ       0.0004     ZZ     -41.2557
    Octopole Moments (Debye-Ang^2)
       XXX      28.4854    XXY       2.2239    XYY      12.5055
       YYY       1.8521    XXZ       0.0020    XYZ      -0.0014
       YYZ       0.0032    XZZ       5.8060    YZZ       0.5062
       ZZZ       0.0123
    Hexadecapole Moments (Debye-Ang^3)
      XXXX    -446.1451   XXXY     -25.8859   XXYY    -117.0695
      XYYY     -15.2318   YYYY    -174.3720   XXXZ       0.0205
      XXYZ       0.0046   XYYZ       0.0083   YYYZ       0.0058
      XXZZ     -91.6977   XYZZ      -4.4527   YYZZ     -44.0463
      XZZZ       0.0182   YZZZ       0.0019   ZZZZ    -112.4549
 -----------------------------------------------------------------
 Calculating analytic gradient of the SCF energy
 Gradient of SCF Energy
            1           2           3           4           5           6
    1   0.0003187   0.0003190  -0.0009603  -0.0000747  -0.0000810   0.0002358
    2  -0.0001157  -0.0001210   0.0003338  -0.0000064  -0.0000065  -0.0000692
    3   0.0001637  -0.0001645  -0.0000117  -0.0000960   0.0000092   0.0000016
            7           8           9
    1   0.0003969  -0.0000832  -0.0000712
    2  -0.0000041  -0.0000082  -0.0000025
    3   0.0000086  -0.0000098   0.0000988
 Max gradient component =       9.603E-04
 RMS gradient           =       2.419E-04
 Gradient time:  CPU 6.15 s  wall 1.59 s
 Geometry Optimization Parameters
   NAtoms,    NIC,     NZ,  NCons,   NDum,   NFix, NCnnct, MaxDiis
        9      69       9       0       0       0       0       0

 Cartesian Hessian Update
 Hessian Updated using BFGS Update


** GEOMETRY OPTIMIZATION IN DELOCALIZED INTERNAL COORDINATES **
   Searching for a Minimum

   Optimization Cycle:   5

                       Coordinates (Angstroms)
     ATOM                X               Y               Z
      1  C        -1.6346792848   -0.7339943627    0.7688280839
      2  C        -1.6348796499   -0.7342116290   -0.7685141633
      3  C        -0.7614150691    0.1854558371   -0.0000820132
      4  H        -1.1827142158   -1.5712234171   -1.2838905343
      5  H        -2.4838658091   -0.2816347370   -1.2676118943
      6  Br        1.1642970735   -0.0397948155   -0.0002464856
      7  F        -1.0884794584    1.5130537211   -0.0001262303
      8  H        -2.4835522273   -0.2812965424    1.2680102788
      9  H        -1.1823458446   -1.5708264310    1.2843481343
   Point Group: c1    Number of degrees of freedom:    21


   Energy is  -2790.734994440

 Hessian Updated using BFGS Update

 20 Hessian modes will be used to form the next step
  Hessian Eigenvalues:
     0.015728    0.019117    0.020947    0.024823    0.030503    0.030799
     0.061859    0.080273    0.083410    0.088584    0.097085    0.122872
     0.175774    0.251102    0.257863    0.316002    0.348058    0.348126
     0.359749    0.504876

 Minimum Search - Taking Simple RFO Step
 Searching for Lamda that Minimizes Along All modes
 Value Taken    Lamda =  -0.00000464
 Step Taken.  Stepsize is  0.011772

                             Maximum     Tolerance    Cnvgd?
         Gradient           0.000375      0.000300      NO
         Displacement       0.008105      0.001200      NO
         Energy change     -0.000016      0.000001      NO


 New Cartesian Coordinates Obtained by Inverse Iteration

 Displacement from previous Coordinates is:  0.009626
 ----------------------------------------------------------------
             Standard Nuclear Orientation (Angstroms)
    I     Atom           X                Y                Z
 ----------------------------------------------------------------
    1      C      -1.6348201511    -0.7341444781     0.7689344696
    2      C      -1.6350012557    -0.7343310481    -0.7685696853
    3      C      -0.7602824064     0.1843454586    -0.0000356135
    4      H      -1.1836610844    -1.5723205997    -1.2831307969
    5      H      -2.4826261495    -0.2801192017    -1.2683800884
    6      Br      1.1647470274    -0.0378943341    -0.0002621492
    7      F      -1.0902872691     1.5118347420    -0.0002522868
    8      H      -2.4823130103    -0.2797996570     1.2688464241
    9      H      -1.1833901864    -1.5720432584     1.2835649025
 ----------------------------------------------------------------
 Molecular Point Group                 C1    NOp =  1
 Largest Abelian Subgroup              C1    NOp =  1
 Nuclear Repulsion Energy =   327.6889423780 hartrees
 There are       33 alpha and       33 beta electrons
 Applying Cartesian multipole field
    Component          Value
    ---------          -----
     (2,0,0)        1.00000E-11
     (0,2,0)        2.00000E-11
     (0,0,2)       -3.00000E-11
 Nucleus-field energy     =     0.0000000047 hartrees
 Requested basis set is 6-311++G(d,p)
 There are 63 shells and 164 basis functions
 A cutoff of  1.0D-11 yielded   1856 shell pairs
 There are     12960 function pairs (     14104 Cartesian)
 Smallest overlap matrix eigenvalue = 5.67E-05
 Guess MOs from SCF MO coefficient file

 -----------------------------------------------------------------------
  General SCF calculation program by
  Eric Jon Sundstrom, Paul Horn, Yuezhi Mao, Dmitri Zuev, Alec White,
  David Stuck, Shaama M.S., Shane Yost, Joonho Lee, David Small,
  Daniel Levine, Susi Lehtola, Hugh Burton, Evgeny Epifanovsky
 -----------------------------------------------------------------------
 Exchange:     0.2000 Hartree-Fock + 0.0800 Slater + 0.7200 B88
 Correlation:  0.1900 VWN1RPA + 0.8100 LYP
 Using SG-1 standard quadrature grid
 using 4 threads for integral computing
 -------------------------------------------------------
 OpenMP Integral computing Module                
 Release: version 2.0, May 2017, Q-Chem Inc. Pleasanton 
 -------------------------------------------------------
 -------------------------------------------------------
 OpenMP BLAS3 based DFT computing Module                
 Release: version 1.0, May 2013, Q-Chem Inc. Pittsburgh 
 -------------------------------------------------------
 A restricted SCF calculation will be
 performed using DIIS
 SCF converges when DIIS error is below 1.0e-08
 ---------------------------------------
  Cycle       Energy         DIIS error
 ---------------------------------------
    1   -2790.7349923583      3.19e-05  
    2   -2790.7349973861      1.03e-05  
    3   -2790.7349973140      1.26e-05  
    4   -2790.7349976063      1.40e-06  
    5   -2790.7349976110      4.48e-07  
    6   -2790.7349976115      1.35e-07  
    7   -2790.7349976116      3.85e-08  
    8   -2790.7349976117      1.40e-08  
    9   -2790.7349976116      1.87e-09  Convergence criterion met
 ---------------------------------------
 SCF time:   CPU 19.03s  wall 5.00s 
 SCF   energy in the final basis set =    -2790.7349976116
 Total energy in the final basis set =    -2790.7349976116

 --------------------------------------------------------------

                    Orbital Energies (a.u.)
 --------------------------------------------------------------

 Alpha MOs
 -- Occupied --
******* -62.489 -56.310 -56.306 -56.306 -24.697 -10.321 -10.206
-10.206  -8.698  -6.530  -6.517  -6.516  -2.641  -2.637  -2.637
 -2.626  -2.626  -1.236  -0.902  -0.792  -0.644  -0.618  -0.541
 -0.526  -0.477  -0.451  -0.415  -0.405  -0.344  -0.330  -0.302
 -0.282
 -- Virtual --
 -0.032  -0.007   0.012   0.013   0.027   0.047   0.058   0.061
  0.064   0.072   0.086   0.089   0.101   0.104   0.125   0.127
  0.136   0.137   0.143   0.152   0.165   0.168   0.175   0.207
  0.231   0.233   0.266   0.279   0.280   0.318   0.372   0.375
  0.385   0.401   0.430   0.436   0.458   0.467   0.478   0.500
  0.525   0.556   0.566   0.592   0.600   0.613   0.642   0.646
  0.665   0.669   0.700   0.709   0.769   0.794   0.856   0.888
  0.923   1.015   1.167   1.249   1.293   1.326   1.388   1.437
  1.468   1.470   1.493   1.498   1.500   1.574   1.630   1.685
  1.730   1.760   1.783   1.839   1.898   1.933   1.969   2.037
  2.045   2.048   2.097   2.187   2.194   2.201   2.231   2.235
  2.473   2.542   2.543   2.616   2.653   2.697   2.723   2.843
  2.887   2.921   3.007   3.216   3.431   3.626   3.741   3.789
  3.807   3.821   4.011   4.013   4.033   4.046   4.130   4.223
  4.374   4.404   4.868   6.354   6.417   6.627   6.691   7.577
  7.590   7.690  23.638  23.851  23.905  47.922  66.772 289.773
289.785 289.9111020.714
 --------------------------------------------------------------

          Ground-State Mulliken Net Atomic Charges

     Atom                 Charge (a.u.)
  ----------------------------------------
      1 C                    -0.270517
      2 C                    -0.270551
      3 C                    -0.006812
      4 H                     0.158629
      5 H                     0.176034
      6 Br                   -0.044052
      7 F                    -0.077391
      8 H                     0.176032
      9 H                     0.158627
  ----------------------------------------
  Sum of atomic charges =     0.000000

 -----------------------------------------------------------------
                    Cartesian Multipole Moments
 -----------------------------------------------------------------
    Charge (ESU x 10^10)
                 0.0000
    Dipole Moment (Debye)
         X      -1.5218      Y      -1.8396      Z       0.0005
       Tot       2.3875
    Quadrupole Moments (Debye-Ang)
        XX     -38.8613     XY       1.4592     YY     -43.7874
        XZ      -0.0005     YZ       0.0004     ZZ     -41.2550
    Octopole Moments (Debye-Ang^2)
       XXX      28.5413    XXY       2.2140    XYY      12.5075
       YYY       1.7651    XXZ       0.0028    XYZ      -0.0012
       YYZ       0.0042    XZZ       5.8017    YZZ       0.4903
       ZZZ       0.0133
    Hexadecapole Moments (Debye-Ang^3)
      XXXX    -446.4115   XXXY     -26.0070   XXYY    -117.0925
      XYYY     -15.3337   YYYY    -174.2550   XXXZ       0.0200
      XXYZ       0.0056   XYYZ       0.0077   YYYZ       0.0085
      XXZZ     -91.7138   XYZZ      -4.5059   YYZZ     -44.0385
      XZZZ       0.0193   YZZZ       0.0061   ZZZZ    -112.4618
 -----------------------------------------------------------------
 Calculating analytic gradient of the SCF energy
 Gradient of SCF Energy
            1           2           3           4           5           6
    1   0.0001262   0.0001250  -0.0003117  -0.0000365  -0.0000547   0.0000878
    2  -0.0000711  -0.0000665   0.0000670  -0.0000101   0.0000168  -0.0000240
    3   0.0003129  -0.0003121   0.0000108  -0.0000774   0.0000153  -0.0000015
            7           8           9
    1   0.0001560  -0.0000523  -0.0000398
    2   0.0000837   0.0000183  -0.0000141
    3  -0.0000082  -0.0000145   0.0000746
 Max gradient component =       3.129E-04
 RMS gradient           =       1.216E-04
 Gradient time:  CPU 6.14 s  wall 1.59 s
 Geometry Optimization Parameters
   NAtoms,    NIC,     NZ,  NCons,   NDum,   NFix, NCnnct, MaxDiis
        9      69       9       0       0       0       0       0

 Cartesian Hessian Update
 Hessian Updated using BFGS Update


** GEOMETRY OPTIMIZATION IN DELOCALIZED INTERNAL COORDINATES **
   Searching for a Minimum

   Optimization Cycle:   6

                       Coordinates (Angstroms)
     ATOM                X               Y               Z
      1  C        -1.6348201511   -0.7341444781    0.7689344696
      2  C        -1.6350012557   -0.7343310481   -0.7685696853
      3  C        -0.7602824064    0.1843454586   -0.0000356135
      4  H        -1.1836610844   -1.5723205997   -1.2831307969
      5  H        -2.4826261495   -0.2801192017   -1.2683800884
      6  Br        1.1647470274   -0.0378943341   -0.0002621492
      7  F        -1.0902872691    1.5118347420   -0.0002522868
      8  H        -2.4823130103   -0.2797996570    1.2688464241
      9  H        -1.1833901864   -1.5720432584    1.2835649025
   Point Group: c1    Number of degrees of freedom:    21


   Energy is  -2790.734997612

 Hessian Updated using BFGS Update

 21 Hessian modes will be used to form the next step
  Hessian Eigenvalues:
     0.014231    0.015761    0.020949    0.024110    0.030507    0.030871
     0.062217    0.079574    0.080284    0.088585    0.097490    0.112897
     0.175860    0.251106    0.260345    0.310383    0.348044    0.348126
     0.348127    0.354992    0.508867

 Minimum Search - Taking Simple RFO Step
 Searching for Lamda that Minimizes Along All modes
 Value Taken    Lamda =  -0.00000179
 Step Taken.  Stepsize is  0.008783

                             Maximum     Tolerance    Cnvgd?
         Gradient           0.000290      0.000300     YES
         Displacement       0.006701      0.001200      NO
         Energy change     -0.000003      0.000001      NO


 New Cartesian Coordinates Obtained by Inverse Iteration

 Displacement from previous Coordinates is:  0.006883
 ----------------------------------------------------------------
             Standard Nuclear Orientation (Angstroms)
    I     Atom           X                Y                Z
 ----------------------------------------------------------------
    1      C      -1.6349766158    -0.7341080903     0.7686279210
    2      C      -1.6351786343    -0.7343297385    -0.7683213589
    3      C      -0.7596271345     0.1839198953    -0.0000887044
    4      H      -1.1842609683    -1.5731623452    -1.2818167409
    5      H      -2.4816847996    -0.2792548678    -1.2690938953
    6      Br      1.1649296611    -0.0369937414    -0.0002474138
    7      F      -1.0915845127     1.5111175295    -0.0001043502
    8      H      -2.4813746436    -0.2789155919     1.2694786320
    9      H      -1.1838768377    -1.5727454265     1.2822810866
 ----------------------------------------------------------------
 Molecular Point Group                 C1    NOp =  1
 Largest Abelian Subgroup              C1    NOp =  1
 Nuclear Repulsion Energy =   327.7028628030 hartrees
 There are       33 alpha and       33 beta electrons
 Applying Cartesian multipole field
    Component          Value
    ---------          -----
     (2,0,0)        1.00000E-11
     (0,2,0)        2.00000E-11
     (0,0,2)       -3.00000E-11
 Nucleus-field energy     =     0.0000000047 hartrees
 Requested basis set is 6-311++G(d,p)
 There are 63 shells and 164 basis functions
 A cutoff of  1.0D-11 yielded   1856 shell pairs
 There are     12960 function pairs (     14104 Cartesian)
 Smallest overlap matrix eigenvalue = 5.66E-05
 Guess MOs from SCF MO coefficient file

 -----------------------------------------------------------------------
  General SCF calculation program by
  Eric Jon Sundstrom, Paul Horn, Yuezhi Mao, Dmitri Zuev, Alec White,
  David Stuck, Shaama M.S., Shane Yost, Joonho Lee, David Small,
  Daniel Levine, Susi Lehtola, Hugh Burton, Evgeny Epifanovsky
 -----------------------------------------------------------------------
 Exchange:     0.2000 Hartree-Fock + 0.0800 Slater + 0.7200 B88
 Correlation:  0.1900 VWN1RPA + 0.8100 LYP
 Using SG-1 standard quadrature grid
 using 4 threads for integral computing
 -------------------------------------------------------
 OpenMP Integral computing Module                
 Release: version 2.0, May 2017, Q-Chem Inc. Pleasanton 
 -------------------------------------------------------
 -------------------------------------------------------
 OpenMP BLAS3 based DFT computing Module                
 Release: version 1.0, May 2013, Q-Chem Inc. Pittsburgh 
 -------------------------------------------------------
 A restricted SCF calculation will be
 performed using DIIS
 SCF converges when DIIS error is below 1.0e-08
 ---------------------------------------
  Cycle       Energy         DIIS error
 ---------------------------------------
    1   -2790.7349963016      2.09e-05  
    2   -2790.7349985399      6.18e-06  
    3   -2790.7349984900      8.38e-06  
    4   -2790.7349986269      6.37e-07  
    5   -2790.7349986278      2.53e-07  
    6   -2790.7349986279      7.36e-08  
    7   -2790.7349986279      2.73e-08  
    8   -2790.7349986279      4.15e-09  Convergence criterion met
 ---------------------------------------
 SCF time:   CPU 16.92s  wall 5.00s 
 SCF   energy in the final basis set =    -2790.7349986279
 Total energy in the final basis set =    -2790.7349986279

 --------------------------------------------------------------

                    Orbital Energies (a.u.)
 --------------------------------------------------------------

 Alpha MOs
 -- Occupied --
******* -62.490 -56.310 -56.306 -56.306 -24.697 -10.321 -10.206
-10.206  -8.698  -6.530  -6.517  -6.516  -2.641  -2.637  -2.637
 -2.626  -2.626  -1.236  -0.902  -0.793  -0.644  -0.618  -0.541
 -0.526  -0.477  -0.451  -0.415  -0.405  -0.344  -0.330  -0.302
 -0.282
 -- Virtual --
 -0.032  -0.007   0.012   0.013   0.027   0.047   0.058   0.061
  0.064   0.072   0.086   0.089   0.101   0.104   0.125   0.127
  0.136   0.137   0.143   0.152   0.166   0.168   0.175   0.207
  0.231   0.232   0.266   0.279   0.280   0.318   0.372   0.375
  0.385   0.400   0.430   0.436   0.459   0.467   0.477   0.500
  0.525   0.556   0.566   0.592   0.600   0.613   0.642   0.646
  0.665   0.669   0.700   0.709   0.769   0.794   0.856   0.888
  0.923   1.015   1.167   1.249   1.294   1.326   1.389   1.437
  1.468   1.470   1.493   1.498   1.500   1.574   1.630   1.685
  1.730   1.760   1.784   1.839   1.898   1.934   1.969   2.038
  2.045   2.048   2.097   2.187   2.193   2.201   2.231   2.235
  2.473   2.542   2.544   2.617   2.653   2.697   2.723   2.844
  2.887   2.922   3.008   3.216   3.431   3.626   3.741   3.789
  3.807   3.821   4.011   4.013   4.033   4.046   4.130   4.223
  4.374   4.404   4.868   6.354   6.418   6.626   6.691   7.577
  7.590   7.689  23.638  23.852  23.905  47.922  66.772 289.772
289.785 289.9111020.714
 --------------------------------------------------------------

          Ground-State Mulliken Net Atomic Charges

     Atom                 Charge (a.u.)
  ----------------------------------------
      1 C                    -0.270547
      2 C                    -0.270509
      3 C                    -0.006939
      4 H                     0.158544
      5 H                     0.176088
      6 Br                   -0.043592
      7 F                    -0.077679
      8 H                     0.176090
      9 H                     0.158545
  ----------------------------------------
  Sum of atomic charges =     0.000000

 -----------------------------------------------------------------
                    Cartesian Multipole Moments
 -----------------------------------------------------------------
    Charge (ESU x 10^10)
                 0.0000
    Dipole Moment (Debye)
         X      -1.5161      Y      -1.8410      Z       0.0003
       Tot       2.3849
    Quadrupole Moments (Debye-Ang)
        XX     -38.8671     XY       1.4616     YY     -43.7834
        XZ       0.0001     YZ       0.0003     ZZ     -41.2566
    Octopole Moments (Debye-Ang^2)
       XXX      28.5842    XXY       2.2053    XYY      12.5074
       YYY       1.7168    XXZ       0.0019    XYZ      -0.0014
       YYZ       0.0030    XZZ       5.8036    YZZ       0.4896
       ZZZ       0.0123
    Hexadecapole Moments (Debye-Ang^3)
      XXXX    -446.5853   XXXY     -26.0521   XXYY    -117.0943
      XYYY     -15.3624   YYYY    -174.1667   XXXZ       0.0208
      XXYZ       0.0045   XYYZ       0.0085   YYYZ       0.0054
      XXZZ     -91.7163   XYZZ      -4.5362   YYZZ     -44.0351
      XZZZ       0.0184   YZZZ       0.0012   ZZZZ    -112.4248
 -----------------------------------------------------------------
 Calculating analytic gradient of the SCF energy
 Gradient of SCF Energy
            1           2           3           4           5           6
    1   0.0000143   0.0000151   0.0000392  -0.0000217  -0.0000089  -0.0000072
    2  -0.0000204  -0.0000270  -0.0000049  -0.0000062   0.0000253  -0.0000293
    3   0.0001526  -0.0001534  -0.0000154  -0.0000095   0.0000232   0.0000019
            7           8           9
    1  -0.0000017  -0.0000121  -0.0000170
    2   0.0000404   0.0000229  -0.0000008
    3   0.0000114  -0.0000241   0.0000133
 Max gradient component =       1.534E-04
 RMS gradient           =       4.572E-05
 Gradient time:  CPU 6.15 s  wall 1.59 s
 Geometry Optimization Parameters
   NAtoms,    NIC,     NZ,  NCons,   NDum,   NFix, NCnnct, MaxDiis
        9      69       9       0       0       0       0       0

 Cartesian Hessian Update
 Hessian Updated using BFGS Update


** GEOMETRY OPTIMIZATION IN DELOCALIZED INTERNAL COORDINATES **
   Searching for a Minimum

   Optimization Cycle:   7

                       Coordinates (Angstroms)
     ATOM                X               Y               Z
      1  C        -1.6349766158   -0.7341080903    0.7686279210
      2  C        -1.6351786343   -0.7343297385   -0.7683213589
      3  C        -0.7596271345    0.1839198953   -0.0000887044
      4  H        -1.1842609683   -1.5731623452   -1.2818167409
      5  H        -2.4816847996   -0.2792548678   -1.2690938953
      6  Br        1.1649296611   -0.0369937414   -0.0002474138
      7  F        -1.0915845127    1.5111175295   -0.0001043502
      8  H        -2.4813746436   -0.2789155919    1.2694786320
      9  H        -1.1838768377   -1.5727454265    1.2822810866
   Point Group: c1    Number of degrees of freedom:    21


   Energy is  -2790.734998628

 Hessian Updated using BFGS Update

 21 Hessian modes will be used to form the next step
  Hessian Eigenvalues:
     0.013480    0.015816    0.020954    0.023766    0.030514    0.031052
     0.062897    0.074726    0.080300    0.088586    0.097222    0.119741
     0.176475    0.251114    0.256172    0.289968    0.348061    0.348126
     0.348128    0.353546    0.506596

 Minimum Search - Taking Simple RFO Step
 Searching for Lamda that Minimizes Along All modes
 Value Taken    Lamda =   0.00000000
 Step Taken.  Stepsize is  0.001806

                             Maximum     Tolerance    Cnvgd?
         Gradient           0.000062      0.000300     YES
         Displacement       0.001185      0.001200     YES
         Energy change     -0.000001      0.000001      NO


                       Distance Matrix (Angstroms)
             C (  1)   C (  2)   C (  3)   H (  4)   H (  5)   Br(  6)
   C (  2)  1.536949
   C (  3)  1.483219  1.483224
   H (  4)  2.260858  1.081963  2.215960
   H (  5)  2.253024  1.083715  2.188695  1.832394
   Br(  6)  2.986070  2.986105  1.937194  3.085601  3.868651
   F (  7)  2.434597  2.434684  1.368082  3.341281  2.597719  2.736513
   H (  8)  1.083716  2.253015  2.188706  3.141128  2.538573  3.868626
   H (  9)  1.081963  2.260881  2.215927  2.564098  3.141168  3.085499
             F (  7)   H (  8)
   H (  8)  2.597610
   H (  9)  3.341144  1.832392

 Final energy is   -2790.7349986278841     


 ******************************
 **  OPTIMIZATION CONVERGED  **
 ******************************

                       Coordinates (Angstroms)
     ATOM                X               Y               Z
      1  C        -1.6349766158   -0.7341080903    0.7686279210
      2  C        -1.6351786343   -0.7343297385   -0.7683213589
      3  C        -0.7596271345    0.1839198953   -0.0000887044
      4  H        -1.1842609683   -1.5731623452   -1.2818167409
      5  H        -2.4816847996   -0.2792548678   -1.2690938953
      6  Br        1.1649296611   -0.0369937414   -0.0002474138
      7  F        -1.0915845127    1.5111175295   -0.0001043502
      8  H        -2.4813746436   -0.2789155919    1.2694786320
      9  H        -1.1838768377   -1.5727454265    1.2822810866

Z-matrix Print:
$molecule
0 1
Br
C  1 1.937194
F  2 1.368082 1 110.590799
C  2 1.483219 1 121.049494 3 -142.780600 0
H  4 1.081963 2 118.668250 1 -3.854107 0
H  4 1.083716 2 116.134689 1 140.874378 0
C  2 1.483224 1 121.051594 3 142.795184 0
H  7 1.081963 2 118.670705 1 3.854721 0
H  7 1.083715 2 116.133431 1 -140.876139 0
$end


 --------------------------------------------------------------

                    Orbital Energies (a.u.)
 --------------------------------------------------------------

 Alpha MOs
 -- Occupied --
******* -62.490 -56.310 -56.306 -56.306 -24.697 -10.321 -10.206
-10.206  -8.698  -6.530  -6.517  -6.516  -2.641  -2.637  -2.637
 -2.626  -2.626  -1.236  -0.902  -0.793  -0.644  -0.618  -0.541
 -0.526  -0.477  -0.451  -0.415  -0.405  -0.344  -0.330  -0.302
 -0.282
 -- Virtual --
 -0.032  -0.007   0.012   0.013   0.027   0.047   0.058   0.061
  0.064   0.072   0.086   0.089   0.101   0.104   0.125   0.127
  0.136   0.137   0.143   0.152   0.166   0.168   0.175   0.207
  0.231   0.232   0.266   0.279   0.280   0.318   0.372   0.375
  0.385   0.400   0.430   0.436   0.459   0.467   0.477   0.500
  0.525   0.556   0.566   0.592   0.600   0.613   0.642   0.646
  0.665   0.669   0.700   0.709   0.769   0.794   0.856   0.888
  0.923   1.015   1.167   1.249   1.294   1.326   1.389   1.437
  1.468   1.470   1.493   1.498   1.500   1.574   1.630   1.685
  1.730   1.760   1.784   1.839   1.898   1.934   1.969   2.038
  2.045   2.048   2.097   2.187   2.193   2.201   2.231   2.235
  2.473   2.542   2.544   2.617   2.653   2.697   2.723   2.844
  2.887   2.922   3.008   3.216   3.431   3.626   3.741   3.789
  3.807   3.821   4.011   4.013   4.033   4.046   4.130   4.223
  4.374   4.404   4.868   6.354   6.418   6.626   6.691   7.577
  7.590   7.689  23.638  23.852  23.905  47.922  66.772 289.772
289.785 289.9111020.714
 --------------------------------------------------------------

          Ground-State Mulliken Net Atomic Charges

     Atom                 Charge (a.u.)
  ----------------------------------------
      1 C                    -0.270547
      2 C                    -0.270509
      3 C                    -0.006939
      4 H                     0.158544
      5 H                     0.176088
      6 Br                   -0.043592
      7 F                    -0.077679
      8 H                     0.176090
      9 H                     0.158545
  ----------------------------------------
  Sum of atomic charges =     0.000000

 -----------------------------------------------------------------
                    Cartesian Multipole Moments
 -----------------------------------------------------------------
    Charge (ESU x 10^10)
                 0.0000
    Dipole Moment (Debye)
         X      -1.5161      Y      -1.8410      Z       0.0003
       Tot       2.3849
    Quadrupole Moments (Debye-Ang)
        XX     -38.8671     XY       1.4616     YY     -43.7834
        XZ       0.0001     YZ       0.0003     ZZ     -41.2566
    Octopole Moments (Debye-Ang^2)
       XXX      28.5842    XXY       2.2053    XYY      12.5074
       YYY       1.7168    XXZ       0.0019    XYZ      -0.0014
       YYZ       0.0030    XZZ       5.8036    YZZ       0.4896
       ZZZ       0.0123
    Hexadecapole Moments (Debye-Ang^3)
      XXXX    -446.5853   XXXY     -26.0521   XXYY    -117.0943
      XYYY     -15.3624   YYYY    -174.1667   XXXZ       0.0208
      XXYZ       0.0045   XYYZ       0.0085   YYYZ       0.0054
      XXZZ     -91.7163   XYZZ      -4.5362   YYZZ     -44.0351
      XZZZ       0.0184   YZZZ       0.0012   ZZZZ    -112.4248
 -----------------------------------------------------------------
Archival summary:
1\1\garfield\OPT\ProcedureUnspecified\BasisUnspecified\r1134\taweetha\TueOct920:26:212018TueOct920:26:212018\0\\#,OPT,ProcedureUnspecified,BasisUnspecified,\\0,1\Br\C,1,1.93719\F,2,1.36808,1,110.591\C,2,1.48322,1,121.049,3,-142.781,0\H,4,1.08196,2,118.668,1,-3.85411,0\H,4,1.08372,2,116.135,1,140.874,0\C,2,1.48322,1,121.052,3,142.795,0\H,7,1.08196,2,118.671,1,3.85472,0\H,7,1.08372,2,116.133,1,-140.876,0\\\@

 Total job time:  47.62s(wall), 184.77s(cpu) 
 Tue Oct  9 20:26:21 2018

        *************************************************************
        *                                                           *
        *  Thank you very much for using Q-Chem.  Have a nice day.  *
        *                                                           *
        *************************************************************


 
User input: 2 of 2 
 
Q-Chem Developer Version!
                  Welcome to Q-Chem
     A Quantum Leap Into The Future Of Chemistry


 Q-Chem 5.1, Q-Chem, Inc., Pleasanton, CA (2018)

 Yihan Shao,  Zhengting Gan,  E. Epifanovsky,  A. T. B. Gilbert,  M. Wormit,  
 J. Kussmann,  A. W. Lange,  A. Behn,  Jia Deng,  Xintian Feng,  D. Ghosh,  
 M. Goldey,  P. R. Horn,  L. D. Jacobson,  I. Kaliman,  T. Kus,  A. Landau,  
 Jie Liu,  E. I. Proynov,  R. M. Richard,  R. P. Steele,  E. J. Sundstrom,  
 H. L. Woodcock III,  P. M. Zimmerman,  D. Zuev,  B. Albrecht,  E. Alguire,  
 S. A. Baeppler,  D. Barton,  Z. Benda,  Y. A. Bernard,  E. J. Berquist,  
 K. B. Bravaya,  H. Burton,  D. Casanova,  Chun-Min Chang,  Yunqing Chen,  
 A. Chien,  K. D. Closser,  M. P. Coons,  S. Coriani,  S. Dasgupta,  
 A. L. Dempwolff,  M. Diedenhofen,  Hainam Do,  R. G. Edgar,  Po-Tung Fang,  
 S. Faraji,  S. Fatehi,  Qingguo Feng,  K. D. Fenk,  J. Fosso-Tande,  
 Qinghui Ge,  A. Ghysels,  G. Gidofalvi,  J. Gomes,  J. Gonthier,  A. Gunina,  
 D. Hait,  M. W. D. Hanson-Heine,  P. H. P. Harbach,  A. W. Hauser,  
 J. E. Herr,  E. G. Hohenstein,  Z. C. Holden,  Kerwin Hui,  B. C. Huynh,  
 T.-C. Jagau,  Hyunjun Ji,  B. Kaduk,  K. Khistyaev,  Jaehoon Kim,  
 P. Klunzinger,  K. Koh,  D. Kosenkov,  L. Koulias,  T. Kowalczyk,  
 C. M. Krauter,  A. Kunitsa,  Ka Un Lao,  A. Laurent,  K. V. Lawler,  
 Joonho Lee,  D. Lefrancois,  S. Lehtola,  D. S. Levine,  Yi-Pei Li,  
 You-Sheng Lin,  Fenglai Liu,  E. Livshits,  A. Luenser,  P. Manohar,  
 E. Mansoor,  S. F. Manzer,  Shan-Ping Mao,  Yuezhi Mao,  N. Mardirossian,  
 A. V. Marenich,  T. Markovich,  L. A. Martinez-Martinez,  S. A. Maurer,  
 N. J. Mayhall,  S. C. McKenzie,  J.-M. Mewes,  A. F. Morrison,  
 J. W. Mullinax,  K. Nanda,  T. S. Nguyen-Beck,  R. Olivares-Amaya,  
 J. A. Parkhill,  T. M. Perrine,  F. Plasser,  P. Pokhilko,  S. Prager,  
 A. Prociuk,  E. Ramos,  D. R. Rehn,  F. Rob,  M. Schneider,  N. Sergueev,  
 S. M. Sharada,  S. Sharma,  D. W. Small,  T. Stauch,  T. Stein,  
 Yu-Chuan Su,  A. J. W. Thom,  A. Tkatchenko,  T. Tsuchimochi,  N. M. Tubman,  
 L. Vogt,  M. L. Vidal,  O. Vydrov,  M. A. Watson,  J. Wenzel,  
 M. de Wergifosse,  T. A. Wesolowski,  A. White,  J. Witte,  A. Yamada,  
 Jun Yang,  K. Yao,  S. Yeganeh,  S. R. Yost,  Zhi-Qiang You,  A. Zech,  
 Igor Ying Zhang,  Xing Zhang,  Yan Zhao,  Ying Zhu,  B. R. Brooks,  
 G. K. L. Chan,  C. J. Cramer,  M. S. Gordon,  W. J. Hehre,  A. Klamt,  
 M. W. Schmidt,  C. D. Sherrill,  D. G. Truhlar,  A. Aspuru-Guzik,  R. Baer,  
 A. T. Bell,  N. A. Besley,  Jeng-Da Chai,  A. E. DePrince, III,  
 R. A. DiStasio Jr.,  A. Dreuw,  B. D. Dunietz,  T. R. Furlani,  
 Chao-Ping Hsu,  Yousung Jung,  Jing Kong,  D. S. Lambrecht,  WanZhen Liang,  
 C. Ochsenfeld,  V. A. Rassolov,  L. V. Slipchenko,  J. E. Subotnik,  
 T. Van Voorhis,  J. M. Herbert,  A. I. Krylov,  P. M. W. Gill,  M. Head-Gordon

 Contributors to earlier versions of Q-Chem not listed above: 
 R. D. Adamson,  B. Austin,  J. Baker,  G. J. O. Beran,  K. Brandhorst,  
 S. T. Brown,  E. F. C. Byrd,  A. K. Chakraborty,  C.-L. Cheng,  
 Siu Hung Chien,  D. M. Chipman,  D. L. Crittenden,  H. Dachsel,  
 R. J. Doerksen,  A. D. Dutoi,  L. Fusti-Molnar,  W. A. Goddard III,  
 A. Golubeva-Zadorozhnaya,  S. R. Gwaltney,  G. Hawkins,  A. Heyden,  
 S. Hirata,  G. Kedziora,  F. J. Keil,  C. Kelley,  Jihan Kim,  R. A. King,  
 R. Z. Khaliullin,  P. P. Korambath,  W. Kurlancheek,  A. M. Lee,  M. S. Lee,  
 S. V. Levchenko,  Ching Yeh Lin,  D. Liotard,  R. C. Lochan,  I. Lotan,  
 P. E. Maslen,  N. Nair,  D. P. O'Neill,  D. Neuhauser,  E. Neuscamman,  
 C. M. Oana,  R. Olson,  B. Peters,  R. Peverati,  P. A. Pieniazek,  
 Y. M. Rhee,  J. Ritchie,  M. A. Rohrdanz,  E. Rosta,  N. J. Russ,  
 H. F. Schaefer III,  N. E. Schultz,  N. Shenvi,  A. C. Simmonett,  A. Sodt,  
 D. Stuck,  K. S. Thanthiriwatte,  V. Vanovschi,  Tao Wang,  A. Warshel,  
 C. F. Williams,  Q. Wu,  X. Xu,  W. Zhang

 Please cite Q-Chem as follows:
 Y. Shao et al., Mol. Phys. 113, 184-215 (2015)
 DOI: 10.1080/00268976.2014.952696

 Q-Chem 5.1.1 for Intel X86 EM64T Linux

 Parts of Q-Chem use Armadillo 8.300.2 (Tropical Shenanigans).
 http://arma.sourceforge.net/

 Q-Chem begins on Tue Oct  9 20:26:21 2018  

Host: 
0

     Scratch files written to /scratch/taweetham/qchem18986//
The previous job contains 0 fragments, simply inherited here
Input Ideriv = 2
Curr. Ideriv = -1
Max.  Ideriv = 2

Checking the input file for inconsistencies... 	...done.

--------------------------------------------------------------
User input:
--------------------------------------------------------------

$molecule
read
$end

$rem
   job_type 	frequency
   basis 	6-311++g**
   method	b3lyp	
$end


--------------------------------------------------------------
 ----------------------------------------------------------------
             Standard Nuclear Orientation (Angstroms)
    I     Atom           X                Y                Z
 ----------------------------------------------------------------
    1      C      -1.6485565523    -0.6978566131     0.7685073090
    2      C      -1.6485806660    -0.6979939926    -0.7684419938
    3      C      -0.7455858052     0.1931496333    -0.0000556653
    4      H      -1.2233346413    -1.5501328986    -1.2819295733
    5      H      -2.4807874232    -0.2173464293    -1.2692900665
    6      Br      1.1713577246    -0.0862232708     0.0000016288
    7      F      -1.0370047047     1.5298336970    -0.0000384515
    8      H      -2.4807719172    -0.2171456116     1.2692824944
    9      H      -1.2232458974    -1.5498580206     1.2821683006
 ----------------------------------------------------------------
 Molecular Point Group                 C1    NOp =  1
 Largest Abelian Subgroup              C1    NOp =  1
 Nuclear Repulsion Energy =   327.7028628030 hartrees
 There are       33 alpha and       33 beta electrons
 Requested basis set is 6-311++G(d,p)
 There are 63 shells and 164 basis functions

 Total QAlloc Memory Limit   2000 MB
 Mega-Array Size       188 MB
 MEM_STATIC part       192 MB

                       Distance Matrix (Angstroms)
             C (  1)   C (  2)   C (  3)   H (  4)   H (  5)   Br(  6)
   C (  2)  1.536949
   C (  3)  1.483219  1.483224
   H (  4)  2.260858  1.081963  2.215960
   H (  5)  2.253024  1.083715  2.188695  1.832394
   Br(  6)  2.986070  2.986105  1.937194  3.085601  3.868651
   F (  7)  2.434597  2.434684  1.368082  3.341281  2.597719  2.736513
   H (  8)  1.083716  2.253015  2.188706  3.141128  2.538573  3.868626
   H (  9)  1.081963  2.260881  2.215927  2.564098  3.141168  3.085499
             F (  7)   H (  8)
   H (  8)  2.597610
   H (  9)  3.341144  1.832392

 A cutoff of  1.0D-11 yielded   1856 shell pairs
 There are     12960 function pairs (     14104 Cartesian)

 -------------------------------------------------------
 OpenMP Integral Computing Module                       
 Release: version 1.0, May 2013, Q-Chem Inc. Pittsburgh 
 -------------------------------------------------------
 Integral Job Info:
 Integral job number is                      11
 Integral operator is                         1
 short-range coefficients                     0
 long-range coefficients              100000000
 Omega coefficients                           0
 if combine SR and LR in K                    0
 Integral screening is                        0
 Integral computing path is                   2
 max size of driver memory is            800000
 size of driver memory is                593474
 size of scratch memory is             29623520
 max col of scratch BK array               1296
 max len of scratch array in speh3          155
 max len of scratch index in speh4           18
 max int batch size is                      520
 min int batch size is                       52
 fixed nKL is                                45
 max L of basis functions is                  2
 order of int derivative is                   0
 number of shells is                         63
 number of basis is                         171
 number of cartesian basis is               171
 number of contracted shell pairs          1856
 number of primitive shell pairs           4730
 maxK2 (contraction) of shell pair           36
 max number of K2 of shell pair               1
 max number of CS2 of shell pair            241
 max number of PS2 of shell pair            492
 mem total for path MDJ                  521372
 -------------------------------------------------------
 Smallest overlap matrix eigenvalue = 5.66E-05
 Guess from superposition of atomic densities
 Warning:  Energy on first SCF cycle will be non-variational
 SAD guess density has 66.000000 electrons

 -----------------------------------------------------------------------
  General SCF calculation program by
  Eric Jon Sundstrom, Paul Horn, Yuezhi Mao, Dmitri Zuev, Alec White,
  David Stuck, Shaama M.S., Shane Yost, Joonho Lee, David Small,
  Daniel Levine, Susi Lehtola, Hugh Burton, Evgeny Epifanovsky
 -----------------------------------------------------------------------
 Exchange:     0.2000 Hartree-Fock + 0.0800 Slater + 0.7200 B88
 Correlation:  0.1900 VWN1RPA + 0.8100 LYP
 Using SG-1 standard quadrature grid
 using 4 threads for integral computing
 -------------------------------------------------------
 OpenMP Integral computing Module                
 Release: version 2.0, May 2017, Q-Chem Inc. Pleasanton 
 -------------------------------------------------------
 -------------------------------------------------------
 OpenMP BLAS3 based DFT computing Module                
 Release: version 1.0, May 2013, Q-Chem Inc. Pittsburgh 
 -------------------------------------------------------
 A restricted SCF calculation will be
 performed using DIIS
 SCF converges when DIIS error is below 1.0e-08
 ---------------------------------------
  Cycle       Energy         DIIS error
 ---------------------------------------
    1   -2791.5594289731      4.53e-02  
    2   -2790.6573618522      5.28e-03  
    3   -2790.6165075098      6.39e-03  
    4   -2790.7341262447      5.40e-04  
    5   -2790.7348091440      2.67e-04  
    6   -2790.7349807883      8.44e-05  
    7   -2790.7350014888      2.41e-05  
    8   -2790.7350025113      3.15e-06  
    9   -2790.7350025238      4.54e-07  
   10   -2790.7350025244      2.46e-07  
   11   -2790.7350025245      7.09e-08  
   12   -2790.7350025246      7.77e-09  Convergence criterion met
 ---------------------------------------
 SCF time:   CPU 24.57s  wall 7.00s 
 SCF   energy in the final basis set =    -2790.7350025246
 Total energy in the final basis set =    -2790.7350025246

 --------------------------------------------------------------

                    Orbital Energies (a.u.)
 --------------------------------------------------------------

 Alpha MOs
 -- Occupied --
******* -62.490 -56.310 -56.306 -56.306 -24.697 -10.321 -10.206
-10.206  -8.698  -6.530  -6.517  -6.516  -2.641  -2.637  -2.637
 -2.626  -2.626  -1.236  -0.902  -0.793  -0.644  -0.618  -0.541
 -0.526  -0.477  -0.451  -0.415  -0.405  -0.344  -0.330  -0.302
 -0.282
 -- Virtual --
 -0.032  -0.007   0.012   0.013   0.027   0.047   0.058   0.061
  0.064   0.072   0.086   0.089   0.101   0.104   0.125   0.127
  0.136   0.138   0.143   0.152   0.166   0.168   0.175   0.207
  0.231   0.232   0.266   0.279   0.280   0.318   0.372   0.375
  0.385   0.401   0.430   0.436   0.459   0.467   0.477   0.500
  0.525   0.556   0.566   0.592   0.600   0.613   0.642   0.646
  0.665   0.669   0.700   0.709   0.769   0.794   0.856   0.888
  0.923   1.015   1.167   1.249   1.294   1.326   1.389   1.437
  1.468   1.470   1.493   1.498   1.500   1.574   1.630   1.685
  1.730   1.760   1.784   1.839   1.898   1.934   1.969   2.038
  2.045   2.048   2.097   2.187   2.193   2.201   2.231   2.235
  2.473   2.542   2.544   2.617   2.653   2.697   2.723   2.844
  2.887   2.922   3.008   3.216   3.431   3.626   3.741   3.789
  3.807   3.821   4.011   4.013   4.033   4.046   4.130   4.223
  4.374   4.404   4.868   6.354   6.418   6.626   6.691   7.577
  7.590   7.689  23.638  23.852  23.905  47.922  66.772 289.772
289.785 289.9111020.714
 --------------------------------------------------------------

          Ground-State Mulliken Net Atomic Charges

     Atom                 Charge (a.u.)
  ----------------------------------------
      1 C                    -0.270728
      2 C                    -0.270686
      3 C                    -0.006619
      4 H                     0.158572
      5 H                     0.176056
      6 Br                   -0.043539
      7 F                    -0.077687
      8 H                     0.176058
      9 H                     0.158572
  ----------------------------------------
  Sum of atomic charges =     0.000000

 -----------------------------------------------------------------
                    Cartesian Multipole Moments
 -----------------------------------------------------------------
    Charge (ESU x 10^10)
                 0.0000
    Dipole Moment (Debye)
         X      -1.5712      Y      -1.7933      Z       0.0000
       Tot       2.3842
    Quadrupole Moments (Debye-Ang)
        XX     -38.8075     XY       1.3173     YY     -43.8181
        XZ       0.0003     YZ       0.0002     ZZ     -41.2567
    Octopole Moments (Debye-Ang^2)
       XXX      27.8388    XXY       2.6480    XYY      12.0208
       YYY       2.3952    XXZ      -0.0004    XYZ      -0.0007
       YYZ      -0.0004    XZZ       5.4820    YZZ       0.8821
       ZZZ       0.0004
    Hexadecapole Moments (Debye-Ang^3)
      XXXX    -448.6601   XXXY     -23.4047   XXYY    -116.2361
      XYYY     -10.4713   YYYY    -172.7051   XXXZ       0.0024
      XXYZ       0.0013   XYYZ       0.0009   YYYZ       0.0014
      XXZZ     -91.8574   XYZZ      -3.1507   YYZZ     -43.8195
      XZZZ       0.0003   YZZZ      -0.0013   ZZZZ    -112.4256
 -----------------------------------------------------------------
 Calculating MO derivatives via CPSCF
 D1JvT checksum  = 435348 28129.9184181700
 D1KAT checksum  = 908928 1976.9814981414
   1         3          27      0.145733    0.030948
   2         3          27      0.017632    0.003513
   3         3          27      0.001645    0.000564
   4        12          18      0.000110    0.000048
   5        29           1      0.000003    0.000003
   6        30           0      0.000000    0.000000    Roots Converged
 Time for AOints: 11.6 s (CPU) 2.9 s (wall)
 ------------------------------------------------------------------------------
                     AOints        : Timing summary (seconds)
 ------------------------------------------------------------------------------
     job step          cpu (% of tot)      sys (% of tot)     wall (% of tot)
 ------------------------------------------------------------------------------
  cpscf_lag         0.6272E+02 (29.5)   0.5000E-05 (22.7)   0.1595E+02 (29.0)
  iterzp            0.1383E+03 (65.0)   0.1700E-04 (77.3)   0.3586E+02 (65.3)
  make_fx           0.0000E+00 ( 0.0)   0.0000E+00 ( 0.0)   0.0000E+00 ( 0.0)
  AOints            0.1163E+02 ( 5.5)   0.0000E+00 ( 0.0)   0.2927E+01 ( 5.3)
 ------------------------------------------------------------------------------
   Grand Totals     0.2128E+03          0.2200E-04          0.5490E+02
 ------------------------------------------------------------------------------
 Calculating analytic Hessian of the SCF energy
 Polarizability Matrix (a.u.)
            1           2           3
    1 -68.0219985  -1.3406096  -0.0002141
    2  -1.3406096 -47.3626686  -0.0005278
    3  -0.0002141  -0.0005278 -48.7323139

 Direct stationary perturbation theory relativistic correction:

 rels  =      16.867923059199
 relv  =     -57.020784285205
 rel2e =       8.941505565264
 E_rel =     -31.211355660742

 Hessian of the SCF Energy
            1           2           3           4           5           6
    1   0.4791274  -0.1702349  -0.1289049  -0.0416234   0.0256530   0.0189481
    2  -0.1702349   0.5138446  -0.1323768   0.0256496  -0.0431186   0.0188125
    3  -0.1289049  -0.1323768   0.4912561  -0.0189538  -0.0188374  -0.1814093
    4  -0.0416234   0.0256496  -0.0189538   0.4791175  -0.1702099   0.1289442
    5   0.0256530  -0.0431186  -0.0188374  -0.1702099   0.5138981   0.1323710
    6   0.0189481   0.0188125  -0.1814093   0.1289442   0.1323710   0.4911933
    7  -0.1174553  -0.0460906   0.0923260  -0.1174612  -0.0461067  -0.0923195
    8  -0.0592096  -0.1136121   0.0821122  -0.0592172  -0.1136349  -0.0821022
    9   0.0702118   0.0476243  -0.0870599  -0.0702082  -0.0476226  -0.0870242
   10  -0.0066559   0.0065921   0.0008207  -0.0927359   0.1009848   0.0513217
   11  -0.0081941   0.0108584   0.0040653   0.0973106  -0.2280730  -0.1115677
   12   0.0092404  -0.0212095  -0.0121555   0.0490990  -0.1105060  -0.1053048
   13   0.0105103  -0.0090693   0.0047248  -0.2156371   0.1052879  -0.1056713
   14   0.0060847  -0.0066372   0.0004590   0.1074409  -0.1049364   0.0551705
   15  -0.0214550   0.0102193  -0.0120451  -0.1027389   0.0526020  -0.1007721
   16  -0.0201605  -0.0009918  -0.0043059  -0.0201575  -0.0009899   0.0043068
   17  -0.0054608   0.0024804   0.0009988  -0.0054624   0.0024808  -0.0009988
   18   0.0116125  -0.0054692   0.0029159  -0.0116103   0.0054707   0.0029141
   19   0.0046439  -0.0121425  -0.0000126   0.0046439  -0.0121405   0.0000161
   20   0.0065956  -0.0308517   0.0071589   0.0065968  -0.0308393  -0.0071541
   21  -0.0132484   0.0244720   0.0046042   0.0132528  -0.0244618   0.0046041
   22  -0.2156382   0.1053020   0.1056549   0.0105105  -0.0090702  -0.0047241
   23   0.1074553  -0.1049498  -0.0551684   0.0060894  -0.0066395  -0.0004609
   24   0.1027210  -0.0525995  -0.1007542   0.0214535  -0.0102201  -0.0120451
   25  -0.0927483   0.1009855  -0.0513492  -0.0066567   0.0065916  -0.0008220
   26   0.0973109  -0.2280139   0.1115885  -0.0081978   0.0108627  -0.0040703
   27  -0.0491255   0.1105271  -0.1053521  -0.0092384   0.0212042  -0.0121560
            7           8           9          10          11          12
    1  -0.1174553  -0.0592096   0.0702118  -0.0066559  -0.0081941   0.0092404
    2  -0.0460906  -0.1136121   0.0476243   0.0065921   0.0108584  -0.0212095
    3   0.0923260   0.0821122  -0.0870599   0.0008207   0.0040653  -0.0121555
    4  -0.1174612  -0.0592172  -0.0702082  -0.0927359   0.0973106   0.0490990
    5  -0.0461067  -0.1136349  -0.0476226   0.1009848  -0.2280730  -0.1105060
    6  -0.0923195  -0.0821022  -0.0870242   0.0513217  -0.1115677  -0.1053048
    7   0.4194882   0.0807756   0.0000001   0.0094725   0.0112818   0.0002212
    8   0.0807756   0.5109052  -0.0000074  -0.0154896  -0.0125499  -0.0008487
    9   0.0000001  -0.0000074   0.2890315  -0.0091412  -0.0048596  -0.0070475
   10   0.0094725  -0.0154896  -0.0091412   0.0929243  -0.1022628  -0.0527101
   11   0.0112818  -0.0125499  -0.0048596  -0.1022628   0.2378251   0.1183828
   12   0.0002212  -0.0008487  -0.0070475  -0.0527101   0.1183828   0.1141329
   13  -0.0165111   0.0121245  -0.0094118  -0.0054149   0.0016127  -0.0042583
   14  -0.0172053   0.0101230  -0.0118569   0.0156560  -0.0064361   0.0122774
   15  -0.0017372   0.0018228  -0.0074783   0.0121499  -0.0051053   0.0090791
   16  -0.1089601  -0.0032174  -0.0000038   0.0011721   0.0018491  -0.0014381
   17   0.0048908  -0.0225574   0.0000007  -0.0002058   0.0011967  -0.0002365
   18  -0.0000041  -0.0000009  -0.0276693   0.0007560   0.0011508   0.0005175
   19  -0.0615356   0.0475956  -0.0000019  -0.0007331  -0.0017986   0.0012166
   20   0.0183764  -0.2562471   0.0000036  -0.0049889  -0.0038305   0.0025222
   21  -0.0000025  -0.0000014  -0.0582230  -0.0033749  -0.0034831   0.0014424
   22  -0.0165095   0.0121260   0.0094091   0.0008056   0.0005553  -0.0031249
   23  -0.0172050   0.0101243   0.0118548   0.0000688   0.0007622  -0.0018532
   24   0.0017400  -0.0018262  -0.0074804   0.0019327   0.0028878  -0.0034530
   25   0.0094722  -0.0154879   0.0091458   0.0011653  -0.0003539   0.0017543
   26   0.0112831  -0.0125512   0.0048631  -0.0003545   0.0002471   0.0014715
   27  -0.0002240   0.0008516  -0.0070489  -0.0017547  -0.0014710   0.0027890
           13          14          15          16          17          18
    1   0.0105103   0.0060847  -0.0214550  -0.0201605  -0.0054608   0.0116125
    2  -0.0090693  -0.0066372   0.0102193  -0.0009918   0.0024804  -0.0054692
    3   0.0047248   0.0004590  -0.0120451  -0.0043059   0.0009988   0.0029159
    4  -0.2156371   0.1074409  -0.1027389  -0.0201575  -0.0054624  -0.0116103
    5   0.1052879  -0.1049364   0.0526020  -0.0009899   0.0024808   0.0054707
    6  -0.1056713   0.0551705  -0.1007721   0.0043068  -0.0009988   0.0029141
    7  -0.0165111  -0.0172053  -0.0017372  -0.1089601   0.0048908  -0.0000041
    8   0.0121245   0.0101230   0.0018228  -0.0032174  -0.0225574  -0.0000009
    9  -0.0094118  -0.0118569  -0.0074783  -0.0000038   0.0000007  -0.0276693
   10  -0.0054149   0.0156560   0.0121499   0.0011721  -0.0002058   0.0007560
   11   0.0016127  -0.0064361  -0.0051053   0.0018491   0.0011967   0.0011508
   12  -0.0042583   0.0122774   0.0090791  -0.0014381  -0.0002365   0.0005175
   13   0.2255480  -0.1108194   0.1120303  -0.0020067  -0.0011675  -0.0018276
   14  -0.1108194   0.1043517  -0.0575059  -0.0016700  -0.0004850  -0.0013369
   15   0.1120303  -0.0575059   0.1102925   0.0019956   0.0007242   0.0007086
   16  -0.0020067  -0.0016700   0.0019956   0.1706586  -0.0202149   0.0000028
   17  -0.0011675  -0.0004850   0.0007242  -0.0202149   0.0283716  -0.0000005
   18  -0.0018276  -0.0013369   0.0007086   0.0000028  -0.0000005   0.0162269
   19   0.0026209   0.0009076   0.0000939  -0.0197110   0.0289942  -0.0000009
   20   0.0019383   0.0020105  -0.0015344   0.0250556  -0.0121988   0.0000005
   21   0.0028832   0.0026063   0.0009620   0.0000001   0.0000002   0.0031601
   22   0.0000848  -0.0004630   0.0015941  -0.0020066  -0.0011674   0.0018275
   23  -0.0004634   0.0012476   0.0016663  -0.0016702  -0.0004850   0.0013369
   24  -0.0015940  -0.0016658   0.0027058  -0.0019951  -0.0007241   0.0007084
   25   0.0008057   0.0000684  -0.0019327   0.0011718  -0.0002061  -0.0007559
   26   0.0005561   0.0007620  -0.0028891   0.0018496   0.0011966  -0.0011514
   27   0.0031247   0.0018522  -0.0034525   0.0014376   0.0002360   0.0005178
           19          20          21          22          23          24
    1   0.0046439   0.0065956  -0.0132484  -0.2156382   0.1074553   0.1027210
    2  -0.0121425  -0.0308517   0.0244720   0.1053020  -0.1049498  -0.0525995
    3  -0.0000126   0.0071589   0.0046042   0.1056549  -0.0551684  -0.1007542
    4   0.0046439   0.0065968   0.0132528   0.0105105   0.0060894   0.0214535
    5  -0.0121405  -0.0308393  -0.0244618  -0.0090702  -0.0066395  -0.0102201
    6   0.0000161  -0.0071541   0.0046041  -0.0047241  -0.0004609  -0.0120451
    7  -0.0615356   0.0183764  -0.0000025  -0.0165095  -0.0172050   0.0017400
    8   0.0475956  -0.2562471  -0.0000014   0.0121260   0.0101243  -0.0018262
    9  -0.0000019   0.0000036  -0.0582230   0.0094091   0.0118548  -0.0074804
   10  -0.0007331  -0.0049889  -0.0033749   0.0008056   0.0000688   0.0019327
   11  -0.0017986  -0.0038305  -0.0034831   0.0005553   0.0007622   0.0028878
   12   0.0012166   0.0025222   0.0014424  -0.0031249  -0.0018532  -0.0034530
   13   0.0026209   0.0019383   0.0028832   0.0000848  -0.0004634  -0.0015940
   14   0.0009076   0.0020105   0.0026063  -0.0004630   0.0012476  -0.0016658
   15   0.0000939  -0.0015344   0.0009620   0.0015941   0.0016663   0.0027058
   16  -0.0197110   0.0250556   0.0000001  -0.0020066  -0.0016702  -0.0019951
   17   0.0289942  -0.0121988   0.0000002  -0.0011674  -0.0004850  -0.0007241
   18  -0.0000009   0.0000005   0.0031601   0.0018275   0.0013369   0.0007084
   19   0.0681828  -0.0505237  -0.0000009   0.0026210   0.0009071  -0.0000941
   20  -0.0505237   0.3337779  -0.0000096   0.0019389   0.0020113   0.0015340
   21  -0.0000009  -0.0000096   0.0410461  -0.0028837  -0.0026063   0.0009624
   22   0.0026210   0.0019389  -0.0028837   0.2255481  -0.1108353  -0.1120117
   23   0.0009071   0.0020113  -0.0026063  -0.1108353   0.1043663   0.0575059
   24  -0.0000941   0.0015340   0.0009624  -0.1120117   0.0575059   0.1102753
   25  -0.0007329  -0.0049891   0.0033743  -0.0054156   0.0156532  -0.0121522
   26  -0.0017993  -0.0038322   0.0034836   0.0016137  -0.0064375   0.0051082
   27  -0.0012162  -0.0025211   0.0014415   0.0042587  -0.0122750   0.0090808
           25          26          27
    1  -0.0927483   0.0973109  -0.0491255
    2   0.1009855  -0.2280139   0.1105271
    3  -0.0513492   0.1115885  -0.1053521
    4  -0.0066567  -0.0081978  -0.0092384
    5   0.0065916   0.0108627   0.0212042
    6  -0.0008220  -0.0040703  -0.0121560
    7   0.0094722   0.0112831  -0.0002240
    8  -0.0154879  -0.0125512   0.0008516
    9   0.0091458   0.0048631  -0.0070489
   10   0.0011653  -0.0003545  -0.0017547
   11  -0.0003539   0.0002471  -0.0014710
   12   0.0017543   0.0014715   0.0027890
   13   0.0008057   0.0005561   0.0031247
   14   0.0000684   0.0007620   0.0018522
   15  -0.0019327  -0.0028891  -0.0034525
   16   0.0011718   0.0018496   0.0014376
   17  -0.0002061   0.0011966   0.0002360
   18  -0.0007559  -0.0011514   0.0005178
   19  -0.0007329  -0.0017993  -0.0012162
   20  -0.0049891  -0.0038322  -0.0025211
   21   0.0033743   0.0034836   0.0014415
   22  -0.0054156   0.0016137   0.0042587
   23   0.0156532  -0.0064375  -0.0122750
   24  -0.0121522   0.0051082   0.0090808
   25   0.0929387  -0.1022618   0.0527377
   26  -0.1022618   0.2377664  -0.1184042
   27   0.0527377  -0.1184042   0.1141804
 Gradient time:  CPU 278.95 s  wall 72.33 s
 **********************************************************************
 **                                                                  **
 **                       VIBRATIONAL ANALYSIS                       **
 **                       --------------------                       **
 **                                                                  **
 **        VIBRATIONAL FREQUENCIES (CM**-1) AND NORMAL MODES         **
 **     FORCE CONSTANTS (mDYN/ANGSTROM) AND REDUCED MASSES (AMU)     **
 **                  INFRARED INTENSITIES (KM/MOL)                   **
 **                                                                  **
 **********************************************************************


 Mode:                 1                      2                      3
 Frequency:       259.32                 286.19                 314.18
 Force Cnst:      0.1614                 0.1109                 1.0319
 Red. Mass:       4.0744                 2.2984                17.7435
 IR Active:          YES                    YES                    YES
 IR Intens:        0.936                  0.292                  0.561
 Raman Active:       YES                    YES                    YES
               X      Y      Z        X      Y      Z        X      Y      Z
 C          0.252 -0.034  0.004    0.186 -0.085  0.000    0.055 -0.200 -0.009
 C          0.252 -0.034 -0.004   -0.186  0.085  0.000    0.055 -0.200  0.009
 C          0.010  0.185  0.000    0.000  0.000 -0.107    0.072 -0.186 -0.000
 H          0.525  0.138 -0.062   -0.397  0.124 -0.237    0.116 -0.134 -0.056
 H          0.062 -0.303  0.055   -0.280  0.232  0.295   -0.013 -0.266  0.058
 Br        -0.077 -0.054 -0.000    0.000 -0.000  0.036   -0.216  0.113  0.000
 F         -0.069  0.166  0.000   -0.000  0.000 -0.089    0.770 -0.055 -0.000
 H          0.062 -0.303 -0.055    0.280 -0.232  0.295   -0.013 -0.267 -0.057
 H          0.525  0.138  0.062    0.397 -0.124 -0.237    0.116 -0.134  0.056
 TransDip   0.031  0.001 -0.000    0.000  0.000  0.017   -0.024 -0.003  0.000

 Mode:                 4                      5                      6
 Frequency:       459.46                 498.08                 758.95
 Force Cnst:      0.4657                 0.5840                 0.3732
 Red. Mass:       3.7444                 3.9953                 1.0997
 IR Active:          YES                    YES                    YES
 IR Intens:        0.538                 26.190                  6.556
 Raman Active:       YES                    YES                    YES
               X      Y      Z        X      Y      Z        X      Y      Z
 C         -0.119 -0.191  0.065   -0.144 -0.158 -0.032   -0.022 -0.011 -0.032
 C          0.120  0.191  0.065   -0.144 -0.158  0.033   -0.022 -0.011  0.032
 C          0.000 -0.000  0.280   -0.240  0.107  0.000    0.035  0.010  0.000
 H          0.074  0.295 -0.138    0.119  0.015 -0.043    0.023 -0.249  0.462
 H          0.241  0.453  0.112   -0.373 -0.478  0.097    0.212 -0.072 -0.412
 Br        -0.000  0.000 -0.016    0.070 -0.005 -0.000   -0.004 -0.001  0.000
 F         -0.000 -0.000 -0.190    0.070  0.202 -0.000   -0.003  0.047 -0.000
 H         -0.241 -0.453  0.112   -0.373 -0.479 -0.097    0.212 -0.072  0.412
 H         -0.074 -0.295 -0.138    0.119  0.015  0.043    0.023 -0.250 -0.462
 TransDip   0.000  0.000  0.024   -0.161 -0.029  0.000    0.016 -0.081  0.000

 Mode:                 7                      8                      9
 Frequency:       807.72                 912.97                 952.93
 Force Cnst:      1.2061                 0.6010                 1.6684
 Red. Mass:       3.1377                 1.2238                 3.1184
 IR Active:          YES                    YES                    YES
 IR Intens:       55.236                  0.037                 32.384
 Raman Active:       YES                    YES                    YES
               X      Y      Z        X      Y      Z        X      Y      Z
 C         -0.020 -0.108 -0.177    0.038 -0.085  0.020    0.026 -0.075  0.204
 C         -0.020 -0.108  0.177   -0.038  0.085  0.020    0.026 -0.075 -0.204
 C          0.264 -0.015  0.000    0.000  0.000 -0.029   -0.039 -0.186  0.000
 H         -0.402 -0.134 -0.100    0.440  0.273  0.105   -0.219 -0.140 -0.315
 H          0.022  0.215  0.418   -0.244 -0.381 -0.078    0.275  0.350 -0.224
 Br        -0.012 -0.001 -0.000   -0.000  0.000  0.002    0.002 -0.000 -0.000
 F         -0.050  0.140 -0.000   -0.000 -0.000 -0.020   -0.020  0.190 -0.000
 H          0.022  0.215 -0.418    0.244  0.381 -0.078    0.276  0.350  0.224
 H         -0.402 -0.134  0.100   -0.440 -0.273  0.105   -0.219 -0.140  0.315
 TransDip   0.185 -0.150  0.000    0.000  0.000  0.006    0.045 -0.177  0.000

 Mode:                10                     11                     12
 Frequency:      1013.42                1047.21                1081.83
 Force Cnst:      2.9518                 0.7969                 1.0373
 Red. Mass:       4.8782                 1.2334                 1.5043
 IR Active:          YES                    YES                    YES
 IR Intens:       25.446                 29.753                  0.059
 Raman Active:       YES                    YES                    YES
               X      Y      Z        X      Y      Z        X      Y      Z
 C          0.143  0.088 -0.187   -0.055 -0.044 -0.072   -0.109 -0.096 -0.034
 C         -0.143 -0.088 -0.187   -0.055 -0.044  0.072    0.109  0.096 -0.034
 C          0.000  0.000  0.471   -0.008  0.005  0.000   -0.000 -0.000 -0.024
 H         -0.097 -0.176 -0.008    0.341  0.332 -0.229   -0.323 -0.288  0.252
 H         -0.396 -0.357 -0.025    0.300  0.261 -0.230   -0.283 -0.270  0.272
 Br        -0.000  0.000 -0.003    0.001 -0.000 -0.000    0.000 -0.000  0.000
 F          0.000 -0.000 -0.044    0.002 -0.011 -0.000    0.000  0.000  0.002
 H          0.395  0.356 -0.025    0.300  0.261  0.230    0.283  0.270  0.272
 H          0.097  0.176 -0.009    0.341  0.333  0.229    0.323  0.288  0.251
 TransDip  -0.000  0.000  0.162    0.101  0.143  0.000    0.000  0.000  0.008

 Mode:                13                     14                     15
 Frequency:      1176.18                1187.62                1306.59
 Force Cnst:      1.0323                 1.8506                 3.0616
 Red. Mass:       1.2665                 2.2270                 3.0439
 IR Active:          YES                    YES                    YES
 IR Intens:        0.112                120.497                 53.298
 Raman Active:       YES                    YES                    YES
               X      Y      Z        X      Y      Z        X      Y      Z
 C          0.074 -0.079 -0.002   -0.082  0.047  0.055   -0.057 -0.073  0.110
 C         -0.074  0.079 -0.002   -0.082  0.047 -0.055   -0.057 -0.073 -0.110
 C         -0.000  0.000  0.004    0.233 -0.162  0.000    0.181  0.316 -0.000
 H         -0.115 -0.202  0.443    0.348  0.243 -0.041   -0.299 -0.058 -0.387
 H          0.194  0.104 -0.435   -0.301 -0.399 -0.119    0.008 -0.172 -0.371
 Br        -0.000 -0.000  0.000   -0.004  0.001 -0.000   -0.004 -0.001 -0.000
 F          0.000 -0.000 -0.002   -0.032  0.053 -0.000    0.007 -0.079 -0.000
 H         -0.194 -0.104 -0.435   -0.301 -0.399  0.119    0.008 -0.172  0.371
 H          0.115  0.202  0.443    0.348  0.243  0.041   -0.299 -0.058  0.387
 TransDip  -0.000  0.000 -0.011    0.317 -0.152  0.000    0.078  0.221 -0.000

 Mode:                16                     17                     18
 Frequency:      1450.94                1491.39                3135.25
 Force Cnst:      1.3528                 1.8374                 6.0889
 Red. Mass:       1.0907                 1.4021                 1.0513
 IR Active:          YES                    YES                    YES
 IR Intens:        7.819                 25.034                  4.021
 Raman Active:       YES                    YES                    YES
               X      Y      Z        X      Y      Z        X      Y      Z
 C          0.018  0.019 -0.055   -0.051 -0.050  0.091   -0.020 -0.010  0.038
 C         -0.018 -0.019 -0.055   -0.051 -0.050 -0.091    0.020  0.010  0.038
 C          0.000  0.000 -0.014    0.055  0.076 -0.000    0.000  0.000 -0.000
 H          0.342 -0.074  0.354    0.355 -0.090  0.321    0.182 -0.354 -0.207
 H         -0.051  0.340  0.361   -0.061  0.363  0.330   -0.419  0.244 -0.245
 Br        -0.000 -0.000  0.000   -0.001 -0.000  0.000    0.000  0.000 -0.000
 F          0.000 -0.000  0.002    0.002 -0.012 -0.000    0.000  0.000 -0.000
 H          0.051 -0.340  0.361   -0.061  0.363 -0.330    0.420 -0.245 -0.245
 H         -0.342  0.074  0.354    0.355 -0.090 -0.321   -0.182  0.355 -0.207
 TransDip   0.000  0.000  0.090    0.086  0.135 -0.000   -0.000  0.000  0.064

 Mode:                19                     20                     21
 Frequency:      3136.73                3223.34                3234.55
 Force Cnst:      6.1345                 6.8586                 6.8825
 Red. Mass:       1.0582                 1.1204                 1.1165
 IR Active:          YES                    YES                    YES
 IR Intens:        0.355                  0.006                  1.115
 Raman Active:       YES                    YES                    YES
               X      Y      Z        X      Y      Z        X      Y      Z
 C         -0.021 -0.012  0.041    0.047 -0.054  0.005    0.047 -0.052  0.004
 C         -0.021 -0.012 -0.041   -0.047  0.054  0.005    0.047 -0.052 -0.004
 C          0.003  0.004  0.000    0.000 -0.000 -0.000    0.001 -0.001  0.000
 H         -0.187  0.364  0.208    0.213 -0.432 -0.255   -0.211  0.423  0.255
 H          0.415 -0.243  0.239    0.344 -0.194  0.203   -0.349  0.200 -0.212
 Br         0.000  0.000  0.000   -0.000  0.000  0.000   -0.000  0.000 -0.000
 F          0.000  0.000  0.000   -0.000  0.000 -0.000   -0.000  0.001  0.000
 H          0.414 -0.243 -0.238   -0.344  0.194  0.203   -0.349  0.200  0.212
 H         -0.186  0.363 -0.207   -0.213  0.432 -0.255   -0.211  0.423 -0.255
 TransDip  -0.018  0.006 -0.000    0.000 -0.000  0.003    0.024 -0.023  0.000

 STANDARD THERMODYNAMIC QUANTITIES AT   298.15 K  AND     1.00 ATM

   This Molecule has  0 Imaginary Frequencies
   Zero point vibrational energy:       39.649 kcal/mol

   Atom    1 Element C  Has Mass   12.00000
   Atom    2 Element C  Has Mass   12.00000
   Atom    3 Element C  Has Mass   12.00000
   Atom    4 Element H  Has Mass    1.00783
   Atom    5 Element H  Has Mass    1.00783
   Atom    6 Element Br Has Mass   78.91830
   Atom    7 Element F  Has Mass   18.99840
   Atom    8 Element H  Has Mass    1.00783
   Atom    9 Element H  Has Mass    1.00783
   Molecular Mass:   137.948020 amu
   Principal axes and moments of inertia in amu*Bohr^2:
                             1           2           3
    Eigenvalues --      293.98888   839.66883   985.57478
          X               0.99868     0.05134    -0.00000
          Y              -0.05134     0.99868     0.00001
          Z               0.00000    -0.00001     1.00000
   Rotational Symmetry Number is   1
   The Molecule is an Asymmetric Top
   Translational Enthalpy:        0.889 kcal/mol
   Rotational Enthalpy:           0.889 kcal/mol
   Vibrational Enthalpy:         41.035 kcal/mol
   gas constant (RT):             0.592 kcal/mol
   Translational Entropy:        40.677  cal/mol.K
   Rotational Entropy:           26.989  cal/mol.K
   Vibrational Entropy:           6.999  cal/mol.K

   Total Enthalpy:               43.405 kcal/mol
   Total Entropy:                74.665  cal/mol.K

 ======================================================================

 STANDARD THERMODYNAMIC QUANTITIES FOR ANHARMONIC VIBRATION -- TOSH

   Zero point vibrational energy: ************ kcal/mol

   Vibrational Enthalpy:       Infinity kcal/mol
   Vibrational Entropy:             NaN  cal/mol.K

   Total Enthalpy:             Infinity kcal/mol
   Total Entropy:                   NaN  cal/mol.K

 ======================================================================

 STANDARD THERMODYNAMIC QUANTITIES FOR ANHARMONIC VIBRATION -- VPT2

   Zero point vibrational energy: ************ kcal/mol

   Vibrational Enthalpy:       Infinity kcal/mol
   Vibrational Entropy:             NaN  cal/mol.K

   Total Enthalpy:             Infinity kcal/mol
   Total Entropy:                   NaN  cal/mol.K

 ======================================================================

Archival summary:
1\1\garfield\FREQ\ProcedureUnspecified\BasisUnspecified\r1134\taweetha\TueOct920:27:402018TueOct920:27:402018\0\\#,FREQ,ProcedureUnspecified,BasisUnspecified,\\0,1\Br\C,1,1.93719\F,2,1.36808,1,110.591\C,2,1.48322,1,121.049,3,-142.781,0\H,4,1.08196,2,118.668,1,-3.85411,0\H,4,1.08372,2,116.135,1,140.874,0\C,2,1.48322,1,121.052,3,142.795,0\H,7,1.08196,2,118.671,1,3.85472,0\H,7,1.08372,2,116.133,1,-140.876,0\\\@

 Total job time:  78.69s(wall), 303.70s(cpu) 
 Tue Oct  9 20:27:40 2018

        *************************************************************
        *                                                           *
        *  Thank you very much for using Q-Chem.  Have a nice day.  *
        *                                                           *
        *************************************************************
