# Supplementary material for: Geometric and energetic data from ab initio calculations of haloethene, haloimine, halomethylenephosphine, haloiminophosphine, halodiazene, halodiphosphene and halocyclopropane
Source: Data Brief. 2019 Nov 2;27:104738. doi: 10.1016/j.dib.2019.104738 (PMC6861602; doi:10.1016/j.dib.2019.104738)
Supplement: Multimedia component 3 [file mmc3.zip › CCC/B3LYP/HHCCCBrH.out]

Q-Chem Developer Version!
                  Welcome to Q-Chem
     A Quantum Leap Into The Future Of Chemistry


 Q-Chem 5.1, Q-Chem, Inc., Pleasanton, CA (2018)

 Yihan Shao,  Zhengting Gan,  E. Epifanovsky,  A. T. B. Gilbert,  M. Wormit,  
 J. Kussmann,  A. W. Lange,  A. Behn,  Jia Deng,  Xintian Feng,  D. Ghosh,  
 M. Goldey,  P. R. Horn,  L. D. Jacobson,  I. Kaliman,  T. Kus,  A. Landau,  
 Jie Liu,  E. I. Proynov,  R. M. Richard,  R. P. Steele,  E. J. Sundstrom,  
 H. L. Woodcock III,  P. M. Zimmerman,  D. Zuev,  B. Albrecht,  E. Alguire,  
 S. A. Baeppler,  D. Barton,  Z. Benda,  Y. A. Bernard,  E. J. Berquist,  
 K. B. Bravaya,  H. Burton,  D. Casanova,  Chun-Min Chang,  Yunqing Chen,  
 A. Chien,  K. D. Closser,  M. P. Coons,  S. Coriani,  S. Dasgupta,  
 A. L. Dempwolff,  M. Diedenhofen,  Hainam Do,  R. G. Edgar,  Po-Tung Fang,  
 S. Faraji,  S. Fatehi,  Qingguo Feng,  K. D. Fenk,  J. Fosso-Tande,  
 Qinghui Ge,  A. Ghysels,  G. Gidofalvi,  J. Gomes,  J. Gonthier,  A. Gunina,  
 D. Hait,  M. W. D. Hanson-Heine,  P. H. P. Harbach,  A. W. Hauser,  
 J. E. Herr,  E. G. Hohenstein,  Z. C. Holden,  Kerwin Hui,  B. C. Huynh,  
 T.-C. Jagau,  Hyunjun Ji,  B. Kaduk,  K. Khistyaev,  Jaehoon Kim,  
 P. Klunzinger,  K. Koh,  D. Kosenkov,  L. Koulias,  T. Kowalczyk,  
 C. M. Krauter,  A. Kunitsa,  Ka Un Lao,  A. Laurent,  K. V. Lawler,  
 Joonho Lee,  D. Lefrancois,  S. Lehtola,  D. S. Levine,  Yi-Pei Li,  
 You-Sheng Lin,  Fenglai Liu,  E. Livshits,  A. Luenser,  P. Manohar,  
 E. Mansoor,  S. F. Manzer,  Shan-Ping Mao,  Yuezhi Mao,  N. Mardirossian,  
 A. V. Marenich,  T. Markovich,  L. A. Martinez-Martinez,  S. A. Maurer,  
 N. J. Mayhall,  S. C. McKenzie,  J.-M. Mewes,  A. F. Morrison,  
 J. W. Mullinax,  K. Nanda,  T. S. Nguyen-Beck,  R. Olivares-Amaya,  
 J. A. Parkhill,  T. M. Perrine,  F. Plasser,  P. Pokhilko,  S. Prager,  
 A. Prociuk,  E. Ramos,  D. R. Rehn,  F. Rob,  M. Schneider,  N. Sergueev,  
 S. M. Sharada,  S. Sharma,  D. W. Small,  T. Stauch,  T. Stein,  
 Yu-Chuan Su,  A. J. W. Thom,  A. Tkatchenko,  T. Tsuchimochi,  N. M. Tubman,  
 L. Vogt,  M. L. Vidal,  O. Vydrov,  M. A. Watson,  J. Wenzel,  
 M. de Wergifosse,  T. A. Wesolowski,  A. White,  J. Witte,  A. Yamada,  
 Jun Yang,  K. Yao,  S. Yeganeh,  S. R. Yost,  Zhi-Qiang You,  A. Zech,  
 Igor Ying Zhang,  Xing Zhang,  Yan Zhao,  Ying Zhu,  B. R. Brooks,  
 G. K. L. Chan,  C. J. Cramer,  M. S. Gordon,  W. J. Hehre,  A. Klamt,  
 M. W. Schmidt,  C. D. Sherrill,  D. G. Truhlar,  A. Aspuru-Guzik,  R. Baer,  
 A. T. Bell,  N. A. Besley,  Jeng-Da Chai,  A. E. DePrince, III,  
 R. A. DiStasio Jr.,  A. Dreuw,  B. D. Dunietz,  T. R. Furlani,  
 Chao-Ping Hsu,  Yousung Jung,  Jing Kong,  D. S. Lambrecht,  WanZhen Liang,  
 C. Ochsenfeld,  V. A. Rassolov,  L. V. Slipchenko,  J. E. Subotnik,  
 T. Van Voorhis,  J. M. Herbert,  A. I. Krylov,  P. M. W. Gill,  M. Head-Gordon

 Contributors to earlier versions of Q-Chem not listed above: 
 R. D. Adamson,  B. Austin,  J. Baker,  G. J. O. Beran,  K. Brandhorst,  
 S. T. Brown,  E. F. C. Byrd,  A. K. Chakraborty,  C.-L. Cheng,  
 Siu Hung Chien,  D. M. Chipman,  D. L. Crittenden,  H. Dachsel,  
 R. J. Doerksen,  A. D. Dutoi,  L. Fusti-Molnar,  W. A. Goddard III,  
 A. Golubeva-Zadorozhnaya,  S. R. Gwaltney,  G. Hawkins,  A. Heyden,  
 S. Hirata,  G. Kedziora,  F. J. Keil,  C. Kelley,  Jihan Kim,  R. A. King,  
 R. Z. Khaliullin,  P. P. Korambath,  W. Kurlancheek,  A. M. Lee,  M. S. Lee,  
 S. V. Levchenko,  Ching Yeh Lin,  D. Liotard,  R. C. Lochan,  I. Lotan,  
 P. E. Maslen,  N. Nair,  D. P. O'Neill,  D. Neuhauser,  E. Neuscamman,  
 C. M. Oana,  R. Olson,  B. Peters,  R. Peverati,  P. A. Pieniazek,  
 Y. M. Rhee,  J. Ritchie,  M. A. Rohrdanz,  E. Rosta,  N. J. Russ,  
 H. F. Schaefer III,  N. E. Schultz,  N. Shenvi,  A. C. Simmonett,  A. Sodt,  
 D. Stuck,  K. S. Thanthiriwatte,  V. Vanovschi,  Tao Wang,  A. Warshel,  
 C. F. Williams,  Q. Wu,  X. Xu,  W. Zhang

 Please cite Q-Chem as follows:
 Y. Shao et al., Mol. Phys. 113, 184-215 (2015)
 DOI: 10.1080/00268976.2014.952696

 Q-Chem 5.1.1 for Intel X86 EM64T Linux

 Parts of Q-Chem use Armadillo 8.300.2 (Tropical Shenanigans).
 http://arma.sourceforge.net/

 Q-Chem begins on Tue Oct  9 20:50:12 2018  

Host: 
0

     Scratch files written to /scratch/taweetham/qchem19265//
Input Ideriv = 2
Curr. Ideriv = -1
Max.  Ideriv = 2

Checking the input file for inconsistencies... 	...done.

--------------------------------------------------------------
User input:
--------------------------------------------------------------
$molecule
0 1
C 
C 1 CC 
C 2 CC 1 60.0
H 2 CH 1 ANG  3 pDHA
H 2 CH 1 ANG  3 mDHA
Br 3 CBr 1 ANG  2 mDHA
H 3 CH 1 ANG  2 pDHA
H 1 CH 2 ANG  3 pDHA
H 1 CH 2 ANG  3 mDHA

CC=1.54
CH=1.09
CF=1.35
CCl=1.77
CBr=1.94
CI=2.14
ANG=118.0
pDHA=107.9
mDHA=-107.9
$end

$rem
   job_type	optimization
   basis	6-311++g**
   method	b3lyp
   mem_total	32000
$end

--------------------------------------------------------------
 ----------------------------------------------------------------
             Standard Nuclear Orientation (Angstroms)
    I     Atom           X                Y                Z
 ----------------------------------------------------------------
    1      C       1.8509664649    -0.7700871326     0.1981864352
    2      C       1.8513129161     0.7699128261     0.1982711621
    3      C       0.7921402177     0.0001956903    -0.6124622871
    4      H       1.5296142745     1.2816593121     1.1053133431
    5      H       2.6430043393     1.2814888527    -0.3490995162
    6      Br     -1.0340029379     0.0000156337     0.0423668074
    7      H       0.8795013961    -0.0000759349    -1.6989557066
    8      H       2.6424276447    -1.2819590854    -0.3492405506
    9      H       1.5290375798    -1.2817886260     1.1051723086
 ----------------------------------------------------------------
 Molecular Point Group                 C1    NOp =  1
 Largest Abelian Subgroup              C1    NOp =  1
 Nuclear Repulsion Energy =   228.1134246646 hartrees
 There are       29 alpha and       29 beta electrons
 Requested basis set is 6-311++G(d,p)
 There are 62 shells and 149 basis functions

 Total QAlloc Memory Limit  32000 MB
 Mega-Array Size       188 MB
 MEM_STATIC part       192 MB
 A cutoff of  1.0D-11 yielded   1841 shell pairs
 There are     10865 function pairs (     11780 Cartesian)

 -------------------------------------------------------
 OpenMP Integral Computing Module                       
 Release: version 1.0, May 2013, Q-Chem Inc. Pittsburgh 
 -------------------------------------------------------
 Integral Job Info:
 Integral job number is                      11
 Integral operator is                         1
 short-range coefficients                     0
 long-range coefficients              100000000
 Omega coefficients                           0
 if combine SR and LR in K                    0
 Integral screening is                        0
 Integral computing path is                   2
 max size of driver memory is            800000
 size of driver memory is                593474
 size of scratch memory is             29623520
 max col of scratch BK array               1296
 max len of scratch array in speh3          155
 max len of scratch index in speh4           18
 max int batch size is                      520
 min int batch size is                       52
 fixed nKL is                                45
 max L of basis functions is                  2
 order of int derivative is                   0
 number of shells is                         62
 number of basis is                         155
 number of cartesian basis is               155
 number of contracted shell pairs          1841
 number of primitive shell pairs           4548
 maxK2 (contraction) of shell pair           36
 max number of K2 of shell pair               1
 max number of CS2 of shell pair            245
 max number of PS2 of shell pair            504
 mem total for path MDJ                  517520
 -------------------------------------------------------
 Smallest overlap matrix eigenvalue = 9.16E-05

 Scale SEOQF with 1.000000e-01/1.000000e-01/1.000000e-01

 Standard Electronic Orientation quadrupole field applied
 Nucleus-field energy     =     0.0000000037 hartrees
 Guess from superposition of atomic densities
 Warning:  Energy on first SCF cycle will be non-variational
 SAD guess density has 58.000000 electrons

 -----------------------------------------------------------------------
  General SCF calculation program by
  Eric Jon Sundstrom, Paul Horn, Yuezhi Mao, Dmitri Zuev, Alec White,
  David Stuck, Shaama M.S., Shane Yost, Joonho Lee, David Small,
  Daniel Levine, Susi Lehtola, Hugh Burton, Evgeny Epifanovsky
 -----------------------------------------------------------------------
 Exchange:     0.2000 Hartree-Fock + 0.0800 Slater + 0.7200 B88
 Correlation:  0.1900 VWN1RPA + 0.8100 LYP
 Using SG-1 standard quadrature grid
 using 4 threads for integral computing
 -------------------------------------------------------
 OpenMP Integral computing Module                
 Release: version 2.0, May 2017, Q-Chem Inc. Pleasanton 
 -------------------------------------------------------
 -------------------------------------------------------
 OpenMP BLAS3 based DFT computing Module                
 Release: version 1.0, May 2013, Q-Chem Inc. Pittsburgh 
 -------------------------------------------------------
 A restricted SCF calculation will be
 performed using DIIS
 SCF converges when DIIS error is below 1.0e-08
 ---------------------------------------
  Cycle       Energy         DIIS error
 ---------------------------------------
    1   -2692.0108382788      4.56e-02  
    2   -2691.4019156638      5.08e-03  
    3   -2691.3576801378      6.35e-03  
    4   -2691.4683350387      6.34e-04  
    5   -2691.4693022188      3.36e-04  
    6   -2691.4695823284      8.20e-05  
    7   -2691.4695990695      1.91e-05  
    8   -2691.4695998256      4.00e-06  
    9   -2691.4695998493      5.35e-07  
   10   -2691.4695998501      9.42e-08  
   11   -2691.4695998501      2.69e-08  
   12   -2691.4695998501      3.16e-09  Convergence criterion met
 ---------------------------------------
 SCF time:   CPU 20.24s  wall 5.00s 
 SCF   energy in the final basis set =    -2691.4695998501
 Total energy in the final basis set =    -2691.4695998501

 --------------------------------------------------------------

                    Orbital Energies (a.u.)
 --------------------------------------------------------------

 Alpha MOs
 -- Occupied --
******* -62.477 -56.298 -56.294 -56.294 -10.243 -10.197 -10.197
 -8.686  -6.518  -6.505  -6.504  -2.629  -2.625  -2.624  -2.614
 -2.614  -0.874  -0.773  -0.620  -0.599  -0.508  -0.475  -0.388
 -0.383  -0.350  -0.328  -0.282  -0.268
 -- Virtual --
 -0.021  -0.007   0.010   0.013   0.020   0.050   0.061   0.068
  0.068   0.076   0.083   0.097   0.098   0.105   0.121   0.123
  0.131   0.138   0.141   0.159   0.164   0.169   0.177   0.200
  0.202   0.234   0.244   0.261   0.283   0.284   0.400   0.416
  0.426   0.444   0.474   0.481   0.492   0.506   0.530   0.566
  0.572   0.593   0.621   0.625   0.637   0.643   0.655   0.661
  0.678   0.683   0.788   0.795   0.822   0.892   0.904   0.964
  1.184   1.232   1.300   1.306   1.380   1.451   1.480   1.519
  1.558   1.599   1.641   1.670   1.707   1.744   1.786   1.804
  1.860   1.898   2.002   2.003   2.043   2.054   2.106   2.169
  2.215   2.224   2.242   2.285   2.377   2.476   2.542   2.602
  2.605   2.678   2.720   2.731   2.773   2.847   2.883   2.919
  3.121   3.305   3.441   3.633   3.821   4.024   4.049   4.129
  4.151   4.264   4.339   4.398   6.659   7.588   7.602   7.699
 23.724  23.822  23.873  47.935 289.784 289.798 289.9181020.727
 --------------------------------------------------------------

          Ground-State Mulliken Net Atomic Charges

     Atom                 Charge (a.u.)
  ----------------------------------------
      1 C                    -0.323170
      2 C                    -0.323173
      3 C                    -0.033956
      4 H                     0.158151
      5 H                     0.142832
      6 Br                   -0.136321
      7 H                     0.214645
      8 H                     0.142857
      9 H                     0.158135
  ----------------------------------------
  Sum of atomic charges =     0.000000

 -----------------------------------------------------------------
                    Cartesian Multipole Moments
 -----------------------------------------------------------------
    Charge (ESU x 10^10)
                 0.0000
    Dipole Moment (Debye)
         X       1.9678      Y      -0.0003      Z      -0.3446
       Tot       1.9977
    Quadrupole Moments (Debye-Ang)
        XX     -35.7144     XY       0.0007     YY     -38.3527
        XZ      -1.7012     YZ       0.0007     ZZ     -36.4052
    Octopole Moments (Debye-Ang^2)
       XXX     -32.4213    XXY       0.0013    XYY      -7.7542
       YYY      -0.0013    XXZ      -1.7895    XYZ       0.0017
       YYZ       2.0681    XZZ      -8.8216    YZZ      -0.0004
       ZZZ      -0.8629
    Hexadecapole Moments (Debye-Ang^3)
      XXXX    -465.8847   XXXY       0.0102   XXYY     -93.5907
      XYYY      -0.0024   YYYY    -114.4812   XXXZ     -19.2865
      XXYZ       0.0030   XYYZ       0.2690   YYYZ       0.0012
      XXZZ     -94.0270   XYZZ       0.0004   YYZZ     -31.1278
      XZZZ      -4.2895   YZZZ       0.0025   ZZZZ     -76.7459
 -----------------------------------------------------------------
 Calculating analytic gradient of the SCF energy
 Gradient of SCF Energy
            1           2           3           4           5           6
    1   0.0086421   0.0086692  -0.0293881  -0.0001145   0.0041563  -0.0015402
    2  -0.0159805   0.0159730   0.0000504   0.0034287   0.0018114  -0.0000162
    3   0.0055578   0.0055669  -0.0172853   0.0041429  -0.0002262   0.0043067
            7           8           9
    1   0.0055409   0.0041526  -0.0001182
    2  -0.0000216  -0.0018152  -0.0034299
    3  -0.0059764  -0.0002282   0.0041418
 Max gradient component =       2.939E-02
 RMS gradient           =       8.758E-03
 Gradient time:  CPU 4.81 s  wall 1.26 s
 Geometry Optimization Parameters
   NAtoms,    NIC,     NZ,  NCons,   NDum,   NFix, NCnnct, MaxDiis
        9      69       9       0       0       0       0       0


** GEOMETRY OPTIMIZATION IN DELOCALIZED INTERNAL COORDINATES **
   Searching for a Minimum

   Optimization Cycle:   1

                       Coordinates (Angstroms)
     ATOM                X               Y               Z
      1  C         1.8509664649   -0.7700871326    0.1981864352
      2  C         1.8513129161    0.7699128261    0.1982711621
      3  C         0.7921402177    0.0001956903   -0.6124622871
      4  H         1.5296142745    1.2816593121    1.1053133431
      5  H         2.6430043393    1.2814888527   -0.3490995162
      6  Br       -1.0340029379    0.0000156337    0.0423668074
      7  H         0.8795013961   -0.0000759349   -1.6989557066
      8  H         2.6424276447   -1.2819590854   -0.3492405506
      9  H         1.5290375798   -1.2817886260    1.1051723086
   Point Group: c1    Number of degrees of freedom:    21


   Energy is  -2691.469599850


 Attempting to Generate Delocalized Internal Coordinates

 21 Hessian modes will be used to form the next step
  Hessian Eigenvalues:
     0.015055    0.020947    0.020947    0.022723    0.024973    0.030606
     0.076942    0.078242    0.088584    0.090841    0.096011    0.120366
     0.175927    0.251101    0.254924    0.285189    0.348126    0.348126
     0.348126    0.348126    0.348126

 Minimum Search - Taking Simple RFO Step
 Searching for Lamda that Minimizes Along All modes
 Value Taken    Lamda =  -0.00395033
 Step Taken.  Stepsize is  0.157237

                             Maximum     Tolerance    Cnvgd?
         Gradient           0.022718      0.000300      NO
         Displacement       0.097014      0.001200      NO
         Energy change     *********      0.000001      NO


 New Cartesian Coordinates Obtained by Inverse Iteration

 Displacement from previous Coordinates is:  0.138965
 ----------------------------------------------------------------
             Standard Nuclear Orientation (Angstroms)
    I     Atom           X                Y                Z
 ----------------------------------------------------------------
    1      C       1.8525426011    -0.7589704510     0.2002848087
    2      C       1.8527507876     0.7586611180     0.2003188888
    3      C       0.8192960771     0.0000336571    -0.5911525867
    4      H       1.5237477390     1.2640467574     1.0991003473
    5      H       2.6190063339     1.2796152228    -0.3623146212
    6      Br     -1.0108917793     0.0002958261     0.0261104262
    7      H       0.8854416037     0.0000587368    -1.6694963949
    8      H       2.6186886101    -1.2800816652    -0.3623532290
    9      H       1.5234199220    -1.2642976658     1.0990543568
 ----------------------------------------------------------------
 Molecular Point Group                 C1    NOp =  1
 Largest Abelian Subgroup              C1    NOp =  1
 Nuclear Repulsion Energy =   230.3294076697 hartrees
 There are       29 alpha and       29 beta electrons
 Applying Cartesian multipole field
    Component          Value
    ---------          -----
     (2,0,0)        1.00000E-11
     (0,2,0)        2.00000E-11
     (0,0,2)       -3.00000E-11
 Nucleus-field energy     =     0.0000000037 hartrees
 Requested basis set is 6-311++G(d,p)
 There are 62 shells and 149 basis functions
 A cutoff of  1.0D-11 yielded   1843 shell pairs
 There are     10873 function pairs (     11788 Cartesian)
 Smallest overlap matrix eigenvalue = 8.15E-05
 Guess MOs from SCF MO coefficient file

 -----------------------------------------------------------------------
  General SCF calculation program by
  Eric Jon Sundstrom, Paul Horn, Yuezhi Mao, Dmitri Zuev, Alec White,
  David Stuck, Shaama M.S., Shane Yost, Joonho Lee, David Small,
  Daniel Levine, Susi Lehtola, Hugh Burton, Evgeny Epifanovsky
 -----------------------------------------------------------------------
 Exchange:     0.2000 Hartree-Fock + 0.0800 Slater + 0.7200 B88
 Correlation:  0.1900 VWN1RPA + 0.8100 LYP
 Using SG-1 standard quadrature grid
 using 4 threads for integral computing
 -------------------------------------------------------
 OpenMP Integral computing Module                
 Release: version 2.0, May 2017, Q-Chem Inc. Pleasanton 
 -------------------------------------------------------
 -------------------------------------------------------
 OpenMP BLAS3 based DFT computing Module                
 Release: version 1.0, May 2013, Q-Chem Inc. Pittsburgh 
 -------------------------------------------------------
 A restricted SCF calculation will be
 performed using DIIS
 SCF converges when DIIS error is below 1.0e-08
 ---------------------------------------
  Cycle       Energy         DIIS error
 ---------------------------------------
    1   -2691.4712545059      4.95e-04  
    2   -2691.4717748444      2.53e-04  
    3   -2691.4718151692      2.20e-04  
    4   -2691.4719507819      3.42e-05  
    5   -2691.4719534783      6.43e-06  
    6   -2691.4719535697      2.26e-06  
    7   -2691.4719535842      7.68e-07  
    8   -2691.4719535851      7.25e-08  
    9   -2691.4719535852      1.69e-08  
   10   -2691.4719535851      3.62e-09  Convergence criterion met
 ---------------------------------------
 SCF time:   CPU 17.44s  wall 5.00s 
 SCF   energy in the final basis set =    -2691.4719535851
 Total energy in the final basis set =    -2691.4719535851

 --------------------------------------------------------------

                    Orbital Energies (a.u.)
 --------------------------------------------------------------

 Alpha MOs
 -- Occupied --
******* -62.476 -56.296 -56.292 -56.292 -10.237 -10.193 -10.193
 -8.685  -6.516  -6.503  -6.503  -2.627  -2.623  -2.623  -2.613
 -2.613  -0.887  -0.775  -0.623  -0.599  -0.514  -0.481  -0.389
 -0.381  -0.353  -0.332  -0.282  -0.268
 -- Virtual --
 -0.018  -0.007   0.010   0.014   0.020   0.050   0.061   0.068
  0.069   0.077   0.088   0.098   0.099   0.105   0.121   0.123
  0.132   0.138   0.142   0.162   0.166   0.171   0.178   0.203
  0.203   0.238   0.246   0.269   0.293   0.295   0.400   0.414
  0.428   0.444   0.477   0.479   0.494   0.507   0.530   0.565
  0.573   0.599   0.626   0.629   0.643   0.647   0.662   0.670
  0.681   0.688   0.787   0.805   0.828   0.896   0.908   0.968
  1.183   1.235   1.312   1.323   1.385   1.476   1.487   1.516
  1.558   1.611   1.640   1.675   1.713   1.752   1.805   1.826
  1.877   1.911   2.018   2.023   2.052   2.061   2.115   2.171
  2.214   2.235   2.255   2.313   2.388   2.491   2.551   2.606
  2.631   2.688   2.732   2.739   2.798   2.869   2.907   2.960
  3.140   3.367   3.482   3.654   3.842   4.025   4.052   4.137
  4.165   4.293   4.373   4.402   6.664   7.590   7.605   7.702
 23.779  23.872  23.895  47.939 289.786 289.802 289.9221020.733
 --------------------------------------------------------------

          Ground-State Mulliken Net Atomic Charges

     Atom                 Charge (a.u.)
  ----------------------------------------
      1 C                    -0.321196
      2 C                    -0.321207
      3 C                    -0.037192
      4 H                     0.158305
      5 H                     0.142467
      6 Br                   -0.135236
      7 H                     0.213287
      8 H                     0.142465
      9 H                     0.158307
  ----------------------------------------
  Sum of atomic charges =     0.000000

 -----------------------------------------------------------------
                    Cartesian Multipole Moments
 -----------------------------------------------------------------
    Charge (ESU x 10^10)
                 0.0000
    Dipole Moment (Debye)
         X       1.9795      Y      -0.0002      Z      -0.3651
       Tot       2.0129
    Quadrupole Moments (Debye-Ang)
        XX     -35.8199     XY      -0.0001     YY     -38.2008
        XZ      -1.7289     YZ       0.0000     ZZ     -36.3737
    Octopole Moments (Debye-Ang^2)
       XXX     -34.4047    XXY      -0.0025    XYY      -8.1756
       YYY      -0.0123    XXZ      -1.9404    XYZ       0.0001
       YYZ       2.0250    XZZ      -9.1370    YZZ      -0.0036
       ZZZ      -0.2503
    Hexadecapole Moments (Debye-Ang^3)
      XXXX    -463.0040   XXXY       0.0236   XXYY     -92.5598
      XYYY       0.0231   YYYY    -112.1831   XXXZ     -20.1841
      XXYZ       0.0023   XYYZ      -0.4177   YYYZ       0.0005
      XXZZ     -92.7481   XYZZ       0.0086   YYZZ     -30.4944
      XZZZ      -5.1120   YZZZ       0.0004   ZZZZ     -75.5810
 -----------------------------------------------------------------
 Calculating analytic gradient of the SCF energy
 Gradient of SCF Energy
            1           2           3           4           5           6
    1   0.0022885   0.0022872  -0.0099638  -0.0002041  -0.0001128   0.0033013
    2  -0.0031105   0.0030987   0.0000096   0.0003361  -0.0002247   0.0000002
    3   0.0028443   0.0028395  -0.0061909  -0.0002986  -0.0003039   0.0014007
            7           8           9
    1   0.0027147  -0.0001092  -0.0002017
    2   0.0000003   0.0002261  -0.0003358
    3   0.0003083  -0.0003017  -0.0002977
 Max gradient component =       9.964E-03
 RMS gradient           =       2.753E-03
 Gradient time:  CPU 4.83 s  wall 1.27 s
 Geometry Optimization Parameters
   NAtoms,    NIC,     NZ,  NCons,   NDum,   NFix, NCnnct, MaxDiis
        9      69       9       0       0       0       0       0

 Cartesian Hessian Update
 Hessian Updated using BFGS Update


** GEOMETRY OPTIMIZATION IN DELOCALIZED INTERNAL COORDINATES **
   Searching for a Minimum

   Optimization Cycle:   2

                       Coordinates (Angstroms)
     ATOM                X               Y               Z
      1  C         1.8525426011   -0.7589704510    0.2002848087
      2  C         1.8527507876    0.7586611180    0.2003188888
      3  C         0.8192960771    0.0000336571   -0.5911525867
      4  H         1.5237477390    1.2640467574    1.0991003473
      5  H         2.6190063339    1.2796152228   -0.3623146212
      6  Br       -1.0108917793    0.0002958261    0.0261104262
      7  H         0.8854416037    0.0000587368   -1.6694963949
      8  H         2.6186886101   -1.2800816652   -0.3623532290
      9  H         1.5234199220   -1.2642976658    1.0990543568
   Point Group: c1    Number of degrees of freedom:    21


   Energy is  -2691.471953585

 Hessian Updated using BFGS Update

 18 Hessian modes will be used to form the next step
  Hessian Eigenvalues:
     0.015055    0.020947    0.021787    0.022723    0.024803    0.030606
     0.076283    0.076942    0.083920    0.088584    0.094201    0.116703
     0.178323    0.251101    0.253990    0.263554    0.348121    0.356931

 Minimum Search - Taking Simple RFO Step
 Searching for Lamda that Minimizes Along All modes
 Value Taken    Lamda =  -0.00043282
 Step Taken.  Stepsize is  0.072889

                             Maximum     Tolerance    Cnvgd?
         Gradient           0.004622      0.000300      NO
         Displacement       0.039531      0.001200      NO
         Energy change     -0.002354      0.000001      NO


 New Cartesian Coordinates Obtained by Inverse Iteration

 Displacement from previous Coordinates is:  0.061885
 ----------------------------------------------------------------
             Standard Nuclear Orientation (Angstroms)
    I     Atom           X                Y                Z
 ----------------------------------------------------------------
    1      C       1.8531336181    -0.7562542648     0.1986679307
    2      C       1.8533344127     0.7559812229     0.1986995960
    3      C       0.8253146964     0.0000185440    -0.5838277401
    4      H       1.5317941774     1.2542173815     1.1035419910
    5      H       2.6182946146     1.2785787337    -0.3634638384
    6      Br     -1.0226963787     0.0002756518     0.0085813878
    7      H       0.8754543599     0.0000419137    -1.6625869095
    8      H       2.6179281640    -1.2790464058    -0.3635384777
    9      H       1.5314442308    -1.2544512409     1.1034780561
 ----------------------------------------------------------------
 Molecular Point Group                 C1    NOp =  1
 Largest Abelian Subgroup              C1    NOp =  1
 Nuclear Repulsion Energy =   229.9491060785 hartrees
 There are       29 alpha and       29 beta electrons
 Applying Cartesian multipole field
    Component          Value
    ---------          -----
     (2,0,0)        1.00000E-11
     (0,2,0)        2.00000E-11
     (0,0,2)       -3.00000E-11
 Nucleus-field energy     =     0.0000000037 hartrees
 Requested basis set is 6-311++G(d,p)
 There are 62 shells and 149 basis functions
 A cutoff of  1.0D-11 yielded   1843 shell pairs
 There are     10873 function pairs (     11788 Cartesian)
 Smallest overlap matrix eigenvalue = 7.82E-05
 Guess MOs from SCF MO coefficient file

 -----------------------------------------------------------------------
  General SCF calculation program by
  Eric Jon Sundstrom, Paul Horn, Yuezhi Mao, Dmitri Zuev, Alec White,
  David Stuck, Shaama M.S., Shane Yost, Joonho Lee, David Small,
  Daniel Levine, Susi Lehtola, Hugh Burton, Evgeny Epifanovsky
 -----------------------------------------------------------------------
 Exchange:     0.2000 Hartree-Fock + 0.0800 Slater + 0.7200 B88
 Correlation:  0.1900 VWN1RPA + 0.8100 LYP
 Using SG-1 standard quadrature grid
 using 4 threads for integral computing
 -------------------------------------------------------
 OpenMP Integral computing Module                
 Release: version 2.0, May 2017, Q-Chem Inc. Pleasanton 
 -------------------------------------------------------
 -------------------------------------------------------
 OpenMP BLAS3 based DFT computing Module                
 Release: version 1.0, May 2013, Q-Chem Inc. Pittsburgh 
 -------------------------------------------------------
 A restricted SCF calculation will be
 performed using DIIS
 SCF converges when DIIS error is below 1.0e-08
 ---------------------------------------
  Cycle       Energy         DIIS error
 ---------------------------------------
    1   -2691.4720299676      2.04e-04  
    2   -2691.4721866761      5.05e-05  
    3   -2691.4721881535      4.65e-05  
    4   -2691.4721938910      9.67e-06  
    5   -2691.4721941650      3.54e-06  
    6   -2691.4721941878      1.06e-06  
    7   -2691.4721941907      2.99e-07  
    8   -2691.4721941909      5.70e-08  
    9   -2691.4721941909      9.67e-09  Convergence criterion met
 ---------------------------------------
 SCF time:   CPU 15.68s  wall 4.00s 
 SCF   energy in the final basis set =    -2691.4721941909
 Total energy in the final basis set =    -2691.4721941909

 --------------------------------------------------------------

                    Orbital Energies (a.u.)
 --------------------------------------------------------------

 Alpha MOs
 -- Occupied --
******* -62.475 -56.296 -56.292 -56.292 -10.237 -10.193 -10.192
 -8.684  -6.515  -6.502  -6.502  -2.626  -2.623  -2.622  -2.612
 -2.612  -0.891  -0.775  -0.623  -0.600  -0.516  -0.483  -0.389
 -0.379  -0.354  -0.332  -0.281  -0.269
 -- Virtual --
 -0.020  -0.008   0.010   0.014   0.020   0.050   0.061   0.068
  0.069   0.077   0.089   0.098   0.099   0.104   0.121   0.123
  0.132   0.138   0.142   0.162   0.167   0.173   0.177   0.203
  0.204   0.239   0.246   0.268   0.296   0.298   0.400   0.413
  0.429   0.445   0.476   0.478   0.495   0.506   0.532   0.566
  0.575   0.599   0.629   0.629   0.643   0.646   0.664   0.669
  0.681   0.688   0.785   0.802   0.828   0.892   0.909   0.967
  1.186   1.235   1.314   1.322   1.387   1.480   1.486   1.514
  1.560   1.613   1.641   1.674   1.717   1.752   1.806   1.830
  1.883   1.914   2.022   2.025   2.053   2.061   2.112   2.173
  2.214   2.237   2.259   2.320   2.388   2.492   2.547   2.608
  2.632   2.690   2.730   2.741   2.810   2.873   2.914   2.963
  3.139   3.385   3.491   3.651   3.847   4.025   4.052   4.136
  4.165   4.295   4.382   4.402   6.661   7.590   7.606   7.701
 23.788  23.884  23.902  47.937 289.786 289.803 289.9201020.730
 --------------------------------------------------------------

          Ground-State Mulliken Net Atomic Charges

     Atom                 Charge (a.u.)
  ----------------------------------------
      1 C                    -0.322004
      2 C                    -0.322000
      3 C                    -0.031314
      4 H                     0.158366
      5 H                     0.142431
      6 Br                   -0.137292
      7 H                     0.211016
      8 H                     0.142432
      9 H                     0.158365
  ----------------------------------------
  Sum of atomic charges =     0.000000

 -----------------------------------------------------------------
                    Cartesian Multipole Moments
 -----------------------------------------------------------------
    Charge (ESU x 10^10)
                 0.0000
    Dipole Moment (Debye)
         X       2.0289      Y      -0.0003      Z      -0.3513
       Tot       2.0591
    Quadrupole Moments (Debye-Ang)
        XX     -35.7521     XY      -0.0001     YY     -38.2145
        XZ      -1.6609     YZ       0.0002     ZZ     -36.3662
    Octopole Moments (Debye-Ang^2)
       XXX     -33.6505    XXY      -0.0020    XYY      -7.9551
       YYY      -0.0117    XXZ      -1.6219    XYZ       0.0004
       YYZ       2.2846    XZZ      -8.8026    YZZ      -0.0034
       ZZZ       0.7276
    Hexadecapole Moments (Debye-Ang^3)
      XXXX    -465.0734   XXXY       0.0230   XXYY     -92.9479
      XYYY       0.0208   YYYY    -111.7292   XXXZ     -20.7956
      XXYZ       0.0027   XYYZ      -0.8017   YYYZ       0.0007
      XXZZ     -93.2157   XYZZ       0.0080   YYZZ     -30.3435
      XZZZ      -5.9023   YZZZ       0.0005   ZZZZ     -75.1836
 -----------------------------------------------------------------
 Calculating analytic gradient of the SCF energy
 Gradient of SCF Energy
            1           2           3           4           5           6
    1  -0.0001691  -0.0001749  -0.0007828   0.0000033  -0.0001243   0.0004241
    2   0.0014140  -0.0014125  -0.0000020  -0.0002977  -0.0005976   0.0000007
    3   0.0004947   0.0004927  -0.0010896  -0.0004052  -0.0001164   0.0006749
            7           8           9
    1   0.0009474  -0.0001260   0.0000023
    2   0.0000004   0.0005970   0.0002977
    3   0.0004728  -0.0001176  -0.0004063
 Max gradient component =       1.414E-03
 RMS gradient           =       5.893E-04
 Gradient time:  CPU 4.83 s  wall 1.26 s
 Geometry Optimization Parameters
   NAtoms,    NIC,     NZ,  NCons,   NDum,   NFix, NCnnct, MaxDiis
        9      69       9       0       0       0       0       0

 Cartesian Hessian Update
 Hessian Updated using BFGS Update


** GEOMETRY OPTIMIZATION IN DELOCALIZED INTERNAL COORDINATES **
   Searching for a Minimum

   Optimization Cycle:   3

                       Coordinates (Angstroms)
     ATOM                X               Y               Z
      1  C         1.8531336181   -0.7562542648    0.1986679307
      2  C         1.8533344127    0.7559812229    0.1986995960
      3  C         0.8253146964    0.0000185440   -0.5838277401
      4  H         1.5317941774    1.2542173815    1.1035419910
      5  H         2.6182946146    1.2785787337   -0.3634638384
      6  Br       -1.0226963787    0.0002756518    0.0085813878
      7  H         0.8754543599    0.0000419137   -1.6625869095
      8  H         2.6179281640   -1.2790464058   -0.3635384777
      9  H         1.5314442308   -1.2544512409    1.1034780561
   Point Group: c1    Number of degrees of freedom:    21


   Energy is  -2691.472194191

 Hessian Updated using BFGS Update

 19 Hessian modes will be used to form the next step
  Hessian Eigenvalues:
     0.015055    0.020947    0.022115    0.022723    0.023861    0.030606
     0.061361    0.076942    0.079726    0.088584    0.092702    0.115520
     0.182501    0.251101    0.257391    0.307304    0.348126    0.348282
     0.362401

 Minimum Search - Taking Simple RFO Step
 Searching for Lamda that Minimizes Along All modes
 Value Taken    Lamda =  -0.00005293
 Step Taken.  Stepsize is  0.029209

                             Maximum     Tolerance    Cnvgd?
         Gradient           0.002086      0.000300      NO
         Displacement       0.014367      0.001200      NO
         Energy change     -0.000241      0.000001      NO


 New Cartesian Coordinates Obtained by Inverse Iteration

 Displacement from previous Coordinates is:  0.028352
 ----------------------------------------------------------------
             Standard Nuclear Orientation (Angstroms)
    I     Atom           X                Y                Z
 ----------------------------------------------------------------
    1      C       1.8546815324    -0.7577840785     0.1988637115
    2      C       1.8548917621     0.7575013204     0.1988993568
    3      C       0.8271735281     0.0000198403    -0.5815015790
    4      H       1.5348524676     1.2544753650     1.1057185460
    5      H       2.6166539086     1.2848516344    -0.3639505703
    6      Br     -1.0254039201     0.0002773189     0.0009530074
    7      H       0.8703513653     0.0000500525    -1.6610764884
    8      H       2.6162969533    -1.2853170921    -0.3640133826
    9      H       1.5345042977    -1.2547128248     1.1056593947
 ----------------------------------------------------------------
 Molecular Point Group                 C1    NOp =  1
 Largest Abelian Subgroup              C1    NOp =  1
 Nuclear Repulsion Energy =   229.7274564079 hartrees
 There are       29 alpha and       29 beta electrons
 Applying Cartesian multipole field
    Component          Value
    ---------          -----
     (2,0,0)        1.00000E-11
     (0,2,0)        2.00000E-11
     (0,0,2)       -3.00000E-11
 Nucleus-field energy     =     0.0000000037 hartrees
 Requested basis set is 6-311++G(d,p)
 There are 62 shells and 149 basis functions
 A cutoff of  1.0D-11 yielded   1843 shell pairs
 There are     10873 function pairs (     11788 Cartesian)
 Smallest overlap matrix eigenvalue = 7.80E-05
 Guess MOs from SCF MO coefficient file

 -----------------------------------------------------------------------
  General SCF calculation program by
  Eric Jon Sundstrom, Paul Horn, Yuezhi Mao, Dmitri Zuev, Alec White,
  David Stuck, Shaama M.S., Shane Yost, Joonho Lee, David Small,
  Daniel Levine, Susi Lehtola, Hugh Burton, Evgeny Epifanovsky
 -----------------------------------------------------------------------
 Exchange:     0.2000 Hartree-Fock + 0.0800 Slater + 0.7200 B88
 Correlation:  0.1900 VWN1RPA + 0.8100 LYP
 Using SG-1 standard quadrature grid
 using 4 threads for integral computing
 -------------------------------------------------------
 OpenMP Integral computing Module                
 Release: version 2.0, May 2017, Q-Chem Inc. Pleasanton 
 -------------------------------------------------------
 -------------------------------------------------------
 OpenMP BLAS3 based DFT computing Module                
 Release: version 1.0, May 2013, Q-Chem Inc. Pittsburgh 
 -------------------------------------------------------
 A restricted SCF calculation will be
 performed using DIIS
 SCF converges when DIIS error is below 1.0e-08
 ---------------------------------------
  Cycle       Energy         DIIS error
 ---------------------------------------
    1   -2691.4722030300      6.97e-05  
    2   -2691.4722243840      1.60e-05  
    3   -2691.4722242905      1.85e-05  
    4   -2691.4722252571      2.81e-06  
    5   -2691.4722252732      1.26e-06  
    6   -2691.4722252769      3.91e-07  
    7   -2691.4722252773      4.24e-08  
    8   -2691.4722252773      1.53e-08  
    9   -2691.4722252773      3.81e-09  Convergence criterion met
 ---------------------------------------
 SCF time:   CPU 15.68s  wall 4.00s 
 SCF   energy in the final basis set =    -2691.4722252773
 Total energy in the final basis set =    -2691.4722252773

 --------------------------------------------------------------

                    Orbital Energies (a.u.)
 --------------------------------------------------------------

 Alpha MOs
 -- Occupied --
******* -62.475 -56.295 -56.292 -56.292 -10.237 -10.193 -10.193
 -8.684  -6.515  -6.502  -6.502  -2.626  -2.622  -2.622  -2.612
 -2.612  -0.890  -0.774  -0.624  -0.600  -0.515  -0.483  -0.389
 -0.378  -0.354  -0.331  -0.281  -0.269
 -- Virtual --
 -0.020  -0.008   0.010   0.014   0.020   0.050   0.061   0.068
  0.069   0.077   0.089   0.098   0.099   0.104   0.122   0.123
  0.132   0.138   0.142   0.162   0.167   0.172   0.177   0.203
  0.204   0.239   0.246   0.268   0.294   0.297   0.400   0.412
  0.429   0.445   0.475   0.478   0.495   0.506   0.533   0.566
  0.575   0.599   0.627   0.629   0.643   0.646   0.664   0.668
  0.681   0.688   0.784   0.802   0.828   0.891   0.909   0.967
  1.185   1.235   1.315   1.321   1.386   1.480   1.483   1.515
  1.561   1.612   1.641   1.674   1.716   1.751   1.804   1.829
  1.884   1.913   2.021   2.024   2.052   2.060   2.111   2.173
  2.215   2.236   2.260   2.319   2.386   2.490   2.547   2.607
  2.629   2.689   2.727   2.741   2.811   2.872   2.913   2.962
  3.136   3.382   3.489   3.649   3.844   4.025   4.051   4.135
  4.163   4.294   4.381   4.401   6.661   7.590   7.606   7.700
 23.788  23.880  23.901  47.937 289.786 289.803 289.9201020.729
 --------------------------------------------------------------

          Ground-State Mulliken Net Atomic Charges

     Atom                 Charge (a.u.)
  ----------------------------------------
      1 C                    -0.321895
      2 C                    -0.321895
      3 C                    -0.030625
      4 H                     0.158329
      5 H                     0.142525
      6 Br                   -0.137492
      7 H                     0.210199
      8 H                     0.142524
      9 H                     0.158330
  ----------------------------------------
  Sum of atomic charges =     0.000000

 -----------------------------------------------------------------
                    Cartesian Multipole Moments
 -----------------------------------------------------------------
    Charge (ESU x 10^10)
                 0.0000
    Dipole Moment (Debye)
         X       2.0367      Y      -0.0003      Z      -0.3492
       Tot       2.0664
    Quadrupole Moments (Debye-Ang)
        XX     -35.7792     XY      -0.0001     YY     -38.1869
        XZ      -1.6407     YZ       0.0001     ZZ     -36.3760
    Octopole Moments (Debye-Ang^2)
       XXX     -33.7096    XXY      -0.0020    XYY      -7.8443
       YYY      -0.0116    XXZ      -1.5101    XYZ       0.0003
       YYZ       2.4006    XZZ      -8.7592    YZZ      -0.0033
       ZZZ       1.1179
    Hexadecapole Moments (Debye-Ang^3)
      XXXX    -466.5647   XXXY       0.0230   XXYY     -92.9868
      XYYY       0.0212   YYYY    -111.9302   XXXZ     -21.1967
      XXYZ       0.0025   XYYZ      -1.0049   YYYZ       0.0008
      XXZZ     -93.4803   XYZZ       0.0081   YYZZ     -30.3646
      XZZZ      -6.3549   YZZZ       0.0006   ZZZZ     -75.1534
 -----------------------------------------------------------------
 Calculating analytic gradient of the SCF energy
 Gradient of SCF Energy
            1           2           3           4           5           6
    1  -0.0001358  -0.0001365   0.0003344  -0.0000071  -0.0000922   0.0001132
    2   0.0006788  -0.0006789  -0.0000016   0.0000336  -0.0001109   0.0000006
    3   0.0002822   0.0002817  -0.0002151  -0.0001198  -0.0001526   0.0001208
            7           8           9
    1   0.0000237  -0.0000923  -0.0000073
    2   0.0000008   0.0001113  -0.0000336
    3   0.0000752  -0.0001528  -0.0001197
 Max gradient component =       6.789E-04
 RMS gradient           =       2.300E-04
 Gradient time:  CPU 4.83 s  wall 1.26 s
 Geometry Optimization Parameters
   NAtoms,    NIC,     NZ,  NCons,   NDum,   NFix, NCnnct, MaxDiis
        9      69       9       0       0       0       0       0

 Cartesian Hessian Update
 Hessian Updated using BFGS Update


** GEOMETRY OPTIMIZATION IN DELOCALIZED INTERNAL COORDINATES **
   Searching for a Minimum

   Optimization Cycle:   4

                       Coordinates (Angstroms)
     ATOM                X               Y               Z
      1  C         1.8546815324   -0.7577840785    0.1988637115
      2  C         1.8548917621    0.7575013204    0.1988993568
      3  C         0.8271735281    0.0000198403   -0.5815015790
      4  H         1.5348524676    1.2544753650    1.1057185460
      5  H         2.6166539086    1.2848516344   -0.3639505703
      6  Br       -1.0254039201    0.0002773189    0.0009530074
      7  H         0.8703513653    0.0000500525   -1.6610764884
      8  H         2.6162969533   -1.2853170921   -0.3640133826
      9  H         1.5345042977   -1.2547128248    1.1056593947
   Point Group: c1    Number of degrees of freedom:    21


   Energy is  -2691.472225277

 Hessian Updated using BFGS Update

 20 Hessian modes will be used to form the next step
  Hessian Eigenvalues:
     0.015055    0.020946    0.020988    0.022723    0.024400    0.030606
     0.058397    0.076942    0.079885    0.088584    0.092266    0.115901
     0.182490    0.251101    0.256564    0.279845    0.348103    0.348126
     0.348206    0.355606

 Minimum Search - Taking Simple RFO Step
 Searching for Lamda that Minimizes Along All modes
 Value Taken    Lamda =  -0.00000525
 Step Taken.  Stepsize is  0.011272

                             Maximum     Tolerance    Cnvgd?
         Gradient           0.000617      0.000300      NO
         Displacement       0.006293      0.001200      NO
         Energy change     -0.000031      0.000001      NO


 New Cartesian Coordinates Obtained by Inverse Iteration

 Displacement from previous Coordinates is:  0.009045
 ----------------------------------------------------------------
             Standard Nuclear Orientation (Angstroms)
    I     Atom           X                Y                Z
 ----------------------------------------------------------------
    1      C       1.8547064211    -0.7584138023     0.1982096327
    2      C       1.8549215002     0.7581353269     0.1982477881
    3      C       0.8266583955     0.0000255997    -0.5813642160
    4      H       1.5361519350     1.2534336622     1.1065923842
    5      H       2.6171999321     1.2862497933    -0.3633102053
    6      Br     -1.0269229208     0.0002689446    -0.0008938086
    7      H       0.8686542504     0.0000457888    -1.6610836761
    8      H       2.6168347824    -1.2867161572    -0.3633756351
    9      H       1.5357975993    -1.2536676199     1.1065297321
 ----------------------------------------------------------------
 Molecular Point Group                 C1    NOp =  1
 Largest Abelian Subgroup              C1    NOp =  1
 Nuclear Repulsion Energy =   229.6377931219 hartrees
 There are       29 alpha and       29 beta electrons
 Applying Cartesian multipole field
    Component          Value
    ---------          -----
     (2,0,0)        1.00000E-11
     (0,2,0)        2.00000E-11
     (0,0,2)       -3.00000E-11
 Nucleus-field energy     =     0.0000000037 hartrees
 Requested basis set is 6-311++G(d,p)
 There are 62 shells and 149 basis functions
 A cutoff of  1.0D-11 yielded   1843 shell pairs
 There are     10873 function pairs (     11788 Cartesian)
 Smallest overlap matrix eigenvalue = 7.81E-05
 Guess MOs from SCF MO coefficient file

 -----------------------------------------------------------------------
  General SCF calculation program by
  Eric Jon Sundstrom, Paul Horn, Yuezhi Mao, Dmitri Zuev, Alec White,
  David Stuck, Shaama M.S., Shane Yost, Joonho Lee, David Small,
  Daniel Levine, Susi Lehtola, Hugh Burton, Evgeny Epifanovsky
 -----------------------------------------------------------------------
 Exchange:     0.2000 Hartree-Fock + 0.0800 Slater + 0.7200 B88
 Correlation:  0.1900 VWN1RPA + 0.8100 LYP
 Using SG-1 standard quadrature grid
 using 4 threads for integral computing
 -------------------------------------------------------
 OpenMP Integral computing Module                
 Release: version 2.0, May 2017, Q-Chem Inc. Pleasanton 
 -------------------------------------------------------
 -------------------------------------------------------
 OpenMP BLAS3 based DFT computing Module                
 Release: version 1.0, May 2013, Q-Chem Inc. Pittsburgh 
 -------------------------------------------------------
 A restricted SCF calculation will be
 performed using DIIS
 SCF converges when DIIS error is below 1.0e-08
 ---------------------------------------
  Cycle       Energy         DIIS error
 ---------------------------------------
    1   -2691.4722258553      2.41e-05  
    2   -2691.4722279585      6.17e-06  
    3   -2691.4722279160      7.53e-06  
    4   -2691.4722280739      1.03e-06  
    5   -2691.4722280762      3.79e-07  
    6   -2691.4722280766      9.69e-08  
    7   -2691.4722280766      2.65e-08  
    8   -2691.4722280766      3.81e-09  Convergence criterion met
 ---------------------------------------
 SCF time:   CPU 13.94s  wall 3.00s 
 SCF   energy in the final basis set =    -2691.4722280766
 Total energy in the final basis set =    -2691.4722280766

 --------------------------------------------------------------

                    Orbital Energies (a.u.)
 --------------------------------------------------------------

 Alpha MOs
 -- Occupied --
******* -62.475 -56.295 -56.292 -56.292 -10.238 -10.193 -10.193
 -8.684  -6.515  -6.502  -6.502  -2.626  -2.622  -2.622  -2.612
 -2.612  -0.890  -0.774  -0.624  -0.600  -0.515  -0.483  -0.389
 -0.378  -0.355  -0.331  -0.281  -0.269
 -- Virtual --
 -0.020  -0.008   0.010   0.014   0.020   0.050   0.061   0.068
  0.069   0.077   0.089   0.097   0.099   0.104   0.122   0.122
  0.132   0.138   0.141   0.162   0.167   0.172   0.176   0.203
  0.205   0.239   0.246   0.267   0.294   0.297   0.400   0.412
  0.429   0.445   0.475   0.478   0.495   0.506   0.533   0.566
  0.575   0.599   0.627   0.629   0.642   0.646   0.664   0.668
  0.681   0.688   0.784   0.801   0.828   0.890   0.909   0.967
  1.185   1.235   1.314   1.320   1.387   1.479   1.483   1.515
  1.561   1.612   1.642   1.674   1.717   1.751   1.803   1.829
  1.884   1.912   2.021   2.024   2.052   2.060   2.110   2.173
  2.216   2.235   2.260   2.318   2.385   2.490   2.546   2.607
  2.628   2.689   2.727   2.741   2.811   2.871   2.913   2.960
  3.135   3.381   3.488   3.648   3.843   4.025   4.051   4.135
  4.163   4.293   4.381   4.401   6.661   7.590   7.606   7.700
 23.787  23.878  23.901  47.937 289.786 289.803 289.9201020.729
 --------------------------------------------------------------

          Ground-State Mulliken Net Atomic Charges

     Atom                 Charge (a.u.)
  ----------------------------------------
      1 C                    -0.322034
      2 C                    -0.322033
      3 C                    -0.030080
      4 H                     0.158274
      5 H                     0.142579
      6 Br                   -0.137523
      7 H                     0.209962
      8 H                     0.142580
      9 H                     0.158274
  ----------------------------------------
  Sum of atomic charges =     0.000000

 -----------------------------------------------------------------
                    Cartesian Multipole Moments
 -----------------------------------------------------------------
    Charge (ESU x 10^10)
                 0.0000
    Dipole Moment (Debye)
         X       2.0390      Y      -0.0003      Z      -0.3469
       Tot       2.0683
    Quadrupole Moments (Debye-Ang)
        XX     -35.7718     XY      -0.0000     YY     -38.1907
        XZ      -1.6303     YZ       0.0001     ZZ     -36.3776
    Octopole Moments (Debye-Ang^2)
       XXX     -33.6057    XXY      -0.0019    XYY      -7.8052
       YYY      -0.0113    XXZ      -1.4562    XYZ       0.0004
       YYZ       2.4370    XZZ      -8.7269    YZZ      -0.0033
       ZZZ       1.2418
    Hexadecapole Moments (Debye-Ang^3)
      XXXX    -466.8115   XXXY       0.0226   XXYY     -93.0100
      XYYY       0.0204   YYYY    -112.0248   XXXZ     -21.2359
      XXYZ       0.0025   XYYZ      -1.0382   YYYZ       0.0009
      XXZZ     -93.5625   XYZZ       0.0078   YYZZ     -30.3829
      XZZZ      -6.4265   YZZZ       0.0007   ZZZZ     -75.1385
 -----------------------------------------------------------------
 Calculating analytic gradient of the SCF energy
 Gradient of SCF Energy
            1           2           3           4           5           6
    1  -0.0000569  -0.0000565   0.0001372   0.0000466   0.0000255  -0.0000383
    2   0.0001088  -0.0001087  -0.0000001   0.0000409  -0.0000274   0.0000001
    3   0.0001047   0.0001050  -0.0001594  -0.0000122  -0.0000256   0.0000159
            7           8           9
    1  -0.0001296   0.0000254   0.0000465
    2   0.0000000   0.0000273  -0.0000409
    3   0.0000096  -0.0000258  -0.0000123
 Max gradient component =       1.594E-04
 RMS gradient           =       6.859E-05
 Gradient time:  CPU 4.83 s  wall 1.26 s
 Geometry Optimization Parameters
   NAtoms,    NIC,     NZ,  NCons,   NDum,   NFix, NCnnct, MaxDiis
        9      69       9       0       0       0       0       0

 Cartesian Hessian Update
 Hessian Updated using BFGS Update


** GEOMETRY OPTIMIZATION IN DELOCALIZED INTERNAL COORDINATES **
   Searching for a Minimum

   Optimization Cycle:   5

                       Coordinates (Angstroms)
     ATOM                X               Y               Z
      1  C         1.8547064211   -0.7584138023    0.1982096327
      2  C         1.8549215002    0.7581353269    0.1982477881
      3  C         0.8266583955    0.0000255997   -0.5813642160
      4  H         1.5361519350    1.2534336622    1.1065923842
      5  H         2.6171999321    1.2862497933   -0.3633102053
      6  Br       -1.0269229208    0.0002689446   -0.0008938086
      7  H         0.8686542504    0.0000457888   -1.6610836761
      8  H         2.6168347824   -1.2867161572   -0.3633756351
      9  H         1.5357975993   -1.2536676199    1.1065297321
   Point Group: c1    Number of degrees of freedom:    21


   Energy is  -2691.472228077

 Hessian Updated using BFGS Update

 19 Hessian modes will be used to form the next step
  Hessian Eigenvalues:
     0.015055    0.019145    0.020947    0.022723    0.025855    0.030607
     0.059604    0.073629    0.076942    0.093793    0.115817    0.182853
     0.245217    0.251101    0.293186    0.348006    0.348126    0.348380
     0.357558

 Minimum Search - Taking Simple RFO Step
 Searching for Lamda that Minimizes Along All modes
 Value Taken    Lamda =   0.00000000
 Step Taken.  Stepsize is  0.003286

                             Maximum     Tolerance    Cnvgd?
         Gradient           0.000145      0.000300     YES
         Displacement       0.002374      0.001200      NO
         Energy change     -0.000003      0.000001      NO


 New Cartesian Coordinates Obtained by Inverse Iteration

 Displacement from previous Coordinates is:  0.002616
 ----------------------------------------------------------------
             Standard Nuclear Orientation (Angstroms)
    I     Atom           X                Y                Z
 ----------------------------------------------------------------
    1      C       1.8547844163    -0.7585653757     0.1980521091
    2      C       1.8549992292     0.7582865426     0.1980899782
    3      C       0.8266885719     0.0000258619    -0.5811996349
    4      H       1.5361130270     1.2530781292     1.1066945872
    5      H       2.6168928877     1.2869756977    -0.3634228395
    6      Br     -1.0268783728     0.0002690767    -0.0008722016
    7      H       0.8691146127     0.0000466148    -1.6609350999
    8      H       2.6165283595    -1.2874424419    -0.3634871322
    9      H       1.5357591636    -1.2533125692     1.1066322296
 ----------------------------------------------------------------
 Molecular Point Group                 C1    NOp =  1
 Largest Abelian Subgroup              C1    NOp =  1
 Nuclear Repulsion Energy =   229.6365088958 hartrees
 There are       29 alpha and       29 beta electrons
 Applying Cartesian multipole field
    Component          Value
    ---------          -----
     (2,0,0)        1.00000E-11
     (0,2,0)        2.00000E-11
     (0,0,2)       -3.00000E-11
 Nucleus-field energy     =     0.0000000037 hartrees
 Requested basis set is 6-311++G(d,p)
 There are 62 shells and 149 basis functions
 A cutoff of  1.0D-11 yielded   1843 shell pairs
 There are     10873 function pairs (     11788 Cartesian)
 Smallest overlap matrix eigenvalue = 7.80E-05
 Guess MOs from SCF MO coefficient file

 -----------------------------------------------------------------------
  General SCF calculation program by
  Eric Jon Sundstrom, Paul Horn, Yuezhi Mao, Dmitri Zuev, Alec White,
  David Stuck, Shaama M.S., Shane Yost, Joonho Lee, David Small,
  Daniel Levine, Susi Lehtola, Hugh Burton, Evgeny Epifanovsky
 -----------------------------------------------------------------------
 Exchange:     0.2000 Hartree-Fock + 0.0800 Slater + 0.7200 B88
 Correlation:  0.1900 VWN1RPA + 0.8100 LYP
 Using SG-1 standard quadrature grid
 using 4 threads for integral computing
 -------------------------------------------------------
 OpenMP Integral computing Module                
 Release: version 2.0, May 2017, Q-Chem Inc. Pleasanton 
 -------------------------------------------------------
 -------------------------------------------------------
 OpenMP BLAS3 based DFT computing Module                
 Release: version 1.0, May 2013, Q-Chem Inc. Pittsburgh 
 -------------------------------------------------------
 A restricted SCF calculation will be
 performed using DIIS
 SCF converges when DIIS error is below 1.0e-08
 ---------------------------------------
  Cycle       Energy         DIIS error
 ---------------------------------------
    1   -2691.4722282144      6.58e-06  
    2   -2691.4722283874      1.05e-06  
    3   -2691.4722283882      1.12e-06  
    4   -2691.4722283914      1.83e-07  
    5   -2691.4722283915      7.84e-08  
    6   -2691.4722283915      2.60e-08  
    7   -2691.4722283914      4.57e-09  Convergence criterion met
 ---------------------------------------
 SCF time:   CPU 12.21s  wall 3.00s 
 SCF   energy in the final basis set =    -2691.4722283914
 Total energy in the final basis set =    -2691.4722283914

 --------------------------------------------------------------

                    Orbital Energies (a.u.)
 --------------------------------------------------------------

 Alpha MOs
 -- Occupied --
******* -62.475 -56.295 -56.292 -56.292 -10.238 -10.193 -10.193
 -8.684  -6.515  -6.502  -6.502  -2.626  -2.622  -2.622  -2.612
 -2.612  -0.890  -0.774  -0.624  -0.600  -0.515  -0.483  -0.389
 -0.378  -0.355  -0.331  -0.281  -0.269
 -- Virtual --
 -0.020  -0.008   0.010   0.014   0.020   0.050   0.061   0.068
  0.069   0.077   0.089   0.097   0.099   0.104   0.122   0.122
  0.132   0.138   0.141   0.162   0.167   0.172   0.176   0.203
  0.205   0.239   0.246   0.267   0.294   0.297   0.400   0.412
  0.429   0.445   0.475   0.478   0.496   0.506   0.534   0.566
  0.575   0.599   0.627   0.629   0.642   0.646   0.664   0.668
  0.681   0.688   0.784   0.801   0.828   0.890   0.908   0.967
  1.185   1.235   1.314   1.320   1.387   1.479   1.482   1.515
  1.561   1.612   1.642   1.674   1.717   1.751   1.803   1.829
  1.884   1.912   2.021   2.024   2.052   2.060   2.110   2.173
  2.216   2.235   2.260   2.318   2.385   2.490   2.546   2.607
  2.628   2.689   2.727   2.741   2.811   2.871   2.913   2.959
  3.136   3.381   3.488   3.648   3.843   4.025   4.051   4.135
  4.163   4.293   4.381   4.401   6.661   7.590   7.606   7.700
 23.787  23.878  23.901  47.937 289.786 289.803 289.9201020.729
 --------------------------------------------------------------

          Ground-State Mulliken Net Atomic Charges

     Atom                 Charge (a.u.)
  ----------------------------------------
      1 C                    -0.322028
      2 C                    -0.322027
      3 C                    -0.030111
      4 H                     0.158257
      5 H                     0.142608
      6 Br                   -0.137478
      7 H                     0.209914
      8 H                     0.142608
      9 H                     0.158257
  ----------------------------------------
  Sum of atomic charges =     0.000000

 -----------------------------------------------------------------
                    Cartesian Multipole Moments
 -----------------------------------------------------------------
    Charge (ESU x 10^10)
                 0.0000
    Dipole Moment (Debye)
         X       2.0382      Y      -0.0003      Z      -0.3471
       Tot       2.0676
    Quadrupole Moments (Debye-Ang)
        XX     -35.7747     XY      -0.0000     YY     -38.1891
        XZ      -1.6319     YZ       0.0001     ZZ     -36.3781
    Octopole Moments (Debye-Ang^2)
       XXX     -33.6267    XXY      -0.0019    XYY      -7.8021
       YYY      -0.0113    XXZ      -1.4598    XYZ       0.0004
       YYZ       2.4331    XZZ      -8.7285    YZZ      -0.0033
       ZZZ       1.2442
    Hexadecapole Moments (Debye-Ang^3)
      XXXX    -466.8676   XXXY       0.0226   XXYY     -92.9980
      XYYY       0.0205   YYYY    -112.0430   XXXZ     -21.2338
      XXYZ       0.0025   XYYZ      -1.0434   YYYZ       0.0009
      XXZZ     -93.5610   XYZZ       0.0078   YYZZ     -30.3866
      XZZZ      -6.4197   YZZZ       0.0007   ZZZZ     -75.1336
 -----------------------------------------------------------------
 Calculating analytic gradient of the SCF energy
 Gradient of SCF Energy
            1           2           3           4           5           6
    1  -0.0000248  -0.0000245   0.0000952   0.0000200   0.0000121  -0.0000299
    2  -0.0000025   0.0000025   0.0000001   0.0000342   0.0000003   0.0000001
    3   0.0000412   0.0000413  -0.0000638  -0.0000039  -0.0000154   0.0000223
            7           8           9
    1  -0.0000803   0.0000120   0.0000200
    2   0.0000000  -0.0000004  -0.0000343
    3  -0.0000022  -0.0000155  -0.0000040
 Max gradient component =       9.525E-05
 RMS gradient           =       3.309E-05
 Gradient time:  CPU 4.82 s  wall 1.26 s
 Geometry Optimization Parameters
   NAtoms,    NIC,     NZ,  NCons,   NDum,   NFix, NCnnct, MaxDiis
        9      69       9       0       0       0       0       0

 Cartesian Hessian Update
 Hessian Updated using BFGS Update


** GEOMETRY OPTIMIZATION IN DELOCALIZED INTERNAL COORDINATES **
   Searching for a Minimum

   Optimization Cycle:   6

                       Coordinates (Angstroms)
     ATOM                X               Y               Z
      1  C         1.8547844163   -0.7585653757    0.1980521091
      2  C         1.8549992292    0.7582865426    0.1980899782
      3  C         0.8266885719    0.0000258619   -0.5811996349
      4  H         1.5361130270    1.2530781292    1.1066945872
      5  H         2.6168928877    1.2869756977   -0.3634228395
      6  Br       -1.0268783728    0.0002690767   -0.0008722016
      7  H         0.8691146127    0.0000466148   -1.6609350999
      8  H         2.6165283595   -1.2874424419   -0.3634871322
      9  H         1.5357591636   -1.2533125692    1.1066322296
   Point Group: c1    Number of degrees of freedom:    21


   Energy is  -2691.472228391

 Hessian Updated using BFGS Update

 21 Hessian modes will be used to form the next step
  Hessian Eigenvalues:
     0.013810    0.015055    0.020947    0.022723    0.025667    0.030607
     0.055988    0.063043    0.076942    0.088584    0.091779    0.115928
     0.182147    0.251101    0.269778    0.293164    0.347650    0.348126
     0.348126    0.348270    0.358358

 Minimum Search - Taking Simple RFO Step
 Searching for Lamda that Minimizes Along All modes
 Value Taken    Lamda =   0.00000000
 Step Taken.  Stepsize is  0.003180

                             Maximum     Tolerance    Cnvgd?
         Gradient           0.000058      0.000300     YES
         Displacement       0.002361      0.001200      NO
         Energy change     -0.000000      0.000001     YES


                       Distance Matrix (Angstroms)
             C (  1)   C (  2)   C (  3)   H (  4)   H (  5)   Br(  6)
   C (  2)  1.516852
   C (  3)  1.496554  1.496554
   H (  4)  2.230222  1.082622  2.218650
   H (  5)  2.253952  1.084108  2.215513  1.824960
   Br(  6)  2.986533  2.986536  1.942290  3.060255  3.881253
   H (  7)  2.236710  2.236710  1.080569  3.110426  2.528726  2.520039
   H (  8)  1.084108  2.253953  2.215513  3.127775  2.574418  3.881250
   H (  9)  1.082622  2.230223  2.218652  2.506391  3.127775  3.060252
             H (  7)   H (  8)
   H (  8)  2.528726
   H (  9)  3.110427  1.824960

 Final energy is   -2691.4722283914434     


 ******************************
 **  OPTIMIZATION CONVERGED  **
 ******************************

                       Coordinates (Angstroms)
     ATOM                X               Y               Z
      1  C         1.8547844163   -0.7585653757    0.1980521091
      2  C         1.8549992292    0.7582865426    0.1980899782
      3  C         0.8266885719    0.0000258619   -0.5811996349
      4  H         1.5361130270    1.2530781292    1.1066945872
      5  H         2.6168928877    1.2869756977   -0.3634228395
      6  Br       -1.0268783728    0.0002690767   -0.0008722016
      7  H         0.8691146127    0.0000466148   -1.6609350999
      8  H         2.6165283595   -1.2874424419   -0.3634871322
      9  H         1.5357591636   -1.2533125692    1.1066322296

Z-matrix Print:
$molecule
0 1
Br
C  1 1.942290
H  2 1.080569 1 109.634817
C  2 1.496554 1 120.005554 3 144.182091 0
H  4 1.082622 2 117.787711 1 3.020027 0
H  4 1.084108 2 117.405012 1 -140.732382 0
C  2 1.496554 1 120.005383 3 -144.181820 0
H  7 1.082622 2 117.787780 1 -3.020299 0
H  7 1.084108 2 117.405020 1 140.732110 0
$end


 --------------------------------------------------------------

                    Orbital Energies (a.u.)
 --------------------------------------------------------------

 Alpha MOs
 -- Occupied --
******* -62.475 -56.295 -56.292 -56.292 -10.238 -10.193 -10.193
 -8.684  -6.515  -6.502  -6.502  -2.626  -2.622  -2.622  -2.612
 -2.612  -0.890  -0.774  -0.624  -0.600  -0.515  -0.483  -0.389
 -0.378  -0.355  -0.331  -0.281  -0.269
 -- Virtual --
 -0.020  -0.008   0.010   0.014   0.020   0.050   0.061   0.068
  0.069   0.077   0.089   0.097   0.099   0.104   0.122   0.122
  0.132   0.138   0.141   0.162   0.167   0.172   0.176   0.203
  0.205   0.239   0.246   0.267   0.294   0.297   0.400   0.412
  0.429   0.445   0.475   0.478   0.496   0.506   0.534   0.566
  0.575   0.599   0.627   0.629   0.642   0.646   0.664   0.668
  0.681   0.688   0.784   0.801   0.828   0.890   0.908   0.967
  1.185   1.235   1.314   1.320   1.387   1.479   1.482   1.515
  1.561   1.612   1.642   1.674   1.717   1.751   1.803   1.829
  1.884   1.912   2.021   2.024   2.052   2.060   2.110   2.173
  2.216   2.235   2.260   2.318   2.385   2.490   2.546   2.607
  2.628   2.689   2.727   2.741   2.811   2.871   2.913   2.959
  3.136   3.381   3.488   3.648   3.843   4.025   4.051   4.135
  4.163   4.293   4.381   4.401   6.661   7.590   7.606   7.700
 23.787  23.878  23.901  47.937 289.786 289.803 289.9201020.729
 --------------------------------------------------------------

          Ground-State Mulliken Net Atomic Charges

     Atom                 Charge (a.u.)
  ----------------------------------------
      1 C                    -0.322028
      2 C                    -0.322027
      3 C                    -0.030111
      4 H                     0.158257
      5 H                     0.142608
      6 Br                   -0.137478
      7 H                     0.209914
      8 H                     0.142608
      9 H                     0.158257
  ----------------------------------------
  Sum of atomic charges =     0.000000

 -----------------------------------------------------------------
                    Cartesian Multipole Moments
 -----------------------------------------------------------------
    Charge (ESU x 10^10)
                 0.0000
    Dipole Moment (Debye)
         X       2.0382      Y      -0.0003      Z      -0.3471
       Tot       2.0676
    Quadrupole Moments (Debye-Ang)
        XX     -35.7747     XY      -0.0000     YY     -38.1891
        XZ      -1.6319     YZ       0.0001     ZZ     -36.3781
    Octopole Moments (Debye-Ang^2)
       XXX     -33.6267    XXY      -0.0019    XYY      -7.8021
       YYY      -0.0113    XXZ      -1.4598    XYZ       0.0004
       YYZ       2.4331    XZZ      -8.7285    YZZ      -0.0033
       ZZZ       1.2442
    Hexadecapole Moments (Debye-Ang^3)
      XXXX    -466.8676   XXXY       0.0226   XXYY     -92.9980
      XYYY       0.0205   YYYY    -112.0430   XXXZ     -21.2338
      XXYZ       0.0025   XYYZ      -1.0434   YYYZ       0.0009
      XXZZ     -93.5610   XYZZ       0.0078   YYZZ     -30.3866
      XZZZ      -6.4197   YZZZ       0.0007   ZZZZ     -75.1336
 -----------------------------------------------------------------
Archival summary:
1\1\garfield\OPT\ProcedureUnspecified\BasisUnspecified\r135\taweetha\TueOct920:50:442018TueOct920:50:442018\0\\#,OPT,ProcedureUnspecified,BasisUnspecified,\\0,1\Br\C,1,1.94229\H,2,1.08057,1,109.635\C,2,1.49655,1,120.006,3,144.182,0\H,4,1.08262,2,117.788,1,3.02003,0\H,4,1.08411,2,117.405,1,-140.732,0\C,2,1.49655,1,120.005,3,-144.182,0\H,7,1.08262,2,117.788,1,-3.0203,0\H,7,1.08411,2,117.405,1,140.732,0\\\@

 Total job time:  32.12s(wall), 124.99s(cpu) 
 Tue Oct  9 20:50:44 2018

        *************************************************************
        *                                                           *
        *  Thank you very much for using Q-Chem.  Have a nice day.  *
        *                                                           *
        *************************************************************


 
User input: 2 of 2 
 
Q-Chem Developer Version!
                  Welcome to Q-Chem
     A Quantum Leap Into The Future Of Chemistry


 Q-Chem 5.1, Q-Chem, Inc., Pleasanton, CA (2018)

 Yihan Shao,  Zhengting Gan,  E. Epifanovsky,  A. T. B. Gilbert,  M. Wormit,  
 J. Kussmann,  A. W. Lange,  A. Behn,  Jia Deng,  Xintian Feng,  D. Ghosh,  
 M. Goldey,  P. R. Horn,  L. D. Jacobson,  I. Kaliman,  T. Kus,  A. Landau,  
 Jie Liu,  E. I. Proynov,  R. M. Richard,  R. P. Steele,  E. J. Sundstrom,  
 H. L. Woodcock III,  P. M. Zimmerman,  D. Zuev,  B. Albrecht,  E. Alguire,  
 S. A. Baeppler,  D. Barton,  Z. Benda,  Y. A. Bernard,  E. J. Berquist,  
 K. B. Bravaya,  H. Burton,  D. Casanova,  Chun-Min Chang,  Yunqing Chen,  
 A. Chien,  K. D. Closser,  M. P. Coons,  S. Coriani,  S. Dasgupta,  
 A. L. Dempwolff,  M. Diedenhofen,  Hainam Do,  R. G. Edgar,  Po-Tung Fang,  
 S. Faraji,  S. Fatehi,  Qingguo Feng,  K. D. Fenk,  J. Fosso-Tande,  
 Qinghui Ge,  A. Ghysels,  G. Gidofalvi,  J. Gomes,  J. Gonthier,  A. Gunina,  
 D. Hait,  M. W. D. Hanson-Heine,  P. H. P. Harbach,  A. W. Hauser,  
 J. E. Herr,  E. G. Hohenstein,  Z. C. Holden,  Kerwin Hui,  B. C. Huynh,  
 T.-C. Jagau,  Hyunjun Ji,  B. Kaduk,  K. Khistyaev,  Jaehoon Kim,  
 P. Klunzinger,  K. Koh,  D. Kosenkov,  L. Koulias,  T. Kowalczyk,  
 C. M. Krauter,  A. Kunitsa,  Ka Un Lao,  A. Laurent,  K. V. Lawler,  
 Joonho Lee,  D. Lefrancois,  S. Lehtola,  D. S. Levine,  Yi-Pei Li,  
 You-Sheng Lin,  Fenglai Liu,  E. Livshits,  A. Luenser,  P. Manohar,  
 E. Mansoor,  S. F. Manzer,  Shan-Ping Mao,  Yuezhi Mao,  N. Mardirossian,  
 A. V. Marenich,  T. Markovich,  L. A. Martinez-Martinez,  S. A. Maurer,  
 N. J. Mayhall,  S. C. McKenzie,  J.-M. Mewes,  A. F. Morrison,  
 J. W. Mullinax,  K. Nanda,  T. S. Nguyen-Beck,  R. Olivares-Amaya,  
 J. A. Parkhill,  T. M. Perrine,  F. Plasser,  P. Pokhilko,  S. Prager,  
 A. Prociuk,  E. Ramos,  D. R. Rehn,  F. Rob,  M. Schneider,  N. Sergueev,  
 S. M. Sharada,  S. Sharma,  D. W. Small,  T. Stauch,  T. Stein,  
 Yu-Chuan Su,  A. J. W. Thom,  A. Tkatchenko,  T. Tsuchimochi,  N. M. Tubman,  
 L. Vogt,  M. L. Vidal,  O. Vydrov,  M. A. Watson,  J. Wenzel,  
 M. de Wergifosse,  T. A. Wesolowski,  A. White,  J. Witte,  A. Yamada,  
 Jun Yang,  K. Yao,  S. Yeganeh,  S. R. Yost,  Zhi-Qiang You,  A. Zech,  
 Igor Ying Zhang,  Xing Zhang,  Yan Zhao,  Ying Zhu,  B. R. Brooks,  
 G. K. L. Chan,  C. J. Cramer,  M. S. Gordon,  W. J. Hehre,  A. Klamt,  
 M. W. Schmidt,  C. D. Sherrill,  D. G. Truhlar,  A. Aspuru-Guzik,  R. Baer,  
 A. T. Bell,  N. A. Besley,  Jeng-Da Chai,  A. E. DePrince, III,  
 R. A. DiStasio Jr.,  A. Dreuw,  B. D. Dunietz,  T. R. Furlani,  
 Chao-Ping Hsu,  Yousung Jung,  Jing Kong,  D. S. Lambrecht,  WanZhen Liang,  
 C. Ochsenfeld,  V. A. Rassolov,  L. V. Slipchenko,  J. E. Subotnik,  
 T. Van Voorhis,  J. M. Herbert,  A. I. Krylov,  P. M. W. Gill,  M. Head-Gordon

 Contributors to earlier versions of Q-Chem not listed above: 
 R. D. Adamson,  B. Austin,  J. Baker,  G. J. O. Beran,  K. Brandhorst,  
 S. T. Brown,  E. F. C. Byrd,  A. K. Chakraborty,  C.-L. Cheng,  
 Siu Hung Chien,  D. M. Chipman,  D. L. Crittenden,  H. Dachsel,  
 R. J. Doerksen,  A. D. Dutoi,  L. Fusti-Molnar,  W. A. Goddard III,  
 A. Golubeva-Zadorozhnaya,  S. R. Gwaltney,  G. Hawkins,  A. Heyden,  
 S. Hirata,  G. Kedziora,  F. J. Keil,  C. Kelley,  Jihan Kim,  R. A. King,  
 R. Z. Khaliullin,  P. P. Korambath,  W. Kurlancheek,  A. M. Lee,  M. S. Lee,  
 S. V. Levchenko,  Ching Yeh Lin,  D. Liotard,  R. C. Lochan,  I. Lotan,  
 P. E. Maslen,  N. Nair,  D. P. O'Neill,  D. Neuhauser,  E. Neuscamman,  
 C. M. Oana,  R. Olson,  B. Peters,  R. Peverati,  P. A. Pieniazek,  
 Y. M. Rhee,  J. Ritchie,  M. A. Rohrdanz,  E. Rosta,  N. J. Russ,  
 H. F. Schaefer III,  N. E. Schultz,  N. Shenvi,  A. C. Simmonett,  A. Sodt,  
 D. Stuck,  K. S. Thanthiriwatte,  V. Vanovschi,  Tao Wang,  A. Warshel,  
 C. F. Williams,  Q. Wu,  X. Xu,  W. Zhang

 Please cite Q-Chem as follows:
 Y. Shao et al., Mol. Phys. 113, 184-215 (2015)
 DOI: 10.1080/00268976.2014.952696

 Q-Chem 5.1.1 for Intel X86 EM64T Linux

 Parts of Q-Chem use Armadillo 8.300.2 (Tropical Shenanigans).
 http://arma.sourceforge.net/

 Q-Chem begins on Tue Oct  9 20:50:44 2018  

Host: 
0

     Scratch files written to /scratch/taweetham/qchem19265//
The previous job contains 0 fragments, simply inherited here
Input Ideriv = 2
Curr. Ideriv = -1
Max.  Ideriv = 2

Checking the input file for inconsistencies... 	...done.

--------------------------------------------------------------
User input:
--------------------------------------------------------------

$molecule
read
$end

$rem
   job_type 	frequency
   basis 	6-311++g**
   method	b3lyp	
$end


--------------------------------------------------------------
 ----------------------------------------------------------------
             Standard Nuclear Orientation (Angstroms)
    I     Atom           X                Y                Z
 ----------------------------------------------------------------
    1      C       1.8506370360    -0.7584269318     0.1887049924
    2      C       1.8506398609     0.7584250022     0.1887071985
    3      C       0.8090844757     0.0000022942    -0.5726283020
    4      H       1.5474787465     1.2531933430     1.1026913818
    5      H       2.6026137013     1.2872074663    -0.3859363982
    6      Br     -1.0341467608     0.0000000417     0.0397351653
    7      H       0.8327918167     0.0000036262    -1.6529368717
    8      H       2.6026089611    -1.2872107000    -0.3859401642
    9      H       1.5474751679    -1.2531973812     1.1026879336
 ----------------------------------------------------------------
 Molecular Point Group                 C1    NOp =  1
 Largest Abelian Subgroup              C1    NOp =  1
 Nuclear Repulsion Energy =   229.6365088958 hartrees
 There are       29 alpha and       29 beta electrons
 Requested basis set is 6-311++G(d,p)
 There are 62 shells and 149 basis functions

 Total QAlloc Memory Limit   2000 MB
 Mega-Array Size       188 MB
 MEM_STATIC part       192 MB

                       Distance Matrix (Angstroms)
             C (  1)   C (  2)   C (  3)   H (  4)   H (  5)   Br(  6)
   C (  2)  1.516852
   C (  3)  1.496554  1.496554
   H (  4)  2.230222  1.082622  2.218650
   H (  5)  2.253952  1.084108  2.215513  1.824960
   Br(  6)  2.986533  2.986536  1.942290  3.060255  3.881253
   H (  7)  2.236710  2.236710  1.080569  3.110426  2.528726  2.520039
   H (  8)  1.084108  2.253953  2.215513  3.127775  2.574418  3.881250
   H (  9)  1.082622  2.230223  2.218652  2.506391  3.127775  3.060252
             H (  7)   H (  8)
   H (  8)  2.528726
   H (  9)  3.110427  1.824960

 A cutoff of  1.0D-11 yielded   1843 shell pairs
 There are     10873 function pairs (     11788 Cartesian)

 -------------------------------------------------------
 OpenMP Integral Computing Module                       
 Release: version 1.0, May 2013, Q-Chem Inc. Pittsburgh 
 -------------------------------------------------------
 Integral Job Info:
 Integral job number is                      11
 Integral operator is                         1
 short-range coefficients                     0
 long-range coefficients              100000000
 Omega coefficients                           0
 if combine SR and LR in K                    0
 Integral screening is                        0
 Integral computing path is                   2
 max size of driver memory is            800000
 size of driver memory is                593474
 size of scratch memory is             29623520
 max col of scratch BK array               1296
 max len of scratch array in speh3          155
 max len of scratch index in speh4           18
 max int batch size is                      520
 min int batch size is                       52
 fixed nKL is                                45
 max L of basis functions is                  2
 order of int derivative is                   0
 number of shells is                         62
 number of basis is                         155
 number of cartesian basis is               155
 number of contracted shell pairs          1843
 number of primitive shell pairs           4555
 maxK2 (contraction) of shell pair           36
 max number of K2 of shell pair               1
 max number of CS2 of shell pair            244
 max number of PS2 of shell pair            510
 mem total for path MDJ                  517520
 -------------------------------------------------------
 Smallest overlap matrix eigenvalue = 7.80E-05
 Guess from superposition of atomic densities
 Warning:  Energy on first SCF cycle will be non-variational
 SAD guess density has 58.000000 electrons

 -----------------------------------------------------------------------
  General SCF calculation program by
  Eric Jon Sundstrom, Paul Horn, Yuezhi Mao, Dmitri Zuev, Alec White,
  David Stuck, Shaama M.S., Shane Yost, Joonho Lee, David Small,
  Daniel Levine, Susi Lehtola, Hugh Burton, Evgeny Epifanovsky
 -----------------------------------------------------------------------
 Exchange:     0.2000 Hartree-Fock + 0.0800 Slater + 0.7200 B88
 Correlation:  0.1900 VWN1RPA + 0.8100 LYP
 Using SG-1 standard quadrature grid
 using 4 threads for integral computing
 -------------------------------------------------------
 OpenMP Integral computing Module                
 Release: version 2.0, May 2017, Q-Chem Inc. Pleasanton 
 -------------------------------------------------------
 -------------------------------------------------------
 OpenMP BLAS3 based DFT computing Module                
 Release: version 1.0, May 2013, Q-Chem Inc. Pittsburgh 
 -------------------------------------------------------
 A restricted SCF calculation will be
 performed using DIIS
 SCF converges when DIIS error is below 1.0e-08
 ---------------------------------------
  Cycle       Energy         DIIS error
 ---------------------------------------
    1   -2692.1222951202      4.75e-02  
    2   -2691.3978846632      5.33e-03  
    3   -2691.3471800960      6.72e-03  
    4   -2691.4705671820      7.31e-04  
    5   -2691.4718699786      3.73e-04  
    6   -2691.4722097597      7.40e-05  
    7   -2691.4722236737      1.95e-05  
    8   -2691.4722244531      4.06e-06  
    9   -2691.4722244757      5.30e-07  
   10   -2691.4722244764      9.81e-08  
   11   -2691.4722244764      2.71e-08  
   12   -2691.4722244764      3.09e-09  Convergence criterion met
 ---------------------------------------
 SCF time:   CPU 20.31s  wall 5.00s 
 SCF   energy in the final basis set =    -2691.4722244764
 Total energy in the final basis set =    -2691.4722244764

 --------------------------------------------------------------

                    Orbital Energies (a.u.)
 --------------------------------------------------------------

 Alpha MOs
 -- Occupied --
******* -62.475 -56.295 -56.292 -56.292 -10.238 -10.193 -10.193
 -8.684  -6.515  -6.502  -6.502  -2.626  -2.622  -2.622  -2.612
 -2.612  -0.890  -0.774  -0.624  -0.600  -0.515  -0.483  -0.389
 -0.378  -0.355  -0.331  -0.281  -0.269
 -- Virtual --
 -0.020  -0.008   0.010   0.014   0.020   0.050   0.061   0.068
  0.069   0.077   0.089   0.097   0.099   0.104   0.122   0.122
  0.132   0.138   0.141   0.162   0.167   0.172   0.176   0.203
  0.205   0.239   0.246   0.267   0.294   0.297   0.400   0.412
  0.429   0.445   0.475   0.478   0.495   0.506   0.534   0.566
  0.575   0.599   0.627   0.629   0.642   0.646   0.664   0.668
  0.681   0.688   0.784   0.801   0.828   0.890   0.908   0.967
  1.185   1.235   1.314   1.320   1.387   1.479   1.482   1.515
  1.561   1.612   1.642   1.674   1.717   1.751   1.803   1.829
  1.884   1.912   2.021   2.024   2.052   2.060   2.110   2.173
  2.216   2.235   2.260   2.318   2.385   2.490   2.546   2.607
  2.628   2.689   2.727   2.741   2.811   2.871   2.913   2.959
  3.136   3.381   3.488   3.648   3.843   4.025   4.051   4.135
  4.163   4.293   4.381   4.401   6.661   7.590   7.606   7.700
 23.787  23.878  23.901  47.937 289.786 289.803 289.9201020.729
 --------------------------------------------------------------

          Ground-State Mulliken Net Atomic Charges

     Atom                 Charge (a.u.)
  ----------------------------------------
      1 C                    -0.322001
      2 C                    -0.322001
      3 C                    -0.030155
      4 H                     0.158246
      5 H                     0.142593
      6 Br                   -0.137447
      7 H                     0.209926
      8 H                     0.142593
      9 H                     0.158246
  ----------------------------------------
  Sum of atomic charges =     0.000000

 -----------------------------------------------------------------
                    Cartesian Multipole Moments
 -----------------------------------------------------------------
    Charge (ESU x 10^10)
                 0.0000
    Dipole Moment (Debye)
         X       2.0319      Y      -0.0000      Z      -0.3822
       Tot       2.0676
    Quadrupole Moments (Debye-Ang)
        XX     -35.8614     XY       0.0000     YY     -38.1893
        XZ      -1.5922     YZ      -0.0000     ZZ     -36.3389
    Octopole Moments (Debye-Ang^2)
       XXX     -32.8981    XXY       0.0000    XYY      -7.4759
       YYY      -0.0000    XXZ      -1.9710    XYZ       0.0000
       YYZ       1.6969    XZZ      -8.4616    YZZ       0.0000
       ZZZ      -0.7897
    Hexadecapole Moments (Debye-Ang^3)
      XXXX    -467.2386   XXXY       0.0001   XXYY     -92.9025
      XYYY      -0.0000   YYYY    -112.0439   XXXZ     -18.7053
      XXYZ       0.0000   XYYZ      -0.1474   YYYZ      -0.0000
      XXZZ     -92.9872   XYZZ       0.0000   YYZZ     -30.2722
      XZZZ      -3.4569   YZZZ      -0.0000   ZZZZ     -74.7711
 -----------------------------------------------------------------
 Calculating MO derivatives via CPSCF
 D1JvT checksum  = 383616 22490.4449734762
 D1KAT checksum  = 786132 1713.2037631932
   1         3          27      0.153516    0.034796
   2         3          27      0.017172    0.003887
   3         3          27      0.001673    0.000590
   4        14          16      0.000096    0.000041
   5        29           1      0.000002    0.000002
   6        30           0      0.000000    0.000000    Roots Converged
 Time for AOints: 8.4 s (CPU) 2.1 s (wall)
 ------------------------------------------------------------------------------
                     AOints        : Timing summary (seconds)
 ------------------------------------------------------------------------------
     job step          cpu (% of tot)      sys (% of tot)     wall (% of tot)
 ------------------------------------------------------------------------------
  cpscf_lag         0.5128E+02 (30.1)   0.1000E-05 ( 5.3)   0.1302E+02 (29.7)
  iterzp            0.1108E+03 (65.0)   0.1700E-04 (89.5)   0.2863E+02 (65.2)
  make_fx           0.0000E+00 ( 0.0)   0.0000E+00 ( 0.0)   0.0000E+00 ( 0.0)
  AOints            0.8393E+01 ( 4.9)   0.0000E+00 ( 0.0)   0.2114E+01 ( 4.8)
 ------------------------------------------------------------------------------
   Grand Totals     0.1706E+03          0.1900E-04          0.4389E+02
 ------------------------------------------------------------------------------
 Calculating analytic Hessian of the SCF energy
 Polarizability Matrix (a.u.)
            1           2           3
    1 -69.0131483  -0.0000061   1.0106841
    2  -0.0000061 -48.7890540  -0.0000021
    3   1.0106841  -0.0000021 -45.3401010

 Direct stationary perturbation theory relativistic correction:

 rels  =      16.817464668635
 relv  =     -56.695649580256
 rel2e =       8.752498363953
 E_rel =     -31.125686547668

 Hessian of the SCF Energy
            1           2           3           4           5           6
    1   0.4225270  -0.1421980  -0.1595050  -0.0332313   0.0237642   0.0261389
    2  -0.1421980   0.5091336  -0.1016235  -0.0237649  -0.2056375  -0.0136781
    3  -0.1595050  -0.1016235   0.5490600   0.0261389   0.0136775  -0.0531214
    4  -0.0332313  -0.0237649   0.0261389   0.4225283   0.1421989  -0.1595045
    5   0.0237642  -0.2056375   0.0136775   0.1421989   0.5091320   0.1016240
    6   0.0261389  -0.0136781  -0.0531214  -0.1595045   0.1016240   0.5490610
    7  -0.1247572   0.0947678  -0.0475070  -0.1247579  -0.0947676  -0.0475075
    8   0.0586543  -0.0728474   0.0412448  -0.0586542  -0.0728464  -0.0412447
    9  -0.0511008   0.0723155  -0.1097376  -0.0511014  -0.0723154  -0.1097381
   10  -0.0061178   0.0031088   0.0087816  -0.0662514   0.0337634   0.0802221
   11   0.0061569  -0.0133558  -0.0236610   0.0301557  -0.1000135  -0.1114528
   12  -0.0052789   0.0049836   0.0097424   0.0770134  -0.1131203  -0.2541303
   13   0.0089362   0.0039722  -0.0113327  -0.1802120  -0.0981222   0.1125882
   14  -0.0192271  -0.0112054   0.0141966  -0.0953551  -0.1078108   0.0697087
   15   0.0031706  -0.0008668  -0.0057248   0.1136749   0.0710201  -0.1322554
   16  -0.0209603  -0.0006548   0.0045217  -0.0209601   0.0006549   0.0045217
   17   0.0120512   0.0020958  -0.0097515  -0.0120511   0.0020958   0.0097515
   18  -0.0035711  -0.0007596   0.0019443  -0.0035712   0.0007596   0.0019443
   19   0.0000660   0.0004106  -0.0139078   0.0000660  -0.0004106  -0.0139079
   20  -0.0044004  -0.0003584   0.0241730   0.0044005  -0.0003583  -0.0241730
   21  -0.0005418  -0.0024712  -0.0057776  -0.0005418   0.0024713  -0.0057777
   22  -0.1802111   0.0981220   0.1125881   0.0089363  -0.0039722  -0.0113328
   23   0.0953549  -0.1078110  -0.0697090   0.0192271  -0.0112054  -0.0141966
   24   0.1136748  -0.0710204  -0.1322558   0.0031706   0.0008668  -0.0057249
   25  -0.0662515  -0.0337637   0.0802222  -0.0061178  -0.0031088   0.0087817
   26  -0.0301559  -0.1000140   0.1114530  -0.0061569  -0.0133558   0.0236609
   27   0.0770134   0.1131205  -0.2541295  -0.0052789  -0.0049836   0.0097425
            7           8           9          10          11          12
    1  -0.1247572   0.0586543  -0.0511008  -0.0061178   0.0061569  -0.0052789
    2   0.0947678  -0.0728474   0.0723155   0.0031088  -0.0133558   0.0049836
    3  -0.0475070   0.0412448  -0.1097376   0.0087816  -0.0236610   0.0097424
    4  -0.1247579  -0.0586542  -0.0511014  -0.0662514   0.0301557   0.0770134
    5  -0.0947676  -0.0728464  -0.0723154   0.0337634  -0.1000135  -0.1131203
    6  -0.0475075  -0.0412447  -0.1097381   0.0802221  -0.1114528  -0.2541303
    7   0.4158136   0.0000000   0.0714503   0.0061603   0.0014554   0.0052459
    8   0.0000000   0.2276006  -0.0000005  -0.0118574  -0.0048517  -0.0059037
    9   0.0714503  -0.0000005   0.6211440  -0.0238983   0.0010140  -0.0151066
   10   0.0061603  -0.0118574  -0.0238983   0.0681244  -0.0333873  -0.0788030
   11   0.0014554  -0.0048517   0.0010140  -0.0333873   0.1101600   0.1202712
   12   0.0052459  -0.0059037  -0.0151066  -0.0788030   0.1202712   0.2669892
   13  -0.0133290  -0.0096851   0.0146748  -0.0036220  -0.0031173   0.0017845
   14  -0.0026209  -0.0066723  -0.0014944   0.0105611   0.0087795  -0.0064135
   15  -0.0127176  -0.0099786   0.0102057   0.0157014   0.0137690  -0.0096908
   16  -0.1145312  -0.0000002   0.0378322   0.0021870  -0.0012218   0.0017354
   17  -0.0000002  -0.0221918   0.0000000   0.0013059   0.0003568   0.0013185
   18   0.0346583   0.0000000  -0.0431706  -0.0003671  -0.0001715   0.0012472
   19  -0.0374299  -0.0000000   0.0113665  -0.0019541   0.0010969  -0.0013467
   20  -0.0000000  -0.0366670   0.0000003  -0.0038841   0.0001070  -0.0027025
   21   0.0038492   0.0000004  -0.3486960  -0.0008095   0.0006459   0.0000750
   22  -0.0133290   0.0096851   0.0146749   0.0009172  -0.0030315   0.0005485
   23   0.0026209  -0.0066724   0.0014943   0.0022827  -0.0033961   0.0025399
   24  -0.0127175   0.0099786   0.0102057   0.0000717  -0.0013880   0.0007132
   25   0.0061603   0.0118575  -0.0238982   0.0005565   0.0018930  -0.0008990
   26  -0.0014555  -0.0048517  -0.0010139  -0.0018930   0.0022139  -0.0009732
   27   0.0052459   0.0059036  -0.0151065  -0.0008990   0.0009732   0.0001607
           13          14          15          16          17          18
    1   0.0089362  -0.0192271   0.0031706  -0.0209603   0.0120512  -0.0035711
    2   0.0039722  -0.0112054  -0.0008668  -0.0006548   0.0020958  -0.0007596
    3  -0.0113327   0.0141966  -0.0057248   0.0045217  -0.0097515   0.0019443
    4  -0.1802120  -0.0953551   0.1136749  -0.0209601  -0.0120511  -0.0035712
    5  -0.0981222  -0.1078108   0.0710201   0.0006549   0.0020958   0.0007596
    6   0.1125882   0.0697087  -0.1322554   0.0045217   0.0097515   0.0019443
    7  -0.0133290  -0.0026209  -0.0127176  -0.1145312  -0.0000002   0.0346583
    8  -0.0096851  -0.0066723  -0.0099786  -0.0000002  -0.0221918   0.0000000
    9   0.0146748  -0.0014944   0.0102057   0.0378322   0.0000000  -0.0431706
   10  -0.0036220   0.0105611   0.0157014   0.0021870   0.0013059  -0.0003671
   11  -0.0031173   0.0087795   0.0137690  -0.0012218   0.0003568  -0.0001715
   12   0.0017845  -0.0064135  -0.0096908   0.0017354   0.0013185   0.0012472
   13   0.1884960   0.1058816  -0.1176934  -0.0027300  -0.0022751  -0.0005795
   14   0.1058816   0.1165905  -0.0744496   0.0023938   0.0006377   0.0001719
   15  -0.1176934  -0.0744496   0.1340482  -0.0019362  -0.0016599   0.0002909
   16  -0.0027300   0.0023938  -0.0019362   0.1730282   0.0000001  -0.0486858
   17  -0.0022751   0.0006377  -0.0016599   0.0000001   0.0156569  -0.0000001
   18  -0.0005795   0.0001719   0.0002909  -0.0486858  -0.0000001   0.0367251
   19   0.0014414  -0.0009446  -0.0001473  -0.0154904  -0.0000000   0.0230629
   20   0.0019082   0.0005525   0.0018258   0.0000000   0.0003544  -0.0000000
   21   0.0001337  -0.0002280   0.0009629   0.0022117   0.0000000  -0.0005192
   22   0.0001023   0.0015939  -0.0001241  -0.0027301   0.0022751  -0.0005795
   23  -0.0015939   0.0025244  -0.0010482  -0.0023938   0.0006377  -0.0001719
   24  -0.0001241   0.0010482   0.0014502  -0.0019362   0.0016599   0.0002909
   25   0.0009172  -0.0022827   0.0000717   0.0021870  -0.0013059  -0.0003671
   26   0.0030315  -0.0033961   0.0013880   0.0012217   0.0003568   0.0001715
   27   0.0005485  -0.0025399   0.0007132   0.0017354  -0.0013185   0.0012472
           19          20          21          22          23          24
    1   0.0000660  -0.0044004  -0.0005418  -0.1802111   0.0953549   0.1136748
    2   0.0004106  -0.0003584  -0.0024712   0.0981220  -0.1078110  -0.0710204
    3  -0.0139078   0.0241730  -0.0057776   0.1125881  -0.0697090  -0.1322558
    4   0.0000660   0.0044005  -0.0005418   0.0089363   0.0192271   0.0031706
    5  -0.0004106  -0.0003583   0.0024713  -0.0039722  -0.0112054   0.0008668
    6  -0.0139079  -0.0241730  -0.0057777  -0.0113328  -0.0141966  -0.0057249
    7  -0.0374299  -0.0000000   0.0038492  -0.0133290   0.0026209  -0.0127175
    8  -0.0000000  -0.0366670   0.0000004   0.0096851  -0.0066724   0.0099786
    9   0.0113665   0.0000003  -0.3486960   0.0146749   0.0014943   0.0102057
   10  -0.0019541  -0.0038841  -0.0008095   0.0009172   0.0022827   0.0000717
   11   0.0010969   0.0001070   0.0006459  -0.0030315  -0.0033961  -0.0013880
   12  -0.0013467  -0.0027025   0.0000750   0.0005485   0.0025399   0.0007132
   13   0.0014414   0.0019082   0.0001337   0.0001023  -0.0015939  -0.0001241
   14  -0.0009446   0.0005525  -0.0002280   0.0015939   0.0025244   0.0010482
   15  -0.0001473   0.0018258   0.0009629  -0.0001241  -0.0010482   0.0014502
   16  -0.0154904   0.0000000   0.0022117  -0.0027301  -0.0023938  -0.0019362
   17  -0.0000000   0.0003544   0.0000000   0.0022751   0.0006377   0.0016599
   18   0.0230629  -0.0000000  -0.0005192  -0.0005795  -0.0001719   0.0002909
   19   0.0538138   0.0000000  -0.0036257   0.0014414   0.0009446  -0.0001473
   20   0.0000000   0.0357103  -0.0000004  -0.0019082   0.0005525  -0.0018258
   21  -0.0036257  -0.0000004   0.3586946   0.0001337   0.0002280   0.0009629
   22   0.0014414  -0.0019082   0.0001337   0.1884951  -0.1058814  -0.1176933
   23   0.0009446   0.0005525   0.0002280  -0.1058814   0.1165908   0.0744498
   24  -0.0001473  -0.0018258   0.0009629  -0.1176933   0.0744498   0.1340485
   25  -0.0019541   0.0038842  -0.0008095  -0.0036220  -0.0105611   0.0157014
   26  -0.0010968   0.0001070  -0.0006459   0.0031173   0.0087795  -0.0137690
   27  -0.0013467   0.0027025   0.0000750   0.0017845   0.0064136  -0.0096909
           25          26          27
    1  -0.0662515  -0.0301559   0.0770134
    2  -0.0337637  -0.1000140   0.1131205
    3   0.0802222   0.1114530  -0.2541295
    4  -0.0061178  -0.0061569  -0.0052789
    5  -0.0031088  -0.0133558  -0.0049836
    6   0.0087817   0.0236609   0.0097425
    7   0.0061603  -0.0014555   0.0052459
    8   0.0118575  -0.0048517   0.0059036
    9  -0.0238982  -0.0010139  -0.0151065
   10   0.0005565  -0.0018930  -0.0008990
   11   0.0018930   0.0022139   0.0009732
   12  -0.0008990  -0.0009732   0.0001607
   13   0.0009172   0.0030315   0.0005485
   14  -0.0022827  -0.0033961  -0.0025399
   15   0.0000717   0.0013880   0.0007132
   16   0.0021870   0.0012217   0.0017354
   17  -0.0013059   0.0003568  -0.0013185
   18  -0.0003671   0.0001715   0.0012472
   19  -0.0019541  -0.0010968  -0.0013467
   20   0.0038842   0.0001070   0.0027025
   21  -0.0008095  -0.0006459   0.0000750
   22  -0.0036220   0.0031173   0.0017845
   23  -0.0105611   0.0087795   0.0064136
   24   0.0157014  -0.0137690  -0.0096909
   25   0.0681245   0.0333876  -0.0788031
   26   0.0333876   0.1101605  -0.1202714
   27  -0.0788031  -0.1202714   0.2669883
 Gradient time:  CPU 221.00 s  wall 57.16 s
 **********************************************************************
 **                                                                  **
 **                       VIBRATIONAL ANALYSIS                       **
 **                       --------------------                       **
 **                                                                  **
 **        VIBRATIONAL FREQUENCIES (CM**-1) AND NORMAL MODES         **
 **     FORCE CONSTANTS (mDYN/ANGSTROM) AND REDUCED MASSES (AMU)     **
 **                  INFRARED INTENSITIES (KM/MOL)                   **
 **                                                                  **
 **********************************************************************


 Mode:                 1                      2                      3
 Frequency:       273.46                 306.89                 555.26
 Force Cnst:      0.1719                 0.1463                 0.5753
 Red. Mass:       3.9020                 2.6366                 3.1671
 IR Active:          YES                    YES                    YES
 IR Intens:        1.016                  0.109                 12.739
 Raman Active:       YES                    YES                    YES
               X      Y      Z        X      Y      Z        X      Y      Z
 C         -0.259 -0.001  0.032   -0.205  0.017  0.041   -0.095 -0.025 -0.036
 C         -0.259  0.001  0.032    0.205  0.017 -0.041   -0.095  0.025 -0.036
 C         -0.061 -0.000 -0.211   -0.000  0.222 -0.000   -0.232 -0.000  0.284
 H         -0.550  0.053 -0.095    0.424  0.191 -0.063    0.279 -0.064  0.136
 H         -0.064 -0.045  0.245    0.310 -0.257 -0.157   -0.376  0.094 -0.335
 Br         0.104  0.000  0.021    0.000 -0.040  0.000    0.069  0.000 -0.031
 H         -0.019 -0.000 -0.210   -0.000  0.218 -0.000   -0.174 -0.000  0.287
 H         -0.064  0.045  0.245   -0.310 -0.257  0.157   -0.376 -0.094 -0.335
 H         -0.550 -0.053 -0.095   -0.424  0.191  0.063    0.279  0.064  0.136
 TransDip  -0.030  0.000 -0.011   -0.000 -0.011 -0.000   -0.114  0.000  0.001

 Mode:                 4                      5                      6
 Frequency:       771.56                 816.10                 883.93
 Force Cnst:      0.3826                 0.4650                 1.6657
 Red. Mass:       1.0908                 1.1850                 3.6183
 IR Active:          YES                    YES                    YES
 IR Intens:        2.126                 10.313                  5.792
 Raman Active:       YES                    YES                    YES
               X      Y      Z        X      Y      Z        X      Y      Z
 C         -0.001 -0.030 -0.031    0.080 -0.039  0.002   -0.085 -0.256 -0.049
 C         -0.001  0.030 -0.031   -0.080 -0.039 -0.002   -0.085  0.256 -0.049
 C          0.058 -0.000 -0.015    0.000  0.015 -0.000    0.266 -0.000  0.124
 H         -0.066 -0.416  0.191    0.267  0.103  0.033   -0.136  0.487 -0.193
 H         -0.193  0.471  0.127   -0.305 -0.114 -0.368   -0.070  0.074 -0.205
 Br        -0.003 -0.000  0.004   -0.000  0.002  0.000   -0.012 -0.000  0.004
 H          0.126 -0.000 -0.016    0.000  0.578  0.000    0.239  0.000  0.125
 H         -0.193 -0.470  0.127    0.305 -0.114  0.368   -0.070 -0.074 -0.205
 H         -0.066  0.416  0.191   -0.267  0.103 -0.033   -0.136 -0.487 -0.193
 TransDip   0.045 -0.000  0.013    0.000  0.103  0.000    0.002 -0.000 -0.077

 Mode:                 7                      8                      9
 Frequency:       946.44                1057.76                1074.47
 Force Cnst:      2.2175                 0.8022                 0.8694
 Red. Mass:       4.2018                 1.2170                 1.2782
 IR Active:          YES                    YES                    YES
 IR Intens:        5.249                 21.128                  0.872
 Raman Active:       YES                    YES                    YES
               X      Y      Z        X      Y      Z        X      Y      Z
 C          0.136 -0.153  0.185   -0.077 -0.045 -0.026   -0.021  0.055  0.057
 C         -0.136 -0.153 -0.185   -0.077  0.045 -0.026   -0.021 -0.055  0.057
 C          0.000  0.372  0.000    0.030 -0.000 -0.029    0.047  0.000 -0.092
 H         -0.459 -0.182 -0.276    0.438 -0.206  0.277    0.209  0.097  0.048
 H          0.049 -0.020  0.178    0.261 -0.273  0.126   -0.374 -0.007 -0.357
 Br        -0.000 -0.004  0.000   -0.001 -0.000  0.002   -0.004 -0.000  0.006
 H          0.000 -0.034  0.000    0.203  0.000 -0.030    0.567 -0.000 -0.090
 H         -0.049 -0.020 -0.178    0.261  0.273  0.126   -0.374  0.007 -0.357
 H          0.459 -0.182  0.276    0.438  0.206  0.277    0.209 -0.097  0.048
 TransDip   0.000  0.073 -0.000    0.110 -0.000  0.097    0.030  0.000  0.001

 Mode:                10                     11                     12
 Frequency:      1084.19                1114.91                1186.66
 Force Cnst:      0.9220                 0.8350                 1.1260
 Red. Mass:       1.3313                 1.1401                 1.3572
 IR Active:          YES                    YES                    YES
 IR Intens:        2.276                  0.682                  0.623
 Raman Active:       YES                    YES                    YES
               X      Y      Z        X      Y      Z        X      Y      Z
 C         -0.097 -0.048 -0.055    0.003  0.023  0.037   -0.073  0.004  0.100
 C          0.097 -0.048  0.055   -0.003  0.023 -0.037    0.073  0.004 -0.100
 C         -0.000  0.006  0.000    0.000 -0.091 -0.000   -0.000 -0.030 -0.000
 H         -0.431  0.246 -0.279   -0.195  0.031 -0.105    0.092 -0.435  0.138
 H         -0.263  0.214 -0.175    0.296 -0.129  0.215   -0.174  0.448 -0.023
 Br         0.000 -0.000 -0.000   -0.000 -0.000  0.000    0.000 -0.000 -0.000
 H         -0.000  0.174  0.000    0.000  0.766  0.000   -0.000  0.265  0.000
 H          0.263  0.214  0.175   -0.296 -0.129 -0.215    0.174  0.448  0.023
 H          0.431  0.246  0.279    0.195  0.031  0.105   -0.092 -0.435 -0.138
 TransDip   0.000  0.048  0.000    0.000  0.026 -0.000    0.000  0.025  0.000

 Mode:                13                     14                     15
 Frequency:      1226.95                1292.72                1462.04
 Force Cnst:      1.7656                 1.5545                 1.3677
 Red. Mass:       1.9906                 1.5789                 1.0860
 IR Active:          YES                    YES                    YES
 IR Intens:        1.397                 57.682                  5.355
 Raman Active:       YES                    YES                    YES
               X      Y      Z        X      Y      Z        X      Y      Z
 C         -0.042  0.129 -0.088    0.049 -0.066 -0.011    0.020 -0.054  0.013
 C         -0.042 -0.129 -0.088    0.049  0.066 -0.011   -0.020 -0.054 -0.013
 C          0.094 -0.000  0.168   -0.195 -0.000 -0.012    0.000 -0.014  0.000
 H         -0.322 -0.221 -0.153   -0.040  0.160 -0.080    0.320  0.370 -0.119
 H          0.095 -0.236  0.021    0.163  0.151  0.194   -0.002  0.345  0.352
 Br        -0.004 -0.000  0.002    0.001 -0.000  0.002   -0.000  0.000 -0.000
 H          0.624  0.000  0.198    0.841  0.000 -0.005   -0.000  0.021  0.000
 H          0.095  0.236  0.021    0.163 -0.151  0.194    0.002  0.345 -0.352
 H         -0.322  0.221 -0.153   -0.040 -0.160 -0.080   -0.320  0.370  0.119
 TransDip  -0.037  0.000  0.006   -0.237 -0.000  0.053    0.000  0.074  0.000

 Mode:                16                     17                     18
 Frequency:      1494.97                3126.48                3129.36
 Force Cnst:      1.6856                 6.0546                 6.1075
 Red. Mass:       1.2801                 1.0513                 1.0585
 IR Active:          YES                    YES                    YES
 IR Intens:        6.170                 11.786                  4.867
 Raman Active:       YES                    YES                    YES
               X      Y      Z        X      Y      Z        X      Y      Z
 C         -0.048  0.086 -0.034   -0.022  0.038 -0.005   -0.023  0.041 -0.008
 C         -0.048 -0.086 -0.034    0.022  0.038  0.005   -0.023 -0.041 -0.008
 C          0.048  0.000  0.028    0.000 -0.000 -0.000    0.003  0.000 -0.003
 H          0.336  0.349 -0.133    0.127 -0.190 -0.367   -0.131  0.191  0.377
 H         -0.016  0.320  0.362   -0.386 -0.264  0.303    0.380  0.257 -0.300
 Br        -0.000 -0.000 -0.000    0.000 -0.000  0.000    0.000  0.000  0.000
 H         -0.049 -0.000  0.033    0.000  0.001  0.000    0.001 -0.000  0.062
 H         -0.016 -0.320  0.362    0.386 -0.264 -0.303    0.380 -0.257 -0.300
 H          0.336 -0.349 -0.133   -0.127 -0.190  0.368   -0.131 -0.191  0.376
 TransDip   0.068 -0.000  0.042   -0.000  0.110  0.000   -0.071 -0.000  0.003

 Mode:                19                     20                     21
 Frequency:      3192.96                3208.84                3222.45
 Force Cnst:      6.5658                 6.7868                 6.8158
 Red. Mass:       1.0931                 1.1187                 1.1140
 IR Active:          YES                    YES                    YES
 IR Intens:        1.435                  0.404                  6.873
 Raman Active:       YES                    YES                    YES
               X      Y      Z        X      Y      Z        X      Y      Z
 C         -0.006 -0.005  0.015    0.038  0.004 -0.060    0.038  0.002 -0.057
 C         -0.006  0.005  0.015   -0.038  0.004  0.060    0.038 -0.002 -0.057
 C         -0.001  0.000 -0.085    0.000 -0.000 -0.000    0.001  0.000 -0.019
 H          0.046 -0.067 -0.123    0.155 -0.253 -0.474   -0.147  0.244  0.447
 H          0.043  0.034 -0.035    0.298  0.206 -0.225   -0.300 -0.214  0.229
 Br        -0.000 -0.000  0.000   -0.000  0.000  0.000   -0.000 -0.000  0.000
 H         -0.014 -0.000  0.970   -0.000 -0.004  0.000   -0.000 -0.000  0.225
 H          0.043 -0.034 -0.035   -0.298  0.206  0.225   -0.300  0.214  0.229
 H          0.046  0.067 -0.123   -0.155 -0.253  0.474   -0.147 -0.244  0.447
 TransDip   0.027  0.000 -0.028    0.000 -0.020 -0.000    0.054  0.000 -0.064

 STANDARD THERMODYNAMIC QUANTITIES AT   298.15 K  AND     1.00 ATM

   This Molecule has  0 Imaginary Frequencies
   Zero point vibrational energy:       44.929 kcal/mol

   Atom    1 Element C  Has Mass   12.00000
   Atom    2 Element C  Has Mass   12.00000
   Atom    3 Element C  Has Mass   12.00000
   Atom    4 Element H  Has Mass    1.00783
   Atom    5 Element H  Has Mass    1.00783
   Atom    6 Element Br Has Mass   78.91830
   Atom    7 Element H  Has Mass    1.00783
   Atom    8 Element H  Has Mass    1.00783
   Atom    9 Element H  Has Mass    1.00783
   Molecular Mass:   119.957450 amu
   Principal axes and moments of inertia in amu*Bohr^2:
                             1           2           3
    Eigenvalues --      109.72431   718.71340   754.04854
          X               1.00000    -0.00000     0.00170
          Y               0.00000     1.00000    -0.00000
          Z              -0.00170     0.00000     1.00000
   Rotational Symmetry Number is   1
   The Molecule is an Asymmetric Top
   Translational Enthalpy:        0.889 kcal/mol
   Rotational Enthalpy:           0.889 kcal/mol
   Vibrational Enthalpy:         45.857 kcal/mol
   gas constant (RT):             0.592 kcal/mol
   Translational Entropy:        40.260  cal/mol.K
   Rotational Entropy:           25.589  cal/mol.K
   Vibrational Entropy:           4.581  cal/mol.K

   Total Enthalpy:               48.226 kcal/mol
   Total Entropy:                70.430  cal/mol.K

 ======================================================================

 STANDARD THERMODYNAMIC QUANTITIES FOR ANHARMONIC VIBRATION -- TOSH

   Zero point vibrational energy: ************ kcal/mol

   Vibrational Enthalpy:       Infinity kcal/mol
   Vibrational Entropy:             NaN  cal/mol.K

   Total Enthalpy:             Infinity kcal/mol
   Total Entropy:                   NaN  cal/mol.K

 ======================================================================

 STANDARD THERMODYNAMIC QUANTITIES FOR ANHARMONIC VIBRATION -- VPT2

   Zero point vibrational energy: ************ kcal/mol

   Vibrational Enthalpy:       Infinity kcal/mol
   Vibrational Entropy:             NaN  cal/mol.K

   Total Enthalpy:             Infinity kcal/mol
   Total Entropy:                   NaN  cal/mol.K

 ======================================================================

Archival summary:
1\1\garfield\FREQ\ProcedureUnspecified\BasisUnspecified\r135\taweetha\TueOct920:51:462018TueOct920:51:462018\0\\#,FREQ,ProcedureUnspecified,BasisUnspecified,\\0,1\Br\C,1,1.94229\H,2,1.08057,1,109.635\C,2,1.49655,1,120.006,3,144.182,0\H,4,1.08262,2,117.788,1,3.02003,0\H,4,1.08411,2,117.405,1,-140.732,0\C,2,1.49655,1,120.005,3,-144.182,0\H,7,1.08262,2,117.788,1,-3.0203,0\H,7,1.08411,2,117.405,1,140.732,0\\\@

 Total job time:  62.39s(wall), 241.47s(cpu) 
 Tue Oct  9 20:51:46 2018

        *************************************************************
        *                                                           *
        *  Thank you very much for using Q-Chem.  Have a nice day.  *
        *                                                           *
        *************************************************************
