# Supplementary material for: Geometric and energetic data from ab initio calculations of haloethene, haloimine, halomethylenephosphine, haloiminophosphine, halodiazene, halodiphosphene and halocyclopropane
Source: Data Brief. 2019 Nov 2;27:104738. doi: 10.1016/j.dib.2019.104738 (PMC6861602; doi:10.1016/j.dib.2019.104738)
Supplement: Multimedia component 3 [file mmc3.zip › CCC/B3LYP/HHCCCBrI.out]

Q-Chem Developer Version!
                  Welcome to Q-Chem
     A Quantum Leap Into The Future Of Chemistry


 Q-Chem 5.1, Q-Chem, Inc., Pleasanton, CA (2018)

 Yihan Shao,  Zhengting Gan,  E. Epifanovsky,  A. T. B. Gilbert,  M. Wormit,  
 J. Kussmann,  A. W. Lange,  A. Behn,  Jia Deng,  Xintian Feng,  D. Ghosh,  
 M. Goldey,  P. R. Horn,  L. D. Jacobson,  I. Kaliman,  T. Kus,  A. Landau,  
 Jie Liu,  E. I. Proynov,  R. M. Richard,  R. P. Steele,  E. J. Sundstrom,  
 H. L. Woodcock III,  P. M. Zimmerman,  D. Zuev,  B. Albrecht,  E. Alguire,  
 S. A. Baeppler,  D. Barton,  Z. Benda,  Y. A. Bernard,  E. J. Berquist,  
 K. B. Bravaya,  H. Burton,  D. Casanova,  Chun-Min Chang,  Yunqing Chen,  
 A. Chien,  K. D. Closser,  M. P. Coons,  S. Coriani,  S. Dasgupta,  
 A. L. Dempwolff,  M. Diedenhofen,  Hainam Do,  R. G. Edgar,  Po-Tung Fang,  
 S. Faraji,  S. Fatehi,  Qingguo Feng,  K. D. Fenk,  J. Fosso-Tande,  
 Qinghui Ge,  A. Ghysels,  G. Gidofalvi,  J. Gomes,  J. Gonthier,  A. Gunina,  
 D. Hait,  M. W. D. Hanson-Heine,  P. H. P. Harbach,  A. W. Hauser,  
 J. E. Herr,  E. G. Hohenstein,  Z. C. Holden,  Kerwin Hui,  B. C. Huynh,  
 T.-C. Jagau,  Hyunjun Ji,  B. Kaduk,  K. Khistyaev,  Jaehoon Kim,  
 P. Klunzinger,  K. Koh,  D. Kosenkov,  L. Koulias,  T. Kowalczyk,  
 C. M. Krauter,  A. Kunitsa,  Ka Un Lao,  A. Laurent,  K. V. Lawler,  
 Joonho Lee,  D. Lefrancois,  S. Lehtola,  D. S. Levine,  Yi-Pei Li,  
 You-Sheng Lin,  Fenglai Liu,  E. Livshits,  A. Luenser,  P. Manohar,  
 E. Mansoor,  S. F. Manzer,  Shan-Ping Mao,  Yuezhi Mao,  N. Mardirossian,  
 A. V. Marenich,  T. Markovich,  L. A. Martinez-Martinez,  S. A. Maurer,  
 N. J. Mayhall,  S. C. McKenzie,  J.-M. Mewes,  A. F. Morrison,  
 J. W. Mullinax,  K. Nanda,  T. S. Nguyen-Beck,  R. Olivares-Amaya,  
 J. A. Parkhill,  T. M. Perrine,  F. Plasser,  P. Pokhilko,  S. Prager,  
 A. Prociuk,  E. Ramos,  D. R. Rehn,  F. Rob,  M. Schneider,  N. Sergueev,  
 S. M. Sharada,  S. Sharma,  D. W. Small,  T. Stauch,  T. Stein,  
 Yu-Chuan Su,  A. J. W. Thom,  A. Tkatchenko,  T. Tsuchimochi,  N. M. Tubman,  
 L. Vogt,  M. L. Vidal,  O. Vydrov,  M. A. Watson,  J. Wenzel,  
 M. de Wergifosse,  T. A. Wesolowski,  A. White,  J. Witte,  A. Yamada,  
 Jun Yang,  K. Yao,  S. Yeganeh,  S. R. Yost,  Zhi-Qiang You,  A. Zech,  
 Igor Ying Zhang,  Xing Zhang,  Yan Zhao,  Ying Zhu,  B. R. Brooks,  
 G. K. L. Chan,  C. J. Cramer,  M. S. Gordon,  W. J. Hehre,  A. Klamt,  
 M. W. Schmidt,  C. D. Sherrill,  D. G. Truhlar,  A. Aspuru-Guzik,  R. Baer,  
 A. T. Bell,  N. A. Besley,  Jeng-Da Chai,  A. E. DePrince, III,  
 R. A. DiStasio Jr.,  A. Dreuw,  B. D. Dunietz,  T. R. Furlani,  
 Chao-Ping Hsu,  Yousung Jung,  Jing Kong,  D. S. Lambrecht,  WanZhen Liang,  
 C. Ochsenfeld,  V. A. Rassolov,  L. V. Slipchenko,  J. E. Subotnik,  
 T. Van Voorhis,  J. M. Herbert,  A. I. Krylov,  P. M. W. Gill,  M. Head-Gordon

 Contributors to earlier versions of Q-Chem not listed above: 
 R. D. Adamson,  B. Austin,  J. Baker,  G. J. O. Beran,  K. Brandhorst,  
 S. T. Brown,  E. F. C. Byrd,  A. K. Chakraborty,  C.-L. Cheng,  
 Siu Hung Chien,  D. M. Chipman,  D. L. Crittenden,  H. Dachsel,  
 R. J. Doerksen,  A. D. Dutoi,  L. Fusti-Molnar,  W. A. Goddard III,  
 A. Golubeva-Zadorozhnaya,  S. R. Gwaltney,  G. Hawkins,  A. Heyden,  
 S. Hirata,  G. Kedziora,  F. J. Keil,  C. Kelley,  Jihan Kim,  R. A. King,  
 R. Z. Khaliullin,  P. P. Korambath,  W. Kurlancheek,  A. M. Lee,  M. S. Lee,  
 S. V. Levchenko,  Ching Yeh Lin,  D. Liotard,  R. C. Lochan,  I. Lotan,  
 P. E. Maslen,  N. Nair,  D. P. O'Neill,  D. Neuhauser,  E. Neuscamman,  
 C. M. Oana,  R. Olson,  B. Peters,  R. Peverati,  P. A. Pieniazek,  
 Y. M. Rhee,  J. Ritchie,  M. A. Rohrdanz,  E. Rosta,  N. J. Russ,  
 H. F. Schaefer III,  N. E. Schultz,  N. Shenvi,  A. C. Simmonett,  A. Sodt,  
 D. Stuck,  K. S. Thanthiriwatte,  V. Vanovschi,  Tao Wang,  A. Warshel,  
 C. F. Williams,  Q. Wu,  X. Xu,  W. Zhang

 Please cite Q-Chem as follows:
 Y. Shao et al., Mol. Phys. 113, 184-215 (2015)
 DOI: 10.1080/00268976.2014.952696

 Q-Chem 5.1.1 for Intel X86 EM64T Linux

 Parts of Q-Chem use Armadillo 8.300.2 (Tropical Shenanigans).
 http://arma.sourceforge.net/

 Q-Chem begins on Tue Oct  9 21:12:49 2018  

Host: 
0

     Scratch files written to /scratch/taweetham/qchem19544//
Input Ideriv = 2
Curr. Ideriv = -1
Max.  Ideriv = 2

Checking the input file for inconsistencies... 	...done.

--------------------------------------------------------------
User input:
--------------------------------------------------------------
$molecule
0 1
C 
C 1 CC 
C 2 CC 1 60.0
H 2 CH 1 ANG  3 pDHA
H 2 CH 1 ANG  3 mDHA
Br 3 CBr 1 ANG  2 mDHA
I 3 CI 1 ANG  2 pDHA
H 1 CH 2 ANG  3 pDHA
H 1 CH 2 ANG  3 mDHA

CC=1.54
CH=1.09
CF=1.35
CCl=1.77
CBr=1.94
CI=2.14
ANG=118.0
pDHA=107.9
mDHA=-107.9
$end

$rem
   job_type	optimization
   basis	6-311++g**
   method	b3lyp
   mem_total	32000
$end

--------------------------------------------------------------
 ----------------------------------------------------------------
             Standard Nuclear Orientation (Angstroms)
    I     Atom           X                Y                Z
 ----------------------------------------------------------------
    1      C       0.6325873719     1.9522956708    -0.7701199166
    2      C       0.6326613992     1.9527381325     0.7698800181
    3      C       0.4424176298     0.6324709785     0.0002684600
    4      H       1.5813379291     2.1150518885     1.2815118058
    5      H      -0.2315919463     2.3762787964     1.2815238989
    6      Br      1.9057257130    -0.6412359683     0.0000092176
    7      I      -1.5027479977    -0.2596784556     0.0000062340
    8      H      -0.2317151704     2.3755422850    -1.2819239992
    9      H       1.5812147050     2.1143153771    -1.2819360923
 ----------------------------------------------------------------
 Molecular Point Group                 C1    NOp =  1
 Largest Abelian Subgroup              C1    NOp =  1
 Nuclear Repulsion Energy =   716.7630219283 hartrees
 There are       55 alpha and       55 beta electrons
 Requested basis set is 6-311++G(d,p)
 There are 81 shells and 204 basis functions

 Total QAlloc Memory Limit  32000 MB
 Mega-Array Size       188 MB
 MEM_STATIC part       192 MB
 A cutoff of  1.0D-11 yielded   2805 shell pairs
 There are     18440 function pairs (     20484 Cartesian)

 -------------------------------------------------------
 OpenMP Integral Computing Module                       
 Release: version 1.0, May 2013, Q-Chem Inc. Pittsburgh 
 -------------------------------------------------------
 Integral Job Info:
 Integral job number is                      11
 Integral operator is                         1
 short-range coefficients                     0
 long-range coefficients              100000000
 Omega coefficients                           0
 if combine SR and LR in K                    0
 Integral screening is                        0
 Integral computing path is                   2
 max size of driver memory is            800000
 size of driver memory is                593474
 size of scratch memory is             29623520
 max col of scratch BK array               1296
 max len of scratch array in speh3          155
 max len of scratch index in speh4           18
 max int batch size is                      520
 min int batch size is                       52
 fixed nKL is                                45
 max L of basis functions is                  2
 order of int derivative is                   0
 number of shells is                         81
 number of basis is                         215
 number of cartesian basis is               215
 number of contracted shell pairs          2805
 number of primitive shell pairs           6135
 maxK2 (contraction) of shell pair           36
 max number of K2 of shell pair               1
 max number of CS2 of shell pair            375
 max number of PS2 of shell pair            474
 mem total for path MDJ                  530940
 -------------------------------------------------------
 Smallest overlap matrix eigenvalue = 5.75E-05

 Scale SEOQF with 1.000000e-01/1.000000e-01/1.000000e-01

 Standard Electronic Orientation quadrupole field applied
 Nucleus-field energy     =     0.0000000139 hartrees
 Guess from superposition of atomic densities
 Warning:  Energy on first SCF cycle will be non-variational
 SAD guess density has 110.000000 electrons

 -----------------------------------------------------------------------
  General SCF calculation program by
  Eric Jon Sundstrom, Paul Horn, Yuezhi Mao, Dmitri Zuev, Alec White,
  David Stuck, Shaama M.S., Shane Yost, Joonho Lee, David Small,
  Daniel Levine, Susi Lehtola, Hugh Burton, Evgeny Epifanovsky
 -----------------------------------------------------------------------
 Exchange:     0.2000 Hartree-Fock + 0.0800 Slater + 0.7200 B88
 Correlation:  0.1900 VWN1RPA + 0.8100 LYP
 Using SG-1 standard quadrature grid
 using 4 threads for integral computing
 -------------------------------------------------------
 OpenMP Integral computing Module                
 Release: version 2.0, May 2017, Q-Chem Inc. Pleasanton 
 -------------------------------------------------------
 -------------------------------------------------------
 OpenMP BLAS3 based DFT computing Module                
 Release: version 1.0, May 2013, Q-Chem Inc. Pittsburgh 
 -------------------------------------------------------
 A restricted SCF calculation will be
 performed using DIIS
 SCF converges when DIIS error is below 1.0e-08
 ---------------------------------------
  Cycle       Energy         DIIS error
 ---------------------------------------
    1   -9611.0328205276      3.78e-02  
    2   -9610.3137480159      3.73e-03  
    3   -9610.2625082262      4.74e-03  
    4   -9610.3764905624      4.56e-04  
    5   -9610.3773755528      2.75e-04  
    6   -9610.3777257094      1.06e-04  
    7   -9610.3777802754      1.68e-05  
    8   -9610.3777817019      3.58e-06  
    9   -9610.3777817395      1.20e-06  
   10   -9610.3777817426      1.94e-07  
   11   -9610.3777817426      5.47e-08  
   12   -9610.3777817426      1.18e-08  
   13   -9610.3777817428      3.09e-09  Convergence criterion met
 ---------------------------------------
 SCF time:   CPU 43.69s  wall 11.00s 
 SCF   energy in the final basis set =    -9610.3777817428
 Total energy in the final basis set =    -9610.3777817428

 --------------------------------------------------------------

                    Orbital Energies (a.u.)
 --------------------------------------------------------------

 Alpha MOs
 -- Occupied --
*******-482.838-176.306-165.709-165.707-165.707 -62.491 -56.312
-56.308 -56.308 -35.802 -31.295 -31.289 -31.289 -22.946 -22.944
-22.944 -22.940 -22.940 -10.290 -10.212 -10.212  -8.700  -6.532
 -6.518  -6.518  -6.351  -4.764  -4.749  -4.749  -2.643  -2.639
 -2.638  -2.628  -2.627  -2.030  -2.025  -2.025  -2.012  -2.012
 -0.894  -0.789  -0.677  -0.635  -0.570  -0.506  -0.473  -0.401
 -0.379  -0.374  -0.349  -0.295  -0.288  -0.269  -0.262
 -- Virtual --
 -0.071  -0.028  -0.006   0.013   0.019   0.030   0.047   0.055
  0.064   0.067   0.077   0.081   0.091   0.103   0.108   0.120
  0.126   0.131   0.134   0.151   0.160   0.170   0.174   0.182
  0.210   0.223   0.225   0.240   0.247   0.257   0.268   0.270
  0.390   0.403   0.405   0.413   0.440   0.446   0.453   0.464
  0.469   0.474   0.496   0.544   0.552   0.554   0.567   0.578
  0.590   0.612   0.635   0.646   0.651   0.673   0.691   0.727
  0.745   0.784   0.801   0.888   0.897   0.925   1.048   1.176
  1.221   1.312   1.324   1.346   1.381   1.422   1.443   1.474
  1.518   1.531   1.574   1.609   1.686   1.708   1.722   1.775
  1.791   1.887   1.923   2.016   2.028   2.041   2.058   2.177
  2.199   2.204   2.217   2.220   2.454   2.487   2.541   2.592
  2.655   2.680   2.719   2.813   2.863   2.900   2.938   3.142
  3.414   3.608   3.761   3.804   3.979   3.991   4.010   4.035
  4.085   4.094   4.126   4.220   4.277   4.324   4.396   4.447
  6.033   6.053   6.092   6.649   7.576   7.599   7.688  23.557
 23.807  23.850  27.877  28.368  28.385  28.391  28.545  28.554
 28.581  28.617  28.697  47.921 127.906 127.920 127.943 151.672
289.771 289.792 289.9101020.7131901.836
 --------------------------------------------------------------

          Ground-State Mulliken Net Atomic Charges

     Atom                 Charge (a.u.)
  ----------------------------------------
      1 C                    -0.349367
      2 C                    -0.349347
      3 C                     0.026465
      4 H                     0.168907
      5 H                     0.159504
      6 Br                   -0.069589
      7 I                     0.084990
      8 H                     0.159524
      9 H                     0.168913
  ----------------------------------------
  Sum of atomic charges =     0.000000

 -----------------------------------------------------------------
                    Cartesian Multipole Moments
 -----------------------------------------------------------------
    Charge (ESU x 10^10)
                 0.0000
    Dipole Moment (Debye)
         X       0.1307      Y       2.0324      Z      -0.0004
       Tot       2.0366
    Quadrupole Moments (Debye-Ang)
        XX     -64.3153     XY       1.6414     YY     -62.2702
        XZ       0.0002     YZ       0.0012     ZZ     -66.0356
    Octopole Moments (Debye-Ang^2)
       XXX     -13.7965    XXY     -14.8213    XYY      -0.6618
       YYY     -28.6863    XXZ      -0.0039    XYZ       0.0010
       YYZ       0.0031    XZZ      -1.9061    YZZ      -5.9132
       ZZZ      -0.0021
    Hexadecapole Moments (Debye-Ang^3)
      XXXX    -882.6100   XXXY     -13.4052   XXYY    -216.8017
      XYYY     -25.1574   YYYY    -479.3268   XXXZ       0.0008
      XXYZ       0.0056   XYYZ       0.0026   YYYZ       0.0163
      XXZZ    -180.9828   XYZZ      -3.4389   YYZZ     -95.5380
      XZZZ      -0.0011   YZZZ      -0.0028   ZZZZ    -153.7012
 -----------------------------------------------------------------
 Calculating analytic gradient of the SCF energy
 Gradient of SCF Energy
            1           2           3           4           5           6
    1   0.0010715   0.0010721  -0.0071708   0.0032136  -0.0027844  -0.0001104
    2   0.0094578   0.0094829  -0.0350457   0.0029533   0.0034821  -0.0009712
    3  -0.0138559   0.0138433   0.0000529   0.0027940   0.0023722  -0.0000181
            7           8           9
    1   0.0042805  -0.0027855   0.0032135
    2   0.0042133   0.0034781   0.0029494
    3  -0.0000140  -0.0023761  -0.0027984
 Max gradient component =       3.505E-02
 RMS gradient           =       8.578E-03
 Gradient time:  CPU 10.53 s  wall 2.70 s
 Geometry Optimization Parameters
   NAtoms,    NIC,     NZ,  NCons,   NDum,   NFix, NCnnct, MaxDiis
        9      69       9       0       0       0       0       0


** GEOMETRY OPTIMIZATION IN DELOCALIZED INTERNAL COORDINATES **
   Searching for a Minimum

   Optimization Cycle:   1

                       Coordinates (Angstroms)
     ATOM                X               Y               Z
      1  C         0.6325873719    1.9522956708   -0.7701199166
      2  C         0.6326613992    1.9527381325    0.7698800181
      3  C         0.4424176298    0.6324709785    0.0002684600
      4  H         1.5813379291    2.1150518885    1.2815118058
      5  H        -0.2315919463    2.3762787964    1.2815238989
      6  Br        1.9057257130   -0.6412359683    0.0000092176
      7  I        -1.5027479977   -0.2596784556    0.0000062340
      8  H        -0.2317151704    2.3755422850   -1.2819239992
      9  H         1.5812147050    2.1143153771   -1.2819360923
   Point Group: c1    Number of degrees of freedom:    21


   Energy is  -9610.377781743


 Attempting to Generate Delocalized Internal Coordinates

 21 Hessian modes will be used to form the next step
  Hessian Eigenvalues:
     0.015727    0.020947    0.020947    0.025421    0.030502    0.030782
     0.080272    0.083665    0.088584    0.091779    0.108095    0.131134
     0.134501    0.175927    0.251101    0.263427    0.285189    0.348126
     0.348126    0.348126    0.348126

 Minimum Search - Taking Simple RFO Step
 Searching for Lamda that Minimizes Along All modes
 Value Taken    Lamda =  -0.00369892
 Step Taken.  Stepsize is  0.160686

                             Maximum     Tolerance    Cnvgd?
         Gradient           0.017000      0.000300      NO
         Displacement       0.124313      0.001200      NO
         Energy change     *********      0.000001      NO


 New Cartesian Coordinates Obtained by Inverse Iteration

 Displacement from previous Coordinates is:  0.148402
 ----------------------------------------------------------------
             Standard Nuclear Orientation (Angstroms)
    I     Atom           X                Y                Z
 ----------------------------------------------------------------
    1      C       0.6336751337     1.9560393451    -0.7604841851
    2      C       0.6337207777     1.9562852103     0.7600708300
    3      C       0.4434908430     0.6689972379     0.0000284692
    4      H       1.5789429938     2.0855340539     1.2732003997
    5      H      -0.2270527144     2.3601663775     1.2782876268
    6      Br      1.9110976356    -0.5968389562     0.0002928013
    7      I      -1.5157320505    -0.2573531675     0.0002673775
    8      H      -0.2271257246     2.3597905134    -1.2787554148
    9      H       1.5788727393     2.0851580907    -1.2736882782
 ----------------------------------------------------------------
 Molecular Point Group                 C1    NOp =  1
 Largest Abelian Subgroup              C1    NOp =  1
 Nuclear Repulsion Energy =   716.7475845290 hartrees
 There are       55 alpha and       55 beta electrons
 Applying Cartesian multipole field
    Component          Value
    ---------          -----
     (2,0,0)        1.00000E-11
     (0,2,0)        2.00000E-11
     (0,0,2)       -3.00000E-11
 Nucleus-field energy     =     0.0000000139 hartrees
 Requested basis set is 6-311++G(d,p)
 There are 81 shells and 204 basis functions
 A cutoff of  1.0D-11 yielded   2805 shell pairs
 There are     18442 function pairs (     20486 Cartesian)
 Smallest overlap matrix eigenvalue = 5.17E-05
 Guess MOs from SCF MO coefficient file

 -----------------------------------------------------------------------
  General SCF calculation program by
  Eric Jon Sundstrom, Paul Horn, Yuezhi Mao, Dmitri Zuev, Alec White,
  David Stuck, Shaama M.S., Shane Yost, Joonho Lee, David Small,
  Daniel Levine, Susi Lehtola, Hugh Burton, Evgeny Epifanovsky
 -----------------------------------------------------------------------
 Exchange:     0.2000 Hartree-Fock + 0.0800 Slater + 0.7200 B88
 Correlation:  0.1900 VWN1RPA + 0.8100 LYP
 Using SG-1 standard quadrature grid
 using 4 threads for integral computing
 -------------------------------------------------------
 OpenMP Integral computing Module                
 Release: version 2.0, May 2017, Q-Chem Inc. Pleasanton 
 -------------------------------------------------------
 -------------------------------------------------------
 OpenMP BLAS3 based DFT computing Module                
 Release: version 1.0, May 2013, Q-Chem Inc. Pittsburgh 
 -------------------------------------------------------
 A restricted SCF calculation will be
 performed using DIIS
 SCF converges when DIIS error is below 1.0e-08
 ---------------------------------------
  Cycle       Energy         DIIS error
 ---------------------------------------
    1   -9610.3790855315      4.48e-04  
    2   -9610.3798423802      1.52e-04  
    3   -9610.3798174791      1.62e-04  
    4   -9610.3799492949      4.38e-05  
    5   -9610.3799591280      9.66e-06  
    6   -9610.3799595737      2.44e-06  
    7   -9610.3799595991      6.06e-07  
    8   -9610.3799596004      7.61e-08  
    9   -9610.3799596004      2.16e-08  
   10   -9610.3799596004      5.12e-09  Convergence criterion met
 ---------------------------------------
 SCF time:   CPU 34.79s  wall 9.00s 
 SCF   energy in the final basis set =    -9610.3799596004
 Total energy in the final basis set =    -9610.3799596004

 --------------------------------------------------------------

                    Orbital Energies (a.u.)
 --------------------------------------------------------------

 Alpha MOs
 -- Occupied --
*******-482.838-176.305-165.709-165.707-165.707 -62.491 -56.311
-56.307 -56.307 -35.801 -31.295 -31.289 -31.288 -22.945 -22.944
-22.944 -22.939 -22.939 -10.287 -10.209 -10.209  -8.700  -6.532
 -6.518  -6.517  -6.351  -4.763  -4.748  -4.748  -2.642  -2.638
 -2.638  -2.627  -2.627  -2.029  -2.024  -2.024  -2.011  -2.011
 -0.907  -0.790  -0.674  -0.639  -0.571  -0.513  -0.476  -0.404
 -0.380  -0.371  -0.351  -0.296  -0.288  -0.268  -0.264
 -- Virtual --
 -0.074  -0.029  -0.006   0.014   0.020   0.031   0.047   0.060
  0.064   0.067   0.078   0.082   0.092   0.103   0.109   0.122
  0.127   0.133   0.134   0.152   0.162   0.171   0.176   0.181
  0.212   0.225   0.225   0.239   0.254   0.259   0.278   0.279
  0.390   0.399   0.406   0.411   0.441   0.446   0.454   0.463
  0.469   0.471   0.496   0.541   0.551   0.552   0.574   0.583
  0.589   0.615   0.636   0.656   0.658   0.679   0.689   0.733
  0.742   0.786   0.811   0.890   0.906   0.927   1.048   1.172
  1.219   1.324   1.325   1.351   1.376   1.432   1.469   1.481
  1.515   1.529   1.582   1.617   1.686   1.709   1.723   1.796
  1.808   1.895   1.944   2.034   2.045   2.048   2.061   2.186
  2.198   2.223   2.227   2.227   2.466   2.498   2.554   2.617
  2.650   2.691   2.727   2.834   2.886   2.944   2.962   3.191
  3.452   3.628   3.773   3.819   3.979   3.990   4.011   4.035
  4.090   4.094   4.132   4.218   4.281   4.356   4.399   4.442
  6.033   6.052   6.090   6.652   7.578   7.600   7.692  23.608
 23.852  23.876  27.873  28.368  28.384  28.390  28.545  28.554
 28.581  28.616  28.696  47.924 127.906 127.919 127.942 151.669
289.773 289.794 289.9131020.7161901.832
 --------------------------------------------------------------

          Ground-State Mulliken Net Atomic Charges

     Atom                 Charge (a.u.)
  ----------------------------------------
      1 C                    -0.352743
      2 C                    -0.352748
      3 C                     0.036334
      4 H                     0.170165
      5 H                     0.161360
      6 Br                   -0.068919
      7 I                     0.075028
      8 H                     0.161359
      9 H                     0.170163
  ----------------------------------------
  Sum of atomic charges =     0.000000

 -----------------------------------------------------------------
                    Cartesian Multipole Moments
 -----------------------------------------------------------------
    Charge (ESU x 10^10)
                 0.0000
    Dipole Moment (Debye)
         X       0.1622      Y       2.0217      Z      -0.0004
       Tot       2.0282
    Quadrupole Moments (Debye-Ang)
        XX     -64.3774     XY       1.6329     YY     -62.4162
        XZ      -0.0003     YZ      -0.0005     ZZ     -65.8973
    Octopole Moments (Debye-Ang^2)
       XXX     -12.6487    XXY     -15.9325    XYY      -0.7516
       YYY     -32.2792    XXZ      -0.0088    XYZ       0.0001
       YYZ      -0.0092    XZZ      -1.5535    YZZ      -6.8771
       ZZZ      -0.0340
    Hexadecapole Moments (Debye-Ang^3)
      XXXX    -892.0429   XXXY     -17.6643   XXYY    -218.0662
      XYYY     -30.0525   YYYY    -475.3835   XXXZ       0.0055
      XXYZ       0.0038   XYYZ       0.0049   YYYZ       0.0306
      XXZZ    -182.3211   XYZZ      -5.1069   YYZZ     -94.5056
      XZZZ       0.0069   YZZZ       0.0245   ZZZZ    -151.7019
 -----------------------------------------------------------------
 Calculating analytic gradient of the SCF energy
 Gradient of SCF Energy
            1           2           3           4           5           6
    1   0.0008896   0.0008933  -0.0013416   0.0000649  -0.0000932  -0.0007501
    2   0.0041730   0.0041706  -0.0105542  -0.0002588  -0.0006016   0.0013623
    3  -0.0020830   0.0020713   0.0000043   0.0002387   0.0001978   0.0000035
            7           8           9
    1   0.0003648  -0.0000920   0.0000643
    2   0.0025613  -0.0005966  -0.0002560
    3   0.0000002  -0.0001958  -0.0002370
 Max gradient component =       1.055E-02
 RMS gradient           =       2.497E-03
 Gradient time:  CPU 10.58 s  wall 2.70 s
 Geometry Optimization Parameters
   NAtoms,    NIC,     NZ,  NCons,   NDum,   NFix, NCnnct, MaxDiis
        9      69       9       0       0       0       0       0

 Cartesian Hessian Update
 Hessian Updated using BFGS Update


** GEOMETRY OPTIMIZATION IN DELOCALIZED INTERNAL COORDINATES **
   Searching for a Minimum

   Optimization Cycle:   2

                       Coordinates (Angstroms)
     ATOM                X               Y               Z
      1  C         0.6336751337    1.9560393451   -0.7604841851
      2  C         0.6337207777    1.9562852103    0.7600708300
      3  C         0.4434908430    0.6689972379    0.0000284692
      4  H         1.5789429938    2.0855340539    1.2732003997
      5  H        -0.2270527144    2.3601663775    1.2782876268
      6  Br        1.9110976356   -0.5968389562    0.0002928013
      7  I        -1.5157320505   -0.2573531675    0.0002673775
      8  H        -0.2271257246    2.3597905134   -1.2787554148
      9  H         1.5788727393    2.0851580907   -1.2736882782
   Point Group: c1    Number of degrees of freedom:    21


   Energy is  -9610.379959600

 Hessian Updated using BFGS Update

 19 Hessian modes will be used to form the next step
  Hessian Eigenvalues:
     0.015727    0.020947    0.022788    0.025267    0.030502    0.030782
     0.080272    0.083436    0.088584    0.091136    0.102221    0.125464
     0.133556    0.175993    0.251098    0.252224    0.264239    0.348126
     0.352394

 Minimum Search - Taking Simple RFO Step
 Searching for Lamda that Minimizes Along All modes
 Value Taken    Lamda =  -0.00035005
 Step Taken.  Stepsize is  0.070074

                             Maximum     Tolerance    Cnvgd?
         Gradient           0.004469      0.000300      NO
         Displacement       0.040130      0.001200      NO
         Energy change     -0.002178      0.000001      NO


 New Cartesian Coordinates Obtained by Inverse Iteration

 Displacement from previous Coordinates is:  0.060325
 ----------------------------------------------------------------
             Standard Nuclear Orientation (Angstroms)
    I     Atom           X                Y                Z
 ----------------------------------------------------------------
    1      C       0.6323151472     1.9534199584    -0.7585874692
    2      C       0.6323445793     1.9536769970     0.7582340190
    3      C       0.4418842139     0.6773859706     0.0000401783
    4      H       1.5792107633     2.0813078401     1.2675773152
    5      H      -0.2238560219     2.3725586415     1.2709225956
    6      Br      1.9085573742    -0.5966141994     0.0001985161
    7      I      -1.5158094420    -0.2768900434     0.0002616158
    8      H      -0.2239163618     2.3720755050    -1.2714069845
    9      H       1.5791593813     2.0808580352    -1.2680201598
 ----------------------------------------------------------------
 Molecular Point Group                 C1    NOp =  1
 Largest Abelian Subgroup              C1    NOp =  1
 Nuclear Repulsion Energy =   716.4354324583 hartrees
 There are       55 alpha and       55 beta electrons
 Applying Cartesian multipole field
    Component          Value
    ---------          -----
     (2,0,0)        1.00000E-11
     (0,2,0)        2.00000E-11
     (0,0,2)       -3.00000E-11
 Nucleus-field energy     =     0.0000000139 hartrees
 Requested basis set is 6-311++G(d,p)
 There are 81 shells and 204 basis functions
 A cutoff of  1.0D-11 yielded   2804 shell pairs
 There are     18439 function pairs (     20483 Cartesian)
 Smallest overlap matrix eigenvalue = 4.98E-05
 Guess MOs from SCF MO coefficient file

 -----------------------------------------------------------------------
  General SCF calculation program by
  Eric Jon Sundstrom, Paul Horn, Yuezhi Mao, Dmitri Zuev, Alec White,
  David Stuck, Shaama M.S., Shane Yost, Joonho Lee, David Small,
  Daniel Levine, Susi Lehtola, Hugh Burton, Evgeny Epifanovsky
 -----------------------------------------------------------------------
 Exchange:     0.2000 Hartree-Fock + 0.0800 Slater + 0.7200 B88
 Correlation:  0.1900 VWN1RPA + 0.8100 LYP
 Using SG-1 standard quadrature grid
 using 4 threads for integral computing
 -------------------------------------------------------
 OpenMP Integral computing Module                
 Release: version 2.0, May 2017, Q-Chem Inc. Pleasanton 
 -------------------------------------------------------
 -------------------------------------------------------
 OpenMP BLAS3 based DFT computing Module                
 Release: version 1.0, May 2013, Q-Chem Inc. Pittsburgh 
 -------------------------------------------------------
 A restricted SCF calculation will be
 performed using DIIS
 SCF converges when DIIS error is below 1.0e-08
 ---------------------------------------
  Cycle       Energy         DIIS error
 ---------------------------------------
    1   -9610.3799866219      1.69e-04  
    2   -9610.3801366119      3.74e-05  
    3   -9610.3801382214      3.44e-05  
    4   -9610.3801440374      6.58e-06  
    5   -9610.3801442609      2.73e-06  
    6   -9610.3801442919      1.22e-06  
    7   -9610.3801442991      2.75e-07  
    8   -9610.3801442995      4.22e-08  
    9   -9610.3801442994      1.11e-08  
   10   -9610.3801442995      2.82e-09  Convergence criterion met
 ---------------------------------------
 SCF time:   CPU 34.79s  wall 9.00s 
 SCF   energy in the final basis set =    -9610.3801442995
 Total energy in the final basis set =    -9610.3801442995

 --------------------------------------------------------------

                    Orbital Energies (a.u.)
 --------------------------------------------------------------

 Alpha MOs
 -- Occupied --
*******-482.838-176.305-165.708-165.706-165.706 -62.491 -56.311
-56.307 -56.307 -35.801 -31.294 -31.288 -31.288 -22.945 -22.943
-22.943 -22.939 -22.939 -10.288 -10.209 -10.208  -8.699  -6.531
 -6.518  -6.517  -6.350  -4.763  -4.748  -4.748  -2.642  -2.638
 -2.638  -2.627  -2.627  -2.028  -2.024  -2.024  -2.011  -2.011
 -0.911  -0.790  -0.672  -0.639  -0.573  -0.515  -0.476  -0.404
 -0.381  -0.370  -0.351  -0.296  -0.288  -0.268  -0.265
 -- Virtual --
 -0.075  -0.031  -0.006   0.014   0.020   0.031   0.047   0.061
  0.064   0.067   0.079   0.082   0.092   0.102   0.109   0.123
  0.127   0.133   0.134   0.152   0.162   0.170   0.178   0.182
  0.213   0.224   0.224   0.239   0.252   0.259   0.280   0.282
  0.388   0.398   0.406   0.412   0.443   0.447   0.454   0.463
  0.471   0.471   0.495   0.542   0.551   0.553   0.575   0.584
  0.589   0.616   0.636   0.655   0.658   0.679   0.688   0.730
  0.740   0.786   0.809   0.887   0.907   0.928   1.049   1.177
  1.218   1.321   1.325   1.351   1.374   1.431   1.472   1.484
  1.512   1.529   1.582   1.617   1.687   1.714   1.729   1.795
  1.812   1.899   1.945   2.035   2.046   2.049   2.060   2.190
  2.201   2.223   2.229   2.232   2.469   2.503   2.549   2.619
  2.655   2.692   2.729   2.838   2.892   2.943   2.968   3.206
  3.462   3.625   3.769   3.825   3.979   3.991   4.011   4.034
  4.090   4.094   4.131   4.215   4.280   4.366   4.398   4.441
  6.033   6.051   6.088   6.651   7.578   7.601   7.692  23.622
 23.863  23.884  27.872  28.368  28.383  28.389  28.545  28.554
 28.581  28.615  28.695  47.923 127.906 127.919 127.942 151.668
289.773 289.794 289.9131020.7161901.831
 --------------------------------------------------------------

          Ground-State Mulliken Net Atomic Charges

     Atom                 Charge (a.u.)
  ----------------------------------------
      1 C                    -0.356663
      2 C                    -0.356664
      3 C                     0.047636
      4 H                     0.169927
      5 H                     0.162160
      6 Br                   -0.070308
      7 I                     0.071825
      8 H                     0.162161
      9 H                     0.169926
  ----------------------------------------
  Sum of atomic charges =     0.000000

 -----------------------------------------------------------------
                    Cartesian Multipole Moments
 -----------------------------------------------------------------
    Charge (ESU x 10^10)
                 0.0000
    Dipole Moment (Debye)
         X       0.1722      Y       2.0581      Z      -0.0004
       Tot       2.0653
    Quadrupole Moments (Debye-Ang)
        XX     -64.4539     XY       1.6479     YY     -62.2313
        XZ      -0.0003     YZ      -0.0003     ZZ     -65.9340
    Octopole Moments (Debye-Ang^2)
       XXX     -12.2981    XXY     -15.5043    XYY      -0.8261
       YYY     -30.1857    XXZ      -0.0078    XYZ       0.0006
       YYZ      -0.0070    XZZ      -1.4885    YZZ      -6.3767
       ZZZ      -0.0294
    Hexadecapole Moments (Debye-Ang^3)
      XXXX    -892.3073   XXXY     -19.7103   XXYY    -217.7566
      XYYY     -32.6721   YYYY    -475.0191   XXXZ       0.0129
      XXYZ       0.0036   XYYZ       0.0076   YYYZ       0.0288
      XXZZ    -182.1330   XYZZ      -6.0202   YYZZ     -94.6983
      XZZZ       0.0160   YZZZ       0.0188   ZZZZ    -151.3782
 -----------------------------------------------------------------
 Calculating analytic gradient of the SCF energy
 Gradient of SCF Energy
            1           2           3           4           5           6
    1  -0.0001746  -0.0001756   0.0009110  -0.0000375   0.0003320  -0.0003315
    2   0.0003834   0.0003790  -0.0011874  -0.0003876  -0.0000138   0.0003157
    3   0.0015765  -0.0015728  -0.0000024  -0.0004478  -0.0003928  -0.0000006
            7           8           9
    1  -0.0008186   0.0003317  -0.0000370
    2   0.0009168  -0.0000172  -0.0003889
    3   0.0000006   0.0003917   0.0004477
 Max gradient component =       1.577E-03
 RMS gradient           =       6.238E-04
 Gradient time:  CPU 10.56 s  wall 2.70 s
 Geometry Optimization Parameters
   NAtoms,    NIC,     NZ,  NCons,   NDum,   NFix, NCnnct, MaxDiis
        9      69       9       0       0       0       0       0

 Cartesian Hessian Update
 Hessian Updated using BFGS Update


** GEOMETRY OPTIMIZATION IN DELOCALIZED INTERNAL COORDINATES **
   Searching for a Minimum

   Optimization Cycle:   3

                       Coordinates (Angstroms)
     ATOM                X               Y               Z
      1  C         0.6323151472    1.9534199584   -0.7585874692
      2  C         0.6323445793    1.9536769970    0.7582340190
      3  C         0.4418842139    0.6773859706    0.0000401783
      4  H         1.5792107633    2.0813078401    1.2675773152
      5  H        -0.2238560219    2.3725586415    1.2709225956
      6  Br        1.9085573742   -0.5966141994    0.0001985161
      7  I        -1.5158094420   -0.2768900434    0.0002616158
      8  H        -0.2239163618    2.3720755050   -1.2714069845
      9  H         1.5791593813    2.0808580352   -1.2680201598
   Point Group: c1    Number of degrees of freedom:    21


   Energy is  -9610.380144299

 Hessian Updated using BFGS Update

 20 Hessian modes will be used to form the next step
  Hessian Eigenvalues:
     0.015727    0.020947    0.023531    0.025129    0.030502    0.030782
     0.080272    0.084652    0.085202    0.088584    0.093120    0.114150
     0.132143    0.175407    0.251101    0.258308    0.307348    0.348126
     0.348134    0.357234

 Minimum Search - Taking Simple RFO Step
 Searching for Lamda that Minimizes Along All modes
 Value Taken    Lamda =  -0.00003992
 Step Taken.  Stepsize is  0.018593

                             Maximum     Tolerance    Cnvgd?
         Gradient           0.002370      0.000300      NO
         Displacement       0.012166      0.001200      NO
         Energy change     -0.000185      0.000001      NO


 New Cartesian Coordinates Obtained by Inverse Iteration

 Displacement from previous Coordinates is:  0.021198
 ----------------------------------------------------------------
             Standard Nuclear Orientation (Angstroms)
    I     Atom           X                Y                Z
 ----------------------------------------------------------------
    1      C       0.6324718775     1.9543698800    -0.7603193329
    2      C       0.6325068204     1.9546307114     0.7599471034
    3      C       0.4406311181     0.6805918012     0.0000370830
    4      H       1.5792556677     2.0807024927     1.2709211972
    5      H      -0.2230697484     2.3742647602     1.2740214661
    6      Br      1.9048826683    -0.5983877746     0.0002299509
    7      I      -1.5128518474    -0.2824799376     0.0002597532
    8      H      -0.2231327903     2.3738228742    -1.2744947610
    9      H       1.5791958677     2.0802638976    -1.2713828336
 ----------------------------------------------------------------
 Molecular Point Group                 C1    NOp =  1
 Largest Abelian Subgroup              C1    NOp =  1
 Nuclear Repulsion Energy =   716.7524604291 hartrees
 There are       55 alpha and       55 beta electrons
 Applying Cartesian multipole field
    Component          Value
    ---------          -----
     (2,0,0)        1.00000E-11
     (0,2,0)        2.00000E-11
     (0,0,2)       -3.00000E-11
 Nucleus-field energy     =     0.0000000139 hartrees
 Requested basis set is 6-311++G(d,p)
 There are 81 shells and 204 basis functions
 A cutoff of  1.0D-11 yielded   2804 shell pairs
 There are     18439 function pairs (     20483 Cartesian)
 Smallest overlap matrix eigenvalue = 4.97E-05
 Guess MOs from SCF MO coefficient file

 -----------------------------------------------------------------------
  General SCF calculation program by
  Eric Jon Sundstrom, Paul Horn, Yuezhi Mao, Dmitri Zuev, Alec White,
  David Stuck, Shaama M.S., Shane Yost, Joonho Lee, David Small,
  Daniel Levine, Susi Lehtola, Hugh Burton, Evgeny Epifanovsky
 -----------------------------------------------------------------------
 Exchange:     0.2000 Hartree-Fock + 0.0800 Slater + 0.7200 B88
 Correlation:  0.1900 VWN1RPA + 0.8100 LYP
 Using SG-1 standard quadrature grid
 using 4 threads for integral computing
 -------------------------------------------------------
 OpenMP Integral computing Module                
 Release: version 2.0, May 2017, Q-Chem Inc. Pleasanton 
 -------------------------------------------------------
 -------------------------------------------------------
 OpenMP BLAS3 based DFT computing Module                
 Release: version 1.0, May 2013, Q-Chem Inc. Pittsburgh 
 -------------------------------------------------------
 A restricted SCF calculation will be
 performed using DIIS
 SCF converges when DIIS error is below 1.0e-08
 ---------------------------------------
  Cycle       Energy         DIIS error
 ---------------------------------------
    1   -9610.3801514244      5.15e-05  
    2   -9610.3801675347      1.30e-05  
    3   -9610.3801675500      1.33e-05  
    4   -9610.3801685391      1.96e-06  
    5   -9610.3801685570      6.96e-07  
    6   -9610.3801685583      2.18e-07  
    7   -9610.3801685586      1.05e-07  
    8   -9610.3801685586      1.27e-08  
    9   -9610.3801685586      3.11e-09  Convergence criterion met
 ---------------------------------------
 SCF time:   CPU 31.31s  wall 8.00s 
 SCF   energy in the final basis set =    -9610.3801685586
 Total energy in the final basis set =    -9610.3801685586

 --------------------------------------------------------------

                    Orbital Energies (a.u.)
 --------------------------------------------------------------

 Alpha MOs
 -- Occupied --
*******-482.837-176.305-165.708-165.706-165.706 -62.490 -56.311
-56.307 -56.307 -35.801 -31.294 -31.288 -31.288 -22.945 -22.943
-22.943 -22.939 -22.939 -10.288 -10.209 -10.209  -8.699  -6.531
 -6.517  -6.517  -6.350  -4.763  -4.748  -4.747  -2.642  -2.638
 -2.638  -2.627  -2.627  -2.028  -2.024  -2.024  -2.011  -2.011
 -0.910  -0.790  -0.672  -0.640  -0.572  -0.514  -0.477  -0.404
 -0.382  -0.369  -0.350  -0.296  -0.288  -0.268  -0.265
 -- Virtual --
 -0.075  -0.031  -0.006   0.013   0.020   0.031   0.047   0.061
  0.064   0.067   0.079   0.082   0.091   0.102   0.109   0.123
  0.127   0.133   0.134   0.152   0.162   0.170   0.178   0.182
  0.214   0.224   0.224   0.239   0.251   0.259   0.279   0.282
  0.388   0.399   0.407   0.412   0.443   0.447   0.454   0.463
  0.470   0.471   0.495   0.542   0.552   0.554   0.574   0.584
  0.588   0.615   0.636   0.654   0.658   0.678   0.688   0.730
  0.739   0.786   0.809   0.886   0.907   0.929   1.049   1.175
  1.219   1.320   1.325   1.351   1.374   1.431   1.472   1.482
  1.513   1.529   1.582   1.616   1.687   1.714   1.728   1.794
  1.813   1.899   1.944   2.034   2.045   2.048   2.060   2.190
  2.202   2.223   2.229   2.230   2.468   2.502   2.549   2.616
  2.653   2.692   2.729   2.837   2.893   2.941   2.967   3.204
  3.460   3.625   3.765   3.822   3.979   3.991   4.011   4.034
  4.090   4.095   4.131   4.215   4.279   4.365   4.397   4.441
  6.033   6.051   6.088   6.651   7.578   7.601   7.692  23.623
 23.859  23.885  27.872  28.368  28.383  28.389  28.545  28.554
 28.581  28.615  28.695  47.924 127.907 127.919 127.942 151.668
289.773 289.794 289.9131020.7161901.831
 --------------------------------------------------------------

          Ground-State Mulliken Net Atomic Charges

     Atom                 Charge (a.u.)
  ----------------------------------------
      1 C                    -0.356967
      2 C                    -0.356968
      3 C                     0.048639
      4 H                     0.170042
      5 H                     0.162268
      6 Br                   -0.071215
      7 I                     0.071890
      8 H                     0.162268
      9 H                     0.170042
  ----------------------------------------
  Sum of atomic charges =     0.000000

 -----------------------------------------------------------------
                    Cartesian Multipole Moments
 -----------------------------------------------------------------
    Charge (ESU x 10^10)
                 0.0000
    Dipole Moment (Debye)
         X       0.1681      Y       2.0613      Z      -0.0004
       Tot       2.0681
    Quadrupole Moments (Debye-Ang)
        XX     -64.5031     XY       1.6618     YY     -62.2225
        XZ      -0.0003     YZ      -0.0003     ZZ     -65.9048
    Octopole Moments (Debye-Ang^2)
       XXX     -12.3560    XXY     -15.3835    XYY      -0.8961
       YYY     -29.7957    XXZ      -0.0081    XYZ       0.0004
       YYZ      -0.0076    XZZ      -1.4840    YZZ      -6.1401
       ZZZ      -0.0307
    Hexadecapole Moments (Debye-Ang^3)
      XXXX    -890.1414   XXXY     -20.1719   XXYY    -217.3595
      XYYY     -33.3719   YYYY    -476.4444   XXXZ       0.0100
      XXYZ       0.0037   XYYZ       0.0066   YYYZ       0.0294
      XXZZ    -181.6206   XYZZ      -6.1840   YYZZ     -94.7933
      XZZZ       0.0124   YZZZ       0.0207   ZZZZ    -151.5911
 -----------------------------------------------------------------
 Calculating analytic gradient of the SCF energy
 Gradient of SCF Energy
            1           2           3           4           5           6
    1  -0.0001585  -0.0001593   0.0006074   0.0001251   0.0002253  -0.0005004
    2   0.0000699   0.0000693   0.0000324  -0.0003409   0.0000569  -0.0000663
    3   0.0006863  -0.0006864  -0.0000019  -0.0000663  -0.0000139   0.0000008
            7           8           9
    1  -0.0004902   0.0002252   0.0001252
    2   0.0004628   0.0000574  -0.0003413
    3   0.0000009   0.0000143   0.0000662
 Max gradient component =       6.864E-04
 RMS gradient           =       3.020E-04
 Gradient time:  CPU 10.56 s  wall 2.70 s
 Geometry Optimization Parameters
   NAtoms,    NIC,     NZ,  NCons,   NDum,   NFix, NCnnct, MaxDiis
        9      69       9       0       0       0       0       0

 Cartesian Hessian Update
 Hessian Updated using BFGS Update


** GEOMETRY OPTIMIZATION IN DELOCALIZED INTERNAL COORDINATES **
   Searching for a Minimum

   Optimization Cycle:   4

                       Coordinates (Angstroms)
     ATOM                X               Y               Z
      1  C         0.6324718775    1.9543698800   -0.7603193329
      2  C         0.6325068204    1.9546307114    0.7599471034
      3  C         0.4406311181    0.6805918012    0.0000370830
      4  H         1.5792556677    2.0807024927    1.2709211972
      5  H        -0.2230697484    2.3742647602    1.2740214661
      6  Br        1.9048826683   -0.5983877746    0.0002299509
      7  I        -1.5128518474   -0.2824799376    0.0002597532
      8  H        -0.2231327903    2.3738228742   -1.2744947610
      9  H         1.5791958677    2.0802638976   -1.2713828336
   Point Group: c1    Number of degrees of freedom:    21


   Energy is  -9610.380168559

 Hessian Updated using BFGS Update

 21 Hessian modes will be used to form the next step
  Hessian Eigenvalues:
     0.015727    0.020947    0.023782    0.025007    0.030502    0.030782
     0.074955    0.080272    0.088584    0.089663    0.092906    0.108813
     0.132906    0.175476    0.251101    0.259862    0.270533    0.348126
     0.348126    0.348146    0.352494

 Minimum Search - Taking Simple RFO Step
 Searching for Lamda that Minimizes Along All modes
 Value Taken    Lamda =  -0.00000542
 Step Taken.  Stepsize is  0.009800

                             Maximum     Tolerance    Cnvgd?
         Gradient           0.000610      0.000300      NO
         Displacement       0.006457      0.001200      NO
         Energy change     -0.000024      0.000001      NO


 New Cartesian Coordinates Obtained by Inverse Iteration

 Displacement from previous Coordinates is:  0.007961
 ----------------------------------------------------------------
             Standard Nuclear Orientation (Angstroms)
    I     Atom           X                Y                Z
 ----------------------------------------------------------------
    1      C       0.6326346299     1.9540691473    -0.7610252617
    2      C       0.6326742703     1.9543396614     0.7606628971
    3      C       0.4396774735     0.6805927657     0.0000492780
    4      H       1.5794120876     2.0817732959     1.2714837878
    5      H      -0.2227215972     2.3754653907     1.2740950577
    6      Br      1.9037826491    -0.6000470714     0.0002194794
    7      I      -1.5121206589    -0.2847353000     0.0002418906
    8      H      -0.2227938516     2.3749960749    -1.2745661270
    9      H       1.5793446309     2.0813247406    -1.2719413755
 ----------------------------------------------------------------
 Molecular Point Group                 C1    NOp =  1
 Largest Abelian Subgroup              C1    NOp =  1
 Nuclear Repulsion Energy =   716.7820295720 hartrees
 There are       55 alpha and       55 beta electrons
 Applying Cartesian multipole field
    Component          Value
    ---------          -----
     (2,0,0)        1.00000E-11
     (0,2,0)        2.00000E-11
     (0,0,2)       -3.00000E-11
 Nucleus-field energy     =     0.0000000139 hartrees
 Requested basis set is 6-311++G(d,p)
 There are 81 shells and 204 basis functions
 A cutoff of  1.0D-11 yielded   2804 shell pairs
 There are     18439 function pairs (     20483 Cartesian)
 Smallest overlap matrix eigenvalue = 4.98E-05
 Guess MOs from SCF MO coefficient file

 -----------------------------------------------------------------------
  General SCF calculation program by
  Eric Jon Sundstrom, Paul Horn, Yuezhi Mao, Dmitri Zuev, Alec White,
  David Stuck, Shaama M.S., Shane Yost, Joonho Lee, David Small,
  Daniel Levine, Susi Lehtola, Hugh Burton, Evgeny Epifanovsky
 -----------------------------------------------------------------------
 Exchange:     0.2000 Hartree-Fock + 0.0800 Slater + 0.7200 B88
 Correlation:  0.1900 VWN1RPA + 0.8100 LYP
 Using SG-1 standard quadrature grid
 using 4 threads for integral computing
 -------------------------------------------------------
 OpenMP Integral computing Module                
 Release: version 2.0, May 2017, Q-Chem Inc. Pleasanton 
 -------------------------------------------------------
 -------------------------------------------------------
 OpenMP BLAS3 based DFT computing Module                
 Release: version 1.0, May 2013, Q-Chem Inc. Pittsburgh 
 -------------------------------------------------------
 A restricted SCF calculation will be
 performed using DIIS
 SCF converges when DIIS error is below 1.0e-08
 ---------------------------------------
  Cycle       Energy         DIIS error
 ---------------------------------------
    1   -9610.3801689888      2.04e-05  
    2   -9610.3801711725      5.26e-06  
    3   -9610.3801711004      6.41e-06  
    4   -9610.3801713181      1.66e-06  
    5   -9610.3801713318      4.18e-07  
    6   -9610.3801713327      1.38e-07  
    7   -9610.3801713326      3.05e-08  
    8   -9610.3801713326      3.01e-09  Convergence criterion met
 ---------------------------------------
 SCF time:   CPU 27.84s  wall 7.00s 
 SCF   energy in the final basis set =    -9610.3801713326
 Total energy in the final basis set =    -9610.3801713326

 --------------------------------------------------------------

                    Orbital Energies (a.u.)
 --------------------------------------------------------------

 Alpha MOs
 -- Occupied --
*******-482.837-176.305-165.708-165.706-165.706 -62.490 -56.311
-56.307 -56.307 -35.801 -31.294 -31.288 -31.288 -22.945 -22.943
-22.943 -22.939 -22.939 -10.288 -10.209 -10.209  -8.699  -6.531
 -6.517  -6.517  -6.350  -4.763  -4.748  -4.748  -2.642  -2.638
 -2.637  -2.627  -2.627  -2.028  -2.024  -2.024  -2.011  -2.011
 -0.910  -0.789  -0.672  -0.640  -0.572  -0.514  -0.476  -0.404
 -0.382  -0.369  -0.350  -0.296  -0.288  -0.267  -0.265
 -- Virtual --
 -0.075  -0.032  -0.006   0.013   0.020   0.031   0.047   0.061
  0.064   0.067   0.079   0.082   0.091   0.102   0.109   0.122
  0.127   0.133   0.134   0.152   0.162   0.170   0.178   0.182
  0.214   0.224   0.224   0.239   0.251   0.259   0.279   0.282
  0.387   0.399   0.407   0.412   0.443   0.447   0.454   0.463
  0.470   0.471   0.495   0.542   0.552   0.554   0.574   0.584
  0.588   0.614   0.636   0.653   0.658   0.678   0.688   0.730
  0.739   0.786   0.809   0.885   0.907   0.929   1.049   1.175
  1.219   1.319   1.325   1.350   1.374   1.431   1.471   1.482
  1.513   1.529   1.581   1.616   1.687   1.714   1.729   1.792
  1.813   1.899   1.943   2.033   2.044   2.048   2.060   2.190
  2.202   2.222   2.229   2.230   2.468   2.502   2.548   2.615
  2.653   2.691   2.729   2.836   2.892   2.939   2.967   3.203
  3.459   3.624   3.763   3.822   3.979   3.991   4.011   4.034
  4.089   4.096   4.131   4.214   4.279   4.365   4.397   4.442
  6.033   6.051   6.088   6.651   7.578   7.601   7.692  23.622
 23.857  23.885  27.872  28.368  28.383  28.389  28.545  28.554
 28.581  28.615  28.695  47.924 127.907 127.919 127.941 151.668
289.773 289.794 289.9131020.7161901.831
 --------------------------------------------------------------

          Ground-State Mulliken Net Atomic Charges

     Atom                 Charge (a.u.)
  ----------------------------------------
      1 C                    -0.357133
      2 C                    -0.357131
      3 C                     0.049211
      4 H                     0.170076
      5 H                     0.162205
      6 Br                   -0.071818
      7 I                     0.072307
      8 H                     0.162206
      9 H                     0.170076
  ----------------------------------------
  Sum of atomic charges =     0.000000

 -----------------------------------------------------------------
                    Cartesian Multipole Moments
 -----------------------------------------------------------------
    Charge (ESU x 10^10)
                 0.0000
    Dipole Moment (Debye)
         X       0.1636      Y       2.0647      Z      -0.0004
       Tot       2.0711
    Quadrupole Moments (Debye-Ang)
        XX     -64.5131     XY       1.6748     YY     -62.2060
        XZ      -0.0003     YZ      -0.0003     ZZ     -65.9061
    Octopole Moments (Debye-Ang^2)
       XXX     -12.3737    XXY     -15.2898    XYY      -0.8934
       YYY     -29.4849    XXZ      -0.0078    XYZ       0.0004
       YYZ      -0.0069    XZZ      -1.4836    YZZ      -6.0357
       ZZZ      -0.0289
    Hexadecapole Moments (Debye-Ang^3)
      XXXX    -889.5111   XXXY     -20.2213   XXYY    -217.2064
      XYYY     -33.4530   YYYY    -476.7709   XXXZ       0.0089
      XXYZ       0.0038   XYYZ       0.0061   YYYZ       0.0288
      XXZZ    -181.4831   XYZZ      -6.2076   YYZZ     -94.8463
      XZZZ       0.0109   YZZZ       0.0194   ZZZZ    -151.6880
 -----------------------------------------------------------------
 Calculating analytic gradient of the SCF energy
 Gradient of SCF Energy
            1           2           3           4           5           6
    1  -0.0000127  -0.0000123   0.0000963   0.0001443   0.0002057  -0.0004290
    2  -0.0000099  -0.0000095  -0.0000227  -0.0001622   0.0001503  -0.0002753
    3   0.0000577  -0.0000574   0.0000003  -0.0000068   0.0000379  -0.0000002
            7           8           9
    1  -0.0003420   0.0002055   0.0001442
    2   0.0003419   0.0001497  -0.0001624
    3  -0.0000000  -0.0000383   0.0000069
 Max gradient component =       4.290E-04
 RMS gradient           =       1.653E-04
 Gradient time:  CPU 10.58 s  wall 2.71 s
 Geometry Optimization Parameters
   NAtoms,    NIC,     NZ,  NCons,   NDum,   NFix, NCnnct, MaxDiis
        9      69       9       0       0       0       0       0

 Cartesian Hessian Update
 Hessian Updated using BFGS Update


** GEOMETRY OPTIMIZATION IN DELOCALIZED INTERNAL COORDINATES **
   Searching for a Minimum

   Optimization Cycle:   5

                       Coordinates (Angstroms)
     ATOM                X               Y               Z
      1  C         0.6326346299    1.9540691473   -0.7610252617
      2  C         0.6326742703    1.9543396614    0.7606628971
      3  C         0.4396774735    0.6805927657    0.0000492780
      4  H         1.5794120876    2.0817732959    1.2714837878
      5  H        -0.2227215972    2.3754653907    1.2740950577
      6  Br        1.9037826491   -0.6000470714    0.0002194794
      7  I        -1.5121206589   -0.2847353000    0.0002418906
      8  H        -0.2227938516    2.3749960749   -1.2745661270
      9  H         1.5793446309    2.0813247406   -1.2719413755
   Point Group: c1    Number of degrees of freedom:    21


   Energy is  -9610.380171333

 Hessian Updated using BFGS Update

 21 Hessian modes will be used to form the next step
  Hessian Eigenvalues:
     0.015727    0.020947    0.022785    0.026619    0.030502    0.030783
     0.068827    0.080272    0.088584    0.089552    0.095573    0.106974
     0.133938    0.173033    0.251101    0.260614    0.278611    0.348005
     0.348126    0.348126    0.354217

 Minimum Search - Taking Simple RFO Step
 Searching for Lamda that Minimizes Along All modes
 Value Taken    Lamda =   0.00000000
 Step Taken.  Stepsize is  0.002588

                             Maximum     Tolerance    Cnvgd?
         Gradient           0.000113      0.000300     YES
         Displacement       0.001947      0.001200      NO
         Energy change     -0.000003      0.000001      NO


 New Cartesian Coordinates Obtained by Inverse Iteration

 Displacement from previous Coordinates is:  0.002150
 ----------------------------------------------------------------
             Standard Nuclear Orientation (Angstroms)
    I     Atom           X                Y                Z
 ----------------------------------------------------------------
    1      C       0.6327059923     1.9540530124    -0.7611041420
    2      C       0.6327457096     1.9543213440     0.7607382433
    3      C       0.4394431221     0.6807280117     0.0000468282
    4      H       1.5793322674     2.0813295187     1.2718977333
    5      H      -0.2227795145     2.3756260554     1.2738400519
    6      Br      1.9040352160    -0.5996249778     0.0002269392
    7      I      -1.5120053356    -0.2847050496     0.0002430216
    8      H      -0.2228516464     2.3751660775    -1.2743090097
    9      H       1.5792638225     2.0808847126    -1.2723600392
 ----------------------------------------------------------------
 Molecular Point Group                 C1    NOp =  1
 Largest Abelian Subgroup              C1    NOp =  1
 Nuclear Repulsion Energy =   716.7899584375 hartrees
 There are       55 alpha and       55 beta electrons
 Applying Cartesian multipole field
    Component          Value
    ---------          -----
     (2,0,0)        1.00000E-11
     (0,2,0)        2.00000E-11
     (0,0,2)       -3.00000E-11
 Nucleus-field energy     =     0.0000000139 hartrees
 Requested basis set is 6-311++G(d,p)
 There are 81 shells and 204 basis functions
 A cutoff of  1.0D-11 yielded   2804 shell pairs
 There are     18439 function pairs (     20483 Cartesian)
 Smallest overlap matrix eigenvalue = 4.98E-05
 Guess MOs from SCF MO coefficient file

 -----------------------------------------------------------------------
  General SCF calculation program by
  Eric Jon Sundstrom, Paul Horn, Yuezhi Mao, Dmitri Zuev, Alec White,
  David Stuck, Shaama M.S., Shane Yost, Joonho Lee, David Small,
  Daniel Levine, Susi Lehtola, Hugh Burton, Evgeny Epifanovsky
 -----------------------------------------------------------------------
 Exchange:     0.2000 Hartree-Fock + 0.0800 Slater + 0.7200 B88
 Correlation:  0.1900 VWN1RPA + 0.8100 LYP
 Using SG-1 standard quadrature grid
 using 4 threads for integral computing
 -------------------------------------------------------
 OpenMP Integral computing Module                
 Release: version 2.0, May 2017, Q-Chem Inc. Pleasanton 
 -------------------------------------------------------
 -------------------------------------------------------
 OpenMP BLAS3 based DFT computing Module                
 Release: version 1.0, May 2013, Q-Chem Inc. Pittsburgh 
 -------------------------------------------------------
 A restricted SCF calculation will be
 performed using DIIS
 SCF converges when DIIS error is below 1.0e-08
 ---------------------------------------
  Cycle       Energy         DIIS error
 ---------------------------------------
    1   -9610.3801714108      4.99e-06  
    2   -9610.3801715660      8.59e-07  
    3   -9610.3801715611      1.38e-06  
    4   -9610.3801715705      2.26e-07  
    5   -9610.3801715707      7.22e-08  
    6   -9610.3801715707      2.33e-08  
    7   -9610.3801715707      4.58e-09  Convergence criterion met
 ---------------------------------------
 SCF time:   CPU 24.36s  wall 6.00s 
 SCF   energy in the final basis set =    -9610.3801715707
 Total energy in the final basis set =    -9610.3801715707

 --------------------------------------------------------------

                    Orbital Energies (a.u.)
 --------------------------------------------------------------

 Alpha MOs
 -- Occupied --
*******-482.837-176.305-165.708-165.706-165.706 -62.490 -56.311
-56.307 -56.307 -35.801 -31.294 -31.288 -31.288 -22.945 -22.943
-22.943 -22.939 -22.939 -10.288 -10.209 -10.209  -8.699  -6.531
 -6.517  -6.517  -6.350  -4.763  -4.748  -4.748  -2.642  -2.638
 -2.637  -2.627  -2.627  -2.028  -2.024  -2.024  -2.011  -2.011
 -0.910  -0.789  -0.672  -0.640  -0.572  -0.514  -0.476  -0.404
 -0.382  -0.369  -0.350  -0.296  -0.288  -0.267  -0.265
 -- Virtual --
 -0.075  -0.032  -0.006   0.013   0.020   0.031   0.047   0.061
  0.064   0.067   0.079   0.082   0.091   0.102   0.109   0.122
  0.127   0.133   0.134   0.152   0.162   0.170   0.178   0.182
  0.214   0.223   0.224   0.239   0.251   0.259   0.279   0.282
  0.387   0.399   0.407   0.412   0.443   0.447   0.454   0.463
  0.470   0.471   0.495   0.542   0.552   0.554   0.574   0.584
  0.588   0.614   0.636   0.653   0.658   0.678   0.688   0.730
  0.739   0.786   0.809   0.885   0.907   0.929   1.049   1.175
  1.219   1.319   1.325   1.350   1.374   1.431   1.471   1.482
  1.513   1.529   1.582   1.616   1.687   1.714   1.729   1.792
  1.813   1.899   1.943   2.033   2.044   2.048   2.060   2.190
  2.202   2.222   2.229   2.230   2.468   2.502   2.548   2.615
  2.653   2.691   2.729   2.836   2.892   2.939   2.967   3.203
  3.459   3.624   3.763   3.822   3.979   3.991   4.011   4.034
  4.090   4.096   4.131   4.214   4.279   4.365   4.397   4.442
  6.033   6.051   6.088   6.651   7.578   7.601   7.692  23.622
 23.857  23.885  27.872  28.368  28.383  28.389  28.545  28.554
 28.581  28.615  28.695  47.924 127.907 127.919 127.942 151.668
289.773 289.794 289.9131020.7161901.831
 --------------------------------------------------------------

          Ground-State Mulliken Net Atomic Charges

     Atom                 Charge (a.u.)
  ----------------------------------------
      1 C                    -0.357106
      2 C                    -0.357104
      3 C                     0.049120
      4 H                     0.170114
      5 H                     0.162194
      6 Br                   -0.071963
      7 I                     0.072438
      8 H                     0.162195
      9 H                     0.170114
  ----------------------------------------
  Sum of atomic charges =     0.000000

 -----------------------------------------------------------------
                    Cartesian Multipole Moments
 -----------------------------------------------------------------
    Charge (ESU x 10^10)
                 0.0000
    Dipole Moment (Debye)
         X       0.1621      Y       2.0643      Z      -0.0004
       Tot       2.0706
    Quadrupole Moments (Debye-Ang)
        XX     -64.5137     XY       1.6739     YY     -62.2090
        XZ      -0.0003     YZ      -0.0003     ZZ     -65.9050
    Octopole Moments (Debye-Ang^2)
       XXX     -12.3998    XXY     -15.3005    XYY      -0.9118
       YYY     -29.5176    XXZ      -0.0079    XYZ       0.0004
       YYZ      -0.0071    XZZ      -1.4887    YZZ      -6.0442
       ZZZ      -0.0293
    Hexadecapole Moments (Debye-Ang^3)
      XXXX    -889.5496   XXXY     -20.2554   XXYY    -217.2190
      XYYY     -33.4934   YYYY    -476.7379   XXXZ       0.0084
      XXYZ       0.0038   XYYZ       0.0059   YYYZ       0.0290
      XXZZ    -181.4866   XYZZ      -6.2103   YYZZ     -94.8392
      XZZZ       0.0102   YZZZ       0.0198   ZZZZ    -151.6957
 -----------------------------------------------------------------
 Calculating analytic gradient of the SCF energy
 Gradient of SCF Energy
            1           2           3           4           5           6
    1   0.0000282   0.0000285   0.0000005   0.0001330   0.0001866  -0.0003924
    2  -0.0000220  -0.0000218   0.0000240  -0.0001783   0.0001431  -0.0002738
    3   0.0000005  -0.0000007   0.0000000   0.0000021   0.0000314   0.0000002
            7           8           9
    1  -0.0003038   0.0001866   0.0001329
    2   0.0003640   0.0001431  -0.0001785
    3   0.0000001  -0.0000315  -0.0000022
 Max gradient component =       3.924E-04
 RMS gradient           =       1.573E-04
 Gradient time:  CPU 10.63 s  wall 2.72 s
 Geometry Optimization Parameters
   NAtoms,    NIC,     NZ,  NCons,   NDum,   NFix, NCnnct, MaxDiis
        9      69       9       0       0       0       0       0

 Cartesian Hessian Update
 Hessian Updated using BFGS Update


** GEOMETRY OPTIMIZATION IN DELOCALIZED INTERNAL COORDINATES **
   Searching for a Minimum

   Optimization Cycle:   6

                       Coordinates (Angstroms)
     ATOM                X               Y               Z
      1  C         0.6327059923    1.9540530124   -0.7611041420
      2  C         0.6327457096    1.9543213440    0.7607382433
      3  C         0.4394431221    0.6807280117    0.0000468282
      4  H         1.5793322674    2.0813295187    1.2718977333
      5  H        -0.2227795145    2.3756260554    1.2738400519
      6  Br        1.9040352160   -0.5996249778    0.0002269392
      7  I        -1.5120053356   -0.2847050496    0.0002430216
      8  H        -0.2228516464    2.3751660775   -1.2743090097
      9  H         1.5792638225    2.0808847126   -1.2723600392
   Point Group: c1    Number of degrees of freedom:    21


   Energy is  -9610.380171571

 Hessian Updated using BFGS Update

 21 Hessian modes will be used to form the next step
  Hessian Eigenvalues:
     0.015133    0.015727    0.020947    0.025890    0.030502    0.030785
     0.057254    0.080272    0.083270    0.088584    0.091614    0.112351
     0.125245    0.174696    0.251101    0.272649    0.285500    0.348126
     0.348126    0.348353    0.352609

 Minimum Search - Taking Simple RFO Step
 Searching for Lamda that Minimizes Along All modes
 Value Taken    Lamda =   0.00000000
 Step Taken.  Stepsize is  0.003456

                             Maximum     Tolerance    Cnvgd?
         Gradient           0.000063      0.000300     YES
         Displacement       0.002641      0.001200      NO
         Energy change     -0.000000      0.000001     YES


                       Distance Matrix (Angstroms)
             C (  1)   C (  2)   C (  3)   H (  4)   H (  5)   Br(  6)
   C (  2)  1.521842
   C (  3)  1.496014  1.496014
   H (  4)  2.246196  1.083255  2.208764
   H (  5)  2.247349  1.082910  2.221209  1.825985
   Br(  6)  2.952486  2.952490  1.945336  2.984978  3.872667
   I (  7)  3.192409  3.192421  2.177203  4.095314  3.218931  3.430526
   H (  8)  1.082910  2.247348  2.221202  3.133269  2.548149  3.872657
   H (  9)  1.083255  2.246198  2.208766  2.544258  3.133268  2.984977
             I (  7)   H (  8)
   H (  8)  3.218900
   H (  9)  4.095300  1.825986

 Final energy is   -9610.3801715707195     


 ******************************
 **  OPTIMIZATION CONVERGED  **
 ******************************

                       Coordinates (Angstroms)
     ATOM                X               Y               Z
      1  C         0.6327059923    1.9540530124   -0.7611041420
      2  C         0.6327457096    1.9543213440    0.7607382433
      3  C         0.4394431221    0.6807280117    0.0000468282
      4  H         1.5793322674    2.0813295187    1.2718977333
      5  H        -0.2227795145    2.3756260554    1.2738400519
      6  Br        1.9040352160   -0.5996249778    0.0002269392
      7  I        -1.5120053356   -0.2847050496    0.0002430216
      8  H        -0.2228516464    2.3751660775   -1.2743090097
      9  H         1.5792638225    2.0808847126   -1.2723600392

Z-matrix Print:
$molecule
0 1
I 
C  1 2.177203
C  2 1.496014 1 119.555689
H  3 1.082910 2 118.037699 1 -1.575285 0
H  3 1.083255 2 116.914649 1 142.080185 0
C  2 1.496014 1 119.554916 3 -71.565808 0
H  6 1.082910 2 118.037092 1 1.576307 0
H  6 1.083255 2 116.914905 1 -142.078901 0
Br 2 1.945336 1 112.517082 3 144.217914 0
$end


 --------------------------------------------------------------

                    Orbital Energies (a.u.)
 --------------------------------------------------------------

 Alpha MOs
 -- Occupied --
*******-482.837-176.305-165.708-165.706-165.706 -62.490 -56.311
-56.307 -56.307 -35.801 -31.294 -31.288 -31.288 -22.945 -22.943
-22.943 -22.939 -22.939 -10.288 -10.209 -10.209  -8.699  -6.531
 -6.517  -6.517  -6.350  -4.763  -4.748  -4.748  -2.642  -2.638
 -2.637  -2.627  -2.627  -2.028  -2.024  -2.024  -2.011  -2.011
 -0.910  -0.789  -0.672  -0.640  -0.572  -0.514  -0.476  -0.404
 -0.382  -0.369  -0.350  -0.296  -0.288  -0.267  -0.265
 -- Virtual --
 -0.075  -0.032  -0.006   0.013   0.020   0.031   0.047   0.061
  0.064   0.067   0.079   0.082   0.091   0.102   0.109   0.122
  0.127   0.133   0.134   0.152   0.162   0.170   0.178   0.182
  0.214   0.223   0.224   0.239   0.251   0.259   0.279   0.282
  0.387   0.399   0.407   0.412   0.443   0.447   0.454   0.463
  0.470   0.471   0.495   0.542   0.552   0.554   0.574   0.584
  0.588   0.614   0.636   0.653   0.658   0.678   0.688   0.730
  0.739   0.786   0.809   0.885   0.907   0.929   1.049   1.175
  1.219   1.319   1.325   1.350   1.374   1.431   1.471   1.482
  1.513   1.529   1.582   1.616   1.687   1.714   1.729   1.792
  1.813   1.899   1.943   2.033   2.044   2.048   2.060   2.190
  2.202   2.222   2.229   2.230   2.468   2.502   2.548   2.615
  2.653   2.691   2.729   2.836   2.892   2.939   2.967   3.203
  3.459   3.624   3.763   3.822   3.979   3.991   4.011   4.034
  4.090   4.096   4.131   4.214   4.279   4.365   4.397   4.442
  6.033   6.051   6.088   6.651   7.578   7.601   7.692  23.622
 23.857  23.885  27.872  28.368  28.383  28.389  28.545  28.554
 28.581  28.615  28.695  47.924 127.907 127.919 127.942 151.668
289.773 289.794 289.9131020.7161901.831
 --------------------------------------------------------------

          Ground-State Mulliken Net Atomic Charges

     Atom                 Charge (a.u.)
  ----------------------------------------
      1 C                    -0.357106
      2 C                    -0.357104
      3 C                     0.049120
      4 H                     0.170114
      5 H                     0.162194
      6 Br                   -0.071963
      7 I                     0.072438
      8 H                     0.162195
      9 H                     0.170114
  ----------------------------------------
  Sum of atomic charges =     0.000000

 -----------------------------------------------------------------
                    Cartesian Multipole Moments
 -----------------------------------------------------------------
    Charge (ESU x 10^10)
                 0.0000
    Dipole Moment (Debye)
         X       0.1621      Y       2.0643      Z      -0.0004
       Tot       2.0706
    Quadrupole Moments (Debye-Ang)
        XX     -64.5137     XY       1.6739     YY     -62.2090
        XZ      -0.0003     YZ      -0.0003     ZZ     -65.9050
    Octopole Moments (Debye-Ang^2)
       XXX     -12.3998    XXY     -15.3005    XYY      -0.9118
       YYY     -29.5176    XXZ      -0.0079    XYZ       0.0004
       YYZ      -0.0071    XZZ      -1.4887    YZZ      -6.0442
       ZZZ      -0.0293
    Hexadecapole Moments (Debye-Ang^3)
      XXXX    -889.5496   XXXY     -20.2554   XXYY    -217.2190
      XYYY     -33.4934   YYYY    -476.7379   XXXZ       0.0084
      XXYZ       0.0038   XYYZ       0.0059   YYYZ       0.0290
      XXZZ    -181.4866   XYZZ      -6.2103   YYZZ     -94.8392
      XZZZ       0.0102   YZZZ       0.0198   ZZZZ    -151.6957
 -----------------------------------------------------------------
Archival summary:
1\1\garfield\OPT\ProcedureUnspecified\BasisUnspecified\1r134\taweetha\TueOct921:13:572018TueOct921:13:572018\0\\#,OPT,ProcedureUnspecified,BasisUnspecified,\\0,1\I\C,1,2.1772\C,2,1.49601,1,119.556\H,3,1.08291,2,118.038,1,-1.57529,0\H,3,1.08325,2,116.915,1,142.08,0\C,2,1.49601,1,119.555,3,-71.5658,0\H,6,1.08291,2,118.037,1,1.57631,0\H,6,1.08325,2,116.915,1,-142.079,0\Br,2,1.94534,1,112.517,3,144.218,0\\\@

 Total job time:  67.71s(wall), 261.39s(cpu) 
 Tue Oct  9 21:13:57 2018

        *************************************************************
        *                                                           *
        *  Thank you very much for using Q-Chem.  Have a nice day.  *
        *                                                           *
        *************************************************************


 
User input: 2 of 2 
 
Q-Chem Developer Version!
                  Welcome to Q-Chem
     A Quantum Leap Into The Future Of Chemistry


 Q-Chem 5.1, Q-Chem, Inc., Pleasanton, CA (2018)

 Yihan Shao,  Zhengting Gan,  E. Epifanovsky,  A. T. B. Gilbert,  M. Wormit,  
 J. Kussmann,  A. W. Lange,  A. Behn,  Jia Deng,  Xintian Feng,  D. Ghosh,  
 M. Goldey,  P. R. Horn,  L. D. Jacobson,  I. Kaliman,  T. Kus,  A. Landau,  
 Jie Liu,  E. I. Proynov,  R. M. Richard,  R. P. Steele,  E. J. Sundstrom,  
 H. L. Woodcock III,  P. M. Zimmerman,  D. Zuev,  B. Albrecht,  E. Alguire,  
 S. A. Baeppler,  D. Barton,  Z. Benda,  Y. A. Bernard,  E. J. Berquist,  
 K. B. Bravaya,  H. Burton,  D. Casanova,  Chun-Min Chang,  Yunqing Chen,  
 A. Chien,  K. D. Closser,  M. P. Coons,  S. Coriani,  S. Dasgupta,  
 A. L. Dempwolff,  M. Diedenhofen,  Hainam Do,  R. G. Edgar,  Po-Tung Fang,  
 S. Faraji,  S. Fatehi,  Qingguo Feng,  K. D. Fenk,  J. Fosso-Tande,  
 Qinghui Ge,  A. Ghysels,  G. Gidofalvi,  J. Gomes,  J. Gonthier,  A. Gunina,  
 D. Hait,  M. W. D. Hanson-Heine,  P. H. P. Harbach,  A. W. Hauser,  
 J. E. Herr,  E. G. Hohenstein,  Z. C. Holden,  Kerwin Hui,  B. C. Huynh,  
 T.-C. Jagau,  Hyunjun Ji,  B. Kaduk,  K. Khistyaev,  Jaehoon Kim,  
 P. Klunzinger,  K. Koh,  D. Kosenkov,  L. Koulias,  T. Kowalczyk,  
 C. M. Krauter,  A. Kunitsa,  Ka Un Lao,  A. Laurent,  K. V. Lawler,  
 Joonho Lee,  D. Lefrancois,  S. Lehtola,  D. S. Levine,  Yi-Pei Li,  
 You-Sheng Lin,  Fenglai Liu,  E. Livshits,  A. Luenser,  P. Manohar,  
 E. Mansoor,  S. F. Manzer,  Shan-Ping Mao,  Yuezhi Mao,  N. Mardirossian,  
 A. V. Marenich,  T. Markovich,  L. A. Martinez-Martinez,  S. A. Maurer,  
 N. J. Mayhall,  S. C. McKenzie,  J.-M. Mewes,  A. F. Morrison,  
 J. W. Mullinax,  K. Nanda,  T. S. Nguyen-Beck,  R. Olivares-Amaya,  
 J. A. Parkhill,  T. M. Perrine,  F. Plasser,  P. Pokhilko,  S. Prager,  
 A. Prociuk,  E. Ramos,  D. R. Rehn,  F. Rob,  M. Schneider,  N. Sergueev,  
 S. M. Sharada,  S. Sharma,  D. W. Small,  T. Stauch,  T. Stein,  
 Yu-Chuan Su,  A. J. W. Thom,  A. Tkatchenko,  T. Tsuchimochi,  N. M. Tubman,  
 L. Vogt,  M. L. Vidal,  O. Vydrov,  M. A. Watson,  J. Wenzel,  
 M. de Wergifosse,  T. A. Wesolowski,  A. White,  J. Witte,  A. Yamada,  
 Jun Yang,  K. Yao,  S. Yeganeh,  S. R. Yost,  Zhi-Qiang You,  A. Zech,  
 Igor Ying Zhang,  Xing Zhang,  Yan Zhao,  Ying Zhu,  B. R. Brooks,  
 G. K. L. Chan,  C. J. Cramer,  M. S. Gordon,  W. J. Hehre,  A. Klamt,  
 M. W. Schmidt,  C. D. Sherrill,  D. G. Truhlar,  A. Aspuru-Guzik,  R. Baer,  
 A. T. Bell,  N. A. Besley,  Jeng-Da Chai,  A. E. DePrince, III,  
 R. A. DiStasio Jr.,  A. Dreuw,  B. D. Dunietz,  T. R. Furlani,  
 Chao-Ping Hsu,  Yousung Jung,  Jing Kong,  D. S. Lambrecht,  WanZhen Liang,  
 C. Ochsenfeld,  V. A. Rassolov,  L. V. Slipchenko,  J. E. Subotnik,  
 T. Van Voorhis,  J. M. Herbert,  A. I. Krylov,  P. M. W. Gill,  M. Head-Gordon

 Contributors to earlier versions of Q-Chem not listed above: 
 R. D. Adamson,  B. Austin,  J. Baker,  G. J. O. Beran,  K. Brandhorst,  
 S. T. Brown,  E. F. C. Byrd,  A. K. Chakraborty,  C.-L. Cheng,  
 Siu Hung Chien,  D. M. Chipman,  D. L. Crittenden,  H. Dachsel,  
 R. J. Doerksen,  A. D. Dutoi,  L. Fusti-Molnar,  W. A. Goddard III,  
 A. Golubeva-Zadorozhnaya,  S. R. Gwaltney,  G. Hawkins,  A. Heyden,  
 S. Hirata,  G. Kedziora,  F. J. Keil,  C. Kelley,  Jihan Kim,  R. A. King,  
 R. Z. Khaliullin,  P. P. Korambath,  W. Kurlancheek,  A. M. Lee,  M. S. Lee,  
 S. V. Levchenko,  Ching Yeh Lin,  D. Liotard,  R. C. Lochan,  I. Lotan,  
 P. E. Maslen,  N. Nair,  D. P. O'Neill,  D. Neuhauser,  E. Neuscamman,  
 C. M. Oana,  R. Olson,  B. Peters,  R. Peverati,  P. A. Pieniazek,  
 Y. M. Rhee,  J. Ritchie,  M. A. Rohrdanz,  E. Rosta,  N. J. Russ,  
 H. F. Schaefer III,  N. E. Schultz,  N. Shenvi,  A. C. Simmonett,  A. Sodt,  
 D. Stuck,  K. S. Thanthiriwatte,  V. Vanovschi,  Tao Wang,  A. Warshel,  
 C. F. Williams,  Q. Wu,  X. Xu,  W. Zhang

 Please cite Q-Chem as follows:
 Y. Shao et al., Mol. Phys. 113, 184-215 (2015)
 DOI: 10.1080/00268976.2014.952696

 Q-Chem 5.1.1 for Intel X86 EM64T Linux

 Parts of Q-Chem use Armadillo 8.300.2 (Tropical Shenanigans).
 http://arma.sourceforge.net/

 Q-Chem begins on Tue Oct  9 21:13:57 2018  

Host: 
0

     Scratch files written to /scratch/taweetham/qchem19544//
The previous job contains 0 fragments, simply inherited here
Input Ideriv = 2
Curr. Ideriv = -1
Max.  Ideriv = 2

Checking the input file for inconsistencies... 	...done.

--------------------------------------------------------------
User input:
--------------------------------------------------------------

$molecule
read
$end

$rem
   job_type 	frequency
   basis 	6-311++g**
   method	b3lyp	
$end


--------------------------------------------------------------
 ----------------------------------------------------------------
             Standard Nuclear Orientation (Angstroms)
    I     Atom           X                Y                Z
 ----------------------------------------------------------------
    1      C       0.6936278556     1.9316426026    -0.7609245309
    2      C       0.6936372464     1.9316530635     0.7609178785
    3      C       0.4637785231     0.6642790467     0.0000070005
    4      H       1.6434743146     2.0312787673     1.2721179128
    5      H      -0.1494208439     2.3773195503     1.2740737748
    6      Br      1.8909141212    -0.6576959138    -0.0000001368
    7      I      -1.5146476159    -0.2445895520     0.0000004951
    8      H      -0.1494425030     2.3772915135    -1.2740753292
    9      H       1.6434566805     2.0312651338    -1.2721398995
 ----------------------------------------------------------------
 Molecular Point Group                 C1    NOp =  1
 Largest Abelian Subgroup              C1    NOp =  1
 Nuclear Repulsion Energy =   716.7899584375 hartrees
 There are       55 alpha and       55 beta electrons
 Requested basis set is 6-311++G(d,p)
 There are 81 shells and 204 basis functions

 Total QAlloc Memory Limit   2000 MB
 Mega-Array Size       188 MB
 MEM_STATIC part       192 MB

                       Distance Matrix (Angstroms)
             C (  1)   C (  2)   C (  3)   H (  4)   H (  5)   Br(  6)
   C (  2)  1.521842
   C (  3)  1.496014  1.496014
   H (  4)  2.246196  1.083255  2.208764
   H (  5)  2.247349  1.082910  2.221209  1.825985
   Br(  6)  2.952486  2.952490  1.945336  2.984978  3.872667
   I (  7)  3.192409  3.192421  2.177203  4.095314  3.218931  3.430526
   H (  8)  1.082910  2.247348  2.221202  3.133269  2.548149  3.872657
   H (  9)  1.083255  2.246198  2.208766  2.544258  3.133268  2.984977
             I (  7)   H (  8)
   H (  8)  3.218900
   H (  9)  4.095300  1.825986

 A cutoff of  1.0D-11 yielded   2804 shell pairs
 There are     18439 function pairs (     20483 Cartesian)

 -------------------------------------------------------
 OpenMP Integral Computing Module                       
 Release: version 1.0, May 2013, Q-Chem Inc. Pittsburgh 
 -------------------------------------------------------
 Integral Job Info:
 Integral job number is                      11
 Integral operator is                         1
 short-range coefficients                     0
 long-range coefficients              100000000
 Omega coefficients                           0
 if combine SR and LR in K                    0
 Integral screening is                        0
 Integral computing path is                   2
 max size of driver memory is            800000
 size of driver memory is                593474
 size of scratch memory is             29623520
 max col of scratch BK array               1296
 max len of scratch array in speh3          155
 max len of scratch index in speh4           18
 max int batch size is                      520
 min int batch size is                       52
 fixed nKL is                                45
 max L of basis functions is                  2
 order of int derivative is                   0
 number of shells is                         81
 number of basis is                         215
 number of cartesian basis is               215
 number of contracted shell pairs          2804
 number of primitive shell pairs           6135
 maxK2 (contraction) of shell pair           36
 max number of K2 of shell pair               1
 max number of CS2 of shell pair            373
 max number of PS2 of shell pair            474
 mem total for path MDJ                  530940
 -------------------------------------------------------
 Smallest overlap matrix eigenvalue = 4.98E-05
 Guess from superposition of atomic densities
 Warning:  Energy on first SCF cycle will be non-variational
 SAD guess density has 110.000000 electrons

 -----------------------------------------------------------------------
  General SCF calculation program by
  Eric Jon Sundstrom, Paul Horn, Yuezhi Mao, Dmitri Zuev, Alec White,
  David Stuck, Shaama M.S., Shane Yost, Joonho Lee, David Small,
  Daniel Levine, Susi Lehtola, Hugh Burton, Evgeny Epifanovsky
 -----------------------------------------------------------------------
 Exchange:     0.2000 Hartree-Fock + 0.0800 Slater + 0.7200 B88
 Correlation:  0.1900 VWN1RPA + 0.8100 LYP
 Using SG-1 standard quadrature grid
 using 4 threads for integral computing
 -------------------------------------------------------
 OpenMP Integral computing Module                
 Release: version 2.0, May 2017, Q-Chem Inc. Pleasanton 
 -------------------------------------------------------
 -------------------------------------------------------
 OpenMP BLAS3 based DFT computing Module                
 Release: version 1.0, May 2013, Q-Chem Inc. Pittsburgh 
 -------------------------------------------------------
 A restricted SCF calculation will be
 performed using DIIS
 SCF converges when DIIS error is below 1.0e-08
 ---------------------------------------
  Cycle       Energy         DIIS error
 ---------------------------------------
    1   -9611.1092163707      3.85e-02  
    2   -9610.3121530793      3.84e-03  
    3   -9610.2586198415      4.86e-03  
    4   -9610.3776725432      6.12e-04  
    5   -9610.3791287960      4.00e-04  
    6   -9610.3799167404      7.94e-05  
    7   -9610.3799496196      1.83e-05  
    8   -9610.3799510660      3.26e-06  
    9   -9610.3799510939      1.11e-06  
   10   -9610.3799510965      2.17e-07  
   11   -9610.3799510967      5.99e-08  
   12   -9610.3799510967      1.27e-08  
   13   -9610.3799510966      3.18e-09  Convergence criterion met
 ---------------------------------------
 SCF time:   CPU 43.74s  wall 11.00s 
 SCF   energy in the final basis set =    -9610.3799510966
 Total energy in the final basis set =    -9610.3799510966

 --------------------------------------------------------------

                    Orbital Energies (a.u.)
 --------------------------------------------------------------

 Alpha MOs
 -- Occupied --
*******-482.837-176.305-165.708-165.706-165.706 -62.490 -56.311
-56.307 -56.307 -35.801 -31.294 -31.288 -31.288 -22.945 -22.943
-22.943 -22.939 -22.939 -10.288 -10.209 -10.209  -8.699  -6.531
 -6.517  -6.517  -6.350  -4.763  -4.748  -4.748  -2.642  -2.638
 -2.637  -2.627  -2.627  -2.028  -2.024  -2.024  -2.011  -2.011
 -0.910  -0.789  -0.672  -0.640  -0.572  -0.514  -0.476  -0.404
 -0.382  -0.369  -0.350  -0.296  -0.288  -0.267  -0.265
 -- Virtual --
 -0.075  -0.032  -0.006   0.013   0.020   0.031   0.047   0.061
  0.064   0.067   0.079   0.082   0.091   0.102   0.109   0.122
  0.127   0.133   0.134   0.152   0.162   0.170   0.178   0.182
  0.214   0.224   0.224   0.239   0.251   0.259   0.279   0.282
  0.387   0.399   0.407   0.412   0.443   0.447   0.454   0.463
  0.470   0.471   0.495   0.542   0.552   0.554   0.574   0.584
  0.588   0.614   0.636   0.653   0.658   0.678   0.688   0.730
  0.739   0.786   0.809   0.885   0.907   0.929   1.049   1.175
  1.219   1.319   1.325   1.350   1.374   1.431   1.471   1.482
  1.513   1.529   1.582   1.616   1.687   1.714   1.729   1.792
  1.813   1.899   1.943   2.033   2.044   2.048   2.060   2.190
  2.202   2.222   2.229   2.230   2.468   2.502   2.548   2.615
  2.653   2.691   2.729   2.836   2.892   2.939   2.967   3.203
  3.459   3.624   3.763   3.822   3.979   3.991   4.011   4.034
  4.089   4.096   4.131   4.214   4.279   4.365   4.397   4.442
  6.033   6.050   6.088   6.651   7.578   7.601   7.692  23.622
 23.857  23.885  27.872  28.368  28.383  28.389  28.545  28.554
 28.581  28.615  28.695  47.924 127.906 127.919 127.941 151.668
289.773 289.794 289.9131020.7161901.831
 --------------------------------------------------------------

          Ground-State Mulliken Net Atomic Charges

     Atom                 Charge (a.u.)
  ----------------------------------------
      1 C                    -0.357130
      2 C                    -0.357129
      3 C                     0.049277
      4 H                     0.170127
      5 H                     0.162183
      6 Br                   -0.071922
      7 I                     0.072283
      8 H                     0.162184
      9 H                     0.170127
  ----------------------------------------
  Sum of atomic charges =     0.000000

 -----------------------------------------------------------------
                    Cartesian Multipole Moments
 -----------------------------------------------------------------
    Charge (ESU x 10^10)
                 0.0000
    Dipole Moment (Debye)
         X       0.2218      Y       2.0589      Z      -0.0000
       Tot       2.0708
    Quadrupole Moments (Debye-Ang)
        XX     -64.4135     XY       1.7468     YY     -62.3221
        XZ       0.0000     YZ       0.0000     ZZ     -65.9056
    Octopole Moments (Debye-Ang^2)
       XXX     -14.6514    XXY     -14.7336    XYY      -1.2062
       YYY     -28.7797    XXZ      -0.0001    XYZ       0.0000
       YYZ       0.0001    XZZ      -1.9852    YZZ      -5.7663
       ZZZ      -0.0001
    Hexadecapole Moments (Debye-Ang^3)
      XXXX    -891.7733   XXXY     -13.5825   XXYY    -217.9394
      XYYY     -28.5033   YYYY    -472.7654   XXXZ       0.0001
      XXYZ       0.0001   XYYZ       0.0001   YYYZ       0.0006
      XXZZ    -181.7926   XYZZ      -3.7303   YYZZ     -94.5130
      XZZZ      -0.0001   YZZZ      -0.0001   ZZZZ    -151.6970
 -----------------------------------------------------------------
 Calculating MO derivatives via CPSCF
 D1JvT checksum  = 655452 38848.0164818316
 D1KAT checksum  = 1499040 1837.6447058999
   1         3          27      0.129951    0.027935
   2         3          27      0.015620    0.003405
   3         3          27      0.001809    0.000661
   4        14          16      0.000132    0.000053
   5        28           2      0.000008    0.000005
   6        30           0      0.000000    0.000000    Roots Converged
 Time for AOints: 24.2 s (CPU) 6.1 s (wall)
 ------------------------------------------------------------------------------
                     AOints        : Timing summary (seconds)
 ------------------------------------------------------------------------------
     job step          cpu (% of tot)      sys (% of tot)     wall (% of tot)
 ------------------------------------------------------------------------------
  cpscf_lag         0.1123E+03 (31.9)   0.9000E-05 (19.1)   0.2865E+02 (31.3)
  iterzp            0.2157E+03 (61.2)   0.3500E-04 (74.5)   0.5652E+02 (61.7)
  make_fx           0.0000E+00 ( 0.0)   0.0000E+00 ( 0.0)   0.0000E+00 ( 0.0)
  AOints            0.2415E+02 ( 6.9)   0.2000E-05 ( 4.3)   0.6083E+01 ( 6.6)
 ------------------------------------------------------------------------------
   Grand Totals     0.3525E+03          0.4700E-04          0.9159E+02
 ------------------------------------------------------------------------------
 Calculating analytic Hessian of the SCF energy
 Polarizability Matrix (a.u.)
            1           2           3
    1-102.5133570  -2.3394954  -0.0000441
    2  -2.3394954 -85.9754946  -0.0000440
    3  -0.0000441  -0.0000440 -67.4062136

 Direct stationary perturbation theory relativistic correction:

 rels  =     113.767504911912
 relv  =    -378.817525124707
 rel2e =      51.224492563332
 E_rel =    -213.825527649463

 Hessian of the SCF Energy
            1           2           3           4           5           6
    1   0.6436169  -0.0670300  -0.0308488  -0.0674896   0.0088792   0.0050210
    2  -0.0670300   0.3206350  -0.1709893   0.0088797  -0.0196769   0.0272607
    3  -0.0308488  -0.1709893   0.5042160  -0.0050224  -0.0272631  -0.1982248
    4  -0.0674896   0.0088797  -0.0050224   0.6436147  -0.0670301   0.0308477
    5   0.0088792  -0.0196769  -0.0272631  -0.0670301   0.3206423   0.1709938
    6   0.0050210   0.0272607  -0.1982248   0.0308477   0.1709938   0.5042094
    7  -0.0617394  -0.0155680   0.0224439  -0.0617401  -0.0155689  -0.0224438
    8  -0.0193477  -0.1536838   0.1181244  -0.0193493  -0.1536870  -0.1181234
    9   0.0181750   0.0761655  -0.0766679  -0.0181748  -0.0761653  -0.0766642
   10   0.0063827   0.0000832   0.0033968  -0.2768437  -0.0197715  -0.1194844
   11   0.0146125  -0.0022089   0.0033637  -0.0172570  -0.0403632  -0.0149845
   12  -0.0237240  -0.0037858  -0.0120921  -0.1158178  -0.0161466  -0.1038358
   13   0.0001547  -0.0010785  -0.0017651  -0.2312174   0.0960649   0.1058349
   14  -0.0155379   0.0040158   0.0044137   0.0935474  -0.0859958  -0.0588941
   15   0.0206149  -0.0120574  -0.0123075   0.1027756  -0.0589600  -0.1045859
   16  -0.0038537   0.0061446   0.0016561  -0.0038535   0.0061442  -0.0016561
   17   0.0136425  -0.0155931  -0.0003191   0.0136424  -0.0155930   0.0003191
   18  -0.0128716   0.0068017   0.0019510   0.0128716  -0.0068014   0.0019508
   19  -0.0090084  -0.0077231  -0.0035126  -0.0090080  -0.0077227   0.0035128
   20  -0.0115077  -0.0071337  -0.0012059  -0.0115075  -0.0071333   0.0012062
   21   0.0105886   0.0015007   0.0015501  -0.0105885  -0.0015003   0.0015501
   22  -0.2312226   0.0960628  -0.1058352   0.0001546  -0.0010783   0.0017650
   23   0.0935451  -0.0859915   0.0588912  -0.0155384   0.0040158  -0.0044139
   24  -0.1027757   0.0589572  -0.1045850  -0.0206149   0.0120571  -0.0123073
   25  -0.2768406  -0.0197705   0.1194874   0.0063830   0.0000832  -0.0033970
   26  -0.0172560  -0.0403628   0.0149844   0.0146128  -0.0022089  -0.0033640
   27   0.1158207   0.0161466  -0.1038399   0.0237235   0.0037858  -0.0120923
            7           8           9          10          11          12
    1  -0.0617394  -0.0193477   0.0181750   0.0063827   0.0146125  -0.0237240
    2  -0.0155680  -0.1536838   0.0761655   0.0000832  -0.0022089  -0.0037858
    3   0.0224439   0.1181244  -0.0766679   0.0033968   0.0033637  -0.0120921
    4  -0.0617401  -0.0193493  -0.0181748  -0.2768437  -0.0172570  -0.1158178
    5  -0.0155689  -0.1536870  -0.0761653  -0.0197715  -0.0403632  -0.0161466
    6  -0.0224438  -0.1181234  -0.0766642  -0.1194844  -0.0149845  -0.1038358
    7   0.2490001   0.0072653  -0.0000003  -0.0038531  -0.0254478  -0.0016330
    8   0.0072653   0.4290869  -0.0000001   0.0009930  -0.0041731  -0.0007483
    9  -0.0000003  -0.0000001   0.2188318  -0.0005778  -0.0151943  -0.0065880
   10  -0.0038531   0.0009930  -0.0005778   0.2874568   0.0211789   0.1259143
   11  -0.0254478  -0.0041731  -0.0151943   0.0211789   0.0429423   0.0191488
   12  -0.0016330  -0.0007483  -0.0065880   0.1259143   0.0191488   0.1134089
   13   0.0045624  -0.0046174  -0.0049248  -0.0147492   0.0102432   0.0128867
   14   0.0215393  -0.0111312  -0.0123931  -0.0034412   0.0023818   0.0025974
   15   0.0007522  -0.0012216  -0.0060393  -0.0108487   0.0071324   0.0090909
   16  -0.0774396   0.0567307   0.0000003   0.0006847  -0.0012456   0.0005650
   17   0.0423946  -0.0697537  -0.0000003   0.0019554   0.0018362  -0.0010904
   18   0.0000003  -0.0000005  -0.0257973   0.0008813   0.0012326   0.0003840
   19  -0.0494996  -0.0180506   0.0000002  -0.0002068  -0.0012644   0.0013954
   20  -0.0107067  -0.0213541  -0.0000004  -0.0007436  -0.0016961   0.0015360
   21   0.0000002  -0.0000006  -0.0144472  -0.0005259  -0.0019477   0.0005121
   22   0.0045623  -0.0046172   0.0049245   0.0004220  -0.0001606   0.0001807
   23   0.0215398  -0.0111312   0.0123933   0.0004049   0.0010390  -0.0033987
   24  -0.0007529   0.0012218  -0.0060395   0.0014771   0.0031365  -0.0033302
   25  -0.0038530   0.0009931   0.0005776   0.0007067  -0.0006592   0.0002327
   26  -0.0254475  -0.0041728   0.0151947  -0.0006592   0.0002421   0.0018876
   27   0.0016332   0.0007482  -0.0065884  -0.0002327  -0.0018875   0.0024502
           13          14          15          16          17          18
    1   0.0001547  -0.0155379   0.0206149  -0.0038537   0.0136425  -0.0128716
    2  -0.0010785   0.0040158  -0.0120574   0.0061446  -0.0155931   0.0068017
    3  -0.0017651   0.0044137  -0.0123075   0.0016561  -0.0003191   0.0019510
    4  -0.2312174   0.0935474   0.1027756  -0.0038535   0.0136424   0.0128716
    5   0.0960649  -0.0859958  -0.0589600   0.0061442  -0.0155930  -0.0068014
    6   0.1058349  -0.0588941  -0.1045859  -0.0016561   0.0003191   0.0019508
    7   0.0045624   0.0215393   0.0007522  -0.0774396   0.0423946   0.0000003
    8  -0.0046174  -0.0111312  -0.0012216   0.0567307  -0.0697537  -0.0000005
    9  -0.0049248  -0.0123931  -0.0060393   0.0000003  -0.0000003  -0.0257973
   10  -0.0147492  -0.0034412  -0.0108487   0.0006847   0.0019554   0.0008813
   11   0.0102432   0.0023818   0.0071324  -0.0012456   0.0018362   0.0012326
   12   0.0128867   0.0025974   0.0090909   0.0005650  -0.0010904   0.0003840
   13   0.2384683  -0.0997629  -0.1106498   0.0006396  -0.0001178  -0.0003288
   14  -0.0997629   0.0909824   0.0649153   0.0010667  -0.0030862  -0.0026498
   15  -0.1106498   0.0649153   0.1134861  -0.0008391   0.0022710   0.0007296
   16   0.0006396   0.0010667  -0.0008391   0.1076392  -0.0755033  -0.0000002
   17  -0.0001178  -0.0030862   0.0022710  -0.0755033   0.1001104   0.0000002
   18  -0.0003288  -0.0026498   0.0007296  -0.0000002   0.0000002   0.0179471
   19   0.0005032   0.0015898  -0.0008384  -0.0251411   0.0021487   0.0000001
   20  -0.0011645   0.0015458  -0.0010969   0.0068415   0.0033294   0.0000000
   21  -0.0003618   0.0007656   0.0003697  -0.0000000   0.0000000   0.0017212
   22   0.0012166   0.0005937   0.0005105   0.0006397  -0.0001178   0.0003288
   23   0.0005937   0.0002483   0.0021535   0.0010668  -0.0030863   0.0026499
   24  -0.0005105  -0.0021535   0.0025866   0.0008391  -0.0022710   0.0007295
   25   0.0004220   0.0004050  -0.0014771   0.0006847   0.0019554  -0.0008813
   26  -0.0001606   0.0010390  -0.0031365  -0.0012456   0.0018363  -0.0012327
   27  -0.0001807   0.0033985  -0.0033301  -0.0005650   0.0010903   0.0003840
           19          20          21          22          23          24
    1  -0.0090084  -0.0115077   0.0105886  -0.2312226   0.0935451  -0.1027757
    2  -0.0077231  -0.0071337   0.0015007   0.0960628  -0.0859915   0.0589572
    3  -0.0035126  -0.0012059   0.0015501  -0.1058352   0.0588912  -0.1045850
    4  -0.0090080  -0.0115075  -0.0105885   0.0001546  -0.0155384  -0.0206149
    5  -0.0077227  -0.0071333  -0.0015003  -0.0010783   0.0040158   0.0120571
    6   0.0035128   0.0012062   0.0015501   0.0017650  -0.0044139  -0.0123073
    7  -0.0494996  -0.0107067   0.0000002   0.0045623   0.0215398  -0.0007529
    8  -0.0180506  -0.0213541  -0.0000006  -0.0046172  -0.0111312   0.0012218
    9   0.0000002  -0.0000004  -0.0144472   0.0049245   0.0123933  -0.0060395
   10  -0.0002068  -0.0007436  -0.0005259   0.0004220   0.0004049   0.0014771
   11  -0.0012644  -0.0016961  -0.0019477  -0.0001606   0.0010390   0.0031365
   12   0.0013954   0.0015360   0.0005121   0.0001807  -0.0033987  -0.0033302
   13   0.0005032  -0.0011645  -0.0003618   0.0012166   0.0005937  -0.0005105
   14   0.0015898   0.0015458   0.0007656   0.0005937   0.0002483  -0.0021535
   15  -0.0008384  -0.0010969   0.0003697   0.0005105   0.0021535   0.0025866
   16  -0.0251411   0.0068415  -0.0000000   0.0006397   0.0010668   0.0008391
   17   0.0021487   0.0033294   0.0000000  -0.0001178  -0.0030863  -0.0022710
   18   0.0000001   0.0000000   0.0017212   0.0003288   0.0026499   0.0007295
   19   0.0920644   0.0306968  -0.0000005   0.0005032   0.0015899   0.0008384
   20   0.0306968   0.0325923   0.0000001  -0.0011646   0.0015458   0.0010968
   21  -0.0000005   0.0000001   0.0078623   0.0003619  -0.0007656   0.0003696
   22   0.0005032  -0.0011646   0.0003619   0.2384735  -0.0997606   0.1106502
   23   0.0015899   0.0015458  -0.0007656  -0.0997606   0.0909785  -0.0649125
   24   0.0008384   0.0010968   0.0003696   0.1106502  -0.0649125   0.1134851
   25  -0.0002068  -0.0007436   0.0005259  -0.0147492  -0.0034412   0.0108492
   26  -0.0012644  -0.0016961   0.0019477   0.0102427   0.0023816  -0.0071324
   27  -0.0013953  -0.0015360   0.0005121  -0.0128864  -0.0025973   0.0090911
           25          26          27
    1  -0.2768406  -0.0172560   0.1158207
    2  -0.0197705  -0.0403628   0.0161466
    3   0.1194874   0.0149844  -0.1038399
    4   0.0063830   0.0146128   0.0237235
    5   0.0000832  -0.0022089   0.0037858
    6  -0.0033970  -0.0033640  -0.0120923
    7  -0.0038530  -0.0254475   0.0016332
    8   0.0009931  -0.0041728   0.0007482
    9   0.0005776   0.0151947  -0.0065884
   10   0.0007067  -0.0006592  -0.0002327
   11  -0.0006592   0.0002421  -0.0018875
   12   0.0002327   0.0018876   0.0024502
   13   0.0004220  -0.0001606  -0.0001807
   14   0.0004050   0.0010390   0.0033985
   15  -0.0014771  -0.0031365  -0.0033301
   16   0.0006847  -0.0012456  -0.0005650
   17   0.0019554   0.0018363   0.0010903
   18  -0.0008813  -0.0012327   0.0003840
   19  -0.0002068  -0.0012644  -0.0013953
   20  -0.0007436  -0.0016961  -0.0015360
   21   0.0005259   0.0019477   0.0005121
   22  -0.0147492   0.0102427  -0.0128864
   23  -0.0034412   0.0023816  -0.0025973
   24   0.0108492  -0.0071324   0.0090911
   25   0.2874533   0.0211778  -0.1259173
   26   0.0211778   0.0429416  -0.0191487
   27  -0.1259173  -0.0191487   0.1134133
 Gradient time:  CPU 462.67 s  wall 120.76 s
 **********************************************************************
 **                                                                  **
 **                       VIBRATIONAL ANALYSIS                       **
 **                       --------------------                       **
 **                                                                  **
 **        VIBRATIONAL FREQUENCIES (CM**-1) AND NORMAL MODES         **
 **     FORCE CONSTANTS (mDYN/ANGSTROM) AND REDUCED MASSES (AMU)     **
 **                  INFRARED INTENSITIES (KM/MOL)                   **
 **                                                                  **
 **********************************************************************


 Mode:                 1                      2                      3
 Frequency:       144.64                 219.58                 264.83
 Force Cnst:      0.4236                 0.1257                 0.0861
 Red. Mass:      34.3649                 4.4246                 2.0832
 IR Active:          YES                    YES                    YES
 IR Intens:        0.019                  0.485                  0.093
 Raman Active:       YES                    YES                    YES
               X      Y      Z        X      Y      Z        X      Y      Z
 C         -0.017 -0.308 -0.003    0.310  0.034 -0.000    0.208  0.006 -0.000
 C         -0.017 -0.308  0.003    0.310  0.034  0.000   -0.208 -0.006 -0.000
 C          0.063 -0.319  0.000    0.027  0.083  0.000   -0.000  0.000 -0.066
 H         -0.024 -0.247  0.001    0.308 -0.224  0.054   -0.372  0.054  0.291
 H         -0.040 -0.354  0.002    0.404  0.280 -0.058   -0.396 -0.060 -0.260
 Br         0.480  0.038 -0.000   -0.026  0.066  0.000   -0.000  0.000 -0.020
 I         -0.300  0.074  0.000   -0.056 -0.056 -0.000   -0.000 -0.000  0.018
 H         -0.040 -0.354 -0.002    0.404  0.280  0.058    0.396  0.060 -0.260
 H         -0.024 -0.247 -0.001    0.308 -0.224 -0.054    0.372 -0.054  0.291
 TransDip  -0.002 -0.004 -0.000    0.020  0.009 -0.000   -0.000 -0.000  0.010

 Mode:                 4                      5                      6
 Frequency:       330.35                 340.48                 588.14
 Force Cnst:      0.3968                 0.2787                 0.6550
 Red. Mass:       6.1708                 4.0806                 3.2137
 IR Active:          YES                    YES                    YES
 IR Intens:        5.115                  0.821                 53.564
 Raman Active:       YES                    YES                    YES
               X      Y      Z        X      Y      Z        X      Y      Z
 C         -0.024  0.337  0.010    0.021 -0.248  0.034    0.018 -0.054 -0.019
 C         -0.024  0.337 -0.010   -0.021  0.248  0.034    0.018 -0.054  0.019
 C          0.164  0.247 -0.000    0.000  0.000  0.372    0.405 -0.067 -0.000
 H         -0.024  0.539 -0.043   -0.046  0.438  0.047    0.032  0.387 -0.086
 H         -0.090  0.173  0.028   -0.063  0.381 -0.148   -0.134 -0.469  0.119
 Br         0.064 -0.111  0.000    0.000 -0.000 -0.042   -0.044  0.035  0.000
 I         -0.049 -0.029  0.000   -0.000 -0.000 -0.014   -0.013 -0.004 -0.000
 H         -0.090  0.173 -0.028    0.063 -0.381 -0.148   -0.134 -0.469 -0.119
 H         -0.024  0.539  0.043    0.046 -0.438  0.047    0.032  0.387  0.086
 TransDip   0.038  0.061  0.000    0.000  0.000 -0.029    0.228 -0.053  0.000

 Mode:                 7                      8                      9
 Frequency:       769.68                 860.69                 926.79
 Force Cnst:      0.3635                 2.3651                 0.6360
 Red. Mass:       1.0414                 5.4188                 1.2568
 IR Active:          YES                    YES                    YES
 IR Intens:        7.547                  0.064                  0.214
 Raman Active:       YES                    YES                    YES
               X      Y      Z        X      Y      Z        X      Y      Z
 C          0.018 -0.007 -0.002   -0.035 -0.119 -0.332    0.069 -0.055  0.032
 C          0.018 -0.007  0.002   -0.035 -0.119  0.332   -0.069  0.055  0.032
 C          0.047 -0.006 -0.000    0.030  0.384 -0.000    0.000 -0.000 -0.072
 H         -0.219 -0.017  0.442   -0.013 -0.261  0.325    0.038 -0.432 -0.071
 H         -0.202  0.103 -0.451   -0.031 -0.109  0.336    0.206  0.491  0.105
 Br        -0.002 -0.001  0.000    0.009 -0.011 -0.000   -0.000  0.000 -0.002
 I         -0.000  0.001 -0.000   -0.001 -0.001 -0.000    0.000  0.000  0.001
 H         -0.202  0.103  0.451   -0.031 -0.109 -0.336   -0.206 -0.491  0.106
 H         -0.219 -0.017 -0.442   -0.013 -0.261 -0.325   -0.038  0.432 -0.071
 TransDip   0.088  0.004 -0.000   -0.006  0.006  0.000    0.000  0.000 -0.015

 Mode:                10                     11                     12
 Frequency:       952.85                1062.35                1090.27
 Force Cnst:      2.5002                 0.7916                 0.9525
 Red. Mass:       4.6738                 1.1905                 1.3601
 IR Active:          YES                    YES                    YES
 IR Intens:        2.773                 17.823                  0.929
 Raman Active:       YES                    YES                    YES
               X      Y      Z        X      Y      Z        X      Y      Z
 C          0.095  0.220 -0.168   -0.017 -0.076 -0.046   -0.018 -0.112 -0.054
 C         -0.095 -0.220 -0.168   -0.017 -0.076  0.046    0.018  0.112 -0.054
 C          0.000  0.000  0.403    0.003  0.012  0.000   -0.000  0.000  0.027
 H         -0.070 -0.525 -0.153    0.098  0.402 -0.266   -0.078 -0.430  0.229
 H          0.142  0.084 -0.043    0.072  0.428 -0.249   -0.075 -0.415  0.250
 Br         0.000 -0.000 -0.004   -0.000 -0.000 -0.000    0.000 -0.000 -0.000
 I         -0.000 -0.000 -0.001    0.000  0.000 -0.000    0.000 -0.000 -0.000
 H         -0.142 -0.084 -0.043    0.073  0.428  0.249    0.075  0.415  0.250
 H          0.070  0.525 -0.153    0.098  0.402  0.266    0.078  0.430  0.229
 TransDip   0.000 -0.000  0.053    0.029  0.132 -0.000   -0.000 -0.000  0.031

 Mode:                13                     14                     15
 Frequency:      1124.87                1172.62                1248.37
 Force Cnst:      1.1423                 1.0377                 3.4217
 Red. Mass:       1.5323                 1.2809                 3.7266
 IR Active:          YES                    YES                    YES
 IR Intens:       67.847                  0.017                  6.150
 Raman Active:       YES                    YES                    YES
               X      Y      Z        X      Y      Z        X      Y      Z
 C         -0.087  0.015  0.014   -0.110  0.019 -0.000   -0.017 -0.118  0.215
 C         -0.087  0.015 -0.014    0.110 -0.019 -0.000   -0.017 -0.118 -0.215
 C          0.175 -0.028  0.000    0.000 -0.000 -0.001    0.038  0.354 -0.000
 H         -0.007 -0.501 -0.063   -0.104 -0.201  0.444    0.036 -0.225 -0.351
 H          0.173  0.435  0.047   -0.031  0.210 -0.441   -0.133 -0.245 -0.352
 Br        -0.003  0.001  0.000   -0.000  0.000  0.000    0.004 -0.004 -0.000
 I         -0.001  0.000  0.000    0.000  0.000 -0.000   -0.001 -0.001 -0.000
 H          0.173  0.435 -0.047    0.031 -0.210 -0.441   -0.133 -0.245  0.352
 H         -0.007 -0.501  0.063    0.104  0.201  0.444    0.036 -0.225  0.351
 TransDip   0.263 -0.018  0.000    0.000 -0.000  0.004   -0.006  0.079  0.000

 Mode:                16                     17                     18
 Frequency:      1460.36                1489.07                3133.03
 Force Cnst:      1.3601                 1.6228                 6.0750
 Red. Mass:       1.0824                 1.2422                 1.0504
 IR Active:          YES                    YES                    YES
 IR Intens:       10.759                  7.812                  3.982
 Raman Active:       YES                    YES                    YES
               X      Y      Z        X      Y      Z        X      Y      Z
 C          0.003  0.022 -0.053    0.010  0.055 -0.081    0.005  0.021 -0.039
 C         -0.003 -0.022 -0.053    0.010  0.055  0.081   -0.005 -0.021 -0.039
 C         -0.000  0.000 -0.015   -0.006 -0.045  0.000    0.000  0.000  0.000
 H         -0.243  0.254  0.362    0.258 -0.255 -0.340    0.448  0.041  0.231
 H          0.315  0.139  0.352   -0.334 -0.142 -0.333   -0.390  0.199  0.226
 Br         0.000 -0.000  0.000   -0.000  0.000  0.000    0.000  0.000  0.000
 I          0.000 -0.000  0.000    0.000  0.000  0.000    0.000  0.000  0.000
 H         -0.315 -0.139  0.352   -0.334 -0.142  0.333    0.389 -0.199  0.226
 H          0.243 -0.254  0.362    0.258 -0.255  0.340   -0.447 -0.041  0.231
 TransDip   0.000  0.000  0.105   -0.009 -0.089  0.000   -0.000 -0.000 -0.064

 Mode:                19                     20                     21
 Frequency:      3133.64                3214.42                3225.11
 Force Cnst:      6.1217                 6.8187                 6.8420
 Red. Mass:       1.0581                 1.1201                 1.1165
 IR Active:          YES                    YES                    YES
 IR Intens:        1.167                  0.000                  0.360
 Raman Active:       YES                    YES                    YES
               X      Y      Z        X      Y      Z        X      Y      Z
 C         -0.005 -0.022  0.042    0.070 -0.014  0.001   -0.069  0.014 -0.001
 C         -0.005 -0.022 -0.042   -0.070  0.014  0.001   -0.069  0.014  0.001
 C          0.001  0.004 -0.000   -0.000 -0.000 -0.000   -0.001  0.000 -0.000
 H          0.449  0.040  0.227    0.432  0.047  0.229    0.430  0.044  0.234
 H         -0.391  0.199  0.223    0.393 -0.209 -0.236    0.392 -0.206 -0.240
 Br         0.000  0.000 -0.000    0.000 -0.000 -0.000    0.000 -0.000  0.000
 I          0.000  0.000 -0.000    0.000  0.000  0.000    0.000  0.000 -0.000
 H         -0.392  0.199 -0.223   -0.393  0.209 -0.236    0.392 -0.206  0.241
 H          0.449  0.040 -0.228   -0.431 -0.047  0.229    0.430  0.044 -0.234
 TransDip  -0.011 -0.033  0.000   -0.000  0.000 -0.001   -0.018  0.006  0.000

 STANDARD THERMODYNAMIC QUANTITIES AT   298.15 K  AND     1.00 ATM

   This Molecule has  0 Imaginary Frequencies
   Zero point vibrational energy:       38.244 kcal/mol

   Atom    1 Element C  Has Mass   12.00000
   Atom    2 Element C  Has Mass   12.00000
   Atom    3 Element C  Has Mass   12.00000
   Atom    4 Element H  Has Mass    1.00783
   Atom    5 Element H  Has Mass    1.00783
   Atom    6 Element Br Has Mass   78.91830
   Atom    7 Element I  Has Mass  126.90440
   Atom    8 Element H  Has Mass    1.00783
   Atom    9 Element H  Has Mass    1.00783
   Molecular Mass:   245.854020 amu
   Principal axes and moments of inertia in amu*Bohr^2:
                             1           2           3
    Eigenvalues --      624.46767  2186.70861  2665.26296
          X               0.99970     0.02445     0.00000
          Y              -0.02445     0.99970     0.00000
          Z              -0.00000    -0.00000     1.00000
   Rotational Symmetry Number is   1
   The Molecule is an Asymmetric Top
   Translational Enthalpy:        0.889 kcal/mol
   Rotational Enthalpy:           0.889 kcal/mol
   Vibrational Enthalpy:         40.086 kcal/mol
   gas constant (RT):             0.592 kcal/mol
   Translational Entropy:        42.399  cal/mol.K
   Rotational Entropy:           29.677  cal/mol.K
   Vibrational Entropy:          10.208  cal/mol.K

   Total Enthalpy:               42.456 kcal/mol
   Total Entropy:                82.284  cal/mol.K

 ======================================================================

 STANDARD THERMODYNAMIC QUANTITIES FOR ANHARMONIC VIBRATION -- TOSH

   Zero point vibrational energy: ************ kcal/mol

   Vibrational Enthalpy:       Infinity kcal/mol
   Vibrational Entropy:             NaN  cal/mol.K

   Total Enthalpy:             Infinity kcal/mol
   Total Entropy:                   NaN  cal/mol.K

 ======================================================================

 STANDARD THERMODYNAMIC QUANTITIES FOR ANHARMONIC VIBRATION -- VPT2

   Zero point vibrational energy: ************ kcal/mol

   Vibrational Enthalpy:       Infinity kcal/mol
   Vibrational Entropy:             NaN  cal/mol.K

   Total Enthalpy:             Infinity kcal/mol
   Total Entropy:                   NaN  cal/mol.K

 ======================================================================

Archival summary:
1\1\garfield\FREQ\ProcedureUnspecified\BasisUnspecified\1r134\taweetha\TueOct921:16:092018TueOct921:16:092018\0\\#,FREQ,ProcedureUnspecified,BasisUnspecified,\\0,1\I\C,1,2.1772\C,2,1.49601,1,119.556\H,3,1.08291,2,118.038,1,-1.57529,0\H,3,1.08325,2,116.915,1,142.08,0\C,2,1.49601,1,119.555,3,-71.5658,0\H,6,1.08291,2,118.037,1,1.57631,0\H,6,1.08325,2,116.915,1,-142.079,0\Br,2,1.94534,1,112.517,3,144.218,0\\\@

 Total job time:  132.16s(wall), 506.62s(cpu) 
 Tue Oct  9 21:16:09 2018

        *************************************************************
        *                                                           *
        *  Thank you very much for using Q-Chem.  Have a nice day.  *
        *                                                           *
        *************************************************************
