# Supplementary material for: Geometric and energetic data from ab initio calculations of haloethene, haloimine, halomethylenephosphine, haloiminophosphine, halodiazene, halodiphosphene and halocyclopropane
Source: Data Brief. 2019 Nov 2;27:104738. doi: 10.1016/j.dib.2019.104738 (PMC6861602; doi:10.1016/j.dib.2019.104738)
Supplement: Multimedia component 3 [file mmc3.zip › CCC/B3LYP/HHCCCClCl.out]

Q-Chem Developer Version!
                  Welcome to Q-Chem
     A Quantum Leap Into The Future Of Chemistry


 Q-Chem 5.1, Q-Chem, Inc., Pleasanton, CA (2018)

 Yihan Shao,  Zhengting Gan,  E. Epifanovsky,  A. T. B. Gilbert,  M. Wormit,  
 J. Kussmann,  A. W. Lange,  A. Behn,  Jia Deng,  Xintian Feng,  D. Ghosh,  
 M. Goldey,  P. R. Horn,  L. D. Jacobson,  I. Kaliman,  T. Kus,  A. Landau,  
 Jie Liu,  E. I. Proynov,  R. M. Richard,  R. P. Steele,  E. J. Sundstrom,  
 H. L. Woodcock III,  P. M. Zimmerman,  D. Zuev,  B. Albrecht,  E. Alguire,  
 S. A. Baeppler,  D. Barton,  Z. Benda,  Y. A. Bernard,  E. J. Berquist,  
 K. B. Bravaya,  H. Burton,  D. Casanova,  Chun-Min Chang,  Yunqing Chen,  
 A. Chien,  K. D. Closser,  M. P. Coons,  S. Coriani,  S. Dasgupta,  
 A. L. Dempwolff,  M. Diedenhofen,  Hainam Do,  R. G. Edgar,  Po-Tung Fang,  
 S. Faraji,  S. Fatehi,  Qingguo Feng,  K. D. Fenk,  J. Fosso-Tande,  
 Qinghui Ge,  A. Ghysels,  G. Gidofalvi,  J. Gomes,  J. Gonthier,  A. Gunina,  
 D. Hait,  M. W. D. Hanson-Heine,  P. H. P. Harbach,  A. W. Hauser,  
 J. E. Herr,  E. G. Hohenstein,  Z. C. Holden,  Kerwin Hui,  B. C. Huynh,  
 T.-C. Jagau,  Hyunjun Ji,  B. Kaduk,  K. Khistyaev,  Jaehoon Kim,  
 P. Klunzinger,  K. Koh,  D. Kosenkov,  L. Koulias,  T. Kowalczyk,  
 C. M. Krauter,  A. Kunitsa,  Ka Un Lao,  A. Laurent,  K. V. Lawler,  
 Joonho Lee,  D. Lefrancois,  S. Lehtola,  D. S. Levine,  Yi-Pei Li,  
 You-Sheng Lin,  Fenglai Liu,  E. Livshits,  A. Luenser,  P. Manohar,  
 E. Mansoor,  S. F. Manzer,  Shan-Ping Mao,  Yuezhi Mao,  N. Mardirossian,  
 A. V. Marenich,  T. Markovich,  L. A. Martinez-Martinez,  S. A. Maurer,  
 N. J. Mayhall,  S. C. McKenzie,  J.-M. Mewes,  A. F. Morrison,  
 J. W. Mullinax,  K. Nanda,  T. S. Nguyen-Beck,  R. Olivares-Amaya,  
 J. A. Parkhill,  T. M. Perrine,  F. Plasser,  P. Pokhilko,  S. Prager,  
 A. Prociuk,  E. Ramos,  D. R. Rehn,  F. Rob,  M. Schneider,  N. Sergueev,  
 S. M. Sharada,  S. Sharma,  D. W. Small,  T. Stauch,  T. Stein,  
 Yu-Chuan Su,  A. J. W. Thom,  A. Tkatchenko,  T. Tsuchimochi,  N. M. Tubman,  
 L. Vogt,  M. L. Vidal,  O. Vydrov,  M. A. Watson,  J. Wenzel,  
 M. de Wergifosse,  T. A. Wesolowski,  A. White,  J. Witte,  A. Yamada,  
 Jun Yang,  K. Yao,  S. Yeganeh,  S. R. Yost,  Zhi-Qiang You,  A. Zech,  
 Igor Ying Zhang,  Xing Zhang,  Yan Zhao,  Ying Zhu,  B. R. Brooks,  
 G. K. L. Chan,  C. J. Cramer,  M. S. Gordon,  W. J. Hehre,  A. Klamt,  
 M. W. Schmidt,  C. D. Sherrill,  D. G. Truhlar,  A. Aspuru-Guzik,  R. Baer,  
 A. T. Bell,  N. A. Besley,  Jeng-Da Chai,  A. E. DePrince, III,  
 R. A. DiStasio Jr.,  A. Dreuw,  B. D. Dunietz,  T. R. Furlani,  
 Chao-Ping Hsu,  Yousung Jung,  Jing Kong,  D. S. Lambrecht,  WanZhen Liang,  
 C. Ochsenfeld,  V. A. Rassolov,  L. V. Slipchenko,  J. E. Subotnik,  
 T. Van Voorhis,  J. M. Herbert,  A. I. Krylov,  P. M. W. Gill,  M. Head-Gordon

 Contributors to earlier versions of Q-Chem not listed above: 
 R. D. Adamson,  B. Austin,  J. Baker,  G. J. O. Beran,  K. Brandhorst,  
 S. T. Brown,  E. F. C. Byrd,  A. K. Chakraborty,  C.-L. Cheng,  
 Siu Hung Chien,  D. M. Chipman,  D. L. Crittenden,  H. Dachsel,  
 R. J. Doerksen,  A. D. Dutoi,  L. Fusti-Molnar,  W. A. Goddard III,  
 A. Golubeva-Zadorozhnaya,  S. R. Gwaltney,  G. Hawkins,  A. Heyden,  
 S. Hirata,  G. Kedziora,  F. J. Keil,  C. Kelley,  Jihan Kim,  R. A. King,  
 R. Z. Khaliullin,  P. P. Korambath,  W. Kurlancheek,  A. M. Lee,  M. S. Lee,  
 S. V. Levchenko,  Ching Yeh Lin,  D. Liotard,  R. C. Lochan,  I. Lotan,  
 P. E. Maslen,  N. Nair,  D. P. O'Neill,  D. Neuhauser,  E. Neuscamman,  
 C. M. Oana,  R. Olson,  B. Peters,  R. Peverati,  P. A. Pieniazek,  
 Y. M. Rhee,  J. Ritchie,  M. A. Rohrdanz,  E. Rosta,  N. J. Russ,  
 H. F. Schaefer III,  N. E. Schultz,  N. Shenvi,  A. C. Simmonett,  A. Sodt,  
 D. Stuck,  K. S. Thanthiriwatte,  V. Vanovschi,  Tao Wang,  A. Warshel,  
 C. F. Williams,  Q. Wu,  X. Xu,  W. Zhang

 Please cite Q-Chem as follows:
 Y. Shao et al., Mol. Phys. 113, 184-215 (2015)
 DOI: 10.1080/00268976.2014.952696

 Q-Chem 5.1.1 for Intel X86 EM64T Linux

 Parts of Q-Chem use Armadillo 8.300.2 (Tropical Shenanigans).
 http://arma.sourceforge.net/

 Q-Chem begins on Thu Oct 11 03:48:27 2018  

Host: 
0

     Scratch files written to /scratch/taweetham/qchem2995//
Input Ideriv = 2
Curr. Ideriv = -1
Max.  Ideriv = 2

Checking the input file for inconsistencies... 	...done.

--------------------------------------------------------------
User input:
--------------------------------------------------------------
$molecule
0 1
C 
C 1 CC 
C 2 CC 1 60.0
H 2 CH 1 ANG  3 pDHA
H 2 CH 1 ANG  3 mDHA
Cl 3 CCl 1 ANG  2 mDHA
Cl 3 CCl 1 ANG  2 pDHA
H 1 CH 2 ANG  3 pDHA
H 1 CH 2 ANG  3 mDHA

CC=1.54
CH=1.09
CF=1.35
CCl=1.77
CBr=1.94
CI=2.14
ANG=118.0
pDHA=107.9
mDHA=-107.9
$end

$rem
   job_type	optimization
   basis	6-311++g**
   method	b3lyp
   mem_total	32000
$end

--------------------------------------------------------------
 ----------------------------------------------------------------
             Standard Nuclear Orientation (Angstroms)
    I     Atom           X                Y                Z
 ----------------------------------------------------------------
    1      C       0.7701177182     1.5140232893     0.0000000000
    2      C      -0.7698822211     1.5144556254     0.0000000000
    3      C      -0.0002566655     0.1805603881     0.0000000000
    4      H      -1.2815231610     1.8104032406     0.9158267072
    5      H      -1.2815231610     1.8104032406    -0.9158267072
    6      Cl     -0.0000198870    -0.7792473372     1.4871681393
    7      Cl     -0.0000198870    -0.7792473372    -1.4871681393
    8      H       1.2819247448     1.8096835839    -0.9158267072
    9      H       1.2819247448     1.8096835839     0.9158267072
 ----------------------------------------------------------------
 Molecular Point Group                 Cs    NOp =  2
 Largest Abelian Subgroup              Cs    NOp =  2
 Nuclear Repulsion Energy =   271.5252274023 hartrees
 There are       28 alpha and       28 beta electrons
 Requested basis set is 6-311++G(d,p)
 There are 64 shells and 154 basis functions

 Total QAlloc Memory Limit  32000 MB
 Mega-Array Size       188 MB
 MEM_STATIC part       192 MB
 A cutoff of  1.0D-11 yielded   1926 shell pairs
 There are     11645 function pairs (     12455 Cartesian)
 Smallest overlap matrix eigenvalue = 6.28E-05

 Scale SEOQF with 1.000000e-01/1.000000e-01/1.000000e-01

 Standard Electronic Orientation quadrupole field applied
 Nucleus-field energy     =    -0.0000000035 hartrees
 Guess from superposition of atomic densities
 Warning:  Energy on first SCF cycle will be non-variational
 SAD guess density has 56.000000 electrons

 -----------------------------------------------------------------------
  General SCF calculation program by
  Eric Jon Sundstrom, Paul Horn, Yuezhi Mao, Dmitri Zuev, Alec White,
  David Stuck, Shaama M.S., Shane Yost, Joonho Lee, David Small,
  Daniel Levine, Susi Lehtola, Hugh Burton, Evgeny Epifanovsky
 -----------------------------------------------------------------------
 Exchange:     0.2000 Hartree-Fock + 0.0800 Slater + 0.7200 B88
 Correlation:  0.1900 VWN1RPA + 0.8100 LYP
 Using SG-1 standard quadrature grid
 A restricted SCF calculation will be
 performed using DIIS
 SCF converges when DIIS error is below 1.0e-08
 ---------------------------------------
  Cycle       Energy         DIIS error
 ---------------------------------------
    1   -1037.9829490516      4.37e-02  
    2   -1037.1036107324      4.59e-03  
    3   -1037.0646661033      5.87e-03  
    4   -1037.1662936901      5.58e-04  
    5   -1037.1670175868      2.77e-04  
    6   -1037.1672059992      1.15e-04  
    7   -1037.1672434910      1.47e-05  
    8   -1037.1672439959      1.81e-06  
    9   -1037.1672440065      4.09e-07  
   10   -1037.1672440069      7.55e-08  
   11   -1037.1672440068      1.07e-08  
   12   -1037.1672440069      3.27e-09  Convergence criterion met
 ---------------------------------------
 SCF time:   CPU 22.40s  wall 28.00s 
 SCF   energy in the final basis set =    -1037.1672440069
 Total energy in the final basis set =    -1037.1672440069

 --------------------------------------------------------------
             Orbital Energies (a.u.) and Symmetries
 --------------------------------------------------------------

 Alpha MOs, Restricted
 -- Occupied --                  
-101.56 -101.56  -10.31  -10.21  -10.21   -9.48   -9.48   -7.24
  1 A'    1 A"    2 A'    3 A'    4 A'    2 A"    5 A'    6 A'                 
 -7.243  -7.232  -7.232  -7.232  -7.232  -0.933  -0.836  -0.825
  3 A"    4 A"    7 A'    5 A"    8 A'    9 A'    6 A"   10 A'                 
 -0.636  -0.591  -0.517  -0.500  -0.422  -0.411  -0.402  -0.374
 11 A'   12 A'    7 A"   13 A'    8 A"   14 A'    9 A"   15 A'                 
 -0.327  -0.319  -0.316  -0.282
 10 A"   16 A'   11 A"   17 A'                                                 
 -- Virtual --                   
 -0.020  -0.006  -0.003   0.012   0.025   0.026   0.048   0.053
 18 A'   19 A'   12 A"   20 A'   13 A"   21 A'   14 A"   22 A'                 
  0.068   0.071   0.084   0.091   0.103   0.110   0.115   0.118
 23 A'   24 A'   15 A"   25 A'   26 A'   27 A'   16 A"   28 A'                 
  0.119   0.125   0.130   0.136   0.142   0.158   0.158   0.177
 17 A"   18 A"   29 A'   30 A'   31 A'   19 A"   20 A"   32 A'                 
  0.185   0.187   0.195   0.237   0.242   0.251   0.261   0.269
 33 A'   21 A"   34 A'   35 A'   22 A"   36 A'   37 A'   38 A'                 
  0.270   0.404   0.423   0.425   0.455   0.456   0.476   0.490
 23 A"   39 A'   40 A'   24 A"   41 A'   42 A'   25 A"   26 A"                 
  0.496   0.498   0.507   0.509   0.561   0.582   0.584   0.615
 27 A"   43 A'   44 A'   28 A"   29 A"   45 A'   46 A'   47 A'                 
  0.619   0.642   0.647   0.666   0.789   0.808   0.833   0.857
 30 A"   48 A'   49 A'   31 A"   50 A'   51 A'   32 A"   33 A"                 
  0.860   0.918   0.922   0.925   0.939   0.942   0.948   1.061
 52 A'   34 A"   35 A"   53 A'   36 A"   54 A'   55 A'   56 A'                 
  1.073   1.114   1.176   1.197   1.339   1.345   1.442   1.444
 57 A'   37 A"   38 A"   58 A'   59 A'   39 A"   40 A"   60 A'                 
  1.497   1.498   1.514   1.564   1.607   1.685   1.724   1.753
 41 A"   61 A'   42 A"   43 A"   62 A'   63 A'   64 A'   44 A"                 
  1.770   1.847   1.890   1.939   2.009   2.091   2.172   2.182
 65 A'   66 A'   67 A'   45 A"   68 A'   46 A"   69 A'   47 A"                 
  2.197   2.208   2.267   2.281   2.309   2.327   2.427   2.454
 70 A'   71 A'   48 A"   72 A'   73 A'   49 A"   74 A'   50 A"                 
  2.538   2.540   2.547   2.591   2.710   2.711   2.736   2.836
 51 A"   75 A'   52 A"   76 A'   53 A"   77 A'   78 A'   79 A'                 
  2.859   2.909   3.108   3.185   3.418   3.622   3.808   3.894
 80 A'   54 A"   55 A"   81 A'   82 A'   56 A"   57 A"   83 A'                 
  4.322   9.720   9.768  23.526  23.807  23.861  25.841  25.861
 84 A'   85 A'   58 A"   86 A'   87 A'   88 A'   89 A'   59 A"                 
 25.894  25.945  26.433  26.448 215.707 215.757
 60 A"   90 A'   61 A"   91 A'   92 A'   62 A"                                 

 Beta MOs, Restricted
 -- Occupied --                  
-101.56 -101.56  -10.31  -10.21  -10.21   -9.48   -9.48   -7.24
  1 A'    1 A"    2 A'    3 A'    4 A'    2 A"    5 A'    6 A'                 
 -7.243  -7.232  -7.232  -7.232  -7.232  -0.933  -0.836  -0.825
  3 A"    4 A"    7 A'    5 A"    8 A'    9 A'    6 A"   10 A'                 
 -0.636  -0.591  -0.517  -0.500  -0.422  -0.411  -0.402  -0.374
 11 A'   12 A'    7 A"   13 A'    8 A"   14 A'    9 A"   15 A'                 
 -0.327  -0.319  -0.316  -0.282
 10 A"   16 A'   11 A"   17 A'                                                 
 -- Virtual --                   
 -0.020  -0.006  -0.003   0.012   0.025   0.026   0.048   0.053
 18 A'   19 A'   12 A"   20 A'   13 A"   21 A'   14 A"   22 A'                 
  0.068   0.071   0.084   0.091   0.103   0.110   0.115   0.118
 23 A'   24 A'   15 A"   25 A'   26 A'   27 A'   16 A"   28 A'                 
  0.119   0.125   0.130   0.136   0.142   0.158   0.158   0.177
 17 A"   18 A"   29 A'   30 A'   31 A'   19 A"   20 A"   32 A'                 
  0.185   0.187   0.195   0.237   0.242   0.251   0.261   0.269
 33 A'   21 A"   34 A'   35 A'   22 A"   36 A'   37 A'   38 A'                 
  0.270   0.404   0.423   0.425   0.455   0.456   0.476   0.490
 23 A"   39 A'   40 A'   24 A"   41 A'   42 A'   25 A"   26 A"                 
  0.496   0.498   0.507   0.509   0.561   0.582   0.584   0.615
 27 A"   43 A'   44 A'   28 A"   29 A"   45 A'   46 A'   47 A'                 
  0.619   0.642   0.647   0.666   0.789   0.808   0.833   0.857
 30 A"   48 A'   49 A'   31 A"   50 A'   51 A'   32 A"   33 A"                 
  0.860   0.918   0.922   0.925   0.939   0.942   0.948   1.061
 52 A'   34 A"   35 A"   53 A'   36 A"   54 A'   55 A'   56 A'                 
  1.073   1.114   1.176   1.197   1.339   1.345   1.442   1.444
 57 A'   37 A"   38 A"   58 A'   59 A'   39 A"   40 A"   60 A'                 
  1.497   1.498   1.514   1.564   1.607   1.685   1.724   1.753
 41 A"   61 A'   42 A"   43 A"   62 A'   63 A'   64 A'   44 A"                 
  1.770   1.847   1.890   1.939   2.009   2.091   2.172   2.182
 65 A'   66 A'   67 A'   45 A"   68 A'   46 A"   69 A'   47 A"                 
  2.197   2.208   2.267   2.281   2.309   2.327   2.427   2.454
 70 A'   71 A'   48 A"   72 A'   73 A'   49 A"   74 A'   50 A"                 
  2.538   2.540   2.547   2.591   2.710   2.711   2.736   2.836
 51 A"   75 A'   52 A"   76 A'   53 A"   77 A'   78 A'   79 A'                 
  2.859   2.909   3.108   3.185   3.418   3.622   3.808   3.894
 80 A'   54 A"   55 A"   81 A'   82 A'   56 A"   57 A"   83 A'                 
  4.322   9.720   9.768  23.526  23.807  23.861  25.841  25.861
 84 A'   85 A'   58 A"   86 A'   87 A'   88 A'   89 A'   59 A"                 
 25.894  25.945  26.433  26.448 215.707 215.757
 60 A"   90 A'   61 A"   91 A'   92 A'   62 A"                                 
 --------------------------------------------------------------

          Ground-State Mulliken Net Atomic Charges

     Atom                 Charge (a.u.)
  ----------------------------------------
      1 C                    -0.464663
      2 C                    -0.464881
      3 C                    -0.173652
      4 H                     0.159828
      5 H                     0.159828
      6 Cl                    0.231909
      7 Cl                    0.231909
      8 H                     0.159861
      9 H                     0.159861
  ----------------------------------------
  Sum of atomic charges =     0.000000

 -----------------------------------------------------------------
                    Cartesian Multipole Moments
 -----------------------------------------------------------------
    Charge (ESU x 10^10)
                 0.0000
    Dipole Moment (Debye)
         X       0.0002      Y       2.3078      Z       0.0000
       Tot       2.3078
    Quadrupole Moments (Debye-Ang)
        XX     -43.7518     XY      -0.0011     YY     -42.6826
        XZ       0.0000     YZ       0.0000     ZZ     -44.1918
    Octopole Moments (Debye-Ang^2)
       XXX       0.0024    XXY       2.3887    XYY      -0.0025
       YYY      -5.0280    XXZ       0.0000    XYZ       0.0000
       YYZ       0.0000    XZZ       0.0023    YZZ      -1.7510
       ZZZ       0.0000
    Hexadecapole Moments (Debye-Ang^3)
      XXXX    -118.0091   XXXY       0.0018   XXYY     -70.8965
      XYYY      -0.0118   YYYY    -350.6700   XXXZ       0.0000
      XXYZ       0.0000   XYYZ       0.0000   YYYZ       0.0000
      XXZZ     -85.9989   XYZZ      -0.0036   YYZZ    -111.9955
      XZZZ      -0.0000   YZZZ       0.0000   ZZZZ    -387.8686
 -----------------------------------------------------------------
 Calculating analytic gradient of the SCF energy
 Gradient of SCF Energy
            1           2           3           4           5           6
    1   0.0125567  -0.0125406  -0.0000686  -0.0028544  -0.0028544   0.0000214
    2   0.0105954   0.0106220  -0.0398697   0.0037795   0.0037795   0.0017706
    3  -0.0000000  -0.0000000  -0.0000000   0.0028068  -0.0028068  -0.0003511
            7           8           9
    1   0.0000214   0.0028592   0.0028592
    2   0.0017706   0.0037760   0.0037760
    3   0.0003511  -0.0028068   0.0028068
 Max gradient component =       3.987E-02
 RMS gradient           =       9.144E-03
 Gradient time:  CPU 7.71 s  wall 10.08 s
 Geometry Optimization Parameters
   NAtoms,    NIC,     NZ,  NCons,   NDum,   NFix, NCnnct, MaxDiis
        9      69       9       0       0       0       0       0


** GEOMETRY OPTIMIZATION IN DELOCALIZED INTERNAL COORDINATES **
   Searching for a Minimum

   Optimization Cycle:   1

                       Coordinates (Angstroms)
     ATOM                X               Y               Z
      1  C         0.7701177182    1.5140232893    0.0000000000
      2  C        -0.7698822211    1.5144556254    0.0000000000
      3  C        -0.0002566655    0.1805603881    0.0000000000
      4  H        -1.2815231610    1.8104032406    0.9158267072
      5  H        -1.2815231610    1.8104032406   -0.9158267072
      6  Cl       -0.0000198870   -0.7792473372    1.4871681393
      7  Cl       -0.0000198870   -0.7792473372   -1.4871681393
      8  H         1.2819247448    1.8096835839   -0.9158267072
      9  H         1.2819247448    1.8096835839    0.9158267072
   Point Group: cs    Number of degrees of freedom:    12


   Energy is  -1037.167244007


 Attempting to Generate Delocalized Internal Coordinates

 12 Hessian modes will be used to form the next step
  Hessian Eigenvalues:
     0.020947    0.020947    0.030782    0.088584    0.091779    0.134501
     0.251101    0.263427    0.285189    0.286300    0.348126    0.348126

 Minimum Search - Taking Simple RFO Step
 Searching for Lamda that Minimizes Along All modes
 Value Taken    Lamda =  -0.00407660
 Step Taken.  Stepsize is  0.174790

                             Maximum     Tolerance    Cnvgd?
         Gradient           0.019113      0.000300      NO
         Displacement       0.134046      0.001200      NO
         Energy change     *********      0.000001      NO


 New Cartesian Coordinates Obtained by Inverse Iteration

 Displacement from previous Coordinates is:  0.160370
 ----------------------------------------------------------------
             Standard Nuclear Orientation (Angstroms)
    I     Atom           X                Y                Z
 ----------------------------------------------------------------
    1      C       0.7618168752     1.5178975954     0.0000000000
    2      C      -0.7614020930     1.5181338042     0.0000000000
    3      C      -0.0000134870     0.2223746719     0.0000000000
    4      H      -1.2781118493     1.7820103690     0.9143612920
    5      H      -1.2781118493     1.7820103690    -0.9143612920
    6      Cl     -0.0003027814    -0.7474984414     1.4833570391
    7      Cl     -0.0003027814    -0.7474984414    -1.4833570391
    8      H       1.2785850957     1.7816441752    -0.9143643814
    9      H       1.2785850957     1.7816441752     0.9143643814
 ----------------------------------------------------------------
 Molecular Point Group                 Cs    NOp =  2
 Largest Abelian Subgroup              Cs    NOp =  2
 Nuclear Repulsion Energy =   273.6486111365 hartrees
 There are       28 alpha and       28 beta electrons
 Applying Cartesian multipole field
    Component          Value
    ---------          -----
     (2,0,0)        1.00000E-11
     (0,2,0)        2.00000E-11
     (0,0,2)       -3.00000E-11
 Nucleus-field energy     =    -0.0000000036 hartrees
 Requested basis set is 6-311++G(d,p)
 There are 64 shells and 154 basis functions
 A cutoff of  1.0D-11 yielded   1930 shell pairs
 There are     11661 function pairs (     12471 Cartesian)
 Smallest overlap matrix eigenvalue = 5.42E-05
 Guess MOs from SCF MO coefficient file

 -----------------------------------------------------------------------
  General SCF calculation program by
  Eric Jon Sundstrom, Paul Horn, Yuezhi Mao, Dmitri Zuev, Alec White,
  David Stuck, Shaama M.S., Shane Yost, Joonho Lee, David Small,
  Daniel Levine, Susi Lehtola, Hugh Burton, Evgeny Epifanovsky
 -----------------------------------------------------------------------
 Exchange:     0.2000 Hartree-Fock + 0.0800 Slater + 0.7200 B88
 Correlation:  0.1900 VWN1RPA + 0.8100 LYP
 Using SG-1 standard quadrature grid
 A restricted SCF calculation will be
 performed using DIIS
 SCF converges when DIIS error is below 1.0e-08
 ---------------------------------------
  Cycle       Energy         DIIS error
 ---------------------------------------
    1   -1037.1685212012      5.78e-04  
    2   -1037.1694266754      2.45e-04  
    3   -1037.1694046128      2.57e-04  
    4   -1037.1695949525      4.07e-05  
    5   -1037.1695992497      8.69e-06  
    6   -1037.1695994550      2.41e-06  
    7   -1037.1695994722      4.49e-07  
    8   -1037.1695994728      7.95e-08  
    9   -1037.1695994728      1.35e-08  
   10   -1037.1695994728      2.70e-09  Convergence criterion met
 ---------------------------------------
 SCF time:   CPU 24.88s  wall 30.00s 
 SCF   energy in the final basis set =    -1037.1695994728
 Total energy in the final basis set =    -1037.1695994728

 --------------------------------------------------------------
             Orbital Energies (a.u.) and Symmetries
 --------------------------------------------------------------

 Alpha MOs, Restricted
 -- Occupied --                  
-101.56 -101.56  -10.30  -10.21  -10.21   -9.48   -9.48   -7.24
  1 A'    1 A"    2 A'    3 A'    4 A'    2 A"    5 A'    6 A'                 
 -7.242  -7.231  -7.231  -7.231  -7.231  -0.942  -0.835  -0.832
  3 A"    4 A"    7 A'    5 A"    8 A'    9 A'    6 A"   10 A'                 
 -0.641  -0.589  -0.524  -0.503  -0.419  -0.412  -0.406  -0.376
 11 A'   12 A'    7 A"   13 A'    8 A"   14 A'    9 A"   15 A'                 
 -0.326  -0.321  -0.314  -0.284
 10 A"   16 A'   11 A"   17 A'                                                 
 -- Virtual --                   
 -0.019  -0.006  -0.005   0.012   0.025   0.026   0.048   0.057
 18 A'   19 A'   12 A"   20 A'   13 A"   21 A'   14 A"   22 A'                 
  0.068   0.072   0.084   0.093   0.103   0.111   0.116   0.118
 23 A'   24 A'   15 A"   25 A'   26 A'   27 A'   16 A"   28 A'                 
  0.119   0.125   0.131   0.139   0.145   0.157   0.159   0.177
 17 A"   18 A"   29 A'   30 A'   31 A'   19 A"   20 A"   32 A'                 
  0.186   0.190   0.197   0.239   0.241   0.254   0.275   0.276
 33 A'   21 A"   34 A'   35 A'   22 A"   36 A'   37 A'   38 A'                 
  0.283   0.401   0.424   0.426   0.456   0.457   0.476   0.487
 23 A"   39 A'   40 A'   24 A"   41 A'   42 A'   25 A"   26 A"                 
  0.499   0.500   0.503   0.505   0.553   0.593   0.594   0.614
 43 A'   27 A"   44 A'   28 A"   29 A"   45 A'   46 A'   47 A'                 
  0.617   0.648   0.651   0.681   0.790   0.807   0.837   0.857
 30 A"   48 A'   49 A'   31 A"   50 A'   51 A'   32 A"   33 A"                 
  0.860   0.922   0.926   0.933   0.942   0.948   0.954   1.063
 52 A'   34 A"   53 A'   35 A"   36 A"   54 A'   55 A'   56 A'                 
  1.079   1.116   1.168   1.200   1.337   1.366   1.451   1.475
 57 A'   37 A"   38 A"   58 A'   59 A'   39 A"   40 A"   60 A'                 
  1.502   1.505   1.509   1.562   1.620   1.685   1.724   1.753
 61 A'   41 A"   42 A"   43 A"   62 A'   63 A'   64 A'   44 A"                 
  1.792   1.866   1.899   1.963   2.027   2.115   2.176   2.193
 65 A'   66 A'   67 A'   45 A"   68 A'   46 A"   69 A'   70 A'                 
  2.200   2.215   2.272   2.287   2.313   2.333   2.436   2.441
 47 A"   71 A'   48 A"   72 A'   73 A'   49 A"   74 A'   50 A"                 
  2.553   2.553   2.559   2.619   2.724   2.725   2.743   2.858
 75 A'   51 A"   52 A"   76 A'   77 A'   53 A"   78 A'   79 A'                 
  2.886   2.954   3.112   3.250   3.458   3.652   3.824   3.901
 80 A'   54 A"   55 A"   81 A'   82 A'   56 A"   57 A"   83 A'                 
  4.355   9.722   9.770  23.586  23.852  23.889  25.846  25.866
 84 A'   85 A'   58 A"   86 A'   87 A'   88 A'   89 A'   59 A"                 
 25.898  25.950  26.442  26.456 215.709 215.760
 60 A"   90 A'   61 A"   91 A'   92 A'   62 A"                                 

 Beta MOs, Restricted
 -- Occupied --                  
-101.56 -101.56  -10.30  -10.21  -10.21   -9.48   -9.48   -7.24
  1 A'    1 A"    2 A'    3 A'    4 A'    2 A"    5 A'    6 A'                 
 -7.242  -7.231  -7.231  -7.231  -7.231  -0.942  -0.835  -0.832
  3 A"    4 A"    7 A'    5 A"    8 A'    9 A'    6 A"   10 A'                 
 -0.641  -0.589  -0.524  -0.503  -0.419  -0.412  -0.406  -0.376
 11 A'   12 A'    7 A"   13 A'    8 A"   14 A'    9 A"   15 A'                 
 -0.326  -0.321  -0.314  -0.284
 10 A"   16 A'   11 A"   17 A'                                                 
 -- Virtual --                   
 -0.019  -0.006  -0.005   0.012   0.025   0.026   0.048   0.057
 18 A'   19 A'   12 A"   20 A'   13 A"   21 A'   14 A"   22 A'                 
  0.068   0.072   0.084   0.093   0.103   0.111   0.116   0.118
 23 A'   24 A'   15 A"   25 A'   26 A'   27 A'   16 A"   28 A'                 
  0.119   0.125   0.131   0.139   0.145   0.157   0.159   0.177
 17 A"   18 A"   29 A'   30 A'   31 A'   19 A"   20 A"   32 A'                 
  0.186   0.190   0.197   0.239   0.241   0.254   0.275   0.276
 33 A'   21 A"   34 A'   35 A'   22 A"   36 A'   37 A'   38 A'                 
  0.283   0.401   0.424   0.426   0.456   0.457   0.476   0.487
 23 A"   39 A'   40 A'   24 A"   41 A'   42 A'   25 A"   26 A"                 
  0.499   0.500   0.503   0.505   0.553   0.593   0.594   0.614
 43 A'   27 A"   44 A'   28 A"   29 A"   45 A'   46 A'   47 A'                 
  0.617   0.648   0.651   0.681   0.790   0.807   0.837   0.857
 30 A"   48 A'   49 A'   31 A"   50 A'   51 A'   32 A"   33 A"                 
  0.860   0.922   0.926   0.933   0.942   0.948   0.954   1.063
 52 A'   34 A"   53 A'   35 A"   36 A"   54 A'   55 A'   56 A'                 
  1.079   1.116   1.168   1.200   1.337   1.366   1.451   1.475
 57 A'   37 A"   38 A"   58 A'   59 A'   39 A"   40 A"   60 A'                 
  1.502   1.505   1.509   1.562   1.620   1.685   1.724   1.753
 61 A'   41 A"   42 A"   43 A"   62 A'   63 A'   64 A'   44 A"                 
  1.792   1.866   1.899   1.963   2.027   2.115   2.176   2.193
 65 A'   66 A'   67 A'   45 A"   68 A'   46 A"   69 A'   70 A'                 
  2.200   2.215   2.272   2.287   2.313   2.333   2.436   2.441
 47 A"   71 A'   48 A"   72 A'   73 A'   49 A"   74 A'   50 A"                 
  2.553   2.553   2.559   2.619   2.724   2.725   2.743   2.858
 75 A'   51 A"   52 A"   76 A'   77 A'   53 A"   78 A'   79 A'                 
  2.886   2.954   3.112   3.250   3.458   3.652   3.824   3.901
 80 A'   54 A"   55 A"   81 A'   82 A'   56 A"   57 A"   83 A'                 
  4.355   9.722   9.770  23.586  23.852  23.889  25.846  25.866
 84 A'   85 A'   58 A"   86 A'   87 A'   88 A'   89 A'   59 A"                 
 25.898  25.950  26.442  26.456 215.709 215.760
 60 A"   90 A'   61 A"   91 A'   92 A'   62 A"                                 
 --------------------------------------------------------------

          Ground-State Mulliken Net Atomic Charges

     Atom                 Charge (a.u.)
  ----------------------------------------
      1 C                    -0.469895
      2 C                    -0.469848
      3 C                    -0.166310
      4 H                     0.161254
      5 H                     0.161254
      6 Cl                    0.230529
      7 Cl                    0.230529
      8 H                     0.161244
      9 H                     0.161244
  ----------------------------------------
  Sum of atomic charges =     0.000000

 -----------------------------------------------------------------
                    Cartesian Multipole Moments
 -----------------------------------------------------------------
    Charge (ESU x 10^10)
                 0.0000
    Dipole Moment (Debye)
         X       0.0005      Y       2.2847      Z       0.0000
       Tot       2.2847
    Quadrupole Moments (Debye-Ang)
        XX     -43.5414     XY       0.0002     YY     -42.8807
        XZ       0.0000     YZ      -0.0000     ZZ     -44.2297
    Octopole Moments (Debye-Ang^2)
       XXX       0.0171    XXY       1.4585    XYY       0.0038
       YYY      -8.6401    XXZ       0.0000    XYZ       0.0000
       YYZ      -0.0000    XZZ       0.0045    YZZ      -2.6028
       ZZZ       0.0000
    Hexadecapole Moments (Debye-Ang^3)
      XXXX    -115.9959   XXXY      -0.0239   XXYY     -69.6457
      XYYY      -0.0278   YYYY    -344.3411   XXXZ       0.0000
      XXYZ      -0.0000   XYYZ       0.0000   YYYZ      -0.0000
      XXZZ     -85.4124   XYZZ      -0.0049   YYZZ    -110.8001
      XZZZ       0.0000   YZZZ      -0.0000   ZZZZ    -387.1338
 -----------------------------------------------------------------
 Calculating analytic gradient of the SCF energy
 Gradient of SCF Energy
            1           2           3           4           5           6
    1   0.0012818  -0.0012725   0.0000064  -0.0005463  -0.0005463  -0.0000055
    2   0.0041216   0.0041150  -0.0120198  -0.0003260  -0.0003260   0.0025403
    3   0.0000000  -0.0000000  -0.0000000  -0.0000775   0.0000775  -0.0016125
            7           8           9
    1  -0.0000055   0.0005439   0.0005439
    2   0.0025403  -0.0003227  -0.0003227
    3   0.0016125   0.0000779  -0.0000779
 Max gradient component =       1.202E-02
 RMS gradient           =       2.731E-03
 Gradient time:  CPU 7.77 s  wall 9.39 s
 Geometry Optimization Parameters
   NAtoms,    NIC,     NZ,  NCons,   NDum,   NFix, NCnnct, MaxDiis
        9      69       9       0       0       0       0       0

 Cartesian Hessian Update
 Hessian Updated using BFGS Update


** GEOMETRY OPTIMIZATION IN DELOCALIZED INTERNAL COORDINATES **
   Searching for a Minimum

   Optimization Cycle:   2

                       Coordinates (Angstroms)
     ATOM                X               Y               Z
      1  C         0.7618168752    1.5178975954    0.0000000000
      2  C        -0.7614020930    1.5181338042    0.0000000000
      3  C        -0.0000134870    0.2223746719    0.0000000000
      4  H        -1.2781118493    1.7820103690    0.9143612920
      5  H        -1.2781118493    1.7820103690   -0.9143612920
      6  Cl       -0.0003027814   -0.7474984414    1.4833570391
      7  Cl       -0.0003027814   -0.7474984414   -1.4833570391
      8  H         1.2785850957    1.7816441752   -0.9143643814
      9  H         1.2785850957    1.7816441752    0.9143643814
   Point Group: cs    Number of degrees of freedom:    12


   Energy is  -1037.169599473

 Hessian Updated using BFGS Update

 12 Hessian modes will be used to form the next step
  Hessian Eigenvalues:
     0.020947    0.023379    0.030782    0.088584    0.089783    0.127227
     0.232202    0.251101    0.264788    0.299323    0.348126    0.351768

 Minimum Search - Taking Simple RFO Step
 Searching for Lamda that Minimizes Along All modes
 Value Taken    Lamda =  -0.00031648
 Step Taken.  Stepsize is  0.062864

                             Maximum     Tolerance    Cnvgd?
         Gradient           0.004540      0.000300      NO
         Displacement       0.046015      0.001200      NO
         Energy change     -0.002355      0.000001      NO


 New Cartesian Coordinates Obtained by Inverse Iteration

 Displacement from previous Coordinates is:  0.040334
 ----------------------------------------------------------------
             Standard Nuclear Orientation (Angstroms)
    I     Atom           X                Y                Z
 ----------------------------------------------------------------
    1      C       0.7601912302     1.5137586164     0.0000000000
    2      C      -0.7598680303     1.5140439803     0.0000000000
    3      C      -0.0000732381     0.2291901138     0.0000000000
    4      H      -1.2700550087     1.7852762549     0.9151010334
    5      H      -1.2700550087     1.7852762549    -0.9151010334
    6      Cl     -0.0001963162    -0.7531740632     1.4823023429
    7      Cl     -0.0001963162    -0.7531740632    -1.4823023429
    8      H       1.2704974567     1.7847605916    -0.9151025788
    9      H       1.2704974567     1.7847605916     0.9151025788
 ----------------------------------------------------------------
 Molecular Point Group                 Cs    NOp =  2
 Largest Abelian Subgroup              Cs    NOp =  2
 Nuclear Repulsion Energy =   273.6951294520 hartrees
 There are       28 alpha and       28 beta electrons
 Applying Cartesian multipole field
    Component          Value
    ---------          -----
     (2,0,0)        1.00000E-11
     (0,2,0)        2.00000E-11
     (0,0,2)       -3.00000E-11
 Nucleus-field energy     =    -0.0000000036 hartrees
 Requested basis set is 6-311++G(d,p)
 There are 64 shells and 154 basis functions
 A cutoff of  1.0D-11 yielded   1930 shell pairs
 There are     11661 function pairs (     12471 Cartesian)
 Smallest overlap matrix eigenvalue = 5.22E-05
 Guess MOs from SCF MO coefficient file

 -----------------------------------------------------------------------
  General SCF calculation program by
  Eric Jon Sundstrom, Paul Horn, Yuezhi Mao, Dmitri Zuev, Alec White,
  David Stuck, Shaama M.S., Shane Yost, Joonho Lee, David Small,
  Daniel Levine, Susi Lehtola, Hugh Burton, Evgeny Epifanovsky
 -----------------------------------------------------------------------
 Exchange:     0.2000 Hartree-Fock + 0.0800 Slater + 0.7200 B88
 Correlation:  0.1900 VWN1RPA + 0.8100 LYP
 Using SG-1 standard quadrature grid
 A restricted SCF calculation will be
 performed using DIIS
 SCF converges when DIIS error is below 1.0e-08
 ---------------------------------------
  Cycle       Energy         DIIS error
 ---------------------------------------
    1   -1037.1696241068      1.90e-04  
    2   -1037.1697584653      4.42e-05  
    3   -1037.1697580015      4.61e-05  
    4   -1037.1697639231      9.87e-06  
    5   -1037.1697642003      2.99e-06  
    6   -1037.1697642221      8.72e-07  
    7   -1037.1697642243      1.49e-07  
    8   -1037.1697642244      3.02e-08  
    9   -1037.1697642244      3.89e-09  Convergence criterion met
 ---------------------------------------
 SCF time:   CPU 22.32s  wall 27.00s 
 SCF   energy in the final basis set =    -1037.1697642244
 Total energy in the final basis set =    -1037.1697642244

 --------------------------------------------------------------
             Orbital Energies (a.u.) and Symmetries
 --------------------------------------------------------------

 Alpha MOs, Restricted
 -- Occupied --                  
-101.56 -101.56  -10.31  -10.21  -10.21   -9.48   -9.48   -7.24
  1 A'    1 A"    2 A'    3 A'    4 A'    2 A"    5 A'    6 A'                 
 -7.241  -7.231  -7.231  -7.231  -7.231  -0.943  -0.834  -0.834
  3 A"    4 A"    7 A'    5 A"    8 A'    9 A'   10 A'    6 A"                 
 -0.642  -0.590  -0.526  -0.504  -0.418  -0.412  -0.407  -0.375
 11 A'   12 A'    7 A"   13 A'    8 A"   14 A'    9 A"   15 A'                 
 -0.326  -0.321  -0.314  -0.287
 10 A"   16 A'   11 A"   17 A'                                                 
 -- Virtual --                   
 -0.020  -0.007  -0.006   0.013   0.025   0.027   0.048   0.058
 18 A'   12 A"   19 A'   20 A'   13 A"   21 A'   14 A"   22 A'                 
  0.068   0.072   0.083   0.094   0.103   0.111   0.116   0.118
 23 A'   24 A'   15 A"   25 A'   26 A'   27 A'   16 A"   28 A'                 
  0.119   0.126   0.131   0.139   0.146   0.158   0.159   0.178
 17 A"   18 A"   29 A'   30 A'   31 A'   19 A"   20 A"   32 A'                 
  0.186   0.192   0.198   0.239   0.241   0.253   0.278   0.279
 33 A'   21 A"   34 A'   35 A'   22 A"   36 A'   37 A'   38 A'                 
  0.281   0.401   0.425   0.426   0.456   0.457   0.477   0.489
 23 A"   39 A'   40 A'   24 A"   41 A'   42 A'   25 A"   26 A"                 
  0.498   0.499   0.502   0.504   0.554   0.593   0.595   0.616
 43 A'   27 A"   44 A'   28 A"   29 A"   45 A'   46 A'   47 A'                 
  0.617   0.647   0.654   0.679   0.791   0.808   0.838   0.857
 30 A"   48 A'   49 A'   31 A"   50 A'   51 A'   32 A"   33 A"                 
  0.861   0.920   0.925   0.931   0.943   0.948   0.954   1.061
 52 A'   34 A"   53 A'   35 A"   36 A"   54 A'   55 A'   56 A'                 
  1.080   1.115   1.174   1.201   1.340   1.364   1.449   1.478
 57 A'   37 A"   38 A"   58 A'   59 A'   39 A"   40 A"   60 A'                 
  1.504   1.504   1.505   1.564   1.620   1.686   1.728   1.757
 41 A"   61 A'   42 A"   43 A"   62 A'   63 A'   64 A'   44 A"                 
  1.791   1.869   1.904   1.964   2.029   2.115   2.180   2.194
 65 A'   66 A'   67 A'   45 A"   68 A'   46 A"   69 A'   70 A'                 
  2.204   2.214   2.272   2.286   2.313   2.335   2.437   2.443
 47 A"   71 A'   48 A"   72 A'   73 A'   49 A"   74 A'   50 A"                 
  2.548   2.556   2.566   2.622   2.726   2.729   2.744   2.860
 51 A"   75 A'   52 A"   76 A'   77 A'   53 A"   78 A'   79 A'                 
  2.893   2.952   3.111   3.268   3.467   3.648   3.831   3.892
 80 A'   54 A"   55 A"   81 A'   82 A'   56 A"   57 A"   83 A'                 
  4.364   9.721   9.769  23.601  23.862  23.898  25.846  25.866
 84 A'   85 A'   58 A"   86 A'   87 A'   88 A'   89 A'   59 A"                 
 25.897  25.950  26.440  26.455 215.708 215.758
 60 A"   90 A'   61 A"   91 A'   92 A'   62 A"                                 

 Beta MOs, Restricted
 -- Occupied --                  
-101.56 -101.56  -10.31  -10.21  -10.21   -9.48   -9.48   -7.24
  1 A'    1 A"    2 A'    3 A'    4 A'    2 A"    5 A'    6 A'                 
 -7.241  -7.231  -7.231  -7.231  -7.231  -0.943  -0.834  -0.834
  3 A"    4 A"    7 A'    5 A"    8 A'    9 A'   10 A'    6 A"                 
 -0.642  -0.590  -0.526  -0.504  -0.418  -0.412  -0.407  -0.375
 11 A'   12 A'    7 A"   13 A'    8 A"   14 A'    9 A"   15 A'                 
 -0.326  -0.321  -0.314  -0.287
 10 A"   16 A'   11 A"   17 A'                                                 
 -- Virtual --                   
 -0.020  -0.007  -0.006   0.013   0.025   0.027   0.048   0.058
 18 A'   12 A"   19 A'   20 A'   13 A"   21 A'   14 A"   22 A'                 
  0.068   0.072   0.083   0.094   0.103   0.111   0.116   0.118
 23 A'   24 A'   15 A"   25 A'   26 A'   27 A'   16 A"   28 A'                 
  0.119   0.126   0.131   0.139   0.146   0.158   0.159   0.178
 17 A"   18 A"   29 A'   30 A'   31 A'   19 A"   20 A"   32 A'                 
  0.186   0.192   0.198   0.239   0.241   0.253   0.278   0.279
 33 A'   21 A"   34 A'   35 A'   22 A"   36 A'   37 A'   38 A'                 
  0.281   0.401   0.425   0.426   0.456   0.457   0.477   0.489
 23 A"   39 A'   40 A'   24 A"   41 A'   42 A'   25 A"   26 A"                 
  0.498   0.499   0.502   0.504   0.554   0.593   0.595   0.616
 43 A'   27 A"   44 A'   28 A"   29 A"   45 A'   46 A'   47 A'                 
  0.617   0.647   0.654   0.679   0.791   0.808   0.838   0.857
 30 A"   48 A'   49 A'   31 A"   50 A'   51 A'   32 A"   33 A"                 
  0.861   0.920   0.925   0.931   0.943   0.948   0.954   1.061
 52 A'   34 A"   53 A'   35 A"   36 A"   54 A'   55 A'   56 A'                 
  1.080   1.115   1.174   1.201   1.340   1.364   1.449   1.478
 57 A'   37 A"   38 A"   58 A'   59 A'   39 A"   40 A"   60 A'                 
  1.504   1.504   1.505   1.564   1.620   1.686   1.728   1.757
 41 A"   61 A'   42 A"   43 A"   62 A'   63 A'   64 A'   44 A"                 
  1.791   1.869   1.904   1.964   2.029   2.115   2.180   2.194
 65 A'   66 A'   67 A'   45 A"   68 A'   46 A"   69 A'   70 A'                 
  2.204   2.214   2.272   2.286   2.313   2.335   2.437   2.443
 47 A"   71 A'   48 A"   72 A'   73 A'   49 A"   74 A'   50 A"                 
  2.548   2.556   2.566   2.622   2.726   2.729   2.744   2.860
 51 A"   75 A'   52 A"   76 A'   77 A'   53 A"   78 A'   79 A'                 
  2.893   2.952   3.111   3.268   3.467   3.648   3.831   3.892
 80 A'   54 A"   55 A"   81 A'   82 A'   56 A"   57 A"   83 A'                 
  4.364   9.721   9.769  23.601  23.862  23.898  25.846  25.866
 84 A'   85 A'   58 A"   86 A'   87 A'   88 A'   89 A'   59 A"                 
 25.897  25.950  26.440  26.455 215.708 215.758
 60 A"   90 A'   61 A"   91 A'   92 A'   62 A"                                 
 --------------------------------------------------------------

          Ground-State Mulliken Net Atomic Charges

     Atom                 Charge (a.u.)
  ----------------------------------------
      1 C                    -0.474840
      2 C                    -0.474860
      3 C                    -0.142429
      4 H                     0.161437
      5 H                     0.161437
      6 Cl                    0.223186
      7 Cl                    0.223186
      8 H                     0.161442
      9 H                     0.161442
  ----------------------------------------
  Sum of atomic charges =     0.000000

 -----------------------------------------------------------------
                    Cartesian Multipole Moments
 -----------------------------------------------------------------
    Charge (ESU x 10^10)
                 0.0000
    Dipole Moment (Debye)
         X       0.0004      Y       2.3325      Z       0.0000
       Tot       2.3325
    Quadrupole Moments (Debye-Ang)
        XX     -43.5906     XY      -0.0003     YY     -42.7639
        XZ       0.0000     YZ       0.0000     ZZ     -44.2586
    Octopole Moments (Debye-Ang^2)
       XXX       0.0115    XXY       1.5717    XYY       0.0011
       YYY      -7.8813    XXZ       0.0000    XYZ       0.0000
       YYZ      -0.0000    XZZ       0.0035    YZZ      -2.3657
       ZZZ       0.0000
    Hexadecapole Moments (Debye-Ang^3)
      XXXX    -115.6796   XXXY      -0.0140   XXYY     -69.6886
      XYYY      -0.0219   YYYY    -344.0090   XXXZ       0.0000
      XXYZ       0.0000   XYYZ       0.0000   YYYZ       0.0000
      XXZZ     -85.3219   XYZZ      -0.0040   YYZZ    -110.5287
      XZZZ       0.0000   YZZZ       0.0000   ZZZZ    -387.3106
 -----------------------------------------------------------------
 Calculating analytic gradient of the SCF energy
 Gradient of SCF Energy
            1           2           3           4           5           6
    1  -0.0018631   0.0018595  -0.0000041   0.0002969   0.0002969   0.0000028
    2   0.0000478   0.0000464  -0.0015866  -0.0000815  -0.0000815   0.0009121
    3   0.0000000   0.0000000  -0.0000000  -0.0001534   0.0001534  -0.0005581
            7           8           9
    1   0.0000028  -0.0002958  -0.0002958
    2   0.0009121  -0.0000844  -0.0000844
    3   0.0005581   0.0001533  -0.0001533
 Max gradient component =       1.863E-03
 RMS gradient           =       6.725E-04
 Gradient time:  CPU 7.71 s  wall 9.32 s
 Geometry Optimization Parameters
   NAtoms,    NIC,     NZ,  NCons,   NDum,   NFix, NCnnct, MaxDiis
        9      69       9       0       0       0       0       0

 Cartesian Hessian Update
 Hessian Updated using BFGS Update


** GEOMETRY OPTIMIZATION IN DELOCALIZED INTERNAL COORDINATES **
   Searching for a Minimum

   Optimization Cycle:   3

                       Coordinates (Angstroms)
     ATOM                X               Y               Z
      1  C         0.7601912302    1.5137586164    0.0000000000
      2  C        -0.7598680303    1.5140439803    0.0000000000
      3  C        -0.0000732381    0.2291901138    0.0000000000
      4  H        -1.2700550087    1.7852762549    0.9151010334
      5  H        -1.2700550087    1.7852762549   -0.9151010334
      6  Cl       -0.0001963162   -0.7531740632    1.4823023429
      7  Cl       -0.0001963162   -0.7531740632   -1.4823023429
      8  H         1.2704974567    1.7847605916   -0.9151025788
      9  H         1.2704974567    1.7847605916    0.9151025788
   Point Group: cs    Number of degrees of freedom:    12


   Energy is  -1037.169764224

 Hessian Updated using BFGS Update

 12 Hessian modes will be used to form the next step
  Hessian Eigenvalues:
     0.020947    0.024567    0.030783    0.086323    0.088584    0.106087
     0.232491    0.251101    0.278578    0.322017    0.348126    0.356064

 Minimum Search - Taking Simple RFO Step
 Searching for Lamda that Minimizes Along All modes
 Value Taken    Lamda =  -0.00003410
 Step Taken.  Stepsize is  0.015107

                             Maximum     Tolerance    Cnvgd?
         Gradient           0.002173      0.000300      NO
         Displacement       0.010398      0.001200      NO
         Energy change     -0.000165      0.000001      NO


 New Cartesian Coordinates Obtained by Inverse Iteration

 Displacement from previous Coordinates is:  0.014487
 ----------------------------------------------------------------
             Standard Nuclear Orientation (Angstroms)
    I     Atom           X                Y                Z
 ----------------------------------------------------------------
    1      C       0.7619852596     1.5146860947     0.0000000000
    2      C      -0.7616180283     1.5149529207     0.0000000000
    3      C      -0.0000429323     0.2317433609     0.0000000000
    4      H      -1.2728081315     1.7854205164     0.9151898218
    5      H      -1.2728081315     1.7854205164    -0.9151898218
    6      Cl     -0.0002483337    -0.7557307324     1.4817753632
    7      Cl     -0.0002483337    -0.7557307324    -1.4817753632
    8      H       1.2732654285     1.7849781665    -0.9151913876
    9      H       1.2732654285     1.7849781665     0.9151913876
 ----------------------------------------------------------------
 Molecular Point Group                 Cs    NOp =  2
 Largest Abelian Subgroup              Cs    NOp =  2
 Nuclear Repulsion Energy =   273.4926615863 hartrees
 There are       28 alpha and       28 beta electrons
 Applying Cartesian multipole field
    Component          Value
    ---------          -----
     (2,0,0)        1.00000E-11
     (0,2,0)        2.00000E-11
     (0,0,2)       -3.00000E-11
 Nucleus-field energy     =    -0.0000000036 hartrees
 Requested basis set is 6-311++G(d,p)
 There are 64 shells and 154 basis functions
 A cutoff of  1.0D-11 yielded   1926 shell pairs
 There are     11645 function pairs (     12455 Cartesian)
 Smallest overlap matrix eigenvalue = 5.20E-05
 Guess MOs from SCF MO coefficient file

 -----------------------------------------------------------------------
  General SCF calculation program by
  Eric Jon Sundstrom, Paul Horn, Yuezhi Mao, Dmitri Zuev, Alec White,
  David Stuck, Shaama M.S., Shane Yost, Joonho Lee, David Small,
  Daniel Levine, Susi Lehtola, Hugh Burton, Evgeny Epifanovsky
 -----------------------------------------------------------------------
 Exchange:     0.2000 Hartree-Fock + 0.0800 Slater + 0.7200 B88
 Correlation:  0.1900 VWN1RPA + 0.8100 LYP
 Using SG-1 standard quadrature grid
 A restricted SCF calculation will be
 performed using DIIS
 SCF converges when DIIS error is below 1.0e-08
 ---------------------------------------
  Cycle       Energy         DIIS error
 ---------------------------------------
    1   -1037.1697702272      5.45e-05  
    2   -1037.1697837520      1.68e-05  
    3   -1037.1697831481      2.25e-05  
    4   -1037.1697846391      2.69e-06  
    5   -1037.1697846562      1.06e-06  
    6   -1037.1697846592      2.32e-07  
    7   -1037.1697846593      3.21e-08  
    8   -1037.1697846593      9.10e-09  Convergence criterion met
 ---------------------------------------
 SCF time:   CPU 19.80s  wall 24.00s 
 SCF   energy in the final basis set =    -1037.1697846593
 Total energy in the final basis set =    -1037.1697846593

 --------------------------------------------------------------
             Orbital Energies (a.u.) and Symmetries
 --------------------------------------------------------------

 Alpha MOs, Restricted
 -- Occupied --                  
-101.56 -101.56  -10.31  -10.21  -10.21   -9.48   -9.48   -7.24
  1 A'    1 A"    2 A'    3 A'    4 A'    2 A"    5 A'    6 A'                 
 -7.241  -7.231  -7.231  -7.231  -7.231  -0.943  -0.833  -0.833
  3 A"    4 A"    7 A'    5 A"    8 A'    9 A'   10 A'    6 A"                 
 -0.642  -0.590  -0.525  -0.504  -0.417  -0.412  -0.407  -0.375
 11 A'   12 A'    7 A"   13 A'    8 A"   14 A'    9 A"   15 A'                 
 -0.326  -0.321  -0.313  -0.287
 10 A"   16 A'   11 A"   17 A'                                                 
 -- Virtual --                   
 -0.020  -0.008  -0.006   0.012   0.025   0.027   0.048   0.058
 18 A'   12 A"   19 A'   20 A'   13 A"   21 A'   14 A"   22 A'                 
  0.068   0.072   0.083   0.094   0.103   0.111   0.116   0.118
 23 A'   24 A'   15 A"   25 A'   26 A'   27 A'   16 A"   28 A'                 
  0.119   0.126   0.131   0.139   0.146   0.157   0.158   0.177
 17 A"   18 A"   29 A'   30 A'   31 A'   19 A"   20 A"   32 A'                 
  0.186   0.192   0.198   0.239   0.240   0.253   0.277   0.279
 33 A'   21 A"   34 A'   35 A'   22 A"   36 A'   37 A'   38 A'                 
  0.280   0.401   0.425   0.425   0.456   0.457   0.477   0.489
 23 A"   39 A'   40 A'   24 A"   41 A'   42 A'   25 A"   26 A"                 
  0.498   0.499   0.501   0.505   0.555   0.592   0.595   0.615
 43 A'   27 A"   44 A'   28 A"   29 A"   45 A'   46 A'   47 A'                 
  0.617   0.647   0.654   0.678   0.791   0.808   0.839   0.857
 30 A"   48 A'   49 A'   31 A"   50 A'   51 A'   32 A"   33 A"                 
  0.862   0.920   0.924   0.930   0.943   0.948   0.953   1.060
 52 A'   34 A"   53 A'   35 A"   36 A"   54 A'   55 A'   56 A'                 
  1.081   1.114   1.172   1.201   1.340   1.363   1.448   1.479
 57 A'   37 A"   38 A"   58 A'   59 A'   39 A"   40 A"   60 A'                 
  1.502   1.504   1.504   1.563   1.619   1.685   1.728   1.757
 61 A'   41 A"   42 A"   43 A"   62 A'   63 A'   64 A'   44 A"                 
  1.789   1.868   1.904   1.963   2.027   2.114   2.180   2.194
 65 A'   66 A'   67 A'   45 A"   68 A'   46 A"   69 A'   70 A'                 
  2.202   2.214   2.272   2.286   2.313   2.335   2.436   2.441
 47 A"   71 A'   48 A"   72 A'   73 A'   49 A"   74 A'   50 A"                 
  2.548   2.556   2.565   2.619   2.725   2.727   2.743   2.859
 51 A"   75 A'   52 A"   76 A'   77 A'   53 A"   78 A'   79 A'                 
  2.893   2.951   3.108   3.265   3.465   3.648   3.828   3.887
 80 A'   54 A"   55 A"   81 A'   82 A'   56 A"   57 A"   83 A'                 
  4.363   9.720   9.768  23.602  23.857  23.898  25.846  25.866
 84 A'   85 A'   58 A"   86 A'   87 A'   88 A'   89 A'   59 A"                 
 25.897  25.950  26.437  26.454 215.707 215.758
 60 A"   90 A'   61 A"   91 A'   92 A'   62 A"                                 

 Beta MOs, Restricted
 -- Occupied --                  
-101.56 -101.56  -10.31  -10.21  -10.21   -9.48   -9.48   -7.24
  1 A'    1 A"    2 A'    3 A'    4 A'    2 A"    5 A'    6 A'                 
 -7.241  -7.231  -7.231  -7.231  -7.231  -0.943  -0.833  -0.833
  3 A"    4 A"    7 A'    5 A"    8 A'    9 A'   10 A'    6 A"                 
 -0.642  -0.590  -0.525  -0.504  -0.417  -0.412  -0.407  -0.375
 11 A'   12 A'    7 A"   13 A'    8 A"   14 A'    9 A"   15 A'                 
 -0.326  -0.321  -0.313  -0.287
 10 A"   16 A'   11 A"   17 A'                                                 
 -- Virtual --                   
 -0.020  -0.008  -0.006   0.012   0.025   0.027   0.048   0.058
 18 A'   12 A"   19 A'   20 A'   13 A"   21 A'   14 A"   22 A'                 
  0.068   0.072   0.083   0.094   0.103   0.111   0.116   0.118
 23 A'   24 A'   15 A"   25 A'   26 A'   27 A'   16 A"   28 A'                 
  0.119   0.126   0.131   0.139   0.146   0.157   0.158   0.177
 17 A"   18 A"   29 A'   30 A'   31 A'   19 A"   20 A"   32 A'                 
  0.186   0.192   0.198   0.239   0.240   0.253   0.277   0.279
 33 A'   21 A"   34 A'   35 A'   22 A"   36 A'   37 A'   38 A'                 
  0.280   0.401   0.425   0.425   0.456   0.457   0.477   0.489
 23 A"   39 A'   40 A'   24 A"   41 A'   42 A'   25 A"   26 A"                 
  0.498   0.499   0.501   0.505   0.555   0.592   0.595   0.615
 43 A'   27 A"   44 A'   28 A"   29 A"   45 A'   46 A'   47 A'                 
  0.617   0.647   0.654   0.678   0.791   0.808   0.839   0.857
 30 A"   48 A'   49 A'   31 A"   50 A'   51 A'   32 A"   33 A"                 
  0.862   0.920   0.924   0.930   0.943   0.948   0.953   1.060
 52 A'   34 A"   53 A'   35 A"   36 A"   54 A'   55 A'   56 A'                 
  1.081   1.114   1.172   1.201   1.340   1.363   1.448   1.479
 57 A'   37 A"   38 A"   58 A'   59 A'   39 A"   40 A"   60 A'                 
  1.502   1.504   1.504   1.563   1.619   1.685   1.728   1.757
 61 A'   41 A"   42 A"   43 A"   62 A'   63 A'   64 A'   44 A"                 
  1.789   1.868   1.904   1.963   2.027   2.114   2.180   2.194
 65 A'   66 A'   67 A'   45 A"   68 A'   46 A"   69 A'   70 A'                 
  2.202   2.214   2.272   2.286   2.313   2.335   2.436   2.441
 47 A"   71 A'   48 A"   72 A'   73 A'   49 A"   74 A'   50 A"                 
  2.548   2.556   2.565   2.619   2.725   2.727   2.743   2.859
 51 A"   75 A'   52 A"   76 A'   77 A'   53 A"   78 A'   79 A'                 
  2.893   2.951   3.108   3.265   3.465   3.648   3.828   3.887
 80 A'   54 A"   55 A"   81 A'   82 A'   56 A"   57 A"   83 A'                 
  4.363   9.720   9.768  23.602  23.857  23.898  25.846  25.866
 84 A'   85 A'   58 A"   86 A'   87 A'   88 A'   89 A'   59 A"                 
 25.897  25.950  26.437  26.454 215.707 215.758
 60 A"   90 A'   61 A"   91 A'   92 A'   62 A"                                 
 --------------------------------------------------------------

          Ground-State Mulliken Net Atomic Charges

     Atom                 Charge (a.u.)
  ----------------------------------------
      1 C                    -0.476161
      2 C                    -0.476146
      3 C                    -0.133375
      4 H                     0.161489
      5 H                     0.161489
      6 Cl                    0.219865
      7 Cl                    0.219865
      8 H                     0.161487
      9 H                     0.161487
  ----------------------------------------
  Sum of atomic charges =     0.000000

 -----------------------------------------------------------------
                    Cartesian Multipole Moments
 -----------------------------------------------------------------
    Charge (ESU x 10^10)
                 0.0000
    Dipole Moment (Debye)
         X       0.0004      Y       2.3416      Z       0.0000
       Tot       2.3416
    Quadrupole Moments (Debye-Ang)
        XX     -43.5678     XY      -0.0000     YY     -42.7725
        XZ       0.0000     YZ      -0.0000     ZZ     -44.2866
    Octopole Moments (Debye-Ang^2)
       XXX       0.0143    XXY       1.6703    XYY       0.0024
       YYY      -7.8209    XXZ      -0.0000    XYZ      -0.0000
       YYZ       0.0000    XZZ       0.0040    YZZ      -2.3233
       ZZZ      -0.0000
    Hexadecapole Moments (Debye-Ang^3)
      XXXX    -115.8862   XXXY      -0.0188   XXYY     -69.7885
      XYYY      -0.0247   YYYY    -344.9912   XXXZ       0.0000
      XXYZ       0.0000   XYYZ      -0.0000   YYYZ      -0.0000
      XXZZ     -85.3095   XYZZ      -0.0044   YYZZ    -110.5897
      XZZZ       0.0000   YZZZ      -0.0000   ZZZZ    -387.3852
 -----------------------------------------------------------------
 Calculating analytic gradient of the SCF energy
 Gradient of SCF Energy
            1           2           3           4           5           6
    1  -0.0007444   0.0007454   0.0000029   0.0000140   0.0000140  -0.0000015
    2   0.0000344   0.0000332  -0.0000748  -0.0000723  -0.0000723   0.0001476
    3   0.0000000  -0.0000000   0.0000000  -0.0000152   0.0000152  -0.0000998
            7           8           9
    1  -0.0000015  -0.0000144  -0.0000144
    2   0.0001476  -0.0000717  -0.0000717
    3   0.0000998   0.0000151  -0.0000151
 Max gradient component =       7.454E-04
 RMS gradient           =       2.111E-04
 Gradient time:  CPU 7.74 s  wall 10.36 s
 Geometry Optimization Parameters
   NAtoms,    NIC,     NZ,  NCons,   NDum,   NFix, NCnnct, MaxDiis
        9      69       9       0       0       0       0       0

 Cartesian Hessian Update
 Hessian Updated using BFGS Update


** GEOMETRY OPTIMIZATION IN DELOCALIZED INTERNAL COORDINATES **
   Searching for a Minimum

   Optimization Cycle:   4

                       Coordinates (Angstroms)
     ATOM                X               Y               Z
      1  C         0.7619852596    1.5146860947    0.0000000000
      2  C        -0.7616180283    1.5149529207    0.0000000000
      3  C        -0.0000429323    0.2317433609    0.0000000000
      4  H        -1.2728081315    1.7854205164    0.9151898218
      5  H        -1.2728081315    1.7854205164   -0.9151898218
      6  Cl       -0.0002483337   -0.7557307324    1.4817753632
      7  Cl       -0.0002483337   -0.7557307324   -1.4817753632
      8  H         1.2732654285    1.7849781665   -0.9151913876
      9  H         1.2732654285    1.7849781665    0.9151913876
   Point Group: cs    Number of degrees of freedom:    12


   Energy is  -1037.169784659

 Hessian Updated using BFGS Update

 12 Hessian modes will be used to form the next step
  Hessian Eigenvalues:
     0.020947    0.024966    0.030785    0.084311    0.088584    0.101876
     0.232147    0.251102    0.269722    0.282521    0.348126    0.351898

 Minimum Search - Taking Simple RFO Step
 Searching for Lamda that Minimizes Along All modes
 Value Taken    Lamda =  -0.00000303
 Step Taken.  Stepsize is  0.006628

                             Maximum     Tolerance    Cnvgd?
         Gradient           0.000560      0.000300      NO
         Displacement       0.005682      0.001200      NO
         Energy change     -0.000020      0.000001      NO


 New Cartesian Coordinates Obtained by Inverse Iteration

 Displacement from previous Coordinates is:  0.004639
 ----------------------------------------------------------------
             Standard Nuclear Orientation (Angstroms)
    I     Atom           X                Y                Z
 ----------------------------------------------------------------
    1      C       0.7626827842     1.5144399041     0.0000000000
    2      C      -0.7623375853     1.5147213554     0.0000000000
    3      C      -0.0000614784     0.2317442836     0.0000000000
    4      H      -1.2731196767     1.7861293721     0.9151978538
    5      H      -1.2731196767     1.7861293721    -0.9151978538
    6      Cl     -0.0002203164    -0.7568715201     1.4816741580
    7      Cl     -0.0002203164    -0.7568715201    -1.4816741580
    8      H       1.2735692455     1.7856485150    -0.9151986455
    9      H       1.2735692455     1.7856485150     0.9151986455
 ----------------------------------------------------------------
 Molecular Point Group                 Cs    NOp =  2
 Largest Abelian Subgroup              Cs    NOp =  2
 Nuclear Repulsion Energy =   273.4238880471 hartrees
 There are       28 alpha and       28 beta electrons
 Applying Cartesian multipole field
    Component          Value
    ---------          -----
     (2,0,0)        1.00000E-11
     (0,2,0)        2.00000E-11
     (0,0,2)       -3.00000E-11
 Nucleus-field energy     =    -0.0000000036 hartrees
 Requested basis set is 6-311++G(d,p)
 There are 64 shells and 154 basis functions
 A cutoff of  1.0D-11 yielded   1926 shell pairs
 There are     11645 function pairs (     12455 Cartesian)
 Smallest overlap matrix eigenvalue = 5.20E-05
 Guess MOs from SCF MO coefficient file

 -----------------------------------------------------------------------
  General SCF calculation program by
  Eric Jon Sundstrom, Paul Horn, Yuezhi Mao, Dmitri Zuev, Alec White,
  David Stuck, Shaama M.S., Shane Yost, Joonho Lee, David Small,
  Daniel Levine, Susi Lehtola, Hugh Burton, Evgeny Epifanovsky
 -----------------------------------------------------------------------
 Exchange:     0.2000 Hartree-Fock + 0.0800 Slater + 0.7200 B88
 Correlation:  0.1900 VWN1RPA + 0.8100 LYP
 Using SG-1 standard quadrature grid
 A restricted SCF calculation will be
 performed using DIIS
 SCF converges when DIIS error is below 1.0e-08
 ---------------------------------------
  Cycle       Energy         DIIS error
 ---------------------------------------
    1   -1037.1697849275      1.70e-05  
    2   -1037.1697861094      6.10e-06  
    3   -1037.1697860577      7.45e-06  
    4   -1037.1697862195      1.05e-06  
    5   -1037.1697862223      2.50e-07  
    6   -1037.1697862224      8.73e-08  
    7   -1037.1697862224      9.97e-09  Convergence criterion met
 ---------------------------------------
 SCF time:   CPU 17.63s  wall 21.00s 
 SCF   energy in the final basis set =    -1037.1697862224
 Total energy in the final basis set =    -1037.1697862224

 --------------------------------------------------------------
             Orbital Energies (a.u.) and Symmetries
 --------------------------------------------------------------

 Alpha MOs, Restricted
 -- Occupied --                  
-101.56 -101.56  -10.31  -10.21  -10.21   -9.48   -9.48   -7.24
  1 A'    1 A"    2 A'    3 A'    4 A'    2 A"    5 A'    6 A'                 
 -7.241  -7.231  -7.231  -7.231  -7.231  -0.942  -0.833  -0.833
  3 A"    4 A"    7 A'    5 A"    8 A'    9 A'   10 A'    6 A"                 
 -0.642  -0.590  -0.525  -0.504  -0.417  -0.412  -0.407  -0.375
 11 A'   12 A'    7 A"   13 A'    8 A"   14 A'    9 A"   15 A'                 
 -0.326  -0.321  -0.313  -0.287
 10 A"   16 A'   11 A"   17 A'                                                 
 -- Virtual --                   
 -0.020  -0.008  -0.006   0.012   0.025   0.027   0.048   0.058
 18 A'   12 A"   19 A'   20 A'   13 A"   21 A'   14 A"   22 A'                 
  0.068   0.072   0.083   0.094   0.103   0.110   0.116   0.118
 23 A'   24 A'   15 A"   25 A'   26 A'   27 A'   16 A"   28 A'                 
  0.119   0.126   0.131   0.139   0.146   0.157   0.158   0.177
 17 A"   18 A"   29 A'   30 A'   31 A'   19 A"   20 A"   32 A'                 
  0.186   0.192   0.198   0.238   0.240   0.253   0.276   0.279
 33 A'   21 A"   34 A'   35 A'   22 A"   36 A'   37 A'   38 A'                 
  0.280   0.401   0.425   0.425   0.456   0.457   0.477   0.489
 23 A"   39 A'   40 A'   24 A"   41 A'   42 A'   25 A"   26 A"                 
  0.498   0.499   0.501   0.505   0.555   0.592   0.594   0.615
 43 A'   27 A"   44 A'   28 A"   29 A"   45 A'   46 A'   47 A'                 
  0.617   0.647   0.655   0.678   0.791   0.808   0.839   0.857
 30 A"   48 A'   49 A'   31 A"   50 A'   51 A'   32 A"   33 A"                 
  0.862   0.920   0.924   0.930   0.943   0.948   0.953   1.060
 52 A'   34 A"   53 A'   35 A"   36 A"   54 A'   55 A'   56 A'                 
  1.081   1.113   1.172   1.200   1.341   1.363   1.448   1.478
 57 A'   37 A"   38 A"   58 A'   59 A'   39 A"   40 A"   60 A'                 
  1.501   1.504   1.504   1.563   1.619   1.685   1.728   1.757
 61 A'   41 A"   42 A"   43 A"   62 A'   63 A'   64 A'   44 A"                 
  1.788   1.868   1.904   1.962   2.026   2.114   2.180   2.194
 65 A'   66 A'   67 A'   45 A"   68 A'   46 A"   69 A'   70 A'                 
  2.202   2.213   2.272   2.285   2.312   2.335   2.436   2.442
 47 A"   71 A'   48 A"   72 A'   73 A'   49 A"   74 A'   50 A"                 
  2.547   2.555   2.565   2.619   2.725   2.726   2.743   2.858
 51 A"   75 A'   52 A"   76 A'   77 A'   53 A"   78 A'   79 A'                 
  2.892   2.949   3.108   3.264   3.464   3.647   3.827   3.886
 80 A'   54 A"   55 A"   81 A'   82 A'   56 A"   57 A"   83 A'                 
  4.363   9.720   9.768  23.601  23.856  23.898  25.846  25.866
 84 A'   85 A'   58 A"   86 A'   87 A'   88 A'   89 A'   59 A"                 
 25.897  25.950  26.437  26.454 215.707 215.758
 60 A"   90 A'   61 A"   91 A'   92 A'   62 A"                                 

 Beta MOs, Restricted
 -- Occupied --                  
-101.56 -101.56  -10.31  -10.21  -10.21   -9.48   -9.48   -7.24
  1 A'    1 A"    2 A'    3 A'    4 A'    2 A"    5 A'    6 A'                 
 -7.241  -7.231  -7.231  -7.231  -7.231  -0.942  -0.833  -0.833
  3 A"    4 A"    7 A'    5 A"    8 A'    9 A'   10 A'    6 A"                 
 -0.642  -0.590  -0.525  -0.504  -0.417  -0.412  -0.407  -0.375
 11 A'   12 A'    7 A"   13 A'    8 A"   14 A'    9 A"   15 A'                 
 -0.326  -0.321  -0.313  -0.287
 10 A"   16 A'   11 A"   17 A'                                                 
 -- Virtual --                   
 -0.020  -0.008  -0.006   0.012   0.025   0.027   0.048   0.058
 18 A'   12 A"   19 A'   20 A'   13 A"   21 A'   14 A"   22 A'                 
  0.068   0.072   0.083   0.094   0.103   0.110   0.116   0.118
 23 A'   24 A'   15 A"   25 A'   26 A'   27 A'   16 A"   28 A'                 
  0.119   0.126   0.131   0.139   0.146   0.157   0.158   0.177
 17 A"   18 A"   29 A'   30 A'   31 A'   19 A"   20 A"   32 A'                 
  0.186   0.192   0.198   0.238   0.240   0.253   0.276   0.279
 33 A'   21 A"   34 A'   35 A'   22 A"   36 A'   37 A'   38 A'                 
  0.280   0.401   0.425   0.425   0.456   0.457   0.477   0.489
 23 A"   39 A'   40 A'   24 A"   41 A'   42 A'   25 A"   26 A"                 
  0.498   0.499   0.501   0.505   0.555   0.592   0.594   0.615
 43 A'   27 A"   44 A'   28 A"   29 A"   45 A'   46 A'   47 A'                 
  0.617   0.647   0.655   0.678   0.791   0.808   0.839   0.857
 30 A"   48 A'   49 A'   31 A"   50 A'   51 A'   32 A"   33 A"                 
  0.862   0.920   0.924   0.930   0.943   0.948   0.953   1.060
 52 A'   34 A"   53 A'   35 A"   36 A"   54 A'   55 A'   56 A'                 
  1.081   1.113   1.172   1.200   1.341   1.363   1.448   1.478
 57 A'   37 A"   38 A"   58 A'   59 A'   39 A"   40 A"   60 A'                 
  1.501   1.504   1.504   1.563   1.619   1.685   1.728   1.757
 61 A'   41 A"   42 A"   43 A"   62 A'   63 A'   64 A'   44 A"                 
  1.788   1.868   1.904   1.962   2.026   2.114   2.180   2.194
 65 A'   66 A'   67 A'   45 A"   68 A'   46 A"   69 A'   70 A'                 
  2.202   2.213   2.272   2.285   2.312   2.335   2.436   2.442
 47 A"   71 A'   48 A"   72 A'   73 A'   49 A"   74 A'   50 A"                 
  2.547   2.555   2.565   2.619   2.725   2.726   2.743   2.858
 51 A"   75 A'   52 A"   76 A'   77 A'   53 A"   78 A'   79 A'                 
  2.892   2.949   3.108   3.264   3.464   3.647   3.827   3.886
 80 A'   54 A"   55 A"   81 A'   82 A'   56 A"   57 A"   83 A'                 
  4.363   9.720   9.768  23.601  23.856  23.898  25.846  25.866
 84 A'   85 A'   58 A"   86 A'   87 A'   88 A'   89 A'   59 A"                 
 25.897  25.950  26.437  26.454 215.707 215.758
 60 A"   90 A'   61 A"   91 A'   92 A'   62 A"                                 
 --------------------------------------------------------------

          Ground-State Mulliken Net Atomic Charges

     Atom                 Charge (a.u.)
  ----------------------------------------
      1 C                    -0.476565
      2 C                    -0.476571
      3 C                    -0.130700
      4 H                     0.161479
      5 H                     0.161479
      6 Cl                    0.218959
      7 Cl                    0.218959
      8 H                     0.161481
      9 H                     0.161481
  ----------------------------------------
  Sum of atomic charges =     0.000000

 -----------------------------------------------------------------
                    Cartesian Multipole Moments
 -----------------------------------------------------------------
    Charge (ESU x 10^10)
                 0.0000
    Dipole Moment (Debye)
         X       0.0004      Y       2.3451      Z      -0.0000
       Tot       2.3451
    Quadrupole Moments (Debye-Ang)
        XX     -43.5689     XY      -0.0002     YY     -42.7665
        XZ       0.0000     YZ       0.0000     ZZ     -44.2918
    Octopole Moments (Debye-Ang^2)
       XXX       0.0128    XXY       1.7096    XYY       0.0017
       YYY      -7.7209    XXZ      -0.0000    XYZ      -0.0000
       YYZ      -0.0000    XZZ       0.0037    YZZ      -2.2919
       ZZZ       0.0000
    Hexadecapole Moments (Debye-Ang^3)
      XXXX    -115.9784   XXXY      -0.0162   XXYY     -69.8190
      XYYY      -0.0232   YYYY    -345.2156   XXXZ       0.0000
      XXYZ      -0.0000   XYYZ       0.0000   YYYZ       0.0000
      XXZZ     -85.3152   XYZZ      -0.0042   YYZZ    -110.5991
      XZZZ       0.0000   YZZZ       0.0000   ZZZZ    -387.3963
 -----------------------------------------------------------------
 Calculating analytic gradient of the SCF energy
 Gradient of SCF Energy
            1           2           3           4           5           6
    1  -0.0001161   0.0001153  -0.0000018  -0.0000144  -0.0000144   0.0000009
    2   0.0000238   0.0000245  -0.0000100   0.0000094   0.0000094  -0.0000371
    3  -0.0000000  -0.0000000   0.0000000  -0.0000053   0.0000053   0.0000123
            7           8           9
    1   0.0000009   0.0000148   0.0000148
    2  -0.0000371   0.0000086   0.0000086
    3  -0.0000123   0.0000053  -0.0000053
 Max gradient component =       1.161E-04
 RMS gradient           =       3.464E-05
 Gradient time:  CPU 7.83 s  wall 10.12 s
 Geometry Optimization Parameters
   NAtoms,    NIC,     NZ,  NCons,   NDum,   NFix, NCnnct, MaxDiis
        9      69       9       0       0       0       0       0

 Cartesian Hessian Update
 Hessian Updated using BFGS Update


** GEOMETRY OPTIMIZATION IN DELOCALIZED INTERNAL COORDINATES **
   Searching for a Minimum

   Optimization Cycle:   5

                       Coordinates (Angstroms)
     ATOM                X               Y               Z
      1  C         0.7626827842    1.5144399041    0.0000000000
      2  C        -0.7623375853    1.5147213554    0.0000000000
      3  C        -0.0000614784    0.2317442836    0.0000000000
      4  H        -1.2731196767    1.7861293721    0.9151978538
      5  H        -1.2731196767    1.7861293721   -0.9151978538
      6  Cl       -0.0002203164   -0.7568715201    1.4816741580
      7  Cl       -0.0002203164   -0.7568715201   -1.4816741580
      8  H         1.2735692455    1.7856485150   -0.9151986455
      9  H         1.2735692455    1.7856485150    0.9151986455
   Point Group: cs    Number of degrees of freedom:    12


   Energy is  -1037.169786222

 Hessian Updated using BFGS Update

 12 Hessian modes will be used to form the next step
  Hessian Eigenvalues:
     0.020947    0.024760    0.030794    0.081537    0.088584    0.106253
     0.223396    0.251096    0.251582    0.303314    0.348126    0.353465

 Minimum Search - Taking Simple RFO Step
 Searching for Lamda that Minimizes Along All modes
 Value Taken    Lamda =   0.00000000
 Step Taken.  Stepsize is  0.000714

                             Maximum     Tolerance    Cnvgd?
         Gradient           0.000107      0.000300     YES
         Displacement       0.000549      0.001200     YES
         Energy change     -0.000002      0.000001      NO


                       Distance Matrix (Angstroms)
             C (  1)   C (  2)   C (  3)   H (  4)   H (  5)   Cl(  6)
   C (  2)  1.525020
   C (  3)  1.492343  1.492345
   H (  4)  2.248532  1.082658  2.207799
   H (  5)  2.248532  1.082658  2.207799  1.830396
   Cl(  6)  2.817132  2.817147  1.781213  2.899659  3.719156
   Cl(  7)  2.817132  2.817147  1.781213  3.719156  2.899659  2.963348
   H (  8)  1.082658  2.248534  2.207791  3.136236  2.546689  3.719133
   H (  9)  1.082658  2.248534  2.207791  2.546689  3.136236  2.899628
             Cl(  7)   H (  8)
   H (  8)  2.899628
   H (  9)  3.719133  1.830397

 Final energy is   -1037.1697862224355     


 ******************************
 **  OPTIMIZATION CONVERGED  **
 ******************************

                       Coordinates (Angstroms)
     ATOM                X               Y               Z
      1  C         0.7626827842    1.5144399041    0.0000000000
      2  C        -0.7623375853    1.5147213554    0.0000000000
      3  C        -0.0000614784    0.2317442836    0.0000000000
      4  H        -1.2731196767    1.7861293721    0.9151978538
      5  H        -1.2731196767    1.7861293721   -0.9151978538
      6  Cl       -0.0002203164   -0.7568715201    1.4816741580
      7  Cl       -0.0002203164   -0.7568715201   -1.4816741580
      8  H         1.2735692455    1.7856485150   -0.9151986455
      9  H         1.2735692455    1.7856485150    0.9151986455

Z-matrix Print:
$molecule
0 1
Cl
C  1 1.781213
C  2 1.492343 1 118.496084
H  3 1.082658 2 117.161028 1 -0.648604 0
H  3 1.082658 2 117.161028 1 142.996825 0
C  2 1.492345 1 118.496910 3 -71.096019 0
H  6 1.082658 2 117.161508 1 -142.998731 0
H  6 1.082658 2 117.161508 1 0.647878 0
Cl 2 1.781213 1 112.575273 3 144.450612 0
$end


 --------------------------------------------------------------
             Orbital Energies (a.u.) and Symmetries
 --------------------------------------------------------------

 Alpha MOs, Restricted
 -- Occupied --                  
-101.56 -101.56  -10.31  -10.21  -10.21   -9.48   -9.48   -7.24
  1 A'    1 A"    2 A'    3 A'    4 A'    2 A"    5 A'    6 A'                 
 -7.241  -7.231  -7.231  -7.231  -7.231  -0.942  -0.833  -0.833
  3 A"    4 A"    7 A'    5 A"    8 A'    9 A'   10 A'    6 A"                 
 -0.642  -0.590  -0.525  -0.504  -0.417  -0.412  -0.407  -0.375
 11 A'   12 A'    7 A"   13 A'    8 A"   14 A'    9 A"   15 A'                 
 -0.326  -0.321  -0.313  -0.287
 10 A"   16 A'   11 A"   17 A'                                                 
 -- Virtual --                   
 -0.020  -0.008  -0.006   0.012   0.025   0.027   0.048   0.058
 18 A'   12 A"   19 A'   20 A'   13 A"   21 A'   14 A"   22 A'                 
  0.068   0.072   0.083   0.094   0.103   0.110   0.116   0.118
 23 A'   24 A'   15 A"   25 A'   26 A'   27 A'   16 A"   28 A'                 
  0.119   0.126   0.131   0.139   0.146   0.157   0.158   0.177
 17 A"   18 A"   29 A'   30 A'   31 A'   19 A"   20 A"   32 A'                 
  0.186   0.192   0.198   0.238   0.240   0.253   0.276   0.279
 33 A'   21 A"   34 A'   35 A'   22 A"   36 A'   37 A'   38 A'                 
  0.280   0.401   0.425   0.425   0.456   0.457   0.477   0.489
 23 A"   39 A'   40 A'   24 A"   41 A'   42 A'   25 A"   26 A"                 
  0.498   0.499   0.501   0.505   0.555   0.592   0.594   0.615
 43 A'   27 A"   44 A'   28 A"   29 A"   45 A'   46 A'   47 A'                 
  0.617   0.647   0.655   0.678   0.791   0.808   0.839   0.857
 30 A"   48 A'   49 A'   31 A"   50 A'   51 A'   32 A"   33 A"                 
  0.862   0.920   0.924   0.930   0.943   0.948   0.953   1.060
 52 A'   34 A"   53 A'   35 A"   36 A"   54 A'   55 A'   56 A'                 
  1.081   1.113   1.172   1.200   1.341   1.363   1.448   1.478
 57 A'   37 A"   38 A"   58 A'   59 A'   39 A"   40 A"   60 A'                 
  1.501   1.504   1.504   1.563   1.619   1.685   1.728   1.757
 61 A'   41 A"   42 A"   43 A"   62 A'   63 A'   64 A'   44 A"                 
  1.788   1.868   1.904   1.962   2.026   2.114   2.180   2.194
 65 A'   66 A'   67 A'   45 A"   68 A'   46 A"   69 A'   70 A'                 
  2.202   2.213   2.272   2.285   2.312   2.335   2.436   2.442
 47 A"   71 A'   48 A"   72 A'   73 A'   49 A"   74 A'   50 A"                 
  2.547   2.555   2.565   2.619   2.725   2.726   2.743   2.858
 51 A"   75 A'   52 A"   76 A'   77 A'   53 A"   78 A'   79 A'                 
  2.892   2.949   3.108   3.264   3.464   3.647   3.827   3.886
 80 A'   54 A"   55 A"   81 A'   82 A'   56 A"   57 A"   83 A'                 
  4.363   9.720   9.768  23.601  23.856  23.898  25.846  25.866
 84 A'   85 A'   58 A"   86 A'   87 A'   88 A'   89 A'   59 A"                 
 25.897  25.950  26.437  26.454 215.707 215.758
 60 A"   90 A'   61 A"   91 A'   92 A'   62 A"                                 

 Beta MOs, Restricted
 -- Occupied --                  
-101.56 -101.56  -10.31  -10.21  -10.21   -9.48   -9.48   -7.24
  1 A'    1 A"    2 A'    3 A'    4 A'    2 A"    5 A'    6 A'                 
 -7.241  -7.231  -7.231  -7.231  -7.231  -0.942  -0.833  -0.833
  3 A"    4 A"    7 A'    5 A"    8 A'    9 A'   10 A'    6 A"                 
 -0.642  -0.590  -0.525  -0.504  -0.417  -0.412  -0.407  -0.375
 11 A'   12 A'    7 A"   13 A'    8 A"   14 A'    9 A"   15 A'                 
 -0.326  -0.321  -0.313  -0.287
 10 A"   16 A'   11 A"   17 A'                                                 
 -- Virtual --                   
 -0.020  -0.008  -0.006   0.012   0.025   0.027   0.048   0.058
 18 A'   12 A"   19 A'   20 A'   13 A"   21 A'   14 A"   22 A'                 
  0.068   0.072   0.083   0.094   0.103   0.110   0.116   0.118
 23 A'   24 A'   15 A"   25 A'   26 A'   27 A'   16 A"   28 A'                 
  0.119   0.126   0.131   0.139   0.146   0.157   0.158   0.177
 17 A"   18 A"   29 A'   30 A'   31 A'   19 A"   20 A"   32 A'                 
  0.186   0.192   0.198   0.238   0.240   0.253   0.276   0.279
 33 A'   21 A"   34 A'   35 A'   22 A"   36 A'   37 A'   38 A'                 
  0.280   0.401   0.425   0.425   0.456   0.457   0.477   0.489
 23 A"   39 A'   40 A'   24 A"   41 A'   42 A'   25 A"   26 A"                 
  0.498   0.499   0.501   0.505   0.555   0.592   0.594   0.615
 43 A'   27 A"   44 A'   28 A"   29 A"   45 A'   46 A'   47 A'                 
  0.617   0.647   0.655   0.678   0.791   0.808   0.839   0.857
 30 A"   48 A'   49 A'   31 A"   50 A'   51 A'   32 A"   33 A"                 
  0.862   0.920   0.924   0.930   0.943   0.948   0.953   1.060
 52 A'   34 A"   53 A'   35 A"   36 A"   54 A'   55 A'   56 A'                 
  1.081   1.113   1.172   1.200   1.341   1.363   1.448   1.478
 57 A'   37 A"   38 A"   58 A'   59 A'   39 A"   40 A"   60 A'                 
  1.501   1.504   1.504   1.563   1.619   1.685   1.728   1.757
 61 A'   41 A"   42 A"   43 A"   62 A'   63 A'   64 A'   44 A"                 
  1.788   1.868   1.904   1.962   2.026   2.114   2.180   2.194
 65 A'   66 A'   67 A'   45 A"   68 A'   46 A"   69 A'   70 A'                 
  2.202   2.213   2.272   2.285   2.312   2.335   2.436   2.442
 47 A"   71 A'   48 A"   72 A'   73 A'   49 A"   74 A'   50 A"                 
  2.547   2.555   2.565   2.619   2.725   2.726   2.743   2.858
 51 A"   75 A'   52 A"   76 A'   77 A'   53 A"   78 A'   79 A'                 
  2.892   2.949   3.108   3.264   3.464   3.647   3.827   3.886
 80 A'   54 A"   55 A"   81 A'   82 A'   56 A"   57 A"   83 A'                 
  4.363   9.720   9.768  23.601  23.856  23.898  25.846  25.866
 84 A'   85 A'   58 A"   86 A'   87 A'   88 A'   89 A'   59 A"                 
 25.897  25.950  26.437  26.454 215.707 215.758
 60 A"   90 A'   61 A"   91 A'   92 A'   62 A"                                 
 --------------------------------------------------------------

          Ground-State Mulliken Net Atomic Charges

     Atom                 Charge (a.u.)
  ----------------------------------------
      1 C                    -0.476565
      2 C                    -0.476571
      3 C                    -0.130700
      4 H                     0.161479
      5 H                     0.161479
      6 Cl                    0.218959
      7 Cl                    0.218959
      8 H                     0.161481
      9 H                     0.161481
  ----------------------------------------
  Sum of atomic charges =     0.000000

 -----------------------------------------------------------------
                    Cartesian Multipole Moments
 -----------------------------------------------------------------
    Charge (ESU x 10^10)
                 0.0000
    Dipole Moment (Debye)
         X       0.0004      Y       2.3451      Z      -0.0000
       Tot       2.3451
    Quadrupole Moments (Debye-Ang)
        XX     -43.5689     XY      -0.0002     YY     -42.7665
        XZ       0.0000     YZ       0.0000     ZZ     -44.2918
    Octopole Moments (Debye-Ang^2)
       XXX       0.0128    XXY       1.7096    XYY       0.0017
       YYY      -7.7209    XXZ      -0.0000    XYZ      -0.0000
       YYZ      -0.0000    XZZ       0.0037    YZZ      -2.2919
       ZZZ       0.0000
    Hexadecapole Moments (Debye-Ang^3)
      XXXX    -115.9784   XXXY      -0.0162   XXYY     -69.8190
      XYYY      -0.0232   YYYY    -345.2156   XXXZ       0.0000
      XXYZ      -0.0000   XYYZ       0.0000   YYYZ       0.0000
      XXZZ     -85.3152   XYZZ      -0.0042   YYZZ    -110.5991
      XZZZ       0.0000   YZZZ       0.0000   ZZZZ    -387.3963
 -----------------------------------------------------------------
Archival summary:
1\1\TWL02\OPT\ProcedureUnspecified\BasisUnspecified\l234\taweetha\ThuOct1103:51:272018ThuOct1103:51:272018\0\\#,OPT,ProcedureUnspecified,BasisUnspecified,\\0,1\Cl\C,1,1.78121\C,2,1.49234,1,118.496\H,3,1.08266,2,117.161,1,-0.648604,0\H,3,1.08266,2,117.161,1,142.997,0\C,2,1.49235,1,118.497,3,-71.096,0\H,6,1.08266,2,117.162,1,-142.999,0\H,6,1.08266,2,117.162,1,0.647878,0\Cl,2,1.78121,1,112.575,3,144.451,0\\\@

 Total job time:  180.42s(wall), 146.19s(cpu) 
 Thu Oct 11 03:51:27 2018

        *************************************************************
        *                                                           *
        *  Thank you very much for using Q-Chem.  Have a nice day.  *
        *                                                           *
        *************************************************************


 
User input: 2 of 2 
 
Q-Chem Developer Version!
                  Welcome to Q-Chem
     A Quantum Leap Into The Future Of Chemistry


 Q-Chem 5.1, Q-Chem, Inc., Pleasanton, CA (2018)

 Yihan Shao,  Zhengting Gan,  E. Epifanovsky,  A. T. B. Gilbert,  M. Wormit,  
 J. Kussmann,  A. W. Lange,  A. Behn,  Jia Deng,  Xintian Feng,  D. Ghosh,  
 M. Goldey,  P. R. Horn,  L. D. Jacobson,  I. Kaliman,  T. Kus,  A. Landau,  
 Jie Liu,  E. I. Proynov,  R. M. Richard,  R. P. Steele,  E. J. Sundstrom,  
 H. L. Woodcock III,  P. M. Zimmerman,  D. Zuev,  B. Albrecht,  E. Alguire,  
 S. A. Baeppler,  D. Barton,  Z. Benda,  Y. A. Bernard,  E. J. Berquist,  
 K. B. Bravaya,  H. Burton,  D. Casanova,  Chun-Min Chang,  Yunqing Chen,  
 A. Chien,  K. D. Closser,  M. P. Coons,  S. Coriani,  S. Dasgupta,  
 A. L. Dempwolff,  M. Diedenhofen,  Hainam Do,  R. G. Edgar,  Po-Tung Fang,  
 S. Faraji,  S. Fatehi,  Qingguo Feng,  K. D. Fenk,  J. Fosso-Tande,  
 Qinghui Ge,  A. Ghysels,  G. Gidofalvi,  J. Gomes,  J. Gonthier,  A. Gunina,  
 D. Hait,  M. W. D. Hanson-Heine,  P. H. P. Harbach,  A. W. Hauser,  
 J. E. Herr,  E. G. Hohenstein,  Z. C. Holden,  Kerwin Hui,  B. C. Huynh,  
 T.-C. Jagau,  Hyunjun Ji,  B. Kaduk,  K. Khistyaev,  Jaehoon Kim,  
 P. Klunzinger,  K. Koh,  D. Kosenkov,  L. Koulias,  T. Kowalczyk,  
 C. M. Krauter,  A. Kunitsa,  Ka Un Lao,  A. Laurent,  K. V. Lawler,  
 Joonho Lee,  D. Lefrancois,  S. Lehtola,  D. S. Levine,  Yi-Pei Li,  
 You-Sheng Lin,  Fenglai Liu,  E. Livshits,  A. Luenser,  P. Manohar,  
 E. Mansoor,  S. F. Manzer,  Shan-Ping Mao,  Yuezhi Mao,  N. Mardirossian,  
 A. V. Marenich,  T. Markovich,  L. A. Martinez-Martinez,  S. A. Maurer,  
 N. J. Mayhall,  S. C. McKenzie,  J.-M. Mewes,  A. F. Morrison,  
 J. W. Mullinax,  K. Nanda,  T. S. Nguyen-Beck,  R. Olivares-Amaya,  
 J. A. Parkhill,  T. M. Perrine,  F. Plasser,  P. Pokhilko,  S. Prager,  
 A. Prociuk,  E. Ramos,  D. R. Rehn,  F. Rob,  M. Schneider,  N. Sergueev,  
 S. M. Sharada,  S. Sharma,  D. W. Small,  T. Stauch,  T. Stein,  
 Yu-Chuan Su,  A. J. W. Thom,  A. Tkatchenko,  T. Tsuchimochi,  N. M. Tubman,  
 L. Vogt,  M. L. Vidal,  O. Vydrov,  M. A. Watson,  J. Wenzel,  
 M. de Wergifosse,  T. A. Wesolowski,  A. White,  J. Witte,  A. Yamada,  
 Jun Yang,  K. Yao,  S. Yeganeh,  S. R. Yost,  Zhi-Qiang You,  A. Zech,  
 Igor Ying Zhang,  Xing Zhang,  Yan Zhao,  Ying Zhu,  B. R. Brooks,  
 G. K. L. Chan,  C. J. Cramer,  M. S. Gordon,  W. J. Hehre,  A. Klamt,  
 M. W. Schmidt,  C. D. Sherrill,  D. G. Truhlar,  A. Aspuru-Guzik,  R. Baer,  
 A. T. Bell,  N. A. Besley,  Jeng-Da Chai,  A. E. DePrince, III,  
 R. A. DiStasio Jr.,  A. Dreuw,  B. D. Dunietz,  T. R. Furlani,  
 Chao-Ping Hsu,  Yousung Jung,  Jing Kong,  D. S. Lambrecht,  WanZhen Liang,  
 C. Ochsenfeld,  V. A. Rassolov,  L. V. Slipchenko,  J. E. Subotnik,  
 T. Van Voorhis,  J. M. Herbert,  A. I. Krylov,  P. M. W. Gill,  M. Head-Gordon

 Contributors to earlier versions of Q-Chem not listed above: 
 R. D. Adamson,  B. Austin,  J. Baker,  G. J. O. Beran,  K. Brandhorst,  
 S. T. Brown,  E. F. C. Byrd,  A. K. Chakraborty,  C.-L. Cheng,  
 Siu Hung Chien,  D. M. Chipman,  D. L. Crittenden,  H. Dachsel,  
 R. J. Doerksen,  A. D. Dutoi,  L. Fusti-Molnar,  W. A. Goddard III,  
 A. Golubeva-Zadorozhnaya,  S. R. Gwaltney,  G. Hawkins,  A. Heyden,  
 S. Hirata,  G. Kedziora,  F. J. Keil,  C. Kelley,  Jihan Kim,  R. A. King,  
 R. Z. Khaliullin,  P. P. Korambath,  W. Kurlancheek,  A. M. Lee,  M. S. Lee,  
 S. V. Levchenko,  Ching Yeh Lin,  D. Liotard,  R. C. Lochan,  I. Lotan,  
 P. E. Maslen,  N. Nair,  D. P. O'Neill,  D. Neuhauser,  E. Neuscamman,  
 C. M. Oana,  R. Olson,  B. Peters,  R. Peverati,  P. A. Pieniazek,  
 Y. M. Rhee,  J. Ritchie,  M. A. Rohrdanz,  E. Rosta,  N. J. Russ,  
 H. F. Schaefer III,  N. E. Schultz,  N. Shenvi,  A. C. Simmonett,  A. Sodt,  
 D. Stuck,  K. S. Thanthiriwatte,  V. Vanovschi,  Tao Wang,  A. Warshel,  
 C. F. Williams,  Q. Wu,  X. Xu,  W. Zhang

 Please cite Q-Chem as follows:
 Y. Shao et al., Mol. Phys. 113, 184-215 (2015)
 DOI: 10.1080/00268976.2014.952696

 Q-Chem 5.1.1 for Intel X86 EM64T Linux

 Parts of Q-Chem use Armadillo 8.300.2 (Tropical Shenanigans).
 http://arma.sourceforge.net/

 Q-Chem begins on Thu Oct 11 03:51:28 2018  

Host: 
0

     Scratch files written to /scratch/taweetham/qchem2995//
The previous job contains 0 fragments, simply inherited here
Input Ideriv = 2
Curr. Ideriv = -1
Max.  Ideriv = 2

Checking the input file for inconsistencies... 	...done.

--------------------------------------------------------------
User input:
--------------------------------------------------------------

$molecule
read
$end

$rem
   job_type 	frequency
   basis 	6-311++g**
   method	b3lyp	
$end


--------------------------------------------------------------
 ----------------------------------------------------------------
             Standard Nuclear Orientation (Angstroms)
    I     Atom           X                Y                Z
 ----------------------------------------------------------------
    1      C       0.7625163296     1.4971520803    -0.0000000000
    2      C      -0.7625040657     1.4971750332    -0.0000000000
    3      C      -0.0000104990     0.2143271894    -0.0000000000
    4      H      -1.2733321548     1.7684964661     0.9151978538
    5      H      -1.2733321548     1.7684964661    -0.9151978538
    6      Cl     -0.0000017619    -0.7742886270     1.4816741580
    7      Cl     -0.0000017619    -0.7742886270    -1.4816741580
    8      H       1.2733568124     1.7684472850    -0.9151986455
    9      H       1.2733568124     1.7684472850     0.9151986455
 ----------------------------------------------------------------
 Molecular Point Group                 Cs    NOp =  2
 Largest Abelian Subgroup              Cs    NOp =  2
 Nuclear Repulsion Energy =   273.4238880471 hartrees
 There are       28 alpha and       28 beta electrons
 Requested basis set is 6-311++G(d,p)
 There are 64 shells and 154 basis functions

 Total QAlloc Memory Limit   2000 MB
 Mega-Array Size       188 MB
 MEM_STATIC part       192 MB

                       Distance Matrix (Angstroms)
             C (  1)   C (  2)   C (  3)   H (  4)   H (  5)   Cl(  6)
   C (  2)  1.525020
   C (  3)  1.492343  1.492345
   H (  4)  2.248532  1.082658  2.207799
   H (  5)  2.248532  1.082658  2.207799  1.830396
   Cl(  6)  2.817132  2.817147  1.781213  2.899659  3.719156
   Cl(  7)  2.817132  2.817147  1.781213  3.719156  2.899659  2.963348
   H (  8)  1.082658  2.248534  2.207791  3.136236  2.546689  3.719133
   H (  9)  1.082658  2.248534  2.207791  2.546689  3.136236  2.899628
             Cl(  7)   H (  8)
   H (  8)  2.899628
   H (  9)  3.719133  1.830397

 A cutoff of  1.0D-11 yielded   1926 shell pairs
 There are     11645 function pairs (     12455 Cartesian)
 Smallest overlap matrix eigenvalue = 5.20E-05
 Guess from superposition of atomic densities
 Warning:  Energy on first SCF cycle will be non-variational
 SAD guess density has 56.000000 electrons

 -----------------------------------------------------------------------
  General SCF calculation program by
  Eric Jon Sundstrom, Paul Horn, Yuezhi Mao, Dmitri Zuev, Alec White,
  David Stuck, Shaama M.S., Shane Yost, Joonho Lee, David Small,
  Daniel Levine, Susi Lehtola, Hugh Burton, Evgeny Epifanovsky
 -----------------------------------------------------------------------
 Exchange:     0.2000 Hartree-Fock + 0.0800 Slater + 0.7200 B88
 Correlation:  0.1900 VWN1RPA + 0.8100 LYP
 Using SG-1 standard quadrature grid
 A restricted SCF calculation will be
 performed using DIIS
 SCF converges when DIIS error is below 1.0e-08
 ---------------------------------------
  Cycle       Energy         DIIS error
 ---------------------------------------
    1   -1038.0771350741      4.53e-02  
    2   -1037.1044219523      4.68e-03  
    3   -1037.0735804407      5.70e-03  
    4   -1037.1690701586      4.83e-04  
    5   -1037.1696928451      1.81e-04  
    6   -1037.1697709997      7.19e-05  
    7   -1037.1697849093      2.23e-05  
    8   -1037.1697862108      1.92e-06  
    9   -1037.1697862219      3.87e-07  
   10   -1037.1697862225      7.39e-08  
   11   -1037.1697862226      9.50e-09  Convergence criterion met
 ---------------------------------------
 SCF time:   CPU 20.47s  wall 20.00s 
 SCF   energy in the final basis set =    -1037.1697862226
 Total energy in the final basis set =    -1037.1697862226

 --------------------------------------------------------------
             Orbital Energies (a.u.) and Symmetries
 --------------------------------------------------------------

 Alpha MOs, Restricted
 -- Occupied --                  
-101.56 -101.56  -10.31  -10.21  -10.21   -9.48   -9.48   -7.24
  1 A'    1 A"    2 A'    3 A'    4 A'    2 A"    5 A'    6 A'                 
 -7.241  -7.231  -7.231  -7.231  -7.231  -0.942  -0.833  -0.833
  3 A"    4 A"    7 A'    5 A"    8 A'    9 A'   10 A'    6 A"                 
 -0.642  -0.590  -0.525  -0.504  -0.417  -0.412  -0.407  -0.375
 11 A'   12 A'    7 A"   13 A'    8 A"   14 A'    9 A"   15 A'                 
 -0.326  -0.321  -0.313  -0.287
 10 A"   16 A'   11 A"   17 A'                                                 
 -- Virtual --                   
 -0.020  -0.008  -0.006   0.012   0.025   0.027   0.048   0.058
 18 A'   12 A"   19 A'   20 A'   13 A"   21 A'   14 A"   22 A'                 
  0.068   0.072   0.083   0.094   0.103   0.110   0.116   0.118
 23 A'   24 A'   15 A"   25 A'   26 A'   27 A'   16 A"   28 A'                 
  0.119   0.126   0.131   0.139   0.146   0.157   0.158   0.177
 17 A"   18 A"   29 A'   30 A'   31 A'   19 A"   20 A"   32 A'                 
  0.186   0.192   0.198   0.238   0.240   0.253   0.276   0.279
 33 A'   21 A"   34 A'   35 A'   22 A"   36 A'   37 A'   38 A'                 
  0.280   0.401   0.425   0.425   0.456   0.457   0.477   0.489
 23 A"   39 A'   40 A'   24 A"   41 A'   42 A'   25 A"   26 A"                 
  0.498   0.499   0.501   0.505   0.555   0.592   0.594   0.615
 43 A'   27 A"   44 A'   28 A"   29 A"   45 A'   46 A'   47 A'                 
  0.617   0.647   0.655   0.678   0.791   0.808   0.839   0.857
 30 A"   48 A'   49 A'   31 A"   50 A'   51 A'   32 A"   33 A"                 
  0.862   0.920   0.924   0.930   0.943   0.948   0.953   1.060
 52 A'   34 A"   53 A'   35 A"   36 A"   54 A'   55 A'   56 A'                 
  1.081   1.113   1.172   1.200   1.341   1.363   1.448   1.478
 57 A'   37 A"   38 A"   58 A'   59 A'   39 A"   40 A"   60 A'                 
  1.501   1.504   1.504   1.563   1.619   1.685   1.728   1.757
 61 A'   41 A"   42 A"   43 A"   62 A'   63 A'   64 A'   44 A"                 
  1.788   1.868   1.904   1.962   2.026   2.114   2.180   2.194
 65 A'   66 A'   67 A'   45 A"   68 A'   46 A"   69 A'   70 A'                 
  2.202   2.213   2.272   2.285   2.312   2.335   2.436   2.442
 47 A"   71 A'   48 A"   72 A'   73 A'   49 A"   74 A'   50 A"                 
  2.547   2.555   2.565   2.619   2.725   2.726   2.743   2.858
 51 A"   75 A'   52 A"   76 A'   77 A'   53 A"   78 A'   79 A'                 
  2.892   2.949   3.108   3.264   3.464   3.647   3.827   3.886
 80 A'   54 A"   55 A"   81 A'   82 A'   56 A"   57 A"   83 A'                 
  4.363   9.720   9.768  23.601  23.856  23.898  25.846  25.866
 84 A'   85 A'   58 A"   86 A'   87 A'   88 A'   89 A'   59 A"                 
 25.897  25.950  26.437  26.454 215.707 215.758
 60 A"   90 A'   61 A"   91 A'   92 A'   62 A"                                 

 Beta MOs, Restricted
 -- Occupied --                  
-101.56 -101.56  -10.31  -10.21  -10.21   -9.48   -9.48   -7.24
  1 A'    1 A"    2 A'    3 A'    4 A'    2 A"    5 A'    6 A'                 
 -7.241  -7.231  -7.231  -7.231  -7.231  -0.942  -0.833  -0.833
  3 A"    4 A"    7 A'    5 A"    8 A'    9 A'   10 A'    6 A"                 
 -0.642  -0.590  -0.525  -0.504  -0.417  -0.412  -0.407  -0.375
 11 A'   12 A'    7 A"   13 A'    8 A"   14 A'    9 A"   15 A'                 
 -0.326  -0.321  -0.313  -0.287
 10 A"   16 A'   11 A"   17 A'                                                 
 -- Virtual --                   
 -0.020  -0.008  -0.006   0.012   0.025   0.027   0.048   0.058
 18 A'   12 A"   19 A'   20 A'   13 A"   21 A'   14 A"   22 A'                 
  0.068   0.072   0.083   0.094   0.103   0.110   0.116   0.118
 23 A'   24 A'   15 A"   25 A'   26 A'   27 A'   16 A"   28 A'                 
  0.119   0.126   0.131   0.139   0.146   0.157   0.158   0.177
 17 A"   18 A"   29 A'   30 A'   31 A'   19 A"   20 A"   32 A'                 
  0.186   0.192   0.198   0.238   0.240   0.253   0.276   0.279
 33 A'   21 A"   34 A'   35 A'   22 A"   36 A'   37 A'   38 A'                 
  0.280   0.401   0.425   0.425   0.456   0.457   0.477   0.489
 23 A"   39 A'   40 A'   24 A"   41 A'   42 A'   25 A"   26 A"                 
  0.498   0.499   0.501   0.505   0.555   0.592   0.594   0.615
 43 A'   27 A"   44 A'   28 A"   29 A"   45 A'   46 A'   47 A'                 
  0.617   0.647   0.655   0.678   0.791   0.808   0.839   0.857
 30 A"   48 A'   49 A'   31 A"   50 A'   51 A'   32 A"   33 A"                 
  0.862   0.920   0.924   0.930   0.943   0.948   0.953   1.060
 52 A'   34 A"   53 A'   35 A"   36 A"   54 A'   55 A'   56 A'                 
  1.081   1.113   1.172   1.200   1.341   1.363   1.448   1.478
 57 A'   37 A"   38 A"   58 A'   59 A'   39 A"   40 A"   60 A'                 
  1.501   1.504   1.504   1.563   1.619   1.685   1.728   1.757
 61 A'   41 A"   42 A"   43 A"   62 A'   63 A'   64 A'   44 A"                 
  1.788   1.868   1.904   1.962   2.026   2.114   2.180   2.194
 65 A'   66 A'   67 A'   45 A"   68 A'   46 A"   69 A'   70 A'                 
  2.202   2.213   2.272   2.285   2.312   2.335   2.436   2.442
 47 A"   71 A'   48 A"   72 A'   73 A'   49 A"   74 A'   50 A"                 
  2.547   2.555   2.565   2.619   2.725   2.726   2.743   2.858
 51 A"   75 A'   52 A"   76 A'   77 A'   53 A"   78 A'   79 A'                 
  2.892   2.949   3.108   3.264   3.464   3.647   3.827   3.886
 80 A'   54 A"   55 A"   81 A'   82 A'   56 A"   57 A"   83 A'                 
  4.363   9.720   9.768  23.601  23.856  23.898  25.846  25.866
 84 A'   85 A'   58 A"   86 A'   87 A'   88 A'   89 A'   59 A"                 
 25.897  25.950  26.437  26.454 215.707 215.758
 60 A"   90 A'   61 A"   91 A'   92 A'   62 A"                                 
 --------------------------------------------------------------

          Ground-State Mulliken Net Atomic Charges

     Atom                 Charge (a.u.)
  ----------------------------------------
      1 C                    -0.476563
      2 C                    -0.476572
      3 C                    -0.130700
      4 H                     0.161479
      5 H                     0.161479
      6 Cl                    0.218959
      7 Cl                    0.218959
      8 H                     0.161480
      9 H                     0.161480
  ----------------------------------------
  Sum of atomic charges =     0.000000

 -----------------------------------------------------------------
                    Cartesian Multipole Moments
 -----------------------------------------------------------------
    Charge (ESU x 10^10)
                 0.0000
    Dipole Moment (Debye)
         X       0.0000      Y       2.3451      Z      -0.0000
       Tot       2.3451
    Quadrupole Moments (Debye-Ang)
        XX     -43.5689     XY      -0.0001     YY     -42.8482
        XZ       0.0000     YZ       0.0000     ZZ     -44.2918
    Octopole Moments (Debye-Ang^2)
       XXX       0.0002    XXY       2.4684    XYY      -0.0002
       YYY      -5.4841    XXZ      -0.0000    XYZ      -0.0000
       YYZ       0.0000    XZZ       0.0001    YZZ      -1.5205
       ZZZ      -0.0000
    Hexadecapole Moments (Debye-Ang^3)
      XXXX    -115.9784   XXXY       0.0001   XXYY     -69.8917
      XYYY      -0.0008   YYYY    -344.7556   XXXZ      -0.0000
      XXYZ       0.0000   XYYZ       0.0000   YYYZ      -0.0000
      XXZZ     -85.3152   XYZZ      -0.0002   YYZZ    -110.5327
      XZZZ      -0.0000   YZZZ      -0.0000   ZZZZ    -387.3963
 -----------------------------------------------------------------
 Calculating MO derivatives via CPSCF
   1         3          27      0.168348    0.030203
   2         3          27      0.021766    0.004871
   3         3          27      0.001699    0.000399
   4         6          24      0.000107    0.000027
   5        28           2      0.000003    0.000001
   6        30           0      0.000000    0.000000    Roots Converged
 Time for AOints: 11.8 s (CPU) 11.8 s (wall)
 ------------------------------------------------------------------------------
                     AOints        : Timing summary (seconds)
 ------------------------------------------------------------------------------
     job step          cpu (% of tot)      sys (% of tot)     wall (% of tot)
 ------------------------------------------------------------------------------
  cpscf_lag         0.1460E+03 (47.6)   0.2490E-03 (16.5)   0.1461E+03 (47.7)
  iterzp            0.1484E+03 (48.4)   0.1257E-02 (83.4)   0.1485E+03 (48.4)
  make_fx           0.0000E+00 ( 0.0)   0.0000E+00 ( 0.0)   0.0000E+00 ( 0.0)
  AOints            0.1181E+02 ( 3.9)   0.1000E-05 ( 0.1)   0.1182E+02 ( 3.9)
 ------------------------------------------------------------------------------
   Grand Totals     0.3065E+03          0.1508E-02          0.3066E+03
 ------------------------------------------------------------------------------
 Calculating analytic Hessian of the SCF energy
 Polarizability Matrix (a.u.)
            1           2           3
    1 -49.8460139   0.0001039   0.0000000
    2   0.0001039 -61.6293385   0.0000000
    3   0.0000000   0.0000000 -65.7040599

 Direct stationary perturbation theory relativistic correction:

 rels  =       1.578040606425
 relv  =      -5.732578068667
 rel2e =       1.320828580855
 E_rel =      -2.833708881387

 Hessian of the SCF Energy
            1           2           3           4           5           6
    1   0.5042145   0.1762567  -0.0000000  -0.1954359   0.0265091   0.0000000
    2   0.1762567   0.3165350  -0.0000000  -0.0265039  -0.0170200  -0.0000000
    3  -0.0000000  -0.0000000   0.6681353   0.0000000  -0.0000000  -0.0704328
    4  -0.1954359  -0.0265039   0.0000000   0.5042000  -0.1762639   0.0000000
    5   0.0265091  -0.0170200  -0.0000000  -0.1762639   0.3165445  -0.0000000
    6   0.0000000  -0.0000000  -0.0704328   0.0000000  -0.0000000   0.6681338
    7  -0.0816113  -0.0779116   0.0000000  -0.0816039   0.0779096  -0.0000000
    8  -0.1201271  -0.1615041   0.0000000   0.1201235  -0.1615070   0.0000000
    9   0.0000000   0.0000000  -0.0613965  -0.0000000   0.0000000  -0.0613975
   10  -0.0122168   0.0080240   0.0224228  -0.1042177   0.0384840   0.1119423
   11  -0.0038609   0.0007982   0.0158252   0.0376332  -0.0563077  -0.0586706
   12  -0.0026386   0.0011034   0.0033783   0.1154113  -0.0620371  -0.2634844
   13  -0.0122168   0.0080240  -0.0224228  -0.1042177   0.0384840  -0.1119423
   14  -0.0038609   0.0007982  -0.0158252   0.0376332  -0.0563077   0.0586706
   15   0.0026386  -0.0011034   0.0033783  -0.1154113   0.0620371  -0.2634844
   16   0.0028546  -0.0054631   0.0160046   0.0028543   0.0054621  -0.0160043
   17   0.0001720  -0.0134999   0.0175504  -0.0001724  -0.0134992   0.0175499
   18  -0.0014412   0.0089986  -0.0080465   0.0014413   0.0089978  -0.0080459
   19   0.0028546  -0.0054631  -0.0160046   0.0028543   0.0054621   0.0160043
   20   0.0001720  -0.0134999  -0.0175504  -0.0001724  -0.0134992  -0.0175499
   21   0.0014412  -0.0089986  -0.0080465  -0.0014413  -0.0089978  -0.0080459
   22  -0.1042214  -0.0384815   0.1119449  -0.0122167  -0.0080235   0.0224220
   23  -0.0376304  -0.0563037   0.0586646   0.0038614   0.0007981  -0.0158260
   24   0.1154141   0.0620316  -0.2634848  -0.0026387  -0.0011033   0.0033785
   25  -0.1042214  -0.0384815  -0.1119449  -0.0122167  -0.0080235  -0.0224220
   26  -0.0376304  -0.0563037  -0.0586646   0.0038614   0.0007981   0.0158260
   27  -0.1154141  -0.0620316  -0.2634848   0.0026387   0.0011033   0.0033785
            7           8           9          10          11          12
    1  -0.0816113  -0.1201271   0.0000000  -0.0122168  -0.0038609  -0.0026386
    2  -0.0779116  -0.1615041   0.0000000   0.0080240   0.0007982   0.0011034
    3   0.0000000   0.0000000  -0.0613965   0.0224228   0.0158252   0.0033783
    4  -0.0816039   0.1201235  -0.0000000  -0.1042177   0.0376332   0.1154113
    5   0.0779096  -0.1615070   0.0000000   0.0384840  -0.0563077  -0.0620371
    6  -0.0000000   0.0000000  -0.0613975   0.1119423  -0.0586706  -0.2634844
    7   0.2532558   0.0000027   0.0000000  -0.0066233   0.0133400  -0.0025045
    8   0.0000027   0.4835534  -0.0000000   0.0003540  -0.0061440   0.0021681
    9   0.0000000  -0.0000000   0.3091800   0.0016161  -0.0251958   0.0004481
   10  -0.0066233   0.0003540   0.0016161   0.1132007  -0.0419986  -0.1211824
   11   0.0133400  -0.0061440  -0.0251958  -0.0419986   0.0584698   0.0649725
   12  -0.0025045   0.0021681   0.0004481  -0.1211824   0.0649725   0.2720798
   13  -0.0066233   0.0003540  -0.0016161   0.0091690  -0.0051367   0.0120200
   14   0.0133400  -0.0061440   0.0251958  -0.0051367   0.0027945  -0.0068167
   15   0.0025045  -0.0021681   0.0004481  -0.0120200   0.0068167  -0.0148299
   16  -0.0317733   0.0000006  -0.0000003   0.0004708  -0.0017081  -0.0005418
   17   0.0000002  -0.0679834   0.0417417   0.0012335   0.0022896   0.0013679
   18  -0.0000001   0.0544151  -0.0940890  -0.0008730  -0.0012491   0.0006363
   19  -0.0317733   0.0000006   0.0000003   0.0008545   0.0029039   0.0002985
   20   0.0000002  -0.0679834  -0.0417417  -0.0021329  -0.0033641  -0.0004690
   21   0.0000001  -0.0544151  -0.0940890  -0.0011124  -0.0017408   0.0003503
   22  -0.0066238  -0.0003541   0.0016172  -0.0034022  -0.0033898  -0.0008279
   23  -0.0133406  -0.0061437   0.0251960   0.0033900   0.0011515   0.0002345
   24  -0.0025044  -0.0021680   0.0004479  -0.0008280  -0.0002345   0.0004460
   25  -0.0066238  -0.0003541  -0.0016172   0.0027651   0.0022171  -0.0000347
   26  -0.0133406  -0.0061437  -0.0251960  -0.0022172   0.0003123  -0.0005236
   27   0.0025044   0.0021680   0.0004479   0.0000346  -0.0005236   0.0009753
           13          14          15          16          17          18
    1  -0.0122168  -0.0038609   0.0026386   0.0028546   0.0001720  -0.0014412
    2   0.0080240   0.0007982  -0.0011034  -0.0054631  -0.0134999   0.0089986
    3  -0.0224228  -0.0158252   0.0033783   0.0160046   0.0175504  -0.0080465
    4  -0.1042177   0.0376332  -0.1154113   0.0028543  -0.0001724   0.0014413
    5   0.0384840  -0.0563077   0.0620371   0.0054621  -0.0134992   0.0089978
    6  -0.1119423   0.0586706  -0.2634844  -0.0160043   0.0175499  -0.0080459
    7  -0.0066233   0.0133400   0.0025045  -0.0317733   0.0000002  -0.0000001
    8   0.0003540  -0.0061440  -0.0021681   0.0000006  -0.0679834   0.0544151
    9  -0.0016161   0.0251958   0.0004481  -0.0000003   0.0417417  -0.0940890
   10   0.0091690  -0.0051367  -0.0120200   0.0004708   0.0012335  -0.0008730
   11  -0.0051367   0.0027945   0.0068167  -0.0017081   0.0022896  -0.0012491
   12   0.0120200  -0.0068167  -0.0148299  -0.0005418   0.0013679   0.0006363
   13   0.1132007  -0.0419986   0.1211824   0.0008545  -0.0021329   0.0011124
   14  -0.0419986   0.0584698  -0.0649725   0.0029039  -0.0033641   0.0017408
   15   0.1211824  -0.0649725   0.2720798  -0.0002985   0.0004690   0.0003503
   16   0.0008545   0.0029039  -0.0002985   0.0208440   0.0000003  -0.0000001
   17  -0.0021329  -0.0033641   0.0004690   0.0000003   0.0892151  -0.0769555
   18   0.0011124   0.0017408   0.0003503  -0.0000001  -0.0769555   0.1471048
   19   0.0004708  -0.0017081   0.0005418   0.0025697  -0.0000000   0.0000001
   20   0.0012335   0.0022896  -0.0013679  -0.0000000   0.0079166   0.0035607
   21   0.0008730   0.0012491   0.0006363  -0.0000001  -0.0035607  -0.0388965
   22   0.0027651   0.0022171   0.0000347   0.0008544   0.0021328  -0.0011123
   23  -0.0022172   0.0003123   0.0005236  -0.0029039  -0.0033642   0.0017409
   24  -0.0000346   0.0005236   0.0009753   0.0002986   0.0004691   0.0003503
   25  -0.0034022  -0.0033898   0.0008279   0.0004709  -0.0012334   0.0008730
   26   0.0033900   0.0011515  -0.0002345   0.0017081   0.0022895  -0.0012492
   27   0.0008280   0.0002345   0.0004460   0.0005419   0.0013681   0.0006363
           19          20          21          22          23          24
    1   0.0028546   0.0001720   0.0014412  -0.1042214  -0.0376304   0.1154141
    2  -0.0054631  -0.0134999  -0.0089986  -0.0384815  -0.0563037   0.0620316
    3  -0.0160046  -0.0175504  -0.0080465   0.1119449   0.0586646  -0.2634848
    4   0.0028543  -0.0001724  -0.0014413  -0.0122167   0.0038614  -0.0026387
    5   0.0054621  -0.0134992  -0.0089978  -0.0080235   0.0007981  -0.0011033
    6   0.0160043  -0.0175499  -0.0080459   0.0224220  -0.0158260   0.0033785
    7  -0.0317733   0.0000002   0.0000001  -0.0066238  -0.0133406  -0.0025044
    8   0.0000006  -0.0679834  -0.0544151  -0.0003541  -0.0061437  -0.0021680
    9   0.0000003  -0.0417417  -0.0940890   0.0016172   0.0251960   0.0004479
   10   0.0008545  -0.0021329  -0.0011124  -0.0034022   0.0033900  -0.0008280
   11   0.0029039  -0.0033641  -0.0017408  -0.0033898   0.0011515  -0.0002345
   12   0.0002985  -0.0004690   0.0003503  -0.0008279   0.0002345   0.0004460
   13   0.0004708   0.0012335   0.0008730   0.0027651  -0.0022172  -0.0000346
   14  -0.0017081   0.0022896   0.0012491   0.0022171   0.0003123   0.0005236
   15   0.0005418  -0.0013679   0.0006363   0.0000347   0.0005236   0.0009753
   16   0.0025697  -0.0000000  -0.0000001   0.0008544  -0.0029039   0.0002986
   17  -0.0000000   0.0079166  -0.0035607   0.0021328  -0.0033642   0.0004691
   18   0.0000001   0.0035607  -0.0388965  -0.0011123   0.0017409   0.0003503
   19   0.0208440   0.0000003   0.0000001   0.0004709   0.0017081  -0.0005419
   20   0.0000003   0.0892151   0.0769555  -0.0012334   0.0022895  -0.0013681
   21   0.0000001   0.0769555   0.1471048  -0.0008730   0.0012492   0.0006363
   22   0.0004709  -0.0012334  -0.0008730   0.1132043   0.0419960  -0.1211853
   23   0.0017081   0.0022895   0.0012492   0.0419960   0.0584662  -0.0649666
   24  -0.0005419  -0.0013681   0.0006363  -0.1211853  -0.0649666   0.2720802
   25   0.0008544   0.0021328   0.0011123   0.0091694   0.0051365   0.0120203
   26  -0.0029039  -0.0033642  -0.0017409   0.0051365   0.0027940   0.0068162
   27  -0.0002986  -0.0004691   0.0003503  -0.0120203  -0.0068162  -0.0148297
           25          26          27
    1  -0.1042214  -0.0376304  -0.1154141
    2  -0.0384815  -0.0563037  -0.0620316
    3  -0.1119449  -0.0586646  -0.2634848
    4  -0.0122167   0.0038614   0.0026387
    5  -0.0080235   0.0007981   0.0011033
    6  -0.0224220   0.0158260   0.0033785
    7  -0.0066238  -0.0133406   0.0025044
    8  -0.0003541  -0.0061437   0.0021680
    9  -0.0016172  -0.0251960   0.0004479
   10   0.0027651  -0.0022172   0.0000346
   11   0.0022171   0.0003123  -0.0005236
   12  -0.0000347  -0.0005236   0.0009753
   13  -0.0034022   0.0033900   0.0008280
   14  -0.0033898   0.0011515   0.0002345
   15   0.0008279  -0.0002345   0.0004460
   16   0.0004709   0.0017081   0.0005419
   17  -0.0012334   0.0022895   0.0013681
   18   0.0008730  -0.0012492   0.0006363
   19   0.0008544  -0.0029039  -0.0002986
   20   0.0021328  -0.0033642  -0.0004691
   21   0.0011123  -0.0017409   0.0003503
   22   0.0091694   0.0051365  -0.0120203
   23   0.0051365   0.0027940  -0.0068162
   24   0.0120203   0.0068162  -0.0148297
   25   0.1132043   0.0419960   0.1211853
   26   0.0419960   0.0584662   0.0649666
   27   0.1211853   0.0649666   0.2720802
 Gradient time:  CPU 376.85 s  wall 377.08 s
 **********************************************************************
 **                                                                  **
 **                       VIBRATIONAL ANALYSIS                       **
 **                       --------------------                       **
 **                                                                  **
 **        VIBRATIONAL FREQUENCIES (CM**-1) AND NORMAL MODES         **
 **     FORCE CONSTANTS (mDYN/ANGSTROM) AND REDUCED MASSES (AMU)     **
 **                  INFRARED INTENSITIES (KM/MOL)                   **
 **                                                                  **
 **********************************************************************


 Mode:                 1                      2                      3
 Frequency:       271.19                 296.29                 298.34
 Force Cnst:      0.6736                 0.2080                 0.1122
 Red. Mass:      15.5462                 4.0208                 2.1402
 IR Active:          YES                    YES                    YES
 IR Intens:        0.730                  0.000                  0.000
 Raman Active:       YES                    YES                    YES
               X      Y      Z        X      Y      Z        X      Y      Z
 C         -0.009  0.310 -0.000    0.000 -0.000 -0.223    0.000  0.000  0.198
 C          0.009  0.310 -0.000   -0.000 -0.000 -0.223    0.000 -0.000 -0.197
 C         -0.000  0.274  0.000   -0.000 -0.000  0.124    0.000 -0.000 -0.000
 H          0.005  0.313 -0.000    0.075  0.349 -0.285   -0.280  0.081 -0.379
 H          0.005  0.313  0.000   -0.075 -0.349 -0.285    0.280 -0.081 -0.379
 Cl         0.000 -0.171 -0.376    0.000 -0.144  0.072    0.064  0.000 -0.000
 Cl         0.000 -0.171  0.376   -0.000  0.144  0.072   -0.064 -0.000 -0.000
 H         -0.005  0.313  0.000    0.076 -0.349 -0.283    0.280  0.081  0.379
 H         -0.005  0.313 -0.000   -0.076  0.349 -0.283   -0.280 -0.081  0.379
 TransDip   0.000  0.027  0.000    0.000 -0.000 -0.001   -0.000 -0.000 -0.000

 Mode:                 4                      5                      6
 Frequency:       404.35                 490.68                 692.60
 Force Cnst:      0.4178                 1.2847                 0.7990
 Red. Mass:       4.3372                 9.0561                 2.8269
 IR Active:          YES                    YES                    YES
 IR Intens:        0.010                 14.944                 82.190
 Raman Active:       YES                    YES                    YES
               X      Y      Z        X      Y      Z        X      Y      Z
 C          0.053  0.253 -0.000   -0.045  0.345 -0.000    0.000  0.000  0.049
 C          0.053 -0.253 -0.000    0.045  0.345 -0.000    0.000  0.000  0.049
 C          0.362 -0.000  0.000    0.000  0.170 -0.000   -0.000 -0.000  0.333
 H         -0.036 -0.423 -0.001    0.038  0.379 -0.008    0.168  0.434  0.017
 H         -0.036 -0.423  0.001    0.038  0.379  0.008   -0.168 -0.434  0.017
 Cl        -0.078  0.000 -0.000   -0.000 -0.169  0.214   -0.000  0.050 -0.075
 Cl        -0.078  0.000  0.000   -0.000 -0.169 -0.214    0.000 -0.050 -0.075
 H         -0.036  0.423 -0.001   -0.038  0.379  0.008    0.168 -0.434  0.017
 H         -0.036  0.423  0.001   -0.038  0.379 -0.008   -0.168  0.434  0.017
 TransDip  -0.003 -0.000 -0.000    0.000  0.124 -0.000   -0.000  0.000  0.290

 Mode:                 7                      8                      9
 Frequency:       764.18                 886.14                 928.64
 Force Cnst:      0.3714                 2.3148                 0.5911
 Red. Mass:       1.0794                 5.0032                 1.1634
 IR Active:          YES                    YES                    YES
 IR Intens:        7.881                  0.750                  0.000
 Raman Active:       YES                    YES                    YES
               X      Y      Z        X      Y      Z        X      Y      Z
 C         -0.000  0.000 -0.026    0.331 -0.077 -0.000   -0.000 -0.000 -0.083
 C          0.000 -0.000 -0.026   -0.331 -0.077  0.000   -0.000  0.000  0.083
 C         -0.000 -0.000 -0.069    0.000  0.354 -0.000    0.000 -0.000 -0.000
 H          0.447  0.019  0.219   -0.355 -0.183  0.023   -0.090  0.476 -0.109
 H         -0.447 -0.019  0.219   -0.355 -0.183 -0.023    0.090 -0.476 -0.109
 Cl         0.000 -0.001  0.008    0.000 -0.024  0.022   -0.006 -0.000  0.000
 Cl        -0.000  0.001  0.008    0.000 -0.024 -0.022    0.006  0.000  0.000
 H          0.447 -0.019  0.219    0.355 -0.183 -0.023    0.090  0.476  0.109
 H         -0.447  0.019  0.219    0.355 -0.183  0.023   -0.090 -0.476  0.109
 TransDip  -0.000 -0.000 -0.090   -0.000  0.028  0.000    0.000  0.000 -0.000

 Mode:                10                     11                     12
 Frequency:       975.33                1060.02                1088.31
 Force Cnst:      3.9846                 0.8088                 0.9714
 Red. Mass:       7.1093                 1.2217                 1.3920
 IR Active:          YES                    YES                    YES
 IR Intens:        9.533                 20.189                  0.898
 Raman Active:       YES                    YES                    YES
               X      Y      Z        X      Y      Z        X      Y      Z
 C         -0.220 -0.275  0.000    0.061 -0.077 -0.000    0.049 -0.122  0.000
 C         -0.220  0.275 -0.000   -0.061 -0.077 -0.000    0.049  0.122  0.000
 C          0.552 -0.000 -0.000   -0.000  0.009  0.000   -0.019  0.000 -0.000
 H         -0.114  0.310  0.052    0.244  0.431  0.016   -0.243 -0.427  0.002
 H         -0.114  0.310 -0.052    0.244  0.431 -0.016   -0.243 -0.427 -0.002
 Cl        -0.013  0.000 -0.000    0.000  0.000 -0.000    0.000  0.000 -0.000
 Cl        -0.013  0.000  0.000    0.000  0.000  0.000    0.000  0.000  0.000
 H         -0.114 -0.309  0.052   -0.244  0.431 -0.016   -0.243  0.427  0.002
 H         -0.114 -0.309 -0.052   -0.244  0.431  0.016   -0.243  0.427 -0.002
 TransDip   0.099 -0.000 -0.000    0.000  0.144  0.000   -0.030  0.000 -0.000

 Mode:                13                     14                     15
 Frequency:      1148.61                1177.37                1265.61
 Force Cnst:      1.3146                 1.0429                 3.1860
 Red. Mass:       1.6912                 1.2770                 3.3760
 IR Active:          YES                    YES                    YES
 IR Intens:       67.559                  0.000                 19.765
 Raman Active:       YES                    YES                    YES
               X      Y      Z        X      Y      Z        X      Y      Z
 C         -0.000 -0.000 -0.091   -0.000 -0.000 -0.111   -0.175 -0.112  0.000
 C          0.000  0.000 -0.091    0.000 -0.000  0.111    0.175 -0.112 -0.000
 C          0.000  0.000  0.212   -0.000  0.000 -0.000    0.000  0.358  0.000
 H          0.049 -0.475  0.079   -0.440 -0.214 -0.065    0.374 -0.211  0.108
 H         -0.049  0.475  0.079    0.440  0.214 -0.065    0.374 -0.211 -0.108
 Cl        -0.000  0.001 -0.010   -0.001 -0.000  0.000    0.000 -0.011  0.010
 Cl         0.000 -0.001 -0.010    0.001  0.000  0.000    0.000 -0.011 -0.010
 H          0.049  0.475  0.079    0.440 -0.214  0.065   -0.374 -0.211 -0.108
 H         -0.049 -0.475  0.079   -0.440  0.214  0.065   -0.374 -0.211  0.108
 TransDip   0.000 -0.000  0.263   -0.000  0.000 -0.000    0.000  0.142  0.000

 Mode:                16                     17                     18
 Frequency:      1454.71                1486.83                3137.27
 Force Cnst:      1.3554                 1.6968                 6.0920
 Red. Mass:       1.0871                 1.3028                 1.0505
 IR Active:          YES                    YES                    YES
 IR Intens:        8.741                 11.080                  4.727
 Raman Active:       YES                    YES                    YES
               X      Y      Z        X      Y      Z        X      Y      Z
 C         -0.054 -0.024  0.000   -0.087 -0.062  0.000   -0.039 -0.021 -0.000
 C         -0.054  0.024 -0.000    0.087 -0.062  0.000   -0.039  0.021  0.000
 C         -0.015 -0.000  0.000    0.000  0.064 -0.000    0.000  0.000  0.000
 H          0.359 -0.196  0.285   -0.332  0.201 -0.304    0.228 -0.122 -0.426
 H          0.359 -0.196 -0.285   -0.332  0.201  0.304    0.228 -0.122  0.426
 Cl         0.000 -0.000 -0.000   -0.000 -0.001  0.001    0.000  0.000  0.000
 Cl         0.000 -0.000  0.000   -0.000 -0.001 -0.001    0.000  0.000 -0.000
 H          0.359  0.196  0.285    0.332  0.201  0.304    0.229  0.122 -0.427
 H          0.359  0.196 -0.285    0.332  0.201 -0.304    0.229  0.122  0.427
 TransDip   0.095 -0.000  0.000    0.000  0.107 -0.000   -0.070 -0.000  0.000

 Mode:                19                     20                     21
 Frequency:      3138.43                3222.06                3233.47
 Force Cnst:      6.1405                 6.8572                 6.8806
 Red. Mass:       1.0581                 1.1211                 1.1170
 IR Active:          YES                    YES                    YES
 IR Intens:        0.340                  0.000                  0.901
 Raman Active:       YES                    YES                    YES
               X      Y      Z        X      Y      Z        X      Y      Z
 C         -0.042 -0.023 -0.000   -0.000 -0.000  0.072    0.000  0.000 -0.070
 C          0.042 -0.023 -0.000   -0.000  0.000 -0.072   -0.000  0.000 -0.070
 C         -0.000  0.004 -0.000   -0.000 -0.000  0.000    0.000 -0.000 -0.001
 H         -0.225  0.122  0.428   -0.232  0.127  0.421   -0.236  0.125  0.420
 H         -0.225  0.122 -0.428    0.232 -0.127  0.421    0.236 -0.125  0.420
 Cl        -0.000  0.000  0.000    0.000  0.000  0.000    0.000 -0.000  0.000
 Cl        -0.000  0.000 -0.000   -0.000 -0.000  0.000   -0.000  0.000  0.000
 H          0.225  0.122 -0.428    0.232  0.127 -0.421   -0.236 -0.125  0.420
 H          0.225  0.122  0.428   -0.232 -0.127 -0.421    0.236  0.125  0.420
 TransDip   0.000 -0.019 -0.000   -0.000 -0.000  0.000   -0.000  0.000 -0.030

 STANDARD THERMODYNAMIC QUANTITIES AT   298.15 K  AND     1.00 ATM

   This Molecule has  0 Imaginary Frequencies
   Zero point vibrational energy:       39.199 kcal/mol

   Atom    1 Element C  Has Mass   12.00000
   Atom    2 Element C  Has Mass   12.00000
   Atom    3 Element C  Has Mass   12.00000
   Atom    4 Element H  Has Mass    1.00783
   Atom    5 Element H  Has Mass    1.00783
   Atom    6 Element Cl Has Mass   34.96885
   Atom    7 Element Cl Has Mass   34.96885
   Atom    8 Element H  Has Mass    1.00783
   Atom    9 Element H  Has Mass    1.00783
   Molecular Mass:   109.969020 amu
   Principal axes and moments of inertia in amu*Bohr^2:
                             1           2           3
    Eigenvalues --      459.64957   633.52628   946.82983
          X               0.00000     0.00000     1.00000
          Y               0.00000     1.00000    -0.00000
          Z               1.00000    -0.00000     0.00000
   Rotational Symmetry Number is   1
   The Molecule is an Asymmetric Top
   Translational Enthalpy:        0.889 kcal/mol
   Rotational Enthalpy:           0.889 kcal/mol
   Vibrational Enthalpy:         40.649 kcal/mol
   gas constant (RT):             0.592 kcal/mol
   Translational Entropy:        40.001  cal/mol.K
   Rotational Entropy:           27.113  cal/mol.K
   Vibrational Entropy:           7.303  cal/mol.K

   Total Enthalpy:               43.019 kcal/mol
   Total Entropy:                74.418  cal/mol.K

 ======================================================================

 STANDARD THERMODYNAMIC QUANTITIES FOR ANHARMONIC VIBRATION -- TOSH

   Zero point vibrational energy: ************ kcal/mol

   Vibrational Enthalpy:       Infinity kcal/mol
   Vibrational Entropy:             NaN  cal/mol.K

   Total Enthalpy:             Infinity kcal/mol
   Total Entropy:                   NaN  cal/mol.K

 ======================================================================

 STANDARD THERMODYNAMIC QUANTITIES FOR ANHARMONIC VIBRATION -- VPT2

   Zero point vibrational energy: ************ kcal/mol

   Vibrational Enthalpy:       Infinity kcal/mol
   Vibrational Entropy:             NaN  cal/mol.K

   Total Enthalpy:             Infinity kcal/mol
   Total Entropy:                   NaN  cal/mol.K

 ======================================================================

Archival summary:
1\1\TWL02\FREQ\ProcedureUnspecified\BasisUnspecified\l234\taweetha\ThuOct1103:58:052018ThuOct1103:58:052018\0\\#,FREQ,ProcedureUnspecified,BasisUnspecified,\\0,1\Cl\C,1,1.78121\C,2,1.49234,1,118.496\H,3,1.08266,2,117.161,1,-0.648604,0\H,3,1.08266,2,117.161,1,142.997,0\C,2,1.49235,1,118.497,3,-71.096,0\H,6,1.08266,2,117.162,1,-142.999,0\H,6,1.08266,2,117.162,1,0.647878,0\Cl,2,1.78121,1,112.575,3,144.451,0\\\@

 Total job time:  397.89s(wall), 397.41s(cpu) 
 Thu Oct 11 03:58:05 2018

        *************************************************************
        *                                                           *
        *  Thank you very much for using Q-Chem.  Have a nice day.  *
        *                                                           *
        *************************************************************
