# Supplementary material for: Geometric and energetic data from ab initio calculations of haloethene, haloimine, halomethylenephosphine, haloiminophosphine, halodiazene, halodiphosphene and halocyclopropane
Source: Data Brief. 2019 Nov 2;27:104738. doi: 10.1016/j.dib.2019.104738 (PMC6861602; doi:10.1016/j.dib.2019.104738)
Supplement: Multimedia component 3 [file mmc3.zip › CCC/B3LYP/HHCCCClF.out]

Q-Chem Developer Version!
                  Welcome to Q-Chem
     A Quantum Leap Into The Future Of Chemistry


 Q-Chem 5.1, Q-Chem, Inc., Pleasanton, CA (2018)

 Yihan Shao,  Zhengting Gan,  E. Epifanovsky,  A. T. B. Gilbert,  M. Wormit,  
 J. Kussmann,  A. W. Lange,  A. Behn,  Jia Deng,  Xintian Feng,  D. Ghosh,  
 M. Goldey,  P. R. Horn,  L. D. Jacobson,  I. Kaliman,  T. Kus,  A. Landau,  
 Jie Liu,  E. I. Proynov,  R. M. Richard,  R. P. Steele,  E. J. Sundstrom,  
 H. L. Woodcock III,  P. M. Zimmerman,  D. Zuev,  B. Albrecht,  E. Alguire,  
 S. A. Baeppler,  D. Barton,  Z. Benda,  Y. A. Bernard,  E. J. Berquist,  
 K. B. Bravaya,  H. Burton,  D. Casanova,  Chun-Min Chang,  Yunqing Chen,  
 A. Chien,  K. D. Closser,  M. P. Coons,  S. Coriani,  S. Dasgupta,  
 A. L. Dempwolff,  M. Diedenhofen,  Hainam Do,  R. G. Edgar,  Po-Tung Fang,  
 S. Faraji,  S. Fatehi,  Qingguo Feng,  K. D. Fenk,  J. Fosso-Tande,  
 Qinghui Ge,  A. Ghysels,  G. Gidofalvi,  J. Gomes,  J. Gonthier,  A. Gunina,  
 D. Hait,  M. W. D. Hanson-Heine,  P. H. P. Harbach,  A. W. Hauser,  
 J. E. Herr,  E. G. Hohenstein,  Z. C. Holden,  Kerwin Hui,  B. C. Huynh,  
 T.-C. Jagau,  Hyunjun Ji,  B. Kaduk,  K. Khistyaev,  Jaehoon Kim,  
 P. Klunzinger,  K. Koh,  D. Kosenkov,  L. Koulias,  T. Kowalczyk,  
 C. M. Krauter,  A. Kunitsa,  Ka Un Lao,  A. Laurent,  K. V. Lawler,  
 Joonho Lee,  D. Lefrancois,  S. Lehtola,  D. S. Levine,  Yi-Pei Li,  
 You-Sheng Lin,  Fenglai Liu,  E. Livshits,  A. Luenser,  P. Manohar,  
 E. Mansoor,  S. F. Manzer,  Shan-Ping Mao,  Yuezhi Mao,  N. Mardirossian,  
 A. V. Marenich,  T. Markovich,  L. A. Martinez-Martinez,  S. A. Maurer,  
 N. J. Mayhall,  S. C. McKenzie,  J.-M. Mewes,  A. F. Morrison,  
 J. W. Mullinax,  K. Nanda,  T. S. Nguyen-Beck,  R. Olivares-Amaya,  
 J. A. Parkhill,  T. M. Perrine,  F. Plasser,  P. Pokhilko,  S. Prager,  
 A. Prociuk,  E. Ramos,  D. R. Rehn,  F. Rob,  M. Schneider,  N. Sergueev,  
 S. M. Sharada,  S. Sharma,  D. W. Small,  T. Stauch,  T. Stein,  
 Yu-Chuan Su,  A. J. W. Thom,  A. Tkatchenko,  T. Tsuchimochi,  N. M. Tubman,  
 L. Vogt,  M. L. Vidal,  O. Vydrov,  M. A. Watson,  J. Wenzel,  
 M. de Wergifosse,  T. A. Wesolowski,  A. White,  J. Witte,  A. Yamada,  
 Jun Yang,  K. Yao,  S. Yeganeh,  S. R. Yost,  Zhi-Qiang You,  A. Zech,  
 Igor Ying Zhang,  Xing Zhang,  Yan Zhao,  Ying Zhu,  B. R. Brooks,  
 G. K. L. Chan,  C. J. Cramer,  M. S. Gordon,  W. J. Hehre,  A. Klamt,  
 M. W. Schmidt,  C. D. Sherrill,  D. G. Truhlar,  A. Aspuru-Guzik,  R. Baer,  
 A. T. Bell,  N. A. Besley,  Jeng-Da Chai,  A. E. DePrince, III,  
 R. A. DiStasio Jr.,  A. Dreuw,  B. D. Dunietz,  T. R. Furlani,  
 Chao-Ping Hsu,  Yousung Jung,  Jing Kong,  D. S. Lambrecht,  WanZhen Liang,  
 C. Ochsenfeld,  V. A. Rassolov,  L. V. Slipchenko,  J. E. Subotnik,  
 T. Van Voorhis,  J. M. Herbert,  A. I. Krylov,  P. M. W. Gill,  M. Head-Gordon

 Contributors to earlier versions of Q-Chem not listed above: 
 R. D. Adamson,  B. Austin,  J. Baker,  G. J. O. Beran,  K. Brandhorst,  
 S. T. Brown,  E. F. C. Byrd,  A. K. Chakraborty,  C.-L. Cheng,  
 Siu Hung Chien,  D. M. Chipman,  D. L. Crittenden,  H. Dachsel,  
 R. J. Doerksen,  A. D. Dutoi,  L. Fusti-Molnar,  W. A. Goddard III,  
 A. Golubeva-Zadorozhnaya,  S. R. Gwaltney,  G. Hawkins,  A. Heyden,  
 S. Hirata,  G. Kedziora,  F. J. Keil,  C. Kelley,  Jihan Kim,  R. A. King,  
 R. Z. Khaliullin,  P. P. Korambath,  W. Kurlancheek,  A. M. Lee,  M. S. Lee,  
 S. V. Levchenko,  Ching Yeh Lin,  D. Liotard,  R. C. Lochan,  I. Lotan,  
 P. E. Maslen,  N. Nair,  D. P. O'Neill,  D. Neuhauser,  E. Neuscamman,  
 C. M. Oana,  R. Olson,  B. Peters,  R. Peverati,  P. A. Pieniazek,  
 Y. M. Rhee,  J. Ritchie,  M. A. Rohrdanz,  E. Rosta,  N. J. Russ,  
 H. F. Schaefer III,  N. E. Schultz,  N. Shenvi,  A. C. Simmonett,  A. Sodt,  
 D. Stuck,  K. S. Thanthiriwatte,  V. Vanovschi,  Tao Wang,  A. Warshel,  
 C. F. Williams,  Q. Wu,  X. Xu,  W. Zhang

 Please cite Q-Chem as follows:
 Y. Shao et al., Mol. Phys. 113, 184-215 (2015)
 DOI: 10.1080/00268976.2014.952696

 Q-Chem 5.1.1 for Intel X86 EM64T Linux

 Parts of Q-Chem use Armadillo 8.300.2 (Tropical Shenanigans).
 http://arma.sourceforge.net/

 Q-Chem begins on Thu Oct 11 03:48:27 2018  

Host: 
0

     Scratch files written to /scratch/taweetham/qchem2996//
Input Ideriv = 2
Curr. Ideriv = -1
Max.  Ideriv = 2

Checking the input file for inconsistencies... 	...done.

--------------------------------------------------------------
User input:
--------------------------------------------------------------
$molecule
0 1
C 
C 1 CC 
C 2 CC 1 60.0
H 2 CH 1 ANG  3 pDHA
H 2 CH 1 ANG  3 mDHA
Cl 3 CCl 1 ANG  2 mDHA
F 3 CF 1 ANG  2 pDHA
H 1 CH 2 ANG  3 pDHA
H 1 CH 2 ANG  3 mDHA

CC=1.54
CH=1.09
CF=1.35
CCl=1.77
CBr=1.94
CI=2.14
ANG=118.0
pDHA=107.9
mDHA=-107.9
$end

$rem
   job_type	optimization
   basis	6-311++g**
   method	b3lyp
   mem_total	32000
$end

--------------------------------------------------------------
 ----------------------------------------------------------------
             Standard Nuclear Orientation (Angstroms)
    I     Atom           X                Y                Z
 ----------------------------------------------------------------
    1      C      -1.2180500024    -0.6437853553     0.7701144531
    2      C      -1.2183795959    -0.6440375363    -0.7698854909
    3      C      -0.2121787130     0.2316405313    -0.0002442075
    4      H      -0.8403888399    -1.5291516837    -1.2815454703
    5      H      -2.0428578533    -0.1474778794    -1.2815143703
    6      Cl      1.4881510400    -0.2600694255    -0.0000213628
    7      F      -0.4046135214     1.5678548858    -0.0000357229
    8      H      -2.0423092197    -0.1470581047     1.2819335435
    9      H      -0.8398402064    -1.5287319091     1.2819024435
 ----------------------------------------------------------------
 Molecular Point Group                 C1    NOp =  1
 Largest Abelian Subgroup              C1    NOp =  1
 Nuclear Repulsion Energy =   222.0422432544 hartrees
 There are       24 alpha and       24 beta electrons
 Requested basis set is 6-311++G(d,p)
 There are 57 shells and 146 basis functions

 Total QAlloc Memory Limit  32000 MB
 Mega-Array Size       188 MB
 MEM_STATIC part       192 MB
 A cutoff of  1.0D-11 yielded   1568 shell pairs
 There are     10616 function pairs (     11378 Cartesian)
 Smallest overlap matrix eigenvalue = 5.97E-05

 Scale SEOQF with 1.000000e-01/1.000000e-01/1.000000e-01

 Standard Electronic Orientation quadrupole field applied
 Nucleus-field energy     =     0.0000000033 hartrees
 Guess from superposition of atomic densities
 Warning:  Energy on first SCF cycle will be non-variational
 SAD guess density has 48.000000 electrons

 -----------------------------------------------------------------------
  General SCF calculation program by
  Eric Jon Sundstrom, Paul Horn, Yuezhi Mao, Dmitri Zuev, Alec White,
  David Stuck, Shaama M.S., Shane Yost, Joonho Lee, David Small,
  Daniel Levine, Susi Lehtola, Hugh Burton, Evgeny Epifanovsky
 -----------------------------------------------------------------------
 Exchange:     0.2000 Hartree-Fock + 0.0800 Slater + 0.7200 B88
 Correlation:  0.1900 VWN1RPA + 0.8100 LYP
 Using SG-1 standard quadrature grid
 A restricted SCF calculation will be
 performed using DIIS
 SCF converges when DIIS error is below 1.0e-08
 ---------------------------------------
  Cycle       Energy         DIIS error
 ---------------------------------------
    1    -677.6113571079      4.66e-02  
    2    -676.7342367418      5.70e-03  
    3    -676.6815453482      7.39e-03  
    4    -676.8123264899      6.77e-04  
    5    -676.8132518829      3.32e-04  
    6    -676.8135158858      8.77e-05  
    7    -676.8135339318      2.19e-05  
    8    -676.8135347929      5.51e-06  
    9    -676.8135348414      1.78e-06  
   10    -676.8135348477      2.69e-07  
   11    -676.8135348479      4.19e-08  
   12    -676.8135348479      1.02e-08  
   13    -676.8135348479      1.54e-09  Convergence criterion met
 ---------------------------------------
 SCF time:   CPU 26.16s  wall 32.00s 
 SCF   energy in the final basis set =     -676.8135348479
 Total energy in the final basis set =     -676.8135348479

 --------------------------------------------------------------

                    Orbital Energies (a.u.)
 --------------------------------------------------------------

 Alpha MOs
 -- Occupied --
******* -24.704 -10.331 -10.208 -10.207  -9.478  -7.242  -7.232
 -7.232  -1.247  -0.901  -0.829  -0.636  -0.626  -0.541  -0.527
 -0.484  -0.459  -0.428  -0.401  -0.358  -0.343  -0.325  -0.284
 -- Virtual --
 -0.009  -0.002   0.012   0.017   0.029   0.049   0.061   0.061
  0.068   0.078   0.098   0.105   0.107   0.116   0.128   0.128
  0.137   0.140   0.143   0.151   0.164   0.167   0.197   0.216
  0.233   0.237   0.266   0.271   0.276   0.310   0.348   0.370
  0.392   0.422   0.437   0.474   0.475   0.491   0.495   0.524
  0.541   0.583   0.592   0.592   0.617   0.647   0.657   0.673
  0.691   0.775   0.822   0.852   0.892   0.933   0.949   0.982
  1.068   1.099   1.174   1.260   1.290   1.333   1.399   1.433
  1.434   1.483   1.492   1.500   1.514   1.576   1.614   1.688
  1.735   1.760   1.772   1.832   1.890   1.929   1.956   2.032
  2.084   2.180   2.182   2.191   2.207   2.296   2.303   2.418
  2.501   2.538   2.552   2.593   2.677   2.693   2.712   2.836
  2.849   2.898   3.063   3.163   3.391   3.611   3.776   3.798
  3.811   3.825   4.007   4.047   4.329   4.849   6.342   6.381
  6.664   9.734  23.549  23.811  23.863  25.868  25.932  26.402
 66.760 215.718
 --------------------------------------------------------------

          Ground-State Mulliken Net Atomic Charges

     Atom                 Charge (a.u.)
  ----------------------------------------
      1 C                    -0.312731
      2 C                    -0.312754
      3 C                    -0.107779
      4 H                     0.138775
      5 H                     0.174975
      6 Cl                    0.156543
      7 F                    -0.050782
      8 H                     0.174996
      9 H                     0.138758
  ----------------------------------------
  Sum of atomic charges =     0.000000

 -----------------------------------------------------------------
                    Cartesian Multipole Moments
 -----------------------------------------------------------------
    Charge (ESU x 10^10)
                 0.0000
    Dipole Moment (Debye)
         X      -1.7001      Y      -1.5737      Z      -0.0001
       Tot       2.3167
    Quadrupole Moments (Debye-Ang)
        XX     -35.0415     XY       0.2665     YY     -37.8280
        XZ       0.0010     YZ       0.0004     ZZ     -35.6013
    Octopole Moments (Debye-Ang^2)
       XXX       1.5082    XXY       4.1716    XYY       2.1750
       YYY       4.4588    XXZ      -0.0007    XYZ      -0.0019
       YYZ      -0.0008    XZZ      -2.5063    YZZ       1.8494
       ZZZ       0.0018
    Hexadecapole Moments (Debye-Ang^3)
      XXXX    -328.9492   XXXY     -15.8843   XXYY     -88.9225
      XYYY      -5.0483   YYYY    -167.4340   XXXZ       0.0089
      XXYZ       0.0025   XYYZ       0.0023   YYYZ       0.0031
      XXZZ     -71.3461   XYZZ      -1.2107   YYZZ     -41.9769
      XZZZ      -0.0014   YZZZ      -0.0009   ZZZZ    -105.6697
 -----------------------------------------------------------------
 Calculating analytic gradient of the SCF energy
 Gradient of SCF Energy
            1           2           3           4           5           6
    1  -0.0113967  -0.0114103   0.0366392  -0.0000918  -0.0041614  -0.0013524
    2  -0.0092040  -0.0092264   0.0399131  -0.0045068  -0.0010136  -0.0056460
    3   0.0093795  -0.0093600  -0.0000819  -0.0026472  -0.0030530   0.0000218
            7           8           9
    1  -0.0039802  -0.0041592  -0.0000872
    2  -0.0047996  -0.0010133  -0.0045035
    3   0.0000307   0.0030583   0.0026518
 Max gradient component =       3.991E-02
 RMS gradient           =       1.174E-02
 Gradient time:  CPU 6.56 s  wall 8.28 s
 Geometry Optimization Parameters
   NAtoms,    NIC,     NZ,  NCons,   NDum,   NFix, NCnnct, MaxDiis
        9      69       9       0       0       0       0       0


** GEOMETRY OPTIMIZATION IN DELOCALIZED INTERNAL COORDINATES **
   Searching for a Minimum

   Optimization Cycle:   1

                       Coordinates (Angstroms)
     ATOM                X               Y               Z
      1  C        -1.2180500024   -0.6437853553    0.7701144531
      2  C        -1.2183795959   -0.6440375363   -0.7698854909
      3  C        -0.2121787130    0.2316405313   -0.0002442075
      4  H        -0.8403888399   -1.5291516837   -1.2815454703
      5  H        -2.0428578533   -0.1474778794   -1.2815143703
      6  Cl        1.4881510400   -0.2600694255   -0.0000213628
      7  F        -0.4046135214    1.5678548858   -0.0000357229
      8  H        -2.0423092197   -0.1470581047    1.2819335435
      9  H        -0.8398402064   -1.5287319091    1.2819024435
   Point Group: c1    Number of degrees of freedom:    21


   Energy is   -676.813534848


 Attempting to Generate Delocalized Internal Coordinates

 21 Hessian modes will be used to form the next step
  Hessian Eigenvalues:
     0.015727    0.020947    0.020947    0.025421    0.030502    0.030782
     0.080272    0.083665    0.088584    0.091779    0.131134    0.134501
     0.251101    0.263427    0.285189    0.286300    0.348126    0.348126
     0.348126    0.348126    0.550214

 Minimum Search - Taking Simple RFO Step
 Searching for Lamda that Minimizes Along All modes
 Value Taken    Lamda =  -0.00549230
 Step Taken.  Stepsize is  0.185953

                             Maximum     Tolerance    Cnvgd?
         Gradient           0.020113      0.000300      NO
         Displacement       0.147191      0.001200      NO
         Energy change     *********      0.000001      NO


 New Cartesian Coordinates Obtained by Inverse Iteration

 Displacement from previous Coordinates is:  0.160544
 ----------------------------------------------------------------
             Standard Nuclear Orientation (Angstroms)
    I     Atom           X                Y                Z
 ----------------------------------------------------------------
    1      C      -1.2182246366    -0.6481136264     0.7652881738
    2      C      -1.2184133795    -0.6482652990    -0.7648890689
    3      C      -0.2447579214     0.1937209163    -0.0000233739
    4      H      -0.8294288344    -1.5158824625    -1.2828027029
    5      H      -2.0180964597    -0.1252498459    -1.2763826704
    6      Cl      1.4675505527    -0.2524209132    -0.0003064939
    7      F      -0.4221445995     1.5360524062    -0.0002817854
    8      H      -2.0177976524    -0.1249972749     1.2768487696
    9      H      -0.8291539811    -1.5156603774     1.2832529673
 ----------------------------------------------------------------
 Molecular Point Group                 C1    NOp =  1
 Largest Abelian Subgroup              C1    NOp =  1
 Nuclear Repulsion Energy =   224.1502616681 hartrees
 There are       24 alpha and       24 beta electrons
 Applying Cartesian multipole field
    Component          Value
    ---------          -----
     (2,0,0)        1.00000E-11
     (0,2,0)        2.00000E-11
     (0,0,2)       -3.00000E-11
 Nucleus-field energy     =     0.0000000032 hartrees
 Requested basis set is 6-311++G(d,p)
 There are 57 shells and 146 basis functions
 A cutoff of  1.0D-11 yielded   1569 shell pairs
 There are     10620 function pairs (     11382 Cartesian)
 Smallest overlap matrix eigenvalue = 4.91E-05
 Guess MOs from SCF MO coefficient file

 -----------------------------------------------------------------------
  General SCF calculation program by
  Eric Jon Sundstrom, Paul Horn, Yuezhi Mao, Dmitri Zuev, Alec White,
  David Stuck, Shaama M.S., Shane Yost, Joonho Lee, David Small,
  Daniel Levine, Susi Lehtola, Hugh Burton, Evgeny Epifanovsky
 -----------------------------------------------------------------------
 Exchange:     0.2000 Hartree-Fock + 0.0800 Slater + 0.7200 B88
 Correlation:  0.1900 VWN1RPA + 0.8100 LYP
 Using SG-1 standard quadrature grid
 A restricted SCF calculation will be
 performed using DIIS
 SCF converges when DIIS error is below 1.0e-08
 ---------------------------------------
  Cycle       Energy         DIIS error
 ---------------------------------------
    1    -676.8154725908      6.66e-04  
    2    -676.8167772540      3.06e-04  
    3    -676.8167933083      3.01e-04  
    4    -676.8169863216      3.56e-05  
    5    -676.8169885878      1.03e-05  
    6    -676.8169888084      3.12e-06  
    7    -676.8169888302      7.36e-07  
    8    -676.8169888313      2.74e-07  
    9    -676.8169888315      6.12e-08  
   10    -676.8169888315      1.28e-08  
   11    -676.8169888315      2.03e-09  Convergence criterion met
 ---------------------------------------
 SCF time:   CPU 23.17s  wall 28.00s 
 SCF   energy in the final basis set =     -676.8169888315
 Total energy in the final basis set =     -676.8169888315

 --------------------------------------------------------------

                    Orbital Energies (a.u.)
 --------------------------------------------------------------

 Alpha MOs
 -- Occupied --
******* -24.700 -10.326 -10.205 -10.205  -9.476  -7.240  -7.230
 -7.230  -1.243  -0.911  -0.835  -0.643  -0.623  -0.544  -0.530
 -0.482  -0.458  -0.428  -0.405  -0.358  -0.343  -0.326  -0.289
 -- Virtual --
 -0.008  -0.003   0.012   0.019   0.030   0.048   0.063   0.064
  0.068   0.079   0.101   0.104   0.107   0.117   0.129   0.129
  0.138   0.140   0.144   0.156   0.164   0.170   0.198   0.217
  0.234   0.239   0.274   0.284   0.289   0.316   0.348   0.372
  0.393   0.424   0.439   0.474   0.475   0.486   0.490   0.525
  0.549   0.584   0.596   0.604   0.617   0.654   0.660   0.684
  0.693   0.774   0.822   0.855   0.895   0.938   0.954   0.993
  1.067   1.104   1.165   1.273   1.301   1.342   1.400   1.432
  1.466   1.481   1.499   1.501   1.509   1.577   1.628   1.686
  1.739   1.763   1.790   1.855   1.901   1.951   1.968   2.043
  2.110   2.188   2.195   2.205   2.206   2.300   2.310   2.425
  2.505   2.550   2.567   2.617   2.678   2.704   2.723   2.856
  2.877   2.936   3.068   3.229   3.428   3.632   3.780   3.807
  3.820   3.822   4.019   4.062   4.365   4.869   6.349   6.386
  6.678   9.737  23.610  23.851  23.895  25.871  25.936  26.410
 66.766 215.723
 --------------------------------------------------------------

          Ground-State Mulliken Net Atomic Charges

     Atom                 Charge (a.u.)
  ----------------------------------------
      1 C                    -0.310195
      2 C                    -0.310205
      3 C                    -0.110957
      4 H                     0.139161
      5 H                     0.177331
      6 Cl                    0.156487
      7 F                    -0.058113
      8 H                     0.177324
      9 H                     0.139166
  ----------------------------------------
  Sum of atomic charges =     0.000000

 -----------------------------------------------------------------
                    Cartesian Multipole Moments
 -----------------------------------------------------------------
    Charge (ESU x 10^10)
                 0.0000
    Dipole Moment (Debye)
         X      -1.7272      Y      -1.5874      Z       0.0006
       Tot       2.3459
    Quadrupole Moments (Debye-Ang)
        XX     -35.1362     XY       0.2085     YY     -37.8673
        XZ      -0.0002     YZ       0.0004     ZZ     -35.3412
    Octopole Moments (Debye-Ang^2)
       XXX       3.1074    XXY       4.8658    XYY       2.6368
       YYY       5.2609    XXZ       0.0017    XYZ      -0.0006
       YYZ       0.0035    XZZ      -2.1751    YZZ       2.0688
       ZZZ       0.0098
    Hexadecapole Moments (Debye-Ang^3)
      XXXX    -325.0777   XXXY     -16.1250   XXYY     -87.9096
      XYYY      -5.2098   YYYY    -163.6783   XXXZ       0.0199
      XXYZ       0.0041   XYYZ       0.0075   YYYZ       0.0068
      XXZZ     -70.4298   XYZZ      -1.4644   YYZZ     -41.1160
      XZZZ       0.0207   YZZZ       0.0049   ZZZZ    -103.9130
 -----------------------------------------------------------------
 Calculating analytic gradient of the SCF energy
 Gradient of SCF Energy
            1           2           3           4           5           6
    1  -0.0042541  -0.0042534   0.0114596   0.0005289   0.0001373  -0.0032805
    2  -0.0038057  -0.0037944   0.0166194   0.0002723  -0.0004134  -0.0022055
    3  -0.0002263   0.0002347   0.0000118  -0.0005578  -0.0009183  -0.0000043
            7           8           9
    1  -0.0009994   0.0001370   0.0005245
    2  -0.0065285  -0.0004131   0.0002687
    3  -0.0000106   0.0009161   0.0005545
 Max gradient component =       1.662E-02
 RMS gradient           =       4.453E-03
 Gradient time:  CPU 6.60 s  wall 8.53 s
 Geometry Optimization Parameters
   NAtoms,    NIC,     NZ,  NCons,   NDum,   NFix, NCnnct, MaxDiis
        9      69       9       0       0       0       0       0

 Cartesian Hessian Update
 Hessian Updated using BFGS Update


** GEOMETRY OPTIMIZATION IN DELOCALIZED INTERNAL COORDINATES **
   Searching for a Minimum

   Optimization Cycle:   2

                       Coordinates (Angstroms)
     ATOM                X               Y               Z
      1  C        -1.2182246366   -0.6481136264    0.7652881738
      2  C        -1.2184133795   -0.6482652990   -0.7648890689
      3  C        -0.2447579214    0.1937209163   -0.0000233739
      4  H        -0.8294288344   -1.5158824625   -1.2828027029
      5  H        -2.0180964597   -0.1252498459   -1.2763826704
      6  Cl        1.4675505527   -0.2524209132   -0.0003064939
      7  F        -0.4221445995    1.5360524062   -0.0002817854
      8  H        -2.0177976524   -0.1249972749    1.2768487696
      9  H        -0.8291539811   -1.5156603774    1.2832529673
   Point Group: c1    Number of degrees of freedom:    21


   Energy is   -676.816988831

 Hessian Updated using BFGS Update

 19 Hessian modes will be used to form the next step
  Hessian Eigenvalues:
     0.015727    0.020947    0.022575    0.025339    0.030502    0.030782
     0.080272    0.083215    0.087387    0.088584    0.112899    0.132035
     0.246604    0.251102    0.268884    0.293866    0.348125    0.351130
     0.553705

 Minimum Search - Taking Simple RFO Step
 Searching for Lamda that Minimizes Along All modes
 Value Taken    Lamda =  -0.00085428
 Step Taken.  Stepsize is  0.101082

                             Maximum     Tolerance    Cnvgd?
         Gradient           0.006792      0.000300      NO
         Displacement       0.069935      0.001200      NO
         Energy change     -0.003454      0.000001      NO


 New Cartesian Coordinates Obtained by Inverse Iteration

 Displacement from previous Coordinates is:  0.071429
 ----------------------------------------------------------------
             Standard Nuclear Orientation (Angstroms)
    I     Atom           X                Y                Z
 ----------------------------------------------------------------
    1      C      -1.2129314656    -0.6469842410     0.7653597945
    2      C      -1.2131553936    -0.6471777092    -0.7650650231
    3      C      -0.2515850858     0.1791074206    -0.0000899243
    4      H      -0.8384829180    -1.5232097719    -1.2771229506
    5      H      -2.0147813211    -0.1185525884    -1.2659196806
    6      Cl      1.4754775080    -0.2336118171    -0.0002301017
    7      F      -0.4225472738     1.5306797263    -0.0001137192
    8      H      -2.0144025115    -0.1182240262     1.2663205066
    9      H      -0.8380584505    -1.5228434699     1.2775649138
 ----------------------------------------------------------------
 Molecular Point Group                 C1    NOp =  1
 Largest Abelian Subgroup              C1    NOp =  1
 Nuclear Repulsion Energy =   224.3614687528 hartrees
 There are       24 alpha and       24 beta electrons
 Applying Cartesian multipole field
    Component          Value
    ---------          -----
     (2,0,0)        1.00000E-11
     (0,2,0)        2.00000E-11
     (0,0,2)       -3.00000E-11
 Nucleus-field energy     =     0.0000000032 hartrees
 Requested basis set is 6-311++G(d,p)
 There are 57 shells and 146 basis functions
 A cutoff of  1.0D-11 yielded   1569 shell pairs
 There are     10620 function pairs (     11382 Cartesian)
 Smallest overlap matrix eigenvalue = 4.55E-05
 Guess MOs from SCF MO coefficient file

 -----------------------------------------------------------------------
  General SCF calculation program by
  Eric Jon Sundstrom, Paul Horn, Yuezhi Mao, Dmitri Zuev, Alec White,
  David Stuck, Shaama M.S., Shane Yost, Joonho Lee, David Small,
  Daniel Levine, Susi Lehtola, Hugh Burton, Evgeny Epifanovsky
 -----------------------------------------------------------------------
 Exchange:     0.2000 Hartree-Fock + 0.0800 Slater + 0.7200 B88
 Correlation:  0.1900 VWN1RPA + 0.8100 LYP
 Using SG-1 standard quadrature grid
 A restricted SCF calculation will be
 performed using DIIS
 SCF converges when DIIS error is below 1.0e-08
 ---------------------------------------
  Cycle       Energy         DIIS error
 ---------------------------------------
    1    -676.8169602829      3.51e-04  
    2    -676.8174050477      1.13e-04  
    3    -676.8173980003      1.32e-04  
    4    -676.8174305303      1.77e-05  
    5    -676.8174311556      4.18e-06  
    6    -676.8174311930      1.53e-06  
    7    -676.8174311985      3.09e-07  
    8    -676.8174311987      1.19e-07  
    9    -676.8174311988      2.83e-08  
   10    -676.8174311988      2.49e-09  Convergence criterion met
 ---------------------------------------
 SCF time:   CPU 21.02s  wall 25.00s 
 SCF   energy in the final basis set =     -676.8174311988
 Total energy in the final basis set =     -676.8174311988

 --------------------------------------------------------------

                    Orbital Energies (a.u.)
 --------------------------------------------------------------

 Alpha MOs
 -- Occupied --
******* -24.698 -10.326 -10.205 -10.205  -9.475  -7.239  -7.230
 -7.229  -1.239  -0.915  -0.836  -0.645  -0.621  -0.545  -0.531
 -0.480  -0.457  -0.427  -0.406  -0.359  -0.341  -0.325  -0.292
 -- Virtual --
 -0.009  -0.005   0.012   0.019   0.030   0.048   0.062   0.064
  0.067   0.079   0.102   0.102   0.107   0.117   0.128   0.129
  0.138   0.140   0.144   0.156   0.165   0.172   0.198   0.217
  0.234   0.237   0.273   0.285   0.294   0.319   0.348   0.373
  0.393   0.424   0.439   0.473   0.475   0.488   0.489   0.525
  0.548   0.584   0.597   0.607   0.618   0.658   0.658   0.681
  0.695   0.773   0.823   0.857   0.894   0.934   0.954   0.998
  1.065   1.106   1.169   1.277   1.303   1.341   1.398   1.430
  1.472   1.482   1.498   1.500   1.504   1.577   1.631   1.686
  1.745   1.770   1.786   1.862   1.909   1.952   1.974   2.041
  2.112   2.187   2.201   2.202   2.212   2.299   2.313   2.428
  2.509   2.543   2.576   2.620   2.678   2.707   2.725   2.859
  2.888   2.933   3.064   3.253   3.439   3.630   3.782   3.806
  3.813   3.824   4.017   4.061   4.378   4.869   6.352   6.387
  6.673   9.737  23.628  23.861  23.912  25.870  25.933  26.409
 66.769 215.722
 --------------------------------------------------------------

          Ground-State Mulliken Net Atomic Charges

     Atom                 Charge (a.u.)
  ----------------------------------------
      1 C                    -0.312656
      2 C                    -0.312651
      3 C                    -0.101743
      4 H                     0.140592
      5 H                     0.177977
      6 Cl                    0.155211
      7 F                    -0.065301
      8 H                     0.177981
      9 H                     0.140589
  ----------------------------------------
  Sum of atomic charges =     0.000000

 -----------------------------------------------------------------
                    Cartesian Multipole Moments
 -----------------------------------------------------------------
    Charge (ESU x 10^10)
                 0.0000
    Dipole Moment (Debye)
         X      -1.7874      Y      -1.6590      Z       0.0003
       Tot       2.4387
    Quadrupole Moments (Debye-Ang)
        XX     -35.0717     XY       0.2884     YY     -37.8464
        XZ       0.0003     YZ       0.0004     ZZ     -35.3486
    Octopole Moments (Debye-Ang^2)
       XXX       2.6041    XXY       4.7754    XYY       2.3364
       YYY       4.4916    XXZ       0.0006    XYZ      -0.0012
       YYZ       0.0017    XZZ      -2.3075    YZZ       1.8683
       ZZZ       0.0075
    Hexadecapole Moments (Debye-Ang^3)
      XXXX    -325.3088   XXXY     -16.6028   XXYY     -87.9420
      XYYY      -5.6734   YYYY    -162.0575   XXXZ       0.0167
      XXYZ       0.0030   XYYZ       0.0065   YYYZ       0.0033
      XXZZ     -70.5718   XYZZ      -1.6865   YYZZ     -40.7451
      XZZZ       0.0141   YZZZ      -0.0000   ZZZZ    -103.6137
 -----------------------------------------------------------------
 Calculating analytic gradient of the SCF energy
 Gradient of SCF Energy
            1           2           3           4           5           6
    1   0.0009826   0.0009857  -0.0018727  -0.0000038   0.0001699  -0.0009400
    2   0.0001428   0.0001385   0.0026264   0.0002339  -0.0002281  -0.0004123
    3  -0.0032971   0.0032935  -0.0000132   0.0002995   0.0002128   0.0000031
            7           8           9
    1   0.0005076   0.0001693   0.0000013
    2  -0.0025119  -0.0002281   0.0002387
    3   0.0000102  -0.0002124  -0.0002965
 Max gradient component =       3.297E-03
 RMS gradient           =       1.251E-03
 Gradient time:  CPU 6.57 s  wall 8.65 s
 Geometry Optimization Parameters
   NAtoms,    NIC,     NZ,  NCons,   NDum,   NFix, NCnnct, MaxDiis
        9      69       9       0       0       0       0       0

 Cartesian Hessian Update
 Hessian Updated using BFGS Update


** GEOMETRY OPTIMIZATION IN DELOCALIZED INTERNAL COORDINATES **
   Searching for a Minimum

   Optimization Cycle:   3

                       Coordinates (Angstroms)
     ATOM                X               Y               Z
      1  C        -1.2129314656   -0.6469842410    0.7653597945
      2  C        -1.2131553936   -0.6471777092   -0.7650650231
      3  C        -0.2515850858    0.1791074206   -0.0000899243
      4  H        -0.8384829180   -1.5232097719   -1.2771229506
      5  H        -2.0147813211   -0.1185525884   -1.2659196806
      6  Cl        1.4754775080   -0.2336118171   -0.0002301017
      7  F        -0.4225472738    1.5306797263   -0.0001137192
      8  H        -2.0144025115   -0.1182240262    1.2663205066
      9  H        -0.8380584505   -1.5228434699    1.2775649138
   Point Group: c1    Number of degrees of freedom:    21


   Energy is   -676.817431199

 Hessian Updated using BFGS Update

 20 Hessian modes will be used to form the next step
  Hessian Eigenvalues:
     0.015727    0.020947    0.023268    0.025091    0.030502    0.030783
     0.080272    0.081058    0.083933    0.088584    0.102179    0.132991
     0.249636    0.251101    0.284674    0.319583    0.348124    0.348126
     0.354243    0.529487

 Minimum Search - Taking Simple RFO Step
 Searching for Lamda that Minimizes Along All modes
 Value Taken    Lamda =  -0.00007513
 Step Taken.  Stepsize is  0.022276

                             Maximum     Tolerance    Cnvgd?
         Gradient           0.003040      0.000300      NO
         Displacement       0.012756      0.001200      NO
         Energy change     -0.000442      0.000001      NO


 New Cartesian Coordinates Obtained by Inverse Iteration

 Displacement from previous Coordinates is:  0.023805
 ----------------------------------------------------------------
             Standard Nuclear Orientation (Angstroms)
    I     Atom           X                Y                Z
 ----------------------------------------------------------------
    1      C      -1.2136966851    -0.6483033840     0.7680505440
    2      C      -1.2138957451    -0.6484684968    -0.7676841465
    3      C      -0.2511539036     0.1756270597    -0.0000346146
    4      H      -0.8407410619    -1.5246985725    -1.2812907799
    5      H      -2.0134310432    -0.1161680380    -1.2687525295
    6      Cl      1.4798181312    -0.2285611351    -0.0002783765
    7      F      -0.4238340110     1.5300888593    -0.0002480039
    8      H      -2.0130927693    -0.1158839922     1.2692136265
    9      H      -0.8404398240    -1.5244487772     1.2817280957
 ----------------------------------------------------------------
 Molecular Point Group                 C1    NOp =  1
 Largest Abelian Subgroup              C1    NOp =  1
 Nuclear Repulsion Energy =   224.0726714361 hartrees
 There are       24 alpha and       24 beta electrons
 Applying Cartesian multipole field
    Component          Value
    ---------          -----
     (2,0,0)        1.00000E-11
     (0,2,0)        2.00000E-11
     (0,0,2)       -3.00000E-11
 Nucleus-field energy     =     0.0000000032 hartrees
 Requested basis set is 6-311++G(d,p)
 There are 57 shells and 146 basis functions
 A cutoff of  1.0D-11 yielded   1569 shell pairs
 There are     10620 function pairs (     11382 Cartesian)
 Smallest overlap matrix eigenvalue = 4.55E-05
 Guess MOs from SCF MO coefficient file

 -----------------------------------------------------------------------
  General SCF calculation program by
  Eric Jon Sundstrom, Paul Horn, Yuezhi Mao, Dmitri Zuev, Alec White,
  David Stuck, Shaama M.S., Shane Yost, Joonho Lee, David Small,
  Daniel Levine, Susi Lehtola, Hugh Burton, Evgeny Epifanovsky
 -----------------------------------------------------------------------
 Exchange:     0.2000 Hartree-Fock + 0.0800 Slater + 0.7200 B88
 Correlation:  0.1900 VWN1RPA + 0.8100 LYP
 Using SG-1 standard quadrature grid
 A restricted SCF calculation will be
 performed using DIIS
 SCF converges when DIIS error is below 1.0e-08
 ---------------------------------------
  Cycle       Energy         DIIS error
 ---------------------------------------
    1    -676.8174490339      8.77e-05  
    2    -676.8174767691      2.83e-05  
    3    -676.8174769854      2.62e-05  
    4    -676.8174786643      4.67e-06  
    5    -676.8174787208      1.23e-06  
    6    -676.8174787238      3.90e-07  
    7    -676.8174787241      1.03e-07  
    8    -676.8174787241      3.80e-08  
    9    -676.8174787241      1.03e-08  
   10    -676.8174787241      1.72e-09  Convergence criterion met
 ---------------------------------------
 SCF time:   CPU 20.98s  wall 27.00s 
 SCF   energy in the final basis set =     -676.8174787241
 Total energy in the final basis set =     -676.8174787241

 --------------------------------------------------------------

                    Orbital Energies (a.u.)
 --------------------------------------------------------------

 Alpha MOs
 -- Occupied --
******* -24.697 -10.326 -10.206 -10.205  -9.475  -7.239  -7.230
 -7.229  -1.237  -0.914  -0.836  -0.645  -0.621  -0.545  -0.530
 -0.480  -0.456  -0.426  -0.407  -0.359  -0.341  -0.325  -0.293
 -- Virtual --
 -0.009  -0.005   0.011   0.019   0.030   0.048   0.062   0.064
  0.067   0.079   0.102   0.102   0.107   0.117   0.128   0.129
  0.138   0.140   0.144   0.156   0.165   0.172   0.198   0.217
  0.233   0.236   0.273   0.283   0.293   0.319   0.348   0.373
  0.394   0.423   0.439   0.473   0.475   0.487   0.489   0.525
  0.548   0.584   0.596   0.607   0.617   0.657   0.658   0.680
  0.696   0.773   0.823   0.857   0.893   0.932   0.953   1.000
  1.064   1.105   1.166   1.277   1.303   1.341   1.398   1.429
  1.472   1.480   1.497   1.498   1.504   1.576   1.630   1.685
  1.744   1.770   1.784   1.861   1.908   1.951   1.975   2.039
  2.110   2.186   2.199   2.202   2.210   2.298   2.312   2.428
  2.507   2.543   2.574   2.618   2.674   2.707   2.724   2.857
  2.887   2.930   3.060   3.248   3.436   3.630   3.781   3.800
  3.809   3.823   4.014   4.059   4.375   4.866   6.353   6.388
  6.669   9.736  23.625  23.854  23.911  25.869  25.930  26.407
 66.770 215.721
 --------------------------------------------------------------

          Ground-State Mulliken Net Atomic Charges

     Atom                 Charge (a.u.)
  ----------------------------------------
      1 C                    -0.312677
      2 C                    -0.312683
      3 C                    -0.101549
      4 H                     0.140737
      5 H                     0.178159
      6 Cl                    0.156182
      7 F                    -0.067063
      8 H                     0.178157
      9 H                     0.140737
  ----------------------------------------
  Sum of atomic charges =     0.000000

 -----------------------------------------------------------------
                    Cartesian Multipole Moments
 -----------------------------------------------------------------
    Charge (ESU x 10^10)
                 0.0000
    Dipole Moment (Debye)
         X      -1.7868      Y      -1.6744      Z       0.0005
       Tot       2.4488
    Quadrupole Moments (Debye-Ang)
        XX     -35.0851     XY       0.2936     YY     -37.8749
        XZ      -0.0001     YZ       0.0004     ZZ     -35.3217
    Octopole Moments (Debye-Ang^2)
       XXX       2.5778    XXY       4.7907    XYY       2.3006
       YYY       4.3652    XXZ       0.0014    XYZ      -0.0008
       YYZ       0.0030    XZZ      -2.3961    YZZ       1.7982
       ZZZ       0.0091
    Hexadecapole Moments (Debye-Ang^3)
      XXXX    -326.4478   XXXY     -16.9148   XXYY     -88.2017
      XYYY      -5.9605   YYYY    -162.0281   XXXZ       0.0187
      XXYZ       0.0039   XYYZ       0.0070   YYYZ       0.0062
      XXZZ     -70.7602   XYZZ      -1.7683   YYZZ     -40.7418
      XZZZ       0.0182   YZZZ       0.0041   ZZZZ    -103.9277
 -----------------------------------------------------------------
 Calculating analytic gradient of the SCF energy
 Gradient of SCF Energy
            1           2           3           4           5           6
    1   0.0004092   0.0004105  -0.0016736   0.0000633   0.0000501   0.0001791
    2  -0.0001688  -0.0001643   0.0010854   0.0001395  -0.0000617  -0.0001447
    3  -0.0011067   0.0011072   0.0000123  -0.0000709  -0.0000387  -0.0000028
            7           8           9
    1   0.0004493   0.0000516   0.0000604
    2  -0.0007610  -0.0000607   0.0001364
    3  -0.0000078   0.0000389   0.0000686
 Max gradient component =       1.674E-03
 RMS gradient           =       5.349E-04
 Gradient time:  CPU 6.58 s  wall 7.94 s
 Geometry Optimization Parameters
   NAtoms,    NIC,     NZ,  NCons,   NDum,   NFix, NCnnct, MaxDiis
        9      69       9       0       0       0       0       0

 Cartesian Hessian Update
 Hessian Updated using BFGS Update


** GEOMETRY OPTIMIZATION IN DELOCALIZED INTERNAL COORDINATES **
   Searching for a Minimum

   Optimization Cycle:   4

                       Coordinates (Angstroms)
     ATOM                X               Y               Z
      1  C        -1.2136966851   -0.6483033840    0.7680505440
      2  C        -1.2138957451   -0.6484684968   -0.7676841465
      3  C        -0.2511539036    0.1756270597   -0.0000346146
      4  H        -0.8407410619   -1.5246985725   -1.2812907799
      5  H        -2.0134310432   -0.1161680380   -1.2687525295
      6  Cl        1.4798181312   -0.2285611351   -0.0002783765
      7  F        -0.4238340110    1.5300888593   -0.0002480039
      8  H        -2.0130927693   -0.1158839922    1.2692136265
      9  H        -0.8404398240   -1.5244487772    1.2817280957
   Point Group: c1    Number of degrees of freedom:    21


   Energy is   -676.817478724

 Hessian Updated using BFGS Update

 21 Hessian modes will be used to form the next step
  Hessian Eigenvalues:
     0.015727    0.020947    0.023264    0.024417    0.030502    0.030788
     0.074174    0.080272    0.083880    0.088584    0.101003    0.130341
     0.251006    0.251117    0.265360    0.309470    0.348126    0.348126
     0.348144    0.353903    0.495124

 Minimum Search - Taking Simple RFO Step
 Searching for Lamda that Minimizes Along All modes
 Value Taken    Lamda =  -0.00001524
 Step Taken.  Stepsize is  0.016561

                             Maximum     Tolerance    Cnvgd?
         Gradient           0.000826      0.000300      NO
         Displacement       0.009305      0.001200      NO
         Energy change     -0.000048      0.000001      NO


 New Cartesian Coordinates Obtained by Inverse Iteration

 Displacement from previous Coordinates is:  0.013512
 ----------------------------------------------------------------
             Standard Nuclear Orientation (Angstroms)
    I     Atom           X                Y                Z
 ----------------------------------------------------------------
    1      C      -1.2132811365    -0.6482834067     0.7691377327
    2      C      -1.2135088559    -0.6484773013    -0.7688256542
    3      C      -0.2494311726     0.1742406588    -0.0000858433
    4      H      -0.8431550088    -1.5268283286    -1.2810731146
    5      H      -2.0128058561    -0.1149558903    -1.2690553485
    6      Cl      1.4823003856    -0.2252596660    -0.0002416870
    7      F      -0.4253957730     1.5298708554    -0.0001333815
    8      H      -2.0124429995    -0.1146451296     1.2694597447
    9      H      -0.8427464951    -1.5264782686     1.2815213671
 ----------------------------------------------------------------
 Molecular Point Group                 C1    NOp =  1
 Largest Abelian Subgroup              C1    NOp =  1
 Nuclear Repulsion Energy =   223.9642029780 hartrees
 There are       24 alpha and       24 beta electrons
 Applying Cartesian multipole field
    Component          Value
    ---------          -----
     (2,0,0)        1.00000E-11
     (0,2,0)        2.00000E-11
     (0,0,2)       -3.00000E-11
 Nucleus-field energy     =     0.0000000032 hartrees
 Requested basis set is 6-311++G(d,p)
 There are 57 shells and 146 basis functions
 A cutoff of  1.0D-11 yielded   1569 shell pairs
 There are     10620 function pairs (     11382 Cartesian)
 Smallest overlap matrix eigenvalue = 4.55E-05
 Guess MOs from SCF MO coefficient file

 -----------------------------------------------------------------------
  General SCF calculation program by
  Eric Jon Sundstrom, Paul Horn, Yuezhi Mao, Dmitri Zuev, Alec White,
  David Stuck, Shaama M.S., Shane Yost, Joonho Lee, David Small,
  Daniel Levine, Susi Lehtola, Hugh Burton, Evgeny Epifanovsky
 -----------------------------------------------------------------------
 Exchange:     0.2000 Hartree-Fock + 0.0800 Slater + 0.7200 B88
 Correlation:  0.1900 VWN1RPA + 0.8100 LYP
 Using SG-1 standard quadrature grid
 A restricted SCF calculation will be
 performed using DIIS
 SCF converges when DIIS error is below 1.0e-08
 ---------------------------------------
  Cycle       Energy         DIIS error
 ---------------------------------------
    1    -676.8174765901      5.32e-05  
    2    -676.8174873832      1.50e-05  
    3    -676.8174874202      1.48e-05  
    4    -676.8174878485      2.51e-06  
    5    -676.8174878624      6.88e-07  
    6    -676.8174878635      2.17e-07  
    7    -676.8174878636      5.79e-08  
    8    -676.8174878636      1.99e-08  
    9    -676.8174878636      5.01e-09  Convergence criterion met
 ---------------------------------------
 SCF time:   CPU 19.14s  wall 24.00s 
 SCF   energy in the final basis set =     -676.8174878636
 Total energy in the final basis set =     -676.8174878636

 --------------------------------------------------------------

                    Orbital Energies (a.u.)
 --------------------------------------------------------------

 Alpha MOs
 -- Occupied --
******* -24.697 -10.326 -10.206 -10.206  -9.475  -7.240  -7.230
 -7.229  -1.236  -0.913  -0.836  -0.645  -0.620  -0.545  -0.530
 -0.479  -0.456  -0.426  -0.407  -0.359  -0.341  -0.325  -0.293
 -- Virtual --
 -0.009  -0.005   0.011   0.019   0.030   0.048   0.062   0.063
  0.067   0.079   0.101   0.102   0.107   0.117   0.128   0.129
  0.138   0.140   0.144   0.156   0.165   0.173   0.198   0.216
  0.233   0.236   0.273   0.282   0.293   0.319   0.348   0.373
  0.394   0.423   0.440   0.473   0.475   0.488   0.489   0.526
  0.548   0.583   0.596   0.606   0.617   0.657   0.658   0.680
  0.697   0.772   0.823   0.857   0.893   0.931   0.953   1.000
  1.063   1.105   1.167   1.277   1.303   1.340   1.398   1.429
  1.471   1.480   1.497   1.497   1.504   1.576   1.630   1.685
  1.745   1.770   1.782   1.860   1.908   1.950   1.975   2.038
  2.109   2.186   2.198   2.202   2.209   2.298   2.312   2.429
  2.507   2.542   2.574   2.617   2.674   2.707   2.723   2.855
  2.887   2.927   3.058   3.245   3.434   3.630   3.781   3.798
  3.809   3.824   4.013   4.059   4.374   4.864   6.353   6.388
  6.667   9.736  23.623  23.851  23.910  25.869  25.929  26.406
 66.770 215.721
 --------------------------------------------------------------

          Ground-State Mulliken Net Atomic Charges

     Atom                 Charge (a.u.)
  ----------------------------------------
      1 C                    -0.313123
      2 C                    -0.313121
      3 C                    -0.101490
      4 H                     0.140810
      5 H                     0.178233
      6 Cl                    0.157879
      7 F                    -0.068233
      8 H                     0.178235
      9 H                     0.140809
  ----------------------------------------
  Sum of atomic charges =     0.000000

 -----------------------------------------------------------------
                    Cartesian Multipole Moments
 -----------------------------------------------------------------
    Charge (ESU x 10^10)
                 0.0000
    Dipole Moment (Debye)
         X      -1.7806      Y      -1.6859      Z       0.0003
       Tot       2.4521
    Quadrupole Moments (Debye-Ang)
        XX     -35.0773     XY       0.3036     YY     -37.8780
        XZ       0.0003     YZ       0.0003     ZZ     -35.3281
    Octopole Moments (Debye-Ang^2)
       XXX       2.5201    XXY       4.7597    XYY       2.2595
       YYY       4.2176    XXZ       0.0008    XYZ      -0.0011
       YYZ       0.0019    XZZ      -2.4320    YZZ       1.7601
       ZZZ       0.0079
    Hexadecapole Moments (Debye-Ang^3)
      XXXX    -326.8588   XXXY     -17.0381   XXYY     -88.2829
      XYYY      -6.0657   YYYY    -161.9166   XXXZ       0.0172
      XXYZ       0.0031   XYYZ       0.0067   YYYZ       0.0039
      XXZZ     -70.8480   XYZZ      -1.8081   YYZZ     -40.7360
      XZZZ       0.0151   YZZZ       0.0005   ZZZZ    -104.0757
 -----------------------------------------------------------------
 Calculating analytic gradient of the SCF energy
 Gradient of SCF Energy
            1           2           3           4           5           6
    1   0.0001841   0.0001832  -0.0008340   0.0000018  -0.0000595   0.0003902
    2  -0.0001473  -0.0001522   0.0004487   0.0000034  -0.0000650  -0.0000267
    3   0.0000038  -0.0000044  -0.0000120  -0.0000787  -0.0000127   0.0000023
            7           8           9
    1   0.0001901  -0.0000613   0.0000052
    2  -0.0000017  -0.0000660   0.0000068
    3   0.0000082   0.0000123   0.0000813
 Max gradient component =       8.340E-04
 RMS gradient           =       2.132E-04
 Gradient time:  CPU 6.72 s  wall 8.49 s
 Geometry Optimization Parameters
   NAtoms,    NIC,     NZ,  NCons,   NDum,   NFix, NCnnct, MaxDiis
        9      69       9       0       0       0       0       0

 Cartesian Hessian Update
 Hessian Updated using BFGS Update


** GEOMETRY OPTIMIZATION IN DELOCALIZED INTERNAL COORDINATES **
   Searching for a Minimum

   Optimization Cycle:   5

                       Coordinates (Angstroms)
     ATOM                X               Y               Z
      1  C        -1.2132811365   -0.6482834067    0.7691377327
      2  C        -1.2135088559   -0.6484773013   -0.7688256542
      3  C        -0.2494311726    0.1742406588   -0.0000858433
      4  H        -0.8431550088   -1.5268283286   -1.2810731146
      5  H        -2.0128058561   -0.1149558903   -1.2690553485
      6  Cl        1.4823003856   -0.2252596660   -0.0002416870
      7  F        -0.4253957730    1.5298708554   -0.0001333815
      8  H        -2.0124429995   -0.1146451296    1.2694597447
      9  H        -0.8427464951   -1.5264782686    1.2815213671
   Point Group: c1    Number of degrees of freedom:    21


   Energy is   -676.817487864

 Hessian Updated using BFGS Update

 19 Hessian modes will be used to form the next step
  Hessian Eigenvalues:
     0.015728    0.019995    0.020948    0.025245    0.030503    0.030819
     0.066012    0.080273    0.083650    0.088584    0.101779    0.118413
     0.250869    0.251112    0.255071    0.336622    0.348107    0.366565
     0.505602

 Minimum Search - Taking Simple RFO Step
 Searching for Lamda that Minimizes Along All modes
 Value Taken    Lamda =  -0.00000286
 Step Taken.  Stepsize is  0.008469

                             Maximum     Tolerance    Cnvgd?
         Gradient           0.000341      0.000300      NO
         Displacement       0.005743      0.001200      NO
         Energy change     -0.000009      0.000001      NO


 New Cartesian Coordinates Obtained by Inverse Iteration

 Displacement from previous Coordinates is:  0.006779
 ----------------------------------------------------------------
             Standard Nuclear Orientation (Angstroms)
    I     Atom           X                Y                Z
 ----------------------------------------------------------------
    1      C      -1.2132470641    -0.6483159982     0.7693670435
    2      C      -1.2134498249    -0.6484819237    -0.7690028638
    3      C      -0.2487631188     0.1733832063    -0.0000381205
    4      H      -0.8437731933    -1.5275642323    -1.2804983055
    5      H      -2.0118201360    -0.1139212145    -1.2695189087
    6      Cl      1.4825065961    -0.2241452714    -0.0002693228
    7      F      -0.4269766938     1.5291799292    -0.0002507902
    8      H      -2.0114729645    -0.1136347256     1.2699833373
    9      H      -0.8434705125    -1.5273162466     1.2809317462
 ----------------------------------------------------------------
 Molecular Point Group                 C1    NOp =  1
 Largest Abelian Subgroup              C1    NOp =  1
 Nuclear Repulsion Energy =   223.9739926244 hartrees
 There are       24 alpha and       24 beta electrons
 Applying Cartesian multipole field
    Component          Value
    ---------          -----
     (2,0,0)        1.00000E-11
     (0,2,0)        2.00000E-11
     (0,0,2)       -3.00000E-11
 Nucleus-field energy     =     0.0000000032 hartrees
 Requested basis set is 6-311++G(d,p)
 There are 57 shells and 146 basis functions
 A cutoff of  1.0D-11 yielded   1569 shell pairs
 There are     10620 function pairs (     11382 Cartesian)
 Smallest overlap matrix eigenvalue = 4.54E-05
 Guess MOs from SCF MO coefficient file

 -----------------------------------------------------------------------
  General SCF calculation program by
  Eric Jon Sundstrom, Paul Horn, Yuezhi Mao, Dmitri Zuev, Alec White,
  David Stuck, Shaama M.S., Shane Yost, Joonho Lee, David Small,
  Daniel Levine, Susi Lehtola, Hugh Burton, Evgeny Epifanovsky
 -----------------------------------------------------------------------
 Exchange:     0.2000 Hartree-Fock + 0.0800 Slater + 0.7200 B88
 Correlation:  0.1900 VWN1RPA + 0.8100 LYP
 Using SG-1 standard quadrature grid
 A restricted SCF calculation will be
 performed using DIIS
 SCF converges when DIIS error is below 1.0e-08
 ---------------------------------------
  Cycle       Energy         DIIS error
 ---------------------------------------
    1    -676.8174868682      2.63e-05  
    2    -676.8174896785      8.00e-06  
    3    -676.8174896437      9.70e-06  
    4    -676.8174897908      1.21e-06  
    5    -676.8174897933      3.69e-07  
    6    -676.8174897937      9.25e-08  
    7    -676.8174897937      1.64e-08  
    8    -676.8174897937      2.25e-09  Convergence criterion met
 ---------------------------------------
 SCF time:   CPU 16.84s  wall 18.00s 
 SCF   energy in the final basis set =     -676.8174897937
 Total energy in the final basis set =     -676.8174897937

 --------------------------------------------------------------

                    Orbital Energies (a.u.)
 --------------------------------------------------------------

 Alpha MOs
 -- Occupied --
******* -24.697 -10.326 -10.206 -10.205  -9.475  -7.240  -7.230
 -7.230  -1.236  -0.913  -0.836  -0.645  -0.620  -0.545  -0.530
 -0.479  -0.456  -0.426  -0.407  -0.359  -0.341  -0.325  -0.293
 -- Virtual --
 -0.009  -0.005   0.011   0.019   0.030   0.048   0.062   0.063
  0.067   0.079   0.101   0.102   0.107   0.117   0.128   0.129
  0.138   0.140   0.144   0.156   0.165   0.173   0.198   0.216
  0.233   0.236   0.273   0.282   0.293   0.320   0.348   0.373
  0.394   0.423   0.440   0.473   0.475   0.487   0.489   0.526
  0.548   0.584   0.596   0.606   0.617   0.657   0.658   0.680
  0.697   0.772   0.823   0.857   0.893   0.931   0.952   1.000
  1.064   1.105   1.167   1.278   1.304   1.340   1.398   1.429
  1.471   1.480   1.496   1.497   1.504   1.576   1.630   1.685
  1.745   1.771   1.782   1.860   1.908   1.950   1.975   2.038
  2.109   2.186   2.198   2.203   2.209   2.297   2.312   2.430
  2.507   2.542   2.573   2.618   2.674   2.707   2.723   2.855
  2.887   2.927   3.058   3.245   3.434   3.630   3.781   3.797
  3.809   3.824   4.013   4.060   4.373   4.864   6.353   6.388
  6.666   9.736  23.623  23.851  23.910  25.869  25.928  26.406
 66.771 215.721
 --------------------------------------------------------------

          Ground-State Mulliken Net Atomic Charges

     Atom                 Charge (a.u.)
  ----------------------------------------
      1 C                    -0.313185
      2 C                    -0.313193
      3 C                    -0.102222
      4 H                     0.140778
      5 H                     0.178304
      6 Cl                    0.159167
      7 F                    -0.068729
      8 H                     0.178302
      9 H                     0.140778
  ----------------------------------------
  Sum of atomic charges =     0.000000

 -----------------------------------------------------------------
                    Cartesian Multipole Moments
 -----------------------------------------------------------------
    Charge (ESU x 10^10)
                 0.0000
    Dipole Moment (Debye)
         X      -1.7731      Y      -1.6892      Z       0.0005
       Tot       2.4489
    Quadrupole Moments (Debye-Ang)
        XX     -35.0775     XY       0.3046     YY     -37.8776
        XZ      -0.0001     YZ       0.0004     ZZ     -35.3287
    Octopole Moments (Debye-Ang^2)
       XXX       2.5644    XXY       4.7585    XYY       2.2643
       YYY       4.1820    XXZ       0.0013    XYZ      -0.0008
       YYZ       0.0030    XZZ      -2.4291    YZZ       1.7587
       ZZZ       0.0089
    Hexadecapole Moments (Debye-Ang^3)
      XXXX    -326.9091   XXXY     -17.0767   XXYY     -88.2787
      XYYY      -6.0892   YYYY    -161.8186   XXXZ       0.0183
      XXYZ       0.0040   XYYZ       0.0068   YYYZ       0.0063
      XXZZ     -70.8522   XYZZ      -1.8271   YYZZ     -40.7287
      XZZZ       0.0175   YZZZ       0.0043   ZZZZ    -104.1007
 -----------------------------------------------------------------
 Calculating analytic gradient of the SCF energy
 Gradient of SCF Energy
            1           2           3           4           5           6
    1   0.0000958   0.0000960  -0.0003629   0.0000304  -0.0000463   0.0001956
    2  -0.0000840  -0.0000798   0.0001595  -0.0000088  -0.0000425   0.0000292
    3   0.0002203  -0.0002196   0.0000111  -0.0000511   0.0000022  -0.0000021
            7           8           9
    1   0.0000088  -0.0000444   0.0000271
    2   0.0000798  -0.0000413  -0.0000121
    3  -0.0000078  -0.0000017   0.0000487
 Max gradient component =       3.629E-04
 RMS gradient           =       1.132E-04
 Gradient time:  CPU 6.60 s  wall 6.60 s
 Geometry Optimization Parameters
   NAtoms,    NIC,     NZ,  NCons,   NDum,   NFix, NCnnct, MaxDiis
        9      69       9       0       0       0       0       0

 Cartesian Hessian Update
 Hessian Updated using BFGS Update


** GEOMETRY OPTIMIZATION IN DELOCALIZED INTERNAL COORDINATES **
   Searching for a Minimum

   Optimization Cycle:   6

                       Coordinates (Angstroms)
     ATOM                X               Y               Z
      1  C        -1.2132470641   -0.6483159982    0.7693670435
      2  C        -1.2134498249   -0.6484819237   -0.7690028638
      3  C        -0.2487631188    0.1733832063   -0.0000381205
      4  H        -0.8437731933   -1.5275642323   -1.2804983055
      5  H        -2.0118201360   -0.1139212145   -1.2695189087
      6  Cl        1.4825065961   -0.2241452714   -0.0002693228
      7  F        -0.4269766938    1.5291799292   -0.0002507902
      8  H        -2.0114729645   -0.1136347256    1.2699833373
      9  H        -0.8434705125   -1.5273162466    1.2809317462
   Point Group: c1    Number of degrees of freedom:    21


   Energy is   -676.817489794

 Hessian Updated using BFGS Update

 20 Hessian modes will be used to form the next step
  Hessian Eigenvalues:
     0.015649    0.016026    0.020950    0.024866    0.030507    0.030926
     0.062318    0.080278    0.082374    0.088585    0.102281    0.110519
     0.245124    0.251106    0.270730    0.316813    0.348078    0.348127
     0.354256    0.507032

 Minimum Search - Taking Simple RFO Step
 Searching for Lamda that Minimizes Along All modes
 Value Taken    Lamda =  -0.00000103
 Step Taken.  Stepsize is  0.005848

                             Maximum     Tolerance    Cnvgd?
         Gradient           0.000220      0.000300     YES
         Displacement       0.004150      0.001200      NO
         Energy change     -0.000002      0.000001      NO


 New Cartesian Coordinates Obtained by Inverse Iteration

 Displacement from previous Coordinates is:  0.004517
 ----------------------------------------------------------------
             Standard Nuclear Orientation (Angstroms)
    I     Atom           X                Y                Z
 ----------------------------------------------------------------
    1      C      -1.2132823749    -0.6482766175     0.7691916596
    2      C      -1.2135121715    -0.6484738131    -0.7688857536
    3      C      -0.2482998243     0.1729788812    -0.0000913524
    4      H      -0.8442191553    -1.5281003402    -1.2796653914
    5      H      -2.0111597374    -0.1133848016    -1.2698740381
    6      Cl      1.4824662850    -0.2234786129    -0.0002417700
    7      F      -0.4278647673     1.5287275684    -0.0001161800
    8      H      -2.0107988860    -0.1130730512     1.2702677895
    9      H      -0.8437962802    -1.5277356900     1.2801188518
 ----------------------------------------------------------------
 Molecular Point Group                 C1    NOp =  1
 Largest Abelian Subgroup              C1    NOp =  1
 Nuclear Repulsion Energy =   223.9982937595 hartrees
 There are       24 alpha and       24 beta electrons
 Applying Cartesian multipole field
    Component          Value
    ---------          -----
     (2,0,0)        1.00000E-11
     (0,2,0)        2.00000E-11
     (0,0,2)       -3.00000E-11
 Nucleus-field energy     =     0.0000000032 hartrees
 Requested basis set is 6-311++G(d,p)
 There are 57 shells and 146 basis functions
 A cutoff of  1.0D-11 yielded   1569 shell pairs
 There are     10620 function pairs (     11382 Cartesian)
 Smallest overlap matrix eigenvalue = 4.54E-05
 Guess MOs from SCF MO coefficient file

 -----------------------------------------------------------------------
  General SCF calculation program by
  Eric Jon Sundstrom, Paul Horn, Yuezhi Mao, Dmitri Zuev, Alec White,
  David Stuck, Shaama M.S., Shane Yost, Joonho Lee, David Small,
  Daniel Levine, Susi Lehtola, Hugh Burton, Evgeny Epifanovsky
 -----------------------------------------------------------------------
 Exchange:     0.2000 Hartree-Fock + 0.0800 Slater + 0.7200 B88
 Correlation:  0.1900 VWN1RPA + 0.8100 LYP
 Using SG-1 standard quadrature grid
 A restricted SCF calculation will be
 performed using DIIS
 SCF converges when DIIS error is below 1.0e-08
 ---------------------------------------
  Cycle       Energy         DIIS error
 ---------------------------------------
    1    -676.8174892295      1.64e-05  
    2    -676.8174903394      5.25e-06  
    3    -676.8174903133      6.83e-06  
    4    -676.8174903908      5.80e-07  
    5    -676.8174903914      1.47e-07  
    6    -676.8174903915      4.44e-08  
    7    -676.8174903915      1.47e-08  
    8    -676.8174903915      3.17e-09  Convergence criterion met
 ---------------------------------------
 SCF time:   CPU 16.80s  wall 17.00s 
 SCF   energy in the final basis set =     -676.8174903915
 Total energy in the final basis set =     -676.8174903915

 --------------------------------------------------------------

                    Orbital Energies (a.u.)
 --------------------------------------------------------------

 Alpha MOs
 -- Occupied --
******* -24.696 -10.326 -10.206 -10.205  -9.475  -7.240  -7.230
 -7.230  -1.236  -0.913  -0.836  -0.645  -0.620  -0.544  -0.530
 -0.479  -0.456  -0.426  -0.407  -0.359  -0.341  -0.325  -0.293
 -- Virtual --
 -0.009  -0.005   0.011   0.019   0.030   0.048   0.062   0.063
  0.067   0.079   0.101   0.102   0.107   0.117   0.128   0.129
  0.138   0.140   0.144   0.156   0.165   0.173   0.198   0.216
  0.233   0.236   0.273   0.282   0.293   0.320   0.348   0.373
  0.394   0.423   0.440   0.473   0.475   0.487   0.489   0.526
  0.549   0.584   0.596   0.606   0.617   0.657   0.658   0.680
  0.697   0.772   0.823   0.857   0.894   0.931   0.952   1.000
  1.064   1.105   1.167   1.277   1.304   1.340   1.398   1.429
  1.472   1.480   1.496   1.496   1.504   1.576   1.630   1.685
  1.745   1.771   1.782   1.860   1.908   1.951   1.975   2.038
  2.109   2.186   2.199   2.203   2.209   2.297   2.312   2.430
  2.507   2.542   2.573   2.618   2.674   2.707   2.723   2.855
  2.887   2.927   3.058   3.246   3.434   3.630   3.781   3.797
  3.809   3.824   4.014   4.061   4.373   4.864   6.353   6.388
  6.666   9.737  23.623  23.851  23.910  25.869  25.928  26.406
 66.771 215.722
 --------------------------------------------------------------

          Ground-State Mulliken Net Atomic Charges

     Atom                 Charge (a.u.)
  ----------------------------------------
      1 C                    -0.313113
      2 C                    -0.313109
      3 C                    -0.102999
      4 H                     0.140730
      5 H                     0.178338
      6 Cl                    0.160043
      7 F                    -0.068959
      8 H                     0.178340
      9 H                     0.140729
  ----------------------------------------
  Sum of atomic charges =     0.000000

 -----------------------------------------------------------------
                    Cartesian Multipole Moments
 -----------------------------------------------------------------
    Charge (ESU x 10^10)
                 0.0000
    Dipole Moment (Debye)
         X      -1.7682      Y      -1.6907      Z       0.0003
       Tot       2.4464
    Quadrupole Moments (Debye-Ang)
        XX     -35.0768     XY       0.3052     YY     -37.8756
        XZ       0.0003     YZ       0.0003     ZZ     -35.3303
    Octopole Moments (Debye-Ang^2)
       XXX       2.5968    XXY       4.7549    XYY       2.2679
       YYY       4.1588    XXZ       0.0007    XYZ      -0.0012
       YYZ       0.0018    XZZ      -2.4234    YZZ       1.7613
       ZZZ       0.0078
    Hexadecapole Moments (Debye-Ang^3)
      XXXX    -326.9075   XXXY     -17.0983   XXYY     -88.2644
      XYYY      -6.1050   YYYY    -161.7479   XXXZ       0.0172
      XXYZ       0.0029   XYYZ       0.0067   YYYZ       0.0035
      XXZZ     -70.8450   XYZZ      -1.8429   YYZZ     -40.7234
      XZZZ       0.0150   YZZZ       0.0000   ZZZZ    -104.0820
 -----------------------------------------------------------------
 Calculating analytic gradient of the SCF energy
 Gradient of SCF Energy
            1           2           3           4           5           6
    1   0.0000360   0.0000351  -0.0000412   0.0000424  -0.0000174   0.0000057
    2  -0.0000304  -0.0000363   0.0000489  -0.0000057  -0.0000393   0.0000741
    3   0.0001507  -0.0001515  -0.0000150   0.0000009   0.0000184   0.0000027
            7           8           9
    1  -0.0000874  -0.0000200   0.0000469
    2   0.0000306  -0.0000408  -0.0000012
    3   0.0000104  -0.0000191   0.0000025
 Max gradient component =       1.515E-04
 RMS gradient           =       5.361E-05
 Gradient time:  CPU 6.59 s  wall 6.59 s
 Geometry Optimization Parameters
   NAtoms,    NIC,     NZ,  NCons,   NDum,   NFix, NCnnct, MaxDiis
        9      69       9       0       0       0       0       0

 Cartesian Hessian Update
 Hessian Updated using BFGS Update


** GEOMETRY OPTIMIZATION IN DELOCALIZED INTERNAL COORDINATES **
   Searching for a Minimum

   Optimization Cycle:   7

                       Coordinates (Angstroms)
     ATOM                X               Y               Z
      1  C        -1.2132823749   -0.6482766175    0.7691916596
      2  C        -1.2135121715   -0.6484738131   -0.7688857536
      3  C        -0.2482998243    0.1729788812   -0.0000913524
      4  H        -0.8442191553   -1.5281003402   -1.2796653914
      5  H        -2.0111597374   -0.1133848016   -1.2698740381
      6  Cl        1.4824662850   -0.2234786129   -0.0002417700
      7  F        -0.4278647673    1.5287275684   -0.0001161800
      8  H        -2.0107988860   -0.1130730512    1.2702677895
      9  H        -0.8437962802   -1.5277356900    1.2801188518
   Point Group: c1    Number of degrees of freedom:    21


   Energy is   -676.817490391

 Hessian Updated using BFGS Update

 20 Hessian modes will be used to form the next step
  Hessian Eigenvalues:
     0.014833    0.015870    0.020959    0.024490    0.030511    0.031252
     0.062542    0.078956    0.080308    0.088588    0.102407    0.114893
     0.236327    0.251174    0.271672    0.296754    0.348060    0.348128
     0.352926    0.505732

 Minimum Search - Taking Simple RFO Step
 Searching for Lamda that Minimizes Along All modes
 Value Taken    Lamda =   0.00000000
 Step Taken.  Stepsize is  0.001596

                             Maximum     Tolerance    Cnvgd?
         Gradient           0.000066      0.000300     YES
         Displacement       0.000987      0.001200     YES
         Energy change     -0.000001      0.000001     YES


                       Distance Matrix (Angstroms)
             C (  1)   C (  2)   C (  3)   H (  4)   H (  5)   Cl(  6)
   C (  2)  1.538077
   C (  3)  1.482379  1.482385
   H (  4)  2.260113  1.082135  2.210452
   H (  5)  2.253998  1.083306  2.191353  1.833921
   Cl(  6)  2.835409  2.835443  1.775593  2.958450  3.718805
   F (  7)  2.438865  2.438945  1.367588  3.339879  2.610678  2.592217
   H (  8)  1.083306  2.253989  2.191356  3.140919  2.540142  3.718775
   H (  9)  1.082134  2.260135  2.210426  2.559784  3.140954  2.958362
             F (  7)   H (  8)
   H (  8)  2.610568
   H (  9)  3.339756  1.833920

 Final energy is   -676.81749039149429     


 ******************************
 **  OPTIMIZATION CONVERGED  **
 ******************************

                       Coordinates (Angstroms)
     ATOM                X               Y               Z
      1  C        -1.2132823749   -0.6482766175    0.7691916596
      2  C        -1.2135121715   -0.6484738131   -0.7688857536
      3  C        -0.2482998243    0.1729788812   -0.0000913524
      4  H        -0.8442191553   -1.5281003402   -1.2796653914
      5  H        -2.0111597374   -0.1133848016   -1.2698740381
      6  Cl        1.4824662850   -0.2234786129   -0.0002417700
      7  F        -0.4278647673    1.5287275684   -0.0001161800
      8  H        -2.0107988860   -0.1130730512    1.2702677895
      9  H        -0.8437962802   -1.5277356900    1.2801188518

Z-matrix Print:
$molecule
0 1
Cl
C  1 1.775593
F  2 1.367588 1 110.446605
C  2 1.482379 1 120.722303 3 -142.872962 0
H  4 1.082134 2 118.229429 1 -3.624847 0
H  4 1.083306 2 116.459498 1 141.264342 0
C  2 1.482385 1 120.724413 3 142.886647 0
H  7 1.082135 2 118.231302 1 3.625014 0
H  7 1.083306 2 116.458854 1 -141.266403 0
$end


 --------------------------------------------------------------

                    Orbital Energies (a.u.)
 --------------------------------------------------------------

 Alpha MOs
 -- Occupied --
******* -24.696 -10.326 -10.206 -10.205  -9.475  -7.240  -7.230
 -7.230  -1.236  -0.913  -0.836  -0.645  -0.620  -0.544  -0.530
 -0.479  -0.456  -0.426  -0.407  -0.359  -0.341  -0.325  -0.293
 -- Virtual --
 -0.009  -0.005   0.011   0.019   0.030   0.048   0.062   0.063
  0.067   0.079   0.101   0.102   0.107   0.117   0.128   0.129
  0.138   0.140   0.144   0.156   0.165   0.173   0.198   0.216
  0.233   0.236   0.273   0.282   0.293   0.320   0.348   0.373
  0.394   0.423   0.440   0.473   0.475   0.487   0.489   0.526
  0.549   0.584   0.596   0.606   0.617   0.657   0.658   0.680
  0.697   0.772   0.823   0.857   0.894   0.931   0.952   1.000
  1.064   1.105   1.167   1.277   1.304   1.340   1.398   1.429
  1.472   1.480   1.496   1.496   1.504   1.576   1.630   1.685
  1.745   1.771   1.782   1.860   1.908   1.951   1.975   2.038
  2.109   2.186   2.199   2.203   2.209   2.297   2.312   2.430
  2.507   2.542   2.573   2.618   2.674   2.707   2.723   2.855
  2.887   2.927   3.058   3.246   3.434   3.630   3.781   3.797
  3.809   3.824   4.014   4.061   4.373   4.864   6.353   6.388
  6.666   9.737  23.623  23.851  23.910  25.869  25.928  26.406
 66.771 215.722
 --------------------------------------------------------------

          Ground-State Mulliken Net Atomic Charges

     Atom                 Charge (a.u.)
  ----------------------------------------
      1 C                    -0.313113
      2 C                    -0.313109
      3 C                    -0.102999
      4 H                     0.140730
      5 H                     0.178338
      6 Cl                    0.160043
      7 F                    -0.068959
      8 H                     0.178340
      9 H                     0.140729
  ----------------------------------------
  Sum of atomic charges =     0.000000

 -----------------------------------------------------------------
                    Cartesian Multipole Moments
 -----------------------------------------------------------------
    Charge (ESU x 10^10)
                 0.0000
    Dipole Moment (Debye)
         X      -1.7682      Y      -1.6907      Z       0.0003
       Tot       2.4464
    Quadrupole Moments (Debye-Ang)
        XX     -35.0768     XY       0.3052     YY     -37.8756
        XZ       0.0003     YZ       0.0003     ZZ     -35.3303
    Octopole Moments (Debye-Ang^2)
       XXX       2.5968    XXY       4.7549    XYY       2.2679
       YYY       4.1588    XXZ       0.0007    XYZ      -0.0012
       YYZ       0.0018    XZZ      -2.4234    YZZ       1.7613
       ZZZ       0.0078
    Hexadecapole Moments (Debye-Ang^3)
      XXXX    -326.9075   XXXY     -17.0983   XXYY     -88.2644
      XYYY      -6.1050   YYYY    -161.7479   XXXZ       0.0172
      XXYZ       0.0029   XYYZ       0.0067   YYYZ       0.0035
      XXZZ     -70.8450   XYZZ      -1.8429   YYZZ     -40.7234
      XZZZ       0.0150   YZZZ       0.0000   ZZZZ    -104.0820
 -----------------------------------------------------------------
Archival summary:
1\1\TWL02\OPT\ProcedureUnspecified\BasisUnspecified\l1134\taweetha\ThuOct1103:52:132018ThuOct1103:52:132018\0\\#,OPT,ProcedureUnspecified,BasisUnspecified,\\0,1\Cl\C,1,1.77559\F,2,1.36759,1,110.447\C,2,1.48238,1,120.722,3,-142.873,0\H,4,1.08213,2,118.229,1,-3.62485,0\H,4,1.08331,2,116.459,1,141.264,0\C,2,1.48238,1,120.724,3,142.887,0\H,7,1.08213,2,118.231,1,3.62501,0\H,7,1.08331,2,116.459,1,-141.266,0\\\@

 Total job time:  225.75s(wall), 190.74s(cpu) 
 Thu Oct 11 03:52:13 2018

        *************************************************************
        *                                                           *
        *  Thank you very much for using Q-Chem.  Have a nice day.  *
        *                                                           *
        *************************************************************


 
User input: 2 of 2 
 
Q-Chem Developer Version!
                  Welcome to Q-Chem
     A Quantum Leap Into The Future Of Chemistry


 Q-Chem 5.1, Q-Chem, Inc., Pleasanton, CA (2018)

 Yihan Shao,  Zhengting Gan,  E. Epifanovsky,  A. T. B. Gilbert,  M. Wormit,  
 J. Kussmann,  A. W. Lange,  A. Behn,  Jia Deng,  Xintian Feng,  D. Ghosh,  
 M. Goldey,  P. R. Horn,  L. D. Jacobson,  I. Kaliman,  T. Kus,  A. Landau,  
 Jie Liu,  E. I. Proynov,  R. M. Richard,  R. P. Steele,  E. J. Sundstrom,  
 H. L. Woodcock III,  P. M. Zimmerman,  D. Zuev,  B. Albrecht,  E. Alguire,  
 S. A. Baeppler,  D. Barton,  Z. Benda,  Y. A. Bernard,  E. J. Berquist,  
 K. B. Bravaya,  H. Burton,  D. Casanova,  Chun-Min Chang,  Yunqing Chen,  
 A. Chien,  K. D. Closser,  M. P. Coons,  S. Coriani,  S. Dasgupta,  
 A. L. Dempwolff,  M. Diedenhofen,  Hainam Do,  R. G. Edgar,  Po-Tung Fang,  
 S. Faraji,  S. Fatehi,  Qingguo Feng,  K. D. Fenk,  J. Fosso-Tande,  
 Qinghui Ge,  A. Ghysels,  G. Gidofalvi,  J. Gomes,  J. Gonthier,  A. Gunina,  
 D. Hait,  M. W. D. Hanson-Heine,  P. H. P. Harbach,  A. W. Hauser,  
 J. E. Herr,  E. G. Hohenstein,  Z. C. Holden,  Kerwin Hui,  B. C. Huynh,  
 T.-C. Jagau,  Hyunjun Ji,  B. Kaduk,  K. Khistyaev,  Jaehoon Kim,  
 P. Klunzinger,  K. Koh,  D. Kosenkov,  L. Koulias,  T. Kowalczyk,  
 C. M. Krauter,  A. Kunitsa,  Ka Un Lao,  A. Laurent,  K. V. Lawler,  
 Joonho Lee,  D. Lefrancois,  S. Lehtola,  D. S. Levine,  Yi-Pei Li,  
 You-Sheng Lin,  Fenglai Liu,  E. Livshits,  A. Luenser,  P. Manohar,  
 E. Mansoor,  S. F. Manzer,  Shan-Ping Mao,  Yuezhi Mao,  N. Mardirossian,  
 A. V. Marenich,  T. Markovich,  L. A. Martinez-Martinez,  S. A. Maurer,  
 N. J. Mayhall,  S. C. McKenzie,  J.-M. Mewes,  A. F. Morrison,  
 J. W. Mullinax,  K. Nanda,  T. S. Nguyen-Beck,  R. Olivares-Amaya,  
 J. A. Parkhill,  T. M. Perrine,  F. Plasser,  P. Pokhilko,  S. Prager,  
 A. Prociuk,  E. Ramos,  D. R. Rehn,  F. Rob,  M. Schneider,  N. Sergueev,  
 S. M. Sharada,  S. Sharma,  D. W. Small,  T. Stauch,  T. Stein,  
 Yu-Chuan Su,  A. J. W. Thom,  A. Tkatchenko,  T. Tsuchimochi,  N. M. Tubman,  
 L. Vogt,  M. L. Vidal,  O. Vydrov,  M. A. Watson,  J. Wenzel,  
 M. de Wergifosse,  T. A. Wesolowski,  A. White,  J. Witte,  A. Yamada,  
 Jun Yang,  K. Yao,  S. Yeganeh,  S. R. Yost,  Zhi-Qiang You,  A. Zech,  
 Igor Ying Zhang,  Xing Zhang,  Yan Zhao,  Ying Zhu,  B. R. Brooks,  
 G. K. L. Chan,  C. J. Cramer,  M. S. Gordon,  W. J. Hehre,  A. Klamt,  
 M. W. Schmidt,  C. D. Sherrill,  D. G. Truhlar,  A. Aspuru-Guzik,  R. Baer,  
 A. T. Bell,  N. A. Besley,  Jeng-Da Chai,  A. E. DePrince, III,  
 R. A. DiStasio Jr.,  A. Dreuw,  B. D. Dunietz,  T. R. Furlani,  
 Chao-Ping Hsu,  Yousung Jung,  Jing Kong,  D. S. Lambrecht,  WanZhen Liang,  
 C. Ochsenfeld,  V. A. Rassolov,  L. V. Slipchenko,  J. E. Subotnik,  
 T. Van Voorhis,  J. M. Herbert,  A. I. Krylov,  P. M. W. Gill,  M. Head-Gordon

 Contributors to earlier versions of Q-Chem not listed above: 
 R. D. Adamson,  B. Austin,  J. Baker,  G. J. O. Beran,  K. Brandhorst,  
 S. T. Brown,  E. F. C. Byrd,  A. K. Chakraborty,  C.-L. Cheng,  
 Siu Hung Chien,  D. M. Chipman,  D. L. Crittenden,  H. Dachsel,  
 R. J. Doerksen,  A. D. Dutoi,  L. Fusti-Molnar,  W. A. Goddard III,  
 A. Golubeva-Zadorozhnaya,  S. R. Gwaltney,  G. Hawkins,  A. Heyden,  
 S. Hirata,  G. Kedziora,  F. J. Keil,  C. Kelley,  Jihan Kim,  R. A. King,  
 R. Z. Khaliullin,  P. P. Korambath,  W. Kurlancheek,  A. M. Lee,  M. S. Lee,  
 S. V. Levchenko,  Ching Yeh Lin,  D. Liotard,  R. C. Lochan,  I. Lotan,  
 P. E. Maslen,  N. Nair,  D. P. O'Neill,  D. Neuhauser,  E. Neuscamman,  
 C. M. Oana,  R. Olson,  B. Peters,  R. Peverati,  P. A. Pieniazek,  
 Y. M. Rhee,  J. Ritchie,  M. A. Rohrdanz,  E. Rosta,  N. J. Russ,  
 H. F. Schaefer III,  N. E. Schultz,  N. Shenvi,  A. C. Simmonett,  A. Sodt,  
 D. Stuck,  K. S. Thanthiriwatte,  V. Vanovschi,  Tao Wang,  A. Warshel,  
 C. F. Williams,  Q. Wu,  X. Xu,  W. Zhang

 Please cite Q-Chem as follows:
 Y. Shao et al., Mol. Phys. 113, 184-215 (2015)
 DOI: 10.1080/00268976.2014.952696

 Q-Chem 5.1.1 for Intel X86 EM64T Linux

 Parts of Q-Chem use Armadillo 8.300.2 (Tropical Shenanigans).
 http://arma.sourceforge.net/

 Q-Chem begins on Thu Oct 11 03:52:13 2018  

Host: 
0

     Scratch files written to /scratch/taweetham/qchem2996//
The previous job contains 0 fragments, simply inherited here
Input Ideriv = 2
Curr. Ideriv = -1
Max.  Ideriv = 2

Checking the input file for inconsistencies... 	...done.

--------------------------------------------------------------
User input:
--------------------------------------------------------------

$molecule
read
$end

$rem
   job_type 	frequency
   basis 	6-311++g**
   method	b3lyp	
$end


--------------------------------------------------------------
 ----------------------------------------------------------------
             Standard Nuclear Orientation (Angstroms)
    I     Atom           X                Y                Z
 ----------------------------------------------------------------
    1      C      -1.2175994009    -0.6226256685     0.7690688937
    2      C      -1.2176329178    -0.6227509332    -0.7690085438
    3      C      -0.2362218738     0.1791227410    -0.0000513223
    4      H      -0.8660092434    -1.5095925602    -1.2797812113
    5      H      -2.0043108134    -0.0717324921    -1.2700751232
    6      Cl      1.4862351586    -0.2520056168     0.0000035932
    7      F      -0.3885295313     1.5382034780    -0.0000365263
    8      H      -2.0042743945    -0.0715391581     1.2700667415
    9      H      -0.8659123078    -1.5093484417     1.2800030794
 ----------------------------------------------------------------
 Molecular Point Group                 C1    NOp =  1
 Largest Abelian Subgroup              C1    NOp =  1
 Nuclear Repulsion Energy =   223.9982937595 hartrees
 There are       24 alpha and       24 beta electrons
 Requested basis set is 6-311++G(d,p)
 There are 57 shells and 146 basis functions

 Total QAlloc Memory Limit   2000 MB
 Mega-Array Size       188 MB
 MEM_STATIC part       192 MB

                       Distance Matrix (Angstroms)
             C (  1)   C (  2)   C (  3)   H (  4)   H (  5)   Cl(  6)
   C (  2)  1.538077
   C (  3)  1.482379  1.482385
   H (  4)  2.260113  1.082135  2.210452
   H (  5)  2.253998  1.083306  2.191353  1.833921
   Cl(  6)  2.835409  2.835443  1.775593  2.958450  3.718805
   F (  7)  2.438865  2.438945  1.367588  3.339879  2.610678  2.592217
   H (  8)  1.083306  2.253989  2.191356  3.140919  2.540142  3.718775
   H (  9)  1.082134  2.260135  2.210426  2.559784  3.140954  2.958362
             F (  7)   H (  8)
   H (  8)  2.610568
   H (  9)  3.339756  1.833920

 A cutoff of  1.0D-11 yielded   1569 shell pairs
 There are     10620 function pairs (     11382 Cartesian)
 Smallest overlap matrix eigenvalue = 4.54E-05
 Guess from superposition of atomic densities
 Warning:  Energy on first SCF cycle will be non-variational
 SAD guess density has 48.000000 electrons

 -----------------------------------------------------------------------
  General SCF calculation program by
  Eric Jon Sundstrom, Paul Horn, Yuezhi Mao, Dmitri Zuev, Alec White,
  David Stuck, Shaama M.S., Shane Yost, Joonho Lee, David Small,
  Daniel Levine, Susi Lehtola, Hugh Burton, Evgeny Epifanovsky
 -----------------------------------------------------------------------
 Exchange:     0.2000 Hartree-Fock + 0.0800 Slater + 0.7200 B88
 Correlation:  0.1900 VWN1RPA + 0.8100 LYP
 Using SG-1 standard quadrature grid
 A restricted SCF calculation will be
 performed using DIIS
 SCF converges when DIIS error is below 1.0e-08
 ---------------------------------------
  Cycle       Energy         DIIS error
 ---------------------------------------
    1    -677.7033992245      4.83e-02  
    2    -676.7404009683      5.67e-03  
    3    -676.7048570307      6.92e-03  
    4    -676.8166247859      6.08e-04  
    5    -676.8173006144      3.09e-04  
    6    -676.8174961607      9.08e-05  
    7    -676.8175132530      2.12e-05  
    8    -676.8175140400      4.43e-06  
    9    -676.8175140745      1.73e-06  
   10    -676.8175140815      2.54e-07  
   11    -676.8175140817      3.84e-08  
   12    -676.8175140817      9.18e-09  Convergence criterion met
 ---------------------------------------
 SCF time:   CPU 24.48s  wall 24.00s 
 SCF   energy in the final basis set =     -676.8175140817
 Total energy in the final basis set =     -676.8175140817

 --------------------------------------------------------------

                    Orbital Energies (a.u.)
 --------------------------------------------------------------

 Alpha MOs
 -- Occupied --
******* -24.696 -10.326 -10.206 -10.205  -9.475  -7.240  -7.230
 -7.230  -1.236  -0.913  -0.836  -0.645  -0.620  -0.544  -0.530
 -0.479  -0.456  -0.426  -0.407  -0.359  -0.341  -0.325  -0.293
 -- Virtual --
 -0.009  -0.005   0.011   0.019   0.030   0.048   0.062   0.063
  0.067   0.079   0.101   0.102   0.107   0.117   0.128   0.129
  0.138   0.140   0.144   0.156   0.165   0.173   0.198   0.216
  0.233   0.236   0.273   0.282   0.293   0.320   0.348   0.373
  0.394   0.423   0.440   0.473   0.475   0.487   0.489   0.526
  0.549   0.584   0.596   0.606   0.617   0.657   0.658   0.680
  0.697   0.772   0.823   0.857   0.893   0.931   0.952   1.000
  1.064   1.105   1.167   1.277   1.304   1.340   1.398   1.429
  1.472   1.480   1.496   1.496   1.504   1.576   1.630   1.685
  1.745   1.771   1.782   1.860   1.908   1.951   1.975   2.038
  2.109   2.186   2.199   2.203   2.209   2.297   2.312   2.430
  2.507   2.542   2.573   2.618   2.674   2.707   2.723   2.855
  2.887   2.927   3.058   3.246   3.434   3.630   3.781   3.797
  3.809   3.824   4.014   4.061   4.373   4.864   6.353   6.388
  6.666   9.737  23.623  23.851  23.910  25.869  25.928  26.406
 66.771 215.722
 --------------------------------------------------------------

          Ground-State Mulliken Net Atomic Charges

     Atom                 Charge (a.u.)
  ----------------------------------------
      1 C                    -0.312963
      2 C                    -0.312956
      3 C                    -0.103326
      4 H                     0.140707
      5 H                     0.178320
      6 Cl                    0.160128
      7 F                    -0.068936
      8 H                     0.178322
      9 H                     0.140706
  ----------------------------------------
  Sum of atomic charges =     0.000000

 -----------------------------------------------------------------
                    Cartesian Multipole Moments
 -----------------------------------------------------------------
    Charge (ESU x 10^10)
                 0.0000
    Dipole Moment (Debye)
         X      -1.8018      Y      -1.6549      Z       0.0000
       Tot       2.4465
    Quadrupole Moments (Debye-Ang)
        XX     -35.0962     XY       0.2325     YY     -37.8903
        XZ       0.0002     YZ       0.0001     ZZ     -35.3304
    Octopole Moments (Debye-Ang^2)
       XXX       1.9844    XXY       4.7508    XYY       1.8351
       YYY       3.8894    XXZ      -0.0004    XYZ      -0.0005
       YYZ      -0.0002    XZZ      -2.6897    YZZ       1.7674
       ZZZ       0.0003
    Hexadecapole Moments (Debye-Ang^3)
      XXXX    -328.1423   XXXY     -15.6975   XXYY     -87.7600
      XYYY      -4.0043   YYYY    -161.3196   XXXZ       0.0018
      XXYZ       0.0007   XYYZ       0.0006   YYYZ       0.0011
      XXZZ     -70.9502   XYZZ      -1.2243   YYZZ     -40.6572
      XZZZ       0.0003   YZZZ      -0.0012   ZZZZ    -104.0830
 -----------------------------------------------------------------
 Calculating MO derivatives via CPSCF
   1         3          27      0.165714    0.030585
   2         3          27      0.019777    0.003889
   3         3          27      0.001487    0.000305
   4        12          18      0.000083    0.000026
   5        29           1      0.000002    0.000002
   6        30           0      0.000000    0.000000    Roots Converged
 Time for AOints: 9.9 s (CPU) 9.9 s (wall)
 ------------------------------------------------------------------------------
                     AOints        : Timing summary (seconds)
 ------------------------------------------------------------------------------
     job step          cpu (% of tot)      sys (% of tot)     wall (% of tot)
 ------------------------------------------------------------------------------
  cpscf_lag         0.1389E+03 (50.3)   0.2610E-03 (18.0)   0.1390E+03 (50.3)
  iterzp            0.1273E+03 (46.1)   0.1189E-02 (82.0)   0.1274E+03 (46.1)
  make_fx           0.0000E+00 ( 0.0)   0.0000E+00 ( 0.0)   0.0000E+00 ( 0.0)
  AOints            0.9869E+01 ( 3.6)   0.0000E+00 ( 0.0)   0.9873E+01 ( 3.6)
 ------------------------------------------------------------------------------
   Grand Totals     0.2763E+03          0.1450E-02          0.2764E+03
 ------------------------------------------------------------------------------
 Calculating analytic Hessian of the SCF energy
 Polarizability Matrix (a.u.)
            1           2           3
    1 -56.2114789   0.2596438  -0.0002607
    2   0.2596438 -42.1046377  -0.0004466
    3  -0.0002607  -0.0004466 -43.3813855

 Direct stationary perturbation theory relativistic correction:

 rels  =       0.851591832312
 relv  =      -3.120738471047
 rel2e =       0.745438398264
 E_rel =      -1.523708240471

 Hessian of the SCF Energy
            1           2           3           4           5           6
    1   0.4555334  -0.1648379  -0.1412575  -0.0367741   0.0251726   0.0204158
    2  -0.1648379   0.5444225  -0.1191224   0.0251682  -0.0479100   0.0166548
    3  -0.1412575  -0.1191224   0.4901152  -0.0204234  -0.0166765  -0.1806322
    4  -0.0367741   0.0251682  -0.0204234   0.4555318  -0.1648095   0.1412928
    5   0.0251726  -0.0479100  -0.0166765  -0.1648095   0.5444645   0.1191140
    6   0.0204158   0.0166548  -0.1806322   0.1412928   0.1191140   0.4900575
    7  -0.1287487  -0.0468012   0.0985803  -0.1287559  -0.0468179  -0.0985720
    8  -0.0570245  -0.1058654   0.0735615  -0.0570320  -0.1058844  -0.0735532
    9   0.0714342   0.0432537  -0.0883069  -0.0714317  -0.0432532  -0.0882737
   10  -0.0067215   0.0081873   0.0011467  -0.0769837   0.0878638   0.0411742
   11  -0.0067151   0.0108234   0.0039365   0.0842643  -0.2445171  -0.1150491
   12   0.0072166  -0.0220455  -0.0120344   0.0389430  -0.1137119  -0.1048292
   13   0.0101363  -0.0105245   0.0046522  -0.1968370   0.1135189  -0.1006627
   14   0.0046515  -0.0062668   0.0001290   0.1159206  -0.1246120   0.0646117
   15  -0.0203503   0.0120245  -0.0121251  -0.0981909   0.0618419  -0.1004894
   16  -0.0234655   0.0025715  -0.0025133  -0.0234618   0.0025726   0.0025140
   17  -0.0043212   0.0035454   0.0011447  -0.0043232   0.0035460  -0.0011448
   18   0.0136671  -0.0079459   0.0034876  -0.0136644   0.0079474   0.0034854
   19   0.0038662  -0.0151651   0.0003657   0.0038665  -0.0151619  -0.0003622
   20   0.0028715  -0.0296565   0.0065658   0.0028739  -0.0296453  -0.0065617
   21  -0.0103355   0.0252858   0.0048416   0.0103407  -0.0252769   0.0048415
   22  -0.1968338   0.1135320   0.1006472   0.0101367  -0.0105259  -0.0046518
   23   0.1159336  -0.1246289  -0.0646091   0.0046556  -0.0062692  -0.0001309
   24   0.0981745  -0.0618390  -0.1004734   0.0203490  -0.0120251  -0.0121250
   25  -0.0769923   0.0878699  -0.0411977  -0.0067226   0.0081873  -0.0011482
   26   0.0842695  -0.2444638   0.1150705  -0.0067180   0.0108276  -0.0039410
   27  -0.0389648   0.1137341  -0.1048724  -0.0072150   0.0220403  -0.0120349
            7           8           9          10          11          12
    1  -0.1287487  -0.0570245   0.0714342  -0.0067215  -0.0067151   0.0072166
    2  -0.0468012  -0.1058654   0.0432537   0.0081873   0.0108234  -0.0220455
    3   0.0985803   0.0735615  -0.0883069   0.0011467   0.0039365  -0.0120344
    4  -0.1287559  -0.0570320  -0.0714317  -0.0769837   0.0842643   0.0389430
    5  -0.0468179  -0.1058844  -0.0432532   0.0878638  -0.2445171  -0.1137119
    6  -0.0985720  -0.0735532  -0.0882737   0.0411742  -0.1150491  -0.1048292
    7   0.4608876   0.0923069  -0.0000008   0.0093520   0.0097678   0.0005165
    8   0.0923069   0.5076865  -0.0000059  -0.0173737  -0.0123191  -0.0006336
    9  -0.0000008  -0.0000059   0.2989407  -0.0098335  -0.0043307  -0.0072307
   10   0.0093520  -0.0173737  -0.0098335   0.0763612  -0.0884030  -0.0420434
   11   0.0097678  -0.0123191  -0.0043307  -0.0884030   0.2549188   0.1218861
   12   0.0005165  -0.0006336  -0.0072307  -0.0420434   0.1218861   0.1137291
   13  -0.0161102   0.0150164  -0.0097093  -0.0038992   0.0013595  -0.0031747
   14  -0.0145089   0.0106977  -0.0106535   0.0154790  -0.0079099   0.0126330
   15  -0.0013846   0.0019986  -0.0075861   0.0116649  -0.0060677   0.0090998
   16  -0.1296399   0.0052148  -0.0000033   0.0015029   0.0017570  -0.0014651
   17   0.0147622  -0.0321409   0.0000003  -0.0001558   0.0011856  -0.0000930
   18  -0.0000041  -0.0000010  -0.0338020   0.0010827   0.0012649   0.0005499
   19  -0.0602283   0.0212461  -0.0000012  -0.0014598  -0.0020372   0.0014057
   20  -0.0039692  -0.2605533   0.0000034  -0.0051649  -0.0032047   0.0023051
   21  -0.0000024  -0.0000010  -0.0589216  -0.0035251  -0.0031216   0.0014242
   22  -0.0161089   0.0150179   0.0097072   0.0008826   0.0005323  -0.0032683
   23  -0.0145084   0.0106987   0.0106517   0.0000932   0.0007286  -0.0015838
   24   0.0013864  -0.0020020  -0.0075879   0.0022032   0.0027243  -0.0034666
   25   0.0093523  -0.0173718   0.0098384   0.0009653  -0.0005257   0.0018698
   26   0.0097688  -0.0123198   0.0043340  -0.0005260   0.0002945   0.0012437
   27  -0.0005193   0.0006364  -0.0072318  -0.0018696  -0.0012428   0.0027579
           13          14          15          16          17          18
    1   0.0101363   0.0046515  -0.0203503  -0.0234655  -0.0043212   0.0136671
    2  -0.0105245  -0.0062668   0.0120245   0.0025715   0.0035454  -0.0079459
    3   0.0046522   0.0001290  -0.0121251  -0.0025133   0.0011447   0.0034876
    4  -0.1968370   0.1159206  -0.0981909  -0.0234618  -0.0043232  -0.0136644
    5   0.1135189  -0.1246120   0.0618419   0.0025726   0.0035460   0.0079474
    6  -0.1006627   0.0646117  -0.1004894   0.0025140  -0.0011448   0.0034854
    7  -0.0161102  -0.0145089  -0.0013846  -0.1296399   0.0147622  -0.0000041
    8   0.0150164   0.0106977   0.0019986   0.0052148  -0.0321409  -0.0000010
    9  -0.0097093  -0.0106535  -0.0075861  -0.0000033   0.0000003  -0.0338020
   10  -0.0038992   0.0154790   0.0116649   0.0015029  -0.0001558   0.0010827
   11   0.0013595  -0.0079099  -0.0060677   0.0017570   0.0011856   0.0012649
   12  -0.0031747   0.0126330   0.0090998  -0.0014651  -0.0000930   0.0005499
   13   0.2057170  -0.1201600   0.1066423  -0.0027767  -0.0011602  -0.0023039
   14  -0.1201600   0.1246312  -0.0676661  -0.0020896  -0.0002808  -0.0014213
   15   0.1066423  -0.0676661   0.1100219   0.0021894   0.0006527   0.0008671
   16  -0.0027767  -0.0020896   0.0021894   0.1951288  -0.0385623   0.0000024
   17  -0.0011602  -0.0002808   0.0006527  -0.0385623   0.0450407  -0.0000006
   18  -0.0023039  -0.0014213   0.0008671   0.0000024  -0.0000006   0.0203367
   19   0.0027999   0.0009499  -0.0001024  -0.0160136   0.0350768  -0.0000009
   20   0.0017525   0.0017259  -0.0015792   0.0288684  -0.0218009   0.0000008
   21   0.0030230   0.0023046   0.0008798   0.0000000   0.0000004   0.0036581
   22   0.0000872  -0.0003353   0.0017349  -0.0027768  -0.0011601   0.0023039
   23  -0.0003355   0.0012864   0.0015207  -0.0020899  -0.0002807   0.0014212
   24  -0.0017349  -0.0015203   0.0027980  -0.0021888  -0.0006527   0.0008670
   25   0.0008827   0.0000928  -0.0022033   0.0015026  -0.0001563  -0.0010827
   26   0.0005330   0.0007283  -0.0027255   0.0017576   0.0011855  -0.0012654
   27   0.0032680   0.0015829  -0.0034661   0.0014648   0.0000929   0.0005502
           19          20          21          22          23          24
    1   0.0038662   0.0028715  -0.0103355  -0.1968338   0.1159336   0.0981745
    2  -0.0151651  -0.0296565   0.0252858   0.1135320  -0.1246289  -0.0618390
    3   0.0003657   0.0065658   0.0048416   0.1006472  -0.0646091  -0.1004734
    4   0.0038665   0.0028739   0.0103407   0.0101367   0.0046556   0.0203490
    5  -0.0151619  -0.0296453  -0.0252769  -0.0105259  -0.0062692  -0.0120251
    6  -0.0003622  -0.0065617   0.0048415  -0.0046518  -0.0001309  -0.0121250
    7  -0.0602283  -0.0039692  -0.0000024  -0.0161089  -0.0145084   0.0013864
    8   0.0212461  -0.2605533  -0.0000010   0.0150179   0.0106987  -0.0020020
    9  -0.0000012   0.0000034  -0.0589216   0.0097072   0.0106517  -0.0075879
   10  -0.0014598  -0.0051649  -0.0035251   0.0008826   0.0000932   0.0022032
   11  -0.0020372  -0.0032047  -0.0031216   0.0005323   0.0007286   0.0027243
   12   0.0014057   0.0023051   0.0014242  -0.0032683  -0.0015838  -0.0034666
   13   0.0027999   0.0017525   0.0030230   0.0000872  -0.0003355  -0.0017349
   14   0.0009499   0.0017259   0.0023046  -0.0003353   0.0012864  -0.0015203
   15  -0.0001024  -0.0015792   0.0008798   0.0017349   0.0015207   0.0027980
   16  -0.0160136   0.0288684   0.0000000  -0.0027768  -0.0020899  -0.0021888
   17   0.0350768  -0.0218009   0.0000004  -0.0011601  -0.0002807  -0.0006527
   18  -0.0000009   0.0000008   0.0036581   0.0023039   0.0014212   0.0008670
   19   0.0658288  -0.0238201  -0.0000015   0.0028001   0.0009495   0.0001021
   20  -0.0238201   0.3446144  -0.0000089   0.0017532   0.0017266   0.0015787
   21  -0.0000015  -0.0000089   0.0409729  -0.0030236  -0.0023046   0.0008802
   22   0.0028001   0.0017532  -0.0030236   0.2057128  -0.1201744  -0.1066247
   23   0.0009495   0.0017266  -0.0023046  -0.1201744   0.1246498   0.0676655
   24   0.0001021   0.0015787   0.0008802  -0.1066247   0.0676655   0.1100064
   25  -0.0014597  -0.0051652   0.0035245  -0.0038999   0.0154764  -0.0116668
   26  -0.0020379  -0.0032061   0.0031221   0.0013603  -0.0079112   0.0060706
   27  -0.0014053  -0.0023041   0.0014234   0.0031752  -0.0126307   0.0091014
           25          26          27
    1  -0.0769923   0.0842695  -0.0389648
    2   0.0878699  -0.2444638   0.1137341
    3  -0.0411977   0.1150705  -0.1048724
    4  -0.0067226  -0.0067180  -0.0072150
    5   0.0081873   0.0108276   0.0220403
    6  -0.0011482  -0.0039410  -0.0120349
    7   0.0093523   0.0097688  -0.0005193
    8  -0.0173718  -0.0123198   0.0006364
    9   0.0098384   0.0043340  -0.0072318
   10   0.0009653  -0.0005260  -0.0018696
   11  -0.0005257   0.0002945  -0.0012428
   12   0.0018698   0.0012437   0.0027579
   13   0.0008827   0.0005330   0.0032680
   14   0.0000928   0.0007283   0.0015829
   15  -0.0022033  -0.0027255  -0.0034661
   16   0.0015026   0.0017576   0.0014648
   17  -0.0001563   0.0011855   0.0000929
   18  -0.0010827  -0.0012654   0.0005502
   19  -0.0014597  -0.0020379  -0.0014053
   20  -0.0051652  -0.0032061  -0.0023041
   21   0.0035245   0.0031221   0.0014234
   22  -0.0038999   0.0013603   0.0031752
   23   0.0154764  -0.0079112  -0.0126307
   24  -0.0116668   0.0060706   0.0091014
   25   0.0763716  -0.0884073   0.0420660
   26  -0.0884073   0.2548650  -0.1219090
   27   0.0420660  -0.1219090   0.1137723
 Gradient time:  CPU 340.13 s  wall 340.33 s
 **********************************************************************
 **                                                                  **
 **                       VIBRATIONAL ANALYSIS                       **
 **                       --------------------                       **
 **                                                                  **
 **        VIBRATIONAL FREQUENCIES (CM**-1) AND NORMAL MODES         **
 **     FORCE CONSTANTS (mDYN/ANGSTROM) AND REDUCED MASSES (AMU)     **
 **                  INFRARED INTENSITIES (KM/MOL)                   **
 **                                                                  **
 **********************************************************************


 Mode:                 1                      2                      3
 Frequency:       302.14                 307.52                 374.13
 Force Cnst:      0.2126                 0.1296                 0.9109
 Red. Mass:       3.9527                 2.3252                11.0459
 IR Active:          YES                    YES                    YES
 IR Intens:        0.446                  0.131                  2.602
 Raman Active:       YES                    YES                    YES
               X      Y      Z        X      Y      Z        X      Y      Z
 C          0.196 -0.062  0.005    0.159 -0.112  0.000   -0.072 -0.210 -0.016
 C          0.196 -0.063 -0.005   -0.158  0.112  0.000   -0.072 -0.210  0.016
 C         -0.032  0.186  0.000   -0.000  0.000 -0.076   -0.110 -0.073 -0.000
 H          0.517  0.103 -0.071   -0.371  0.173 -0.249    0.106 -0.101 -0.059
 H         -0.044 -0.345  0.063   -0.220  0.293  0.294   -0.236 -0.389  0.074
 Cl        -0.131 -0.108 -0.000   -0.000 -0.000  0.081   -0.213  0.207  0.000
 F         -0.036  0.186  0.000   -0.000  0.000 -0.106    0.566 -0.017 -0.000
 H         -0.045 -0.344 -0.064    0.220 -0.293  0.294   -0.236 -0.389 -0.073
 H          0.516  0.103  0.072    0.372 -0.173 -0.249    0.106 -0.101  0.058
 TransDip   0.019  0.009 -0.000    0.000  0.000  0.012   -0.050 -0.014 -0.000

 Mode:                 4                      5                      6
 Frequency:       472.00                 561.00                 761.25
 Force Cnst:      0.5129                 0.9994                 0.3612
 Red. Mass:       3.9074                 5.3895                 1.0580
 IR Active:          YES                    YES                    YES
 IR Intens:        1.012                 30.842                  3.934
 Raman Active:       YES                    YES                    YES
               X      Y      Z        X      Y      Z        X      Y      Z
 C         -0.158 -0.173  0.069   -0.196 -0.137 -0.056   -0.019 -0.000 -0.022
 C          0.158  0.173  0.069   -0.196 -0.137  0.056   -0.019 -0.000  0.022
 C          0.000  0.000  0.290   -0.191  0.138  0.000    0.021  0.007 -0.000
 H          0.160  0.278 -0.106    0.034 -0.017 -0.003    0.024 -0.235  0.454
 H          0.313  0.402  0.078   -0.424 -0.417  0.097    0.203 -0.098 -0.430
 Cl        -0.000  0.000 -0.048    0.210 -0.047  0.000   -0.009 -0.002  0.000
 F          0.000 -0.000 -0.180    0.022  0.219 -0.000    0.003  0.036 -0.000
 H         -0.313 -0.402  0.079   -0.424 -0.417 -0.096    0.203 -0.098  0.430
 H         -0.160 -0.279 -0.106    0.034 -0.017  0.003    0.024 -0.235 -0.454
 TransDip   0.000  0.000  0.032   -0.176 -0.023  0.000    0.013 -0.062  0.000

 Mode:                 7                      8                      9
 Frequency:       819.89                 912.71                 954.15
 Force Cnst:      1.2866                 0.5976                 1.7389
 Red. Mass:       3.2486                 1.2175                 3.2419
 IR Active:          YES                    YES                    YES
 IR Intens:       60.335                  0.018                 30.850
 Raman Active:       YES                    YES                    YES
               X      Y      Z        X      Y      Z        X      Y      Z
 C         -0.015 -0.105 -0.176    0.037 -0.086  0.015    0.016 -0.076  0.219
 C         -0.015 -0.105  0.176   -0.037  0.086  0.015    0.016 -0.076 -0.219
 C          0.266 -0.052  0.000    0.000  0.000 -0.018   -0.066 -0.178  0.000
 H         -0.434 -0.156 -0.028    0.450  0.228  0.102   -0.223 -0.122 -0.319
 H          0.113  0.237  0.354   -0.289 -0.367 -0.083    0.295  0.314 -0.241
 Cl        -0.044  0.002 -0.000   -0.000  0.000  0.006    0.007 -0.001 -0.000
 F         -0.034  0.153 -0.000   -0.000 -0.000 -0.021    0.001  0.190 -0.000
 H          0.113  0.237 -0.354    0.289  0.367 -0.083    0.295  0.314  0.240
 H         -0.434 -0.156  0.028   -0.450 -0.228  0.102   -0.223 -0.122  0.319
 TransDip   0.174 -0.178  0.000    0.000  0.000  0.004    0.017 -0.177  0.000

 Mode:                10                     11                     12
 Frequency:      1018.63                1048.35                1084.31
 Force Cnst:      3.0385                 0.8004                 1.0587
 Red. Mass:       4.9702                 1.2361                 1.5283
 IR Active:          YES                    YES                    YES
 IR Intens:       32.166                 28.583                  0.006
 Raman Active:       YES                    YES                    YES
               X      Y      Z        X      Y      Z        X      Y      Z
 C          0.140  0.081 -0.191   -0.058 -0.040 -0.073   -0.121 -0.087 -0.031
 C         -0.139 -0.081 -0.191   -0.058 -0.040  0.073    0.121  0.087 -0.031
 C          0.000  0.000  0.482   -0.009  0.003  0.000    0.000 -0.000 -0.031
 H         -0.174 -0.203 -0.009    0.364  0.300 -0.231   -0.345 -0.256  0.251
 H         -0.405 -0.292 -0.008    0.325  0.241 -0.224   -0.304 -0.243  0.279
 Cl        -0.000  0.000 -0.010    0.002 -0.000 -0.000   -0.000 -0.000  0.000
 F         -0.000 -0.000 -0.043    0.001 -0.009 -0.000   -0.000  0.000  0.002
 H          0.405  0.291 -0.008    0.325  0.241  0.224    0.304  0.243  0.278
 H          0.174  0.202 -0.009    0.364  0.300  0.231    0.345  0.256  0.250
 TransDip  -0.000  0.000  0.182    0.113  0.128  0.000   -0.000 -0.000  0.002

 Mode:                13                     14                     15
 Frequency:      1177.50                1194.89                1315.55
 Force Cnst:      1.0317                 1.9371                 2.9087
 Red. Mass:       1.2630                 2.3027                 2.8526
 IR Active:          YES                    YES                    YES
 IR Intens:        0.055                114.801                 66.050
 Raman Active:       YES                    YES                    YES
               X      Y      Z        X      Y      Z        X      Y      Z
 C          0.066 -0.085 -0.002   -0.077  0.056  0.049   -0.059 -0.062  0.096
 C         -0.066  0.085 -0.002   -0.077  0.056 -0.049   -0.059 -0.062 -0.096
 C          0.000 -0.000  0.004    0.225 -0.194  0.000    0.210  0.284 -0.000
 H         -0.141 -0.193  0.441    0.365  0.218 -0.045   -0.301 -0.018 -0.391
 H          0.202  0.084 -0.435   -0.333 -0.368 -0.115   -0.004 -0.184 -0.374
 Cl        -0.000  0.000  0.000   -0.012  0.006 -0.000   -0.013 -0.002 -0.000
 F         -0.000  0.000 -0.002   -0.027  0.057 -0.000   -0.003 -0.076 -0.000
 H         -0.202 -0.084 -0.435   -0.333 -0.368  0.115   -0.003 -0.184  0.374
 H          0.141  0.193  0.441    0.365  0.218  0.045   -0.301 -0.018  0.391
 TransDip   0.000 -0.000 -0.008    0.283 -0.195  0.000    0.132  0.225 -0.000

 Mode:                16                     17                     18
 Frequency:      1449.24                1492.97                3137.03
 Force Cnst:      1.3507                 1.9117                 6.0934
 Red. Mass:       1.0915                 1.4557                 1.0509
 IR Active:          YES                    YES                    YES
 IR Intens:        7.124                 31.821                  4.405
 Raman Active:       YES                    YES                    YES
               X      Y      Z        X      Y      Z        X      Y      Z
 C          0.021  0.016 -0.055   -0.059 -0.048  0.094   -0.020 -0.010  0.038
 C         -0.021 -0.016 -0.055   -0.059 -0.048 -0.094    0.020  0.009  0.038
 C          0.000  0.000 -0.014    0.072  0.079 -0.000    0.000  0.000 -0.000
 H          0.336 -0.103  0.359    0.348 -0.123  0.324    0.155 -0.381 -0.212
 H         -0.022  0.340  0.357   -0.031  0.364  0.323   -0.387  0.274 -0.239
 Cl        -0.000 -0.000  0.000   -0.003 -0.000 -0.000    0.000  0.000 -0.000
 F          0.000 -0.000  0.002   -0.000 -0.015 -0.000    0.000  0.000 -0.000
 H          0.022 -0.340  0.357   -0.031  0.364 -0.324    0.388 -0.275 -0.240
 H         -0.336  0.103  0.359    0.348 -0.123 -0.324   -0.156  0.382 -0.213
 TransDip   0.000  0.000  0.085    0.118  0.137 -0.000   -0.000  0.000  0.067

 Mode:                19                     20                     21
 Frequency:      3138.22                3224.79                3236.03
 Force Cnst:      6.1382                 6.8685                 6.8915
 Red. Mass:       1.0578                 1.1210                 1.1170
 IR Active:          YES                    YES                    YES
 IR Intens:        0.154                  0.016                  1.353
 Raman Active:       YES                    YES                    YES
               X      Y      Z        X      Y      Z        X      Y      Z
 C         -0.021 -0.011  0.041    0.043 -0.057  0.003    0.042 -0.056  0.003
 C         -0.021 -0.012 -0.041   -0.043  0.057  0.003    0.042 -0.056 -0.003
 C          0.004  0.003  0.000    0.000 -0.000 -0.000    0.001 -0.001  0.000
 H         -0.159  0.390  0.213    0.171 -0.439 -0.248   -0.170  0.430  0.249
 H          0.384 -0.273  0.233    0.337 -0.232  0.210   -0.340  0.237 -0.218
 Cl         0.000  0.000 -0.000   -0.000  0.000  0.000   -0.000  0.000 -0.000
 F          0.000  0.000  0.000   -0.000  0.000 -0.000   -0.000  0.001  0.000
 H          0.383 -0.273 -0.233   -0.337  0.232  0.210   -0.340  0.237  0.218
 H         -0.159  0.389 -0.212   -0.171  0.439 -0.248   -0.170  0.430 -0.249
 TransDip  -0.011  0.006 -0.000    0.000 -0.000  0.004    0.023 -0.029  0.000

 STANDARD THERMODYNAMIC QUANTITIES AT   298.15 K  AND     1.00 ATM

   This Molecule has  0 Imaginary Frequencies
   Zero point vibrational energy:       40.003 kcal/mol

   Atom    1 Element C  Has Mass   12.00000
   Atom    2 Element C  Has Mass   12.00000
   Atom    3 Element C  Has Mass   12.00000
   Atom    4 Element H  Has Mass    1.00783
   Atom    5 Element H  Has Mass    1.00783
   Atom    6 Element Cl Has Mass   34.96885
   Atom    7 Element F  Has Mass   18.99840
   Atom    8 Element H  Has Mass    1.00783
   Atom    9 Element H  Has Mass    1.00783
   Molecular Mass:    93.998570 amu
   Principal axes and moments of inertia in amu*Bohr^2:
                             1           2           3
    Eigenvalues --      291.88822   523.16761   666.87510
          X               0.99793     0.06431    -0.00000
          Y              -0.06431     0.99793     0.00001
          Z               0.00000    -0.00001     1.00000
   Rotational Symmetry Number is   1
   The Molecule is an Asymmetric Top
   Translational Enthalpy:        0.889 kcal/mol
   Rotational Enthalpy:           0.889 kcal/mol
   Vibrational Enthalpy:         41.257 kcal/mol
   gas constant (RT):             0.592 kcal/mol
   Translational Entropy:        39.533  cal/mol.K
   Rotational Entropy:           26.124  cal/mol.K
   Vibrational Entropy:           6.145  cal/mol.K

   Total Enthalpy:               43.627 kcal/mol
   Total Entropy:                71.802  cal/mol.K

 ======================================================================

 STANDARD THERMODYNAMIC QUANTITIES FOR ANHARMONIC VIBRATION -- TOSH

   Zero point vibrational energy: ************ kcal/mol

   Vibrational Enthalpy:       Infinity kcal/mol
   Vibrational Entropy:             NaN  cal/mol.K

   Total Enthalpy:             Infinity kcal/mol
   Total Entropy:                   NaN  cal/mol.K

 ======================================================================

 STANDARD THERMODYNAMIC QUANTITIES FOR ANHARMONIC VIBRATION -- VPT2

   Zero point vibrational energy: ************ kcal/mol

   Vibrational Enthalpy:       Infinity kcal/mol
   Vibrational Entropy:             NaN  cal/mol.K

   Total Enthalpy:             Infinity kcal/mol
   Total Entropy:                   NaN  cal/mol.K

 ======================================================================

Archival summary:
1\1\TWL02\FREQ\ProcedureUnspecified\BasisUnspecified\l1134\taweetha\ThuOct1103:58:182018ThuOct1103:58:182018\0\\#,FREQ,ProcedureUnspecified,BasisUnspecified,\\0,1\Cl\C,1,1.77559\F,2,1.36759,1,110.447\C,2,1.48238,1,120.722,3,-142.873,0\H,4,1.08213,2,118.229,1,-3.62485,0\H,4,1.08331,2,116.459,1,141.264,0\C,2,1.48238,1,120.724,3,142.887,0\H,7,1.08213,2,118.231,1,3.62501,0\H,7,1.08331,2,116.459,1,-141.266,0\\\@

 Total job time:  364.94s(wall), 364.69s(cpu) 
 Thu Oct 11 03:58:18 2018

        *************************************************************
        *                                                           *
        *  Thank you very much for using Q-Chem.  Have a nice day.  *
        *                                                           *
        *************************************************************
