# Supplementary material for: Geometric and energetic data from ab initio calculations of haloethene, haloimine, halomethylenephosphine, haloiminophosphine, halodiazene, halodiphosphene and halocyclopropane
Source: Data Brief. 2019 Nov 2;27:104738. doi: 10.1016/j.dib.2019.104738 (PMC6861602; doi:10.1016/j.dib.2019.104738)
Supplement: Multimedia component 3 [file mmc3.zip › CCC/B3LYP/HHCCCClH.out]

Q-Chem Developer Version!
                  Welcome to Q-Chem
     A Quantum Leap Into The Future Of Chemistry


 Q-Chem 5.1, Q-Chem, Inc., Pleasanton, CA (2018)

 Yihan Shao,  Zhengting Gan,  E. Epifanovsky,  A. T. B. Gilbert,  M. Wormit,  
 J. Kussmann,  A. W. Lange,  A. Behn,  Jia Deng,  Xintian Feng,  D. Ghosh,  
 M. Goldey,  P. R. Horn,  L. D. Jacobson,  I. Kaliman,  T. Kus,  A. Landau,  
 Jie Liu,  E. I. Proynov,  R. M. Richard,  R. P. Steele,  E. J. Sundstrom,  
 H. L. Woodcock III,  P. M. Zimmerman,  D. Zuev,  B. Albrecht,  E. Alguire,  
 S. A. Baeppler,  D. Barton,  Z. Benda,  Y. A. Bernard,  E. J. Berquist,  
 K. B. Bravaya,  H. Burton,  D. Casanova,  Chun-Min Chang,  Yunqing Chen,  
 A. Chien,  K. D. Closser,  M. P. Coons,  S. Coriani,  S. Dasgupta,  
 A. L. Dempwolff,  M. Diedenhofen,  Hainam Do,  R. G. Edgar,  Po-Tung Fang,  
 S. Faraji,  S. Fatehi,  Qingguo Feng,  K. D. Fenk,  J. Fosso-Tande,  
 Qinghui Ge,  A. Ghysels,  G. Gidofalvi,  J. Gomes,  J. Gonthier,  A. Gunina,  
 D. Hait,  M. W. D. Hanson-Heine,  P. H. P. Harbach,  A. W. Hauser,  
 J. E. Herr,  E. G. Hohenstein,  Z. C. Holden,  Kerwin Hui,  B. C. Huynh,  
 T.-C. Jagau,  Hyunjun Ji,  B. Kaduk,  K. Khistyaev,  Jaehoon Kim,  
 P. Klunzinger,  K. Koh,  D. Kosenkov,  L. Koulias,  T. Kowalczyk,  
 C. M. Krauter,  A. Kunitsa,  Ka Un Lao,  A. Laurent,  K. V. Lawler,  
 Joonho Lee,  D. Lefrancois,  S. Lehtola,  D. S. Levine,  Yi-Pei Li,  
 You-Sheng Lin,  Fenglai Liu,  E. Livshits,  A. Luenser,  P. Manohar,  
 E. Mansoor,  S. F. Manzer,  Shan-Ping Mao,  Yuezhi Mao,  N. Mardirossian,  
 A. V. Marenich,  T. Markovich,  L. A. Martinez-Martinez,  S. A. Maurer,  
 N. J. Mayhall,  S. C. McKenzie,  J.-M. Mewes,  A. F. Morrison,  
 J. W. Mullinax,  K. Nanda,  T. S. Nguyen-Beck,  R. Olivares-Amaya,  
 J. A. Parkhill,  T. M. Perrine,  F. Plasser,  P. Pokhilko,  S. Prager,  
 A. Prociuk,  E. Ramos,  D. R. Rehn,  F. Rob,  M. Schneider,  N. Sergueev,  
 S. M. Sharada,  S. Sharma,  D. W. Small,  T. Stauch,  T. Stein,  
 Yu-Chuan Su,  A. J. W. Thom,  A. Tkatchenko,  T. Tsuchimochi,  N. M. Tubman,  
 L. Vogt,  M. L. Vidal,  O. Vydrov,  M. A. Watson,  J. Wenzel,  
 M. de Wergifosse,  T. A. Wesolowski,  A. White,  J. Witte,  A. Yamada,  
 Jun Yang,  K. Yao,  S. Yeganeh,  S. R. Yost,  Zhi-Qiang You,  A. Zech,  
 Igor Ying Zhang,  Xing Zhang,  Yan Zhao,  Ying Zhu,  B. R. Brooks,  
 G. K. L. Chan,  C. J. Cramer,  M. S. Gordon,  W. J. Hehre,  A. Klamt,  
 M. W. Schmidt,  C. D. Sherrill,  D. G. Truhlar,  A. Aspuru-Guzik,  R. Baer,  
 A. T. Bell,  N. A. Besley,  Jeng-Da Chai,  A. E. DePrince, III,  
 R. A. DiStasio Jr.,  A. Dreuw,  B. D. Dunietz,  T. R. Furlani,  
 Chao-Ping Hsu,  Yousung Jung,  Jing Kong,  D. S. Lambrecht,  WanZhen Liang,  
 C. Ochsenfeld,  V. A. Rassolov,  L. V. Slipchenko,  J. E. Subotnik,  
 T. Van Voorhis,  J. M. Herbert,  A. I. Krylov,  P. M. W. Gill,  M. Head-Gordon

 Contributors to earlier versions of Q-Chem not listed above: 
 R. D. Adamson,  B. Austin,  J. Baker,  G. J. O. Beran,  K. Brandhorst,  
 S. T. Brown,  E. F. C. Byrd,  A. K. Chakraborty,  C.-L. Cheng,  
 Siu Hung Chien,  D. M. Chipman,  D. L. Crittenden,  H. Dachsel,  
 R. J. Doerksen,  A. D. Dutoi,  L. Fusti-Molnar,  W. A. Goddard III,  
 A. Golubeva-Zadorozhnaya,  S. R. Gwaltney,  G. Hawkins,  A. Heyden,  
 S. Hirata,  G. Kedziora,  F. J. Keil,  C. Kelley,  Jihan Kim,  R. A. King,  
 R. Z. Khaliullin,  P. P. Korambath,  W. Kurlancheek,  A. M. Lee,  M. S. Lee,  
 S. V. Levchenko,  Ching Yeh Lin,  D. Liotard,  R. C. Lochan,  I. Lotan,  
 P. E. Maslen,  N. Nair,  D. P. O'Neill,  D. Neuhauser,  E. Neuscamman,  
 C. M. Oana,  R. Olson,  B. Peters,  R. Peverati,  P. A. Pieniazek,  
 Y. M. Rhee,  J. Ritchie,  M. A. Rohrdanz,  E. Rosta,  N. J. Russ,  
 H. F. Schaefer III,  N. E. Schultz,  N. Shenvi,  A. C. Simmonett,  A. Sodt,  
 D. Stuck,  K. S. Thanthiriwatte,  V. Vanovschi,  Tao Wang,  A. Warshel,  
 C. F. Williams,  Q. Wu,  X. Xu,  W. Zhang

 Please cite Q-Chem as follows:
 Y. Shao et al., Mol. Phys. 113, 184-215 (2015)
 DOI: 10.1080/00268976.2014.952696

 Q-Chem 5.1.1 for Intel X86 EM64T Linux

 Parts of Q-Chem use Armadillo 8.300.2 (Tropical Shenanigans).
 http://arma.sourceforge.net/

 Q-Chem begins on Thu Oct 11 03:24:09 2018  

Host: 
0

     Scratch files written to /scratch/taweetham/qchem32104//
Input Ideriv = 2
Curr. Ideriv = -1
Max.  Ideriv = 2

Checking the input file for inconsistencies... 	...done.

--------------------------------------------------------------
User input:
--------------------------------------------------------------
$molecule
0 1
C 
C 1 CC 
C 2 CC 1 60.0
H 2 CH 1 ANG  3 pDHA
H 2 CH 1 ANG  3 mDHA
Cl 3 CCl 1 ANG  2 mDHA
H 3 CH 1 ANG  2 pDHA
H 1 CH 2 ANG  3 pDHA
H 1 CH 2 ANG  3 mDHA

CC=1.54
CH=1.09
CF=1.35
CCl=1.77
CBr=1.94
CI=2.14
ANG=118.0
pDHA=107.9
mDHA=-107.9
$end

$rem
   job_type	optimization
   basis	6-311++g**
   method	b3lyp
   mem_total	32000
$end

--------------------------------------------------------------
 ----------------------------------------------------------------
             Standard Nuclear Orientation (Angstroms)
    I     Atom           X                Y                Z
 ----------------------------------------------------------------
    1      C       1.3274400348    -0.7700906363     0.1802836690
    2      C       1.3277931162     0.7699093212     0.1803623473
    3      C       0.2321699371     0.0001993646    -0.5803980829
    4      H       1.0484944861     1.2816503216     1.1013473763
    5      H       2.0932565654     1.2814876482    -0.4031214342
    6      Cl     -1.4044593774     0.0000339307     0.0936527012
    7      H       0.2690642465    -0.0000651862    -1.6697734727
    8      H       2.0926688343    -1.2819602879    -0.4032524003
    9      H       1.0479067550    -1.2817976145     1.1012164102
 ----------------------------------------------------------------
 Molecular Point Group                 C1    NOp =  1
 Largest Abelian Subgroup              C1    NOp =  1
 Nuclear Repulsion Energy =   150.8663769711 hartrees
 There are       20 alpha and       20 beta electrons
 Requested basis set is 6-311++G(d,p)
 There are 56 shells and 131 basis functions

 Total QAlloc Memory Limit  32000 MB
 Mega-Array Size       188 MB
 MEM_STATIC part       192 MB
 A cutoff of  1.0D-11 yielded   1540 shell pairs
 There are      8620 function pairs (      9174 Cartesian)
 Smallest overlap matrix eigenvalue = 5.58E-05

 Scale SEOQF with 1.000000e-01/1.000000e-01/1.000000e-01

 Standard Electronic Orientation quadrupole field applied
 Nucleus-field energy     =     0.0000000025 hartrees
 Guess from superposition of atomic densities
 Warning:  Energy on first SCF cycle will be non-variational
 SAD guess density has 40.000000 electrons

 -----------------------------------------------------------------------
  General SCF calculation program by
  Eric Jon Sundstrom, Paul Horn, Yuezhi Mao, Dmitri Zuev, Alec White,
  David Stuck, Shaama M.S., Shane Yost, Joonho Lee, David Small,
  Daniel Levine, Susi Lehtola, Hugh Burton, Evgeny Epifanovsky
 -----------------------------------------------------------------------
 Exchange:     0.2000 Hartree-Fock + 0.0800 Slater + 0.7200 B88
 Correlation:  0.1900 VWN1RPA + 0.8100 LYP
 Using SG-1 standard quadrature grid
 A restricted SCF calculation will be
 performed using DIIS
 SCF converges when DIIS error is below 1.0e-08
 ---------------------------------------
  Cycle       Energy         DIIS error
 ---------------------------------------
    1    -578.1603910935      4.86e-02  
    2    -577.4863921533      5.27e-03  
    3    -577.4561710389      6.46e-03  
    4    -577.5499160932      5.78e-04  
    5    -577.5505214652      2.32e-04  
    6    -577.5506148554      7.75e-05  
    7    -577.5506258369      2.44e-05  
    8    -577.5506270653      2.83e-06  
    9    -577.5506270822      6.27e-07  
   10    -577.5506270830      7.35e-08  
   11    -577.5506270830      1.57e-08  
   12    -577.5506270830      2.56e-09  Convergence criterion met
 ---------------------------------------
 SCF time:   CPU 14.50s  wall 14.00s 
 SCF   energy in the final basis set =     -577.5506270830
 Total energy in the final basis set =     -577.5506270830

 --------------------------------------------------------------

                    Orbital Energies (a.u.)
 --------------------------------------------------------------

 Alpha MOs
 -- Occupied --
******* -10.247 -10.195 -10.195  -9.461  -7.226  -7.216  -7.216
 -0.892  -0.809  -0.619  -0.601  -0.510  -0.480  -0.401  -0.389
 -0.367  -0.341  -0.295  -0.277
 -- Virtual --
 -0.007   0.007   0.010   0.013   0.023   0.051   0.065   0.071
  0.072   0.087   0.089   0.111   0.111   0.119   0.124   0.126
  0.134   0.136   0.141   0.163   0.169   0.170   0.197   0.200
  0.223   0.235   0.245   0.271   0.283   0.286   0.408   0.438
  0.463   0.478   0.484   0.503   0.510   0.534   0.548   0.570
  0.605   0.622   0.627   0.634   0.657   0.666   0.667   0.786
  0.836   0.871   0.907   0.924   0.945   0.949   1.021   1.093
  1.185   1.251   1.321   1.323   1.390   1.457   1.507   1.520
  1.562   1.606   1.642   1.671   1.712   1.745   1.785   1.832
  1.888   1.916   2.004   2.008   2.087   2.201   2.206   2.217
  2.257   2.312   2.336   2.372   2.446   2.510   2.541   2.605
  2.621   2.696   2.723   2.732   2.784   2.868   2.883   2.925
  3.197   3.334   3.444   3.649   3.824   4.220   4.338   9.745
 23.709  23.823  23.881  25.880  25.927  26.404 215.729
 --------------------------------------------------------------

          Ground-State Mulliken Net Atomic Charges

     Atom                 Charge (a.u.)
  ----------------------------------------
      1 C                    -0.406511
      2 C                    -0.406640
      3 C                     0.004285
      4 H                     0.140875
      5 H                     0.146555
      6 Cl                    0.016311
      7 H                     0.217684
      8 H                     0.146600
      9 H                     0.140841
  ----------------------------------------
  Sum of atomic charges =     0.000000

 -----------------------------------------------------------------
                    Cartesian Multipole Moments
 -----------------------------------------------------------------
    Charge (ESU x 10^10)
                 0.0000
    Dipole Moment (Debye)
         X       1.9411      Y      -0.0002      Z      -0.4532
       Tot       1.9933
    Quadrupole Moments (Debye-Ang)
        XX     -32.5866     XY       0.0008     YY     -32.3822
        XZ      -1.1210     YZ       0.0006     ZZ     -30.4366
    Octopole Moments (Debye-Ang^2)
       XXX      -5.1333    XXY       0.0010    XYY       1.0840
       YYY      -0.0016    XXZ      -1.3250    XYZ       0.0012
       YYZ       1.6150    XZZ      -0.8148    YZZ      -0.0006
       ZZZ      -1.6565
    Hexadecapole Moments (Debye-Ang^3)
      XXXX    -341.9603   XXXY       0.0080   XXYY     -72.5755
      XYYY      -0.0013   YYYY    -105.9044   XXXZ     -13.2945
      XXYZ       0.0013   XYYZ      -0.1982   YYYZ       0.0012
      XXZZ     -70.9481   XYZZ       0.0008   YYZZ     -27.9598
      XZZZ      -1.3672   YZZZ       0.0024   ZZZZ     -67.4349
 -----------------------------------------------------------------
 Calculating analytic gradient of the SCF energy
 Gradient of SCF Energy
            1           2           3           4           5           6
    1   0.0080629   0.0080935  -0.0341602   0.0006233   0.0040878   0.0039956
    2  -0.0155696   0.0155618   0.0000541   0.0034894   0.0019533  -0.0000187
    3   0.0057919   0.0057978  -0.0147482   0.0042041  -0.0006236   0.0020246
            7           8           9
    1   0.0045931   0.0040836   0.0006205
    2  -0.0000218  -0.0019573  -0.0034912
    3  -0.0060246  -0.0006256   0.0042035
 Max gradient component =       3.416E-02
 RMS gradient           =       9.121E-03
 Gradient time:  CPU 3.53 s  wall 3.53 s
 Geometry Optimization Parameters
   NAtoms,    NIC,     NZ,  NCons,   NDum,   NFix, NCnnct, MaxDiis
        9      69       9       0       0       0       0       0


** GEOMETRY OPTIMIZATION IN DELOCALIZED INTERNAL COORDINATES **
   Searching for a Minimum

   Optimization Cycle:   1

                       Coordinates (Angstroms)
     ATOM                X               Y               Z
      1  C         1.3274400348   -0.7700906363    0.1802836690
      2  C         1.3277931162    0.7699093212    0.1803623473
      3  C         0.2321699371    0.0001993646   -0.5803980829
      4  H         1.0484944861    1.2816503216    1.1013473763
      5  H         2.0932565654    1.2814876482   -0.4031214342
      6  Cl       -1.4044593774    0.0000339307    0.0936527012
      7  H         0.2690642465   -0.0000651862   -1.6697734727
      8  H         2.0926688343   -1.2819602879   -0.4032524003
      9  H         1.0479067550   -1.2817976145    1.1012164102
   Point Group: c1    Number of degrees of freedom:    21


   Energy is   -577.550627083


 Attempting to Generate Delocalized Internal Coordinates

 21 Hessian modes will be used to form the next step
  Hessian Eigenvalues:
     0.015055    0.020947    0.020947    0.022723    0.024973    0.030606
     0.076942    0.078242    0.088584    0.090841    0.096011    0.120366
     0.251101    0.254924    0.285189    0.286300    0.348126    0.348126
     0.348126    0.348126    0.348126

 Minimum Search - Taking Simple RFO Step
 Searching for Lamda that Minimizes Along All modes
 Value Taken    Lamda =  -0.00381842
 Step Taken.  Stepsize is  0.153310

                             Maximum     Tolerance    Cnvgd?
         Gradient           0.022107      0.000300      NO
         Displacement       0.107918      0.001200      NO
         Energy change     *********      0.000001      NO


 New Cartesian Coordinates Obtained by Inverse Iteration

 Displacement from previous Coordinates is:  0.128895
 ----------------------------------------------------------------
             Standard Nuclear Orientation (Angstroms)
    I     Atom           X                Y                Z
 ----------------------------------------------------------------
    1      C       1.3309229119    -0.7591219706     0.1808890586
    2      C       1.3311359064     0.7588020362     0.1809208584
    3      C       0.2618736694     0.0000346893    -0.5613545210
    4      H       1.0375217726     1.2654186721     1.0913128971
    5      H       2.0731154349     1.2788591492    -0.4137402663
    6      Cl     -1.3909306152     0.0003241712     0.0867098545
    7      H       0.2807268402     0.0000712035    -1.6419147114
    8      H       2.0727925306    -1.2793359250    -0.4137729540
    9      H       1.0371761473    -1.2656851644     1.0912668980
 ----------------------------------------------------------------
 Molecular Point Group                 C1    NOp =  1
 Largest Abelian Subgroup              C1    NOp =  1
 Nuclear Repulsion Energy =   152.1336613673 hartrees
 There are       20 alpha and       20 beta electrons
 Applying Cartesian multipole field
    Component          Value
    ---------          -----
     (2,0,0)        1.00000E-11
     (0,2,0)        2.00000E-11
     (0,0,2)       -3.00000E-11
 Nucleus-field energy     =     0.0000000025 hartrees
 Requested basis set is 6-311++G(d,p)
 There are 56 shells and 131 basis functions
 A cutoff of  1.0D-11 yielded   1540 shell pairs
 There are      8620 function pairs (      9174 Cartesian)
 Smallest overlap matrix eigenvalue = 4.93E-05
 Guess MOs from SCF MO coefficient file

 -----------------------------------------------------------------------
  General SCF calculation program by
  Eric Jon Sundstrom, Paul Horn, Yuezhi Mao, Dmitri Zuev, Alec White,
  David Stuck, Shaama M.S., Shane Yost, Joonho Lee, David Small,
  Daniel Levine, Susi Lehtola, Hugh Burton, Evgeny Epifanovsky
 -----------------------------------------------------------------------
 Exchange:     0.2000 Hartree-Fock + 0.0800 Slater + 0.7200 B88
 Correlation:  0.1900 VWN1RPA + 0.8100 LYP
 Using SG-1 standard quadrature grid
 A restricted SCF calculation will be
 performed using DIIS
 SCF converges when DIIS error is below 1.0e-08
 ---------------------------------------
  Cycle       Energy         DIIS error
 ---------------------------------------
    1    -577.5522209948      5.43e-04  
    2    -577.5527952776      2.58e-04  
    3    -577.5528387515      2.12e-04  
    4    -577.5529346739      3.08e-05  
    5    -577.5529365569      6.91e-06  
    6    -577.5529366439      2.48e-06  
    7    -577.5529366569      4.52e-07  
    8    -577.5529366573      9.86e-08  
    9    -577.5529366574      1.71e-08  
   10    -577.5529366574      2.25e-09  Convergence criterion met
 ---------------------------------------
 SCF time:   CPU 12.50s  wall 12.00s 
 SCF   energy in the final basis set =     -577.5529366574
 Total energy in the final basis set =     -577.5529366574

 --------------------------------------------------------------

                    Orbital Energies (a.u.)
 --------------------------------------------------------------

 Alpha MOs
 -- Occupied --
******* -10.241 -10.192 -10.192  -9.459  -7.224  -7.214  -7.214
 -0.901  -0.813  -0.623  -0.602  -0.517  -0.486  -0.398  -0.390
 -0.368  -0.343  -0.297  -0.279
 -- Virtual --
 -0.007   0.007   0.010   0.013   0.024   0.051   0.065   0.071
  0.074   0.089   0.091   0.112   0.112   0.119   0.125   0.126
  0.135   0.136   0.142   0.165   0.172   0.172   0.198   0.202
  0.224   0.241   0.248   0.279   0.295   0.296   0.407   0.437
  0.464   0.477   0.484   0.502   0.511   0.534   0.540   0.571
  0.616   0.630   0.634   0.636   0.662   0.670   0.677   0.786
  0.837   0.873   0.910   0.927   0.952   0.956   1.023   1.094
  1.183   1.254   1.334   1.339   1.397   1.479   1.511   1.516
  1.561   1.619   1.639   1.676   1.719   1.753   1.804   1.848
  1.908   1.930   2.025   2.025   2.095   2.207   2.207   2.223
  2.278   2.317   2.350   2.383   2.449   2.518   2.550   2.629
  2.632   2.706   2.734   2.739   2.809   2.888   2.906   2.966
  3.226   3.377   3.485   3.674   3.844   4.255   4.373   9.746
 23.763  23.872  23.902  25.883  25.932  26.407 215.730
 --------------------------------------------------------------

          Ground-State Mulliken Net Atomic Charges

     Atom                 Charge (a.u.)
  ----------------------------------------
      1 C                    -0.406047
      2 C                    -0.406045
      3 C                     0.004921
      4 H                     0.140324
      5 H                     0.146524
      6 Cl                    0.017012
      7 H                     0.216464
      8 H                     0.146516
      9 H                     0.140330
  ----------------------------------------
  Sum of atomic charges =     0.000000

 -----------------------------------------------------------------
                    Cartesian Multipole Moments
 -----------------------------------------------------------------
    Charge (ESU x 10^10)
                 0.0000
    Dipole Moment (Debye)
         X       1.9724      Y      -0.0003      Z      -0.4746
       Tot       2.0287
    Quadrupole Moments (Debye-Ang)
        XX     -32.6696     XY       0.0002     YY     -32.2288
        XZ      -1.1809     YZ      -0.0000     ZZ     -30.4254
    Octopole Moments (Debye-Ang^2)
       XXX      -6.1896    XXY      -0.0015    XYY       0.8239
       YYY      -0.0079    XXZ      -1.5568    XYZ       0.0002
       YYZ       1.4034    XZZ      -0.9587    YZZ      -0.0021
       ZZZ      -1.6259
    Hexadecapole Moments (Debye-Ang^3)
      XXXX    -339.7856   XXXY       0.0212   XXYY     -71.9603
      XYYY       0.0214   YYYY    -103.5616   XXXZ     -13.2406
      XXYZ       0.0018   XYYZ      -0.4738   YYYZ      -0.0002
      XXZZ     -70.1996   XYZZ       0.0078   YYZZ     -27.3630
      XZZZ      -1.4898   YZZZ      -0.0004   ZZZZ     -66.3762
 -----------------------------------------------------------------
 Calculating analytic gradient of the SCF energy
 Gradient of SCF Energy
            1           2           3           4           5           6
    1   0.0026236   0.0026189  -0.0117266  -0.0001674  -0.0000144   0.0040240
    2  -0.0029233   0.0029120   0.0000073   0.0005008  -0.0002279   0.0000014
    3   0.0025338   0.0025306  -0.0047132  -0.0003655  -0.0002390   0.0005955
            7           8           9
    1   0.0028179  -0.0000100  -0.0001659
    2   0.0000006   0.0002296  -0.0005005
    3   0.0002594  -0.0002365  -0.0003652
 Max gradient component =       1.173E-02
 RMS gradient           =       2.912E-03
 Gradient time:  CPU 3.50 s  wall 3.50 s
 Geometry Optimization Parameters
   NAtoms,    NIC,     NZ,  NCons,   NDum,   NFix, NCnnct, MaxDiis
        9      69       9       0       0       0       0       0

 Cartesian Hessian Update
 Hessian Updated using BFGS Update


** GEOMETRY OPTIMIZATION IN DELOCALIZED INTERNAL COORDINATES **
   Searching for a Minimum

   Optimization Cycle:   2

                       Coordinates (Angstroms)
     ATOM                X               Y               Z
      1  C         1.3309229119   -0.7591219706    0.1808890586
      2  C         1.3311359064    0.7588020362    0.1809208584
      3  C         0.2618736694    0.0000346893   -0.5613545210
      4  H         1.0375217726    1.2654186721    1.0913128971
      5  H         2.0731154349    1.2788591492   -0.4137402663
      6  Cl       -1.3909306152    0.0003241712    0.0867098545
      7  H         0.2807268402    0.0000712035   -1.6419147114
      8  H         2.0727925306   -1.2793359250   -0.4137729540
      9  H         1.0371761473   -1.2656851644    1.0912668980
   Point Group: c1    Number of degrees of freedom:    21


   Energy is   -577.552936657

 Hessian Updated using BFGS Update

 18 Hessian modes will be used to form the next step
  Hessian Eigenvalues:
     0.015055    0.020947    0.021965    0.022723    0.024775    0.030607
     0.076260    0.076942    0.084023    0.088584    0.094483    0.118410
     0.242513    0.251102    0.255101    0.297236    0.348107    0.359119

 Minimum Search - Taking Simple RFO Step
 Searching for Lamda that Minimizes Along All modes
 Value Taken    Lamda =  -0.00041106
 Step Taken.  Stepsize is  0.071133

                             Maximum     Tolerance    Cnvgd?
         Gradient           0.004614      0.000300      NO
         Displacement       0.037184      0.001200      NO
         Energy change     -0.002310      0.000001      NO


 New Cartesian Coordinates Obtained by Inverse Iteration

 Displacement from previous Coordinates is:  0.054279
 ----------------------------------------------------------------
             Standard Nuclear Orientation (Angstroms)
    I     Atom           X                Y                Z
 ----------------------------------------------------------------
    1      C       1.3308882073    -0.7565409665     0.1788349005
    2      C       1.3311084252     0.7562674524     0.1788660206
    3      C       0.2695361691     0.0000332367    -0.5568929589
    4      H       1.0434396284     1.2535982682     1.0957688245
    5      H       2.0717959526     1.2793264879    -0.4140244029
    6      Cl     -1.3989988768     0.0002673635     0.0736050630
    7      H       0.2721151202     0.0000562209    -1.6374475195
    8      H       2.0713863016    -1.2798115754    -0.4141038418
    9      H       1.0430636705    -1.2538296262     1.0957110284
 ----------------------------------------------------------------
 Molecular Point Group                 C1    NOp =  1
 Largest Abelian Subgroup              C1    NOp =  1
 Nuclear Repulsion Energy =   152.1358202527 hartrees
 There are       20 alpha and       20 beta electrons
 Applying Cartesian multipole field
    Component          Value
    ---------          -----
     (2,0,0)        1.00000E-11
     (0,2,0)        2.00000E-11
     (0,0,2)       -3.00000E-11
 Nucleus-field energy     =     0.0000000025 hartrees
 Requested basis set is 6-311++G(d,p)
 There are 56 shells and 131 basis functions
 A cutoff of  1.0D-11 yielded   1540 shell pairs
 There are      8620 function pairs (      9174 Cartesian)
 Smallest overlap matrix eigenvalue = 4.77E-05
 Guess MOs from SCF MO coefficient file

 -----------------------------------------------------------------------
  General SCF calculation program by
  Eric Jon Sundstrom, Paul Horn, Yuezhi Mao, Dmitri Zuev, Alec White,
  David Stuck, Shaama M.S., Shane Yost, Joonho Lee, David Small,
  Daniel Levine, Susi Lehtola, Hugh Burton, Evgeny Epifanovsky
 -----------------------------------------------------------------------
 Exchange:     0.2000 Hartree-Fock + 0.0800 Slater + 0.7200 B88
 Correlation:  0.1900 VWN1RPA + 0.8100 LYP
 Using SG-1 standard quadrature grid
 A restricted SCF calculation will be
 performed using DIIS
 SCF converges when DIIS error is below 1.0e-08
 ---------------------------------------
  Cycle       Energy         DIIS error
 ---------------------------------------
    1    -577.5530134912      2.19e-04  
    2    -577.5531601774      5.62e-05  
    3    -577.5531604894      5.60e-05  
    4    -577.5531669822      1.00e-05  
    5    -577.5531672067      2.68e-06  
    6    -577.5531672190      1.03e-06  
    7    -577.5531672212      1.94e-07  
    8    -577.5531672213      4.39e-08  
    9    -577.5531672213      9.43e-09  Convergence criterion met
 ---------------------------------------
 SCF time:   CPU 11.21s  wall 11.00s 
 SCF   energy in the final basis set =     -577.5531672213
 Total energy in the final basis set =     -577.5531672213

 --------------------------------------------------------------

                    Orbital Energies (a.u.)
 --------------------------------------------------------------

 Alpha MOs
 -- Occupied --
******* -10.241 -10.191 -10.191  -9.458  -7.223  -7.213  -7.213
 -0.903  -0.814  -0.623  -0.602  -0.518  -0.487  -0.396  -0.390
 -0.368  -0.343  -0.297  -0.280
 -- Virtual --
 -0.007   0.006   0.009   0.014   0.024   0.052   0.065   0.070
  0.074   0.089   0.093   0.112   0.112   0.119   0.124   0.126
  0.135   0.136   0.142   0.165   0.172   0.173   0.197   0.203
  0.223   0.242   0.248   0.278   0.298   0.299   0.408   0.436
  0.465   0.476   0.485   0.501   0.511   0.534   0.541   0.571
  0.619   0.632   0.633   0.639   0.663   0.670   0.676   0.785
  0.838   0.874   0.910   0.926   0.950   0.959   1.024   1.091
  1.187   1.255   1.335   1.338   1.400   1.483   1.510   1.513
  1.563   1.620   1.640   1.675   1.723   1.753   1.806   1.850
  1.916   1.933   2.028   2.029   2.091   2.205   2.209   2.227
  2.281   2.319   2.353   2.382   2.450   2.521   2.546   2.630
  2.634   2.709   2.732   2.741   2.823   2.892   2.913   2.969
  3.226   3.391   3.494   3.670   3.850   4.257   4.381   9.744
 23.774  23.884  23.909  25.882  25.932  26.404 215.728
 --------------------------------------------------------------

          Ground-State Mulliken Net Atomic Charges

     Atom                 Charge (a.u.)
  ----------------------------------------
      1 C                    -0.406496
      2 C                    -0.406490
      3 C                     0.008477
      4 H                     0.140500
      5 H                     0.146345
      6 Cl                    0.016202
      7 H                     0.214614
      8 H                     0.146348
      9 H                     0.140498
  ----------------------------------------
  Sum of atomic charges =     0.000000

 -----------------------------------------------------------------
                    Cartesian Multipole Moments
 -----------------------------------------------------------------
    Charge (ESU x 10^10)
                 0.0000
    Dipole Moment (Debye)
         X       2.0237      Y      -0.0003      Z      -0.4622
       Tot       2.0758
    Quadrupole Moments (Debye-Ang)
        XX     -32.6615     XY       0.0002     YY     -32.2427
        XZ      -1.1343     YZ       0.0002     ZZ     -30.3969
    Octopole Moments (Debye-Ang^2)
       XXX      -5.7990    XXY      -0.0007    XYY       0.9370
       YYY      -0.0066    XXZ      -1.3786    XYZ       0.0005
       YYZ       1.5084    XZZ      -0.7761    YZZ      -0.0017
       ZZZ      -1.0855
    Hexadecapole Moments (Debye-Ang^3)
      XXXX    -341.2542   XXXY       0.0188   XXYY     -72.1519
      XYYY       0.0168   YYYY    -103.1027   XXXZ     -13.6324
      XXYZ       0.0018   XYYZ      -0.7108   YYYZ       0.0002
      XXZZ     -70.4916   XYZZ       0.0063   YYZZ     -27.2162
      XZZZ      -1.9130   YZZZ      -0.0001   ZZZZ     -65.9342
 -----------------------------------------------------------------
 Calculating analytic gradient of the SCF energy
 Gradient of SCF Energy
            1           2           3           4           5           6
    1  -0.0001352  -0.0001406  -0.0020198   0.0000182  -0.0001164   0.0016150
    2   0.0014717  -0.0014698  -0.0000007  -0.0002323  -0.0005563  -0.0000007
    3   0.0003624   0.0003615  -0.0002087  -0.0003034  -0.0001093  -0.0000184
            7           8           9
    1   0.0008805  -0.0001191   0.0000173
    2   0.0000001   0.0005552   0.0002326
    3   0.0003306  -0.0001109  -0.0003040
 Max gradient component =       2.020E-03
 RMS gradient           =       6.994E-04
 Gradient time:  CPU 3.52 s  wall 3.52 s
 Geometry Optimization Parameters
   NAtoms,    NIC,     NZ,  NCons,   NDum,   NFix, NCnnct, MaxDiis
        9      69       9       0       0       0       0       0

 Cartesian Hessian Update
 Hessian Updated using BFGS Update


** GEOMETRY OPTIMIZATION IN DELOCALIZED INTERNAL COORDINATES **
   Searching for a Minimum

   Optimization Cycle:   3

                       Coordinates (Angstroms)
     ATOM                X               Y               Z
      1  C         1.3308882073   -0.7565409665    0.1788349005
      2  C         1.3311084252    0.7562674524    0.1788660206
      3  C         0.2695361691    0.0000332367   -0.5568929589
      4  H         1.0434396284    1.2535982682    1.0957688245
      5  H         2.0717959526    1.2793264879   -0.4140244029
      6  Cl       -1.3989988768    0.0002673635    0.0736050630
      7  H         0.2721151202    0.0000562209   -1.6374475195
      8  H         2.0713863016   -1.2798115754   -0.4141038418
      9  H         1.0430636705   -1.2538296262    1.0957110284
   Point Group: c1    Number of degrees of freedom:    21


   Energy is   -577.553167221

 Hessian Updated using BFGS Update

 19 Hessian modes will be used to form the next step
  Hessian Eigenvalues:
     0.015055    0.020947    0.022492    0.022723    0.024050    0.030607
     0.062984    0.076942    0.079832    0.088584    0.092972    0.117946
     0.243866    0.251101    0.266857    0.321588    0.348125    0.348319
     0.365052

 Minimum Search - Taking Simple RFO Step
 Searching for Lamda that Minimizes Along All modes
 Value Taken    Lamda =  -0.00005095
 Step Taken.  Stepsize is  0.026123

                             Maximum     Tolerance    Cnvgd?
         Gradient           0.002136      0.000300      NO
         Displacement       0.014447      0.001200      NO
         Energy change     -0.000231      0.000001      NO


 New Cartesian Coordinates Obtained by Inverse Iteration

 Displacement from previous Coordinates is:  0.023136
 ----------------------------------------------------------------
             Standard Nuclear Orientation (Angstroms)
    I     Atom           X                Y                Z
 ----------------------------------------------------------------
    1      C       1.3325726417    -0.7580463810     0.1786994041
    2      C       1.3327962199     0.7577541764     0.1787321365
    3      C       0.2722987357     0.0000271785    -0.5557080911
    4      H       1.0449444107     1.2537335639     1.0968480970
    5      H       2.0708734190     1.2855165078    -0.4138668066
    6      Cl     -1.4025590949     0.0002932952     0.0693770617
    7      H       0.2683312907     0.0000632680    -1.6366349539
    8      H       2.0705007791    -1.2859913170    -0.4139227085
    9      H       1.0445761962    -1.2539834302     1.0967929748
 ----------------------------------------------------------------
 Molecular Point Group                 C1    NOp =  1
 Largest Abelian Subgroup              C1    NOp =  1
 Nuclear Repulsion Energy =   151.9458875890 hartrees
 There are       20 alpha and       20 beta electrons
 Applying Cartesian multipole field
    Component          Value
    ---------          -----
     (2,0,0)        1.00000E-11
     (0,2,0)        2.00000E-11
     (0,0,2)       -3.00000E-11
 Nucleus-field energy     =     0.0000000025 hartrees
 Requested basis set is 6-311++G(d,p)
 There are 56 shells and 131 basis functions
 A cutoff of  1.0D-11 yielded   1540 shell pairs
 There are      8620 function pairs (      9174 Cartesian)
 Smallest overlap matrix eigenvalue = 4.77E-05
 Guess MOs from SCF MO coefficient file

 -----------------------------------------------------------------------
  General SCF calculation program by
  Eric Jon Sundstrom, Paul Horn, Yuezhi Mao, Dmitri Zuev, Alec White,
  David Stuck, Shaama M.S., Shane Yost, Joonho Lee, David Small,
  Daniel Levine, Susi Lehtola, Hugh Burton, Evgeny Epifanovsky
 -----------------------------------------------------------------------
 Exchange:     0.2000 Hartree-Fock + 0.0800 Slater + 0.7200 B88
 Correlation:  0.1900 VWN1RPA + 0.8100 LYP
 Using SG-1 standard quadrature grid
 A restricted SCF calculation will be
 performed using DIIS
 SCF converges when DIIS error is below 1.0e-08
 ---------------------------------------
  Cycle       Energy         DIIS error
 ---------------------------------------
    1    -577.5531769584      7.54e-05  
    2    -577.5531964526      1.73e-05  
    3    -577.5531961710      2.20e-05  
    4    -577.5531972279      2.45e-06  
    5    -577.5531972386      9.45e-07  
    6    -577.5531972403      2.95e-07  
    7    -577.5531972405      4.89e-08  
    8    -577.5531972405      1.43e-08  
    9    -577.5531972405      2.14e-09  Convergence criterion met
 ---------------------------------------
 SCF time:   CPU 11.19s  wall 11.00s 
 SCF   energy in the final basis set =     -577.5531972405
 Total energy in the final basis set =     -577.5531972405

 --------------------------------------------------------------

                    Orbital Energies (a.u.)
 --------------------------------------------------------------

 Alpha MOs
 -- Occupied --
******* -10.242 -10.192 -10.192  -9.458  -7.223  -7.213  -7.213
 -0.902  -0.813  -0.624  -0.602  -0.518  -0.487  -0.396  -0.390
 -0.368  -0.342  -0.297  -0.281
 -- Virtual --
 -0.007   0.005   0.009   0.013   0.024   0.052   0.065   0.070
  0.074   0.089   0.092   0.112   0.112   0.119   0.124   0.126
  0.134   0.136   0.142   0.165   0.171   0.173   0.197   0.203
  0.223   0.242   0.248   0.278   0.297   0.299   0.408   0.435
  0.465   0.476   0.484   0.501   0.511   0.535   0.542   0.571
  0.618   0.631   0.633   0.639   0.663   0.670   0.676   0.785
  0.839   0.874   0.909   0.926   0.949   0.959   1.024   1.090
  1.185   1.255   1.335   1.338   1.399   1.483   1.507   1.514
  1.563   1.620   1.640   1.675   1.722   1.753   1.804   1.849
  1.917   1.932   2.027   2.027   2.089   2.206   2.208   2.225
  2.282   2.320   2.351   2.381   2.448   2.520   2.546   2.628
  2.631   2.709   2.729   2.741   2.824   2.891   2.913   2.968
  3.222   3.389   3.492   3.668   3.847   4.256   4.380   9.743
 23.774  23.880  23.908  25.881  25.932  26.401 215.727
 --------------------------------------------------------------

          Ground-State Mulliken Net Atomic Charges

     Atom                 Charge (a.u.)
  ----------------------------------------
      1 C                    -0.406276
      2 C                    -0.406268
      3 C                     0.009164
      4 H                     0.140511
      5 H                     0.146426
      6 Cl                    0.015477
      7 H                     0.214030
      8 H                     0.146423
      9 H                     0.140513
  ----------------------------------------
  Sum of atomic charges =     0.000000

 -----------------------------------------------------------------
                    Cartesian Multipole Moments
 -----------------------------------------------------------------
    Charge (ESU x 10^10)
                 0.0000
    Dipole Moment (Debye)
         X       2.0377      Y      -0.0003      Z      -0.4623
       Tot       2.0895
    Quadrupole Moments (Debye-Ang)
        XX     -32.6956     XY       0.0002     YY     -32.2153
        XZ      -1.1256     YZ       0.0001     ZZ     -30.4053
    Octopole Moments (Debye-Ang^2)
       XXX      -5.7867    XXY      -0.0010    XYY       1.0287
       YYY      -0.0072    XXZ      -1.3415    XYZ       0.0004
       YYZ       1.5447    XZZ      -0.7505    YZZ      -0.0019
       ZZZ      -0.9415
    Hexadecapole Moments (Debye-Ang^3)
      XXXX    -342.5644   XXXY       0.0198   XXYY     -72.2734
      XYYY       0.0189   YYYY    -103.2809   XXXZ     -13.8313
      XXYZ       0.0018   XYYZ      -0.8165   YYYZ       0.0001
      XXZZ     -70.7391   XYZZ       0.0070   YYZZ     -27.2347
      XZZZ      -2.1055   YZZZ      -0.0002   ZZZZ     -65.8695
 -----------------------------------------------------------------
 Calculating analytic gradient of the SCF energy
 Gradient of SCF Energy
            1           2           3           4           5           6
    1  -0.0000264  -0.0000271  -0.0001394  -0.0000421  -0.0000973   0.0003546
    2   0.0006900  -0.0006906  -0.0000018   0.0000307  -0.0001033   0.0000009
    3   0.0001482   0.0001477   0.0002621  -0.0001276  -0.0001173  -0.0001322
            7           8           9
    1   0.0001170  -0.0000966  -0.0000425
    2   0.0000009   0.0001041  -0.0000309
    3   0.0000641  -0.0001171  -0.0001279
 Max gradient component =       6.906E-04
 RMS gradient           =       2.239E-04
 Gradient time:  CPU 3.51 s  wall 3.51 s
 Geometry Optimization Parameters
   NAtoms,    NIC,     NZ,  NCons,   NDum,   NFix, NCnnct, MaxDiis
        9      69       9       0       0       0       0       0

 Cartesian Hessian Update
 Hessian Updated using BFGS Update


** GEOMETRY OPTIMIZATION IN DELOCALIZED INTERNAL COORDINATES **
   Searching for a Minimum

   Optimization Cycle:   4

                       Coordinates (Angstroms)
     ATOM                X               Y               Z
      1  C         1.3325726417   -0.7580463810    0.1786994041
      2  C         1.3327962199    0.7577541764    0.1787321365
      3  C         0.2722987357    0.0000271785   -0.5557080911
      4  H         1.0449444107    1.2537335639    1.0968480970
      5  H         2.0708734190    1.2855165078   -0.4138668066
      6  Cl       -1.4025590949    0.0002932952    0.0693770617
      7  H         0.2683312907    0.0000632680   -1.6366349539
      8  H         2.0705007791   -1.2859913170   -0.4139227085
      9  H         1.0445761962   -1.2539834302    1.0967929748
   Point Group: c1    Number of degrees of freedom:    21


   Energy is   -577.553197240

 Hessian Updated using BFGS Update

 20 Hessian modes will be used to form the next step
  Hessian Eigenvalues:
     0.015055    0.020947    0.022165    0.022723    0.024520    0.030607
     0.060071    0.076942    0.078974    0.088584    0.092153    0.120399
     0.240470    0.251102    0.266713    0.285916    0.348101    0.348126
     0.348209    0.355819

 Minimum Search - Taking Simple RFO Step
 Searching for Lamda that Minimizes Along All modes
 Value Taken    Lamda =  -0.00000540
 Step Taken.  Stepsize is  0.010719

                             Maximum     Tolerance    Cnvgd?
         Gradient           0.000693      0.000300      NO
         Displacement       0.006009      0.001200      NO
         Energy change     -0.000030      0.000001      NO


 New Cartesian Coordinates Obtained by Inverse Iteration

 Displacement from previous Coordinates is:  0.008474
 ----------------------------------------------------------------
             Standard Nuclear Orientation (Angstroms)
    I     Atom           X                Y                Z
 ----------------------------------------------------------------
    1      C       1.3324805602    -0.7586654895     0.1780094776
    2      C       1.3327099795     0.7583817544     0.1780449271
    3      C       0.2722084061     0.0000346886    -0.5563378346
    4      H       1.0458553394     1.2525507411     1.0976014054
    5      H       2.0716560657     1.2868819404    -0.4129431817
    6      Cl     -1.4039479557     0.0002761151     0.0687438635
    7      H       0.2666269946     0.0000594823    -1.6373368438
    8      H       2.0712607936    -1.2873625920    -0.4130104190
    9      H       1.0454844146    -1.2527897789     1.0975457194
 ----------------------------------------------------------------
 Molecular Point Group                 C1    NOp =  1
 Largest Abelian Subgroup              C1    NOp =  1
 Nuclear Repulsion Energy =   151.8763531215 hartrees
 There are       20 alpha and       20 beta electrons
 Applying Cartesian multipole field
    Component          Value
    ---------          -----
     (2,0,0)        1.00000E-11
     (0,2,0)        2.00000E-11
     (0,0,2)       -3.00000E-11
 Nucleus-field energy     =     0.0000000025 hartrees
 Requested basis set is 6-311++G(d,p)
 There are 56 shells and 131 basis functions
 A cutoff of  1.0D-11 yielded   1540 shell pairs
 There are      8620 function pairs (      9174 Cartesian)
 Smallest overlap matrix eigenvalue = 4.77E-05
 Guess MOs from SCF MO coefficient file

 -----------------------------------------------------------------------
  General SCF calculation program by
  Eric Jon Sundstrom, Paul Horn, Yuezhi Mao, Dmitri Zuev, Alec White,
  David Stuck, Shaama M.S., Shane Yost, Joonho Lee, David Small,
  Daniel Levine, Susi Lehtola, Hugh Burton, Evgeny Epifanovsky
 -----------------------------------------------------------------------
 Exchange:     0.2000 Hartree-Fock + 0.0800 Slater + 0.7200 B88
 Correlation:  0.1900 VWN1RPA + 0.8100 LYP
 Using SG-1 standard quadrature grid
 A restricted SCF calculation will be
 performed using DIIS
 SCF converges when DIIS error is below 1.0e-08
 ---------------------------------------
  Cycle       Energy         DIIS error
 ---------------------------------------
    1    -577.5531979605      2.58e-05  
    2    -577.5531998815      7.69e-06  
    3    -577.5531998247      9.45e-06  
    4    -577.5532000186      9.19e-07  
    5    -577.5532000200      2.50e-07  
    6    -577.5532000201      9.42e-08  
    7    -577.5532000202      1.77e-08  
    8    -577.5532000202      3.51e-09  Convergence criterion met
 ---------------------------------------
 SCF time:   CPU 9.94s  wall 10.00s 
 SCF   energy in the final basis set =     -577.5532000202
 Total energy in the final basis set =     -577.5532000202

 --------------------------------------------------------------

                    Orbital Energies (a.u.)
 --------------------------------------------------------------

 Alpha MOs
 -- Occupied --
******* -10.242 -10.192 -10.192  -9.458  -7.223  -7.213  -7.213
 -0.902  -0.813  -0.624  -0.602  -0.518  -0.487  -0.396  -0.390
 -0.368  -0.342  -0.297  -0.281
 -- Virtual --
 -0.007   0.005   0.009   0.013   0.024   0.052   0.065   0.070
  0.074   0.088   0.092   0.112   0.112   0.119   0.124   0.126
  0.134   0.136   0.142   0.165   0.171   0.173   0.197   0.204
  0.223   0.242   0.247   0.277   0.297   0.298   0.408   0.435
  0.465   0.476   0.484   0.501   0.511   0.535   0.542   0.571
  0.618   0.631   0.633   0.639   0.663   0.670   0.675   0.785
  0.839   0.874   0.909   0.925   0.948   0.959   1.024   1.089
  1.185   1.255   1.335   1.336   1.399   1.482   1.507   1.514
  1.563   1.620   1.640   1.675   1.723   1.752   1.803   1.849
  1.918   1.932   2.026   2.027   2.088   2.206   2.208   2.225
  2.281   2.320   2.351   2.380   2.448   2.520   2.546   2.628
  2.630   2.708   2.728   2.741   2.825   2.890   2.913   2.966
  3.221   3.387   3.491   3.666   3.846   4.255   4.380   9.743
 23.774  23.878  23.908  25.881  25.932  26.401 215.727
 --------------------------------------------------------------

          Ground-State Mulliken Net Atomic Charges

     Atom                 Charge (a.u.)
  ----------------------------------------
      1 C                    -0.406624
      2 C                    -0.406621
      3 C                     0.010301
      4 H                     0.140539
      5 H                     0.146468
      6 Cl                    0.014911
      7 H                     0.214019
      8 H                     0.146468
      9 H                     0.140540
  ----------------------------------------
  Sum of atomic charges =     0.000000

 -----------------------------------------------------------------
                    Cartesian Multipole Moments
 -----------------------------------------------------------------
    Charge (ESU x 10^10)
                 0.0000
    Dipole Moment (Debye)
         X       2.0433      Y      -0.0003      Z      -0.4611
       Tot       2.0947
    Quadrupole Moments (Debye-Ang)
        XX     -32.6931     XY       0.0002     YY     -32.2207
        XZ      -1.1174     YZ       0.0001     ZZ     -30.4028
    Octopole Moments (Debye-Ang^2)
       XXX      -5.7005    XXY      -0.0009    XYY       1.0612
       YYY      -0.0068    XXZ      -1.3106    XYZ       0.0004
       YYZ       1.5597    XZZ      -0.7303    YZZ      -0.0018
       ZZZ      -0.8888
    Hexadecapole Moments (Debye-Ang^3)
      XXXX    -342.8362   XXXY       0.0192   XXYY     -72.3003
      XYYY       0.0175   YYYY    -103.3739   XXXZ     -13.8339
      XXYZ       0.0017   XYYZ      -0.8209   YYYZ       0.0002
      XXZZ     -70.8063   XYZZ       0.0065   YYZZ     -27.2565
      XZZZ      -2.1004   YZZZ      -0.0001   ZZZZ     -65.8581
 -----------------------------------------------------------------
 Calculating analytic gradient of the SCF energy
 Gradient of SCF Energy
            1           2           3           4           5           6
    1  -0.0000029  -0.0000027  -0.0000244   0.0000356   0.0000156  -0.0000358
    2   0.0001153  -0.0001150   0.0000000   0.0000233  -0.0000210  -0.0000003
    3   0.0000410   0.0000416  -0.0000020  -0.0000004  -0.0000086  -0.0000640
            7           8           9
    1  -0.0000362   0.0000151   0.0000357
    2   0.0000001   0.0000208  -0.0000232
    3   0.0000019  -0.0000091  -0.0000004
 Max gradient component =       1.153E-04
 RMS gradient           =       3.961E-05
 Gradient time:  CPU 3.50 s  wall 3.50 s
 Geometry Optimization Parameters
   NAtoms,    NIC,     NZ,  NCons,   NDum,   NFix, NCnnct, MaxDiis
        9      69       9       0       0       0       0       0

 Cartesian Hessian Update
 Hessian Updated using BFGS Update


** GEOMETRY OPTIMIZATION IN DELOCALIZED INTERNAL COORDINATES **
   Searching for a Minimum

   Optimization Cycle:   5

                       Coordinates (Angstroms)
     ATOM                X               Y               Z
      1  C         1.3324805602   -0.7586654895    0.1780094776
      2  C         1.3327099795    0.7583817544    0.1780449271
      3  C         0.2722084061    0.0000346886   -0.5563378346
      4  H         1.0458553394    1.2525507411    1.0976014054
      5  H         2.0716560657    1.2868819404   -0.4129431817
      6  Cl       -1.4039479557    0.0002761151    0.0687438635
      7  H         0.2666269946    0.0000594823   -1.6373368438
      8  H         2.0712607936   -1.2873625920   -0.4130104190
      9  H         1.0454844146   -1.2527897789    1.0975457194
   Point Group: c1    Number of degrees of freedom:    21


   Energy is   -577.553200020

 Hessian Updated using BFGS Update

 20 Hessian modes will be used to form the next step
  Hessian Eigenvalues:
     0.015056    0.020947    0.022721    0.022793    0.025420    0.030607
     0.059374    0.076942    0.077372    0.088584    0.093028    0.114153
     0.227484    0.251102    0.261458    0.301172    0.348082    0.348126
     0.348295    0.357483

 Minimum Search - Taking Simple RFO Step
 Searching for Lamda that Minimizes Along All modes
 Value Taken    Lamda =   0.00000000
 Step Taken.  Stepsize is  0.001670

                             Maximum     Tolerance    Cnvgd?
         Gradient           0.000204      0.000300     YES
         Displacement       0.001290      0.001200      NO
         Energy change     -0.000003      0.000001      NO


 New Cartesian Coordinates Obtained by Inverse Iteration

 Displacement from previous Coordinates is:  0.002347
 ----------------------------------------------------------------
             Standard Nuclear Orientation (Angstroms)
    I     Atom           X                Y                Z
 ----------------------------------------------------------------
    1      C       1.3325323594    -0.7588023777     0.1778832045
    2      C       1.3327607532     0.7585168582     0.1779179726
    3      C       0.2724188381     0.0000338137    -0.5564286009
    4      H       1.0454737659     1.2524389868     1.0974856111
    5      H       2.0715812184     1.2873984531    -0.4128829863
    6      Cl     -1.4035414167     0.0002812379     0.0693020368
    7      H       0.2668142217     0.0000586788    -1.6374430865
    8      H       2.0711937473    -1.2878760292    -0.4129451794
    9      H       1.0451011107    -1.2526827601     1.0974281420
 ----------------------------------------------------------------
 Molecular Point Group                 C1    NOp =  1
 Largest Abelian Subgroup              C1    NOp =  1
 Nuclear Repulsion Energy =   151.8799419427 hartrees
 There are       20 alpha and       20 beta electrons
 Applying Cartesian multipole field
    Component          Value
    ---------          -----
     (2,0,0)        1.00000E-11
     (0,2,0)        2.00000E-11
     (0,0,2)       -3.00000E-11
 Nucleus-field energy     =     0.0000000025 hartrees
 Requested basis set is 6-311++G(d,p)
 There are 56 shells and 131 basis functions
 A cutoff of  1.0D-11 yielded   1540 shell pairs
 There are      8620 function pairs (      9174 Cartesian)
 Smallest overlap matrix eigenvalue = 4.77E-05
 Guess MOs from SCF MO coefficient file

 -----------------------------------------------------------------------
  General SCF calculation program by
  Eric Jon Sundstrom, Paul Horn, Yuezhi Mao, Dmitri Zuev, Alec White,
  David Stuck, Shaama M.S., Shane Yost, Joonho Lee, David Small,
  Daniel Levine, Susi Lehtola, Hugh Burton, Evgeny Epifanovsky
 -----------------------------------------------------------------------
 Exchange:     0.2000 Hartree-Fock + 0.0800 Slater + 0.7200 B88
 Correlation:  0.1900 VWN1RPA + 0.8100 LYP
 Using SG-1 standard quadrature grid
 A restricted SCF calculation will be
 performed using DIIS
 SCF converges when DIIS error is below 1.0e-08
 ---------------------------------------
  Cycle       Energy         DIIS error
 ---------------------------------------
    1    -577.5532000705      6.24e-06  
    2    -577.5532002059      1.32e-06  
    3    -577.5532002079      1.03e-06  
    4    -577.5532002099      2.78e-07  
    5    -577.5532002101      6.08e-08  
    6    -577.5532002101      2.19e-08  
    7    -577.5532002101      5.44e-09  Convergence criterion met
 ---------------------------------------
 SCF time:   CPU 8.71s  wall 9.00s 
 SCF   energy in the final basis set =     -577.5532002101
 Total energy in the final basis set =     -577.5532002101

 --------------------------------------------------------------

                    Orbital Energies (a.u.)
 --------------------------------------------------------------

 Alpha MOs
 -- Occupied --
******* -10.242 -10.192 -10.192  -9.458  -7.223  -7.213  -7.213
 -0.902  -0.813  -0.624  -0.602  -0.518  -0.487  -0.396  -0.390
 -0.368  -0.342  -0.297  -0.281
 -- Virtual --
 -0.007   0.005   0.009   0.013   0.024   0.052   0.065   0.070
  0.074   0.088   0.092   0.112   0.112   0.119   0.124   0.126
  0.134   0.136   0.142   0.165   0.171   0.173   0.197   0.204
  0.223   0.242   0.247   0.277   0.297   0.298   0.408   0.435
  0.465   0.476   0.484   0.501   0.511   0.535   0.542   0.571
  0.618   0.630   0.633   0.639   0.663   0.670   0.675   0.785
  0.839   0.874   0.909   0.926   0.948   0.959   1.024   1.089
  1.185   1.255   1.335   1.337   1.399   1.482   1.506   1.514
  1.563   1.620   1.640   1.675   1.723   1.752   1.803   1.849
  1.917   1.931   2.026   2.027   2.088   2.206   2.208   2.225
  2.281   2.320   2.351   2.380   2.448   2.520   2.546   2.628
  2.630   2.708   2.728   2.741   2.825   2.890   2.913   2.966
  3.221   3.387   3.491   3.667   3.846   4.255   4.380   9.743
 23.774  23.878  23.908  25.881  25.932  26.401 215.727
 --------------------------------------------------------------

          Ground-State Mulliken Net Atomic Charges

     Atom                 Charge (a.u.)
  ----------------------------------------
      1 C                    -0.406757
      2 C                    -0.406753
      3 C                     0.010594
      4 H                     0.140527
      5 H                     0.146506
      6 Cl                    0.014733
      7 H                     0.214118
      8 H                     0.146505
      9 H                     0.140528
  ----------------------------------------
  Sum of atomic charges =     0.000000

 -----------------------------------------------------------------
                    Cartesian Multipole Moments
 -----------------------------------------------------------------
    Charge (ESU x 10^10)
                 0.0000
    Dipole Moment (Debye)
         X       2.0426      Y      -0.0003      Z      -0.4621
       Tot       2.0943
    Quadrupole Moments (Debye-Ang)
        XX     -32.6954     XY       0.0002     YY     -32.2189
        XZ      -1.1190     YZ       0.0001     ZZ     -30.4030
    Octopole Moments (Debye-Ang^2)
       XXX      -5.7243    XXY      -0.0009    XYY       1.0580
       YYY      -0.0070    XXZ      -1.3175    XYZ       0.0004
       YYZ       1.5520    XZZ      -0.7396    YZZ      -0.0018
       ZZZ      -0.9069
    Hexadecapole Moments (Debye-Ang^3)
      XXXX    -342.7835   XXXY       0.0194   XXYY     -72.2820
      XYYY       0.0179   YYYY    -103.3901   XXXZ     -13.8030
      XXYZ       0.0017   XYYZ      -0.8123   YYYZ       0.0001
      XXZZ     -70.7937   XYZZ       0.0067   YYZZ     -27.2624
      XZZZ      -2.0662   YZZZ      -0.0001   ZZZZ     -65.8640
 -----------------------------------------------------------------
 Calculating analytic gradient of the SCF energy
 Gradient of SCF Energy
            1           2           3           4           5           6
    1  -0.0000005  -0.0000003   0.0000031   0.0000091   0.0000052  -0.0000231
    2   0.0000156  -0.0000155   0.0000000   0.0000226   0.0000053   0.0000000
    3   0.0000143   0.0000144   0.0000075   0.0000022  -0.0000052  -0.0000235
            7           8           9
    1  -0.0000078   0.0000054   0.0000090
    2   0.0000000  -0.0000052  -0.0000229
    3  -0.0000064  -0.0000053   0.0000019
 Max gradient component =       2.350E-05
 RMS gradient           =       1.143E-05
 Gradient time:  CPU 3.51 s  wall 3.51 s
 Geometry Optimization Parameters
   NAtoms,    NIC,     NZ,  NCons,   NDum,   NFix, NCnnct, MaxDiis
        9      69       9       0       0       0       0       0

 Cartesian Hessian Update
 Hessian Updated using BFGS Update


** GEOMETRY OPTIMIZATION IN DELOCALIZED INTERNAL COORDINATES **
   Searching for a Minimum

   Optimization Cycle:   6

                       Coordinates (Angstroms)
     ATOM                X               Y               Z
      1  C         1.3325323594   -0.7588023777    0.1778832045
      2  C         1.3327607532    0.7585168582    0.1779179726
      3  C         0.2724188381    0.0000338137   -0.5564286009
      4  H         1.0454737659    1.2524389868    1.0974856111
      5  H         2.0715812184    1.2873984531   -0.4128829863
      6  Cl       -1.4035414167    0.0002812379    0.0693020368
      7  H         0.2668142217    0.0000586788   -1.6374430865
      8  H         2.0711937473   -1.2878760292   -0.4129451794
      9  H         1.0451011107   -1.2526827601    1.0974281420
   Point Group: c1    Number of degrees of freedom:    21


   Energy is   -577.553200210

 Hessian Updated using BFGS Update

 21 Hessian modes will be used to form the next step
  Hessian Eigenvalues:
     0.015056    0.020947    0.022662    0.022725    0.026487    0.030607
     0.059683    0.066390    0.076942    0.088416    0.088584    0.096142
     0.239206    0.251102    0.269362    0.292887    0.348069    0.348126
     0.348126    0.348294    0.357724

 Minimum Search - Taking Simple RFO Step
 Searching for Lamda that Minimizes Along All modes
 Value Taken    Lamda =   0.00000000
 Step Taken.  Stepsize is  0.000871

                             Maximum     Tolerance    Cnvgd?
         Gradient           0.000046      0.000300     YES
         Displacement       0.000574      0.001200     YES
         Energy change     -0.000000      0.000001     YES


                       Distance Matrix (Angstroms)
             C (  1)   C (  2)   C (  3)   H (  4)   H (  5)   Cl(  6)
   C (  2)  1.517319
   C (  3)  1.496291  1.496291
   H (  4)  2.230059  1.082635  2.213948
   H (  5)  2.254359  1.083798  2.216957  1.826289
   Cl(  6)  2.841496  2.841490  1.788961  2.936450  3.737064
   H (  7)  2.237640  2.237641  1.081029  3.107186  2.532583  2.388109
   H (  8)  1.083798  2.254357  2.216955  3.128371  2.575275  3.737071
   H (  9)  1.082634  2.230061  2.213951  2.505122  3.128372  2.936463
             H (  7)   H (  8)
   H (  8)  2.532579
   H (  9)  3.107187  1.826289

 Final energy is   -577.55320021008174     


 ******************************
 **  OPTIMIZATION CONVERGED  **
 ******************************

                       Coordinates (Angstroms)
     ATOM                X               Y               Z
      1  C         1.3325323594   -0.7588023777    0.1778832045
      2  C         1.3327607532    0.7585168582    0.1779179726
      3  C         0.2724188381    0.0000338137   -0.5564286009
      4  H         1.0454737659    1.2524389868    1.0974856111
      5  H         2.0715812184    1.2873984531   -0.4128829863
      6  Cl       -1.4035414167    0.0002812379    0.0693020368
      7  H         0.2668142217    0.0000586788   -1.6374430865
      8  H         2.0711937473   -1.2878760292   -0.4129451794
      9  H         1.0451011107   -1.2526827601    1.0974281420

Z-matrix Print:
$molecule
0 1
Cl
C  1 1.788961
H  2 1.081029 1 110.176391
C  2 1.496291 1 119.482238 3 144.376739 0
H  4 1.082635 2 117.391881 1 2.489410 0
H  4 1.083798 2 117.575329 1 -141.206970 0
C  2 1.496291 1 119.482589 3 -144.377146 0
H  7 1.082634 2 117.392149 1 -2.488784 0
H  7 1.083798 2 117.575140 1 141.207701 0
$end


 --------------------------------------------------------------

                    Orbital Energies (a.u.)
 --------------------------------------------------------------

 Alpha MOs
 -- Occupied --
******* -10.242 -10.192 -10.192  -9.458  -7.223  -7.213  -7.213
 -0.902  -0.813  -0.624  -0.602  -0.518  -0.487  -0.396  -0.390
 -0.368  -0.342  -0.297  -0.281
 -- Virtual --
 -0.007   0.005   0.009   0.013   0.024   0.052   0.065   0.070
  0.074   0.088   0.092   0.112   0.112   0.119   0.124   0.126
  0.134   0.136   0.142   0.165   0.171   0.173   0.197   0.204
  0.223   0.242   0.247   0.277   0.297   0.298   0.408   0.435
  0.465   0.476   0.484   0.501   0.511   0.535   0.542   0.571
  0.618   0.630   0.633   0.639   0.663   0.670   0.675   0.785
  0.839   0.874   0.909   0.926   0.948   0.959   1.024   1.089
  1.185   1.255   1.335   1.337   1.399   1.482   1.506   1.514
  1.563   1.620   1.640   1.675   1.723   1.752   1.803   1.849
  1.917   1.931   2.026   2.027   2.088   2.206   2.208   2.225
  2.281   2.320   2.351   2.380   2.448   2.520   2.546   2.628
  2.630   2.708   2.728   2.741   2.825   2.890   2.913   2.966
  3.221   3.387   3.491   3.667   3.846   4.255   4.380   9.743
 23.774  23.878  23.908  25.881  25.932  26.401 215.727
 --------------------------------------------------------------

          Ground-State Mulliken Net Atomic Charges

     Atom                 Charge (a.u.)
  ----------------------------------------
      1 C                    -0.406757
      2 C                    -0.406753
      3 C                     0.010594
      4 H                     0.140527
      5 H                     0.146506
      6 Cl                    0.014733
      7 H                     0.214118
      8 H                     0.146505
      9 H                     0.140528
  ----------------------------------------
  Sum of atomic charges =     0.000000

 -----------------------------------------------------------------
                    Cartesian Multipole Moments
 -----------------------------------------------------------------
    Charge (ESU x 10^10)
                 0.0000
    Dipole Moment (Debye)
         X       2.0426      Y      -0.0003      Z      -0.4621
       Tot       2.0943
    Quadrupole Moments (Debye-Ang)
        XX     -32.6954     XY       0.0002     YY     -32.2189
        XZ      -1.1190     YZ       0.0001     ZZ     -30.4030
    Octopole Moments (Debye-Ang^2)
       XXX      -5.7243    XXY      -0.0009    XYY       1.0580
       YYY      -0.0070    XXZ      -1.3175    XYZ       0.0004
       YYZ       1.5520    XZZ      -0.7396    YZZ      -0.0018
       ZZZ      -0.9069
    Hexadecapole Moments (Debye-Ang^3)
      XXXX    -342.7835   XXXY       0.0194   XXYY     -72.2820
      XYYY       0.0179   YYYY    -103.3901   XXXZ     -13.8030
      XXYZ       0.0017   XYYZ      -0.8123   YYYZ       0.0001
      XXZZ     -70.7937   XYZZ       0.0067   YYZZ     -27.2624
      XZZZ      -2.0662   YZZZ      -0.0001   ZZZZ     -65.8640
 -----------------------------------------------------------------
Archival summary:
1\1\garfield\OPT\ProcedureUnspecified\BasisUnspecified\l135\taweetha\ThuOct1103:25:382018ThuOct1103:25:382018\0\\#,OPT,ProcedureUnspecified,BasisUnspecified,\\0,1\Cl\C,1,1.78896\H,2,1.08103,1,110.176\C,2,1.49629,1,119.482,3,144.377,0\H,4,1.08263,2,117.392,1,2.48941,0\H,4,1.0838,2,117.575,1,-141.207,0\C,2,1.49629,1,119.483,3,-144.377,0\H,7,1.08263,2,117.392,1,-2.48878,0\H,7,1.0838,2,117.575,1,141.208,0\\\@

 Total job time:  89.34s(wall), 89.32s(cpu) 
 Thu Oct 11 03:25:38 2018

        *************************************************************
        *                                                           *
        *  Thank you very much for using Q-Chem.  Have a nice day.  *
        *                                                           *
        *************************************************************


 
User input: 2 of 2 
 
Q-Chem Developer Version!
                  Welcome to Q-Chem
     A Quantum Leap Into The Future Of Chemistry


 Q-Chem 5.1, Q-Chem, Inc., Pleasanton, CA (2018)

 Yihan Shao,  Zhengting Gan,  E. Epifanovsky,  A. T. B. Gilbert,  M. Wormit,  
 J. Kussmann,  A. W. Lange,  A. Behn,  Jia Deng,  Xintian Feng,  D. Ghosh,  
 M. Goldey,  P. R. Horn,  L. D. Jacobson,  I. Kaliman,  T. Kus,  A. Landau,  
 Jie Liu,  E. I. Proynov,  R. M. Richard,  R. P. Steele,  E. J. Sundstrom,  
 H. L. Woodcock III,  P. M. Zimmerman,  D. Zuev,  B. Albrecht,  E. Alguire,  
 S. A. Baeppler,  D. Barton,  Z. Benda,  Y. A. Bernard,  E. J. Berquist,  
 K. B. Bravaya,  H. Burton,  D. Casanova,  Chun-Min Chang,  Yunqing Chen,  
 A. Chien,  K. D. Closser,  M. P. Coons,  S. Coriani,  S. Dasgupta,  
 A. L. Dempwolff,  M. Diedenhofen,  Hainam Do,  R. G. Edgar,  Po-Tung Fang,  
 S. Faraji,  S. Fatehi,  Qingguo Feng,  K. D. Fenk,  J. Fosso-Tande,  
 Qinghui Ge,  A. Ghysels,  G. Gidofalvi,  J. Gomes,  J. Gonthier,  A. Gunina,  
 D. Hait,  M. W. D. Hanson-Heine,  P. H. P. Harbach,  A. W. Hauser,  
 J. E. Herr,  E. G. Hohenstein,  Z. C. Holden,  Kerwin Hui,  B. C. Huynh,  
 T.-C. Jagau,  Hyunjun Ji,  B. Kaduk,  K. Khistyaev,  Jaehoon Kim,  
 P. Klunzinger,  K. Koh,  D. Kosenkov,  L. Koulias,  T. Kowalczyk,  
 C. M. Krauter,  A. Kunitsa,  Ka Un Lao,  A. Laurent,  K. V. Lawler,  
 Joonho Lee,  D. Lefrancois,  S. Lehtola,  D. S. Levine,  Yi-Pei Li,  
 You-Sheng Lin,  Fenglai Liu,  E. Livshits,  A. Luenser,  P. Manohar,  
 E. Mansoor,  S. F. Manzer,  Shan-Ping Mao,  Yuezhi Mao,  N. Mardirossian,  
 A. V. Marenich,  T. Markovich,  L. A. Martinez-Martinez,  S. A. Maurer,  
 N. J. Mayhall,  S. C. McKenzie,  J.-M. Mewes,  A. F. Morrison,  
 J. W. Mullinax,  K. Nanda,  T. S. Nguyen-Beck,  R. Olivares-Amaya,  
 J. A. Parkhill,  T. M. Perrine,  F. Plasser,  P. Pokhilko,  S. Prager,  
 A. Prociuk,  E. Ramos,  D. R. Rehn,  F. Rob,  M. Schneider,  N. Sergueev,  
 S. M. Sharada,  S. Sharma,  D. W. Small,  T. Stauch,  T. Stein,  
 Yu-Chuan Su,  A. J. W. Thom,  A. Tkatchenko,  T. Tsuchimochi,  N. M. Tubman,  
 L. Vogt,  M. L. Vidal,  O. Vydrov,  M. A. Watson,  J. Wenzel,  
 M. de Wergifosse,  T. A. Wesolowski,  A. White,  J. Witte,  A. Yamada,  
 Jun Yang,  K. Yao,  S. Yeganeh,  S. R. Yost,  Zhi-Qiang You,  A. Zech,  
 Igor Ying Zhang,  Xing Zhang,  Yan Zhao,  Ying Zhu,  B. R. Brooks,  
 G. K. L. Chan,  C. J. Cramer,  M. S. Gordon,  W. J. Hehre,  A. Klamt,  
 M. W. Schmidt,  C. D. Sherrill,  D. G. Truhlar,  A. Aspuru-Guzik,  R. Baer,  
 A. T. Bell,  N. A. Besley,  Jeng-Da Chai,  A. E. DePrince, III,  
 R. A. DiStasio Jr.,  A. Dreuw,  B. D. Dunietz,  T. R. Furlani,  
 Chao-Ping Hsu,  Yousung Jung,  Jing Kong,  D. S. Lambrecht,  WanZhen Liang,  
 C. Ochsenfeld,  V. A. Rassolov,  L. V. Slipchenko,  J. E. Subotnik,  
 T. Van Voorhis,  J. M. Herbert,  A. I. Krylov,  P. M. W. Gill,  M. Head-Gordon

 Contributors to earlier versions of Q-Chem not listed above: 
 R. D. Adamson,  B. Austin,  J. Baker,  G. J. O. Beran,  K. Brandhorst,  
 S. T. Brown,  E. F. C. Byrd,  A. K. Chakraborty,  C.-L. Cheng,  
 Siu Hung Chien,  D. M. Chipman,  D. L. Crittenden,  H. Dachsel,  
 R. J. Doerksen,  A. D. Dutoi,  L. Fusti-Molnar,  W. A. Goddard III,  
 A. Golubeva-Zadorozhnaya,  S. R. Gwaltney,  G. Hawkins,  A. Heyden,  
 S. Hirata,  G. Kedziora,  F. J. Keil,  C. Kelley,  Jihan Kim,  R. A. King,  
 R. Z. Khaliullin,  P. P. Korambath,  W. Kurlancheek,  A. M. Lee,  M. S. Lee,  
 S. V. Levchenko,  Ching Yeh Lin,  D. Liotard,  R. C. Lochan,  I. Lotan,  
 P. E. Maslen,  N. Nair,  D. P. O'Neill,  D. Neuhauser,  E. Neuscamman,  
 C. M. Oana,  R. Olson,  B. Peters,  R. Peverati,  P. A. Pieniazek,  
 Y. M. Rhee,  J. Ritchie,  M. A. Rohrdanz,  E. Rosta,  N. J. Russ,  
 H. F. Schaefer III,  N. E. Schultz,  N. Shenvi,  A. C. Simmonett,  A. Sodt,  
 D. Stuck,  K. S. Thanthiriwatte,  V. Vanovschi,  Tao Wang,  A. Warshel,  
 C. F. Williams,  Q. Wu,  X. Xu,  W. Zhang

 Please cite Q-Chem as follows:
 Y. Shao et al., Mol. Phys. 113, 184-215 (2015)
 DOI: 10.1080/00268976.2014.952696

 Q-Chem 5.1.1 for Intel X86 EM64T Linux

 Parts of Q-Chem use Armadillo 8.300.2 (Tropical Shenanigans).
 http://arma.sourceforge.net/

 Q-Chem begins on Thu Oct 11 03:25:38 2018  

Host: 
0

     Scratch files written to /scratch/taweetham/qchem32104//
The previous job contains 0 fragments, simply inherited here
Input Ideriv = 2
Curr. Ideriv = -1
Max.  Ideriv = 2

Checking the input file for inconsistencies... 	...done.

--------------------------------------------------------------
User input:
--------------------------------------------------------------

$molecule
read
$end

$rem
   job_type 	frequency
   basis 	6-311++g**
   method	b3lyp	
$end


--------------------------------------------------------------
 ----------------------------------------------------------------
             Standard Nuclear Orientation (Angstroms)
    I     Atom           X                Y                Z
 ----------------------------------------------------------------
    1      C       1.3273255472    -0.7586574312     0.1754585275
    2      C       1.3273188478     0.7586618223     0.1754545560
    3      C       0.2617024142    -0.0000042543    -0.5510258610
    4      H       1.0467514836     1.2525629461     1.0971058773
    5      H       2.0616757494     1.2876427657    -0.4207973177
    6      Cl     -1.4095929438    -0.0000004743     0.0870599440
    7      H       0.2481177181    -0.0000078927    -1.6319695165
    8      H       2.0616872674    -1.2876317465    -0.4207937611
    9      H       1.0467669709    -1.2525588292     1.0971123353
 ----------------------------------------------------------------
 Molecular Point Group                 C1    NOp =  1
 Largest Abelian Subgroup              C1    NOp =  1
 Nuclear Repulsion Energy =   151.8799419427 hartrees
 There are       20 alpha and       20 beta electrons
 Requested basis set is 6-311++G(d,p)
 There are 56 shells and 131 basis functions

 Total QAlloc Memory Limit   2000 MB
 Mega-Array Size       188 MB
 MEM_STATIC part       192 MB

                       Distance Matrix (Angstroms)
             C (  1)   C (  2)   C (  3)   H (  4)   H (  5)   Cl(  6)
   C (  2)  1.517319
   C (  3)  1.496291  1.496291
   H (  4)  2.230059  1.082635  2.213948
   H (  5)  2.254359  1.083798  2.216957  1.826289
   Cl(  6)  2.841496  2.841490  1.788961  2.936450  3.737064
   H (  7)  2.237640  2.237641  1.081029  3.107186  2.532583  2.388109
   H (  8)  1.083798  2.254357  2.216955  3.128371  2.575275  3.737071
   H (  9)  1.082634  2.230061  2.213951  2.505122  3.128372  2.936463
             H (  7)   H (  8)
   H (  8)  2.532579
   H (  9)  3.107187  1.826289

 A cutoff of  1.0D-11 yielded   1540 shell pairs
 There are      8620 function pairs (      9174 Cartesian)
 Smallest overlap matrix eigenvalue = 4.77E-05
 Guess from superposition of atomic densities
 Warning:  Energy on first SCF cycle will be non-variational
 SAD guess density has 40.000000 electrons

 -----------------------------------------------------------------------
  General SCF calculation program by
  Eric Jon Sundstrom, Paul Horn, Yuezhi Mao, Dmitri Zuev, Alec White,
  David Stuck, Shaama M.S., Shane Yost, Joonho Lee, David Small,
  Daniel Levine, Susi Lehtola, Hugh Burton, Evgeny Epifanovsky
 -----------------------------------------------------------------------
 Exchange:     0.2000 Hartree-Fock + 0.0800 Slater + 0.7200 B88
 Correlation:  0.1900 VWN1RPA + 0.8100 LYP
 Using SG-1 standard quadrature grid
 A restricted SCF calculation will be
 performed using DIIS
 SCF converges when DIIS error is below 1.0e-08
 ---------------------------------------
  Cycle       Energy         DIIS error
 ---------------------------------------
    1    -578.2563335323      5.05e-02  
    2    -577.4834612879      5.53e-03  
    3    -577.4509531931      6.75e-03  
    4    -577.5522563114      6.66e-04  
    5    -577.5530360001      2.90e-04  
    6    -577.5531857088      8.55e-05  
    7    -577.5531996693      2.27e-05  
    8    -577.5532006977      2.73e-06  
    9    -577.5532007133      6.24e-07  
   10    -577.5532007142      7.58e-08  
   11    -577.5532007142      1.59e-08  
   12    -577.5532007142      2.51e-09  Convergence criterion met
 ---------------------------------------
 SCF time:   CPU 14.39s  wall 15.00s 
 SCF   energy in the final basis set =     -577.5532007142
 Total energy in the final basis set =     -577.5532007142

 --------------------------------------------------------------

                    Orbital Energies (a.u.)
 --------------------------------------------------------------

 Alpha MOs
 -- Occupied --
******* -10.242 -10.192 -10.192  -9.458  -7.223  -7.213  -7.213
 -0.902  -0.813  -0.624  -0.602  -0.518  -0.487  -0.396  -0.390
 -0.368  -0.342  -0.297  -0.281
 -- Virtual --
 -0.007   0.005   0.009   0.013   0.024   0.052   0.065   0.070
  0.074   0.088   0.092   0.112   0.112   0.119   0.124   0.126
  0.134   0.136   0.142   0.165   0.171   0.173   0.197   0.204
  0.223   0.242   0.247   0.277   0.297   0.298   0.408   0.435
  0.465   0.476   0.484   0.501   0.511   0.535   0.542   0.571
  0.618   0.630   0.633   0.639   0.663   0.670   0.675   0.785
  0.839   0.874   0.909   0.926   0.948   0.959   1.024   1.089
  1.185   1.255   1.335   1.337   1.399   1.482   1.506   1.514
  1.563   1.620   1.640   1.675   1.723   1.752   1.803   1.849
  1.917   1.931   2.026   2.027   2.088   2.206   2.208   2.225
  2.281   2.320   2.351   2.380   2.448   2.520   2.546   2.628
  2.630   2.708   2.728   2.741   2.825   2.890   2.913   2.966
  3.221   3.387   3.491   3.667   3.846   4.255   4.380   9.743
 23.774  23.878  23.908  25.881  25.932  26.401 215.727
 --------------------------------------------------------------

          Ground-State Mulliken Net Atomic Charges

     Atom                 Charge (a.u.)
  ----------------------------------------
      1 C                    -0.406728
      2 C                    -0.406725
      3 C                     0.010528
      4 H                     0.140523
      5 H                     0.146502
      6 Cl                    0.014755
      7 H                     0.214118
      8 H                     0.146501
      9 H                     0.140524
  ----------------------------------------
  Sum of atomic charges =     0.000000

 -----------------------------------------------------------------
                    Cartesian Multipole Moments
 -----------------------------------------------------------------
    Charge (ESU x 10^10)
                 0.0000
    Dipole Moment (Debye)
         X       2.0392      Y       0.0000      Z      -0.4771
       Tot       2.0943
    Quadrupole Moments (Debye-Ang)
        XX     -32.7388     XY      -0.0000     YY     -32.2189
        XZ      -1.0837     YZ       0.0000     ZZ     -30.3937
    Octopole Moments (Debye-Ang^2)
       XXX      -5.1049    XXY      -0.0000    XYY       1.2821
       YYY       0.0000    XXZ      -1.5135    XYZ      -0.0000
       YYZ       1.3058    XZZ      -0.5424    YZZ      -0.0000
       ZZZ      -1.5651
    Hexadecapole Moments (Debye-Ang^3)
      XXXX    -343.0331   XXXY      -0.0001   XXYY     -72.3071
      XYYY       0.0000   YYYY    -103.3903   XXXZ     -12.8493
      XXYZ      -0.0000   XYYZ      -0.4807   YYYZ      -0.0000
      XXZZ     -70.6319   XYZZ      -0.0000   YYZZ     -27.2318
      XZZZ      -0.9924   YZZZ       0.0000   ZZZZ     -65.8553
 -----------------------------------------------------------------
 Calculating MO derivatives via CPSCF
   1         3          27      0.181596    0.036322
   2         3          27      0.020017    0.004584
   3         3          27      0.001439    0.000360
   4         8          22      0.000081    0.000025
   5        29           1      0.000001    0.000001
   6        30           0      0.000000    0.000000    Roots Converged
 Time for AOints: 5.1 s (CPU) 5.1 s (wall)
 ------------------------------------------------------------------------------
                     AOints        : Timing summary (seconds)
 ------------------------------------------------------------------------------
     job step          cpu (% of tot)      sys (% of tot)     wall (% of tot)
 ------------------------------------------------------------------------------
  cpscf_lag         0.8196E+02 (46.7)   0.2040E-03 (18.4)   0.8196E+02 (46.7)
  iterzp            0.8821E+02 (50.3)   0.9000E-03 (81.4)   0.8821E+02 (50.3)
  make_fx           0.0000E+00 ( 0.0)   0.0000E+00 ( 0.0)   0.0000E+00 ( 0.0)
  AOints            0.5072E+01 ( 2.9)   0.1000E-05 ( 0.1)   0.5072E+01 ( 2.9)
 ------------------------------------------------------------------------------
   Grand Totals     0.1753E+03          0.1106E-02          0.1753E+03
 ------------------------------------------------------------------------------
 Calculating analytic Hessian of the SCF energy
 Polarizability Matrix (a.u.)
            1           2           3
    1 -57.2810403   0.0000290   1.2397999
    2   0.0000290 -43.1966131   0.0000008
    3   1.2397999   0.0000008 -40.1862344

 Direct stationary perturbation theory relativistic correction:

 rels  =       0.801915611066
 relv  =      -2.889444895853
 rel2e =       0.649334732294
 E_rel =      -1.438194552494

 Hessian of the SCF Energy
            1           2           3           4           5           6
    1   0.4180140  -0.1454940  -0.1574086  -0.0313316   0.0240281   0.0260478
    2  -0.1454940   0.5087767  -0.0969383  -0.0240264  -0.2052648  -0.0127319
    3  -0.1574086  -0.0969383   0.5592972   0.0260478   0.0127330  -0.0550827
    4  -0.0313316  -0.0240264   0.0260478   0.4180131   0.1454928  -0.1574109
    5   0.0240281  -0.2052648   0.0127330   0.1454928   0.5087809   0.0969362
    6   0.0260478  -0.0127319  -0.0550827  -0.1574109   0.0969362   0.5592950
    7  -0.1288208   0.0962650  -0.0481291  -0.1288197  -0.0962659  -0.0481283
    8   0.0571301  -0.0734028   0.0418071  -0.0571307  -0.0734050  -0.0418073
    9  -0.0489125   0.0693107  -0.1079991  -0.0489116  -0.0693111  -0.1079983
   10  -0.0060202   0.0031647   0.0092897  -0.0625618   0.0307741   0.0753528
   11   0.0054364  -0.0132895  -0.0238688   0.0272365  -0.0996560  -0.1119758
   12  -0.0049221   0.0049261   0.0096273   0.0720400  -0.1140420  -0.2584061
   13   0.0086701   0.0038864  -0.0117759  -0.1741176  -0.0964140   0.1137722
   14  -0.0187498  -0.0113644   0.0147215  -0.0940703  -0.1080498   0.0726139
   15   0.0027168  -0.0009500  -0.0054844   0.1152453   0.0739781  -0.1391745
   16  -0.0236063   0.0004551   0.0067601  -0.0236067  -0.0004552   0.0067601
   17   0.0141246   0.0025184  -0.0121087  -0.0141249   0.0025184   0.0121086
   18  -0.0036778  -0.0012576   0.0025538  -0.0036777   0.0012575   0.0025536
   19  -0.0002256   0.0001090  -0.0139076  -0.0002256  -0.0001091  -0.0139074
   20  -0.0033093  -0.0002698   0.0242908   0.0033093  -0.0002698  -0.0242909
   21  -0.0011276  -0.0024245  -0.0053302  -0.0011276   0.0024245  -0.0053300
   22  -0.1741190   0.0964133   0.1137725   0.0086700  -0.0038863  -0.0117757
   23   0.0940695  -0.1080480  -0.0726128   0.0187500  -0.0113645  -0.0147217
   24   0.1152457  -0.0739770  -0.1391745   0.0027167   0.0009499  -0.0054843
   25  -0.0625607  -0.0307731   0.0753509  -0.0060201  -0.0031645   0.0092895
   26  -0.0272356  -0.0996558   0.1119763  -0.0054363  -0.0132895   0.0238689
   27   0.0720382   0.1140424  -0.2584075  -0.0049220  -0.0049261   0.0096272
            7           8           9          10          11          12
    1  -0.1288208   0.0571301  -0.0489125  -0.0060202   0.0054364  -0.0049221
    2   0.0962650  -0.0734028   0.0693107   0.0031647  -0.0132895   0.0049261
    3  -0.0481291   0.0418071  -0.1079991   0.0092897  -0.0238688   0.0096273
    4  -0.1288197  -0.0571307  -0.0489116  -0.0625618   0.0272365   0.0720400
    5  -0.0962659  -0.0734050  -0.0693111   0.0307741  -0.0996560  -0.1140420
    6  -0.0481283  -0.0418073  -0.1079983   0.0753528  -0.1119758  -0.2584061
    7   0.4278391   0.0000005   0.0766572   0.0058812   0.0018446   0.0050264
    8   0.0000005   0.2340487   0.0000017  -0.0122998  -0.0049093  -0.0058120
    9   0.0766572   0.0000017   0.6269509  -0.0247056   0.0007690  -0.0149391
   10   0.0058812  -0.0122998  -0.0247056   0.0638996  -0.0304962  -0.0737996
   11   0.0018446  -0.0049093   0.0007690  -0.0304962   0.1097455   0.1210459
   12   0.0050264  -0.0058120  -0.0149391  -0.0737996   0.1210459   0.2711621
   13  -0.0126170  -0.0092902   0.0159023  -0.0031451  -0.0027023   0.0014820
   14  -0.0023009  -0.0066723  -0.0014766   0.0104390   0.0088131  -0.0066569
   15  -0.0116674  -0.0093192   0.0102973   0.0154196   0.0138705  -0.0100665
   16  -0.1171300   0.0000003   0.0419652   0.0025236  -0.0012954   0.0017927
   17   0.0000003  -0.0268815  -0.0000001   0.0017949   0.0004012   0.0015825
   18   0.0395134  -0.0000001  -0.0551282  -0.0001456  -0.0001431   0.0015286
   19  -0.0395969  -0.0000001  -0.0031915  -0.0020570   0.0010788  -0.0013025
   20   0.0000000  -0.0371966  -0.0000010  -0.0037986   0.0001020  -0.0025629
   21  -0.0066311  -0.0000010  -0.3465417  -0.0006429   0.0006180   0.0001588
   22  -0.0126172   0.0092902   0.0159022   0.0009502  -0.0030722   0.0005403
   23   0.0023008  -0.0066720   0.0014768   0.0023918  -0.0034417   0.0025191
   24  -0.0116675   0.0093191   0.0102972   0.0000887  -0.0013154   0.0007201
   25   0.0058812   0.0122997  -0.0247056   0.0005295   0.0019699  -0.0008571
   26  -0.0018444  -0.0049092  -0.0007693  -0.0019699   0.0022347  -0.0009997
   27   0.0050264   0.0058118  -0.0149390  -0.0008571   0.0009997   0.0002148
           13          14          15          16          17          18
    1   0.0086701  -0.0187498   0.0027168  -0.0236063   0.0141246  -0.0036778
    2   0.0038864  -0.0113644  -0.0009500   0.0004551   0.0025184  -0.0012576
    3  -0.0117759   0.0147215  -0.0054844   0.0067601  -0.0121087   0.0025538
    4  -0.1741176  -0.0940703   0.1152453  -0.0236067  -0.0141249  -0.0036777
    5  -0.0964140  -0.1080498   0.0739781  -0.0004552   0.0025184   0.0012575
    6   0.1137722   0.0726139  -0.1391745   0.0067601   0.0121086   0.0025536
    7  -0.0126170  -0.0023009  -0.0116674  -0.1171300   0.0000003   0.0395134
    8  -0.0092902  -0.0066723  -0.0093192   0.0000003  -0.0268815  -0.0000001
    9   0.0159023  -0.0014766   0.0102973   0.0419652  -0.0000001  -0.0551282
   10  -0.0031451   0.0104390   0.0154196   0.0025236   0.0017949  -0.0001456
   11  -0.0027023   0.0088131   0.0138705  -0.0012954   0.0004012  -0.0001431
   12   0.0014820  -0.0066569  -0.0100665   0.0017927   0.0015825   0.0015286
   13   0.1820476   0.1038914  -0.1193590  -0.0033325  -0.0027409  -0.0005896
   14   0.1038914   0.1167930  -0.0777506   0.0024905   0.0007890   0.0001974
   15  -0.1193590  -0.0777506   0.1409456  -0.0022702  -0.0018839   0.0003871
   16  -0.0033325   0.0024905  -0.0022702   0.1815675  -0.0000001  -0.0585594
   17  -0.0027409   0.0007890  -0.0018839  -0.0000001   0.0190088   0.0000002
   18  -0.0005896   0.0001974   0.0003871  -0.0585594   0.0000002   0.0489492
   19   0.0013933  -0.0009627  -0.0001059  -0.0156067   0.0000001   0.0278718
   20   0.0019521   0.0005707   0.0017976  -0.0000000   0.0004554   0.0000000
   21   0.0000957  -0.0001877   0.0009154   0.0040291  -0.0000000  -0.0027597
   22   0.0001510   0.0016546  -0.0000680  -0.0033325   0.0027409  -0.0005896
   23  -0.0016546   0.0025624  -0.0010581  -0.0024905   0.0007890  -0.0001974
   24  -0.0000680   0.0010581   0.0014599  -0.0022702   0.0018839   0.0003870
   25   0.0009502  -0.0023917   0.0000887   0.0025237  -0.0017949  -0.0001455
   26   0.0030722  -0.0034417   0.0013154   0.0012954   0.0004012   0.0001431
   27   0.0005403  -0.0025190   0.0007201   0.0017926  -0.0015824   0.0015286
           19          20          21          22          23          24
    1  -0.0002256  -0.0033093  -0.0011276  -0.1741190   0.0940695   0.1152457
    2   0.0001090  -0.0002698  -0.0024245   0.0964133  -0.1080480  -0.0739770
    3  -0.0139076   0.0242908  -0.0053302   0.1137725  -0.0726128  -0.1391745
    4  -0.0002256   0.0033093  -0.0011276   0.0086700   0.0187500   0.0027167
    5  -0.0001091  -0.0002698   0.0024245  -0.0038863  -0.0113645   0.0009499
    6  -0.0139074  -0.0242909  -0.0053300  -0.0117757  -0.0147217  -0.0054843
    7  -0.0395969   0.0000000  -0.0066311  -0.0126172   0.0023008  -0.0116675
    8  -0.0000001  -0.0371966  -0.0000010   0.0092902  -0.0066720   0.0093191
    9  -0.0031915  -0.0000010  -0.3465417   0.0159022   0.0014768   0.0102972
   10  -0.0020570  -0.0037986  -0.0006429   0.0009502   0.0023918   0.0000887
   11   0.0010788   0.0001020   0.0006180  -0.0030722  -0.0034417  -0.0013154
   12  -0.0013025  -0.0025629   0.0001588   0.0005403   0.0025191   0.0007201
   13   0.0013933   0.0019521   0.0000957   0.0001510  -0.0016546  -0.0000680
   14  -0.0009627   0.0005707  -0.0001877   0.0016546   0.0025624   0.0010581
   15  -0.0001059   0.0017976   0.0009154  -0.0000680  -0.0010581   0.0014599
   16  -0.0156067  -0.0000000   0.0040291  -0.0033325  -0.0024905  -0.0022702
   17   0.0000001   0.0004554  -0.0000000   0.0027409   0.0007890   0.0018839
   18   0.0278718   0.0000000  -0.0027597  -0.0005896  -0.0001974   0.0003870
   19   0.0569821  -0.0000000   0.0059516   0.0013933   0.0009627  -0.0001059
   20  -0.0000000   0.0359354   0.0000011  -0.0019521   0.0005706  -0.0017976
   21   0.0059516   0.0000011   0.3578132   0.0000957   0.0001877   0.0009154
   22   0.0013933  -0.0019521   0.0000957   0.1820491  -0.1038907  -0.1193593
   23   0.0009627   0.0005706   0.0001877  -0.1038907   0.1167912   0.0777494
   24  -0.0001059  -0.0017976   0.0009154  -0.1193593   0.0777494   0.1409456
   25  -0.0020570   0.0037985  -0.0006429  -0.0031449  -0.0104391   0.0154198
   26  -0.0010788   0.0001021  -0.0006180   0.0027022   0.0088129  -0.0138704
   27  -0.0013025   0.0025629   0.0001588   0.0014819   0.0066569  -0.0100665
           25          26          27
    1  -0.0625607  -0.0272356   0.0720382
    2  -0.0307731  -0.0996558   0.1140424
    3   0.0753509   0.1119763  -0.2584075
    4  -0.0060201  -0.0054363  -0.0049220
    5  -0.0031645  -0.0132895  -0.0049261
    6   0.0092895   0.0238689   0.0096272
    7   0.0058812  -0.0018444   0.0050264
    8   0.0122997  -0.0049092   0.0058118
    9  -0.0247056  -0.0007693  -0.0149390
   10   0.0005295  -0.0019699  -0.0008571
   11   0.0019699   0.0022347   0.0009997
   12  -0.0008571  -0.0009997   0.0002148
   13   0.0009502   0.0030722   0.0005403
   14  -0.0023917  -0.0034417  -0.0025190
   15   0.0000887   0.0013154   0.0007201
   16   0.0025237   0.0012954   0.0017926
   17  -0.0017949   0.0004012  -0.0015824
   18  -0.0001455   0.0001431   0.0015286
   19  -0.0020570  -0.0010788  -0.0013025
   20   0.0037985   0.0001021   0.0025629
   21  -0.0006429  -0.0006180   0.0001588
   22  -0.0031449   0.0027022   0.0014819
   23  -0.0104391   0.0088129   0.0066569
   24   0.0154198  -0.0138704  -0.0100665
   25   0.0638983   0.0304952  -0.0737977
   26   0.0304952   0.1097452  -0.1210462
   27  -0.0737977  -0.1210462   0.2711635
 Gradient time:  CPU 212.72 s  wall 212.72 s
 **********************************************************************
 **                                                                  **
 **                       VIBRATIONAL ANALYSIS                       **
 **                       --------------------                       **
 **                                                                  **
 **        VIBRATIONAL FREQUENCIES (CM**-1) AND NORMAL MODES         **
 **     FORCE CONSTANTS (mDYN/ANGSTROM) AND REDUCED MASSES (AMU)     **
 **                  INFRARED INTENSITIES (KM/MOL)                   **
 **                                                                  **
 **********************************************************************


 Mode:                 1                      2                      3
 Frequency:       321.85                 335.44                 623.90
 Force Cnst:      0.2248                 0.1789                 0.7820
 Red. Mass:       3.6829                 2.6993                 3.4097
 IR Active:          YES                    YES                    YES
 IR Intens:        1.912                  0.024                 25.380
 Raman Active:       YES                    YES                    YES
               X      Y      Z        X      Y      Z        X      Y      Z
 C         -0.207 -0.000  0.033   -0.196  0.022  0.041   -0.112 -0.040 -0.033
 C         -0.207  0.000  0.033    0.196  0.022 -0.041   -0.112  0.040 -0.033
 C         -0.005  0.000 -0.230    0.000  0.215  0.000   -0.182  0.000  0.268
 H         -0.544  0.064 -0.106    0.433  0.197 -0.063    0.254 -0.088  0.146
 H          0.022 -0.057  0.267    0.285 -0.249 -0.175   -0.415  0.143 -0.310
 Cl         0.174 -0.000  0.054   -0.000 -0.093 -0.000    0.150 -0.000 -0.067
 H         -0.006  0.000 -0.231    0.000  0.237  0.000   -0.041  0.000  0.266
 H          0.022  0.057  0.267   -0.285 -0.249  0.175   -0.415 -0.143 -0.310
 H         -0.544 -0.064 -0.105   -0.433  0.197  0.063    0.254  0.088  0.146
 TransDip  -0.038  0.000 -0.022    0.000  0.005  0.000   -0.160 -0.000  0.017

 Mode:                 4                      5                      6
 Frequency:       771.74                 817.48                 888.76
 Force Cnst:      0.3841                 0.4773                 1.7209
 Red. Mass:       1.0947                 1.2121                 3.6977
 IR Active:          YES                    YES                    YES
 IR Intens:        2.593                 10.029                  6.608
 Raman Active:       YES                    YES                    YES
               X      Y      Z        X      Y      Z        X      Y      Z
 C         -0.004  0.025  0.030    0.085 -0.042  0.001   -0.078 -0.259 -0.047
 C         -0.004 -0.025  0.030   -0.085 -0.042 -0.001   -0.078  0.259 -0.047
 C         -0.057 -0.000  0.027   -0.000  0.019  0.000    0.280  0.000  0.106
 H          0.077  0.425 -0.188    0.258  0.102  0.024   -0.170  0.474 -0.192
 H          0.169 -0.466 -0.152   -0.325 -0.114 -0.363   -0.077  0.108 -0.186
 Cl         0.011 -0.000 -0.011    0.000  0.007 -0.000   -0.036  0.000  0.014
 H         -0.103 -0.000  0.029   -0.000  0.571 -0.000    0.251 -0.000  0.107
 H          0.169  0.466 -0.152    0.325 -0.114  0.363   -0.077 -0.108 -0.186
 H          0.077 -0.425 -0.188   -0.258  0.102 -0.024   -0.170 -0.474 -0.192
 TransDip  -0.051 -0.000 -0.008   -0.000  0.101 -0.000    0.022 -0.000 -0.079

 Mode:                 7                      8                      9
 Frequency:       951.16                1058.27                1081.59
 Force Cnst:      2.1262                 0.8149                 0.9157
 Red. Mass:       3.9889                 1.2350                 1.3286
 IR Active:          YES                    YES                    YES
 IR Intens:        8.301                 21.646                  2.368
 Raman Active:       YES                    YES                    YES
               X      Y      Z        X      Y      Z        X      Y      Z
 C          0.128 -0.146  0.175   -0.074 -0.058 -0.033   -0.101 -0.044 -0.050
 C         -0.128 -0.146 -0.175   -0.074  0.058 -0.033    0.101 -0.045  0.050
 C         -0.000  0.365 -0.000    0.024 -0.000 -0.016    0.000 -0.003 -0.000
 H         -0.473 -0.175 -0.265    0.403 -0.216  0.256   -0.446  0.244 -0.270
 H          0.072 -0.017  0.184    0.329 -0.265  0.180   -0.248  0.209 -0.156
 Cl         0.000 -0.013 -0.000   -0.002  0.000  0.004   -0.000 -0.001  0.000
 H         -0.000 -0.036  0.000    0.093 -0.000 -0.021    0.000  0.224 -0.000
 H         -0.072 -0.017 -0.184    0.329  0.265  0.180    0.248  0.209  0.156
 H          0.473 -0.175  0.265    0.403  0.216  0.256    0.446  0.244  0.270
 TransDip  -0.000  0.092  0.000    0.122  0.000  0.086    0.000  0.049  0.000

 Mode:                10                     11                     12
 Frequency:      1092.78                1115.59                1187.63
 Force Cnst:      0.9586                 0.8471                 1.1229
 Red. Mass:       1.3624                 1.1552                 1.3512
 IR Active:          YES                    YES                    YES
 IR Intens:        5.748                  0.719                  0.435
 Raman Active:       YES                    YES                    YES
               X      Y      Z        X      Y      Z        X      Y      Z
 C         -0.037  0.050  0.056    0.010  0.026  0.040   -0.069  0.004  0.102
 C         -0.037 -0.050  0.056   -0.010  0.026 -0.040    0.069  0.004 -0.102
 C          0.068 -0.000 -0.112   -0.000 -0.093  0.000   -0.000 -0.029 -0.000
 H          0.295  0.047  0.100   -0.169  0.014 -0.082    0.103 -0.438  0.139
 H         -0.348 -0.054 -0.327    0.313 -0.140  0.210   -0.177  0.444 -0.023
 Cl        -0.011  0.000  0.017    0.000 -0.001 -0.000    0.000 -0.001 -0.000
 H          0.539  0.000 -0.127   -0.000  0.770 -0.000   -0.000  0.259 -0.000
 H         -0.348  0.054 -0.327   -0.313 -0.140 -0.210    0.177  0.444  0.023
 H          0.295 -0.047  0.100    0.169  0.014  0.082   -0.103 -0.438 -0.139
 TransDip   0.077 -0.000 -0.002   -0.000  0.027 -0.000    0.000  0.021  0.000

 Mode:                13                     14                     15
 Frequency:      1228.26                1315.16                1459.26
 Force Cnst:      1.9168                 1.4357                 1.3644
 Red. Mass:       2.1564                 1.4089                 1.0875
 IR Active:          YES                    YES                    YES
 IR Intens:        0.285                 43.000                  5.060
 Raman Active:       YES                    YES                    YES
               X      Y      Z        X      Y      Z        X      Y      Z
 C         -0.052  0.140 -0.088    0.038 -0.046 -0.015    0.020 -0.054  0.013
 C         -0.052 -0.140 -0.088    0.038  0.046 -0.015   -0.020 -0.054 -0.013
 C          0.125  0.000  0.168   -0.170 -0.000 -0.005   -0.000 -0.015 -0.000
 H         -0.321 -0.250 -0.134   -0.033  0.144 -0.080    0.315  0.370 -0.127
 H          0.084 -0.268 -0.003    0.141  0.131  0.169    0.006  0.347  0.352
 Cl        -0.010  0.000  0.006    0.001  0.000  0.008   -0.000  0.000 -0.000
 H          0.581  0.000  0.184    0.881 -0.000 -0.030   -0.000  0.025 -0.000
 H          0.084  0.268 -0.003    0.141 -0.131  0.169   -0.006  0.347 -0.352
 H         -0.321  0.250 -0.134   -0.033 -0.144 -0.080   -0.315  0.370  0.127
 TransDip   0.017  0.000  0.004   -0.205  0.000  0.048   -0.000  0.072  0.000

 Mode:                16                     17                     18
 Frequency:      1494.15                3128.43                3131.19
 Force Cnst:      1.7040                 6.0605                 6.1135
 Red. Mass:       1.2955                 1.0510                 1.0583
 IR Active:          YES                    YES                    YES
 IR Intens:        7.482                 12.247                  3.648
 Raman Active:       YES                    YES                    YES
               X      Y      Z        X      Y      Z        X      Y      Z
 C         -0.051  0.087 -0.033   -0.021  0.038 -0.006   -0.022  0.041 -0.008
 C         -0.051 -0.087 -0.033    0.021  0.038  0.006   -0.022 -0.042 -0.008
 C          0.054  0.000  0.028    0.000 -0.000 -0.000    0.003  0.000 -0.003
 H          0.332  0.346 -0.141    0.121 -0.194 -0.379   -0.123  0.194  0.386
 H         -0.007  0.319  0.363   -0.372 -0.261  0.309    0.367  0.254 -0.307
 Cl        -0.001 -0.000 -0.001    0.000 -0.000  0.000    0.000  0.000  0.000
 H         -0.072 -0.000  0.036    0.000  0.001  0.000    0.003  0.000  0.064
 H         -0.007 -0.319  0.363    0.372 -0.261 -0.309    0.367 -0.254 -0.307
 H          0.332 -0.346 -0.141   -0.121 -0.194  0.379   -0.123 -0.194  0.386
 TransDip   0.079  0.000  0.037   -0.000  0.112  0.000   -0.061 -0.000  0.003

 Mode:                19                     20                     21
 Frequency:      3189.06                3211.25                3224.73
 Force Cnst:      6.5464                 6.8008                 6.8304
 Red. Mass:       1.0925                 1.1193                 1.1148
 IR Active:          YES                    YES                    YES
 IR Intens:        3.273                  0.428                  7.952
 Raman Active:       YES                    YES                    YES
               X      Y      Z        X      Y      Z        X      Y      Z
 C         -0.005 -0.005  0.012    0.037  0.003 -0.061    0.037  0.002 -0.058
 C         -0.005  0.005  0.012   -0.037  0.003  0.061    0.037 -0.002 -0.058
 C         -0.004 -0.000 -0.085    0.000 -0.000 -0.000    0.000 -0.000 -0.016
 H          0.037 -0.056 -0.105    0.141 -0.249 -0.471   -0.136  0.243  0.450
 H          0.030  0.025 -0.027    0.299  0.211 -0.240   -0.301 -0.219  0.244
 Cl         0.000  0.000  0.000   -0.000  0.000  0.000   -0.000 -0.000  0.000
 H          0.018  0.000  0.978    0.000 -0.004  0.000    0.006  0.000  0.184
 H          0.030 -0.025 -0.027   -0.299  0.211  0.240   -0.301  0.219  0.244
 H          0.037  0.056 -0.105   -0.141 -0.249  0.471   -0.136 -0.243  0.450
 TransDip   0.028 -0.000 -0.051    0.000 -0.021 -0.000    0.056  0.000 -0.071

 STANDARD THERMODYNAMIC QUANTITIES AT   298.15 K  AND     1.00 ATM

   This Molecule has  0 Imaginary Frequencies
   Zero point vibrational energy:       45.214 kcal/mol

   Atom    1 Element C  Has Mass   12.00000
   Atom    2 Element C  Has Mass   12.00000
   Atom    3 Element C  Has Mass   12.00000
   Atom    4 Element H  Has Mass    1.00783
   Atom    5 Element H  Has Mass    1.00783
   Atom    6 Element Cl Has Mass   34.96885
   Atom    7 Element H  Has Mass    1.00783
   Atom    8 Element H  Has Mass    1.00783
   Atom    9 Element H  Has Mass    1.00783
   Molecular Mass:    76.008000 amu
   Principal axes and moments of inertia in amu*Bohr^2:
                             1           2           3
    Eigenvalues --      108.66882   474.02654   510.47092
          X               1.00000    -0.00000     0.00211
          Y               0.00000     1.00000     0.00000
          Z              -0.00211    -0.00000     1.00000
   Rotational Symmetry Number is   1
   The Molecule is an Asymmetric Top
   Translational Enthalpy:        0.889 kcal/mol
   Rotational Enthalpy:           0.889 kcal/mol
   Vibrational Enthalpy:         46.054 kcal/mol
   gas constant (RT):             0.592 kcal/mol
   Translational Entropy:        38.900  cal/mol.K
   Rotational Entropy:           24.778  cal/mol.K
   Vibrational Entropy:           4.025  cal/mol.K

   Total Enthalpy:               48.424 kcal/mol
   Total Entropy:                67.704  cal/mol.K

 ======================================================================

 STANDARD THERMODYNAMIC QUANTITIES FOR ANHARMONIC VIBRATION -- TOSH

   Zero point vibrational energy: ************ kcal/mol

   Vibrational Enthalpy:       Infinity kcal/mol
   Vibrational Entropy:             NaN  cal/mol.K

   Total Enthalpy:             Infinity kcal/mol
   Total Entropy:                   NaN  cal/mol.K

 ======================================================================

 STANDARD THERMODYNAMIC QUANTITIES FOR ANHARMONIC VIBRATION -- VPT2

   Zero point vibrational energy: ************ kcal/mol

   Vibrational Enthalpy:       Infinity kcal/mol
   Vibrational Entropy:             NaN  cal/mol.K

   Total Enthalpy:             Infinity kcal/mol
   Total Entropy:                   NaN  cal/mol.K

 ======================================================================

Archival summary:
1\1\garfield\FREQ\ProcedureUnspecified\BasisUnspecified\l135\taweetha\ThuOct1103:29:252018ThuOct1103:29:252018\0\\#,FREQ,ProcedureUnspecified,BasisUnspecified,\\0,1\Cl\C,1,1.78896\H,2,1.08103,1,110.176\C,2,1.49629,1,119.482,3,144.377,0\H,4,1.08263,2,117.392,1,2.48941,0\H,4,1.0838,2,117.575,1,-141.207,0\C,2,1.49629,1,119.483,3,-144.377,0\H,7,1.08263,2,117.392,1,-2.48878,0\H,7,1.0838,2,117.575,1,141.208,0\\\@

 Total job time:  227.15s(wall), 227.15s(cpu) 
 Thu Oct 11 03:29:25 2018

        *************************************************************
        *                                                           *
        *  Thank you very much for using Q-Chem.  Have a nice day.  *
        *                                                           *
        *************************************************************
