# Supplementary material for: Geometric and energetic data from ab initio calculations of haloethene, haloimine, halomethylenephosphine, haloiminophosphine, halodiazene, halodiphosphene and halocyclopropane
Source: Data Brief. 2019 Nov 2;27:104738. doi: 10.1016/j.dib.2019.104738 (PMC6861602; doi:10.1016/j.dib.2019.104738)
Supplement: Multimedia component 3 [file mmc3.zip › CCC/B3LYP/HHCCCClI.out]

Q-Chem Developer Version!
                  Welcome to Q-Chem
     A Quantum Leap Into The Future Of Chemistry


 Q-Chem 5.1, Q-Chem, Inc., Pleasanton, CA (2018)

 Yihan Shao,  Zhengting Gan,  E. Epifanovsky,  A. T. B. Gilbert,  M. Wormit,  
 J. Kussmann,  A. W. Lange,  A. Behn,  Jia Deng,  Xintian Feng,  D. Ghosh,  
 M. Goldey,  P. R. Horn,  L. D. Jacobson,  I. Kaliman,  T. Kus,  A. Landau,  
 Jie Liu,  E. I. Proynov,  R. M. Richard,  R. P. Steele,  E. J. Sundstrom,  
 H. L. Woodcock III,  P. M. Zimmerman,  D. Zuev,  B. Albrecht,  E. Alguire,  
 S. A. Baeppler,  D. Barton,  Z. Benda,  Y. A. Bernard,  E. J. Berquist,  
 K. B. Bravaya,  H. Burton,  D. Casanova,  Chun-Min Chang,  Yunqing Chen,  
 A. Chien,  K. D. Closser,  M. P. Coons,  S. Coriani,  S. Dasgupta,  
 A. L. Dempwolff,  M. Diedenhofen,  Hainam Do,  R. G. Edgar,  Po-Tung Fang,  
 S. Faraji,  S. Fatehi,  Qingguo Feng,  K. D. Fenk,  J. Fosso-Tande,  
 Qinghui Ge,  A. Ghysels,  G. Gidofalvi,  J. Gomes,  J. Gonthier,  A. Gunina,  
 D. Hait,  M. W. D. Hanson-Heine,  P. H. P. Harbach,  A. W. Hauser,  
 J. E. Herr,  E. G. Hohenstein,  Z. C. Holden,  Kerwin Hui,  B. C. Huynh,  
 T.-C. Jagau,  Hyunjun Ji,  B. Kaduk,  K. Khistyaev,  Jaehoon Kim,  
 P. Klunzinger,  K. Koh,  D. Kosenkov,  L. Koulias,  T. Kowalczyk,  
 C. M. Krauter,  A. Kunitsa,  Ka Un Lao,  A. Laurent,  K. V. Lawler,  
 Joonho Lee,  D. Lefrancois,  S. Lehtola,  D. S. Levine,  Yi-Pei Li,  
 You-Sheng Lin,  Fenglai Liu,  E. Livshits,  A. Luenser,  P. Manohar,  
 E. Mansoor,  S. F. Manzer,  Shan-Ping Mao,  Yuezhi Mao,  N. Mardirossian,  
 A. V. Marenich,  T. Markovich,  L. A. Martinez-Martinez,  S. A. Maurer,  
 N. J. Mayhall,  S. C. McKenzie,  J.-M. Mewes,  A. F. Morrison,  
 J. W. Mullinax,  K. Nanda,  T. S. Nguyen-Beck,  R. Olivares-Amaya,  
 J. A. Parkhill,  T. M. Perrine,  F. Plasser,  P. Pokhilko,  S. Prager,  
 A. Prociuk,  E. Ramos,  D. R. Rehn,  F. Rob,  M. Schneider,  N. Sergueev,  
 S. M. Sharada,  S. Sharma,  D. W. Small,  T. Stauch,  T. Stein,  
 Yu-Chuan Su,  A. J. W. Thom,  A. Tkatchenko,  T. Tsuchimochi,  N. M. Tubman,  
 L. Vogt,  M. L. Vidal,  O. Vydrov,  M. A. Watson,  J. Wenzel,  
 M. de Wergifosse,  T. A. Wesolowski,  A. White,  J. Witte,  A. Yamada,  
 Jun Yang,  K. Yao,  S. Yeganeh,  S. R. Yost,  Zhi-Qiang You,  A. Zech,  
 Igor Ying Zhang,  Xing Zhang,  Yan Zhao,  Ying Zhu,  B. R. Brooks,  
 G. K. L. Chan,  C. J. Cramer,  M. S. Gordon,  W. J. Hehre,  A. Klamt,  
 M. W. Schmidt,  C. D. Sherrill,  D. G. Truhlar,  A. Aspuru-Guzik,  R. Baer,  
 A. T. Bell,  N. A. Besley,  Jeng-Da Chai,  A. E. DePrince, III,  
 R. A. DiStasio Jr.,  A. Dreuw,  B. D. Dunietz,  T. R. Furlani,  
 Chao-Ping Hsu,  Yousung Jung,  Jing Kong,  D. S. Lambrecht,  WanZhen Liang,  
 C. Ochsenfeld,  V. A. Rassolov,  L. V. Slipchenko,  J. E. Subotnik,  
 T. Van Voorhis,  J. M. Herbert,  A. I. Krylov,  P. M. W. Gill,  M. Head-Gordon

 Contributors to earlier versions of Q-Chem not listed above: 
 R. D. Adamson,  B. Austin,  J. Baker,  G. J. O. Beran,  K. Brandhorst,  
 S. T. Brown,  E. F. C. Byrd,  A. K. Chakraborty,  C.-L. Cheng,  
 Siu Hung Chien,  D. M. Chipman,  D. L. Crittenden,  H. Dachsel,  
 R. J. Doerksen,  A. D. Dutoi,  L. Fusti-Molnar,  W. A. Goddard III,  
 A. Golubeva-Zadorozhnaya,  S. R. Gwaltney,  G. Hawkins,  A. Heyden,  
 S. Hirata,  G. Kedziora,  F. J. Keil,  C. Kelley,  Jihan Kim,  R. A. King,  
 R. Z. Khaliullin,  P. P. Korambath,  W. Kurlancheek,  A. M. Lee,  M. S. Lee,  
 S. V. Levchenko,  Ching Yeh Lin,  D. Liotard,  R. C. Lochan,  I. Lotan,  
 P. E. Maslen,  N. Nair,  D. P. O'Neill,  D. Neuhauser,  E. Neuscamman,  
 C. M. Oana,  R. Olson,  B. Peters,  R. Peverati,  P. A. Pieniazek,  
 Y. M. Rhee,  J. Ritchie,  M. A. Rohrdanz,  E. Rosta,  N. J. Russ,  
 H. F. Schaefer III,  N. E. Schultz,  N. Shenvi,  A. C. Simmonett,  A. Sodt,  
 D. Stuck,  K. S. Thanthiriwatte,  V. Vanovschi,  Tao Wang,  A. Warshel,  
 C. F. Williams,  Q. Wu,  X. Xu,  W. Zhang

 Please cite Q-Chem as follows:
 Y. Shao et al., Mol. Phys. 113, 184-215 (2015)
 DOI: 10.1080/00268976.2014.952696

 Q-Chem 5.1.1 for Intel X86 EM64T Linux

 Parts of Q-Chem use Armadillo 8.300.2 (Tropical Shenanigans).
 http://arma.sourceforge.net/

 Q-Chem begins on Thu Oct 11 03:24:09 2018  

Host: 
0

     Scratch files written to /scratch/taweetham/qchem32105//
Input Ideriv = 2
Curr. Ideriv = -1
Max.  Ideriv = 2

Checking the input file for inconsistencies... 	...done.

--------------------------------------------------------------
User input:
--------------------------------------------------------------
$molecule
0 1
C 
C 1 CC 
C 2 CC 1 60.0
H 2 CH 1 ANG  3 pDHA
H 2 CH 1 ANG  3 mDHA
Cl 3 CCl 1 ANG  2 mDHA
I 3 CI 1 ANG  2 pDHA
H 1 CH 2 ANG  3 pDHA
H 1 CH 2 ANG  3 mDHA

CC=1.54
CH=1.09
CF=1.35
CCl=1.77
CBr=1.94
CI=2.14
ANG=118.0
pDHA=107.9
mDHA=-107.9
$end

$rem
   job_type	optimization
   basis	6-311++g**
   method	b3lyp
   mem_total	32000
$end

--------------------------------------------------------------
 ----------------------------------------------------------------
             Standard Nuclear Orientation (Angstroms)
    I     Atom           X                Y                Z
 ----------------------------------------------------------------
    1      C      -1.5119575095     1.4267176035     0.7701192587
    2      C      -1.5121611544     1.4271120492    -0.7698806773
    3      C      -0.9444721864     0.2200408957    -0.0002648862
    4      H      -2.4668677093     1.3051647321    -1.2815096893
    5      H      -0.8093664347     2.0846798088    -1.2815292123
    6      Cl     -1.8817665865    -1.2814181105    -0.0000192824
    7      I       1.1764786301    -0.0648583269    -0.0000062711
    8      H      -0.8090274521     2.0840232238     1.2819186881
    9      H      -2.4665287267     1.3045081471     1.2819382111
 ----------------------------------------------------------------
 Molecular Point Group                 C1    NOp =  1
 Largest Abelian Subgroup              C1    NOp =  1
 Nuclear Repulsion Energy =   501.6287749887 hartrees
 There are       46 alpha and       46 beta electrons
 Requested basis set is 6-311++G(d,p)
 There are 75 shells and 186 basis functions

 Total QAlloc Memory Limit  32000 MB
 Mega-Array Size       188 MB
 MEM_STATIC part       192 MB
 A cutoff of  1.0D-11 yielded   2495 shell pairs
 There are     16018 function pairs (     17660 Cartesian)
 Smallest overlap matrix eigenvalue = 6.37E-05

 Scale SEOQF with 1.000000e-01/1.000000e-01/1.000000e-01

 Standard Electronic Orientation quadrupole field applied
 Nucleus-field energy     =     0.0000000096 hartrees
 Guess from superposition of atomic densities
 Warning:  Energy on first SCF cycle will be non-variational
 SAD guess density has 92.000000 electrons

 -----------------------------------------------------------------------
  General SCF calculation program by
  Eric Jon Sundstrom, Paul Horn, Yuezhi Mao, Dmitri Zuev, Alec White,
  David Stuck, Shaama M.S., Shane Yost, Joonho Lee, David Small,
  Daniel Levine, Susi Lehtola, Hugh Burton, Evgeny Epifanovsky
 -----------------------------------------------------------------------
 Exchange:     0.2000 Hartree-Fock + 0.0800 Slater + 0.7200 B88
 Correlation:  0.1900 VWN1RPA + 0.8100 LYP
 Using SG-1 standard quadrature grid
 A restricted SCF calculation will be
 performed using DIIS
 SCF converges when DIIS error is below 1.0e-08
 ---------------------------------------
  Cycle       Energy         DIIS error
 ---------------------------------------
    1   -7497.1823389781      3.94e-02  
    2   -7496.3963503589      3.81e-03  
    3   -7496.3523977828      4.89e-03  
    4   -7496.4585277408      3.71e-04  
    5   -7496.4590908205      1.66e-04  
    6   -7496.4591862385      6.71e-05  
    7   -7496.4592011815      2.60e-05  
    8   -7496.4592041624      3.57e-06  
    9   -7496.4592042213      1.68e-06  
   10   -7496.4592042291      1.83e-07  
   11   -7496.4592042292      4.53e-08  
   12   -7496.4592042292      6.32e-09  Convergence criterion met
 ---------------------------------------
 SCF time:   CPU 30.33s  wall 30.00s 
 SCF   energy in the final basis set =    -7496.4592042292
 Total energy in the final basis set =    -7496.4592042292

 --------------------------------------------------------------

                    Orbital Energies (a.u.)
 --------------------------------------------------------------

 Alpha MOs
 -- Occupied --
*******-176.305-165.709-165.707-165.707-101.563 -35.802 -31.295
-31.289 -31.289 -22.945 -22.944 -22.944 -22.939 -22.939 -10.295
-10.212 -10.211  -9.477  -7.242  -7.232  -7.232  -6.351  -4.764
 -4.749  -4.748  -2.029  -2.025  -2.024  -2.012  -2.011  -0.912
 -0.827  -0.678  -0.635  -0.574  -0.509  -0.483  -0.403  -0.393
 -0.389  -0.362  -0.306  -0.302  -0.272  -0.262
 -- Virtual --
 -0.065  -0.009  -0.004   0.013   0.024   0.032   0.048   0.058
  0.067   0.078   0.081   0.088   0.105   0.115   0.118   0.121
  0.125   0.134   0.138   0.154   0.161   0.171   0.177   0.180
  0.218   0.224   0.228   0.252   0.253   0.261   0.273   0.273
  0.388   0.410   0.428   0.439   0.448   0.450   0.470   0.474
  0.483   0.501   0.504   0.554   0.579   0.583   0.596   0.612
  0.614   0.633   0.656   0.685   0.699   0.746   0.792   0.828
  0.864   0.906   0.934   0.952   0.994   1.073   1.131   1.176
  1.241   1.320   1.334   1.360   1.400   1.427   1.450   1.493
  1.517   1.536   1.577   1.613   1.687   1.706   1.738   1.774
  1.820   1.895   1.934   2.018   2.057   2.178   2.186   2.199
  2.209   2.291   2.304   2.424   2.484   2.518   2.540   2.592
  2.670   2.701   2.720   2.819   2.862   2.904   2.979   3.174
  3.416   3.611   3.806   3.824   3.988   4.003   4.069   4.135
  4.258   4.323   4.431   6.035   6.055   6.093   9.738  23.546
 23.807  23.856  25.865  25.921  26.408  27.876  28.370  28.386
 28.392  28.548  28.554  28.581  28.616  28.696 127.908 127.920
127.943 151.671 215.7251901.834
 --------------------------------------------------------------

          Ground-State Mulliken Net Atomic Charges

     Atom                 Charge (a.u.)
  ----------------------------------------
      1 C                    -0.407428
      2 C                    -0.407548
      3 C                    -0.096717
      4 H                     0.150943
      5 H                     0.165659
      6 Cl                    0.179769
      7 I                     0.098682
      8 H                     0.165696
      9 H                     0.150942
  ----------------------------------------
  Sum of atomic charges =     0.000000

 -----------------------------------------------------------------
                    Cartesian Multipole Moments
 -----------------------------------------------------------------
    Charge (ESU x 10^10)
                 0.0000
    Dipole Moment (Debye)
         X      -0.7416      Y       1.9548      Z       0.0003
       Tot       2.0907
    Quadrupole Moments (Debye-Ang)
        XX     -56.9728     XY      -2.7645     YY     -59.0471
        XZ       0.0006     YZ      -0.0010     ZZ     -60.1164
    Octopole Moments (Debye-Ang^2)
       XXX      50.6101    XXY      -0.6957    XYY      13.7711
       YYY      -7.2642    XXZ       0.0020    XYZ       0.0026
       YYZ      -0.0018    XZZ      12.8118    YZZ       1.3064
       ZZZ       0.0022
    Hexadecapole Moments (Debye-Ang^3)
      XXXX    -766.0513   XXXY      -4.3216   XXYY    -196.0267
      XYYY      16.9364   YYYY    -377.6479   XXXZ       0.0048
      XXYZ      -0.0076   XYYZ       0.0038   YYYZ      -0.0110
      XXZZ    -154.9411   XYZZ      -3.7717   YYZZ     -82.7997
      XZZZ      -0.0027   YZZZ       0.0017   ZZZZ    -145.4344
 -----------------------------------------------------------------
 Calculating analytic gradient of the SCF energy
 Gradient of SCF Energy
            1           2           3           4           5           6
    1  -0.0046371  -0.0046403   0.0192133  -0.0039016   0.0018986   0.0018111
    2   0.0083078   0.0083325  -0.0340931   0.0024184   0.0041500   0.0018568
    3   0.0135357  -0.0135218  -0.0000596  -0.0028144  -0.0026464   0.0000207
            7           8           9
    1  -0.0077458   0.0019025  -0.0039006
    2   0.0024671   0.0041444   0.0024162
    3   0.0000167   0.0026505   0.0028186
 Max gradient component =       3.409E-02
 RMS gradient           =       9.160E-03
 Gradient time:  CPU 8.78 s  wall 8.78 s
 Geometry Optimization Parameters
   NAtoms,    NIC,     NZ,  NCons,   NDum,   NFix, NCnnct, MaxDiis
        9      69       9       0       0       0       0       0


** GEOMETRY OPTIMIZATION IN DELOCALIZED INTERNAL COORDINATES **
   Searching for a Minimum

   Optimization Cycle:   1

                       Coordinates (Angstroms)
     ATOM                X               Y               Z
      1  C        -1.5119575095    1.4267176035    0.7701192587
      2  C        -1.5121611544    1.4271120492   -0.7698806773
      3  C        -0.9444721864    0.2200408957   -0.0002648862
      4  H        -2.4668677093    1.3051647321   -1.2815096893
      5  H        -0.8093664347    2.0846798088   -1.2815292123
      6  Cl       -1.8817665865   -1.2814181105   -0.0000192824
      7  I         1.1764786301   -0.0648583269   -0.0000062711
      8  H        -0.8090274521    2.0840232238    1.2819186881
      9  H        -2.4665287267    1.3045081471    1.2819382111
   Point Group: c1    Number of degrees of freedom:    21


   Energy is  -7496.459204229


 Attempting to Generate Delocalized Internal Coordinates

 21 Hessian modes will be used to form the next step
  Hessian Eigenvalues:
     0.015727    0.020947    0.020947    0.025421    0.030502    0.030782
     0.080272    0.083665    0.088584    0.091779    0.108095    0.131134
     0.134501    0.251101    0.263427    0.285189    0.286300    0.348126
     0.348126    0.348126    0.348126

 Minimum Search - Taking Simple RFO Step
 Searching for Lamda that Minimizes Along All modes
 Value Taken    Lamda =  -0.00411160
 Step Taken.  Stepsize is  0.173034

                             Maximum     Tolerance    Cnvgd?
         Gradient           0.018356      0.000300      NO
         Displacement       0.137564      0.001200      NO
         Energy change     *********      0.000001      NO


 New Cartesian Coordinates Obtained by Inverse Iteration

 Displacement from previous Coordinates is:  0.153029
 ----------------------------------------------------------------
             Standard Nuclear Orientation (Angstroms)
    I     Atom           X                Y                Z
 ----------------------------------------------------------------
    1      C      -1.5140071926     1.4312804386     0.7606219006
    2      C      -1.5141085297     1.4314948815    -0.7601954141
    3      C      -0.9595500499     0.2551479206    -0.0000113294
    4      H      -2.4547485160     1.2765644899    -1.2747555179
    5      H      -0.8085500374     2.0696157045    -1.2767211370
    6      Cl     -1.9073289727    -1.2451166598    -0.0002962182
    7      I       1.1956378821    -0.0585551997    -0.0003157289
    8      H      -0.8084173663     2.0693174100     1.2772049479
    9      H      -2.4545963472     1.2762210373     1.2752346363
 ----------------------------------------------------------------
 Molecular Point Group                 C1    NOp =  1
 Largest Abelian Subgroup              C1    NOp =  1
 Nuclear Repulsion Energy =   499.9456326534 hartrees
 There are       46 alpha and       46 beta electrons
 Applying Cartesian multipole field
    Component          Value
    ---------          -----
     (2,0,0)        1.00000E-11
     (0,2,0)        2.00000E-11
     (0,0,2)       -3.00000E-11
 Nucleus-field energy     =     0.0000000097 hartrees
 Requested basis set is 6-311++G(d,p)
 There are 75 shells and 186 basis functions
 A cutoff of  1.0D-11 yielded   2492 shell pairs
 There are     16007 function pairs (     17647 Cartesian)
 Smallest overlap matrix eigenvalue = 5.69E-05
 Guess MOs from SCF MO coefficient file

 -----------------------------------------------------------------------
  General SCF calculation program by
  Eric Jon Sundstrom, Paul Horn, Yuezhi Mao, Dmitri Zuev, Alec White,
  David Stuck, Shaama M.S., Shane Yost, Joonho Lee, David Small,
  Daniel Levine, Susi Lehtola, Hugh Burton, Evgeny Epifanovsky
 -----------------------------------------------------------------------
 Exchange:     0.2000 Hartree-Fock + 0.0800 Slater + 0.7200 B88
 Correlation:  0.1900 VWN1RPA + 0.8100 LYP
 Using SG-1 standard quadrature grid
 A restricted SCF calculation will be
 performed using DIIS
 SCF converges when DIIS error is below 1.0e-08
 ---------------------------------------
  Cycle       Energy         DIIS error
 ---------------------------------------
    1   -7496.4605257563      4.86e-04  
    2   -7496.4614982406      1.59e-04  
    3   -7496.4615206933      1.39e-04  
    4   -7496.4616001338      2.21e-05  
    5   -7496.4616023607      7.12e-06  
    6   -7496.4616024893      2.99e-06  
    7   -7496.4616025244      9.57e-07  
    8   -7496.4616025281      8.06e-08  
    9   -7496.4616025281      1.93e-08  
   10   -7496.4616025281      5.59e-09  Convergence criterion met
 ---------------------------------------
 SCF time:   CPU 26.06s  wall 26.00s 
 SCF   energy in the final basis set =    -7496.4616025281
 Total energy in the final basis set =    -7496.4616025281

 --------------------------------------------------------------

                    Orbital Energies (a.u.)
 --------------------------------------------------------------

 Alpha MOs
 -- Occupied --
*******-176.304-165.708-165.706-165.706-101.563 -35.801 -31.294
-31.288 -31.288 -22.945 -22.943 -22.943 -22.939 -22.939 -10.293
-10.209 -10.209  -9.477  -7.242  -7.232  -7.232  -6.350  -4.763
 -4.748  -4.747  -2.028  -2.024  -2.023  -2.011  -2.011  -0.922
 -0.831  -0.673  -0.639  -0.575  -0.516  -0.486  -0.406  -0.393
 -0.386  -0.364  -0.307  -0.303  -0.272  -0.264
 -- Virtual --
 -0.071  -0.009  -0.005   0.013   0.024   0.032   0.048   0.063
  0.067   0.080   0.082   0.088   0.106   0.115   0.119   0.123
  0.126   0.135   0.137   0.154   0.162   0.172   0.178   0.182
  0.216   0.226   0.230   0.253   0.258   0.266   0.281   0.284
  0.386   0.409   0.426   0.440   0.448   0.449   0.470   0.475
  0.484   0.499   0.501   0.552   0.585   0.587   0.594   0.615
  0.615   0.635   0.665   0.683   0.705   0.740   0.795   0.826
  0.864   0.907   0.946   0.962   0.995   1.072   1.127   1.171
  1.235   1.333   1.334   1.364   1.393   1.443   1.470   1.501
  1.513   1.534   1.586   1.620   1.686   1.708   1.739   1.795
  1.834   1.904   1.957   2.036   2.078   2.185   2.190   2.206
  2.222   2.294   2.310   2.427   2.484   2.530   2.552   2.618
  2.678   2.708   2.728   2.841   2.885   2.948   2.997   3.227
  3.455   3.633   3.822   3.832   3.987   4.002   4.068   4.132
  4.257   4.355   4.423   6.034   6.053   6.089   9.738  23.598
 23.852  23.882  25.869  25.923  26.414  27.871  28.369  28.385
 28.390  28.548  28.554  28.580  28.613  28.694 127.908 127.919
127.942 151.667 215.7251901.830
 --------------------------------------------------------------

          Ground-State Mulliken Net Atomic Charges

     Atom                 Charge (a.u.)
  ----------------------------------------
      1 C                    -0.415222
      2 C                    -0.415204
      3 C                    -0.062597
      4 H                     0.150841
      5 H                     0.168264
      6 Cl                    0.170546
      7 I                     0.084275
      8 H                     0.168254
      9 H                     0.150844
  ----------------------------------------
  Sum of atomic charges =     0.000000

 -----------------------------------------------------------------
                    Cartesian Multipole Moments
 -----------------------------------------------------------------
    Charge (ESU x 10^10)
                 0.0000
    Dipole Moment (Debye)
         X      -0.7830      Y       1.9505      Z       0.0004
       Tot       2.1018
    Quadrupole Moments (Debye-Ang)
        XX     -57.0404     XY      -2.7168     YY     -59.1347
        XZ      -0.0008     YZ       0.0003     ZZ     -59.9815
    Octopole Moments (Debye-Ang^2)
       XXX      50.1300    XXY      -1.8638    XYY      13.8674
       YYY      -9.7416    XXZ       0.0086    XYZ       0.0002
       YYZ       0.0093    XZZ      12.4678    YZZ       0.5459
       ZZZ       0.0326
    Hexadecapole Moments (Debye-Ang^3)
      XXXX    -782.0211   XXXY      -2.4058   XXYY    -198.3010
      XYYY      18.3052   YYYY    -371.4245   XXXZ       0.0151
      XXYZ      -0.0067   XYYZ       0.0111   YYYZ      -0.0234
      XXZZ    -157.3640   XYZZ      -3.2571   YYZZ     -81.5015
      XZZZ       0.0196   YZZZ      -0.0222   ZZZZ    -143.4093
 -----------------------------------------------------------------
 Calculating analytic gradient of the SCF energy
 Gradient of SCF Energy
            1           2           3           4           5           6
    1  -0.0024637  -0.0024664   0.0041442   0.0000915   0.0003298  -0.0000233
    2   0.0039160   0.0039100  -0.0104499   0.0000035  -0.0005143   0.0021041
    3   0.0017546  -0.0017427   0.0000055  -0.0002964  -0.0003153  -0.0000057
            7           8           9
    1  -0.0000286   0.0003259   0.0000908
    2   0.0015340  -0.0005090   0.0000056
    3  -0.0000066   0.0003120   0.0002947
 Max gradient component =       1.045E-02
 RMS gradient           =       2.605E-03
 Gradient time:  CPU 8.76 s  wall 8.76 s
 Geometry Optimization Parameters
   NAtoms,    NIC,     NZ,  NCons,   NDum,   NFix, NCnnct, MaxDiis
        9      69       9       0       0       0       0       0

 Cartesian Hessian Update
 Hessian Updated using BFGS Update


** GEOMETRY OPTIMIZATION IN DELOCALIZED INTERNAL COORDINATES **
   Searching for a Minimum

   Optimization Cycle:   2

                       Coordinates (Angstroms)
     ATOM                X               Y               Z
      1  C        -1.5140071926    1.4312804386    0.7606219006
      2  C        -1.5141085297    1.4314948815   -0.7601954141
      3  C        -0.9595500499    0.2551479206   -0.0000113294
      4  H        -2.4547485160    1.2765644899   -1.2747555179
      5  H        -0.8085500374    2.0696157045   -1.2767211370
      6  Cl       -1.9073289727   -1.2451166598   -0.0002962182
      7  I         1.1956378821   -0.0585551997   -0.0003157289
      8  H        -0.8084173663    2.0693174100    1.2772049479
      9  H        -2.4545963472    1.2762210373    1.2752346363
   Point Group: c1    Number of degrees of freedom:    21


   Energy is  -7496.461602528

 Hessian Updated using BFGS Update

 19 Hessian modes will be used to form the next step
  Hessian Eigenvalues:
     0.015727    0.020947    0.022598    0.025265    0.030502    0.030782
     0.080272    0.083114    0.088584    0.090756    0.107835    0.127943
     0.134025    0.239701    0.251102    0.265230    0.287971    0.348124
     0.351753

 Minimum Search - Taking Simple RFO Step
 Searching for Lamda that Minimizes Along All modes
 Value Taken    Lamda =  -0.00032640
 Step Taken.  Stepsize is  0.063381

                             Maximum     Tolerance    Cnvgd?
         Gradient           0.004571      0.000300      NO
         Displacement       0.038123      0.001200      NO
         Energy change     -0.002398      0.000001      NO


 New Cartesian Coordinates Obtained by Inverse Iteration

 Displacement from previous Coordinates is:  0.048441
 ----------------------------------------------------------------
             Standard Nuclear Orientation (Angstroms)
    I     Atom           X                Y                Z
 ----------------------------------------------------------------
    1      C      -1.5112200074     1.4288067093     0.7591512527
    2      C      -1.5113590145     1.4290714073    -0.7588407023
    3      C      -0.9617644992     0.2636032874    -0.0000893536
    4      H      -2.4530791314     1.2722857390    -1.2699210084
    5      H      -0.8127281602     2.0783891271    -1.2695519943
    6      Cl     -1.9041797410    -1.2447616040    -0.0001834393
    7      I       1.1939550548    -0.0711257649    -0.0001629215
    8      H      -0.8124657594     2.0778912126     1.2699922466
    9      H      -2.4528278713     1.2718099090     1.2703720593
 ----------------------------------------------------------------
 Molecular Point Group                 C1    NOp =  1
 Largest Abelian Subgroup              C1    NOp =  1
 Nuclear Repulsion Energy =   500.3626940687 hartrees
 There are       46 alpha and       46 beta electrons
 Applying Cartesian multipole field
    Component          Value
    ---------          -----
     (2,0,0)        1.00000E-11
     (0,2,0)        2.00000E-11
     (0,0,2)       -3.00000E-11
 Nucleus-field energy     =     0.0000000096 hartrees
 Requested basis set is 6-311++G(d,p)
 There are 75 shells and 186 basis functions
 A cutoff of  1.0D-11 yielded   2492 shell pairs
 There are     16007 function pairs (     17647 Cartesian)
 Smallest overlap matrix eigenvalue = 5.43E-05
 Guess MOs from SCF MO coefficient file

 -----------------------------------------------------------------------
  General SCF calculation program by
  Eric Jon Sundstrom, Paul Horn, Yuezhi Mao, Dmitri Zuev, Alec White,
  David Stuck, Shaama M.S., Shane Yost, Joonho Lee, David Small,
  Daniel Levine, Susi Lehtola, Hugh Burton, Evgeny Epifanovsky
 -----------------------------------------------------------------------
 Exchange:     0.2000 Hartree-Fock + 0.0800 Slater + 0.7200 B88
 Correlation:  0.1900 VWN1RPA + 0.8100 LYP
 Using SG-1 standard quadrature grid
 A restricted SCF calculation will be
 performed using DIIS
 SCF converges when DIIS error is below 1.0e-08
 ---------------------------------------
  Cycle       Energy         DIIS error
 ---------------------------------------
    1   -7496.4616319904      1.68e-04  
    2   -7496.4617660558      4.51e-05  
    3   -7496.4617587204      6.07e-05  
    4   -7496.4617743914      1.24e-05  
    5   -7496.4617750766      2.60e-06  
    6   -7496.4617751010      9.21e-07  
    7   -7496.4617751050      1.85e-07  
    8   -7496.4617751051      3.27e-08  
    9   -7496.4617751052      8.18e-09  Convergence criterion met
 ---------------------------------------
 SCF time:   CPU 23.46s  wall 23.00s 
 SCF   energy in the final basis set =    -7496.4617751052
 Total energy in the final basis set =    -7496.4617751052

 --------------------------------------------------------------

                    Orbital Energies (a.u.)
 --------------------------------------------------------------

 Alpha MOs
 -- Occupied --
*******-176.304-165.708-165.706-165.706-101.562 -35.800 -31.294
-31.287 -31.287 -22.944 -22.943 -22.943 -22.938 -22.938 -10.293
-10.208 -10.208  -9.477  -7.242  -7.231  -7.231  -6.350  -4.762
 -4.747  -4.747  -2.028  -2.023  -2.023  -2.010  -2.010  -0.925
 -0.832  -0.672  -0.640  -0.576  -0.518  -0.487  -0.407  -0.393
 -0.385  -0.363  -0.307  -0.304  -0.271  -0.265
 -- Virtual --
 -0.071  -0.011  -0.005   0.013   0.024   0.033   0.048   0.064
  0.066   0.080   0.082   0.088   0.106   0.115   0.118   0.123
  0.126   0.135   0.137   0.154   0.163   0.172   0.180   0.183
  0.215   0.225   0.231   0.252   0.257   0.265   0.284   0.287
  0.387   0.409   0.426   0.441   0.449   0.449   0.471   0.475
  0.485   0.499   0.500   0.554   0.584   0.588   0.594   0.616
  0.617   0.636   0.663   0.684   0.703   0.739   0.795   0.826
  0.865   0.906   0.946   0.964   0.996   1.071   1.129   1.176
  1.236   1.331   1.334   1.364   1.393   1.444   1.473   1.503
  1.510   1.534   1.588   1.620   1.687   1.712   1.745   1.794
  1.838   1.909   1.958   2.037   2.079   2.189   2.190   2.210
  2.223   2.295   2.311   2.428   2.488   2.534   2.548   2.620
  2.682   2.710   2.730   2.845   2.892   2.947   3.002   3.243
  3.464   3.631   3.825   3.828   3.988   4.003   4.069   4.132
  4.257   4.365   4.422   6.035   6.053   6.089   9.737  23.614
 23.862  23.891  25.870  25.925  26.414  27.871  28.369  28.385
 28.390  28.549  28.554  28.581  28.614  28.694 127.908 127.920
127.942 151.667 215.7241901.830
 --------------------------------------------------------------

          Ground-State Mulliken Net Atomic Charges

     Atom                 Charge (a.u.)
  ----------------------------------------
      1 C                    -0.419668
      2 C                    -0.419689
      3 C                    -0.048028
      4 H                     0.150440
      5 H                     0.168991
      6 Cl                    0.166155
      7 I                     0.082360
      8 H                     0.169000
      9 H                     0.150439
  ----------------------------------------
  Sum of atomic charges =     0.000000

 -----------------------------------------------------------------
                    Cartesian Multipole Moments
 -----------------------------------------------------------------
    Charge (ESU x 10^10)
                -0.0000
    Dipole Moment (Debye)
         X      -0.7983      Y       1.9784      Z       0.0004
       Tot       2.1334
    Quadrupole Moments (Debye-Ang)
        XX     -57.0821     XY      -2.7839     YY     -59.0182
        XZ      -0.0002     YZ      -0.0003     ZZ     -60.0061
    Octopole Moments (Debye-Ang^2)
       XXX      50.0795    XXY      -1.5984    XYY      13.7949
       YYY      -8.3876    XXZ       0.0050    XYZ       0.0014
       YYZ       0.0036    XZZ      12.4818    YZZ       0.8611
       ZZZ       0.0182
    Hexadecapole Moments (Debye-Ang^3)
      XXXX    -780.7328   XXXY      -1.6543   XXYY    -197.9350
      XYYY      19.3137   YYYY    -370.2030   XXXZ       0.0085
      XXYZ      -0.0072   XYYZ       0.0077   YYYZ      -0.0186
      XXZZ    -157.0571   XYZZ      -2.7804   YYZZ     -81.4100
      XZZZ       0.0068   YZZZ      -0.0117   ZZZZ    -143.1265
 -----------------------------------------------------------------
 Calculating analytic gradient of the SCF energy
 Gradient of SCF Energy
            1           2           3           4           5           6
    1   0.0001503   0.0001506  -0.0008233   0.0002063  -0.0001452   0.0002267
    2   0.0004306   0.0004282  -0.0019201  -0.0002391  -0.0000726   0.0009455
    3  -0.0016619   0.0016561  -0.0000053   0.0002977   0.0003600   0.0000040
            7           8           9
    1   0.0001684  -0.0001417   0.0002080
    2   0.0007469  -0.0000770  -0.0002423
    3   0.0000033  -0.0003574  -0.0002966
 Max gradient component =       1.920E-03
 RMS gradient           =       6.805E-04
 Gradient time:  CPU 8.79 s  wall 8.79 s
 Geometry Optimization Parameters
   NAtoms,    NIC,     NZ,  NCons,   NDum,   NFix, NCnnct, MaxDiis
        9      69       9       0       0       0       0       0

 Cartesian Hessian Update
 Hessian Updated using BFGS Update


** GEOMETRY OPTIMIZATION IN DELOCALIZED INTERNAL COORDINATES **
   Searching for a Minimum

   Optimization Cycle:   3

                       Coordinates (Angstroms)
     ATOM                X               Y               Z
      1  C        -1.5112200074    1.4288067093    0.7591512527
      2  C        -1.5113590145    1.4290714073   -0.7588407023
      3  C        -0.9617644992    0.2636032874   -0.0000893536
      4  H        -2.4530791314    1.2722857390   -1.2699210084
      5  H        -0.8127281602    2.0783891271   -1.2695519943
      6  Cl       -1.9041797410   -1.2447616040   -0.0001834393
      7  I         1.1939550548   -0.0711257649   -0.0001629215
      8  H        -0.8124657594    2.0778912126    1.2699922466
      9  H        -2.4528278713    1.2718099090    1.2703720593
   Point Group: c1    Number of degrees of freedom:    21


   Energy is  -7496.461775105

 Hessian Updated using BFGS Update

 20 Hessian modes will be used to form the next step
  Hessian Eigenvalues:
     0.015727    0.020947    0.022954    0.025780    0.030502    0.030783
     0.080272    0.084542    0.086621    0.088584    0.096562    0.113872
     0.132456    0.246737    0.251102    0.278827    0.316743    0.348126
     0.348131    0.355426

 Minimum Search - Taking Simple RFO Step
 Searching for Lamda that Minimizes Along All modes
 Value Taken    Lamda =  -0.00003732
 Step Taken.  Stepsize is  0.017360

                             Maximum     Tolerance    Cnvgd?
         Gradient           0.002130      0.000300      NO
         Displacement       0.010165      0.001200      NO
         Energy change     -0.000173      0.000001      NO


 New Cartesian Coordinates Obtained by Inverse Iteration

 Displacement from previous Coordinates is:  0.017931
 ----------------------------------------------------------------
             Standard Nuclear Orientation (Angstroms)
    I     Atom           X                Y                Z
 ----------------------------------------------------------------
    1      C      -1.5115606582     1.4294229410     0.7608871490
    2      C      -1.5116757491     1.4296610467    -0.7605047707
    3      C      -0.9612963065     0.2669308602    -0.0000366988
    4      H      -2.4537171141     1.2725650774    -1.2717435714
    5      H      -0.8136247296     2.0787246105    -1.2730271669
    6      Cl     -1.9005735813    -1.2458971542    -0.0002596652
    7      I       1.1937475324    -0.0759664681    -0.0002568295
    8      H      -0.8134400229     2.0783474100     1.2734909974
    9      H      -2.4535285004     1.2721816994     1.2722166955
 ----------------------------------------------------------------
 Molecular Point Group                 C1    NOp =  1
 Largest Abelian Subgroup              C1    NOp =  1
 Nuclear Repulsion Energy =   500.3211965999 hartrees
 There are       46 alpha and       46 beta electrons
 Applying Cartesian multipole field
    Component          Value
    ---------          -----
     (2,0,0)        1.00000E-11
     (0,2,0)        2.00000E-11
     (0,0,2)       -3.00000E-11
 Nucleus-field energy     =     0.0000000096 hartrees
 Requested basis set is 6-311++G(d,p)
 There are 75 shells and 186 basis functions
 A cutoff of  1.0D-11 yielded   2494 shell pairs
 There are     16017 function pairs (     17659 Cartesian)
 Smallest overlap matrix eigenvalue = 5.39E-05
 Guess MOs from SCF MO coefficient file

 -----------------------------------------------------------------------
  General SCF calculation program by
  Eric Jon Sundstrom, Paul Horn, Yuezhi Mao, Dmitri Zuev, Alec White,
  David Stuck, Shaama M.S., Shane Yost, Joonho Lee, David Small,
  Daniel Levine, Susi Lehtola, Hugh Burton, Evgeny Epifanovsky
 -----------------------------------------------------------------------
 Exchange:     0.2000 Hartree-Fock + 0.0800 Slater + 0.7200 B88
 Correlation:  0.1900 VWN1RPA + 0.8100 LYP
 Using SG-1 standard quadrature grid
 A restricted SCF calculation will be
 performed using DIIS
 SCF converges when DIIS error is below 1.0e-08
 ---------------------------------------
  Cycle       Energy         DIIS error
 ---------------------------------------
    1   -7496.4617813702      5.39e-05  
    2   -7496.4617978516      1.21e-05  
    3   -7496.4617977860      1.31e-05  
    4   -7496.4617985688      3.13e-06  
    5   -7496.4617986056      1.32e-06  
    6   -7496.4617986122      3.82e-07  
    7   -7496.4617986129      4.29e-08  
    8   -7496.4617986128      1.05e-08  
    9   -7496.4617986128      2.27e-09  Convergence criterion met
 ---------------------------------------
 SCF time:   CPU 23.57s  wall 24.00s 
 SCF   energy in the final basis set =    -7496.4617986128
 Total energy in the final basis set =    -7496.4617986128

 --------------------------------------------------------------

                    Orbital Energies (a.u.)
 --------------------------------------------------------------

 Alpha MOs
 -- Occupied --
*******-176.304-165.708-165.706-165.706-101.562 -35.800 -31.294
-31.287 -31.287 -22.944 -22.943 -22.943 -22.938 -22.938 -10.293
-10.209 -10.208  -9.477  -7.242  -7.231  -7.231  -6.350  -4.762
 -4.747  -4.747  -2.028  -2.023  -2.023  -2.010  -2.010  -0.924
 -0.832  -0.672  -0.640  -0.576  -0.517  -0.487  -0.407  -0.393
 -0.384  -0.363  -0.307  -0.304  -0.271  -0.265
 -- Virtual --
 -0.071  -0.011  -0.005   0.013   0.024   0.033   0.048   0.064
  0.066   0.080   0.083   0.088   0.106   0.115   0.118   0.123
  0.126   0.135   0.137   0.154   0.163   0.172   0.180   0.183
  0.215   0.224   0.232   0.252   0.257   0.265   0.283   0.287
  0.387   0.409   0.427   0.441   0.449   0.449   0.471   0.475
  0.485   0.499   0.500   0.554   0.583   0.587   0.594   0.615
  0.618   0.636   0.662   0.683   0.703   0.739   0.796   0.826
  0.865   0.905   0.946   0.964   0.997   1.069   1.129   1.174
  1.236   1.330   1.334   1.364   1.393   1.443   1.473   1.501
  1.510   1.534   1.587   1.620   1.687   1.712   1.745   1.793
  1.838   1.909   1.957   2.036   2.078   2.190   2.191   2.210
  2.222   2.295   2.311   2.427   2.487   2.534   2.547   2.617
  2.680   2.709   2.730   2.844   2.892   2.945   3.001   3.241
  3.463   3.630   3.821   3.825   3.988   4.002   4.068   4.132
  4.256   4.364   4.422   6.035   6.053   6.088   9.737  23.615
 23.858  23.892  25.869  25.926  26.413  27.870  28.369  28.385
 28.390  28.549  28.554  28.581  28.614  28.694 127.908 127.919
127.942 151.667 215.7241901.830
 --------------------------------------------------------------

          Ground-State Mulliken Net Atomic Charges

     Atom                 Charge (a.u.)
  ----------------------------------------
      1 C                    -0.421144
      2 C                    -0.421136
      3 C                    -0.042407
      4 H                     0.150504
      5 H                     0.169036
      6 Cl                    0.163301
      7 I                     0.082308
      8 H                     0.169031
      9 H                     0.150507
  ----------------------------------------
  Sum of atomic charges =     0.000000

 -----------------------------------------------------------------
                    Cartesian Multipole Moments
 -----------------------------------------------------------------
    Charge (ESU x 10^10)
                 0.0000
    Dipole Moment (Debye)
         X      -0.7958      Y       1.9845      Z       0.0004
       Tot       2.1381
    Quadrupole Moments (Debye-Ang)
        XX     -57.1019     XY      -2.8181     YY     -59.0304
        XZ      -0.0006     YZ       0.0001     ZZ     -59.9824
    Octopole Moments (Debye-Ang^2)
       XXX      50.0143    XXY      -1.4846    XYY      13.8055
       YYY      -8.0515    XXZ       0.0073    XYZ       0.0006
       YYZ       0.0071    XZZ      12.4131    YZZ       1.0439
       ZZZ       0.0272
    Hexadecapole Moments (Debye-Ang^3)
      XXXX    -780.0125   XXXY      -1.2929   XXYY    -197.9283
      XYYY      20.0502   YYYY    -370.8764   XXXZ       0.0120
      XXYZ      -0.0069   XYYZ       0.0096   YYYZ      -0.0221
      XXZZ    -156.8498   XYZZ      -2.6246   YYZZ     -81.4597
      XZZZ       0.0142   YZZZ      -0.0188   ZZZZ    -143.3294
 -----------------------------------------------------------------
 Calculating analytic gradient of the SCF energy
 Gradient of SCF Energy
            1           2           3           4           5           6
    1   0.0001803   0.0001791  -0.0007773   0.0000162  -0.0000712   0.0003256
    2   0.0000830   0.0000815  -0.0003712  -0.0001713  -0.0000589   0.0003761
    3  -0.0007294   0.0007321   0.0000043   0.0000265   0.0000325  -0.0000025
            7           8           9
    1   0.0002029  -0.0000720   0.0000162
    2   0.0002883  -0.0000570  -0.0001705
    3  -0.0000032  -0.0000338  -0.0000266
 Max gradient component =       7.773E-04
 RMS gradient           =       2.944E-04
 Gradient time:  CPU 9.02 s  wall 9.02 s
 Geometry Optimization Parameters
   NAtoms,    NIC,     NZ,  NCons,   NDum,   NFix, NCnnct, MaxDiis
        9      69       9       0       0       0       0       0

 Cartesian Hessian Update
 Hessian Updated using BFGS Update


** GEOMETRY OPTIMIZATION IN DELOCALIZED INTERNAL COORDINATES **
   Searching for a Minimum

   Optimization Cycle:   4

                       Coordinates (Angstroms)
     ATOM                X               Y               Z
      1  C        -1.5115606582    1.4294229410    0.7608871490
      2  C        -1.5116757491    1.4296610467   -0.7605047707
      3  C        -0.9612963065    0.2669308602   -0.0000366988
      4  H        -2.4537171141    1.2725650774   -1.2717435714
      5  H        -0.8136247296    2.0787246105   -1.2730271669
      6  Cl       -1.9005735813   -1.2458971542   -0.0002596652
      7  I         1.1937475324   -0.0759664681   -0.0002568295
      8  H        -0.8134400229    2.0783474100    1.2734909974
      9  H        -2.4535285004    1.2721816994    1.2722166955
   Point Group: c1    Number of degrees of freedom:    21


   Energy is  -7496.461798613

 Hessian Updated using BFGS Update

 20 Hessian modes will be used to form the next step
  Hessian Eigenvalues:
     0.015727    0.020947    0.022645    0.025910    0.030502    0.030787
     0.078063    0.080272    0.086119    0.088584    0.093879    0.110820
     0.133491    0.247457    0.251103    0.267618    0.282321    0.348126
     0.348200    0.352599

 Minimum Search - Taking Simple RFO Step
 Searching for Lamda that Minimizes Along All modes
 Value Taken    Lamda =  -0.00000614
 Step Taken.  Stepsize is  0.009757

                             Maximum     Tolerance    Cnvgd?
         Gradient           0.000620      0.000300      NO
         Displacement       0.006602      0.001200      NO
         Energy change     -0.000024      0.000001      NO


 New Cartesian Coordinates Obtained by Inverse Iteration

 Displacement from previous Coordinates is:  0.008214
 ----------------------------------------------------------------
             Standard Nuclear Orientation (Angstroms)
    I     Atom           X                Y                Z
 ----------------------------------------------------------------
    1      C      -1.5115070080     1.4292370489     0.7616397337
    2      C      -1.5116413716     1.4295023298    -0.7613086493
    3      C      -0.9602484812     0.2674928264    -0.0000795046
    4      H      -2.4541706273     1.2732230871    -1.2719782873
    5      H      -0.8144856834     2.0799725893    -1.2735144849
    6      Cl     -1.8992501352    -1.2471469777    -0.0002046889
    7      I       1.1938116632    -0.0785893335    -0.0001845062
    8      H      -0.8142425024     2.0795040571     1.2739574309
    9      H      -2.4539349838     1.2727743953     1.2724390959
 ----------------------------------------------------------------
 Molecular Point Group                 C1    NOp =  1
 Largest Abelian Subgroup              C1    NOp =  1
 Nuclear Repulsion Energy =   500.2744588637 hartrees
 There are       46 alpha and       46 beta electrons
 Applying Cartesian multipole field
    Component          Value
    ---------          -----
     (2,0,0)        1.00000E-11
     (0,2,0)        2.00000E-11
     (0,0,2)       -3.00000E-11
 Nucleus-field energy     =     0.0000000096 hartrees
 Requested basis set is 6-311++G(d,p)
 There are 75 shells and 186 basis functions
 A cutoff of  1.0D-11 yielded   2494 shell pairs
 There are     16017 function pairs (     17659 Cartesian)
 Smallest overlap matrix eigenvalue = 5.39E-05
 Guess MOs from SCF MO coefficient file

 -----------------------------------------------------------------------
  General SCF calculation program by
  Eric Jon Sundstrom, Paul Horn, Yuezhi Mao, Dmitri Zuev, Alec White,
  David Stuck, Shaama M.S., Shane Yost, Joonho Lee, David Small,
  Daniel Levine, Susi Lehtola, Hugh Burton, Evgeny Epifanovsky
 -----------------------------------------------------------------------
 Exchange:     0.2000 Hartree-Fock + 0.0800 Slater + 0.7200 B88
 Correlation:  0.1900 VWN1RPA + 0.8100 LYP
 Using SG-1 standard quadrature grid
 A restricted SCF calculation will be
 performed using DIIS
 SCF converges when DIIS error is below 1.0e-08
 ---------------------------------------
  Cycle       Energy         DIIS error
 ---------------------------------------
    1   -7496.4617986520      2.39e-05  
    2   -7496.4618016483      6.28e-06  
    3   -7496.4618015618      7.73e-06  
    4   -7496.4618018211      1.96e-06  
    5   -7496.4618018379      4.41e-07  
    6   -7496.4618018386      1.51e-07  
    7   -7496.4618018386      3.15e-08  
    8   -7496.4618018386      4.22e-09  Convergence criterion met
 ---------------------------------------
 SCF time:   CPU 21.30s  wall 21.00s 
 SCF   energy in the final basis set =    -7496.4618018386
 Total energy in the final basis set =    -7496.4618018386

 --------------------------------------------------------------

                    Orbital Energies (a.u.)
 --------------------------------------------------------------

 Alpha MOs
 -- Occupied --
*******-176.304-165.708-165.706-165.706-101.562 -35.800 -31.294
-31.288 -31.287 -22.944 -22.943 -22.943 -22.938 -22.938 -10.293
-10.209 -10.209  -9.476  -7.241  -7.231  -7.231  -6.350  -4.762
 -4.747  -4.747  -2.028  -2.023  -2.023  -2.010  -2.010  -0.924
 -0.831  -0.672  -0.640  -0.576  -0.517  -0.487  -0.407  -0.394
 -0.384  -0.363  -0.307  -0.304  -0.271  -0.265
 -- Virtual --
 -0.071  -0.011  -0.005   0.013   0.024   0.032   0.048   0.064
  0.066   0.080   0.083   0.088   0.106   0.115   0.118   0.123
  0.126   0.135   0.137   0.154   0.163   0.172   0.180   0.183
  0.215   0.224   0.232   0.252   0.256   0.264   0.282   0.287
  0.387   0.409   0.427   0.441   0.449   0.449   0.471   0.475
  0.485   0.499   0.500   0.555   0.583   0.587   0.594   0.614
  0.618   0.636   0.661   0.683   0.702   0.739   0.796   0.826
  0.865   0.905   0.946   0.964   0.997   1.069   1.129   1.174
  1.236   1.330   1.334   1.364   1.393   1.443   1.473   1.500
  1.510   1.534   1.587   1.619   1.687   1.712   1.745   1.791
  1.838   1.909   1.956   2.035   2.077   2.190   2.191   2.209
  2.222   2.295   2.310   2.426   2.488   2.535   2.547   2.616
  2.680   2.708   2.730   2.843   2.892   2.943   3.001   3.240
  3.462   3.630   3.819   3.825   3.988   4.002   4.068   4.132
  4.256   4.364   4.422   6.035   6.053   6.088   9.736  23.615
 23.856  23.892  25.869  25.926  26.413  27.870  28.369  28.384
 28.390  28.549  28.554  28.581  28.614  28.694 127.908 127.919
127.942 151.667 215.7231901.830
 --------------------------------------------------------------

          Ground-State Mulliken Net Atomic Charges

     Atom                 Charge (a.u.)
  ----------------------------------------
      1 C                    -0.421758
      2 C                    -0.421772
      3 C                    -0.039838
      4 H                     0.150534
      5 H                     0.168979
      6 Cl                    0.161585
      7 I                     0.082748
      8 H                     0.168985
      9 H                     0.150536
  ----------------------------------------
  Sum of atomic charges =     0.000000

 -----------------------------------------------------------------
                    Cartesian Multipole Moments
 -----------------------------------------------------------------
    Charge (ESU x 10^10)
                 0.0000
    Dipole Moment (Debye)
         X      -0.7916      Y       1.9902      Z       0.0004
       Tot       2.1418
    Quadrupole Moments (Debye-Ang)
        XX     -57.1054     XY      -2.8397     YY     -59.0262
        XZ      -0.0003     YZ      -0.0002     ZZ     -59.9830
    Octopole Moments (Debye-Ang^2)
       XXX      49.9686    XXY      -1.3854    XYY      13.7883
       YYY      -7.7647    XXZ       0.0056    XYZ       0.0012
       YYZ       0.0045    XZZ      12.3920    YZZ       1.1444
       ZZZ       0.0204
    Hexadecapole Moments (Debye-Ang^3)
      XXXX    -779.6648   XXXY      -1.2239   XXYY    -197.9002
      XYYY      20.2620   YYYY    -371.1748   XXXZ       0.0090
      XXYZ      -0.0071   XYYZ       0.0080   YYYZ      -0.0196
      XXZZ    -156.7821   XYZZ      -2.5681   YYZZ     -81.5061
      XZZZ       0.0083   YZZZ      -0.0137   ZZZZ    -143.4283
 -----------------------------------------------------------------
 Calculating analytic gradient of the SCF energy
 Gradient of SCF Energy
            1           2           3           4           5           6
    1   0.0000858   0.0000858  -0.0002878  -0.0000374  -0.0000922   0.0002453
    2  -0.0000034  -0.0000022  -0.0001168  -0.0000371   0.0000377   0.0000020
    3  -0.0000458   0.0000431  -0.0000041  -0.0000027  -0.0000269   0.0000026
            7           8           9
    1   0.0001266  -0.0000901  -0.0000361
    2   0.0001229   0.0000355  -0.0000385
    3   0.0000019   0.0000281   0.0000039
 Max gradient component =       2.878E-04
 RMS gradient           =       9.287E-05
 Gradient time:  CPU 9.02 s  wall 9.02 s
 Geometry Optimization Parameters
   NAtoms,    NIC,     NZ,  NCons,   NDum,   NFix, NCnnct, MaxDiis
        9      69       9       0       0       0       0       0

 Cartesian Hessian Update
 Hessian Updated using BFGS Update


** GEOMETRY OPTIMIZATION IN DELOCALIZED INTERNAL COORDINATES **
   Searching for a Minimum

   Optimization Cycle:   5

                       Coordinates (Angstroms)
     ATOM                X               Y               Z
      1  C        -1.5115070080    1.4292370489    0.7616397337
      2  C        -1.5116413716    1.4295023298   -0.7613086493
      3  C        -0.9602484812    0.2674928264   -0.0000795046
      4  H        -2.4541706273    1.2732230871   -1.2719782873
      5  H        -0.8144856834    2.0799725893   -1.2735144849
      6  Cl       -1.8992501352   -1.2471469777   -0.0002046889
      7  I         1.1938116632   -0.0785893335   -0.0001845062
      8  H        -0.8142425024    2.0795040571    1.2739574309
      9  H        -2.4539349838    1.2727743953    1.2724390959
   Point Group: c1    Number of degrees of freedom:    21


   Energy is  -7496.461801839

 Hessian Updated using BFGS Update

 21 Hessian modes will be used to form the next step
  Hessian Eigenvalues:
     0.015727    0.020946    0.024176    0.025519    0.030502    0.030812
     0.069539    0.080272    0.086792    0.088584    0.097060    0.107976
     0.133370    0.240284    0.251104    0.270622    0.286056    0.348110
     0.348126    0.348127    0.353644

 Minimum Search - Taking Simple RFO Step
 Searching for Lamda that Minimizes Along All modes
 Value Taken    Lamda =   0.00000000
 Step Taken.  Stepsize is  0.002616

                             Maximum     Tolerance    Cnvgd?
         Gradient           0.000148      0.000300     YES
         Displacement       0.001707      0.001200      NO
         Energy change     -0.000003      0.000001      NO


 New Cartesian Coordinates Obtained by Inverse Iteration

 Displacement from previous Coordinates is:  0.002097
 ----------------------------------------------------------------
             Standard Nuclear Orientation (Angstroms)
    I     Atom           X                Y                Z
 ----------------------------------------------------------------
    1      C      -1.5115487125     1.4292875586     0.7617446848
    2      C      -1.5116678457     1.4295324533    -0.7613725634
    3      C      -0.9599343194     0.2677903720    -0.0000463749
    4      H      -2.4539776252     1.2727305815    -1.2722527375
    5      H      -0.8144822564     2.0800831385    -1.2734629268
    6      Cl     -1.8996238929    -1.2467857739    -0.0002494301
    7      I       1.1936294914    -0.0786907862    -0.0002413105
    8      H      -0.8142846495     2.0796859897     1.2739222184
    9      H      -2.4537793194     1.2723364893     1.2727245792
 ----------------------------------------------------------------
 Molecular Point Group                 C1    NOp =  1
 Largest Abelian Subgroup              C1    NOp =  1
 Nuclear Repulsion Energy =   500.2896198179 hartrees
 There are       46 alpha and       46 beta electrons
 Applying Cartesian multipole field
    Component          Value
    ---------          -----
     (2,0,0)        1.00000E-11
     (0,2,0)        2.00000E-11
     (0,0,2)       -3.00000E-11
 Nucleus-field energy     =     0.0000000096 hartrees
 Requested basis set is 6-311++G(d,p)
 There are 75 shells and 186 basis functions
 A cutoff of  1.0D-11 yielded   2494 shell pairs
 There are     16017 function pairs (     17659 Cartesian)
 Smallest overlap matrix eigenvalue = 5.39E-05
 Guess MOs from SCF MO coefficient file

 -----------------------------------------------------------------------
  General SCF calculation program by
  Eric Jon Sundstrom, Paul Horn, Yuezhi Mao, Dmitri Zuev, Alec White,
  David Stuck, Shaama M.S., Shane Yost, Joonho Lee, David Small,
  Daniel Levine, Susi Lehtola, Hugh Burton, Evgeny Epifanovsky
 -----------------------------------------------------------------------
 Exchange:     0.2000 Hartree-Fock + 0.0800 Slater + 0.7200 B88
 Correlation:  0.1900 VWN1RPA + 0.8100 LYP
 Using SG-1 standard quadrature grid
 A restricted SCF calculation will be
 performed using DIIS
 SCF converges when DIIS error is below 1.0e-08
 ---------------------------------------
  Cycle       Energy         DIIS error
 ---------------------------------------
    1   -7496.4618019059      6.41e-06  
    2   -7496.4618021421      1.13e-06  
    3   -7496.4618021392      1.50e-06  
    4   -7496.4618021480      3.95e-07  
    5   -7496.4618021487      6.78e-08  
    6   -7496.4618021487      3.26e-08  
    7   -7496.4618021487      4.42e-09  Convergence criterion met
 ---------------------------------------
 SCF time:   CPU 18.63s  wall 19.00s 
 SCF   energy in the final basis set =    -7496.4618021487
 Total energy in the final basis set =    -7496.4618021487

 --------------------------------------------------------------

                    Orbital Energies (a.u.)
 --------------------------------------------------------------

 Alpha MOs
 -- Occupied --
*******-176.304-165.708-165.706-165.706-101.562 -35.800 -31.294
-31.288 -31.287 -22.944 -22.943 -22.943 -22.938 -22.938 -10.293
-10.209 -10.209  -9.476  -7.241  -7.231  -7.231  -6.350  -4.762
 -4.747  -4.747  -2.028  -2.023  -2.023  -2.010  -2.010  -0.924
 -0.831  -0.673  -0.640  -0.576  -0.517  -0.486  -0.407  -0.394
 -0.384  -0.363  -0.307  -0.304  -0.271  -0.265
 -- Virtual --
 -0.071  -0.011  -0.005   0.013   0.024   0.032   0.048   0.064
  0.066   0.080   0.083   0.088   0.106   0.115   0.118   0.123
  0.126   0.135   0.137   0.154   0.163   0.172   0.180   0.183
  0.215   0.224   0.232   0.252   0.256   0.264   0.282   0.287
  0.387   0.409   0.427   0.441   0.449   0.449   0.471   0.475
  0.485   0.499   0.500   0.555   0.583   0.587   0.594   0.614
  0.618   0.636   0.661   0.683   0.702   0.739   0.796   0.826
  0.865   0.905   0.946   0.964   0.997   1.069   1.129   1.174
  1.236   1.330   1.334   1.364   1.393   1.443   1.473   1.500
  1.510   1.534   1.587   1.619   1.686   1.712   1.745   1.791
  1.838   1.909   1.956   2.035   2.077   2.190   2.191   2.209
  2.222   2.295   2.310   2.426   2.488   2.534   2.547   2.616
  2.680   2.708   2.730   2.843   2.892   2.943   3.001   3.240
  3.462   3.630   3.818   3.825   3.988   4.002   4.068   4.132
  4.256   4.364   4.422   6.035   6.053   6.088   9.736  23.615
 23.856  23.892  25.869  25.926  26.413  27.870  28.369  28.384
 28.390  28.549  28.554  28.581  28.614  28.694 127.908 127.919
127.942 151.667 215.7231901.830
 --------------------------------------------------------------

          Ground-State Mulliken Net Atomic Charges

     Atom                 Charge (a.u.)
  ----------------------------------------
      1 C                    -0.421795
      2 C                    -0.421791
      3 C                    -0.039558
      4 H                     0.150558
      5 H                     0.168983
      6 Cl                    0.161086
      7 I                     0.082975
      8 H                     0.168981
      9 H                     0.150561
  ----------------------------------------
  Sum of atomic charges =     0.000000

 -----------------------------------------------------------------
                    Cartesian Multipole Moments
 -----------------------------------------------------------------
    Charge (ESU x 10^10)
                 0.0000
    Dipole Moment (Debye)
         X      -0.7888      Y       1.9905      Z       0.0004
       Tot       2.1411
    Quadrupole Moments (Debye-Ang)
        XX     -57.1085     XY      -2.8399     YY     -59.0294
        XZ      -0.0005     YZ       0.0001     ZZ     -59.9814
    Octopole Moments (Debye-Ang^2)
       XXX      50.0092    XXY      -1.3943    XYY      13.8089
       YYY      -7.7730    XXZ       0.0070    XYZ       0.0007
       YYZ       0.0066    XZZ      12.3995    YZZ       1.1418
       ZZZ       0.0258
    Hexadecapole Moments (Debye-Ang^3)
      XXXX    -779.7096   XXXY      -1.1928   XXYY    -197.9128
      XYYY      20.2831   YYYY    -371.1481   XXXZ       0.0112
      XXYZ      -0.0069   XYYZ       0.0092   YYYZ      -0.0217
      XXZZ    -156.7792   XYZZ      -2.5637   YYZZ     -81.5014
      XZZZ       0.0128   YZZZ      -0.0178   ZZZZ    -143.4357
 -----------------------------------------------------------------
 Calculating analytic gradient of the SCF energy
 Gradient of SCF Energy
            1           2           3           4           5           6
    1   0.0000439   0.0000431  -0.0001333  -0.0000283  -0.0000701   0.0001854
    2  -0.0000102  -0.0000105  -0.0000227  -0.0000554   0.0000255  -0.0000305
    3   0.0000242  -0.0000224   0.0000022  -0.0000082  -0.0000298  -0.0000014
            7           8           9
    1   0.0000578  -0.0000704  -0.0000281
    2   0.0001319   0.0000266  -0.0000548
    3  -0.0000021   0.0000290   0.0000085
 Max gradient component =       1.854E-04
 RMS gradient           =       6.090E-05
 Gradient time:  CPU 8.80 s  wall 8.80 s
 Geometry Optimization Parameters
   NAtoms,    NIC,     NZ,  NCons,   NDum,   NFix, NCnnct, MaxDiis
        9      69       9       0       0       0       0       0

 Cartesian Hessian Update
 Hessian Updated using BFGS Update


** GEOMETRY OPTIMIZATION IN DELOCALIZED INTERNAL COORDINATES **
   Searching for a Minimum

   Optimization Cycle:   6

                       Coordinates (Angstroms)
     ATOM                X               Y               Z
      1  C        -1.5115487125    1.4292875586    0.7617446848
      2  C        -1.5116678457    1.4295324533   -0.7613725634
      3  C        -0.9599343194    0.2677903720   -0.0000463749
      4  H        -2.4539776252    1.2727305815   -1.2722527375
      5  H        -0.8144822564    2.0800831385   -1.2734629268
      6  Cl       -1.8996238929   -1.2467857739   -0.0002494301
      7  I         1.1936294914   -0.0786907862   -0.0002413105
      8  H        -0.8142846495    2.0796859897    1.2739222184
      9  H        -2.4537793194    1.2723364893    1.2727245792
   Point Group: c1    Number of degrees of freedom:    21


   Energy is  -7496.461802149

 Hessian Updated using BFGS Update

 21 Hessian modes will be used to form the next step
  Hessian Eigenvalues:
     0.015727    0.018513    0.020958    0.025153    0.030503    0.031036
     0.056651    0.080272    0.085807    0.088586    0.093247    0.106007
     0.124569    0.248769    0.251482    0.271100    0.292163    0.348126
     0.348127    0.348205    0.352830

 Minimum Search - Taking Simple RFO Step
 Searching for Lamda that Minimizes Along All modes
 Value Taken    Lamda =   0.00000000
 Step Taken.  Stepsize is  0.003206

                             Maximum     Tolerance    Cnvgd?
         Gradient           0.000076      0.000300     YES
         Displacement       0.002171      0.001200      NO
         Energy change     -0.000000      0.000001     YES


                       Distance Matrix (Angstroms)
             C (  1)   C (  2)   C (  3)   H (  4)   H (  5)   Cl(  6)
   C (  2)  1.523117
   C (  3)  1.494550  1.494547
   H (  4)  2.247182  1.083297  2.204672
   H (  5)  2.247556  1.082368  2.219719  1.827502
   Cl(  6)  2.809378  2.809359  1.782402  2.876328  3.723797
   I (  7)  3.189453  3.189466  2.181258  4.092602  3.211528  3.306458
   H (  8)  1.082368  2.247547  2.219724  3.134131  2.547385  3.723827
   H (  9)  1.083297  2.247184  2.204684  2.544977  3.134138  2.876374
             I (  7)   H (  8)
   H (  8)  3.211511
   H (  9)  4.092592  1.827500

 Final energy is   -7496.4618021486722     


 ******************************
 **  OPTIMIZATION CONVERGED  **
 ******************************

                       Coordinates (Angstroms)
     ATOM                X               Y               Z
      1  C        -1.5115487125    1.4292875586    0.7617446848
      2  C        -1.5116678457    1.4295324533   -0.7613725634
      3  C        -0.9599343194    0.2677903720   -0.0000463749
      4  H        -2.4539776252    1.2727305815   -1.2722527375
      5  H        -0.8144822564    2.0800831385   -1.2734629268
      6  Cl       -1.8996238929   -1.2467857739   -0.0002494301
      7  I         1.1936294914   -0.0786907862   -0.0002413105
      8  H        -0.8142846495    2.0796859897    1.2739222184
      9  H        -2.4537793194    1.2723364893    1.2727245792

Z-matrix Print:
$molecule
0 1
I 
C  1 2.181258
C  2 1.494547 1 119.202967
H  3 1.082368 2 118.061731 1 -1.422183 0
H  3 1.083297 2 116.669182 1 142.252600 0
C  2 1.494550 1 119.202016 3 -71.429739 0
H  6 1.082368 2 118.061994 1 1.424836 0
H  6 1.083297 2 116.670035 1 -142.251321 0
Cl 2 1.782402 1 112.676893 3 144.284738 0
$end


 --------------------------------------------------------------

                    Orbital Energies (a.u.)
 --------------------------------------------------------------

 Alpha MOs
 -- Occupied --
*******-176.304-165.708-165.706-165.706-101.562 -35.800 -31.294
-31.288 -31.287 -22.944 -22.943 -22.943 -22.938 -22.938 -10.293
-10.209 -10.209  -9.476  -7.241  -7.231  -7.231  -6.350  -4.762
 -4.747  -4.747  -2.028  -2.023  -2.023  -2.010  -2.010  -0.924
 -0.831  -0.673  -0.640  -0.576  -0.517  -0.486  -0.407  -0.394
 -0.384  -0.363  -0.307  -0.304  -0.271  -0.265
 -- Virtual --
 -0.071  -0.011  -0.005   0.013   0.024   0.032   0.048   0.064
  0.066   0.080   0.083   0.088   0.106   0.115   0.118   0.123
  0.126   0.135   0.137   0.154   0.163   0.172   0.180   0.183
  0.215   0.224   0.232   0.252   0.256   0.264   0.282   0.287
  0.387   0.409   0.427   0.441   0.449   0.449   0.471   0.475
  0.485   0.499   0.500   0.555   0.583   0.587   0.594   0.614
  0.618   0.636   0.661   0.683   0.702   0.739   0.796   0.826
  0.865   0.905   0.946   0.964   0.997   1.069   1.129   1.174
  1.236   1.330   1.334   1.364   1.393   1.443   1.473   1.500
  1.510   1.534   1.587   1.619   1.686   1.712   1.745   1.791
  1.838   1.909   1.956   2.035   2.077   2.190   2.191   2.209
  2.222   2.295   2.310   2.426   2.488   2.534   2.547   2.616
  2.680   2.708   2.730   2.843   2.892   2.943   3.001   3.240
  3.462   3.630   3.818   3.825   3.988   4.002   4.068   4.132
  4.256   4.364   4.422   6.035   6.053   6.088   9.736  23.615
 23.856  23.892  25.869  25.926  26.413  27.870  28.369  28.384
 28.390  28.549  28.554  28.581  28.614  28.694 127.908 127.919
127.942 151.667 215.7231901.830
 --------------------------------------------------------------

          Ground-State Mulliken Net Atomic Charges

     Atom                 Charge (a.u.)
  ----------------------------------------
      1 C                    -0.421795
      2 C                    -0.421791
      3 C                    -0.039558
      4 H                     0.150558
      5 H                     0.168983
      6 Cl                    0.161086
      7 I                     0.082975
      8 H                     0.168981
      9 H                     0.150561
  ----------------------------------------
  Sum of atomic charges =     0.000000

 -----------------------------------------------------------------
                    Cartesian Multipole Moments
 -----------------------------------------------------------------
    Charge (ESU x 10^10)
                 0.0000
    Dipole Moment (Debye)
         X      -0.7888      Y       1.9905      Z       0.0004
       Tot       2.1411
    Quadrupole Moments (Debye-Ang)
        XX     -57.1085     XY      -2.8399     YY     -59.0294
        XZ      -0.0005     YZ       0.0001     ZZ     -59.9814
    Octopole Moments (Debye-Ang^2)
       XXX      50.0092    XXY      -1.3943    XYY      13.8089
       YYY      -7.7730    XXZ       0.0070    XYZ       0.0007
       YYZ       0.0066    XZZ      12.3995    YZZ       1.1418
       ZZZ       0.0258
    Hexadecapole Moments (Debye-Ang^3)
      XXXX    -779.7096   XXXY      -1.1928   XXYY    -197.9128
      XYYY      20.2831   YYYY    -371.1481   XXXZ       0.0112
      XXYZ      -0.0069   XYYZ       0.0092   YYYZ      -0.0217
      XXZZ    -156.7792   XYZZ      -2.5637   YYZZ     -81.5014
      XZZZ       0.0128   YZZZ      -0.0178   ZZZZ    -143.4357
 -----------------------------------------------------------------
Archival summary:
1\1\garfield\OPT\ProcedureUnspecified\BasisUnspecified\1l134\taweetha\ThuOct1103:27:262018ThuOct1103:27:262018\0\\#,OPT,ProcedureUnspecified,BasisUnspecified,\\0,1\I\C,1,2.18126\C,2,1.49455,1,119.203\H,3,1.08237,2,118.062,1,-1.42218,0\H,3,1.0833,2,116.669,1,142.253,0\C,2,1.49455,1,119.202,3,-71.4297,0\H,6,1.08237,2,118.062,1,1.42484,0\H,6,1.0833,2,116.67,1,-142.251,0\Cl,2,1.7824,1,112.677,3,144.285,0\\\@

 Total job time:  196.98s(wall), 196.95s(cpu) 
 Thu Oct 11 03:27:26 2018

        *************************************************************
        *                                                           *
        *  Thank you very much for using Q-Chem.  Have a nice day.  *
        *                                                           *
        *************************************************************


 
User input: 2 of 2 
 
Q-Chem Developer Version!
                  Welcome to Q-Chem
     A Quantum Leap Into The Future Of Chemistry


 Q-Chem 5.1, Q-Chem, Inc., Pleasanton, CA (2018)

 Yihan Shao,  Zhengting Gan,  E. Epifanovsky,  A. T. B. Gilbert,  M. Wormit,  
 J. Kussmann,  A. W. Lange,  A. Behn,  Jia Deng,  Xintian Feng,  D. Ghosh,  
 M. Goldey,  P. R. Horn,  L. D. Jacobson,  I. Kaliman,  T. Kus,  A. Landau,  
 Jie Liu,  E. I. Proynov,  R. M. Richard,  R. P. Steele,  E. J. Sundstrom,  
 H. L. Woodcock III,  P. M. Zimmerman,  D. Zuev,  B. Albrecht,  E. Alguire,  
 S. A. Baeppler,  D. Barton,  Z. Benda,  Y. A. Bernard,  E. J. Berquist,  
 K. B. Bravaya,  H. Burton,  D. Casanova,  Chun-Min Chang,  Yunqing Chen,  
 A. Chien,  K. D. Closser,  M. P. Coons,  S. Coriani,  S. Dasgupta,  
 A. L. Dempwolff,  M. Diedenhofen,  Hainam Do,  R. G. Edgar,  Po-Tung Fang,  
 S. Faraji,  S. Fatehi,  Qingguo Feng,  K. D. Fenk,  J. Fosso-Tande,  
 Qinghui Ge,  A. Ghysels,  G. Gidofalvi,  J. Gomes,  J. Gonthier,  A. Gunina,  
 D. Hait,  M. W. D. Hanson-Heine,  P. H. P. Harbach,  A. W. Hauser,  
 J. E. Herr,  E. G. Hohenstein,  Z. C. Holden,  Kerwin Hui,  B. C. Huynh,  
 T.-C. Jagau,  Hyunjun Ji,  B. Kaduk,  K. Khistyaev,  Jaehoon Kim,  
 P. Klunzinger,  K. Koh,  D. Kosenkov,  L. Koulias,  T. Kowalczyk,  
 C. M. Krauter,  A. Kunitsa,  Ka Un Lao,  A. Laurent,  K. V. Lawler,  
 Joonho Lee,  D. Lefrancois,  S. Lehtola,  D. S. Levine,  Yi-Pei Li,  
 You-Sheng Lin,  Fenglai Liu,  E. Livshits,  A. Luenser,  P. Manohar,  
 E. Mansoor,  S. F. Manzer,  Shan-Ping Mao,  Yuezhi Mao,  N. Mardirossian,  
 A. V. Marenich,  T. Markovich,  L. A. Martinez-Martinez,  S. A. Maurer,  
 N. J. Mayhall,  S. C. McKenzie,  J.-M. Mewes,  A. F. Morrison,  
 J. W. Mullinax,  K. Nanda,  T. S. Nguyen-Beck,  R. Olivares-Amaya,  
 J. A. Parkhill,  T. M. Perrine,  F. Plasser,  P. Pokhilko,  S. Prager,  
 A. Prociuk,  E. Ramos,  D. R. Rehn,  F. Rob,  M. Schneider,  N. Sergueev,  
 S. M. Sharada,  S. Sharma,  D. W. Small,  T. Stauch,  T. Stein,  
 Yu-Chuan Su,  A. J. W. Thom,  A. Tkatchenko,  T. Tsuchimochi,  N. M. Tubman,  
 L. Vogt,  M. L. Vidal,  O. Vydrov,  M. A. Watson,  J. Wenzel,  
 M. de Wergifosse,  T. A. Wesolowski,  A. White,  J. Witte,  A. Yamada,  
 Jun Yang,  K. Yao,  S. Yeganeh,  S. R. Yost,  Zhi-Qiang You,  A. Zech,  
 Igor Ying Zhang,  Xing Zhang,  Yan Zhao,  Ying Zhu,  B. R. Brooks,  
 G. K. L. Chan,  C. J. Cramer,  M. S. Gordon,  W. J. Hehre,  A. Klamt,  
 M. W. Schmidt,  C. D. Sherrill,  D. G. Truhlar,  A. Aspuru-Guzik,  R. Baer,  
 A. T. Bell,  N. A. Besley,  Jeng-Da Chai,  A. E. DePrince, III,  
 R. A. DiStasio Jr.,  A. Dreuw,  B. D. Dunietz,  T. R. Furlani,  
 Chao-Ping Hsu,  Yousung Jung,  Jing Kong,  D. S. Lambrecht,  WanZhen Liang,  
 C. Ochsenfeld,  V. A. Rassolov,  L. V. Slipchenko,  J. E. Subotnik,  
 T. Van Voorhis,  J. M. Herbert,  A. I. Krylov,  P. M. W. Gill,  M. Head-Gordon

 Contributors to earlier versions of Q-Chem not listed above: 
 R. D. Adamson,  B. Austin,  J. Baker,  G. J. O. Beran,  K. Brandhorst,  
 S. T. Brown,  E. F. C. Byrd,  A. K. Chakraborty,  C.-L. Cheng,  
 Siu Hung Chien,  D. M. Chipman,  D. L. Crittenden,  H. Dachsel,  
 R. J. Doerksen,  A. D. Dutoi,  L. Fusti-Molnar,  W. A. Goddard III,  
 A. Golubeva-Zadorozhnaya,  S. R. Gwaltney,  G. Hawkins,  A. Heyden,  
 S. Hirata,  G. Kedziora,  F. J. Keil,  C. Kelley,  Jihan Kim,  R. A. King,  
 R. Z. Khaliullin,  P. P. Korambath,  W. Kurlancheek,  A. M. Lee,  M. S. Lee,  
 S. V. Levchenko,  Ching Yeh Lin,  D. Liotard,  R. C. Lochan,  I. Lotan,  
 P. E. Maslen,  N. Nair,  D. P. O'Neill,  D. Neuhauser,  E. Neuscamman,  
 C. M. Oana,  R. Olson,  B. Peters,  R. Peverati,  P. A. Pieniazek,  
 Y. M. Rhee,  J. Ritchie,  M. A. Rohrdanz,  E. Rosta,  N. J. Russ,  
 H. F. Schaefer III,  N. E. Schultz,  N. Shenvi,  A. C. Simmonett,  A. Sodt,  
 D. Stuck,  K. S. Thanthiriwatte,  V. Vanovschi,  Tao Wang,  A. Warshel,  
 C. F. Williams,  Q. Wu,  X. Xu,  W. Zhang

 Please cite Q-Chem as follows:
 Y. Shao et al., Mol. Phys. 113, 184-215 (2015)
 DOI: 10.1080/00268976.2014.952696

 Q-Chem 5.1.1 for Intel X86 EM64T Linux

 Parts of Q-Chem use Armadillo 8.300.2 (Tropical Shenanigans).
 http://arma.sourceforge.net/

 Q-Chem begins on Thu Oct 11 03:27:26 2018  

Host: 
0

     Scratch files written to /scratch/taweetham/qchem32105//
The previous job contains 0 fragments, simply inherited here
Input Ideriv = 2
Curr. Ideriv = -1
Max.  Ideriv = 2

Checking the input file for inconsistencies... 	...done.

--------------------------------------------------------------
User input:
--------------------------------------------------------------

$molecule
read
$end

$rem
   job_type 	frequency
   basis 	6-311++g**
   method	b3lyp	
$end


--------------------------------------------------------------
 ----------------------------------------------------------------
             Standard Nuclear Orientation (Angstroms)
    I     Atom           X                Y                Z
 ----------------------------------------------------------------
    1      C      -1.5389409287     1.4051059123     0.7615564197
    2      C      -1.5389663898     1.4050848812    -0.7615608525
    3      C      -0.9696762402     0.2520006019     0.0000016750
    4      H      -2.4787496859     1.2338808218    -1.2724714377
    5      H      -0.8517230287     2.0660751339    -1.2737218903
    6      Cl     -1.8862216823    -1.2766922679     0.0000050712
    7      I       1.1889081711    -0.0616865951    -0.0000008593
    8      H      -0.8516822756     2.0661227147     1.2736632927
    9      H      -2.4787081266     1.2339310520     1.2725059163
 ----------------------------------------------------------------
 Molecular Point Group                 C1    NOp =  1
 Largest Abelian Subgroup              C1    NOp =  1
 Nuclear Repulsion Energy =   500.2896198179 hartrees
 There are       46 alpha and       46 beta electrons
 Requested basis set is 6-311++G(d,p)
 There are 75 shells and 186 basis functions

 Total QAlloc Memory Limit   2000 MB
 Mega-Array Size       188 MB
 MEM_STATIC part       192 MB

                       Distance Matrix (Angstroms)
             C (  1)   C (  2)   C (  3)   H (  4)   H (  5)   Cl(  6)
   C (  2)  1.523117
   C (  3)  1.494550  1.494547
   H (  4)  2.247182  1.083297  2.204672
   H (  5)  2.247556  1.082368  2.219719  1.827502
   Cl(  6)  2.809378  2.809359  1.782402  2.876328  3.723797
   I (  7)  3.189453  3.189466  2.181258  4.092602  3.211528  3.306458
   H (  8)  1.082368  2.247547  2.219724  3.134131  2.547385  3.723827
   H (  9)  1.083297  2.247184  2.204684  2.544977  3.134138  2.876374
             I (  7)   H (  8)
   H (  8)  3.211511
   H (  9)  4.092592  1.827500

 A cutoff of  1.0D-11 yielded   2494 shell pairs
 There are     16017 function pairs (     17659 Cartesian)
 Smallest overlap matrix eigenvalue = 5.39E-05
 Guess from superposition of atomic densities
 Warning:  Energy on first SCF cycle will be non-variational
 SAD guess density has 92.000000 electrons

 -----------------------------------------------------------------------
  General SCF calculation program by
  Eric Jon Sundstrom, Paul Horn, Yuezhi Mao, Dmitri Zuev, Alec White,
  David Stuck, Shaama M.S., Shane Yost, Joonho Lee, David Small,
  Daniel Levine, Susi Lehtola, Hugh Burton, Evgeny Epifanovsky
 -----------------------------------------------------------------------
 Exchange:     0.2000 Hartree-Fock + 0.0800 Slater + 0.7200 B88
 Correlation:  0.1900 VWN1RPA + 0.8100 LYP
 Using SG-1 standard quadrature grid
 A restricted SCF calculation will be
 performed using DIIS
 SCF converges when DIIS error is below 1.0e-08
 ---------------------------------------
  Cycle       Energy         DIIS error
 ---------------------------------------
    1   -7497.2506525466      4.01e-02  
    2   -7496.3957121245      3.93e-03  
    3   -7496.3524610363      4.96e-03  
    4   -7496.4606541620      4.76e-04  
    5   -7496.4613513409      3.20e-04  
    6   -7496.4617278350      9.69e-05  
    7   -7496.4617676625      2.20e-05  
    8   -7496.4617695380      3.01e-06  
    9   -7496.4617695772      1.69e-06  
   10   -7496.4617695865      1.98e-07  
   11   -7496.4617695866      4.83e-08  
   12   -7496.4617695867      6.74e-09  Convergence criterion met
 ---------------------------------------
 SCF time:   CPU 30.08s  wall 30.00s 
 SCF   energy in the final basis set =    -7496.4617695867
 Total energy in the final basis set =    -7496.4617695867

 --------------------------------------------------------------

                    Orbital Energies (a.u.)
 --------------------------------------------------------------

 Alpha MOs
 -- Occupied --
*******-176.304-165.708-165.706-165.706-101.562 -35.800 -31.294
-31.288 -31.287 -22.944 -22.943 -22.943 -22.938 -22.938 -10.293
-10.209 -10.209  -9.476  -7.241  -7.231  -7.231  -6.350  -4.762
 -4.747  -4.747  -2.028  -2.023  -2.023  -2.010  -2.010  -0.924
 -0.831  -0.673  -0.640  -0.576  -0.517  -0.486  -0.407  -0.394
 -0.384  -0.363  -0.307  -0.304  -0.271  -0.265
 -- Virtual --
 -0.071  -0.011  -0.005   0.013   0.024   0.032   0.048   0.064
  0.066   0.080   0.083   0.088   0.106   0.115   0.118   0.123
  0.126   0.135   0.137   0.154   0.163   0.172   0.180   0.183
  0.215   0.224   0.232   0.252   0.256   0.264   0.282   0.287
  0.387   0.409   0.427   0.441   0.449   0.449   0.471   0.475
  0.485   0.499   0.500   0.555   0.583   0.587   0.594   0.614
  0.618   0.636   0.661   0.683   0.702   0.739   0.796   0.826
  0.865   0.905   0.946   0.964   0.997   1.069   1.129   1.174
  1.236   1.330   1.334   1.364   1.393   1.443   1.473   1.500
  1.510   1.534   1.587   1.619   1.686   1.712   1.745   1.791
  1.838   1.909   1.956   2.035   2.077   2.190   2.191   2.209
  2.222   2.295   2.310   2.426   2.488   2.534   2.547   2.616
  2.680   2.708   2.730   2.843   2.892   2.943   3.001   3.240
  3.462   3.630   3.818   3.825   3.988   4.002   4.068   4.132
  4.256   4.364   4.422   6.035   6.053   6.088   9.736  23.615
 23.856  23.892  25.869  25.926  26.413  27.870  28.369  28.384
 28.390  28.549  28.554  28.581  28.614  28.694 127.908 127.919
127.942 151.667 215.7231901.830
 --------------------------------------------------------------

          Ground-State Mulliken Net Atomic Charges

     Atom                 Charge (a.u.)
  ----------------------------------------
      1 C                    -0.421755
      2 C                    -0.421751
      3 C                    -0.039794
      4 H                     0.150557
      5 H                     0.168954
      6 Cl                    0.161258
      7 I                     0.083021
      8 H                     0.168952
      9 H                     0.150559
  ----------------------------------------
  Sum of atomic charges =     0.000000

 -----------------------------------------------------------------
                    Cartesian Multipole Moments
 -----------------------------------------------------------------
    Charge (ESU x 10^10)
                 0.0000
    Dipole Moment (Debye)
         X      -0.8185      Y       1.9786      Z      -0.0000
       Tot       2.1412
    Quadrupole Moments (Debye-Ang)
        XX     -57.0123     XY      -2.8195     YY     -59.1195
        XZ       0.0000     YZ       0.0000     ZZ     -59.9810
    Octopole Moments (Debye-Ang^2)
       XXX      51.0581    XXY      -0.9557    XYY      14.2351
       YYY      -6.9355    XXZ       0.0000    XYZ      -0.0001
       YYZ       0.0001    XZZ      12.7284    YZZ       1.3993
       ZZZ      -0.0001
    Hexadecapole Moments (Debye-Ang^3)
      XXXX    -780.7159   XXXY      -4.0474   XXYY    -198.7150
      XYYY      16.8664   YYYY    -369.9829   XXXZ       0.0001
      XXYZ       0.0003   XYYZ      -0.0002   YYYZ       0.0005
      XXZZ    -156.8275   XYZZ      -3.7302   YYZZ     -81.5994
      XZZZ      -0.0002   YZZZ      -0.0002   ZZZZ    -143.4336
 -----------------------------------------------------------------
 Calculating MO derivatives via CPSCF
   1         3          27      0.145152    0.032356
   2         3          27      0.017184    0.003879
   3         3          27      0.001732    0.000684
   4        12          18      0.000133    0.000065
   5        28           2      0.000007    0.000006
   6        30           0      0.000000    0.000000    Roots Converged
 Time for AOints: 16.6 s (CPU) 16.6 s (wall)
 ------------------------------------------------------------------------------
                     AOints        : Timing summary (seconds)
 ------------------------------------------------------------------------------
     job step          cpu (% of tot)      sys (% of tot)     wall (% of tot)
 ------------------------------------------------------------------------------
  cpscf_lag         0.1318E+03 (43.9)   0.2440E-03 (17.7)   0.1318E+03 (43.9)
  iterzp            0.1519E+03 (50.5)   0.1129E-02 (82.1)   0.1519E+03 (50.5)
  make_fx           0.0000E+00 ( 0.0)   0.0000E+00 ( 0.0)   0.0000E+00 ( 0.0)
  AOints            0.1661E+02 ( 5.5)   0.1000E-05 ( 0.1)   0.1661E+02 ( 5.5)
 ------------------------------------------------------------------------------
   Grand Totals     0.3006E+03          0.1375E-02          0.3006E+03
 ------------------------------------------------------------------------------
 Calculating analytic Hessian of the SCF energy
 Polarizability Matrix (a.u.)
            1           2           3
    1 -94.6029445   1.0632732  -0.0000451
    2   1.0632732 -76.1364286  -0.0000600
    3  -0.0000451  -0.0000600 -62.8950023

 Direct stationary perturbation theory relativistic correction:

 rels  =      97.751026197349
 relv  =    -324.071877986338
 rel2e =      42.182974500116
 E_rel =    -184.137877288873

 Hessian of the SCF Energy
            1           2           3           4           5           6
    1   0.5852413   0.1450920  -0.0771601  -0.0593799  -0.0209473   0.0118561
    2   0.1450920   0.3858735   0.1569557  -0.0209488  -0.0275515  -0.0249728
    3  -0.0771601   0.1569557   0.5030072  -0.0118601   0.0249686  -0.1966707
    4  -0.0593799  -0.0209488  -0.0118601   0.5852450   0.1450913   0.0771501
    5  -0.0209473  -0.0275515   0.0249686   0.1450913   0.3858666  -0.1569567
    6   0.0118561  -0.0249728  -0.1966707   0.0771501  -0.1569567   0.5030151
    7  -0.0790380   0.0359599   0.0547847  -0.0790406   0.0359611  -0.0547854
    8   0.0430657  -0.1383241  -0.1076348   0.0430697  -0.1383220   0.1076368
    9   0.0422331  -0.0668087  -0.0783487  -0.0422336   0.0668100  -0.0783512
   10   0.0096157   0.0034317   0.0042991  -0.2683378  -0.0465290  -0.1190043
   11  -0.0112789  -0.0054793  -0.0023706  -0.0491735  -0.0492545  -0.0190028
   12  -0.0239268  -0.0027519  -0.0119151  -0.1154479  -0.0170060  -0.1031352
   13  -0.0039925  -0.0012468  -0.0004181  -0.1707076  -0.1210539   0.0855901
   14   0.0132263   0.0081013  -0.0045642  -0.1180115  -0.1484664   0.0861504
   15   0.0163545   0.0171705  -0.0124391   0.0826388   0.0856752  -0.1046563
   16   0.0008641  -0.0010082   0.0010402   0.0008641  -0.0010082  -0.0010406
   17  -0.0114015  -0.0227490  -0.0004035  -0.0114018  -0.0227506   0.0004045
   18  -0.0128040  -0.0121826   0.0025098   0.0128037   0.0121837   0.0025095
   19  -0.0142672   0.0063023  -0.0041160  -0.0142664   0.0063022   0.0041162
   20   0.0094276  -0.0021434   0.0001928   0.0094269  -0.0021433  -0.0001931
   21   0.0106221   0.0012546   0.0016432  -0.0106219  -0.0012549   0.0016434
   22  -0.1707124  -0.1210602  -0.0855821  -0.0039931  -0.0012477   0.0004176
   23  -0.1180180  -0.1484748  -0.0861450   0.0132257   0.0081009   0.0045631
   24  -0.0826308  -0.0856691  -0.1046423  -0.0163557  -0.0171713  -0.0124389
   25  -0.2683311  -0.0465219   0.1190124   0.0096163   0.0034315  -0.0042998
   26  -0.0491659  -0.0492527   0.0190009  -0.0112781  -0.0054791   0.0023706
   27   0.1154559   0.0170045  -0.1031443   0.0239266   0.0027514  -0.0119159
            7           8           9          10          11          12
    1  -0.0790380   0.0430657   0.0422331   0.0096157  -0.0112789  -0.0239268
    2   0.0359599  -0.1383241  -0.0668087   0.0034317  -0.0054793  -0.0027519
    3   0.0547847  -0.1076348  -0.0783487   0.0042991  -0.0023706  -0.0119151
    4  -0.0790406   0.0430697  -0.0422336  -0.2683378  -0.0491735  -0.1154479
    5   0.0359611  -0.1383220   0.0668100  -0.0465290  -0.0492545  -0.0170060
    6  -0.0547854   0.1076368  -0.0783512  -0.1190043  -0.0190028  -0.1031352
    7   0.2907648  -0.0607425   0.0000011  -0.0106327   0.0240271  -0.0022820
    8  -0.0607425   0.4233565  -0.0000021  -0.0031504   0.0028924  -0.0001824
    9   0.0000011  -0.0000021   0.2398101  -0.0048812   0.0145410  -0.0067290
   10  -0.0106327  -0.0031504  -0.0048812   0.2796556   0.0479153   0.1263489
   11   0.0240271   0.0028924   0.0145410   0.0479153   0.0500700   0.0172672
   12  -0.0022820  -0.0001824  -0.0067290   0.1263489   0.0172672   0.1124628
   13   0.0080096   0.0095608  -0.0081391  -0.0114974  -0.0141878   0.0130590
   14  -0.0168119  -0.0134560   0.0099664  -0.0005204  -0.0008076   0.0010460
   15   0.0003433   0.0009989  -0.0064616  -0.0084345  -0.0099673   0.0091313
   16  -0.0558922  -0.0541281   0.0000005   0.0011806   0.0007470   0.0003158
   17  -0.0353134  -0.1081606   0.0000002  -0.0021776   0.0019192   0.0013139
   18   0.0000001   0.0000001  -0.0307451   0.0013919  -0.0013834   0.0005267
   19  -0.0715489   0.0159140   0.0000002  -0.0008491   0.0013917   0.0017363
   20   0.0097054  -0.0174221   0.0000001   0.0010060  -0.0010392  -0.0010562
   21   0.0000002   0.0000000  -0.0259845  -0.0010636   0.0016335   0.0005182
   22   0.0080099   0.0095611   0.0081381   0.0005486  -0.0000121  -0.0007877
   23  -0.0168122  -0.0134561  -0.0099650  -0.0005467   0.0009416   0.0032903
   24  -0.0003432  -0.0009988  -0.0064613   0.0023282  -0.0026388  -0.0033587
   25  -0.0106319  -0.0031503   0.0048809   0.0003166   0.0005713   0.0009844
   26   0.0240265   0.0028922  -0.0145419   0.0005712   0.0007575  -0.0019210
   27   0.0022811   0.0001823  -0.0067288  -0.0009843   0.0019211   0.0024990
           13          14          15          16          17          18
    1  -0.0039925   0.0132263   0.0163545   0.0008641  -0.0114015  -0.0128040
    2  -0.0012468   0.0081013   0.0171705  -0.0010082  -0.0227490  -0.0121826
    3  -0.0004181  -0.0045642  -0.0124391   0.0010402  -0.0004035   0.0025098
    4  -0.1707076  -0.1180115   0.0826388   0.0008641  -0.0114018   0.0128037
    5  -0.1210539  -0.1484664   0.0856752  -0.0010082  -0.0227506   0.0121837
    6   0.0855901   0.0861504  -0.1046563  -0.0010406   0.0004045   0.0025095
    7   0.0080096  -0.0168119   0.0003433  -0.0558922  -0.0353134   0.0000001
    8   0.0095608  -0.0134560   0.0009989  -0.0541281  -0.1081606   0.0000001
    9  -0.0081391   0.0099664  -0.0064616   0.0000005   0.0000002  -0.0307451
   10  -0.0114974  -0.0005204  -0.0084345   0.0011806  -0.0021776   0.0013919
   11  -0.0141878  -0.0008076  -0.0099673   0.0007470   0.0019192  -0.0013834
   12   0.0130590   0.0010460   0.0091313   0.0003158   0.0013139   0.0005267
   13   0.1754136   0.1241654  -0.0885093   0.0007055   0.0016139  -0.0012657
   14   0.1241654   0.1565835  -0.0928544   0.0000197  -0.0036516   0.0029037
   15  -0.0885093  -0.0928544   0.1139457  -0.0000558  -0.0025559   0.0008625
   16   0.0007055   0.0000197  -0.0000558   0.0732810   0.0697250  -0.0000002
   17   0.0016139  -0.0036516  -0.0025559   0.0697250   0.1582644  -0.0000014
   18  -0.0012657   0.0029037   0.0008625  -0.0000002  -0.0000014   0.0211697
   19   0.0005139  -0.0016938  -0.0010378  -0.0228891  -0.0104813   0.0000001
   20   0.0009874   0.0009463   0.0004820  -0.0151136  -0.0011399   0.0000000
   21  -0.0000754  -0.0009454   0.0005575   0.0000001   0.0000000   0.0017776
   22   0.0010065   0.0001732   0.0010290   0.0007054   0.0016141   0.0012658
   23   0.0001731  -0.0001910  -0.0015877   0.0000196  -0.0036514  -0.0029037
   24  -0.0010289   0.0015879   0.0024184   0.0000558   0.0025560   0.0008626
   25   0.0005485  -0.0005469  -0.0023282   0.0011805  -0.0021774  -0.0013917
   26  -0.0000120   0.0009416   0.0026386   0.0007468   0.0019195   0.0013836
   27   0.0007875  -0.0032905  -0.0033585  -0.0003158  -0.0013139   0.0005267
           19          20          21          22          23          24
    1  -0.0142672   0.0094276   0.0106221  -0.1707124  -0.1180180  -0.0826308
    2   0.0063023  -0.0021434   0.0012546  -0.1210602  -0.1484748  -0.0856691
    3  -0.0041160   0.0001928   0.0016432  -0.0855821  -0.0861450  -0.1046423
    4  -0.0142664   0.0094269  -0.0106219  -0.0039931   0.0132257  -0.0163557
    5   0.0063022  -0.0021433  -0.0012549  -0.0012477   0.0081009  -0.0171713
    6   0.0041162  -0.0001931   0.0016434   0.0004176   0.0045631  -0.0124389
    7  -0.0715489   0.0097054   0.0000002   0.0080099  -0.0168122  -0.0003432
    8   0.0159140  -0.0174221   0.0000000   0.0095611  -0.0134561  -0.0009988
    9   0.0000002   0.0000001  -0.0259845   0.0081381  -0.0099650  -0.0064613
   10  -0.0008491   0.0010060  -0.0010636   0.0005486  -0.0005467   0.0023282
   11   0.0013917  -0.0010392   0.0016335  -0.0000121   0.0009416  -0.0026388
   12   0.0017363  -0.0010562   0.0005182  -0.0007877   0.0032903  -0.0033587
   13   0.0005139   0.0009874  -0.0000754   0.0010065   0.0001731  -0.0010289
   14  -0.0016938   0.0009463  -0.0009454   0.0001732  -0.0001910   0.0015879
   15  -0.0010378   0.0004820   0.0005575   0.0010290  -0.0015877   0.0024184
   16  -0.0228891  -0.0151136   0.0000001   0.0007054   0.0000196   0.0000558
   17  -0.0104813  -0.0011399   0.0000000   0.0016141  -0.0036514   0.0025560
   18   0.0000001   0.0000000   0.0017776   0.0012658  -0.0029037   0.0008626
   19   0.1236421  -0.0174332  -0.0000005   0.0005139  -0.0016937   0.0010379
   20  -0.0174332   0.0230347   0.0000002   0.0009874   0.0009462  -0.0004821
   21  -0.0000005   0.0000002   0.0187688   0.0000754   0.0009454   0.0005575
   22   0.0005139   0.0009874   0.0000754   0.1754190   0.1241722   0.0885015
   23  -0.0016937   0.0009462   0.0009454   0.1241722   0.1565918   0.0928482
   24   0.0010379  -0.0004821   0.0005575   0.0885015   0.0928482   0.1139316
   25  -0.0008491   0.0010061   0.0010636  -0.0114978  -0.0005201   0.0084353
   26   0.0013917  -0.0010392  -0.0016335  -0.0141880  -0.0008072   0.0099680
   27  -0.0017363   0.0010562   0.0005182  -0.0130577  -0.0010455   0.0091311
           25          26          27
    1  -0.2683311  -0.0491659   0.1154559
    2  -0.0465219  -0.0492527   0.0170045
    3   0.1190124   0.0190009  -0.1031443
    4   0.0096163  -0.0112781   0.0239266
    5   0.0034315  -0.0054791   0.0027514
    6  -0.0042998   0.0023706  -0.0119159
    7  -0.0106319   0.0240265   0.0022811
    8  -0.0031503   0.0028922   0.0001823
    9   0.0048809  -0.0145419  -0.0067288
   10   0.0003166   0.0005712  -0.0009843
   11   0.0005713   0.0007575   0.0019211
   12   0.0009844  -0.0019210   0.0024990
   13   0.0005485  -0.0000120   0.0007875
   14  -0.0005469   0.0009416  -0.0032905
   15  -0.0023282   0.0026386  -0.0033585
   16   0.0011805   0.0007468  -0.0003158
   17  -0.0021774   0.0019195  -0.0013139
   18  -0.0013917   0.0013836   0.0005267
   19  -0.0008491   0.0013917  -0.0017363
   20   0.0010061  -0.0010392   0.0010562
   21   0.0010636  -0.0016335   0.0005182
   22  -0.0114978  -0.0141880  -0.0130577
   23  -0.0005201  -0.0008072  -0.0010455
   24   0.0084353   0.0099680   0.0091311
   25   0.2796481   0.0479078  -0.1263569
   26   0.0479078   0.0500674  -0.0172654
   27  -0.1263569  -0.0172654   0.1124726
 Gradient time:  CPU 370.34 s  wall 370.34 s
 **********************************************************************
 **                                                                  **
 **                       VIBRATIONAL ANALYSIS                       **
 **                       --------------------                       **
 **                                                                  **
 **        VIBRATIONAL FREQUENCIES (CM**-1) AND NORMAL MODES         **
 **     FORCE CONSTANTS (mDYN/ANGSTROM) AND REDUCED MASSES (AMU)     **
 **                  INFRARED INTENSITIES (KM/MOL)                   **
 **                                                                  **
 **********************************************************************


 Mode:                 1                      2                      3
 Frequency:       192.50                 236.80                 274.09
 Force Cnst:      0.4747                 0.1477                 0.0955
 Red. Mass:      21.7399                 4.4703                 2.1572
 IR Active:          YES                    YES                    YES
 IR Intens:        0.196                  0.288                  0.218
 Raman Active:       YES                    YES                    YES
               X      Y      Z        X      Y      Z        X      Y      Z
 C         -0.081  0.253 -0.004    0.303  0.007  0.001    0.205  0.039 -0.001
 C         -0.081  0.253  0.004    0.303  0.007 -0.001   -0.205 -0.039 -0.001
 C          0.077  0.319 -0.000    0.035 -0.115  0.000   -0.000 -0.000 -0.085
 H         -0.060  0.128  0.004    0.228  0.266  0.051   -0.349 -0.138  0.297
 H         -0.161  0.335 -0.002    0.468 -0.208 -0.054   -0.397 -0.035 -0.253
 Cl         0.632  0.029 -0.000    0.010 -0.107  0.000   -0.000 -0.000 -0.042
 I         -0.162 -0.093  0.000   -0.075  0.038 -0.000    0.000  0.000  0.019
 H         -0.161  0.335  0.002    0.468 -0.208  0.054    0.397  0.035 -0.253
 H         -0.060  0.128 -0.004    0.228  0.266 -0.051    0.349  0.138  0.297
 TransDip  -0.014  0.004  0.000    0.016 -0.006 -0.000   -0.000  0.000  0.015

 Mode:                 4                      5                      6
 Frequency:       381.08                 399.18                 640.97
 Force Cnst:      0.3436                 0.5169                 0.8596
 Red. Mass:       4.0158                 5.5057                 3.5513
 IR Active:          YES                    YES                    YES
 IR Intens:        0.278                  7.939                 71.970
 Raman Active:       YES                    YES                    YES
               X      Y      Z        X      Y      Z        X      Y      Z
 C         -0.043  0.241  0.042    0.058 -0.272  0.016    0.010  0.077 -0.029
 C          0.043 -0.241  0.042    0.058 -0.272 -0.016    0.010  0.077  0.029
 C         -0.000  0.000  0.344    0.264 -0.085  0.000    0.358  0.159 -0.000
 H          0.065 -0.460  0.076    0.145 -0.562 -0.071    0.148 -0.348 -0.075
 H          0.008 -0.359 -0.153   -0.102 -0.060  0.047   -0.251  0.425  0.118
 Cl        -0.000 -0.000 -0.099    0.042  0.216 -0.000   -0.080 -0.118  0.000
 I          0.000 -0.000 -0.012   -0.048  0.010 -0.000   -0.012  0.002  0.000
 H         -0.008  0.359 -0.153   -0.102 -0.059 -0.047   -0.251  0.425 -0.118
 H         -0.065  0.460  0.076    0.145 -0.562  0.071    0.148 -0.348  0.075
 TransDip  -0.000  0.000 -0.017    0.069 -0.058 -0.000    0.229  0.146 -0.000

 Mode:                 7                      8                      9
 Frequency:       769.15                 869.55                 933.83
 Force Cnst:      0.3629                 2.3991                 0.6297
 Red. Mass:       1.0411                 5.3852                 1.2257
 IR Active:          YES                    YES                    YES
 IR Intens:        6.496                  0.642                  0.027
 Raman Active:       YES                    YES                    YES
               X      Y      Z        X      Y      Z        X      Y      Z
 C          0.019  0.011 -0.005    0.061 -0.088  0.336   -0.054 -0.072 -0.024
 C          0.019  0.011  0.005    0.061 -0.088 -0.336    0.054  0.071 -0.024
 C          0.042  0.013 -0.000   -0.125  0.359  0.000    0.000  0.000  0.050
 H         -0.221 -0.041  0.460    0.069 -0.239 -0.304    0.094 -0.454  0.080
 H         -0.167 -0.139 -0.435    0.053 -0.101 -0.368   -0.320  0.392 -0.113
 Cl        -0.005  0.001 -0.000   -0.016 -0.038 -0.000   -0.000 -0.000  0.005
 I         -0.000 -0.001  0.000    0.003 -0.001  0.000   -0.000 -0.000 -0.001
 H         -0.167 -0.139  0.435    0.053 -0.100  0.368    0.320 -0.392 -0.113
 H         -0.221 -0.041 -0.460    0.069 -0.239  0.304   -0.094  0.454  0.080
 TransDip   0.081  0.010  0.000    0.011  0.023  0.000    0.000  0.000  0.005

 Mode:                10                     11                     12
 Frequency:       966.93                1064.48                1092.98
 Force Cnst:      3.0177                 0.7973                 0.9589
 Red. Mass:       5.4781                 1.1943                 1.3623
 IR Active:          YES                    YES                    YES
 IR Intens:        4.929                 19.080                  0.759
 Raman Active:       YES                    YES                    YES
               X      Y      Z        X      Y      Z        X      Y      Z
 C          0.151 -0.197 -0.186    0.034 -0.069  0.051   -0.055  0.100 -0.053
 C         -0.152  0.197 -0.186    0.034 -0.069 -0.051    0.055 -0.100 -0.053
 C          0.000  0.000  0.462    0.001  0.010  0.000   -0.000 -0.000  0.025
 H         -0.224  0.459 -0.140   -0.203  0.376  0.241   -0.195  0.366  0.250
 H          0.110  0.021 -0.064   -0.178  0.389  0.260   -0.204  0.391  0.235
 Cl        -0.000 -0.000 -0.014   -0.000 -0.001 -0.000    0.000  0.000 -0.000
 I         -0.000  0.000 -0.001   -0.000  0.000 -0.000    0.000  0.000  0.000
 H         -0.110 -0.021 -0.064   -0.178  0.389 -0.260    0.204 -0.391  0.235
 H          0.224 -0.459 -0.140   -0.203  0.376 -0.241    0.195 -0.366  0.250
 TransDip   0.000  0.000  0.071   -0.054  0.129 -0.000   -0.000  0.000  0.028

 Mode:                13                     14                     15
 Frequency:      1132.12                1173.73                1253.69
 Force Cnst:      1.1899                 1.0357                 3.3358
 Red. Mass:       1.5757                 1.2760                 3.6022
 IR Active:          YES                    YES                    YES
 IR Intens:       71.654                  0.097                  9.356
 Raman Active:       YES                    YES                    YES
               X      Y      Z        X      Y      Z        X      Y      Z
 C         -0.080 -0.039  0.005    0.099  0.050 -0.001    0.052 -0.105 -0.201
 C         -0.080 -0.039 -0.005   -0.099 -0.050 -0.001    0.053 -0.105  0.201
 C          0.169  0.083 -0.000   -0.000  0.000  0.003   -0.146  0.325 -0.000
 H         -0.140  0.456 -0.059    0.153 -0.158 -0.439    0.021 -0.237  0.361
 H          0.295 -0.393  0.040   -0.044  0.227  0.440    0.185 -0.159  0.369
 Cl        -0.008 -0.004  0.000   -0.000 -0.000 -0.001   -0.005 -0.014  0.000
 I         -0.001 -0.000  0.000    0.000 -0.000  0.000    0.002 -0.001  0.000
 H          0.295 -0.393 -0.040    0.044 -0.227  0.440    0.185 -0.159 -0.369
 H         -0.140  0.456  0.059   -0.153  0.158 -0.439    0.021 -0.237 -0.361
 TransDip   0.262  0.071  0.000    0.000 -0.000 -0.010   -0.032  0.093 -0.000

 Mode:                16                     17                     18
 Frequency:      1458.84                1487.37                3135.12
 Force Cnst:      1.3577                 1.6451                 6.0833
 Red. Mass:       1.0828                 1.2622                 1.0505
 IR Active:          YES                    YES                    YES
 IR Intens:       10.191                  8.926                  4.260
 Raman Active:       YES                    YES                    YES
               X      Y      Z        X      Y      Z        X      Y      Z
 C          0.011 -0.021 -0.052   -0.026  0.052  0.083    0.013 -0.017 -0.038
 C         -0.011  0.021 -0.052   -0.026  0.052 -0.083   -0.013  0.017 -0.038
 C         -0.000  0.000 -0.016    0.020 -0.048 -0.000    0.000 -0.000  0.000
 H         -0.159 -0.305  0.354   -0.175 -0.315  0.334    0.461  0.089  0.241
 H          0.349 -0.052  0.359    0.362 -0.040  0.339   -0.305 -0.285  0.215
 Cl        -0.000  0.000  0.000    0.001  0.001 -0.000    0.000 -0.000  0.000
 I          0.000 -0.000 -0.000   -0.000  0.000 -0.000    0.000 -0.000  0.000
 H         -0.349  0.052  0.359    0.362 -0.040 -0.339    0.305  0.285  0.215
 H          0.159  0.305  0.354   -0.175 -0.315 -0.334   -0.460 -0.089  0.240
 TransDip   0.000  0.000  0.102    0.028 -0.092  0.000   -0.000  0.000 -0.066

 Mode:                19                     20                     21
 Frequency:      3136.12                3218.46                3229.18
 Force Cnst:      6.1309                 6.8370                 6.8602
 Red. Mass:       1.0580                 1.1203                 1.1166
 IR Active:          YES                    YES                    YES
 IR Intens:        1.045                  0.000                  0.532
 Raman Active:       YES                    YES                    YES
               X      Y      Z        X      Y      Z        X      Y      Z
 C         -0.013  0.019  0.042   -0.063 -0.034 -0.003   -0.062 -0.033 -0.002
 C         -0.013  0.019 -0.042    0.063  0.034 -0.003   -0.062 -0.033  0.002
 C          0.002 -0.004 -0.000    0.000 -0.000  0.000   -0.001 -0.000 -0.000
 H          0.456  0.089  0.235   -0.406 -0.072 -0.217    0.410  0.075  0.225
 H         -0.311 -0.290  0.214   -0.336 -0.324  0.246    0.331  0.317 -0.247
 Cl         0.000 -0.000 -0.000    0.000  0.000  0.000    0.000  0.000  0.000
 I          0.000 -0.000 -0.000    0.000  0.000  0.000    0.000  0.000 -0.000
 H         -0.311 -0.290 -0.214    0.336  0.324  0.246    0.331  0.317  0.247
 H          0.456  0.089 -0.235    0.406  0.072 -0.217    0.410  0.075 -0.225
 TransDip  -0.024  0.022  0.000   -0.000  0.000  0.000   -0.021 -0.009  0.000

 STANDARD THERMODYNAMIC QUANTITIES AT   298.15 K  AND     1.00 ATM

   This Molecule has  0 Imaginary Frequencies
   Zero point vibrational energy:       38.664 kcal/mol

   Atom    1 Element C  Has Mass   12.00000
   Atom    2 Element C  Has Mass   12.00000
   Atom    3 Element C  Has Mass   12.00000
   Atom    4 Element H  Has Mass    1.00783
   Atom    5 Element H  Has Mass    1.00783
   Atom    6 Element Cl Has Mass   34.96885
   Atom    7 Element I  Has Mass  126.90440
   Atom    8 Element H  Has Mass    1.00783
   Atom    9 Element H  Has Mass    1.00783
   Molecular Mass:   201.904570 amu
   Principal axes and moments of inertia in amu*Bohr^2:
                             1           2           3
    Eigenvalues --      488.62121  1436.93670  1779.47907
          X               0.99903    -0.04407     0.00000
          Y               0.04407     0.99903     0.00000
          Z              -0.00000    -0.00000     1.00000
   Rotational Symmetry Number is   1
   The Molecule is an Asymmetric Top
   Translational Enthalpy:        0.889 kcal/mol
   Rotational Enthalpy:           0.889 kcal/mol
   Vibrational Enthalpy:         40.337 kcal/mol
   gas constant (RT):             0.592 kcal/mol
   Translational Entropy:        41.812  cal/mol.K
   Rotational Entropy:           28.615  cal/mol.K
   Vibrational Entropy:           8.902  cal/mol.K

   Total Enthalpy:               42.707 kcal/mol
   Total Entropy:                79.329  cal/mol.K

 ======================================================================

 STANDARD THERMODYNAMIC QUANTITIES FOR ANHARMONIC VIBRATION -- TOSH

   Zero point vibrational energy: ************ kcal/mol

   Vibrational Enthalpy:       Infinity kcal/mol
   Vibrational Entropy:             NaN  cal/mol.K

   Total Enthalpy:             Infinity kcal/mol
   Total Entropy:                   NaN  cal/mol.K

 ======================================================================

 STANDARD THERMODYNAMIC QUANTITIES FOR ANHARMONIC VIBRATION -- VPT2

   Zero point vibrational energy: ************ kcal/mol

   Vibrational Enthalpy:       Infinity kcal/mol
   Vibrational Entropy:             NaN  cal/mol.K

   Total Enthalpy:             Infinity kcal/mol
   Total Entropy:                   NaN  cal/mol.K

 ======================================================================

Archival summary:
1\1\garfield\FREQ\ProcedureUnspecified\BasisUnspecified\1l134\taweetha\ThuOct1103:34:062018ThuOct1103:34:062018\0\\#,FREQ,ProcedureUnspecified,BasisUnspecified,\\0,1\I\C,1,2.18126\C,2,1.49455,1,119.203\H,3,1.08237,2,118.062,1,-1.42218,0\H,3,1.0833,2,116.669,1,142.253,0\C,2,1.49455,1,119.202,3,-71.4297,0\H,6,1.08237,2,118.062,1,1.42484,0\H,6,1.0833,2,116.67,1,-142.251,0\Cl,2,1.7824,1,112.677,3,144.285,0\\\@

 Total job time:  400.50s(wall), 400.49s(cpu) 
 Thu Oct 11 03:34:06 2018

        *************************************************************
        *                                                           *
        *  Thank you very much for using Q-Chem.  Have a nice day.  *
        *                                                           *
        *************************************************************
