# Supplementary material for: Geometric and energetic data from ab initio calculations of haloethene, haloimine, halomethylenephosphine, haloiminophosphine, halodiazene, halodiphosphene and halocyclopropane
Source: Data Brief. 2019 Nov 2;27:104738. doi: 10.1016/j.dib.2019.104738 (PMC6861602; doi:10.1016/j.dib.2019.104738)
Supplement: Multimedia component 3 [file mmc3.zip › CCC/B3LYP/HHCCCFF.out]

Q-Chem Developer Version!
                  Welcome to Q-Chem
     A Quantum Leap Into The Future Of Chemistry


 Q-Chem 5.1, Q-Chem, Inc., Pleasanton, CA (2018)

 Yihan Shao,  Zhengting Gan,  E. Epifanovsky,  A. T. B. Gilbert,  M. Wormit,  
 J. Kussmann,  A. W. Lange,  A. Behn,  Jia Deng,  Xintian Feng,  D. Ghosh,  
 M. Goldey,  P. R. Horn,  L. D. Jacobson,  I. Kaliman,  T. Kus,  A. Landau,  
 Jie Liu,  E. I. Proynov,  R. M. Richard,  R. P. Steele,  E. J. Sundstrom,  
 H. L. Woodcock III,  P. M. Zimmerman,  D. Zuev,  B. Albrecht,  E. Alguire,  
 S. A. Baeppler,  D. Barton,  Z. Benda,  Y. A. Bernard,  E. J. Berquist,  
 K. B. Bravaya,  H. Burton,  D. Casanova,  Chun-Min Chang,  Yunqing Chen,  
 A. Chien,  K. D. Closser,  M. P. Coons,  S. Coriani,  S. Dasgupta,  
 A. L. Dempwolff,  M. Diedenhofen,  Hainam Do,  R. G. Edgar,  Po-Tung Fang,  
 S. Faraji,  S. Fatehi,  Qingguo Feng,  K. D. Fenk,  J. Fosso-Tande,  
 Qinghui Ge,  A. Ghysels,  G. Gidofalvi,  J. Gomes,  J. Gonthier,  A. Gunina,  
 D. Hait,  M. W. D. Hanson-Heine,  P. H. P. Harbach,  A. W. Hauser,  
 J. E. Herr,  E. G. Hohenstein,  Z. C. Holden,  Kerwin Hui,  B. C. Huynh,  
 T.-C. Jagau,  Hyunjun Ji,  B. Kaduk,  K. Khistyaev,  Jaehoon Kim,  
 P. Klunzinger,  K. Koh,  D. Kosenkov,  L. Koulias,  T. Kowalczyk,  
 C. M. Krauter,  A. Kunitsa,  Ka Un Lao,  A. Laurent,  K. V. Lawler,  
 Joonho Lee,  D. Lefrancois,  S. Lehtola,  D. S. Levine,  Yi-Pei Li,  
 You-Sheng Lin,  Fenglai Liu,  E. Livshits,  A. Luenser,  P. Manohar,  
 E. Mansoor,  S. F. Manzer,  Shan-Ping Mao,  Yuezhi Mao,  N. Mardirossian,  
 A. V. Marenich,  T. Markovich,  L. A. Martinez-Martinez,  S. A. Maurer,  
 N. J. Mayhall,  S. C. McKenzie,  J.-M. Mewes,  A. F. Morrison,  
 J. W. Mullinax,  K. Nanda,  T. S. Nguyen-Beck,  R. Olivares-Amaya,  
 J. A. Parkhill,  T. M. Perrine,  F. Plasser,  P. Pokhilko,  S. Prager,  
 A. Prociuk,  E. Ramos,  D. R. Rehn,  F. Rob,  M. Schneider,  N. Sergueev,  
 S. M. Sharada,  S. Sharma,  D. W. Small,  T. Stauch,  T. Stein,  
 Yu-Chuan Su,  A. J. W. Thom,  A. Tkatchenko,  T. Tsuchimochi,  N. M. Tubman,  
 L. Vogt,  M. L. Vidal,  O. Vydrov,  M. A. Watson,  J. Wenzel,  
 M. de Wergifosse,  T. A. Wesolowski,  A. White,  J. Witte,  A. Yamada,  
 Jun Yang,  K. Yao,  S. Yeganeh,  S. R. Yost,  Zhi-Qiang You,  A. Zech,  
 Igor Ying Zhang,  Xing Zhang,  Yan Zhao,  Ying Zhu,  B. R. Brooks,  
 G. K. L. Chan,  C. J. Cramer,  M. S. Gordon,  W. J. Hehre,  A. Klamt,  
 M. W. Schmidt,  C. D. Sherrill,  D. G. Truhlar,  A. Aspuru-Guzik,  R. Baer,  
 A. T. Bell,  N. A. Besley,  Jeng-Da Chai,  A. E. DePrince, III,  
 R. A. DiStasio Jr.,  A. Dreuw,  B. D. Dunietz,  T. R. Furlani,  
 Chao-Ping Hsu,  Yousung Jung,  Jing Kong,  D. S. Lambrecht,  WanZhen Liang,  
 C. Ochsenfeld,  V. A. Rassolov,  L. V. Slipchenko,  J. E. Subotnik,  
 T. Van Voorhis,  J. M. Herbert,  A. I. Krylov,  P. M. W. Gill,  M. Head-Gordon

 Contributors to earlier versions of Q-Chem not listed above: 
 R. D. Adamson,  B. Austin,  J. Baker,  G. J. O. Beran,  K. Brandhorst,  
 S. T. Brown,  E. F. C. Byrd,  A. K. Chakraborty,  C.-L. Cheng,  
 Siu Hung Chien,  D. M. Chipman,  D. L. Crittenden,  H. Dachsel,  
 R. J. Doerksen,  A. D. Dutoi,  L. Fusti-Molnar,  W. A. Goddard III,  
 A. Golubeva-Zadorozhnaya,  S. R. Gwaltney,  G. Hawkins,  A. Heyden,  
 S. Hirata,  G. Kedziora,  F. J. Keil,  C. Kelley,  Jihan Kim,  R. A. King,  
 R. Z. Khaliullin,  P. P. Korambath,  W. Kurlancheek,  A. M. Lee,  M. S. Lee,  
 S. V. Levchenko,  Ching Yeh Lin,  D. Liotard,  R. C. Lochan,  I. Lotan,  
 P. E. Maslen,  N. Nair,  D. P. O'Neill,  D. Neuhauser,  E. Neuscamman,  
 C. M. Oana,  R. Olson,  B. Peters,  R. Peverati,  P. A. Pieniazek,  
 Y. M. Rhee,  J. Ritchie,  M. A. Rohrdanz,  E. Rosta,  N. J. Russ,  
 H. F. Schaefer III,  N. E. Schultz,  N. Shenvi,  A. C. Simmonett,  A. Sodt,  
 D. Stuck,  K. S. Thanthiriwatte,  V. Vanovschi,  Tao Wang,  A. Warshel,  
 C. F. Williams,  Q. Wu,  X. Xu,  W. Zhang

 Please cite Q-Chem as follows:
 Y. Shao et al., Mol. Phys. 113, 184-215 (2015)
 DOI: 10.1080/00268976.2014.952696

 Q-Chem 5.1.1 for Intel X86 EM64T Linux

 Parts of Q-Chem use Armadillo 8.300.2 (Tropical Shenanigans).
 http://arma.sourceforge.net/

 Q-Chem begins on Tue Oct  9 23:15:04 2018  

Host: 
0

     Scratch files written to /scratch/taweetham/qchem20955//
Input Ideriv = 2
Curr. Ideriv = -1
Max.  Ideriv = 2

Checking the input file for inconsistencies... 	...done.

--------------------------------------------------------------
User input:
--------------------------------------------------------------
$molecule
0 1
C 
C 1 CC 
C 2 CC 1 60.0
H 2 CH 1 ANG  3 pDHA
H 2 CH 1 ANG  3 mDHA
F 3 CF 1 ANG  2 mDHA
F 3 CF 1 ANG  2 pDHA
H 1 CH 2 ANG  3 pDHA
H 1 CH 2 ANG  3 mDHA

CC=1.54
CH=1.09
CF=1.35
CCl=1.77
CBr=1.94
CI=2.14
ANG=118.0
pDHA=107.9
mDHA=-107.9
$end

$rem
   job_type	optimization
   basis	6-311++g**
   method	b3lyp
   mem_total	32000
$end

--------------------------------------------------------------
 ----------------------------------------------------------------
             Standard Nuclear Orientation (Angstroms)
    I     Atom           X                Y                Z
 ----------------------------------------------------------------
    1      C      -1.0998518285     0.7701130281    -0.0000000000
    2      C      -1.1002533343    -0.7698869196     0.0000000000
    3      C       0.2336264951    -0.0002346600    -0.0000000000
    4      H      -1.3961907065    -1.2815337842     0.9158267072
    5      H      -1.3961907065    -1.2815337842    -0.9158267072
    6      F       0.9656832310    -0.0000394107     1.1342807842
    7      F       0.9656832310    -0.0000394107    -1.1342807842
    8      H      -1.3955223693     1.2819141355    -0.9158267072
    9      H      -1.3955223693     1.2819141355     0.9158267072
 ----------------------------------------------------------------
 Molecular Point Group                 Cs    NOp =  2
 Largest Abelian Subgroup              Cs    NOp =  2
 Nuclear Repulsion Energy =   181.3323317211 hartrees
 There are       20 alpha and       20 beta electrons
 Requested basis set is 6-311++G(d,p)
 There are 50 shells and 138 basis functions

 Total QAlloc Memory Limit  32000 MB
 Mega-Array Size       188 MB
 MEM_STATIC part       192 MB
 A cutoff of  1.0D-11 yielded   1247 shell pairs
 There are      9676 function pairs (     10402 Cartesian)

 -------------------------------------------------------
 OpenMP Integral Computing Module                       
 Release: version 1.0, May 2013, Q-Chem Inc. Pittsburgh 
 -------------------------------------------------------
 Integral Job Info:
 Integral job number is                      11
 Integral operator is                         1
 short-range coefficients                     0
 long-range coefficients              100000000
 Omega coefficients                           0
 if combine SR and LR in K                    0
 Integral screening is                        0
 Integral computing path is                   2
 max size of driver memory is            800000
 size of driver memory is                593474
 size of scratch memory is              2361544
 max col of scratch BK array               1296
 max len of scratch array in speh3          155
 max len of scratch index in speh4           18
 max int batch size is                      520
 min int batch size is                       52
 fixed nKL is                                52
 max L of basis functions is                  2
 order of int derivative is                   0
 number of shells is                         50
 number of basis is                         143
 number of cartesian basis is               143
 number of contracted shell pairs          1247
 number of primitive shell pairs           3316
 maxK2 (contraction) of shell pair           36
 max number of K2 of shell pair               1
 max number of CS2 of shell pair            192
 max number of PS2 of shell pair            450
 mem total for path MDJ                  521164
 -------------------------------------------------------
 Smallest overlap matrix eigenvalue = 8.52E-05

 Scale SEOQF with 1.000000e-01/1.000000e-01/1.000000e-01

 Standard Electronic Orientation quadrupole field applied
 Nucleus-field energy     =    -0.0000000005 hartrees
 Guess from superposition of atomic densities
 Warning:  Energy on first SCF cycle will be non-variational
 SAD guess density has 40.000000 electrons

 -----------------------------------------------------------------------
  General SCF calculation program by
  Eric Jon Sundstrom, Paul Horn, Yuezhi Mao, Dmitri Zuev, Alec White,
  David Stuck, Shaama M.S., Shane Yost, Joonho Lee, David Small,
  Daniel Levine, Susi Lehtola, Hugh Burton, Evgeny Epifanovsky
 -----------------------------------------------------------------------
 Exchange:     0.2000 Hartree-Fock + 0.0800 Slater + 0.7200 B88
 Correlation:  0.1900 VWN1RPA + 0.8100 LYP
 Using SG-1 standard quadrature grid
 using 4 threads for integral computing
 -------------------------------------------------------
 OpenMP Integral computing Module                
 Release: version 2.0, May 2017, Q-Chem Inc. Pleasanton 
 -------------------------------------------------------
 -------------------------------------------------------
 OpenMP BLAS3 based DFT computing Module                
 Release: version 1.0, May 2013, Q-Chem Inc. Pittsburgh 
 -------------------------------------------------------
 A restricted SCF calculation will be
 performed using DIIS
 SCF converges when DIIS error is below 1.0e-08
 ---------------------------------------
  Cycle       Energy         DIIS error
 ---------------------------------------
    1    -317.2423579405      4.99e-02  
    2    -316.3645905055      6.97e-03  
    3    -316.2999103101      9.03e-03  
    4    -316.4613395555      6.46e-04  
    5    -316.4620628144      3.26e-04  
    6    -316.4622882703      6.45e-05  
    7    -316.4622942436      3.48e-05  
    8    -316.4622959897      2.12e-06  
    9    -316.4622959994      4.08e-07  
   10    -316.4622959998      3.46e-08  
   11    -316.4622959998      7.41e-09  Convergence criterion met
 ---------------------------------------
 SCF time:   CPU 11.60s  wall 3.00s 
 SCF   energy in the final basis set =     -316.4622959998
 Total energy in the final basis set =     -316.4622959998

 --------------------------------------------------------------
             Orbital Energies (a.u.) and Symmetries
 --------------------------------------------------------------

 Alpha MOs, Restricted
 -- Occupied --                  
-24.705 -24.705 -10.353 -10.204 -10.204  -1.271  -1.222  -0.867
  1 A"    1 A'    2 A'    3 A'    4 A'    5 A'    2 A"    6 A'                 
 -0.649  -0.637  -0.578  -0.543  -0.505  -0.478  -0.456  -0.447
  7 A'    8 A'    3 A"    9 A'   10 A'    4 A"   11 A'    5 A"                 
 -0.422  -0.392  -0.341  -0.290
  6 A"    7 A"   12 A'   13 A'                                                 
 -- Virtual --                   
 -0.007   0.011   0.014   0.033   0.051   0.063   0.064   0.065
 14 A'   15 A'    8 A"   16 A'    9 A"   10 A"   17 A'   18 A'                 
  0.072   0.107   0.116   0.119   0.123   0.133   0.144   0.144
 19 A'   20 A'   21 A'   11 A"   22 A'   23 A'   24 A'   12 A"                 
  0.155   0.163   0.180   0.201   0.226   0.244   0.252   0.255
 13 A"   25 A'   26 A'   27 A'   14 A"   28 A'   15 A"   29 A'                 
  0.272   0.284   0.295   0.344   0.357   0.360   0.376   0.402
 16 A"   30 A'   31 A'   32 A'   33 A'   17 A"   18 A"   34 A'                 
  0.404   0.457   0.482   0.509   0.558   0.573   0.594   0.597
 19 A"   35 A'   20 A"   36 A'   21 A"   37 A'   38 A'   22 A"                 
  0.612   0.634   0.666   0.670   0.710   0.726   0.755   0.890
 39 A'   40 A'   41 A'   23 A"   42 A'   24 A"   43 A'   44 A'                 
  0.944   1.171   1.208   1.215   1.262   1.348   1.354   1.395
 45 A'   25 A"   46 A'   26 A"   27 A"   47 A'   28 A"   48 A'                 
  1.429   1.434   1.437   1.473   1.486   1.487   1.511   1.590
 49 A'   29 A"   50 A'   51 A'   30 A"   31 A"   32 A"   33 A"                 
  1.602   1.689   1.742   1.763   1.776   1.818   1.892   1.921
 52 A'   53 A'   54 A'   34 A"   55 A'   56 A'   57 A'   35 A"                 
  1.973   1.976   2.043   2.088   2.184   2.184   2.190   2.210
 36 A"   58 A'   59 A'   37 A"   60 A'   61 A'   38 A"   62 A'                 
  2.444   2.534   2.538   2.595   2.653   2.686   2.706   2.823
 63 A'   39 A"   40 A"   64 A'   41 A"   65 A'   66 A'   67 A'                 
  2.842   2.872   3.021   3.134   3.366   3.605   3.742   3.764
 68 A'   42 A"   43 A"   69 A'   70 A'   44 A"   71 A'   45 A"                 
  3.775   3.794   3.800   3.834   3.930   3.973   4.041   4.170
 46 A"   47 A"   72 A'   73 A'   48 A"   74 A'   49 A"   75 A'                 
  4.338   4.794   4.905   6.319   6.340   6.343   6.361   6.590
 76 A'   77 A'   50 A"   51 A"   78 A'   79 A'   52 A"   80 A'                 
  6.785  23.577  23.815  23.863  66.755  66.770
 53 A"   81 A'   82 A'   83 A'   54 A"   84 A'                                 

 Beta MOs, Restricted
 -- Occupied --                  
-24.705 -24.705 -10.353 -10.204 -10.204  -1.271  -1.222  -0.867
  1 A"    1 A'    2 A'    3 A'    4 A'    5 A'    2 A"    6 A'                 
 -0.649  -0.637  -0.578  -0.543  -0.505  -0.478  -0.456  -0.447
  7 A'    8 A'    3 A"    9 A'   10 A'    4 A"   11 A'    5 A"                 
 -0.422  -0.392  -0.341  -0.290
  6 A"    7 A"   12 A'   13 A'                                                 
 -- Virtual --                   
 -0.007   0.011   0.014   0.033   0.051   0.063   0.064   0.065
 14 A'   15 A'    8 A"   16 A'    9 A"   10 A"   17 A'   18 A'                 
  0.072   0.107   0.116   0.119   0.123   0.133   0.144   0.144
 19 A'   20 A'   21 A'   11 A"   22 A'   23 A'   24 A'   12 A"                 
  0.155   0.163   0.180   0.201   0.226   0.244   0.252   0.255
 13 A"   25 A'   26 A'   27 A'   14 A"   28 A'   15 A"   29 A'                 
  0.272   0.284   0.295   0.344   0.357   0.360   0.376   0.402
 16 A"   30 A'   31 A'   32 A'   33 A'   17 A"   18 A"   34 A'                 
  0.404   0.457   0.482   0.509   0.558   0.573   0.594   0.597
 19 A"   35 A'   20 A"   36 A'   21 A"   37 A'   38 A'   22 A"                 
  0.612   0.634   0.666   0.670   0.710   0.726   0.755   0.890
 39 A'   40 A'   41 A'   23 A"   42 A'   24 A"   43 A'   44 A'                 
  0.944   1.171   1.208   1.215   1.262   1.348   1.354   1.395
 45 A'   25 A"   46 A'   26 A"   27 A"   47 A'   28 A"   48 A'                 
  1.429   1.434   1.437   1.473   1.486   1.487   1.511   1.590
 49 A'   29 A"   50 A'   51 A'   30 A"   31 A"   32 A"   33 A"                 
  1.602   1.689   1.742   1.763   1.776   1.818   1.892   1.921
 52 A'   53 A'   54 A'   34 A"   55 A'   56 A'   57 A'   35 A"                 
  1.973   1.976   2.043   2.088   2.184   2.184   2.190   2.210
 36 A"   58 A'   59 A'   37 A"   60 A'   61 A'   38 A"   62 A'                 
  2.444   2.534   2.538   2.595   2.653   2.686   2.706   2.823
 63 A'   39 A"   40 A"   64 A'   41 A"   65 A'   66 A'   67 A'                 
  2.842   2.872   3.021   3.134   3.366   3.605   3.742   3.764
 68 A'   42 A"   43 A"   69 A'   70 A'   44 A"   71 A'   45 A"                 
  3.775   3.794   3.800   3.834   3.930   3.973   4.041   4.170
 46 A"   47 A"   72 A'   73 A'   48 A"   74 A'   49 A"   75 A'                 
  4.338   4.794   4.905   6.319   6.340   6.343   6.361   6.590
 76 A'   77 A'   50 A"   51 A"   78 A'   79 A'   52 A"   80 A'                 
  6.785  23.577  23.815  23.863  66.755  66.770
 53 A"   81 A'   82 A'   83 A'   54 A"   84 A'                                 
 --------------------------------------------------------------

          Ground-State Mulliken Net Atomic Charges

     Atom                 Charge (a.u.)
  ----------------------------------------
      1 C                    -0.187222
      2 C                    -0.186963
      3 C                    -0.063075
      4 H                     0.159133
      5 H                     0.159133
      6 F                    -0.099648
      7 F                    -0.099648
      8 H                     0.159145
      9 H                     0.159145
  ----------------------------------------
  Sum of atomic charges =     0.000000

 -----------------------------------------------------------------
                    Cartesian Multipole Moments
 -----------------------------------------------------------------
    Charge (ESU x 10^10)
                 0.0000
    Dipole Moment (Debye)
         X      -2.2885      Y      -0.0003      Z       0.0000
       Tot       2.2885
    Quadrupole Moments (Debye-Ang)
        XX     -29.5418     XY       0.0008     YY     -27.4346
        XZ       0.0000     YZ       0.0000     ZZ     -29.5788
    Octopole Moments (Debye-Ang^2)
       XXX      13.7309    XXY      -0.0029    XYY       2.0567
       YYY       0.0012    XXZ       0.0000    XYZ      -0.0000
       YYZ       0.0000    XZZ      -0.4649    YZZ       0.0004
       ZZZ       0.0000
    Hexadecapole Moments (Debye-Ang^3)
      XXXX    -202.6890   XXXY       0.0066   XXYY     -44.0577
      XYYY      -0.0016   YYYY     -93.2280   XXXZ      -0.0000
      XXYZ       0.0000   XYYZ      -0.0000   YYYZ      -0.0000
      XXZZ     -50.6605   XYZZ       0.0014   YYZZ     -31.8474
      XZZZ       0.0000   YZZZ       0.0000   ZZZZ    -117.9159
 -----------------------------------------------------------------
 Calculating analytic gradient of the SCF energy
 Gradient of SCF Energy
            1           2           3           4           5           6
    1  -0.0190835  -0.0191087   0.0668772  -0.0030050  -0.0030050  -0.0083359
    2   0.0054974  -0.0054735  -0.0000982  -0.0029741  -0.0029741   0.0000320
    3  -0.0000000  -0.0000000  -0.0000000   0.0024881  -0.0024881   0.0061533
            7           8           9
    1  -0.0083359  -0.0030017  -0.0030017
    2   0.0000320   0.0029792   0.0029792
    3  -0.0061533  -0.0024873   0.0024873
 Max gradient component =       6.688E-02
 RMS gradient           =       1.437E-02
 Gradient time:  CPU 3.28 s  wall 0.88 s
 Geometry Optimization Parameters
   NAtoms,    NIC,     NZ,  NCons,   NDum,   NFix, NCnnct, MaxDiis
        9      69       9       0       0       0       0       0


** GEOMETRY OPTIMIZATION IN DELOCALIZED INTERNAL COORDINATES **
   Searching for a Minimum

   Optimization Cycle:   1

                       Coordinates (Angstroms)
     ATOM                X               Y               Z
      1  C        -1.0998518285    0.7701130281    0.0000000000
      2  C        -1.1002533343   -0.7698869196    0.0000000000
      3  C         0.2336264951   -0.0002346600    0.0000000000
      4  H        -1.3961907065   -1.2815337842    0.9158267072
      5  H        -1.3961907065   -1.2815337842   -0.9158267072
      6  F         0.9656832310   -0.0000394107    1.1342807842
      7  F         0.9656832310   -0.0000394107   -1.1342807842
      8  H        -1.3955223693    1.2819141355   -0.9158267072
      9  H        -1.3955223693    1.2819141355    0.9158267072
   Point Group: cs    Number of degrees of freedom:    12


   Energy is   -316.462296000


 Attempting to Generate Delocalized Internal Coordinates

 12 Hessian modes will be used to form the next step
  Hessian Eigenvalues:
     0.020947    0.020947    0.030782    0.088584    0.091779    0.134501
     0.251101    0.263427    0.285189    0.348126    0.348126    0.550214

 Minimum Search - Taking Simple RFO Step
 Searching for Lamda that Minimizes Along All modes
 Value Taken    Lamda =  -0.00752634
 Step Taken.  Stepsize is  0.206877

                             Maximum     Tolerance    Cnvgd?
         Gradient           0.022102      0.000300      NO
         Displacement       0.160375      0.001200      NO
         Energy change     *********      0.000001      NO


 New Cartesian Coordinates Obtained by Inverse Iteration

 Displacement from previous Coordinates is:  0.160246
 ----------------------------------------------------------------
             Standard Nuclear Orientation (Angstroms)
    I     Atom           X                Y                Z
 ----------------------------------------------------------------
    1      C      -1.0993112714     0.7689982448     0.0000000000
    2      C      -1.0995614111    -0.7686146173     0.0000000000
    3      C       0.1787129491    -0.0000345969     0.0000000000
    4      H      -1.3725626546    -1.2806480583     0.9151379214
    5      H      -1.3725626546    -1.2806480583    -0.9151379214
    6      F       0.9455445635    -0.0002861436     1.1103174481
    7      F       0.9455445635    -0.0002861436    -1.1103174481
    8      H      -1.3721712209     1.2810963514    -0.9151430753
    9      H      -1.3721712209     1.2810963514     0.9151430753
 ----------------------------------------------------------------
 Molecular Point Group                 Cs    NOp =  2
 Largest Abelian Subgroup              Cs    NOp =  2
 Nuclear Repulsion Energy =   183.5301449642 hartrees
 There are       20 alpha and       20 beta electrons
 Applying Cartesian multipole field
    Component          Value
    ---------          -----
     (2,0,0)        1.00000E-11
     (0,2,0)        2.00000E-11
     (0,0,2)       -3.00000E-11
 Nucleus-field energy     =    -0.0000000004 hartrees
 Requested basis set is 6-311++G(d,p)
 There are 50 shells and 138 basis functions
 A cutoff of  1.0D-11 yielded   1247 shell pairs
 There are      9676 function pairs (     10402 Cartesian)
 Smallest overlap matrix eigenvalue = 6.98E-05
 Guess MOs from SCF MO coefficient file

 -----------------------------------------------------------------------
  General SCF calculation program by
  Eric Jon Sundstrom, Paul Horn, Yuezhi Mao, Dmitri Zuev, Alec White,
  David Stuck, Shaama M.S., Shane Yost, Joonho Lee, David Small,
  Daniel Levine, Susi Lehtola, Hugh Burton, Evgeny Epifanovsky
 -----------------------------------------------------------------------
 Exchange:     0.2000 Hartree-Fock + 0.0800 Slater + 0.7200 B88
 Correlation:  0.1900 VWN1RPA + 0.8100 LYP
 Using SG-1 standard quadrature grid
 using 4 threads for integral computing
 -------------------------------------------------------
 OpenMP Integral computing Module                
 Release: version 2.0, May 2017, Q-Chem Inc. Pleasanton 
 -------------------------------------------------------
 -------------------------------------------------------
 OpenMP BLAS3 based DFT computing Module                
 Release: version 1.0, May 2013, Q-Chem Inc. Pittsburgh 
 -------------------------------------------------------
 A restricted SCF calculation will be
 performed using DIIS
 SCF converges when DIIS error is below 1.0e-08
 ---------------------------------------
  Cycle       Energy         DIIS error
 ---------------------------------------
    1    -316.4647202378      9.03e-04  
    2    -316.4668263913      3.84e-04  
    3    -316.4668374255      3.93e-04  
    4    -316.4670878588      4.38e-05  
    5    -316.4670905619      1.32e-05  
    6    -316.4670909020      1.72e-06  
    7    -316.4670909059      8.95e-07  
    8    -316.4670909077      5.86e-08  
    9    -316.4670909077      1.65e-08  
   10    -316.4670909077      1.61e-09  Convergence criterion met
 ---------------------------------------
 SCF time:   CPU 12.54s  wall 3.00s 
 SCF   energy in the final basis set =     -316.4670909077
 Total energy in the final basis set =     -316.4670909077

 --------------------------------------------------------------
             Orbital Energies (a.u.) and Symmetries
 --------------------------------------------------------------

 Alpha MOs, Restricted
 -- Occupied --                  
-24.700 -24.700 -10.347 -10.201 -10.201  -1.270  -1.216  -0.885
  1 A"    1 A'    2 A'    3 A'    4 A'    5 A'    2 A"    6 A'                 
 -0.645  -0.645  -0.578  -0.545  -0.504  -0.479  -0.458  -0.443
  7 A'    8 A'    3 A"    9 A'   10 A'    4 A"   11 A'    5 A"                 
 -0.415  -0.395  -0.342  -0.299
  6 A"    7 A"   12 A'   13 A'                                                 
 -- Virtual --                   
 -0.006   0.011   0.013   0.035   0.050   0.062   0.066   0.066
 14 A'   15 A'    8 A"   16 A'    9 A"   10 A"   17 A'   18 A'                 
  0.073   0.110   0.116   0.116   0.128   0.135   0.143   0.144
 19 A'   20 A'   21 A'   11 A"   22 A'   23 A'   12 A"   24 A'                 
  0.155   0.171   0.188   0.204   0.230   0.245   0.252   0.266
 13 A"   25 A'   26 A'   27 A'   14 A"   28 A'   15 A"   29 A'                 
  0.270   0.292   0.309   0.352   0.358   0.364   0.379   0.402
 16 A"   30 A'   31 A'   32 A'   33 A'   17 A"   18 A"   34 A'                 
  0.408   0.462   0.479   0.508   0.568   0.586   0.593   0.598
 19 A"   35 A'   20 A"   36 A'   21 A"   37 A'   38 A'   22 A"                 
  0.613   0.642   0.666   0.679   0.710   0.721   0.749   0.895
 39 A'   40 A'   41 A'   23 A"   42 A'   24 A"   43 A'   44 A'                 
  0.954   1.162   1.207   1.231   1.275   1.343   1.360   1.404
 45 A'   25 A"   46 A'   26 A"   27 A"   47 A'   28 A"   48 A'                 
  1.429   1.440   1.466   1.472   1.491   1.494   1.504   1.590
 49 A'   29 A"   50 A'   51 A'   30 A"   31 A"   32 A"   33 A"                 
  1.617   1.687   1.745   1.773   1.788   1.848   1.905   1.941
 52 A'   53 A'   54 A'   34 A"   55 A'   56 A'   57 A'   35 A"                 
  1.979   1.987   2.045   2.120   2.191   2.201   2.203   2.207
 36 A"   58 A'   59 A'   37 A"   60 A'   61 A'   62 A'   38 A"                 
  2.459   2.544   2.561   2.615   2.644   2.694   2.720   2.844
 63 A'   39 A"   40 A"   64 A'   41 A"   65 A'   66 A'   67 A'                 
  2.873   2.902   3.030   3.201   3.401   3.622   3.753   3.770
 68 A'   42 A"   43 A"   69 A'   70 A'   44 A"   71 A'   45 A"                 
  3.781   3.796   3.798   3.847   3.936   3.991   4.055   4.187
 46 A"   72 A'   47 A"   73 A'   48 A"   74 A'   49 A"   75 A'                 
  4.380   4.831   4.914   6.328   6.349   6.350   6.370   6.624
 76 A'   77 A'   50 A"   51 A"   78 A'   79 A'   52 A"   80 A'                 
  6.788  23.646  23.850  23.899  66.762  66.777
 53 A"   81 A'   82 A'   83 A'   54 A"   84 A'                                 

 Beta MOs, Restricted
 -- Occupied --                  
-24.700 -24.700 -10.347 -10.201 -10.201  -1.270  -1.216  -0.885
  1 A"    1 A'    2 A'    3 A'    4 A'    5 A'    2 A"    6 A'                 
 -0.645  -0.645  -0.578  -0.545  -0.504  -0.479  -0.458  -0.443
  7 A'    8 A'    3 A"    9 A'   10 A'    4 A"   11 A'    5 A"                 
 -0.415  -0.395  -0.342  -0.299
  6 A"    7 A"   12 A'   13 A'                                                 
 -- Virtual --                   
 -0.006   0.011   0.013   0.035   0.050   0.062   0.066   0.066
 14 A'   15 A'    8 A"   16 A'    9 A"   10 A"   17 A'   18 A'                 
  0.073   0.110   0.116   0.116   0.128   0.135   0.143   0.144
 19 A'   20 A'   21 A'   11 A"   22 A'   23 A'   12 A"   24 A'                 
  0.155   0.171   0.188   0.204   0.230   0.245   0.252   0.266
 13 A"   25 A'   26 A'   27 A'   14 A"   28 A'   15 A"   29 A'                 
  0.270   0.292   0.309   0.352   0.358   0.364   0.379   0.402
 16 A"   30 A'   31 A'   32 A'   33 A'   17 A"   18 A"   34 A'                 
  0.408   0.462   0.479   0.508   0.568   0.586   0.593   0.598
 19 A"   35 A'   20 A"   36 A'   21 A"   37 A'   38 A'   22 A"                 
  0.613   0.642   0.666   0.679   0.710   0.721   0.749   0.895
 39 A'   40 A'   41 A'   23 A"   42 A'   24 A"   43 A'   44 A'                 
  0.954   1.162   1.207   1.231   1.275   1.343   1.360   1.404
 45 A'   25 A"   46 A'   26 A"   27 A"   47 A'   28 A"   48 A'                 
  1.429   1.440   1.466   1.472   1.491   1.494   1.504   1.590
 49 A'   29 A"   50 A'   51 A'   30 A"   31 A"   32 A"   33 A"                 
  1.617   1.687   1.745   1.773   1.788   1.848   1.905   1.941
 52 A'   53 A'   54 A'   34 A"   55 A'   56 A'   57 A'   35 A"                 
  1.979   1.987   2.045   2.120   2.191   2.201   2.203   2.207
 36 A"   58 A'   59 A'   37 A"   60 A'   61 A'   62 A'   38 A"                 
  2.459   2.544   2.561   2.615   2.644   2.694   2.720   2.844
 63 A'   39 A"   40 A"   64 A'   41 A"   65 A'   66 A'   67 A'                 
  2.873   2.902   3.030   3.201   3.401   3.622   3.753   3.770
 68 A'   42 A"   43 A"   69 A'   70 A'   44 A"   71 A'   45 A"                 
  3.781   3.796   3.798   3.847   3.936   3.991   4.055   4.187
 46 A"   72 A'   47 A"   73 A'   48 A"   74 A'   49 A"   75 A'                 
  4.380   4.831   4.914   6.328   6.349   6.350   6.370   6.624
 76 A'   77 A'   50 A"   51 A"   78 A'   79 A'   52 A"   80 A'                 
  6.788  23.646  23.850  23.899  66.762  66.777
 53 A"   81 A'   82 A'   83 A'   54 A"   84 A'                                 
 --------------------------------------------------------------

          Ground-State Mulliken Net Atomic Charges

     Atom                 Charge (a.u.)
  ----------------------------------------
      1 C                    -0.173526
      2 C                    -0.173616
      3 C                    -0.086117
      4 H                     0.161675
      5 H                     0.161675
      6 F                    -0.106717
      7 F                    -0.106717
      8 H                     0.161671
      9 H                     0.161671
  ----------------------------------------
  Sum of atomic charges =     0.000000

 -----------------------------------------------------------------
                    Cartesian Multipole Moments
 -----------------------------------------------------------------
    Charge (ESU x 10^10)
                -0.0000
    Dipole Moment (Debye)
         X      -2.3862      Y       0.0007      Z       0.0000
       Tot       2.3862
    Quadrupole Moments (Debye-Ang)
        XX     -29.7505     XY       0.0005     YY     -27.1301
        XZ      -0.0000     YZ       0.0000     ZZ     -29.4270
    Octopole Moments (Debye-Ang^2)
       XXX      15.2275    XXY       0.0002    XYY       2.3410
       YYY       0.0023    XXZ       0.0000    XYZ      -0.0000
       YYZ       0.0000    XZZ      -0.1354    YZZ       0.0016
       ZZZ       0.0000
    Hexadecapole Moments (Debye-Ang^3)
      XXXX    -199.1014   XXXY       0.0148   XXYY     -43.3496
      XYYY       0.0105   YYYY     -91.7776   XXXZ       0.0000
      XXYZ       0.0000   XYYZ      -0.0000   YYYZ       0.0000
      XXZZ     -49.2916   XYZZ       0.0043   YYZZ     -30.9856
      XZZZ      -0.0000   YZZZ       0.0000   ZZZZ    -114.6907
 -----------------------------------------------------------------
 Calculating analytic gradient of the SCF energy
 Gradient of SCF Energy
            1           2           3           4           5           6
    1  -0.0070646  -0.0070538   0.0249637   0.0001818   0.0001818  -0.0057839
    2  -0.0023923   0.0023998   0.0000159  -0.0009700  -0.0009700  -0.0000088
    3   0.0000000  -0.0000000  -0.0000000  -0.0001531   0.0001531  -0.0023037
            7           8           9
    1  -0.0057839   0.0001795   0.0001795
    2  -0.0000088   0.0009671   0.0009671
    3   0.0023037   0.0001524  -0.0001524
 Max gradient component =       2.496E-02
 RMS gradient           =       5.497E-03
 Gradient time:  CPU 3.32 s  wall 0.89 s
 Geometry Optimization Parameters
   NAtoms,    NIC,     NZ,  NCons,   NDum,   NFix, NCnnct, MaxDiis
        9      69       9       0       0       0       0       0

 Cartesian Hessian Update
 Hessian Updated using BFGS Update


** GEOMETRY OPTIMIZATION IN DELOCALIZED INTERNAL COORDINATES **
   Searching for a Minimum

   Optimization Cycle:   2

                       Coordinates (Angstroms)
     ATOM                X               Y               Z
      1  C        -1.0993112714    0.7689982448    0.0000000000
      2  C        -1.0995614111   -0.7686146173    0.0000000000
      3  C         0.1787129491   -0.0000345969    0.0000000000
      4  H        -1.3725626546   -1.2806480583    0.9151379214
      5  H        -1.3725626546   -1.2806480583   -0.9151379214
      6  F         0.9455445635   -0.0002861436    1.1103174481
      7  F         0.9455445635   -0.0002861436   -1.1103174481
      8  H        -1.3721712209    1.2810963514   -0.9151430753
      9  H        -1.3721712209    1.2810963514    0.9151430753
   Point Group: cs    Number of degrees of freedom:    12


   Energy is   -316.467090908

 Hessian Updated using BFGS Update

 12 Hessian modes will be used to form the next step
  Hessian Eigenvalues:
     0.020947    0.021738    0.030782    0.086833    0.088584    0.114364
     0.245271    0.251101    0.277260    0.348126    0.349408    0.567129

 Minimum Search - Taking Simple RFO Step
 Searching for Lamda that Minimizes Along All modes
 Value Taken    Lamda =  -0.00109590
 Step Taken.  Stepsize is  0.115236

                             Maximum     Tolerance    Cnvgd?
         Gradient           0.007591      0.000300      NO
         Displacement       0.097789      0.001200      NO
         Energy change     -0.004795      0.000001      NO


 New Cartesian Coordinates Obtained by Inverse Iteration

 Displacement from previous Coordinates is:  0.052009
 ----------------------------------------------------------------
             Standard Nuclear Orientation (Angstroms)
    I     Atom           X                Y                Z
 ----------------------------------------------------------------
    1      C      -1.0921945741     0.7714801539     0.0000000000
    2      C      -1.0925082185    -0.7712071055     0.0000000000
    3      C       0.1620821540    -0.0001100602     0.0000000000
    4      H      -1.3741415771    -1.2732027178     0.9169612099
    5      H      -1.3741415771    -1.2732027178    -0.9169612099
    6      F       0.9497693441    -0.0001524689     1.1037352280
    7      F       0.9497693441    -0.0001524689    -1.1037352280
    8      H      -1.3735866263     1.2736103574    -0.9169610602
    9      H      -1.3735866263     1.2736103574     0.9169610602
 ----------------------------------------------------------------
 Molecular Point Group                 Cs    NOp =  2
 Largest Abelian Subgroup              Cs    NOp =  2
 Nuclear Repulsion Energy =   183.8713120213 hartrees
 There are       20 alpha and       20 beta electrons
 Applying Cartesian multipole field
    Component          Value
    ---------          -----
     (2,0,0)        1.00000E-11
     (0,2,0)        2.00000E-11
     (0,0,2)       -3.00000E-11
 Nucleus-field energy     =    -0.0000000004 hartrees
 Requested basis set is 6-311++G(d,p)
 There are 50 shells and 138 basis functions
 A cutoff of  1.0D-11 yielded   1247 shell pairs
 There are      9676 function pairs (     10402 Cartesian)
 Smallest overlap matrix eigenvalue = 6.41E-05
 Guess MOs from SCF MO coefficient file

 -----------------------------------------------------------------------
  General SCF calculation program by
  Eric Jon Sundstrom, Paul Horn, Yuezhi Mao, Dmitri Zuev, Alec White,
  David Stuck, Shaama M.S., Shane Yost, Joonho Lee, David Small,
  Daniel Levine, Susi Lehtola, Hugh Burton, Evgeny Epifanovsky
 -----------------------------------------------------------------------
 Exchange:     0.2000 Hartree-Fock + 0.0800 Slater + 0.7200 B88
 Correlation:  0.1900 VWN1RPA + 0.8100 LYP
 Using SG-1 standard quadrature grid
 using 4 threads for integral computing
 -------------------------------------------------------
 OpenMP Integral computing Module                
 Release: version 2.0, May 2017, Q-Chem Inc. Pleasanton 
 -------------------------------------------------------
 -------------------------------------------------------
 OpenMP BLAS3 based DFT computing Module                
 Release: version 1.0, May 2013, Q-Chem Inc. Pittsburgh 
 -------------------------------------------------------
 A restricted SCF calculation will be
 performed using DIIS
 SCF converges when DIIS error is below 1.0e-08
 ---------------------------------------
  Cycle       Energy         DIIS error
 ---------------------------------------
    1    -316.4670330017      4.51e-04  
    2    -316.4676055961      1.44e-04  
    3    -316.4675919454      1.76e-04  
    4    -316.4676395629      1.47e-05  
    5    -316.4676398145      6.51e-06  
    6    -316.4676398998      7.45e-07  
    7    -316.4676399005      3.38e-07  
    8    -316.4676399007      3.38e-08  
    9    -316.4676399007      5.82e-09  Convergence criterion met
 ---------------------------------------
 SCF time:   CPU 11.31s  wall 3.00s 
 SCF   energy in the final basis set =     -316.4676399007
 Total energy in the final basis set =     -316.4676399007

 --------------------------------------------------------------
             Orbital Energies (a.u.) and Symmetries
 --------------------------------------------------------------

 Alpha MOs, Restricted
 -- Occupied --                  
-24.697 -24.697 -10.346 -10.202 -10.202  -1.267  -1.211  -0.893
  1 A"    1 A'    2 A'    3 A'    4 A'    5 A'    2 A"    6 A'                 
 -0.647  -0.643  -0.576  -0.547  -0.502  -0.478  -0.457  -0.441
  7 A'    8 A'    3 A"    9 A'   10 A'    4 A"   11 A'    5 A"                 
 -0.412  -0.397  -0.341  -0.305
  6 A"    7 A"   12 A'   13 A'                                                 
 -- Virtual --                   
 -0.007   0.011   0.012   0.036   0.050   0.060   0.066   0.066
 14 A'   15 A'    8 A"   16 A'    9 A"   10 A"   17 A'   18 A'                 
  0.072   0.111   0.114   0.116   0.128   0.135   0.142   0.143
 19 A'   20 A'   11 A"   21 A'   22 A'   23 A'   12 A"   24 A'                 
  0.155   0.172   0.188   0.204   0.228   0.244   0.251   0.269
 13 A"   25 A'   26 A'   27 A'   14 A"   28 A'   15 A"   29 A'                 
  0.272   0.295   0.313   0.355   0.360   0.366   0.379   0.403
 16 A"   30 A'   31 A'   32 A'   33 A'   17 A"   18 A"   34 A'                 
  0.409   0.463   0.482   0.506   0.562   0.582   0.598   0.598
 19 A"   35 A'   20 A"   36 A'   21 A"   37 A'   38 A'   22 A"                 
  0.613   0.645   0.663   0.675   0.706   0.721   0.747   0.897
 39 A'   40 A'   41 A'   23 A"   42 A'   24 A"   43 A'   44 A'                 
  0.957   1.166   1.207   1.231   1.278   1.345   1.358   1.405
 45 A'   25 A"   46 A'   26 A"   27 A"   47 A'   28 A"   48 A'                 
  1.429   1.440   1.472   1.473   1.489   1.494   1.501   1.591
 49 A'   29 A"   50 A'   51 A'   30 A"   31 A"   32 A"   33 A"                 
  1.617   1.686   1.749   1.781   1.782   1.860   1.914   1.943
 52 A'   53 A'   54 A'   55 A'   34 A"   56 A'   57 A'   35 A"                 
  1.981   1.992   2.041   2.123   2.185   2.201   2.206   2.215
 36 A"   58 A'   59 A'   37 A"   60 A'   61 A'   62 A'   38 A"                 
  2.467   2.536   2.574   2.617   2.647   2.695   2.722   2.845
 63 A'   39 A"   40 A"   64 A'   41 A"   65 A'   66 A'   67 A'                 
  2.887   2.894   3.026   3.222   3.410   3.622   3.741   3.773
 68 A'   42 A"   43 A"   69 A'   70 A'   44 A"   71 A'   45 A"                 
  3.782   3.792   3.804   3.849   3.932   3.993   4.050   4.182
 46 A"   72 A'   47 A"   73 A'   48 A"   74 A'   49 A"   75 A'                 
  4.394   4.837   4.909   6.331   6.352   6.353   6.374   6.632
 76 A'   77 A'   50 A"   51 A"   78 A'   79 A'   52 A"   80 A'                 
  6.775  23.664  23.858  23.921  66.765  66.780
 53 A"   81 A'   82 A'   83 A'   54 A"   84 A'                                 

 Beta MOs, Restricted
 -- Occupied --                  
-24.697 -24.697 -10.346 -10.202 -10.202  -1.267  -1.211  -0.893
  1 A"    1 A'    2 A'    3 A'    4 A'    5 A'    2 A"    6 A'                 
 -0.647  -0.643  -0.576  -0.547  -0.502  -0.478  -0.457  -0.441
  7 A'    8 A'    3 A"    9 A'   10 A'    4 A"   11 A'    5 A"                 
 -0.412  -0.397  -0.341  -0.305
  6 A"    7 A"   12 A'   13 A'                                                 
 -- Virtual --                   
 -0.007   0.011   0.012   0.036   0.050   0.060   0.066   0.066
 14 A'   15 A'    8 A"   16 A'    9 A"   10 A"   17 A'   18 A'                 
  0.072   0.111   0.114   0.116   0.128   0.135   0.142   0.143
 19 A'   20 A'   11 A"   21 A'   22 A'   23 A'   12 A"   24 A'                 
  0.155   0.172   0.188   0.204   0.228   0.244   0.251   0.269
 13 A"   25 A'   26 A'   27 A'   14 A"   28 A'   15 A"   29 A'                 
  0.272   0.295   0.313   0.355   0.360   0.366   0.379   0.403
 16 A"   30 A'   31 A'   32 A'   33 A'   17 A"   18 A"   34 A'                 
  0.409   0.463   0.482   0.506   0.562   0.582   0.598   0.598
 19 A"   35 A'   20 A"   36 A'   21 A"   37 A'   38 A'   22 A"                 
  0.613   0.645   0.663   0.675   0.706   0.721   0.747   0.897
 39 A'   40 A'   41 A'   23 A"   42 A'   24 A"   43 A'   44 A'                 
  0.957   1.166   1.207   1.231   1.278   1.345   1.358   1.405
 45 A'   25 A"   46 A'   26 A"   27 A"   47 A'   28 A"   48 A'                 
  1.429   1.440   1.472   1.473   1.489   1.494   1.501   1.591
 49 A'   29 A"   50 A'   51 A'   30 A"   31 A"   32 A"   33 A"                 
  1.617   1.686   1.749   1.781   1.782   1.860   1.914   1.943
 52 A'   53 A'   54 A'   55 A'   34 A"   56 A'   57 A'   35 A"                 
  1.981   1.992   2.041   2.123   2.185   2.201   2.206   2.215
 36 A"   58 A'   59 A'   37 A"   60 A'   61 A'   62 A'   38 A"                 
  2.467   2.536   2.574   2.617   2.647   2.695   2.722   2.845
 63 A'   39 A"   40 A"   64 A'   41 A"   65 A'   66 A'   67 A'                 
  2.887   2.894   3.026   3.222   3.410   3.622   3.741   3.773
 68 A'   42 A"   43 A"   69 A'   70 A'   44 A"   71 A'   45 A"                 
  3.782   3.792   3.804   3.849   3.932   3.993   4.050   4.182
 46 A"   72 A'   47 A"   73 A'   48 A"   74 A'   49 A"   75 A'                 
  4.394   4.837   4.909   6.331   6.352   6.353   6.374   6.632
 76 A'   77 A'   50 A"   51 A"   78 A'   79 A'   52 A"   80 A'                 
  6.775  23.664  23.858  23.921  66.765  66.780
 53 A"   81 A'   82 A'   83 A'   54 A"   84 A'                                 
 --------------------------------------------------------------

          Ground-State Mulliken Net Atomic Charges

     Atom                 Charge (a.u.)
  ----------------------------------------
      1 C                    -0.165938
      2 C                    -0.165849
      3 C                    -0.097385
      4 H                     0.163376
      5 H                     0.163376
      6 F                    -0.112169
      7 F                    -0.112169
      8 H                     0.163380
      9 H                     0.163380
  ----------------------------------------
  Sum of atomic charges =     0.000000

 -----------------------------------------------------------------
                    Cartesian Multipole Moments
 -----------------------------------------------------------------
    Charge (ESU x 10^10)
                 0.0000
    Dipole Moment (Debye)
         X      -2.5228      Y       0.0002      Z      -0.0000
       Tot       2.5228
    Quadrupole Moments (Debye-Ang)
        XX     -29.7208     XY       0.0007     YY     -27.1114
        XZ       0.0000     YZ      -0.0000     ZZ     -29.3905
    Octopole Moments (Debye-Ang^2)
       XXX      14.7551    XXY      -0.0016    XYY       2.2197
       YYY       0.0018    XXZ      -0.0000    XYZ       0.0000
       YYZ      -0.0000    XZZ      -0.3541    YZZ       0.0010
       ZZZ      -0.0000
    Hexadecapole Moments (Debye-Ang^3)
      XXXX    -198.0181   XXXY       0.0100   XXYY     -43.0706
      XYYY       0.0034   YYYY     -91.6775   XXXZ       0.0000
      XXYZ      -0.0000   XYYZ       0.0000   YYYZ      -0.0000
      XXZZ     -48.8416   XYZZ       0.0025   YYZZ     -30.8181
      XZZZ       0.0000   YZZZ       0.0000   ZZZZ    -113.9895
 -----------------------------------------------------------------
 Calculating analytic gradient of the SCF energy
 Gradient of SCF Energy
            1           2           3           4           5           6
    1   0.0010736   0.0010699   0.0005052  -0.0000522  -0.0000522  -0.0012231
    2  -0.0041660   0.0041649  -0.0000243   0.0000206   0.0000206   0.0000107
    3   0.0000000   0.0000000   0.0000000  -0.0001740   0.0001740  -0.0019806
            7           8           9
    1  -0.0012231  -0.0000491  -0.0000491
    2   0.0000107  -0.0000186  -0.0000186
    3   0.0019806   0.0001745  -0.0001745
 Max gradient component =       4.166E-03
 RMS gradient           =       1.336E-03
 Gradient time:  CPU 3.33 s  wall 0.89 s
 Geometry Optimization Parameters
   NAtoms,    NIC,     NZ,  NCons,   NDum,   NFix, NCnnct, MaxDiis
        9      69       9       0       0       0       0       0

 Cartesian Hessian Update
 Hessian Updated using BFGS Update


** GEOMETRY OPTIMIZATION IN DELOCALIZED INTERNAL COORDINATES **
   Searching for a Minimum

   Optimization Cycle:   3

                       Coordinates (Angstroms)
     ATOM                X               Y               Z
      1  C        -1.0921945741    0.7714801539    0.0000000000
      2  C        -1.0925082185   -0.7712071055    0.0000000000
      3  C         0.1620821540   -0.0001100602    0.0000000000
      4  H        -1.3741415771   -1.2732027178    0.9169612099
      5  H        -1.3741415771   -1.2732027178   -0.9169612099
      6  F         0.9497693441   -0.0001524689    1.1037352280
      7  F         0.9497693441   -0.0001524689   -1.1037352280
      8  H        -1.3735866263    1.2736103574   -0.9169610602
      9  H        -1.3735866263    1.2736103574    0.9169610602
   Point Group: cs    Number of degrees of freedom:    12


   Energy is   -316.467639901

 Hessian Updated using BFGS Update

 12 Hessian modes will be used to form the next step
  Hessian Eigenvalues:
     0.020947    0.022324    0.030783    0.082217    0.088584    0.112169
     0.241061    0.251101    0.315095    0.348126    0.349865    0.541084

 Minimum Search - Taking Simple RFO Step
 Searching for Lamda that Minimizes Along All modes
 Value Taken    Lamda =  -0.00006866
 Step Taken.  Stepsize is  0.016247

                             Maximum     Tolerance    Cnvgd?
         Gradient           0.003227      0.000300      NO
         Displacement       0.008888      0.001200      NO
         Energy change     -0.000549      0.000001      NO


 New Cartesian Coordinates Obtained by Inverse Iteration

 Displacement from previous Coordinates is:  0.015632
 ----------------------------------------------------------------
             Standard Nuclear Orientation (Angstroms)
    I     Atom           X                Y                Z
 ----------------------------------------------------------------
    1      C      -1.0932680021     0.7745014419     0.0000000000
    2      C      -1.0935270947    -0.7741418728     0.0000000000
    3      C       0.1608385289    -0.0000351342     0.0000000000
    4      H      -1.3736112059    -1.2763126432     0.9174714931
    5      H      -1.3736112059    -1.2763126432    -0.9174714931
    6      F       0.9505160254    -0.0002689037     1.1052774565
    7      F       0.9505160254    -0.0002689037    -1.1052774565
    8      H      -1.3731957142     1.2767559942    -0.9174733289
    9      H      -1.3731957142     1.2767559942     0.9174733289
 ----------------------------------------------------------------
 Molecular Point Group                 Cs    NOp =  2
 Largest Abelian Subgroup              Cs    NOp =  2
 Nuclear Repulsion Energy =   183.6090619561 hartrees
 There are       20 alpha and       20 beta electrons
 Applying Cartesian multipole field
    Component          Value
    ---------          -----
     (2,0,0)        1.00000E-11
     (0,2,0)        2.00000E-11
     (0,0,2)       -3.00000E-11
 Nucleus-field energy     =    -0.0000000004 hartrees
 Requested basis set is 6-311++G(d,p)
 There are 50 shells and 138 basis functions
 A cutoff of  1.0D-11 yielded   1247 shell pairs
 There are      9676 function pairs (     10402 Cartesian)
 Smallest overlap matrix eigenvalue = 6.43E-05
 Guess MOs from SCF MO coefficient file

 -----------------------------------------------------------------------
  General SCF calculation program by
  Eric Jon Sundstrom, Paul Horn, Yuezhi Mao, Dmitri Zuev, Alec White,
  David Stuck, Shaama M.S., Shane Yost, Joonho Lee, David Small,
  Daniel Levine, Susi Lehtola, Hugh Burton, Evgeny Epifanovsky
 -----------------------------------------------------------------------
 Exchange:     0.2000 Hartree-Fock + 0.0800 Slater + 0.7200 B88
 Correlation:  0.1900 VWN1RPA + 0.8100 LYP
 Using SG-1 standard quadrature grid
 using 4 threads for integral computing
 -------------------------------------------------------
 OpenMP Integral computing Module                
 Release: version 2.0, May 2017, Q-Chem Inc. Pleasanton 
 -------------------------------------------------------
 -------------------------------------------------------
 OpenMP BLAS3 based DFT computing Module                
 Release: version 1.0, May 2013, Q-Chem Inc. Pittsburgh 
 -------------------------------------------------------
 A restricted SCF calculation will be
 performed using DIIS
 SCF converges when DIIS error is below 1.0e-08
 ---------------------------------------
  Cycle       Energy         DIIS error
 ---------------------------------------
    1    -316.4676664913      7.53e-05  
    2    -316.4676812278      2.33e-05  
    3    -316.4676813897      2.23e-05  
    4    -316.4676824097      4.78e-06  
    5    -316.4676824372      1.02e-06  
    6    -316.4676824389      1.12e-07  
    7    -316.4676824389      1.95e-08  
    8    -316.4676824389      1.19e-08  
    9    -316.4676824389      1.92e-09  Convergence criterion met
 ---------------------------------------
 SCF time:   CPU 11.30s  wall 3.00s 
 SCF   energy in the final basis set =     -316.4676824389
 Total energy in the final basis set =     -316.4676824389

 --------------------------------------------------------------
             Orbital Energies (a.u.) and Symmetries
 --------------------------------------------------------------

 Alpha MOs, Restricted
 -- Occupied --                  
-24.697 -24.697 -10.347 -10.203 -10.202  -1.266  -1.210  -0.892
  1 A"    1 A'    2 A'    3 A'    4 A'    5 A'    2 A"    6 A'                 
 -0.648  -0.642  -0.575  -0.546  -0.501  -0.478  -0.456  -0.441
  7 A'    8 A'    3 A"    9 A'   10 A'    4 A"   11 A'    5 A"                 
 -0.411  -0.398  -0.340  -0.306
  6 A"    7 A"   12 A'   13 A'                                                 
 -- Virtual --                   
 -0.007   0.010   0.012   0.036   0.050   0.060   0.065   0.066
 14 A'   15 A'    8 A"   16 A'    9 A"   10 A"   17 A'   18 A'                 
  0.072   0.110   0.114   0.116   0.128   0.135   0.142   0.143
 19 A'   20 A'   11 A"   21 A'   22 A'   23 A'   12 A"   24 A'                 
  0.154   0.172   0.187   0.203   0.228   0.243   0.250   0.269
 13 A"   25 A'   26 A'   27 A'   14 A"   28 A'   15 A"   29 A'                 
  0.271   0.293   0.313   0.355   0.360   0.366   0.379   0.403
 16 A"   30 A'   31 A'   32 A'   33 A'   17 A"   18 A"   34 A'                 
  0.409   0.463   0.482   0.506   0.562   0.582   0.597   0.598
 19 A"   35 A'   20 A"   36 A'   21 A"   37 A'   38 A'   22 A"                 
  0.611   0.645   0.663   0.675   0.706   0.721   0.746   0.897
 39 A'   40 A'   41 A'   23 A"   42 A'   24 A"   43 A'   44 A'                 
  0.957   1.164   1.207   1.231   1.277   1.345   1.358   1.405
 45 A'   25 A"   46 A'   26 A"   27 A"   47 A'   28 A"   48 A'                 
  1.428   1.440   1.470   1.473   1.489   1.494   1.500   1.590
 49 A'   29 A"   50 A'   51 A'   30 A"   31 A"   32 A"   33 A"                 
  1.617   1.686   1.748   1.778   1.782   1.860   1.913   1.943
 52 A'   53 A'   54 A'   55 A'   34 A"   56 A'   57 A'   35 A"                 
  1.981   1.992   2.039   2.121   2.184   2.199   2.205   2.213
 36 A"   58 A'   59 A'   37 A"   60 A'   61 A'   62 A'   38 A"                 
  2.468   2.536   2.572   2.616   2.644   2.694   2.721   2.842
 63 A'   39 A"   40 A"   64 A'   41 A"   65 A'   66 A'   67 A'                 
  2.886   2.891   3.022   3.215   3.407   3.623   3.734   3.774
 68 A'   42 A"   43 A"   69 A'   70 A'   44 A"   71 A'   45 A"                 
  3.783   3.792   3.801   3.847   3.930   3.991   4.047   4.178
 46 A"   72 A'   47 A"   73 A'   48 A"   74 A'   49 A"   75 A'                 
  4.391   4.835   4.906   6.331   6.352   6.352   6.374   6.629
 76 A'   77 A'   50 A"   51 A"   78 A'   79 A'   52 A"   80 A'                 
  6.771  23.660  23.851  23.919  66.765  66.780
 53 A"   81 A'   82 A'   83 A'   54 A"   84 A'                                 

 Beta MOs, Restricted
 -- Occupied --                  
-24.697 -24.697 -10.347 -10.203 -10.202  -1.266  -1.210  -0.892
  1 A"    1 A'    2 A'    3 A'    4 A'    5 A'    2 A"    6 A'                 
 -0.648  -0.642  -0.575  -0.546  -0.501  -0.478  -0.456  -0.441
  7 A'    8 A'    3 A"    9 A'   10 A'    4 A"   11 A'    5 A"                 
 -0.411  -0.398  -0.340  -0.306
  6 A"    7 A"   12 A'   13 A'                                                 
 -- Virtual --                   
 -0.007   0.010   0.012   0.036   0.050   0.060   0.065   0.066
 14 A'   15 A'    8 A"   16 A'    9 A"   10 A"   17 A'   18 A'                 
  0.072   0.110   0.114   0.116   0.128   0.135   0.142   0.143
 19 A'   20 A'   11 A"   21 A'   22 A'   23 A'   12 A"   24 A'                 
  0.154   0.172   0.187   0.203   0.228   0.243   0.250   0.269
 13 A"   25 A'   26 A'   27 A'   14 A"   28 A'   15 A"   29 A'                 
  0.271   0.293   0.313   0.355   0.360   0.366   0.379   0.403
 16 A"   30 A'   31 A'   32 A'   33 A'   17 A"   18 A"   34 A'                 
  0.409   0.463   0.482   0.506   0.562   0.582   0.597   0.598
 19 A"   35 A'   20 A"   36 A'   21 A"   37 A'   38 A'   22 A"                 
  0.611   0.645   0.663   0.675   0.706   0.721   0.746   0.897
 39 A'   40 A'   41 A'   23 A"   42 A'   24 A"   43 A'   44 A'                 
  0.957   1.164   1.207   1.231   1.277   1.345   1.358   1.405
 45 A'   25 A"   46 A'   26 A"   27 A"   47 A'   28 A"   48 A'                 
  1.428   1.440   1.470   1.473   1.489   1.494   1.500   1.590
 49 A'   29 A"   50 A'   51 A'   30 A"   31 A"   32 A"   33 A"                 
  1.617   1.686   1.748   1.778   1.782   1.860   1.913   1.943
 52 A'   53 A'   54 A'   55 A'   34 A"   56 A'   57 A'   35 A"                 
  1.981   1.992   2.039   2.121   2.184   2.199   2.205   2.213
 36 A"   58 A'   59 A'   37 A"   60 A'   61 A'   62 A'   38 A"                 
  2.468   2.536   2.572   2.616   2.644   2.694   2.721   2.842
 63 A'   39 A"   40 A"   64 A'   41 A"   65 A'   66 A'   67 A'                 
  2.886   2.891   3.022   3.215   3.407   3.623   3.734   3.774
 68 A'   42 A"   43 A"   69 A'   70 A'   44 A"   71 A'   45 A"                 
  3.783   3.792   3.801   3.847   3.930   3.991   4.047   4.178
 46 A"   72 A'   47 A"   73 A'   48 A"   74 A'   49 A"   75 A'                 
  4.391   4.835   4.906   6.331   6.352   6.352   6.374   6.629
 76 A'   77 A'   50 A"   51 A"   78 A'   79 A'   52 A"   80 A'                 
  6.771  23.660  23.851  23.919  66.765  66.780
 53 A"   81 A'   82 A'   83 A'   54 A"   84 A'                                 
 --------------------------------------------------------------

          Ground-State Mulliken Net Atomic Charges

     Atom                 Charge (a.u.)
  ----------------------------------------
      1 C                    -0.164835
      2 C                    -0.164905
      3 C                    -0.099121
      4 H                     0.163654
      5 H                     0.163654
      6 F                    -0.112874
      7 F                    -0.112874
      8 H                     0.163650
      9 H                     0.163650
  ----------------------------------------
  Sum of atomic charges =     0.000000

 -----------------------------------------------------------------
                    Cartesian Multipole Moments
 -----------------------------------------------------------------
    Charge (ESU x 10^10)
                -0.0000
    Dipole Moment (Debye)
         X      -2.5342      Y       0.0007      Z      -0.0000
       Tot       2.5342
    Quadrupole Moments (Debye-Ang)
        XX     -29.7536     XY       0.0005     YY     -27.0891
        XZ       0.0000     YZ      -0.0000     ZZ     -29.4055
    Octopole Moments (Debye-Ang^2)
       XXX      14.8192    XXY      -0.0001    XYY       2.1790
       YYY       0.0024    XXZ      -0.0000    XYZ       0.0000
       YYZ      -0.0000    XZZ      -0.3667    YZZ       0.0015
       ZZZ      -0.0000
    Hexadecapole Moments (Debye-Ang^3)
      XXXX    -198.4442   XXXY       0.0140   XXYY     -43.1352
      XYYY       0.0093   YYYY     -92.0267   XXXZ       0.0000
      XXYZ      -0.0000   XYYZ       0.0000   YYYZ      -0.0000
      XXZZ     -48.9325   XYZZ       0.0040   YYZZ     -30.8860
      XZZZ       0.0000   YZZZ      -0.0000   ZZZZ    -114.2531
 -----------------------------------------------------------------
 Calculating analytic gradient of the SCF energy
 Gradient of SCF Energy
            1           2           3           4           5           6
    1   0.0001138   0.0001210  -0.0001100   0.0000204   0.0000204  -0.0001019
    2  -0.0014805   0.0014797   0.0000211  -0.0001528  -0.0001528  -0.0000087
    3  -0.0000000   0.0000000  -0.0000000  -0.0000933   0.0000933  -0.0004826
            7           8           9
    1  -0.0001019   0.0000191   0.0000191
    2  -0.0000087   0.0001513   0.0001513
    3   0.0004826   0.0000929  -0.0000929
 Max gradient component =       1.480E-03
 RMS gradient           =       4.319E-04
 Gradient time:  CPU 3.32 s  wall 0.89 s
 Geometry Optimization Parameters
   NAtoms,    NIC,     NZ,  NCons,   NDum,   NFix, NCnnct, MaxDiis
        9      69       9       0       0       0       0       0

 Cartesian Hessian Update
 Hessian Updated using BFGS Update


** GEOMETRY OPTIMIZATION IN DELOCALIZED INTERNAL COORDINATES **
   Searching for a Minimum

   Optimization Cycle:   4

                       Coordinates (Angstroms)
     ATOM                X               Y               Z
      1  C        -1.0932680021    0.7745014419    0.0000000000
      2  C        -1.0935270947   -0.7741418728    0.0000000000
      3  C         0.1608385289   -0.0000351342    0.0000000000
      4  H        -1.3736112059   -1.2763126432    0.9174714931
      5  H        -1.3736112059   -1.2763126432   -0.9174714931
      6  F         0.9505160254   -0.0002689037    1.1052774565
      7  F         0.9505160254   -0.0002689037   -1.1052774565
      8  H        -1.3731957142    1.2767559942   -0.9174733289
      9  H        -1.3731957142    1.2767559942    0.9174733289
   Point Group: cs    Number of degrees of freedom:    12


   Energy is   -316.467682439

 Hessian Updated using BFGS Update

 11 Hessian modes will be used to form the next step
  Hessian Eigenvalues:
     0.020947    0.022777    0.030794    0.076069    0.088584    0.115490
     0.222348    0.251102    0.277485    0.349766    0.519196

 Minimum Search - Taking Simple RFO Step
 Searching for Lamda that Minimizes Along All modes
 Value Taken    Lamda =  -0.00000959
 Step Taken.  Stepsize is  0.011953

                             Maximum     Tolerance    Cnvgd?
         Gradient           0.000717      0.000300      NO
         Displacement       0.010881      0.001200      NO
         Energy change     -0.000043      0.000001      NO


 New Cartesian Coordinates Obtained by Inverse Iteration

 Displacement from previous Coordinates is:  0.005495
 ----------------------------------------------------------------
             Standard Nuclear Orientation (Angstroms)
    I     Atom           X                Y                Z
 ----------------------------------------------------------------
    1      C      -1.0926475468     0.7757529755     0.0000000000
    2      C      -1.0929669097    -0.7754699104     0.0000000000
    3      C       0.1610531058    -0.0001096059     0.0000000000
    4      H      -1.3741633012    -1.2759998683     0.9180089544
    5      H      -1.3741633012    -1.2759998683    -0.9180089544
    6      F       0.9507957698    -0.0001600931     1.1061823806
    7      F       0.9507957698    -0.0001600931    -1.1061823806
    8      H      -1.3736209719     1.2764098966    -0.9180079765
    9      H      -1.3736209719     1.2764098966     0.9180079765
 ----------------------------------------------------------------
 Molecular Point Group                 Cs    NOp =  2
 Largest Abelian Subgroup              Cs    NOp =  2
 Nuclear Repulsion Energy =   183.5237532466 hartrees
 There are       20 alpha and       20 beta electrons
 Applying Cartesian multipole field
    Component          Value
    ---------          -----
     (2,0,0)        1.00000E-11
     (0,2,0)        2.00000E-11
     (0,0,2)       -3.00000E-11
 Nucleus-field energy     =    -0.0000000004 hartrees
 Requested basis set is 6-311++G(d,p)
 There are 50 shells and 138 basis functions
 A cutoff of  1.0D-11 yielded   1247 shell pairs
 There are      9676 function pairs (     10402 Cartesian)
 Smallest overlap matrix eigenvalue = 6.44E-05
 Guess MOs from SCF MO coefficient file

 -----------------------------------------------------------------------
  General SCF calculation program by
  Eric Jon Sundstrom, Paul Horn, Yuezhi Mao, Dmitri Zuev, Alec White,
  David Stuck, Shaama M.S., Shane Yost, Joonho Lee, David Small,
  Daniel Levine, Susi Lehtola, Hugh Burton, Evgeny Epifanovsky
 -----------------------------------------------------------------------
 Exchange:     0.2000 Hartree-Fock + 0.0800 Slater + 0.7200 B88
 Correlation:  0.1900 VWN1RPA + 0.8100 LYP
 Using SG-1 standard quadrature grid
 using 4 threads for integral computing
 -------------------------------------------------------
 OpenMP Integral computing Module                
 Release: version 2.0, May 2017, Q-Chem Inc. Pleasanton 
 -------------------------------------------------------
 -------------------------------------------------------
 OpenMP BLAS3 based DFT computing Module                
 Release: version 1.0, May 2013, Q-Chem Inc. Pittsburgh 
 -------------------------------------------------------
 A restricted SCF calculation will be
 performed using DIIS
 SCF converges when DIIS error is below 1.0e-08
 ---------------------------------------
  Cycle       Energy         DIIS error
 ---------------------------------------
    1    -316.4676842261      3.32e-05  
    2    -316.4676875683      8.40e-06  
    3    -316.4676875465      9.41e-06  
    4    -316.4676877280      1.70e-06  
    5    -316.4676877314      3.90e-07  
    6    -316.4676877317      4.09e-08  
    7    -316.4676877317      2.07e-08  
    8    -316.4676877317      2.51e-09  Convergence criterion met
 ---------------------------------------
 SCF time:   CPU 10.05s  wall 3.00s 
 SCF   energy in the final basis set =     -316.4676877317
 Total energy in the final basis set =     -316.4676877317

 --------------------------------------------------------------
             Orbital Energies (a.u.) and Symmetries
 --------------------------------------------------------------

 Alpha MOs, Restricted
 -- Occupied --                  
-24.697 -24.697 -10.347 -10.203 -10.203  -1.265  -1.210  -0.891
  1 A"    1 A'    2 A'    3 A'    4 A'    5 A'    2 A"    6 A'                 
 -0.648  -0.642  -0.575  -0.546  -0.501  -0.478  -0.456  -0.441
  7 A'    8 A'    3 A"    9 A'   10 A'    4 A"   11 A'    5 A"                 
 -0.411  -0.398  -0.340  -0.306
  6 A"    7 A"   12 A'   13 A'                                                 
 -- Virtual --                   
 -0.007   0.010   0.012   0.036   0.050   0.060   0.065   0.066
 14 A'   15 A'    8 A"   16 A'    9 A"   10 A"   17 A'   18 A'                 
  0.072   0.110   0.114   0.116   0.128   0.135   0.142   0.143
 19 A'   20 A'   11 A"   21 A'   22 A'   23 A'   12 A"   24 A'                 
  0.154   0.171   0.187   0.202   0.228   0.243   0.250   0.268
 13 A"   25 A'   26 A'   27 A'   14 A"   28 A'   15 A"   29 A'                 
  0.272   0.293   0.312   0.355   0.360   0.366   0.379   0.403
 16 A"   30 A'   31 A'   32 A'   33 A'   17 A"   18 A"   34 A'                 
  0.409   0.463   0.482   0.505   0.561   0.581   0.597   0.598
 19 A"   35 A'   20 A"   36 A'   21 A"   37 A'   38 A'   22 A"                 
  0.611   0.644   0.662   0.675   0.706   0.721   0.746   0.897
 39 A'   40 A'   41 A'   23 A"   42 A'   24 A"   43 A'   44 A'                 
  0.957   1.164   1.207   1.230   1.277   1.346   1.357   1.405
 45 A'   25 A"   46 A'   26 A"   27 A"   47 A'   28 A"   48 A'                 
  1.428   1.440   1.469   1.473   1.488   1.493   1.500   1.589
 49 A'   29 A"   50 A'   51 A'   30 A"   31 A"   32 A"   33 A"                 
  1.616   1.685   1.748   1.776   1.783   1.860   1.913   1.942
 52 A'   53 A'   54 A'   55 A'   34 A"   56 A'   57 A'   35 A"                 
  1.981   1.992   2.038   2.120   2.182   2.198   2.205   2.212
 36 A"   58 A'   59 A'   37 A"   60 A'   61 A'   62 A'   38 A"                 
  2.469   2.535   2.572   2.616   2.644   2.693   2.720   2.840
 63 A'   39 A"   40 A"   64 A'   41 A"   65 A'   66 A'   67 A'                 
  2.886   2.888   3.022   3.212   3.406   3.623   3.731   3.774
 68 A'   42 A"   43 A"   69 A'   70 A'   44 A"   71 A'   45 A"                 
  3.783   3.791   3.801   3.847   3.930   3.991   4.046   4.176
 46 A"   72 A'   47 A"   73 A'   48 A"   74 A'   49 A"   75 A'                 
  4.390   4.834   4.906   6.331   6.351   6.352   6.374   6.628
 76 A'   77 A'   50 A"   51 A"   78 A'   79 A'   52 A"   80 A'                 
  6.769  23.659  23.848  23.919  66.765  66.780
 53 A"   81 A'   82 A'   83 A'   54 A"   84 A'                                 

 Beta MOs, Restricted
 -- Occupied --                  
-24.697 -24.697 -10.347 -10.203 -10.203  -1.265  -1.210  -0.891
  1 A"    1 A'    2 A'    3 A'    4 A'    5 A'    2 A"    6 A'                 
 -0.648  -0.642  -0.575  -0.546  -0.501  -0.478  -0.456  -0.441
  7 A'    8 A'    3 A"    9 A'   10 A'    4 A"   11 A'    5 A"                 
 -0.411  -0.398  -0.340  -0.306
  6 A"    7 A"   12 A'   13 A'                                                 
 -- Virtual --                   
 -0.007   0.010   0.012   0.036   0.050   0.060   0.065   0.066
 14 A'   15 A'    8 A"   16 A'    9 A"   10 A"   17 A'   18 A'                 
  0.072   0.110   0.114   0.116   0.128   0.135   0.142   0.143
 19 A'   20 A'   11 A"   21 A'   22 A'   23 A'   12 A"   24 A'                 
  0.154   0.171   0.187   0.202   0.228   0.243   0.250   0.268
 13 A"   25 A'   26 A'   27 A'   14 A"   28 A'   15 A"   29 A'                 
  0.272   0.293   0.312   0.355   0.360   0.366   0.379   0.403
 16 A"   30 A'   31 A'   32 A'   33 A'   17 A"   18 A"   34 A'                 
  0.409   0.463   0.482   0.505   0.561   0.581   0.597   0.598
 19 A"   35 A'   20 A"   36 A'   21 A"   37 A'   38 A'   22 A"                 
  0.611   0.644   0.662   0.675   0.706   0.721   0.746   0.897
 39 A'   40 A'   41 A'   23 A"   42 A'   24 A"   43 A'   44 A'                 
  0.957   1.164   1.207   1.230   1.277   1.346   1.357   1.405
 45 A'   25 A"   46 A'   26 A"   27 A"   47 A'   28 A"   48 A'                 
  1.428   1.440   1.469   1.473   1.488   1.493   1.500   1.589
 49 A'   29 A"   50 A'   51 A'   30 A"   31 A"   32 A"   33 A"                 
  1.616   1.685   1.748   1.776   1.783   1.860   1.913   1.942
 52 A'   53 A'   54 A'   55 A'   34 A"   56 A'   57 A'   35 A"                 
  1.981   1.992   2.038   2.120   2.182   2.198   2.205   2.212
 36 A"   58 A'   59 A'   37 A"   60 A'   61 A'   62 A'   38 A"                 
  2.469   2.535   2.572   2.616   2.644   2.693   2.720   2.840
 63 A'   39 A"   40 A"   64 A'   41 A"   65 A'   66 A'   67 A'                 
  2.886   2.888   3.022   3.212   3.406   3.623   3.731   3.774
 68 A'   42 A"   43 A"   69 A'   70 A'   44 A"   71 A'   45 A"                 
  3.783   3.791   3.801   3.847   3.930   3.991   4.046   4.176
 46 A"   72 A'   47 A"   73 A'   48 A"   74 A'   49 A"   75 A'                 
  4.390   4.834   4.906   6.331   6.351   6.352   6.374   6.628
 76 A'   77 A'   50 A"   51 A"   78 A'   79 A'   52 A"   80 A'                 
  6.769  23.659  23.848  23.919  66.765  66.780
 53 A"   81 A'   82 A'   83 A'   54 A"   84 A'                                 
 --------------------------------------------------------------

          Ground-State Mulliken Net Atomic Charges

     Atom                 Charge (a.u.)
  ----------------------------------------
      1 C                    -0.164826
      2 C                    -0.164746
      3 C                    -0.099501
      4 H                     0.163796
      5 H                     0.163796
      6 F                    -0.113060
      7 F                    -0.113060
      8 H                     0.163800
      9 H                     0.163800
  ----------------------------------------
  Sum of atomic charges =     0.000000

 -----------------------------------------------------------------
                    Cartesian Multipole Moments
 -----------------------------------------------------------------
    Charge (ESU x 10^10)
                 0.0000
    Dipole Moment (Debye)
         X      -2.5391      Y       0.0003      Z      -0.0000
       Tot       2.5391
    Quadrupole Moments (Debye-Ang)
        XX     -29.7518     XY       0.0007     YY     -27.0990
        XZ       0.0000     YZ      -0.0000     ZZ     -29.4069
    Octopole Moments (Debye-Ang^2)
       XXX      14.7789    XXY      -0.0015    XYY       2.1665
       YYY       0.0019    XXZ      -0.0000    XYZ       0.0000
       YYZ      -0.0000    XZZ      -0.3934    YZZ       0.0010
       ZZZ      -0.0000
    Hexadecapole Moments (Debye-Ang^3)
      XXXX    -198.4283   XXXY       0.0102   XXYY     -43.1406
      XYYY       0.0037   YYYY     -92.1942   XXXZ       0.0000
      XXYZ      -0.0000   XYYZ       0.0000   YYYZ      -0.0000
      XXZZ     -48.9354   XYZZ       0.0026   YYZZ     -30.9268
      XZZZ       0.0000   YZZZ      -0.0000   ZZZZ    -114.3861
 -----------------------------------------------------------------
 Calculating analytic gradient of the SCF energy
 Gradient of SCF Energy
            1           2           3           4           5           6
    1   0.0000086   0.0000011  -0.0001711  -0.0000376  -0.0000376   0.0001543
    2  -0.0002813   0.0002822  -0.0000243  -0.0000666  -0.0000666   0.0000101
    3   0.0000000  -0.0000000   0.0000000  -0.0000232   0.0000232   0.0001103
            7           8           9
    1   0.0001543  -0.0000360  -0.0000360
    2   0.0000101   0.0000683   0.0000683
    3  -0.0001103   0.0000236  -0.0000236
 Max gradient component =       2.822E-04
 RMS gradient           =       1.030E-04
 Gradient time:  CPU 3.32 s  wall 0.89 s
 Geometry Optimization Parameters
   NAtoms,    NIC,     NZ,  NCons,   NDum,   NFix, NCnnct, MaxDiis
        9      69       9       0       0       0       0       0

 Cartesian Hessian Update
 Hessian Updated using BFGS Update


** GEOMETRY OPTIMIZATION IN DELOCALIZED INTERNAL COORDINATES **
   Searching for a Minimum

   Optimization Cycle:   5

                       Coordinates (Angstroms)
     ATOM                X               Y               Z
      1  C        -1.0926475468    0.7757529755    0.0000000000
      2  C        -1.0929669097   -0.7754699104    0.0000000000
      3  C         0.1610531058   -0.0001096059    0.0000000000
      4  H        -1.3741633012   -1.2759998683    0.9180089544
      5  H        -1.3741633012   -1.2759998683   -0.9180089544
      6  F         0.9507957698   -0.0001600931    1.1061823806
      7  F         0.9507957698   -0.0001600931   -1.1061823806
      8  H        -1.3736209719    1.2764098966   -0.9180079765
      9  H        -1.3736209719    1.2764098966    0.9180079765
   Point Group: cs    Number of degrees of freedom:    12


   Energy is   -316.467687732

 Hessian Updated using BFGS Update

 12 Hessian modes will be used to form the next step
  Hessian Eigenvalues:
     0.020945    0.022658    0.030895    0.066426    0.088585    0.112136
     0.209785    0.251109    0.281742    0.348126    0.349983    0.572753

 Minimum Search - Taking Simple RFO Step
 Searching for Lamda that Minimizes Along All modes
 Value Taken    Lamda =   0.00000000
 Step Taken.  Stepsize is  0.002685

                             Maximum     Tolerance    Cnvgd?
         Gradient           0.000191      0.000300     YES
         Displacement       0.001791      0.001200      NO
         Energy change     -0.000005      0.000001      NO


 New Cartesian Coordinates Obtained by Inverse Iteration

 Displacement from previous Coordinates is:  0.001918
 ----------------------------------------------------------------
             Standard Nuclear Orientation (Angstroms)
    I     Atom           X                Y                Z
 ----------------------------------------------------------------
    1      C      -1.0925856257     0.7760615136     0.0000000000
    2      C      -1.0928442706    -0.7757001388     0.0000000000
    3      C       0.1608857881    -0.0000336528     0.0000000000
    4      H      -1.3738868539    -1.2758651245     0.9182156971
    5      H      -1.3738868539    -1.2758651245    -0.9182156971
    6      F       0.9503651059    -0.0002717812     1.1062485657
    7      F       0.9503651059    -0.0002717812    -1.1062485657
    8      H      -1.3734753765     1.2763097095    -0.9182170223
    9      H      -1.3734753765     1.2763097095     0.9182170223
 ----------------------------------------------------------------
 Molecular Point Group                 Cs    NOp =  2
 Largest Abelian Subgroup              Cs    NOp =  2
 Nuclear Repulsion Energy =   183.5315421133 hartrees
 There are       20 alpha and       20 beta electrons
 Applying Cartesian multipole field
    Component          Value
    ---------          -----
     (2,0,0)        1.00000E-11
     (0,2,0)        2.00000E-11
     (0,0,2)       -3.00000E-11
 Nucleus-field energy     =    -0.0000000004 hartrees
 Requested basis set is 6-311++G(d,p)
 There are 50 shells and 138 basis functions
 A cutoff of  1.0D-11 yielded   1247 shell pairs
 There are      9676 function pairs (     10402 Cartesian)
 Smallest overlap matrix eigenvalue = 6.43E-05
 Guess MOs from SCF MO coefficient file

 -----------------------------------------------------------------------
  General SCF calculation program by
  Eric Jon Sundstrom, Paul Horn, Yuezhi Mao, Dmitri Zuev, Alec White,
  David Stuck, Shaama M.S., Shane Yost, Joonho Lee, David Small,
  Daniel Levine, Susi Lehtola, Hugh Burton, Evgeny Epifanovsky
 -----------------------------------------------------------------------
 Exchange:     0.2000 Hartree-Fock + 0.0800 Slater + 0.7200 B88
 Correlation:  0.1900 VWN1RPA + 0.8100 LYP
 Using SG-1 standard quadrature grid
 using 4 threads for integral computing
 -------------------------------------------------------
 OpenMP Integral computing Module                
 Release: version 2.0, May 2017, Q-Chem Inc. Pleasanton 
 -------------------------------------------------------
 -------------------------------------------------------
 OpenMP BLAS3 based DFT computing Module                
 Release: version 1.0, May 2013, Q-Chem Inc. Pittsburgh 
 -------------------------------------------------------
 A restricted SCF calculation will be
 performed using DIIS
 SCF converges when DIIS error is below 1.0e-08
 ---------------------------------------
  Cycle       Energy         DIIS error
 ---------------------------------------
    1    -316.4676878867      8.13e-06  
    2    -316.4676881046      1.84e-06  
    3    -316.4676881042      1.91e-06  
    4    -316.4676881118      1.98e-07  
    5    -316.4676881119      3.60e-08  
    6    -316.4676881119      2.35e-08  
    7    -316.4676881119      4.71e-09  Convergence criterion met
 ---------------------------------------
 SCF time:   CPU 8.80s  wall 2.00s 
 SCF   energy in the final basis set =     -316.4676881119
 Total energy in the final basis set =     -316.4676881119

 --------------------------------------------------------------
             Orbital Energies (a.u.) and Symmetries
 --------------------------------------------------------------

 Alpha MOs, Restricted
 -- Occupied --                  
-24.697 -24.697 -10.347 -10.203 -10.203  -1.265  -1.210  -0.891
  1 A"    1 A'    2 A'    3 A'    4 A'    5 A'    2 A"    6 A'                 
 -0.648  -0.642  -0.575  -0.546  -0.501  -0.478  -0.456  -0.441
  7 A'    8 A'    3 A"    9 A'   10 A'    4 A"   11 A'    5 A"                 
 -0.411  -0.398  -0.340  -0.306
  6 A"    7 A"   12 A'   13 A'                                                 
 -- Virtual --                   
 -0.007   0.010   0.012   0.036   0.050   0.060   0.065   0.066
 14 A'   15 A'    8 A"   16 A'    9 A"   10 A"   17 A'   18 A'                 
  0.072   0.110   0.114   0.116   0.128   0.135   0.142   0.143
 19 A'   20 A'   11 A"   21 A'   22 A'   23 A'   12 A"   24 A'                 
  0.154   0.171   0.187   0.202   0.228   0.243   0.250   0.268
 13 A"   25 A'   26 A'   27 A'   14 A"   28 A'   15 A"   29 A'                 
  0.272   0.293   0.312   0.355   0.360   0.366   0.379   0.403
 16 A"   30 A'   31 A'   32 A'   33 A'   17 A"   18 A"   34 A'                 
  0.409   0.463   0.482   0.505   0.562   0.581   0.597   0.598
 19 A"   35 A'   20 A"   36 A'   21 A"   37 A'   38 A'   22 A"                 
  0.611   0.644   0.662   0.675   0.706   0.721   0.746   0.897
 39 A'   40 A'   41 A'   23 A"   42 A'   24 A"   43 A'   44 A'                 
  0.957   1.164   1.207   1.231   1.277   1.346   1.357   1.405
 45 A'   25 A"   46 A'   26 A"   27 A"   47 A'   28 A"   48 A'                 
  1.428   1.440   1.469   1.473   1.488   1.493   1.500   1.589
 49 A'   29 A"   50 A'   51 A'   30 A"   31 A"   32 A"   33 A"                 
  1.616   1.685   1.748   1.776   1.784   1.860   1.913   1.942
 52 A'   53 A'   54 A'   55 A'   34 A"   56 A'   57 A'   35 A"                 
  1.981   1.992   2.038   2.120   2.181   2.198   2.205   2.213
 36 A"   58 A'   59 A'   37 A"   60 A'   61 A'   62 A'   38 A"                 
  2.470   2.535   2.572   2.616   2.644   2.693   2.720   2.840
 63 A'   39 A"   40 A"   64 A'   41 A"   65 A'   66 A'   67 A'                 
  2.886   2.888   3.022   3.212   3.406   3.624   3.731   3.774
 68 A'   42 A"   43 A"   69 A'   70 A'   44 A"   71 A'   45 A"                 
  3.783   3.791   3.801   3.847   3.930   3.991   4.046   4.176
 46 A"   72 A'   47 A"   73 A'   48 A"   74 A'   49 A"   75 A'                 
  4.390   4.834   4.906   6.331   6.351   6.352   6.374   6.628
 76 A'   77 A'   50 A"   51 A"   78 A'   79 A'   52 A"   80 A'                 
  6.770  23.659  23.848  23.919  66.765  66.780
 53 A"   81 A'   82 A'   83 A'   54 A"   84 A'                                 

 Beta MOs, Restricted
 -- Occupied --                  
-24.697 -24.697 -10.347 -10.203 -10.203  -1.265  -1.210  -0.891
  1 A"    1 A'    2 A'    3 A'    4 A'    5 A'    2 A"    6 A'                 
 -0.648  -0.642  -0.575  -0.546  -0.501  -0.478  -0.456  -0.441
  7 A'    8 A'    3 A"    9 A'   10 A'    4 A"   11 A'    5 A"                 
 -0.411  -0.398  -0.340  -0.306
  6 A"    7 A"   12 A'   13 A'                                                 
 -- Virtual --                   
 -0.007   0.010   0.012   0.036   0.050   0.060   0.065   0.066
 14 A'   15 A'    8 A"   16 A'    9 A"   10 A"   17 A'   18 A'                 
  0.072   0.110   0.114   0.116   0.128   0.135   0.142   0.143
 19 A'   20 A'   11 A"   21 A'   22 A'   23 A'   12 A"   24 A'                 
  0.154   0.171   0.187   0.202   0.228   0.243   0.250   0.268
 13 A"   25 A'   26 A'   27 A'   14 A"   28 A'   15 A"   29 A'                 
  0.272   0.293   0.312   0.355   0.360   0.366   0.379   0.403
 16 A"   30 A'   31 A'   32 A'   33 A'   17 A"   18 A"   34 A'                 
  0.409   0.463   0.482   0.505   0.562   0.581   0.597   0.598
 19 A"   35 A'   20 A"   36 A'   21 A"   37 A'   38 A'   22 A"                 
  0.611   0.644   0.662   0.675   0.706   0.721   0.746   0.897
 39 A'   40 A'   41 A'   23 A"   42 A'   24 A"   43 A'   44 A'                 
  0.957   1.164   1.207   1.231   1.277   1.346   1.357   1.405
 45 A'   25 A"   46 A'   26 A"   27 A"   47 A'   28 A"   48 A'                 
  1.428   1.440   1.469   1.473   1.488   1.493   1.500   1.589
 49 A'   29 A"   50 A'   51 A'   30 A"   31 A"   32 A"   33 A"                 
  1.616   1.685   1.748   1.776   1.784   1.860   1.913   1.942
 52 A'   53 A'   54 A'   55 A'   34 A"   56 A'   57 A'   35 A"                 
  1.981   1.992   2.038   2.120   2.181   2.198   2.205   2.213
 36 A"   58 A'   59 A'   37 A"   60 A'   61 A'   62 A'   38 A"                 
  2.470   2.535   2.572   2.616   2.644   2.693   2.720   2.840
 63 A'   39 A"   40 A"   64 A'   41 A"   65 A'   66 A'   67 A'                 
  2.886   2.888   3.022   3.212   3.406   3.624   3.731   3.774
 68 A'   42 A"   43 A"   69 A'   70 A'   44 A"   71 A'   45 A"                 
  3.783   3.791   3.801   3.847   3.930   3.991   4.046   4.176
 46 A"   72 A'   47 A"   73 A'   48 A"   74 A'   49 A"   75 A'                 
  4.390   4.834   4.906   6.331   6.351   6.352   6.374   6.628
 76 A'   77 A'   50 A"   51 A"   78 A'   79 A'   52 A"   80 A'                 
  6.770  23.659  23.848  23.919  66.765  66.780
 53 A"   81 A'   82 A'   83 A'   54 A"   84 A'                                 
 --------------------------------------------------------------

          Ground-State Mulliken Net Atomic Charges

     Atom                 Charge (a.u.)
  ----------------------------------------
      1 C                    -0.164822
      2 C                    -0.164896
      3 C                    -0.099590
      4 H                     0.163829
      5 H                     0.163829
      6 F                    -0.113001
      7 F                    -0.113001
      8 H                     0.163825
      9 H                     0.163825
  ----------------------------------------
  Sum of atomic charges =     0.000000

 -----------------------------------------------------------------
                    Cartesian Multipole Moments
 -----------------------------------------------------------------
    Charge (ESU x 10^10)
                 0.0000
    Dipole Moment (Debye)
         X      -2.5372      Y       0.0007      Z       0.0000
       Tot       2.5372
    Quadrupole Moments (Debye-Ang)
        XX     -29.7535     XY       0.0005     YY     -27.1010
        XZ       0.0000     YZ      -0.0000     ZZ     -29.4045
    Octopole Moments (Debye-Ang^2)
       XXX      14.8018    XXY      -0.0000    XYY       2.1738
       YYY       0.0024    XXZ       0.0000    XYZ       0.0000
       YYZ       0.0000    XZZ      -0.3912    YZZ       0.0016
       ZZZ       0.0000
    Hexadecapole Moments (Debye-Ang^3)
      XXXX    -198.3749   XXXY       0.0141   XXYY     -43.1385
      XYYY       0.0094   YYYY     -92.2284   XXXZ       0.0000
      XXYZ      -0.0000   XYYZ       0.0000   YYYZ      -0.0000
      XXZZ     -48.9221   XYZZ       0.0040   YYZZ     -30.9306
      XZZZ       0.0000   YZZZ      -0.0000   ZZZZ    -114.3918
 -----------------------------------------------------------------
 Calculating analytic gradient of the SCF energy
 Gradient of SCF Energy
            1           2           3           4           5           6
    1   0.0000079   0.0000147  -0.0001010  -0.0000101  -0.0000101   0.0000610
    2  -0.0000534   0.0000527   0.0000222  -0.0000294  -0.0000294  -0.0000092
    3   0.0000000  -0.0000000  -0.0000000  -0.0000057   0.0000057   0.0000761
            7           8           9
    1   0.0000610  -0.0000116  -0.0000116
    2  -0.0000092   0.0000279   0.0000279
    3  -0.0000761   0.0000053  -0.0000053
 Max gradient component =       1.010E-04
 RMS gradient           =       3.832E-05
 Gradient time:  CPU 3.32 s  wall 0.89 s
 Geometry Optimization Parameters
   NAtoms,    NIC,     NZ,  NCons,   NDum,   NFix, NCnnct, MaxDiis
        9      69       9       0       0       0       0       0

 Cartesian Hessian Update
 Hessian Updated using BFGS Update


** GEOMETRY OPTIMIZATION IN DELOCALIZED INTERNAL COORDINATES **
   Searching for a Minimum

   Optimization Cycle:   6

                       Coordinates (Angstroms)
     ATOM                X               Y               Z
      1  C        -1.0925856257    0.7760615136    0.0000000000
      2  C        -1.0928442706   -0.7757001388    0.0000000000
      3  C         0.1608857881   -0.0000336528    0.0000000000
      4  H        -1.3738868539   -1.2758651245    0.9182156971
      5  H        -1.3738868539   -1.2758651245   -0.9182156971
      6  F         0.9503651059   -0.0002717812    1.1062485657
      7  F         0.9503651059   -0.0002717812   -1.1062485657
      8  H        -1.3734753765    1.2763097095   -0.9182170223
      9  H        -1.3734753765    1.2763097095    0.9182170223
   Point Group: cs    Number of degrees of freedom:    12


   Energy is   -316.467688112

 Hessian Updated using BFGS Update

 12 Hessian modes will be used to form the next step
  Hessian Eigenvalues:
     0.020960    0.021879    0.031665    0.057992    0.088600    0.106555
     0.228940    0.251336    0.281734    0.348126    0.349473    0.492172

 Minimum Search - Taking Simple RFO Step
 Searching for Lamda that Minimizes Along All modes
 Value Taken    Lamda =   0.00000000
 Step Taken.  Stepsize is  0.001262

                             Maximum     Tolerance    Cnvgd?
         Gradient           0.000114      0.000300     YES
         Displacement       0.000752      0.001200     YES
         Energy change     -0.000000      0.000001     YES


                       Distance Matrix (Angstroms)
             C (  1)   C (  2)   C (  3)   H (  4)   H (  5)   F (  6)
   C (  2)  1.551762
   C (  3)  1.474284  1.474279
   H (  4)  2.265536  1.082714  2.196905
   H (  5)  2.265536  1.082714  2.196905  1.836431
   F (  6)  2.449516  2.449445  1.359067  2.657939  3.335827
   F (  7)  2.449516  2.449445  1.359067  3.335827  2.657939  2.212497
   H (  8)  1.082714  2.265529  2.196916  3.144214  2.552175  3.335919
   H (  9)  1.082714  2.265529  2.196916  2.552175  3.144214  2.658054
             F (  7)   H (  8)
   H (  8)  2.658054
   H (  9)  3.335919  1.836434

 Final energy is   -316.46768811189338     


 ******************************
 **  OPTIMIZATION CONVERGED  **
 ******************************

                       Coordinates (Angstroms)
     ATOM                X               Y               Z
      1  C        -1.0925856257    0.7760615136    0.0000000000
      2  C        -1.0928442706   -0.7757001388    0.0000000000
      3  C         0.1608857881   -0.0000336528    0.0000000000
      4  H        -1.3738868539   -1.2758651245    0.9182156971
      5  H        -1.3738868539   -1.2758651245   -0.9182156971
      6  F         0.9503651059   -0.0002717812    1.1062485657
      7  F         0.9503651059   -0.0002717812   -1.1062485657
      8  H        -1.3734753765    1.2763097095   -0.9182170223
      9  H        -1.3734753765    1.2763097095    0.9182170223

Z-matrix Print:
$molecule
0 1
C 
F  1 1.359067
F  1 1.359067 2 108.972548
C  1 1.474279 2 119.597558 3 -142.743661 0
H  4 1.082714 1 117.631972 2 -3.774900 0
H  4 1.082714 1 117.631972 2 142.596500 0
C  1 1.474284 2 119.602869 3 142.759927 0
H  7 1.082714 1 117.632455 2 -142.605663 0
H  7 1.082714 1 117.632455 2 3.767994 0
$end


 --------------------------------------------------------------
             Orbital Energies (a.u.) and Symmetries
 --------------------------------------------------------------

 Alpha MOs, Restricted
 -- Occupied --                  
-24.697 -24.697 -10.347 -10.203 -10.203  -1.265  -1.210  -0.891
  1 A"    1 A'    2 A'    3 A'    4 A'    5 A'    2 A"    6 A'                 
 -0.648  -0.642  -0.575  -0.546  -0.501  -0.478  -0.456  -0.441
  7 A'    8 A'    3 A"    9 A'   10 A'    4 A"   11 A'    5 A"                 
 -0.411  -0.398  -0.340  -0.306
  6 A"    7 A"   12 A'   13 A'                                                 
 -- Virtual --                   
 -0.007   0.010   0.012   0.036   0.050   0.060   0.065   0.066
 14 A'   15 A'    8 A"   16 A'    9 A"   10 A"   17 A'   18 A'                 
  0.072   0.110   0.114   0.116   0.128   0.135   0.142   0.143
 19 A'   20 A'   11 A"   21 A'   22 A'   23 A'   12 A"   24 A'                 
  0.154   0.171   0.187   0.202   0.228   0.243   0.250   0.268
 13 A"   25 A'   26 A'   27 A'   14 A"   28 A'   15 A"   29 A'                 
  0.272   0.293   0.312   0.355   0.360   0.366   0.379   0.403
 16 A"   30 A'   31 A'   32 A'   33 A'   17 A"   18 A"   34 A'                 
  0.409   0.463   0.482   0.505   0.562   0.581   0.597   0.598
 19 A"   35 A'   20 A"   36 A'   21 A"   37 A'   38 A'   22 A"                 
  0.611   0.644   0.662   0.675   0.706   0.721   0.746   0.897
 39 A'   40 A'   41 A'   23 A"   42 A'   24 A"   43 A'   44 A'                 
  0.957   1.164   1.207   1.231   1.277   1.346   1.357   1.405
 45 A'   25 A"   46 A'   26 A"   27 A"   47 A'   28 A"   48 A'                 
  1.428   1.440   1.469   1.473   1.488   1.493   1.500   1.589
 49 A'   29 A"   50 A'   51 A'   30 A"   31 A"   32 A"   33 A"                 
  1.616   1.685   1.748   1.776   1.784   1.860   1.913   1.942
 52 A'   53 A'   54 A'   55 A'   34 A"   56 A'   57 A'   35 A"                 
  1.981   1.992   2.038   2.120   2.181   2.198   2.205   2.213
 36 A"   58 A'   59 A'   37 A"   60 A'   61 A'   62 A'   38 A"                 
  2.470   2.535   2.572   2.616   2.644   2.693   2.720   2.840
 63 A'   39 A"   40 A"   64 A'   41 A"   65 A'   66 A'   67 A'                 
  2.886   2.888   3.022   3.212   3.406   3.624   3.731   3.774
 68 A'   42 A"   43 A"   69 A'   70 A'   44 A"   71 A'   45 A"                 
  3.783   3.791   3.801   3.847   3.930   3.991   4.046   4.176
 46 A"   72 A'   47 A"   73 A'   48 A"   74 A'   49 A"   75 A'                 
  4.390   4.834   4.906   6.331   6.351   6.352   6.374   6.628
 76 A'   77 A'   50 A"   51 A"   78 A'   79 A'   52 A"   80 A'                 
  6.770  23.659  23.848  23.919  66.765  66.780
 53 A"   81 A'   82 A'   83 A'   54 A"   84 A'                                 

 Beta MOs, Restricted
 -- Occupied --                  
-24.697 -24.697 -10.347 -10.203 -10.203  -1.265  -1.210  -0.891
  1 A"    1 A'    2 A'    3 A'    4 A'    5 A'    2 A"    6 A'                 
 -0.648  -0.642  -0.575  -0.546  -0.501  -0.478  -0.456  -0.441
  7 A'    8 A'    3 A"    9 A'   10 A'    4 A"   11 A'    5 A"                 
 -0.411  -0.398  -0.340  -0.306
  6 A"    7 A"   12 A'   13 A'                                                 
 -- Virtual --                   
 -0.007   0.010   0.012   0.036   0.050   0.060   0.065   0.066
 14 A'   15 A'    8 A"   16 A'    9 A"   10 A"   17 A'   18 A'                 
  0.072   0.110   0.114   0.116   0.128   0.135   0.142   0.143
 19 A'   20 A'   11 A"   21 A'   22 A'   23 A'   12 A"   24 A'                 
  0.154   0.171   0.187   0.202   0.228   0.243   0.250   0.268
 13 A"   25 A'   26 A'   27 A'   14 A"   28 A'   15 A"   29 A'                 
  0.272   0.293   0.312   0.355   0.360   0.366   0.379   0.403
 16 A"   30 A'   31 A'   32 A'   33 A'   17 A"   18 A"   34 A'                 
  0.409   0.463   0.482   0.505   0.562   0.581   0.597   0.598
 19 A"   35 A'   20 A"   36 A'   21 A"   37 A'   38 A'   22 A"                 
  0.611   0.644   0.662   0.675   0.706   0.721   0.746   0.897
 39 A'   40 A'   41 A'   23 A"   42 A'   24 A"   43 A'   44 A'                 
  0.957   1.164   1.207   1.231   1.277   1.346   1.357   1.405
 45 A'   25 A"   46 A'   26 A"   27 A"   47 A'   28 A"   48 A'                 
  1.428   1.440   1.469   1.473   1.488   1.493   1.500   1.589
 49 A'   29 A"   50 A'   51 A'   30 A"   31 A"   32 A"   33 A"                 
  1.616   1.685   1.748   1.776   1.784   1.860   1.913   1.942
 52 A'   53 A'   54 A'   55 A'   34 A"   56 A'   57 A'   35 A"                 
  1.981   1.992   2.038   2.120   2.181   2.198   2.205   2.213
 36 A"   58 A'   59 A'   37 A"   60 A'   61 A'   62 A'   38 A"                 
  2.470   2.535   2.572   2.616   2.644   2.693   2.720   2.840
 63 A'   39 A"   40 A"   64 A'   41 A"   65 A'   66 A'   67 A'                 
  2.886   2.888   3.022   3.212   3.406   3.624   3.731   3.774
 68 A'   42 A"   43 A"   69 A'   70 A'   44 A"   71 A'   45 A"                 
  3.783   3.791   3.801   3.847   3.930   3.991   4.046   4.176
 46 A"   72 A'   47 A"   73 A'   48 A"   74 A'   49 A"   75 A'                 
  4.390   4.834   4.906   6.331   6.351   6.352   6.374   6.628
 76 A'   77 A'   50 A"   51 A"   78 A'   79 A'   52 A"   80 A'                 
  6.770  23.659  23.848  23.919  66.765  66.780
 53 A"   81 A'   82 A'   83 A'   54 A"   84 A'                                 
 --------------------------------------------------------------

          Ground-State Mulliken Net Atomic Charges

     Atom                 Charge (a.u.)
  ----------------------------------------
      1 C                    -0.164822
      2 C                    -0.164896
      3 C                    -0.099590
      4 H                     0.163829
      5 H                     0.163829
      6 F                    -0.113001
      7 F                    -0.113001
      8 H                     0.163825
      9 H                     0.163825
  ----------------------------------------
  Sum of atomic charges =     0.000000

 -----------------------------------------------------------------
                    Cartesian Multipole Moments
 -----------------------------------------------------------------
    Charge (ESU x 10^10)
                 0.0000
    Dipole Moment (Debye)
         X      -2.5372      Y       0.0007      Z       0.0000
       Tot       2.5372
    Quadrupole Moments (Debye-Ang)
        XX     -29.7535     XY       0.0005     YY     -27.1010
        XZ       0.0000     YZ      -0.0000     ZZ     -29.4045
    Octopole Moments (Debye-Ang^2)
       XXX      14.8018    XXY      -0.0000    XYY       2.1738
       YYY       0.0024    XXZ       0.0000    XYZ       0.0000
       YYZ       0.0000    XZZ      -0.3912    YZZ       0.0016
       ZZZ       0.0000
    Hexadecapole Moments (Debye-Ang^3)
      XXXX    -198.3749   XXXY       0.0141   XXYY     -43.1385
      XYYY       0.0094   YYYY     -92.2284   XXXZ       0.0000
      XXYZ      -0.0000   XYYZ       0.0000   YYYZ      -0.0000
      XXZZ     -48.9221   XYZZ       0.0040   YYZZ     -30.9306
      XZZZ       0.0000   YZZZ      -0.0000   ZZZZ    -114.3918
 -----------------------------------------------------------------
Archival summary:
1\1\garfield\OPT\ProcedureUnspecified\BasisUnspecified\234\taweetha\TueOct923:15:262018TueOct923:15:262018\0\\#,OPT,ProcedureUnspecified,BasisUnspecified,\\0,1\C\F,1,1.35907\F,1,1.35907,2,108.973\C,1,1.47428,2,119.598,3,-142.744,0\H,4,1.08271,1,117.632,2,-3.7749,0\H,4,1.08271,1,117.632,2,142.596,0\C,1,1.47428,2,119.603,3,142.76,0\H,7,1.08271,1,117.632,2,-142.606,0\H,7,1.08271,1,117.632,2,3.76799,0\\\@

 Total job time:  22.30s(wall), 86.32s(cpu) 
 Tue Oct  9 23:15:26 2018

        *************************************************************
        *                                                           *
        *  Thank you very much for using Q-Chem.  Have a nice day.  *
        *                                                           *
        *************************************************************


 
User input: 2 of 2 
 
Q-Chem Developer Version!
                  Welcome to Q-Chem
     A Quantum Leap Into The Future Of Chemistry


 Q-Chem 5.1, Q-Chem, Inc., Pleasanton, CA (2018)

 Yihan Shao,  Zhengting Gan,  E. Epifanovsky,  A. T. B. Gilbert,  M. Wormit,  
 J. Kussmann,  A. W. Lange,  A. Behn,  Jia Deng,  Xintian Feng,  D. Ghosh,  
 M. Goldey,  P. R. Horn,  L. D. Jacobson,  I. Kaliman,  T. Kus,  A. Landau,  
 Jie Liu,  E. I. Proynov,  R. M. Richard,  R. P. Steele,  E. J. Sundstrom,  
 H. L. Woodcock III,  P. M. Zimmerman,  D. Zuev,  B. Albrecht,  E. Alguire,  
 S. A. Baeppler,  D. Barton,  Z. Benda,  Y. A. Bernard,  E. J. Berquist,  
 K. B. Bravaya,  H. Burton,  D. Casanova,  Chun-Min Chang,  Yunqing Chen,  
 A. Chien,  K. D. Closser,  M. P. Coons,  S. Coriani,  S. Dasgupta,  
 A. L. Dempwolff,  M. Diedenhofen,  Hainam Do,  R. G. Edgar,  Po-Tung Fang,  
 S. Faraji,  S. Fatehi,  Qingguo Feng,  K. D. Fenk,  J. Fosso-Tande,  
 Qinghui Ge,  A. Ghysels,  G. Gidofalvi,  J. Gomes,  J. Gonthier,  A. Gunina,  
 D. Hait,  M. W. D. Hanson-Heine,  P. H. P. Harbach,  A. W. Hauser,  
 J. E. Herr,  E. G. Hohenstein,  Z. C. Holden,  Kerwin Hui,  B. C. Huynh,  
 T.-C. Jagau,  Hyunjun Ji,  B. Kaduk,  K. Khistyaev,  Jaehoon Kim,  
 P. Klunzinger,  K. Koh,  D. Kosenkov,  L. Koulias,  T. Kowalczyk,  
 C. M. Krauter,  A. Kunitsa,  Ka Un Lao,  A. Laurent,  K. V. Lawler,  
 Joonho Lee,  D. Lefrancois,  S. Lehtola,  D. S. Levine,  Yi-Pei Li,  
 You-Sheng Lin,  Fenglai Liu,  E. Livshits,  A. Luenser,  P. Manohar,  
 E. Mansoor,  S. F. Manzer,  Shan-Ping Mao,  Yuezhi Mao,  N. Mardirossian,  
 A. V. Marenich,  T. Markovich,  L. A. Martinez-Martinez,  S. A. Maurer,  
 N. J. Mayhall,  S. C. McKenzie,  J.-M. Mewes,  A. F. Morrison,  
 J. W. Mullinax,  K. Nanda,  T. S. Nguyen-Beck,  R. Olivares-Amaya,  
 J. A. Parkhill,  T. M. Perrine,  F. Plasser,  P. Pokhilko,  S. Prager,  
 A. Prociuk,  E. Ramos,  D. R. Rehn,  F. Rob,  M. Schneider,  N. Sergueev,  
 S. M. Sharada,  S. Sharma,  D. W. Small,  T. Stauch,  T. Stein,  
 Yu-Chuan Su,  A. J. W. Thom,  A. Tkatchenko,  T. Tsuchimochi,  N. M. Tubman,  
 L. Vogt,  M. L. Vidal,  O. Vydrov,  M. A. Watson,  J. Wenzel,  
 M. de Wergifosse,  T. A. Wesolowski,  A. White,  J. Witte,  A. Yamada,  
 Jun Yang,  K. Yao,  S. Yeganeh,  S. R. Yost,  Zhi-Qiang You,  A. Zech,  
 Igor Ying Zhang,  Xing Zhang,  Yan Zhao,  Ying Zhu,  B. R. Brooks,  
 G. K. L. Chan,  C. J. Cramer,  M. S. Gordon,  W. J. Hehre,  A. Klamt,  
 M. W. Schmidt,  C. D. Sherrill,  D. G. Truhlar,  A. Aspuru-Guzik,  R. Baer,  
 A. T. Bell,  N. A. Besley,  Jeng-Da Chai,  A. E. DePrince, III,  
 R. A. DiStasio Jr.,  A. Dreuw,  B. D. Dunietz,  T. R. Furlani,  
 Chao-Ping Hsu,  Yousung Jung,  Jing Kong,  D. S. Lambrecht,  WanZhen Liang,  
 C. Ochsenfeld,  V. A. Rassolov,  L. V. Slipchenko,  J. E. Subotnik,  
 T. Van Voorhis,  J. M. Herbert,  A. I. Krylov,  P. M. W. Gill,  M. Head-Gordon

 Contributors to earlier versions of Q-Chem not listed above: 
 R. D. Adamson,  B. Austin,  J. Baker,  G. J. O. Beran,  K. Brandhorst,  
 S. T. Brown,  E. F. C. Byrd,  A. K. Chakraborty,  C.-L. Cheng,  
 Siu Hung Chien,  D. M. Chipman,  D. L. Crittenden,  H. Dachsel,  
 R. J. Doerksen,  A. D. Dutoi,  L. Fusti-Molnar,  W. A. Goddard III,  
 A. Golubeva-Zadorozhnaya,  S. R. Gwaltney,  G. Hawkins,  A. Heyden,  
 S. Hirata,  G. Kedziora,  F. J. Keil,  C. Kelley,  Jihan Kim,  R. A. King,  
 R. Z. Khaliullin,  P. P. Korambath,  W. Kurlancheek,  A. M. Lee,  M. S. Lee,  
 S. V. Levchenko,  Ching Yeh Lin,  D. Liotard,  R. C. Lochan,  I. Lotan,  
 P. E. Maslen,  N. Nair,  D. P. O'Neill,  D. Neuhauser,  E. Neuscamman,  
 C. M. Oana,  R. Olson,  B. Peters,  R. Peverati,  P. A. Pieniazek,  
 Y. M. Rhee,  J. Ritchie,  M. A. Rohrdanz,  E. Rosta,  N. J. Russ,  
 H. F. Schaefer III,  N. E. Schultz,  N. Shenvi,  A. C. Simmonett,  A. Sodt,  
 D. Stuck,  K. S. Thanthiriwatte,  V. Vanovschi,  Tao Wang,  A. Warshel,  
 C. F. Williams,  Q. Wu,  X. Xu,  W. Zhang

 Please cite Q-Chem as follows:
 Y. Shao et al., Mol. Phys. 113, 184-215 (2015)
 DOI: 10.1080/00268976.2014.952696

 Q-Chem 5.1.1 for Intel X86 EM64T Linux

 Parts of Q-Chem use Armadillo 8.300.2 (Tropical Shenanigans).
 http://arma.sourceforge.net/

 Q-Chem begins on Tue Oct  9 23:15:26 2018  

Host: 
0

     Scratch files written to /scratch/taweetham/qchem20955//
The previous job contains 0 fragments, simply inherited here
Input Ideriv = 2
Curr. Ideriv = -1
Max.  Ideriv = 2

Checking the input file for inconsistencies... 	...done.

--------------------------------------------------------------
User input:
--------------------------------------------------------------

$molecule
read
$end

$rem
   job_type 	frequency
   basis 	6-311++g**
   method	b3lyp	
$end


--------------------------------------------------------------
 ----------------------------------------------------------------
             Standard Nuclear Orientation (Angstroms)
    I     Atom           X                Y                Z
 ----------------------------------------------------------------
    1      C      -1.0793913250     0.7758465892    -0.0000000000
    2      C      -1.0792677598    -0.7759150798     0.0000000000
    3      C       0.1742712086     0.0000601855     0.0000000000
    4      H      -1.3601871403    -1.2761492731     0.9182156971
    5      H      -1.3601871403    -1.2761492731    -0.9182156971
    6      F       0.9637505612     0.0000165115     1.1062485657
    7      F       0.9637505612     0.0000165115    -1.1062485657
    8      H      -1.3604042821     1.2760255848    -0.9182170223
    9      H      -1.3604042821     1.2760255848     0.9182170223
 ----------------------------------------------------------------
 Molecular Point Group                 Cs    NOp =  2
 Largest Abelian Subgroup              Cs    NOp =  2
 Nuclear Repulsion Energy =   183.5315421133 hartrees
 There are       20 alpha and       20 beta electrons
 Requested basis set is 6-311++G(d,p)
 There are 50 shells and 138 basis functions

 Total QAlloc Memory Limit   2000 MB
 Mega-Array Size       188 MB
 MEM_STATIC part       192 MB

                       Distance Matrix (Angstroms)
             C (  1)   C (  2)   C (  3)   H (  4)   H (  5)   F (  6)
   C (  2)  1.551762
   C (  3)  1.474284  1.474279
   H (  4)  2.265536  1.082714  2.196905
   H (  5)  2.265536  1.082714  2.196905  1.836431
   F (  6)  2.449516  2.449445  1.359067  2.657939  3.335827
   F (  7)  2.449516  2.449445  1.359067  3.335827  2.657939  2.212497
   H (  8)  1.082714  2.265529  2.196916  3.144214  2.552175  3.335919
   H (  9)  1.082714  2.265529  2.196916  2.552175  3.144214  2.658054
             F (  7)   H (  8)
   H (  8)  2.658054
   H (  9)  3.335919  1.836434

 A cutoff of  1.0D-11 yielded   1247 shell pairs
 There are      9676 function pairs (     10402 Cartesian)

 -------------------------------------------------------
 OpenMP Integral Computing Module                       
 Release: version 1.0, May 2013, Q-Chem Inc. Pittsburgh 
 -------------------------------------------------------
 Integral Job Info:
 Integral job number is                      11
 Integral operator is                         1
 short-range coefficients                     0
 long-range coefficients              100000000
 Omega coefficients                           0
 if combine SR and LR in K                    0
 Integral screening is                        0
 Integral computing path is                   2
 max size of driver memory is            800000
 size of driver memory is                593474
 size of scratch memory is              2361544
 max col of scratch BK array               1296
 max len of scratch array in speh3          155
 max len of scratch index in speh4           18
 max int batch size is                      520
 min int batch size is                       52
 fixed nKL is                                52
 max L of basis functions is                  2
 order of int derivative is                   0
 number of shells is                         50
 number of basis is                         143
 number of cartesian basis is               143
 number of contracted shell pairs          1247
 number of primitive shell pairs           3336
 maxK2 (contraction) of shell pair           36
 max number of K2 of shell pair               1
 max number of CS2 of shell pair            188
 max number of PS2 of shell pair            450
 mem total for path MDJ                  520922
 -------------------------------------------------------
 Smallest overlap matrix eigenvalue = 6.43E-05
 Guess from superposition of atomic densities
 Warning:  Energy on first SCF cycle will be non-variational
 SAD guess density has 40.000000 electrons

 -----------------------------------------------------------------------
  General SCF calculation program by
  Eric Jon Sundstrom, Paul Horn, Yuezhi Mao, Dmitri Zuev, Alec White,
  David Stuck, Shaama M.S., Shane Yost, Joonho Lee, David Small,
  Daniel Levine, Susi Lehtola, Hugh Burton, Evgeny Epifanovsky
 -----------------------------------------------------------------------
 Exchange:     0.2000 Hartree-Fock + 0.0800 Slater + 0.7200 B88
 Correlation:  0.1900 VWN1RPA + 0.8100 LYP
 Using SG-1 standard quadrature grid
 using 4 threads for integral computing
 -------------------------------------------------------
 OpenMP Integral computing Module                
 Release: version 2.0, May 2017, Q-Chem Inc. Pleasanton 
 -------------------------------------------------------
 -------------------------------------------------------
 OpenMP BLAS3 based DFT computing Module                
 Release: version 1.0, May 2013, Q-Chem Inc. Pittsburgh 
 -------------------------------------------------------
 A restricted SCF calculation will be
 performed using DIIS
 SCF converges when DIIS error is below 1.0e-08
 ---------------------------------------
  Cycle       Energy         DIIS error
 ---------------------------------------
    1    -317.3424544352      5.17e-02  
    2    -316.3766845883      6.81e-03  
    3    -316.3384367317      8.23e-03  
    4    -316.4669545858      6.07e-04  
    5    -316.4674589006      3.44e-04  
    6    -316.4676792887      6.93e-05  
    7    -316.4676867894      2.84e-05  
    8    -316.4676881043      1.86e-06  
    9    -316.4676881116      3.32e-07  
   10    -316.4676881118      2.72e-08  
   11    -316.4676881118      4.15e-09  Convergence criterion met
 ---------------------------------------
 SCF time:   CPU 11.69s  wall 3.00s 
 SCF   energy in the final basis set =     -316.4676881118
 Total energy in the final basis set =     -316.4676881118

 --------------------------------------------------------------
             Orbital Energies (a.u.) and Symmetries
 --------------------------------------------------------------

 Alpha MOs, Restricted
 -- Occupied --                  
-24.697 -24.697 -10.347 -10.203 -10.203  -1.265  -1.210  -0.891
  1 A"    1 A'    2 A'    3 A'    4 A'    5 A'    2 A"    6 A'                 
 -0.648  -0.642  -0.575  -0.546  -0.501  -0.478  -0.456  -0.441
  7 A'    8 A'    3 A"    9 A'   10 A'    4 A"   11 A'    5 A"                 
 -0.411  -0.398  -0.340  -0.306
  6 A"    7 A"   12 A'   13 A'                                                 
 -- Virtual --                   
 -0.007   0.010   0.012   0.036   0.050   0.060   0.065   0.066
 14 A'   15 A'    8 A"   16 A'    9 A"   10 A"   17 A'   18 A'                 
  0.072   0.110   0.114   0.116   0.128   0.135   0.142   0.143
 19 A'   20 A'   11 A"   21 A'   22 A'   23 A'   12 A"   24 A'                 
  0.154   0.171   0.187   0.202   0.228   0.243   0.250   0.268
 13 A"   25 A'   26 A'   27 A'   14 A"   28 A'   15 A"   29 A'                 
  0.272   0.293   0.312   0.355   0.360   0.366   0.379   0.403
 16 A"   30 A'   31 A'   32 A'   33 A'   17 A"   18 A"   34 A'                 
  0.409   0.463   0.482   0.505   0.562   0.581   0.597   0.598
 19 A"   35 A'   20 A"   36 A'   21 A"   37 A'   38 A'   22 A"                 
  0.611   0.644   0.662   0.675   0.706   0.721   0.746   0.897
 39 A'   40 A'   41 A'   23 A"   42 A'   24 A"   43 A'   44 A'                 
  0.957   1.164   1.207   1.231   1.277   1.346   1.357   1.405
 45 A'   25 A"   46 A'   26 A"   27 A"   47 A'   28 A"   48 A'                 
  1.428   1.440   1.469   1.473   1.488   1.493   1.500   1.589
 49 A'   29 A"   50 A'   51 A'   30 A"   31 A"   32 A"   33 A"                 
  1.616   1.685   1.748   1.776   1.784   1.860   1.913   1.942
 52 A'   53 A'   54 A'   55 A'   34 A"   56 A'   57 A'   35 A"                 
  1.981   1.992   2.038   2.120   2.181   2.198   2.205   2.213
 36 A"   58 A'   59 A'   37 A"   60 A'   61 A'   62 A'   38 A"                 
  2.470   2.535   2.572   2.616   2.644   2.693   2.720   2.840
 63 A'   39 A"   40 A"   64 A'   41 A"   65 A'   66 A'   67 A'                 
  2.886   2.888   3.022   3.212   3.406   3.624   3.731   3.774
 68 A'   42 A"   43 A"   69 A'   70 A'   44 A"   71 A'   45 A"                 
  3.783   3.791   3.801   3.847   3.930   3.991   4.046   4.176
 46 A"   72 A'   47 A"   73 A'   48 A"   74 A'   49 A"   75 A'                 
  4.390   4.834   4.906   6.331   6.351   6.352   6.374   6.628
 76 A'   77 A'   50 A"   51 A"   78 A'   79 A'   52 A"   80 A'                 
  6.770  23.659  23.848  23.919  66.765  66.780
 53 A"   81 A'   82 A'   83 A'   54 A"   84 A'                                 

 Beta MOs, Restricted
 -- Occupied --                  
-24.697 -24.697 -10.347 -10.203 -10.203  -1.265  -1.210  -0.891
  1 A"    1 A'    2 A'    3 A'    4 A'    5 A'    2 A"    6 A'                 
 -0.648  -0.642  -0.575  -0.546  -0.501  -0.478  -0.456  -0.441
  7 A'    8 A'    3 A"    9 A'   10 A'    4 A"   11 A'    5 A"                 
 -0.411  -0.398  -0.340  -0.306
  6 A"    7 A"   12 A'   13 A'                                                 
 -- Virtual --                   
 -0.007   0.010   0.012   0.036   0.050   0.060   0.065   0.066
 14 A'   15 A'    8 A"   16 A'    9 A"   10 A"   17 A'   18 A'                 
  0.072   0.110   0.114   0.116   0.128   0.135   0.142   0.143
 19 A'   20 A'   11 A"   21 A'   22 A'   23 A'   12 A"   24 A'                 
  0.154   0.171   0.187   0.202   0.228   0.243   0.250   0.268
 13 A"   25 A'   26 A'   27 A'   14 A"   28 A'   15 A"   29 A'                 
  0.272   0.293   0.312   0.355   0.360   0.366   0.379   0.403
 16 A"   30 A'   31 A'   32 A'   33 A'   17 A"   18 A"   34 A'                 
  0.409   0.463   0.482   0.505   0.562   0.581   0.597   0.598
 19 A"   35 A'   20 A"   36 A'   21 A"   37 A'   38 A'   22 A"                 
  0.611   0.644   0.662   0.675   0.706   0.721   0.746   0.897
 39 A'   40 A'   41 A'   23 A"   42 A'   24 A"   43 A'   44 A'                 
  0.957   1.164   1.207   1.231   1.277   1.346   1.357   1.405
 45 A'   25 A"   46 A'   26 A"   27 A"   47 A'   28 A"   48 A'                 
  1.428   1.440   1.469   1.473   1.488   1.493   1.500   1.589
 49 A'   29 A"   50 A'   51 A'   30 A"   31 A"   32 A"   33 A"                 
  1.616   1.685   1.748   1.776   1.784   1.860   1.913   1.942
 52 A'   53 A'   54 A'   55 A'   34 A"   56 A'   57 A'   35 A"                 
  1.981   1.992   2.038   2.120   2.181   2.198   2.205   2.213
 36 A"   58 A'   59 A'   37 A"   60 A'   61 A'   62 A'   38 A"                 
  2.470   2.535   2.572   2.616   2.644   2.693   2.720   2.840
 63 A'   39 A"   40 A"   64 A'   41 A"   65 A'   66 A'   67 A'                 
  2.886   2.888   3.022   3.212   3.406   3.624   3.731   3.774
 68 A'   42 A"   43 A"   69 A'   70 A'   44 A"   71 A'   45 A"                 
  3.783   3.791   3.801   3.847   3.930   3.991   4.046   4.176
 46 A"   72 A'   47 A"   73 A'   48 A"   74 A'   49 A"   75 A'                 
  4.390   4.834   4.906   6.331   6.351   6.352   6.374   6.628
 76 A'   77 A'   50 A"   51 A"   78 A'   79 A'   52 A"   80 A'                 
  6.770  23.659  23.848  23.919  66.765  66.780
 53 A"   81 A'   82 A'   83 A'   54 A"   84 A'                                 
 --------------------------------------------------------------

          Ground-State Mulliken Net Atomic Charges

     Atom                 Charge (a.u.)
  ----------------------------------------
      1 C                    -0.164821
      2 C                    -0.164896
      3 C                    -0.099590
      4 H                     0.163829
      5 H                     0.163829
      6 F                    -0.113001
      7 F                    -0.113001
      8 H                     0.163825
      9 H                     0.163825
  ----------------------------------------
  Sum of atomic charges =     0.000000

 -----------------------------------------------------------------
                    Cartesian Multipole Moments
 -----------------------------------------------------------------
    Charge (ESU x 10^10)
                -0.0000
    Dipole Moment (Debye)
         X      -2.5372      Y       0.0001      Z       0.0000
       Tot       2.5372
    Quadrupole Moments (Debye-Ang)
        XX     -29.8214     XY      -0.0003     YY     -27.1010
        XZ       0.0000     YZ      -0.0000     ZZ     -29.4045
    Octopole Moments (Debye-Ang^2)
       XXX      13.6057    XXY       0.0009    XYY       1.8111
       YYY      -0.0004    XXZ       0.0000    XYZ       0.0000
       YYZ      -0.0000    XZZ      -0.7848    YZZ      -0.0001
       ZZZ       0.0000
    Hexadecapole Moments (Debye-Ang^3)
      XXXX    -197.6144   XXXY      -0.0021   XXYY     -43.0852
      XYYY       0.0006   YYYY     -92.2284   XXXZ       0.0000
      XXYZ      -0.0000   XYYZ       0.0000   YYYZ      -0.0000
      XXZZ     -48.9378   XYZZ      -0.0004   YYZZ     -30.9306
      XZZZ       0.0000   YZZZ      -0.0000   ZZZZ    -114.3918
 -----------------------------------------------------------------
 Calculating MO derivatives via CPSCF
 D1JvT checksum  = 308340 19578.3687155805
 D1KAT checksum  = 607176 1899.6316786335
   1         3          27      0.165431    0.027819
   2         3          27      0.018138    0.003195
   3         3          27      0.001264    0.000237
   4        14          16      0.000059    0.000014
   5        30           0      0.000000    0.000000    Roots Converged
 Time for AOints: 6.2 s (CPU) 1.6 s (wall)
 ------------------------------------------------------------------------------
                     AOints        : Timing summary (seconds)
 ------------------------------------------------------------------------------
     job step          cpu (% of tot)      sys (% of tot)     wall (% of tot)
 ------------------------------------------------------------------------------
  cpscf_lag         0.3919E+02 (28.5)   0.3000E-05 (25.0)   0.9948E+01 (28.3)
  iterzp            0.9199E+02 (66.9)   0.9000E-05 (75.0)   0.2357E+02 (67.0)
  make_fx           0.0000E+00 ( 0.0)   0.0000E+00 ( 0.0)   0.0000E+00 ( 0.0)
  AOints            0.6194E+01 ( 4.5)   0.0000E+00 ( 0.0)   0.1560E+01 ( 4.4)
 ------------------------------------------------------------------------------
   Grand Totals     0.1375E+03          0.1200E-04          0.3517E+02
 ------------------------------------------------------------------------------
 Calculating analytic Hessian of the SCF energy
 Polarizability Matrix (a.u.)
            1           2           3
    1 -36.0030697   0.0005437   0.0000000
    2   0.0005437 -36.6137451  -0.0000000
    3   0.0000000  -0.0000000 -34.1010752

 Direct stationary perturbation theory relativistic correction:

 rels  =       0.125172659508
 relv  =      -0.531639399697
 rel2e =       0.192750832281
 E_rel =      -0.213715907908

 Hessian of the SCF Energy
            1           2           3           4           5           6
    1   0.3445539  -0.1934084  -0.0000000  -0.0167465   0.0259973  -0.0000000
    2  -0.1934084   0.4764530   0.0000000  -0.0259776  -0.1666489  -0.0000000
    3  -0.0000000   0.0000000   0.6729214   0.0000000  -0.0000000  -0.0654282
    4  -0.0167465  -0.0259776   0.0000000   0.3445054   0.1933871   0.0000000
    5   0.0259973  -0.1666489  -0.0000000   0.1933871   0.4765201  -0.0000000
    6  -0.0000000  -0.0000000  -0.0654282   0.0000000  -0.0000000   0.6729263
    7  -0.1800700   0.1228741   0.0000000  -0.1800397  -0.1228874   0.0000000
    8   0.0855822  -0.0959670  -0.0000000  -0.0855807  -0.0960095   0.0000000
    9  -0.0000000  -0.0000000  -0.0671226  -0.0000000   0.0000000  -0.0671172
   10   0.0009874   0.0032139  -0.0166010  -0.0596744  -0.0409090   0.0624537
   11  -0.0085001  -0.0119661   0.0214050  -0.0406066  -0.1006144   0.1103470
   12  -0.0011703  -0.0024914   0.0028793   0.0651516   0.1130815  -0.2643833
   13   0.0009874   0.0032139   0.0166010  -0.0596744  -0.0409090  -0.0624537
   14  -0.0085001  -0.0119661  -0.0214050  -0.0406066  -0.1006144  -0.1103470
   15   0.0011703   0.0024914   0.0028793  -0.0651516  -0.1130815  -0.2643833
   16  -0.0151657   0.0041258  -0.0255262  -0.0151725  -0.0041285  -0.0255318
   17   0.0088002   0.0056464   0.0244530  -0.0088097   0.0056494  -0.0244559
   18  -0.0094211   0.0041727  -0.0086806  -0.0094277  -0.0041735  -0.0086859
   19  -0.0151657   0.0041258   0.0255262  -0.0151725  -0.0041285   0.0255318
   20   0.0088002   0.0056464  -0.0244530  -0.0088097   0.0056494   0.0244559
   21   0.0094211  -0.0041727  -0.0086806   0.0094277   0.0041735  -0.0086859
   22  -0.0596905   0.0409163  -0.0624750   0.0009873  -0.0032110   0.0165967
   23   0.0406143  -0.1005988   0.1103363   0.0085019  -0.0119659   0.0214079
   24  -0.0651724   0.1130696  -0.2643839   0.0011707  -0.0024909   0.0028788
   25  -0.0596905   0.0409163   0.0624750   0.0009873  -0.0032110  -0.0165967
   26   0.0406143  -0.1005988  -0.1103363   0.0085019  -0.0119659  -0.0214079
   27   0.0651724  -0.1130696  -0.2643839  -0.0011707   0.0024909   0.0028788
            7           8           9          10          11          12
    1  -0.1800700   0.0855822  -0.0000000   0.0009874  -0.0085001  -0.0011703
    2   0.1228741  -0.0959670  -0.0000000   0.0032139  -0.0119661  -0.0024914
    3   0.0000000  -0.0000000  -0.0671226  -0.0166010   0.0214050   0.0028793
    4  -0.1800397  -0.0855807  -0.0000000  -0.0596744  -0.0406066   0.0651516
    5  -0.1228874  -0.0960095   0.0000000  -0.0409090  -0.1006144   0.1130815
    6   0.0000000   0.0000000  -0.0671172   0.0624537   0.1103470  -0.2643833
    7   0.6799486  -0.0000019   0.0000000  -0.0017098   0.0004165  -0.0017846
    8  -0.0000019   0.3503277  -0.0000000  -0.0108087  -0.0080331  -0.0025775
    9   0.0000000  -0.0000000   0.4864468   0.0275257   0.0018246  -0.0002407
   10  -0.0017098  -0.0108087   0.0275257   0.0588068   0.0428826  -0.0693302
   11   0.0004165  -0.0080331   0.0018246   0.0428826   0.1096299  -0.1194032
   12  -0.0017846  -0.0025775  -0.0002407  -0.0693302  -0.1194032   0.2726969
   13  -0.0017098  -0.0108087  -0.0275257   0.0026963   0.0055812   0.0072678
   14   0.0004165  -0.0080331  -0.0018246   0.0055812   0.0090294   0.0118532
   15   0.0017846   0.0025775  -0.0002407  -0.0072678  -0.0118532  -0.0143455
   16  -0.1564977   0.0000018  -0.0949803   0.0032141  -0.0012099  -0.0003431
   17   0.0000069  -0.0631113   0.0000026   0.0033910   0.0009193   0.0001337
   18  -0.1070720   0.0000008  -0.1756229  -0.0002526  -0.0010832   0.0007903
   19  -0.1564977   0.0000018   0.0949803  -0.0058704   0.0025166  -0.0000859
   20   0.0000069  -0.0631113  -0.0000026  -0.0044315   0.0014625   0.0002862
   21   0.1070720  -0.0000008  -0.1756229   0.0027889  -0.0006860   0.0009275
   22  -0.0017120   0.0108071  -0.0275262   0.0010910  -0.0035316  -0.0001942
   23  -0.0004158  -0.0080313   0.0018200   0.0035327  -0.0034920  -0.0007170
   24   0.0017845  -0.0025770  -0.0002398   0.0001944  -0.0007169   0.0005092
   25  -0.0017120   0.0108071   0.0275262   0.0004591   0.0024513   0.0004888
   26  -0.0004158  -0.0080313  -0.0018200  -0.0024521   0.0030646  -0.0001656
   27  -0.0017845   0.0025770  -0.0002398   0.0004889   0.0001658   0.0011663
           13          14          15          16          17          18
    1   0.0009874  -0.0085001   0.0011703  -0.0151657   0.0088002  -0.0094211
    2   0.0032139  -0.0119661   0.0024914   0.0041258   0.0056464   0.0041727
    3   0.0166010  -0.0214050   0.0028793  -0.0255262   0.0244530  -0.0086806
    4  -0.0596744  -0.0406066  -0.0651516  -0.0151725  -0.0088097  -0.0094277
    5  -0.0409090  -0.1006144  -0.1130815  -0.0041285   0.0056494  -0.0041735
    6  -0.0624537  -0.1103470  -0.2643833  -0.0255318  -0.0244559  -0.0086859
    7  -0.0017098   0.0004165   0.0017846  -0.1564977   0.0000069  -0.1070720
    8  -0.0108087  -0.0080331   0.0025775   0.0000018  -0.0631113   0.0000008
    9  -0.0275257  -0.0018246  -0.0002407  -0.0949803   0.0000026  -0.1756229
   10   0.0026963   0.0055812  -0.0072678   0.0032141   0.0033910  -0.0002526
   11   0.0055812   0.0090294  -0.0118532  -0.0012099   0.0009193  -0.0010832
   12   0.0072678   0.0118532  -0.0143455  -0.0003431   0.0001337   0.0007903
   13   0.0588068   0.0428826   0.0693302  -0.0058704  -0.0044315  -0.0027889
   14   0.0428826   0.1096299   0.1194032   0.0025166   0.0014625   0.0006860
   15   0.0693302   0.1194032   0.2726969   0.0000859  -0.0002862   0.0009275
   16  -0.0058704   0.0025166   0.0000859   0.1693649   0.0000014   0.1392781
   17  -0.0044315   0.0014625  -0.0002862   0.0000014   0.0405899   0.0000009
   18  -0.0027889   0.0006860   0.0009275   0.1392781   0.0000009   0.2587359
   19   0.0032141  -0.0012099   0.0003431   0.0227834  -0.0000000  -0.0072739
   20   0.0033910   0.0009193  -0.0001337  -0.0000000   0.0064617  -0.0000003
   21   0.0002526   0.0010832   0.0007903   0.0072739   0.0000003  -0.0691817
   22   0.0004591   0.0024513  -0.0004888  -0.0058695   0.0044319  -0.0027882
   23  -0.0024521   0.0030646   0.0001656  -0.0025177   0.0014632  -0.0006866
   24  -0.0004889  -0.0001658   0.0011663   0.0000863   0.0002858   0.0009275
   25   0.0010910  -0.0035316   0.0001942   0.0032133  -0.0033901  -0.0002537
   26   0.0035327  -0.0034920   0.0007170   0.0012106   0.0009188   0.0010832
   27  -0.0001944   0.0007169   0.0005092  -0.0003428  -0.0001341   0.0007900
           19          20          21          22          23          24
    1  -0.0151657   0.0088002   0.0094211  -0.0596905   0.0406143  -0.0651724
    2   0.0041258   0.0056464  -0.0041727   0.0409163  -0.1005988   0.1130696
    3   0.0255262  -0.0244530  -0.0086806  -0.0624750   0.1103363  -0.2643839
    4  -0.0151725  -0.0088097   0.0094277   0.0009873   0.0085019   0.0011707
    5  -0.0041285   0.0056494   0.0041735  -0.0032110  -0.0119659  -0.0024909
    6   0.0255318   0.0244559  -0.0086859   0.0165967   0.0214079   0.0028788
    7  -0.1564977   0.0000069   0.1070720  -0.0017120  -0.0004158   0.0017845
    8   0.0000018  -0.0631113  -0.0000008   0.0108071  -0.0080313  -0.0025770
    9   0.0949803  -0.0000026  -0.1756229  -0.0275262   0.0018200  -0.0002398
   10  -0.0058704  -0.0044315   0.0027889   0.0010910   0.0035327   0.0001944
   11   0.0025166   0.0014625  -0.0006860  -0.0035316  -0.0034920  -0.0007169
   12  -0.0000859   0.0002862   0.0009275  -0.0001942  -0.0007170   0.0005092
   13   0.0032141   0.0033910   0.0002526   0.0004591  -0.0024521  -0.0004889
   14  -0.0012099   0.0009193   0.0010832   0.0024513   0.0030646  -0.0001658
   15   0.0003431  -0.0001337   0.0007903  -0.0004888   0.0001656   0.0011663
   16   0.0227834  -0.0000000   0.0072739  -0.0058695  -0.0025177   0.0000863
   17  -0.0000000   0.0064617   0.0000003   0.0044319   0.0014632   0.0002858
   18  -0.0072739  -0.0000003  -0.0691817  -0.0027882  -0.0006866   0.0009275
   19   0.1693649   0.0000014  -0.1392781   0.0032133   0.0012106   0.0003428
   20   0.0000014   0.0405899  -0.0000009  -0.0033901   0.0009188   0.0001341
   21  -0.1392781  -0.0000009   0.2587359   0.0002537  -0.0010832   0.0007900
   22   0.0032133  -0.0033901   0.0002537   0.0588227  -0.0428914   0.0693523
   23   0.0012106   0.0009188  -0.0010832  -0.0428914   0.1096139  -0.1193909
   24   0.0003428   0.0001341   0.0007900   0.0693523  -0.1193909   0.2726973
   25  -0.0058695   0.0044319   0.0027882   0.0026985  -0.0055825  -0.0072698
   26  -0.0025177   0.0014632   0.0006866  -0.0055825   0.0090275   0.0118520
   27  -0.0000863  -0.0002858   0.0009275   0.0072698  -0.0118520  -0.0143453
           25          26          27
    1  -0.0596905   0.0406143   0.0651724
    2   0.0409163  -0.1005988  -0.1130696
    3   0.0624750  -0.1103363  -0.2643839
    4   0.0009873   0.0085019  -0.0011707
    5  -0.0032110  -0.0119659   0.0024909
    6  -0.0165967  -0.0214079   0.0028788
    7  -0.0017120  -0.0004158  -0.0017845
    8   0.0108071  -0.0080313   0.0025770
    9   0.0275262  -0.0018200  -0.0002398
   10   0.0004591  -0.0024521   0.0004889
   11   0.0024513   0.0030646   0.0001658
   12   0.0004888  -0.0001656   0.0011663
   13   0.0010910   0.0035327  -0.0001944
   14  -0.0035316  -0.0034920   0.0007169
   15   0.0001942   0.0007170   0.0005092
   16   0.0032133   0.0012106  -0.0003428
   17  -0.0033901   0.0009188  -0.0001341
   18  -0.0002537   0.0010832   0.0007900
   19  -0.0058695  -0.0025177  -0.0000863
   20   0.0044319   0.0014632  -0.0002858
   21   0.0027882   0.0006866   0.0009275
   22   0.0026985  -0.0055825   0.0072698
   23  -0.0055825   0.0090275  -0.0118520
   24  -0.0072698   0.0118520  -0.0143453
   25   0.0588227  -0.0428914  -0.0693523
   26  -0.0428914   0.1096139   0.1193909
   27  -0.0693523   0.1193909   0.2726973
 Gradient time:  CPU 177.52 s  wall 45.75 s
 **********************************************************************
 **                                                                  **
 **                       VIBRATIONAL ANALYSIS                       **
 **                       --------------------                       **
 **                                                                  **
 **        VIBRATIONAL FREQUENCIES (CM**-1) AND NORMAL MODES         **
 **     FORCE CONSTANTS (mDYN/ANGSTROM) AND REDUCED MASSES (AMU)     **
 **                  INFRARED INTENSITIES (KM/MOL)                   **
 **                                                                  **
 **********************************************************************


 Mode:                 1                      2                      3
 Frequency:       335.66                 347.10                 460.63
 Force Cnst:      0.1589                 0.2251                 1.2130
 Red. Mass:       2.3938                 3.1715                 9.7030
 IR Active:          YES                    YES                    YES
 IR Intens:        0.000                  0.623                 10.149
 Raman Active:       YES                    YES                    YES
               X      Y      Z        X      Y      Z        X      Y      Z
 C          0.000  0.000  0.171   -0.000  0.000 -0.130    0.296  0.048 -0.000
 C          0.000 -0.000 -0.170    0.000 -0.000 -0.130    0.296 -0.048 -0.000
 C         -0.000 -0.000 -0.000   -0.000  0.000  0.183    0.144 -0.000  0.000
 H         -0.137 -0.272 -0.363   -0.403  0.079 -0.212    0.329 -0.031  0.014
 H          0.137  0.272 -0.363    0.403 -0.079 -0.212    0.329 -0.031 -0.014
 F         -0.000  0.144 -0.000    0.193  0.000  0.047   -0.267  0.000  0.330
 F          0.000 -0.144 -0.000   -0.193 -0.000  0.047   -0.267  0.000 -0.330
 H         -0.138  0.272  0.364    0.402  0.080 -0.211    0.329  0.031 -0.014
 H          0.138 -0.272  0.364   -0.402 -0.080 -0.211    0.329  0.031  0.014
 TransDip   0.000  0.000 -0.000   -0.000  0.000  0.025    0.102  0.000 -0.000

 Mode:                 4                      5                      6
 Frequency:       526.27                 703.45                 751.79
 Force Cnst:      0.6443                 2.1429                 0.3420
 Red. Mass:       3.9484                 7.3500                 1.0269
 IR Active:          YES                    YES                    YES
 IR Intens:        3.183                 14.481                  0.982
 Raman Active:       YES                    YES                    YES
               X      Y      Z        X      Y      Z        X      Y      Z
 C         -0.243  0.088  0.000   -0.247 -0.207  0.000    0.000  0.000  0.017
 C          0.243  0.088  0.000   -0.247  0.207 -0.000    0.000 -0.000  0.017
 C          0.000  0.266 -0.000    0.147 -0.000 -0.000   -0.000  0.000  0.010
 H          0.435 -0.009  0.004   -0.326  0.180 -0.032    0.081 -0.449 -0.204
 H          0.435 -0.009 -0.004   -0.326  0.180  0.032   -0.081  0.449 -0.204
 F         -0.000 -0.139  0.000    0.144  0.000  0.292    0.016  0.000  0.008
 F         -0.000 -0.139 -0.000    0.144  0.000 -0.292   -0.016 -0.000  0.008
 H         -0.435 -0.009  0.004   -0.326 -0.180  0.032   -0.081 -0.449 -0.204
 H         -0.435 -0.009 -0.004   -0.326 -0.180 -0.032    0.081  0.449 -0.204
 TransDip  -0.000  0.057  0.000   -0.122 -0.000 -0.000    0.000  0.000 -0.032

 Mode:                 7                      8                      9
 Frequency:       895.88                 925.53                 957.79
 Force Cnst:      0.5805                 1.0465                 2.7696
 Red. Mass:       1.2275                 2.0736                 5.1242
 IR Active:          YES                    YES                    YES
 IR Intens:        0.000                 74.066                 25.511
 Raman Active:       YES                    YES                    YES
               X      Y      Z        X      Y      Z        X      Y      Z
 C          0.000 -0.000  0.096   -0.000  0.000  0.098   -0.075  0.346  0.000
 C          0.000  0.000 -0.096    0.000 -0.000  0.098   -0.075 -0.346 -0.000
 C          0.000  0.000  0.000   -0.000 -0.000  0.143   -0.196 -0.000 -0.000
 H          0.476  0.091  0.102   -0.470 -0.063 -0.080    0.013 -0.406  0.008
 H         -0.476 -0.091  0.102    0.470  0.063 -0.080    0.013 -0.406 -0.008
 F         -0.000  0.022 -0.000   -0.088 -0.000 -0.099    0.108  0.000  0.120
 F          0.000 -0.022 -0.000    0.088  0.000 -0.099    0.108  0.000 -0.120
 H          0.476 -0.091 -0.102    0.470 -0.063 -0.080    0.012  0.406 -0.008
 H         -0.476  0.091 -0.102   -0.470  0.063 -0.080    0.012  0.406  0.008
 TransDip   0.000  0.000  0.000   -0.000 -0.000  0.276   -0.162 -0.000 -0.000

 Mode:                10                     11                     12
 Frequency:      1030.96                1045.16                1094.17
 Force Cnst:      0.7647                 1.4802                 1.8079
 Red. Mass:       1.2211                 2.2999                 2.5630
 IR Active:          YES                    YES                    YES
 IR Intens:       29.500                 53.395                 16.767
 Raman Active:       YES                    YES                    YES
               X      Y      Z        X      Y      Z        X      Y      Z
 C         -0.068 -0.070  0.000   -0.003 -0.129  0.000    0.220 -0.027  0.000
 C         -0.068  0.070  0.000    0.003 -0.129 -0.000   -0.220 -0.027 -0.000
 C         -0.016  0.000 -0.000   -0.000  0.287  0.000   -0.000  0.207 -0.000
 H          0.434 -0.238 -0.010   -0.446  0.148  0.013    0.337 -0.317  0.020
 H          0.434 -0.238  0.010   -0.446  0.148 -0.013    0.337 -0.317 -0.020
 F          0.002 -0.000  0.001    0.000 -0.025  0.000    0.000 -0.014  0.000
 F          0.002 -0.000 -0.001    0.000 -0.025 -0.000    0.000 -0.014 -0.000
 H          0.434  0.238  0.010    0.445  0.148  0.013   -0.338 -0.317  0.020
 H          0.434  0.238 -0.010    0.445  0.148 -0.013   -0.338 -0.317 -0.020
 TransDip   0.174  0.000 -0.000   -0.000  0.234  0.000   -0.000  0.131 -0.000

 Mode:                13                     14                     15
 Frequency:      1174.17                1262.11                1362.44
 Force Cnst:      1.0180                 3.0019                 2.1936
 Red. Mass:       1.2533                 3.1985                 2.0058
 IR Active:          YES                    YES                    YES
 IR Intens:        0.000                146.929                112.906
 Raman Active:       YES                    YES                    YES
               X      Y      Z        X      Y      Z        X      Y      Z
 C         -0.000  0.000  0.106    0.000 -0.000 -0.093   -0.043  0.033  0.000
 C          0.000  0.000 -0.106   -0.000  0.000 -0.093   -0.043 -0.033  0.000
 C          0.000 -0.000  0.000    0.000 -0.000  0.399    0.276  0.000 -0.000
 H         -0.223  0.437  0.057    0.444  0.030  0.068   -0.191 -0.384 -0.211
 H          0.223 -0.437  0.057   -0.444 -0.030  0.068   -0.191 -0.384  0.211
 F          0.000  0.001  0.000   -0.036  0.000 -0.075   -0.040  0.000 -0.032
 F         -0.000 -0.001  0.000    0.036 -0.000 -0.075   -0.040  0.000  0.032
 H         -0.223 -0.437 -0.057   -0.444  0.030  0.068   -0.191  0.384  0.211
 H          0.223  0.437 -0.057    0.444 -0.030  0.068   -0.191  0.384 -0.211
 TransDip   0.000 -0.000  0.000    0.000 -0.000  0.388    0.340  0.000 -0.000

 Mode:                16                     17                     18
 Frequency:      1443.74                1510.89                3137.61
 Force Cnst:      1.3487                 2.5897                 6.0960
 Red. Mass:       1.0983                 1.9255                 1.0510
 IR Active:          YES                    YES                    YES
 IR Intens:        5.844                106.736                  4.330
 Raman Active:       YES                    YES                    YES
               X      Y      Z        X      Y      Z        X      Y      Z
 C          0.030 -0.056  0.000   -0.099  0.109 -0.000   -0.023  0.038  0.000
 C         -0.030 -0.056  0.000   -0.099 -0.109 -0.000    0.023  0.038 -0.000
 C         -0.000 -0.012 -0.000    0.194  0.000  0.000   -0.000 -0.001 -0.000
 H          0.198  0.356  0.286    0.204  0.296  0.316   -0.129 -0.224  0.427
 H          0.198  0.356 -0.286    0.204  0.296 -0.316   -0.129 -0.224 -0.427
 F          0.000  0.002  0.000   -0.020  0.000 -0.017   -0.000 -0.000  0.000
 F          0.000  0.002 -0.000   -0.020  0.000  0.017   -0.000 -0.000 -0.000
 H         -0.198  0.356  0.286    0.204 -0.296 -0.316    0.128 -0.224  0.427
 H         -0.198  0.356 -0.286    0.204 -0.296  0.316    0.128 -0.224 -0.427
 TransDip  -0.000  0.077 -0.000    0.331  0.000  0.000   -0.000  0.067 -0.000

 Mode:                19                     20                     21
 Frequency:      3138.68                3226.14                3237.35
 Force Cnst:      6.1387                 6.8787                 6.8986
 Red. Mass:       1.0576                 1.1217                 1.1172
 IR Active:          YES                    YES                    YES
 IR Intens:        0.059                  0.000                  2.228
 Raman Active:       YES                    YES                    YES
               X      Y      Z        X      Y      Z        X      Y      Z
 C         -0.025  0.041 -0.000    0.000 -0.000  0.072    0.000 -0.000 -0.071
 C         -0.024 -0.041 -0.000   -0.000 -0.000 -0.072    0.000  0.000 -0.071
 C          0.006 -0.000  0.000    0.000  0.000 -0.000    0.000  0.000 -0.002
 H          0.128  0.220 -0.428   -0.133 -0.227  0.422   -0.131 -0.230  0.421
 H          0.128  0.220  0.428    0.133  0.227  0.422    0.131  0.230  0.421
 F          0.000 -0.000 -0.000    0.000  0.000  0.000    0.000 -0.000  0.000
 F          0.000 -0.000  0.000   -0.000 -0.000  0.000   -0.000  0.000  0.000
 H          0.129 -0.221  0.429   -0.133  0.227 -0.422    0.131 -0.231  0.421
 H          0.129 -0.221 -0.429    0.133 -0.227 -0.422   -0.131  0.231  0.421
 TransDip   0.008  0.000  0.000    0.000 -0.000 -0.000   -0.000  0.000 -0.048

 STANDARD THERMODYNAMIC QUANTITIES AT   298.15 K  AND     1.00 ATM

   This Molecule has  0 Imaginary Frequencies
   Zero point vibrational energy:       40.839 kcal/mol

   Atom    1 Element C  Has Mass   12.00000
   Atom    2 Element C  Has Mass   12.00000
   Atom    3 Element C  Has Mass   12.00000
   Atom    4 Element H  Has Mass    1.00783
   Atom    5 Element H  Has Mass    1.00783
   Atom    6 Element F  Has Mass   18.99840
   Atom    7 Element F  Has Mass   18.99840
   Atom    8 Element H  Has Mass    1.00783
   Atom    9 Element H  Has Mass    1.00783
   Molecular Mass:    78.028120 amu
   Principal axes and moments of inertia in amu*Bohr^2:
                             1           2           3
    Eigenvalues --      253.22857   326.39529   429.55070
          X               1.00000     0.00000    -0.00000
          Y               0.00000     0.00000     1.00000
          Z              -0.00000     1.00000    -0.00000
   Rotational Symmetry Number is   1
   The Molecule is an Asymmetric Top
   Translational Enthalpy:        0.889 kcal/mol
   Rotational Enthalpy:           0.889 kcal/mol
   Vibrational Enthalpy:         41.903 kcal/mol
   gas constant (RT):             0.592 kcal/mol
   Translational Entropy:        38.978  cal/mol.K
   Rotational Entropy:           25.077  cal/mol.K
   Vibrational Entropy:           5.053  cal/mol.K

   Total Enthalpy:               44.273 kcal/mol
   Total Entropy:                69.108  cal/mol.K

 ======================================================================

 STANDARD THERMODYNAMIC QUANTITIES FOR ANHARMONIC VIBRATION -- TOSH

   Zero point vibrational energy: ************ kcal/mol

   Vibrational Enthalpy:       Infinity kcal/mol
   Vibrational Entropy:             NaN  cal/mol.K

   Total Enthalpy:             Infinity kcal/mol
   Total Entropy:                   NaN  cal/mol.K

 ======================================================================

 STANDARD THERMODYNAMIC QUANTITIES FOR ANHARMONIC VIBRATION -- VPT2

   Zero point vibrational energy: ************ kcal/mol

   Vibrational Enthalpy:       Infinity kcal/mol
   Vibrational Entropy:             NaN  cal/mol.K

   Total Enthalpy:             Infinity kcal/mol
   Total Entropy:                   NaN  cal/mol.K

 ======================================================================

Archival summary:
1\1\garfield\FREQ\ProcedureUnspecified\BasisUnspecified\234\taweetha\TueOct923:16:152018TueOct923:16:152018\0\\#,FREQ,ProcedureUnspecified,BasisUnspecified,\\0,1\C\F,1,1.35907\F,1,1.35907,2,108.973\C,1,1.47428,2,119.598,3,-142.744,0\H,4,1.08271,1,117.632,2,-3.7749,0\H,4,1.08271,1,117.632,2,142.596,0\C,1,1.47428,2,119.603,3,142.76,0\H,7,1.08271,1,117.632,2,-142.606,0\H,7,1.08271,1,117.632,2,3.76799,0\\\@

 Total job time:  48.78s(wall), 189.36s(cpu) 
 Tue Oct  9 23:16:15 2018

        *************************************************************
        *                                                           *
        *  Thank you very much for using Q-Chem.  Have a nice day.  *
        *                                                           *
        *************************************************************
