# Supplementary material for: Geometric and energetic data from ab initio calculations of haloethene, haloimine, halomethylenephosphine, haloiminophosphine, halodiazene, halodiphosphene and halocyclopropane
Source: Data Brief. 2019 Nov 2;27:104738. doi: 10.1016/j.dib.2019.104738 (PMC6861602; doi:10.1016/j.dib.2019.104738)
Supplement: Multimedia component 3 [file mmc3.zip › CCC/B3LYP/HHCCCFH.out]

Q-Chem Developer Version!
                  Welcome to Q-Chem
     A Quantum Leap Into The Future Of Chemistry


 Q-Chem 5.1, Q-Chem, Inc., Pleasanton, CA (2018)

 Yihan Shao,  Zhengting Gan,  E. Epifanovsky,  A. T. B. Gilbert,  M. Wormit,  
 J. Kussmann,  A. W. Lange,  A. Behn,  Jia Deng,  Xintian Feng,  D. Ghosh,  
 M. Goldey,  P. R. Horn,  L. D. Jacobson,  I. Kaliman,  T. Kus,  A. Landau,  
 Jie Liu,  E. I. Proynov,  R. M. Richard,  R. P. Steele,  E. J. Sundstrom,  
 H. L. Woodcock III,  P. M. Zimmerman,  D. Zuev,  B. Albrecht,  E. Alguire,  
 S. A. Baeppler,  D. Barton,  Z. Benda,  Y. A. Bernard,  E. J. Berquist,  
 K. B. Bravaya,  H. Burton,  D. Casanova,  Chun-Min Chang,  Yunqing Chen,  
 A. Chien,  K. D. Closser,  M. P. Coons,  S. Coriani,  S. Dasgupta,  
 A. L. Dempwolff,  M. Diedenhofen,  Hainam Do,  R. G. Edgar,  Po-Tung Fang,  
 S. Faraji,  S. Fatehi,  Qingguo Feng,  K. D. Fenk,  J. Fosso-Tande,  
 Qinghui Ge,  A. Ghysels,  G. Gidofalvi,  J. Gomes,  J. Gonthier,  A. Gunina,  
 D. Hait,  M. W. D. Hanson-Heine,  P. H. P. Harbach,  A. W. Hauser,  
 J. E. Herr,  E. G. Hohenstein,  Z. C. Holden,  Kerwin Hui,  B. C. Huynh,  
 T.-C. Jagau,  Hyunjun Ji,  B. Kaduk,  K. Khistyaev,  Jaehoon Kim,  
 P. Klunzinger,  K. Koh,  D. Kosenkov,  L. Koulias,  T. Kowalczyk,  
 C. M. Krauter,  A. Kunitsa,  Ka Un Lao,  A. Laurent,  K. V. Lawler,  
 Joonho Lee,  D. Lefrancois,  S. Lehtola,  D. S. Levine,  Yi-Pei Li,  
 You-Sheng Lin,  Fenglai Liu,  E. Livshits,  A. Luenser,  P. Manohar,  
 E. Mansoor,  S. F. Manzer,  Shan-Ping Mao,  Yuezhi Mao,  N. Mardirossian,  
 A. V. Marenich,  T. Markovich,  L. A. Martinez-Martinez,  S. A. Maurer,  
 N. J. Mayhall,  S. C. McKenzie,  J.-M. Mewes,  A. F. Morrison,  
 J. W. Mullinax,  K. Nanda,  T. S. Nguyen-Beck,  R. Olivares-Amaya,  
 J. A. Parkhill,  T. M. Perrine,  F. Plasser,  P. Pokhilko,  S. Prager,  
 A. Prociuk,  E. Ramos,  D. R. Rehn,  F. Rob,  M. Schneider,  N. Sergueev,  
 S. M. Sharada,  S. Sharma,  D. W. Small,  T. Stauch,  T. Stein,  
 Yu-Chuan Su,  A. J. W. Thom,  A. Tkatchenko,  T. Tsuchimochi,  N. M. Tubman,  
 L. Vogt,  M. L. Vidal,  O. Vydrov,  M. A. Watson,  J. Wenzel,  
 M. de Wergifosse,  T. A. Wesolowski,  A. White,  J. Witte,  A. Yamada,  
 Jun Yang,  K. Yao,  S. Yeganeh,  S. R. Yost,  Zhi-Qiang You,  A. Zech,  
 Igor Ying Zhang,  Xing Zhang,  Yan Zhao,  Ying Zhu,  B. R. Brooks,  
 G. K. L. Chan,  C. J. Cramer,  M. S. Gordon,  W. J. Hehre,  A. Klamt,  
 M. W. Schmidt,  C. D. Sherrill,  D. G. Truhlar,  A. Aspuru-Guzik,  R. Baer,  
 A. T. Bell,  N. A. Besley,  Jeng-Da Chai,  A. E. DePrince, III,  
 R. A. DiStasio Jr.,  A. Dreuw,  B. D. Dunietz,  T. R. Furlani,  
 Chao-Ping Hsu,  Yousung Jung,  Jing Kong,  D. S. Lambrecht,  WanZhen Liang,  
 C. Ochsenfeld,  V. A. Rassolov,  L. V. Slipchenko,  J. E. Subotnik,  
 T. Van Voorhis,  J. M. Herbert,  A. I. Krylov,  P. M. W. Gill,  M. Head-Gordon

 Contributors to earlier versions of Q-Chem not listed above: 
 R. D. Adamson,  B. Austin,  J. Baker,  G. J. O. Beran,  K. Brandhorst,  
 S. T. Brown,  E. F. C. Byrd,  A. K. Chakraborty,  C.-L. Cheng,  
 Siu Hung Chien,  D. M. Chipman,  D. L. Crittenden,  H. Dachsel,  
 R. J. Doerksen,  A. D. Dutoi,  L. Fusti-Molnar,  W. A. Goddard III,  
 A. Golubeva-Zadorozhnaya,  S. R. Gwaltney,  G. Hawkins,  A. Heyden,  
 S. Hirata,  G. Kedziora,  F. J. Keil,  C. Kelley,  Jihan Kim,  R. A. King,  
 R. Z. Khaliullin,  P. P. Korambath,  W. Kurlancheek,  A. M. Lee,  M. S. Lee,  
 S. V. Levchenko,  Ching Yeh Lin,  D. Liotard,  R. C. Lochan,  I. Lotan,  
 P. E. Maslen,  N. Nair,  D. P. O'Neill,  D. Neuhauser,  E. Neuscamman,  
 C. M. Oana,  R. Olson,  B. Peters,  R. Peverati,  P. A. Pieniazek,  
 Y. M. Rhee,  J. Ritchie,  M. A. Rohrdanz,  E. Rosta,  N. J. Russ,  
 H. F. Schaefer III,  N. E. Schultz,  N. Shenvi,  A. C. Simmonett,  A. Sodt,  
 D. Stuck,  K. S. Thanthiriwatte,  V. Vanovschi,  Tao Wang,  A. Warshel,  
 C. F. Williams,  Q. Wu,  X. Xu,  W. Zhang

 Please cite Q-Chem as follows:
 Y. Shao et al., Mol. Phys. 113, 184-215 (2015)
 DOI: 10.1080/00268976.2014.952696

 Q-Chem 5.1.1 for Intel X86 EM64T Linux

 Parts of Q-Chem use Armadillo 8.300.2 (Tropical Shenanigans).
 http://arma.sourceforge.net/

 Q-Chem begins on Tue Oct  9 23:42:03 2018  

Host: 
0

     Scratch files written to /scratch/taweetham/qchem21240//
Input Ideriv = 2
Curr. Ideriv = -1
Max.  Ideriv = 2

Checking the input file for inconsistencies... 	...done.

--------------------------------------------------------------
User input:
--------------------------------------------------------------
$molecule
0 1
C 
C 1 CC 
C 2 CC 1 60.0
H 2 CH 1 ANG  3 pDHA
H 2 CH 1 ANG  3 mDHA
F 3 CF 1 ANG  2 mDHA
H 3 CH 1 ANG  2 pDHA
H 1 CH 2 ANG  3 pDHA
H 1 CH 2 ANG  3 mDHA

CC=1.54
CH=1.09
CF=1.35
CCl=1.77
CBr=1.94
CI=2.14
ANG=118.0
pDHA=107.9
mDHA=-107.9
$end

$rem
   job_type	optimization
   basis	6-311++g**
   method	b3lyp
   mem_total	32000
$end

--------------------------------------------------------------
 ----------------------------------------------------------------
             Standard Nuclear Orientation (Angstroms)
    I     Atom           X                Y                Z
 ----------------------------------------------------------------
    1      C       0.8930692589    -0.7700989478     0.1269837911
    2      C       0.8934361121     0.7699010075     0.1270385742
    3      C      -0.2964532517     0.0002058790    -0.4757322867
    4      H       0.7435303024     1.2816269173     1.0777040472
    5      H       1.5713284613     1.2814878466    -0.5562189680
    6      F      -1.4621104025     0.0000732227     0.2052547832
    7      H      -0.4098153109    -0.0000402994    -1.5598212973
    8      H       1.5707178061    -1.2819600859    -0.5563101587
    9      H       0.7429196472    -1.2818210152     1.0776128565
 ----------------------------------------------------------------
 Molecular Point Group                 C1    NOp =  1
 Largest Abelian Subgroup              C1    NOp =  1
 Nuclear Repulsion Energy =   120.6485704917 hartrees
 There are       16 alpha and       16 beta electrons
 Requested basis set is 6-311++G(d,p)
 There are 49 shells and 123 basis functions

 Total QAlloc Memory Limit  32000 MB
 Mega-Array Size       188 MB
 MEM_STATIC part       192 MB
 A cutoff of  1.0D-11 yielded   1213 shell pairs
 There are      7741 function pairs (      8261 Cartesian)

 -------------------------------------------------------
 OpenMP Integral Computing Module                       
 Release: version 1.0, May 2013, Q-Chem Inc. Pittsburgh 
 -------------------------------------------------------
 Integral Job Info:
 Integral job number is                      11
 Integral operator is                         1
 short-range coefficients                     0
 long-range coefficients              100000000
 Omega coefficients                           0
 if combine SR and LR in K                    0
 Integral screening is                        0
 Integral computing path is                   2
 max size of driver memory is            800000
 size of driver memory is                593474
 size of scratch memory is              2361544
 max col of scratch BK array               1296
 max len of scratch array in speh3          155
 max len of scratch index in speh4           18
 max int batch size is                      520
 min int batch size is                       52
 fixed nKL is                                52
 max L of basis functions is                  2
 order of int derivative is                   0
 number of shells is                         49
 number of basis is                         127
 number of cartesian basis is               127
 number of contracted shell pairs          1213
 number of primitive shell pairs           3121
 maxK2 (contraction) of shell pair           36
 max number of K2 of shell pair               1
 max number of CS2 of shell pair            186
 max number of PS2 of shell pair            426
 mem total for path MDJ                  515132
 -------------------------------------------------------
 Smallest overlap matrix eigenvalue = 9.18E-05

 Scale SEOQF with 1.000000e-01/1.000000e-01/1.000000e-01

 Standard Electronic Orientation quadrupole field applied
 Nucleus-field energy     =     0.0000000015 hartrees
 Guess from superposition of atomic densities
 Warning:  Energy on first SCF cycle will be non-variational
 SAD guess density has 32.000000 electrons

 -----------------------------------------------------------------------
  General SCF calculation program by
  Eric Jon Sundstrom, Paul Horn, Yuezhi Mao, Dmitri Zuev, Alec White,
  David Stuck, Shaama M.S., Shane Yost, Joonho Lee, David Small,
  Daniel Levine, Susi Lehtola, Hugh Burton, Evgeny Epifanovsky
 -----------------------------------------------------------------------
 Exchange:     0.2000 Hartree-Fock + 0.0800 Slater + 0.7200 B88
 Correlation:  0.1900 VWN1RPA + 0.8100 LYP
 Using SG-1 standard quadrature grid
 using 4 threads for integral computing
 -------------------------------------------------------
 OpenMP Integral computing Module                
 Release: version 2.0, May 2017, Q-Chem Inc. Pleasanton 
 -------------------------------------------------------
 -------------------------------------------------------
 OpenMP BLAS3 based DFT computing Module                
 Release: version 1.0, May 2013, Q-Chem Inc. Pittsburgh 
 -------------------------------------------------------
 A restricted SCF calculation will be
 performed using DIIS
 SCF converges when DIIS error is below 1.0e-08
 ---------------------------------------
  Cycle       Energy         DIIS error
 ---------------------------------------
    1    -217.7951934561      5.27e-02  
    2    -217.1202866012      6.30e-03  
    3    -217.0931056386      7.38e-03  
    4    -217.1920750024      5.02e-04  
    5    -217.1924026373      2.36e-04  
    6    -217.1924955964      6.26e-05  
    7    -217.1925019507      6.79e-06  
    8    -217.1925020141      3.60e-06  
    9    -217.1925020285      8.91e-07  
   10    -217.1925020296      8.31e-08  
   11    -217.1925020296      1.28e-08  
   12    -217.1925020296      1.80e-09  Convergence criterion met
 ---------------------------------------
 SCF time:   CPU 11.76s  wall 3.00s 
 SCF   energy in the final basis set =     -217.1925020296
 Total energy in the final basis set =     -217.1925020296

 --------------------------------------------------------------

                    Orbital Energies (a.u.)
 --------------------------------------------------------------

 Alpha MOs
 -- Occupied --
-24.677 -10.264 -10.189 -10.188  -1.219  -0.851  -0.624  -0.617
 -0.536  -0.507  -0.456  -0.440  -0.404  -0.381  -0.307  -0.287
 -- Virtual --
 -0.005   0.010   0.013   0.026   0.052   0.054   0.071   0.076
  0.077   0.096   0.119   0.121   0.131   0.136   0.141   0.145
  0.156   0.158   0.175   0.183   0.231   0.238   0.248   0.252
  0.261   0.296   0.321   0.366   0.376   0.404   0.441   0.464
  0.497   0.542   0.546   0.560   0.602   0.618   0.631   0.633
  0.654   0.674   0.679   0.686   0.765   0.894   0.933   1.182
  1.205   1.246   1.250   1.362   1.374   1.414   1.431   1.474
  1.489   1.519   1.571   1.607   1.637   1.671   1.715   1.740
  1.789   1.829   1.865   1.921   1.945   2.004   2.039   2.104
  2.207   2.219   2.231   2.276   2.376   2.469   2.541   2.606
  2.609   2.678   2.709   2.721   2.787   2.855   2.872   2.904
  3.143   3.327   3.423   3.632   3.807   3.815   3.835   4.033
  4.073   4.218   4.349   4.869   6.354   6.387   6.696  23.731
 23.830  23.882  66.786
 --------------------------------------------------------------

          Ground-State Mulliken Net Atomic Charges

     Atom                 Charge (a.u.)
  ----------------------------------------
      1 C                    -0.252699
      2 C                    -0.252578
      3 C                    -0.097564
      4 H                     0.160971
      5 H                     0.130582
      6 F                    -0.134535
      7 H                     0.154252
      8 H                     0.130584
      9 H                     0.160987
  ----------------------------------------
  Sum of atomic charges =     0.000000

 -----------------------------------------------------------------
                    Cartesian Multipole Moments
 -----------------------------------------------------------------
    Charge (ESU x 10^10)
                 0.0000
    Dipole Moment (Debye)
         X       1.6406      Y      -0.0000      Z      -0.7190
       Tot       1.7912
    Quadrupole Moments (Debye-Ang)
        XX     -26.9470     XY       0.0007     YY     -24.1996
        XZ       0.1554     YZ       0.0005     ZZ     -22.4030
    Octopole Moments (Debye-Ang^2)
       XXX      -7.8474    XXY       0.0016    XYY      -1.7839
       YYY      -0.0010    XXZ      -2.4883    XYZ       0.0007
       YYZ       1.8371    XZZ      -3.4566    YZZ      -0.0004
       ZZZ       0.4325
    Hexadecapole Moments (Debye-Ang^3)
      XXXX    -178.7984   XXXY       0.0041   XXYY     -41.3576
      XYYY      -0.0014   YYYY     -93.5334   XXXZ      -6.0042
      XXYZ       0.0005   XYYZ      -1.3027   YYYZ       0.0011
      XXZZ     -37.1126   XYZZ       0.0009   YYZZ     -22.6773
      XZZZ      -1.2888   YZZZ       0.0019   ZZZZ     -51.9348
 -----------------------------------------------------------------
 Calculating analytic gradient of the SCF energy
 Gradient of SCF Energy
            1           2           3           4           5           6
    1   0.0112238   0.0112584  -0.0517873   0.0016118   0.0035352   0.0147646
    2  -0.0129546   0.0129441   0.0000672   0.0036240   0.0016913  -0.0000273
    3   0.0061464   0.0061412  -0.0046485   0.0035562  -0.0018231  -0.0062739
            7           8           9
    1   0.0042517   0.0035298   0.0016121
    2  -0.0000229  -0.0016954  -0.0036264
    3  -0.0048291  -0.0018252   0.0035559
 Max gradient component =       5.179E-02
 RMS gradient           =       1.180E-02
 Gradient time:  CPU 2.50 s  wall 0.68 s
 Geometry Optimization Parameters
   NAtoms,    NIC,     NZ,  NCons,   NDum,   NFix, NCnnct, MaxDiis
        9      69       9       0       0       0       0       0


** GEOMETRY OPTIMIZATION IN DELOCALIZED INTERNAL COORDINATES **
   Searching for a Minimum

   Optimization Cycle:   1

                       Coordinates (Angstroms)
     ATOM                X               Y               Z
      1  C         0.8930692589   -0.7700989478    0.1269837911
      2  C         0.8934361121    0.7699010075    0.1270385742
      3  C        -0.2964532517    0.0002058790   -0.4757322867
      4  H         0.7435303024    1.2816269173    1.0777040472
      5  H         1.5713284613    1.2814878466   -0.5562189680
      6  F        -1.4621104025    0.0000732227    0.2052547832
      7  H        -0.4098153109   -0.0000402994   -1.5598212973
      8  H         1.5707178061   -1.2819600859   -0.5563101587
      9  H         0.7429196472   -1.2818210152    1.0776128565
   Point Group: c1    Number of degrees of freedom:    21


   Energy is   -217.192502030


 Attempting to Generate Delocalized Internal Coordinates

 21 Hessian modes will be used to form the next step
  Hessian Eigenvalues:
     0.015055    0.020947    0.020947    0.022723    0.024973    0.030606
     0.076942    0.078242    0.088584    0.090841    0.096011    0.120366
     0.251101    0.254924    0.285189    0.348126    0.348126    0.348126
     0.348126    0.348126    0.550214

 Minimum Search - Taking Simple RFO Step
 Searching for Lamda that Minimizes Along All modes
 Value Taken    Lamda =  -0.00445597
 Step Taken.  Stepsize is  0.150728

                             Maximum     Tolerance    Cnvgd?
         Gradient           0.020194      0.000300      NO
         Displacement       0.103942      0.001200      NO
         Energy change     *********      0.000001      NO


 New Cartesian Coordinates Obtained by Inverse Iteration

 Displacement from previous Coordinates is:  0.132864
 ----------------------------------------------------------------
             Standard Nuclear Orientation (Angstroms)
    I     Atom           X                Y                Z
 ----------------------------------------------------------------
    1      C       0.8946700996    -0.7615985923     0.1228139676
    2      C       0.8949097797     0.7612638080     0.1228327161
    3      C      -0.2596973540     0.0000489134    -0.4660317459
    4      H       0.7225203907     1.2644676691     1.0663318102
    5      H       1.5552825205     1.2827623906    -0.5602410518
    6      F      -1.4425264020     0.0003435514     0.2156501924
    7      H      -0.3955721021     0.0001089331    -1.5409033400
    8      H       1.5549305874    -1.2832613824    -0.5602438032
    9      H       0.7221051033    -1.2647607660     1.0663025962
 ----------------------------------------------------------------
 Molecular Point Group                 C1    NOp =  1
 Largest Abelian Subgroup              C1    NOp =  1
 Nuclear Repulsion Energy =   121.7390262483 hartrees
 There are       16 alpha and       16 beta electrons
 Applying Cartesian multipole field
    Component          Value
    ---------          -----
     (2,0,0)        1.00000E-11
     (0,2,0)        2.00000E-11
     (0,0,2)       -3.00000E-11
 Nucleus-field energy     =     0.0000000014 hartrees
 Requested basis set is 6-311++G(d,p)
 There are 49 shells and 123 basis functions
 A cutoff of  1.0D-11 yielded   1213 shell pairs
 There are      7741 function pairs (      8261 Cartesian)
 Smallest overlap matrix eigenvalue = 8.01E-05
 Guess MOs from SCF MO coefficient file

 -----------------------------------------------------------------------
  General SCF calculation program by
  Eric Jon Sundstrom, Paul Horn, Yuezhi Mao, Dmitri Zuev, Alec White,
  David Stuck, Shaama M.S., Shane Yost, Joonho Lee, David Small,
  Daniel Levine, Susi Lehtola, Hugh Burton, Evgeny Epifanovsky
 -----------------------------------------------------------------------
 Exchange:     0.2000 Hartree-Fock + 0.0800 Slater + 0.7200 B88
 Correlation:  0.1900 VWN1RPA + 0.8100 LYP
 Using SG-1 standard quadrature grid
 using 4 threads for integral computing
 -------------------------------------------------------
 OpenMP Integral computing Module                
 Release: version 2.0, May 2017, Q-Chem Inc. Pleasanton 
 -------------------------------------------------------
 -------------------------------------------------------
 OpenMP BLAS3 based DFT computing Module                
 Release: version 1.0, May 2013, Q-Chem Inc. Pittsburgh 
 -------------------------------------------------------
 A restricted SCF calculation will be
 performed using DIIS
 SCF converges when DIIS error is below 1.0e-08
 ---------------------------------------
  Cycle       Energy         DIIS error
 ---------------------------------------
    1    -217.1944579358      6.56e-04  
    2    -217.1952042507      3.20e-04  
    3    -217.1952538495      2.75e-04  
    4    -217.1953591690      4.73e-05  
    5    -217.1953617813      8.46e-06  
    6    -217.1953618975      9.04e-07  
    7    -217.1953618988      1.50e-07  
    8    -217.1953618988      3.92e-08  
    9    -217.1953618988      1.41e-08  
   10    -217.1953618988      4.51e-09  Convergence criterion met
 ---------------------------------------
 SCF time:   CPU 10.07s  wall 3.00s 
 SCF   energy in the final basis set =     -217.1953618988
 Total energy in the final basis set =     -217.1953618988

 --------------------------------------------------------------

                    Orbital Energies (a.u.)
 --------------------------------------------------------------

 Alpha MOs
 -- Occupied --
-24.672 -10.259 -10.186 -10.185  -1.210  -0.867  -0.621  -0.621
 -0.538  -0.509  -0.451  -0.439  -0.403  -0.384  -0.310  -0.293
 -- Virtual --
 -0.005   0.010   0.013   0.027   0.051   0.054   0.072   0.077
  0.077   0.101   0.117   0.121   0.131   0.137   0.141   0.145
  0.158   0.159   0.180   0.183   0.235   0.240   0.253   0.254
  0.261   0.306   0.334   0.367   0.378   0.405   0.442   0.466
  0.492   0.537   0.545   0.569   0.604   0.628   0.634   0.640
  0.660   0.678   0.684   0.686   0.765   0.895   0.935   1.180
  1.210   1.257   1.265   1.365   1.378   1.428   1.436   1.491
  1.491   1.514   1.572   1.620   1.634   1.676   1.723   1.745
  1.805   1.844   1.881   1.935   1.961   2.019   2.057   2.106
  2.210   2.221   2.244   2.306   2.384   2.481   2.549   2.608
  2.633   2.683   2.720   2.730   2.813   2.875   2.899   2.941
  3.153   3.378   3.462   3.648   3.810   3.829   3.844   4.033
  4.065   4.249   4.384   4.877   6.361   6.392   6.690  23.781
 23.874  23.904  66.791
 --------------------------------------------------------------

          Ground-State Mulliken Net Atomic Charges

     Atom                 Charge (a.u.)
  ----------------------------------------
      1 C                    -0.248031
      2 C                    -0.248065
      3 C                    -0.095320
      4 H                     0.163259
      5 H                     0.130485
      6 F                    -0.151077
      7 H                     0.155011
      8 H                     0.130485
      9 H                     0.163254
  ----------------------------------------
  Sum of atomic charges =     0.000000

 -----------------------------------------------------------------
                    Cartesian Multipole Moments
 -----------------------------------------------------------------
    Charge (ESU x 10^10)
                -0.0000
    Dipole Moment (Debye)
         X       1.7145      Y      -0.0003      Z      -0.7536
       Tot       1.8728
    Quadrupole Moments (Debye-Ang)
        XX     -27.0613     XY       0.0006     YY     -23.9984
        XZ       0.1048     YZ      -0.0002     ZZ     -22.3486
    Octopole Moments (Debye-Ang^2)
       XXX      -8.4695    XXY      -0.0002    XYY      -2.0061
       YYY       0.0002    XXZ      -2.6165    XYZ       0.0008
       YYZ       1.6062    XZZ      -3.6009    YZZ       0.0004
       ZZZ       0.2733
    Hexadecapole Moments (Debye-Ang^3)
      XXXX    -176.0783   XXXY       0.0117   XXYY     -40.6962
      XYYY       0.0083   YYYY     -91.2966   XXXZ      -5.1797
      XXYZ       0.0005   XYYZ      -1.1894   YYYZ      -0.0001
      XXZZ     -36.5251   XYZZ       0.0034   YYZZ     -22.2052
      XZZZ      -0.6210   YZZZ      -0.0004   ZZZZ     -51.2149
 -----------------------------------------------------------------
 Calculating analytic gradient of the SCF energy
 Gradient of SCF Energy
            1           2           3           4           5           6
    1   0.0040506   0.0040392  -0.0205682   0.0002626  -0.0001064   0.0087384
    2  -0.0017623   0.0017522   0.0000003   0.0008322  -0.0002695   0.0000058
    3   0.0022993   0.0023020   0.0013046  -0.0003743  -0.0004973  -0.0039327
            7           8           9
    1   0.0034224  -0.0000994   0.0002608
    2   0.0000010   0.0002722  -0.0008320
    3  -0.0002321  -0.0004944  -0.0003750
 Max gradient component =       2.057E-02
 RMS gradient           =       4.636E-03
 Gradient time:  CPU 2.51 s  wall 0.69 s
 Geometry Optimization Parameters
   NAtoms,    NIC,     NZ,  NCons,   NDum,   NFix, NCnnct, MaxDiis
        9      69       9       0       0       0       0       0

 Cartesian Hessian Update
 Hessian Updated using BFGS Update


** GEOMETRY OPTIMIZATION IN DELOCALIZED INTERNAL COORDINATES **
   Searching for a Minimum

   Optimization Cycle:   2

                       Coordinates (Angstroms)
     ATOM                X               Y               Z
      1  C         0.8946700996   -0.7615985923    0.1228139676
      2  C         0.8949097797    0.7612638080    0.1228327161
      3  C        -0.2596973540    0.0000489134   -0.4660317459
      4  H         0.7225203907    1.2644676691    1.0663318102
      5  H         1.5552825205    1.2827623906   -0.5602410518
      6  F        -1.4425264020    0.0003435514    0.2156501924
      7  H        -0.3955721021    0.0001089331   -1.5409033400
      8  H         1.5549305874   -1.2832613824   -0.5602438032
      9  H         0.7221051033   -1.2647607660    1.0663025962
   Point Group: c1    Number of degrees of freedom:    21


   Energy is   -217.195361899

 Hessian Updated using BFGS Update

 18 Hessian modes will be used to form the next step
  Hessian Eigenvalues:
     0.015055    0.020947    0.021679    0.022723    0.024968    0.030607
     0.075014    0.076942    0.082924    0.088584    0.094224    0.120333
     0.238755    0.251101    0.266755    0.348085    0.354540    0.521087

 Minimum Search - Taking Simple RFO Step
 Searching for Lamda that Minimizes Along All modes
 Value Taken    Lamda =  -0.00078173
 Step Taken.  Stepsize is  0.085588

                             Maximum     Tolerance    Cnvgd?
         Gradient           0.005622      0.000300      NO
         Displacement       0.055147      0.001200      NO
         Energy change     -0.002860      0.000001      NO


 New Cartesian Coordinates Obtained by Inverse Iteration

 Displacement from previous Coordinates is:  0.058311
 ----------------------------------------------------------------
             Standard Nuclear Orientation (Angstroms)
    I     Atom           X                Y                Z
 ----------------------------------------------------------------
    1      C       0.8937147020    -0.7600521596     0.1175981769
    2      C       0.8939866460     0.7597863251     0.1176169772
    3      C      -0.2446627466     0.0000737864    -0.4676946283
    4      H       0.7180633955     1.2497651972     1.0667287777
    5      H       1.5575830886     1.2868285562    -0.5569197846
    6      F      -1.4407599338     0.0002007163     0.2183660411
    7      H      -0.4059883052     0.0001048576    -1.5389051700
    8      H       1.5570518687    -1.2873550311    -0.5569875379
    9      H       0.7176339079    -1.2499777233     1.0667084894
 ----------------------------------------------------------------
 Molecular Point Group                 C1    NOp =  1
 Largest Abelian Subgroup              C1    NOp =  1
 Nuclear Repulsion Energy =   121.9038007567 hartrees
 There are       16 alpha and       16 beta electrons
 Applying Cartesian multipole field
    Component          Value
    ---------          -----
     (2,0,0)        1.00000E-11
     (0,2,0)        2.00000E-11
     (0,0,2)       -3.00000E-11
 Nucleus-field energy     =     0.0000000014 hartrees
 Requested basis set is 6-311++G(d,p)
 There are 49 shells and 123 basis functions
 A cutoff of  1.0D-11 yielded   1213 shell pairs
 There are      7741 function pairs (      8261 Cartesian)
 Smallest overlap matrix eigenvalue = 7.60E-05
 Guess MOs from SCF MO coefficient file

 -----------------------------------------------------------------------
  General SCF calculation program by
  Eric Jon Sundstrom, Paul Horn, Yuezhi Mao, Dmitri Zuev, Alec White,
  David Stuck, Shaama M.S., Shane Yost, Joonho Lee, David Small,
  Daniel Levine, Susi Lehtola, Hugh Burton, Evgeny Epifanovsky
 -----------------------------------------------------------------------
 Exchange:     0.2000 Hartree-Fock + 0.0800 Slater + 0.7200 B88
 Correlation:  0.1900 VWN1RPA + 0.8100 LYP
 Using SG-1 standard quadrature grid
 using 4 threads for integral computing
 -------------------------------------------------------
 OpenMP Integral computing Module                
 Release: version 2.0, May 2017, Q-Chem Inc. Pleasanton 
 -------------------------------------------------------
 -------------------------------------------------------
 OpenMP BLAS3 based DFT computing Module                
 Release: version 1.0, May 2013, Q-Chem Inc. Pittsburgh 
 -------------------------------------------------------
 A restricted SCF calculation will be
 performed using DIIS
 SCF converges when DIIS error is below 1.0e-08
 ---------------------------------------
  Cycle       Energy         DIIS error
 ---------------------------------------
    1    -217.1955080854      3.62e-04  
    2    -217.1957733811      1.35e-04  
    3    -217.1957700066      1.46e-04  
    4    -217.1957969477      1.86e-05  
    5    -217.1957973454      5.43e-06  
    6    -217.1957973961      6.68e-07  
    7    -217.1957973968      1.64e-07  
    8    -217.1957973968      2.87e-08  
    9    -217.1957973968      1.16e-08  
   10    -217.1957973968      2.95e-09  Convergence criterion met
 ---------------------------------------
 SCF time:   CPU 10.10s  wall 3.00s 
 SCF   energy in the final basis set =     -217.1957973968
 Total energy in the final basis set =     -217.1957973968

 --------------------------------------------------------------

                    Orbital Energies (a.u.)
 --------------------------------------------------------------

 Alpha MOs
 -- Occupied --
-24.669 -10.258 -10.185 -10.185  -1.203  -0.873  -0.622  -0.620
 -0.537  -0.510  -0.447  -0.437  -0.401  -0.384  -0.311  -0.297
 -- Virtual --
 -0.005   0.010   0.013   0.027   0.050   0.054   0.072   0.077
  0.077   0.102   0.116   0.121   0.130   0.137   0.140   0.145
  0.158   0.159   0.182   0.182   0.235   0.240   0.252   0.254
  0.262   0.308   0.338   0.368   0.379   0.406   0.442   0.466
  0.490   0.535   0.547   0.568   0.605   0.631   0.635   0.640
  0.663   0.677   0.683   0.686   0.764   0.895   0.935   1.182
  1.212   1.261   1.267   1.365   1.381   1.431   1.439   1.490
  1.496   1.510   1.573   1.625   1.634   1.676   1.729   1.746
  1.806   1.847   1.891   1.939   1.968   2.023   2.060   2.098
  2.206   2.224   2.249   2.317   2.384   2.481   2.547   2.613
  2.635   2.684   2.716   2.732   2.829   2.880   2.909   2.945
  3.142   3.399   3.473   3.644   3.812   3.834   3.847   4.026
  4.051   4.254   4.394   4.872   6.364   6.394   6.677  23.793
 23.887  23.916  66.794
 --------------------------------------------------------------

          Ground-State Mulliken Net Atomic Charges

     Atom                 Charge (a.u.)
  ----------------------------------------
      1 C                    -0.246199
      2 C                    -0.246168
      3 C                    -0.093680
      4 H                     0.164431
      5 H                     0.130933
      6 F                    -0.161175
      7 H                     0.156490
      8 H                     0.130934
      9 H                     0.164435
  ----------------------------------------
  Sum of atomic charges =     0.000000

 -----------------------------------------------------------------
                    Cartesian Multipole Moments
 -----------------------------------------------------------------
    Charge (ESU x 10^10)
                -0.0000
    Dipole Moment (Debye)
         X       1.7964      Y      -0.0002      Z      -0.7674
       Tot       1.9534
    Quadrupole Moments (Debye-Ang)
        XX     -27.0865     XY       0.0005     YY     -23.9709
        XZ       0.1457     YZ       0.0001     ZZ     -22.3021
    Octopole Moments (Debye-Ang^2)
       XXX      -8.3219    XXY       0.0010    XYY      -1.9847
       YYY       0.0002    XXZ      -2.6039    XYZ       0.0008
       YYZ       1.5653    XZZ      -3.6306    YZZ       0.0004
       ZZZ       0.4117
    Hexadecapole Moments (Debye-Ang^3)
      XXXX    -175.6105   XXXY       0.0082   XXYY     -40.4493
      XYYY       0.0033   YYYY     -90.7892   XXXZ      -4.8534
      XXYZ       0.0003   XYYZ      -1.1368   YYYZ       0.0009
      XXZZ     -36.3968   XYZZ       0.0017   YYZZ     -22.1304
      XZZZ      -0.1808   YZZZ       0.0000   ZZZZ     -50.9909
 -----------------------------------------------------------------
 Calculating analytic gradient of the SCF energy
 Gradient of SCF Energy
            1           2           3           4           5           6
    1  -0.0005347  -0.0005358  -0.0025224   0.0001299  -0.0002199   0.0025213
    2   0.0024700  -0.0024679   0.0000074  -0.0001095  -0.0005022  -0.0000073
    3  -0.0004319  -0.0004336   0.0033392  -0.0003309  -0.0001326  -0.0015889
            7           8           9
    1   0.0012560  -0.0002266   0.0001323
    2  -0.0000008   0.0004991   0.0001112
    3   0.0000430  -0.0001351  -0.0003292
 Max gradient component =       3.339E-03
 RMS gradient           =       1.248E-03
 Gradient time:  CPU 2.53 s  wall 0.69 s
 Geometry Optimization Parameters
   NAtoms,    NIC,     NZ,  NCons,   NDum,   NFix, NCnnct, MaxDiis
        9      69       9       0       0       0       0       0

 Cartesian Hessian Update
 Hessian Updated using BFGS Update


** GEOMETRY OPTIMIZATION IN DELOCALIZED INTERNAL COORDINATES **
   Searching for a Minimum

   Optimization Cycle:   3

                       Coordinates (Angstroms)
     ATOM                X               Y               Z
      1  C         0.8937147020   -0.7600521596    0.1175981769
      2  C         0.8939866460    0.7597863251    0.1176169772
      3  C        -0.2446627466    0.0000737864   -0.4676946283
      4  H         0.7180633955    1.2497651972    1.0667287777
      5  H         1.5575830886    1.2868285562   -0.5569197846
      6  F        -1.4407599338    0.0002007163    0.2183660411
      7  H        -0.4059883052    0.0001048576   -1.5389051700
      8  H         1.5570518687   -1.2873550311   -0.5569875379
      9  H         0.7176339079   -1.2499777233    1.0667084894
   Point Group: c1    Number of degrees of freedom:    21


   Energy is   -217.195797397

 Hessian Updated using BFGS Update

 19 Hessian modes will be used to form the next step
  Hessian Eigenvalues:
     0.015056    0.020947    0.021898    0.022723    0.025000    0.030607
     0.062474    0.076942    0.081097    0.088584    0.093212    0.119573
     0.242680    0.251101    0.314885    0.348122    0.348259    0.358543
     0.473502

 Minimum Search - Taking Simple RFO Step
 Searching for Lamda that Minimizes Along All modes
 Value Taken    Lamda =  -0.00008973
 Step Taken.  Stepsize is  0.028936

                             Maximum     Tolerance    Cnvgd?
         Gradient           0.003338      0.000300      NO
         Displacement       0.015900      0.001200      NO
         Energy change     -0.000435      0.000001      NO


 New Cartesian Coordinates Obtained by Inverse Iteration

 Displacement from previous Coordinates is:  0.027025
 ----------------------------------------------------------------
             Standard Nuclear Orientation (Angstroms)
    I     Atom           X                Y                Z
 ----------------------------------------------------------------
    1      C       0.8954601862    -0.7620169720     0.1165070855
    2      C       0.8957125083     0.7617054451     0.1165217426
    3      C      -0.2412144564     0.0000405370    -0.4704818555
    4      H       0.7159444212     1.2490038313     1.0666657504
    5      H       1.5594731877     1.2932960031    -0.5547140075
    6      F      -1.4401244637     0.0003183356     0.2202718901
    7      H      -0.4132213390     0.0001018552    -1.5401647618
    8      H       1.5590848808    -1.2937847379    -0.5547232450
    9      H       0.7155076979    -1.2492897726     1.0666287426
 ----------------------------------------------------------------
 Molecular Point Group                 C1    NOp =  1
 Largest Abelian Subgroup              C1    NOp =  1
 Nuclear Repulsion Energy =   121.7531095992 hartrees
 There are       16 alpha and       16 beta electrons
 Applying Cartesian multipole field
    Component          Value
    ---------          -----
     (2,0,0)        1.00000E-11
     (0,2,0)        2.00000E-11
     (0,0,2)       -3.00000E-11
 Nucleus-field energy     =     0.0000000014 hartrees
 Requested basis set is 6-311++G(d,p)
 There are 49 shells and 123 basis functions
 A cutoff of  1.0D-11 yielded   1213 shell pairs
 There are      7741 function pairs (      8261 Cartesian)
 Smallest overlap matrix eigenvalue = 7.63E-05
 Guess MOs from SCF MO coefficient file

 -----------------------------------------------------------------------
  General SCF calculation program by
  Eric Jon Sundstrom, Paul Horn, Yuezhi Mao, Dmitri Zuev, Alec White,
  David Stuck, Shaama M.S., Shane Yost, Joonho Lee, David Small,
  Daniel Levine, Susi Lehtola, Hugh Burton, Evgeny Epifanovsky
 -----------------------------------------------------------------------
 Exchange:     0.2000 Hartree-Fock + 0.0800 Slater + 0.7200 B88
 Correlation:  0.1900 VWN1RPA + 0.8100 LYP
 Using SG-1 standard quadrature grid
 using 4 threads for integral computing
 -------------------------------------------------------
 OpenMP Integral computing Module                
 Release: version 2.0, May 2017, Q-Chem Inc. Pleasanton 
 -------------------------------------------------------
 -------------------------------------------------------
 OpenMP BLAS3 based DFT computing Module                
 Release: version 1.0, May 2013, Q-Chem Inc. Pittsburgh 
 -------------------------------------------------------
 A restricted SCF calculation will be
 performed using DIIS
 SCF converges when DIIS error is below 1.0e-08
 ---------------------------------------
  Cycle       Energy         DIIS error
 ---------------------------------------
    1    -217.1958238549      1.14e-04  
    2    -217.1958537018      2.85e-05  
    3    -217.1958538605      2.79e-05  
    4    -217.1958547453      5.45e-06  
    5    -217.1958547783      1.63e-06  
    6    -217.1958547829      3.19e-07  
    7    -217.1958547830      6.01e-08  
    8    -217.1958547830      1.54e-08  
    9    -217.1958547830      5.59e-09  Convergence criterion met
 ---------------------------------------
 SCF time:   CPU 9.06s  wall 2.00s 
 SCF   energy in the final basis set =     -217.1958547830
 Total energy in the final basis set =     -217.1958547830

 --------------------------------------------------------------

                    Orbital Energies (a.u.)
 --------------------------------------------------------------

 Alpha MOs
 -- Occupied --
-24.668 -10.258 -10.186 -10.186  -1.201  -0.872  -0.623  -0.619
 -0.536  -0.510  -0.446  -0.437  -0.400  -0.385  -0.311  -0.298
 -- Virtual --
 -0.005   0.009   0.013   0.027   0.050   0.054   0.072   0.077
  0.077   0.101   0.116   0.121   0.130   0.136   0.140   0.145
  0.158   0.159   0.182   0.182   0.235   0.239   0.250   0.253
  0.261   0.307   0.338   0.368   0.379   0.406   0.441   0.465
  0.490   0.534   0.549   0.568   0.605   0.630   0.635   0.639
  0.663   0.677   0.682   0.686   0.764   0.894   0.934   1.181
  1.212   1.261   1.267   1.364   1.382   1.430   1.438   1.488
  1.496   1.510   1.572   1.625   1.634   1.676   1.729   1.745
  1.804   1.845   1.893   1.938   1.967   2.022   2.059   2.094
  2.206   2.222   2.250   2.317   2.382   2.479   2.547   2.613
  2.632   2.683   2.712   2.732   2.831   2.878   2.909   2.943
  3.133   3.394   3.470   3.643   3.812   3.832   3.847   4.022
  4.045   4.255   4.392   4.868   6.365   6.395   6.671  23.792
 23.881  23.915  66.795
 --------------------------------------------------------------

          Ground-State Mulliken Net Atomic Charges

     Atom                 Charge (a.u.)
  ----------------------------------------
      1 C                    -0.246001
      2 C                    -0.246024
      3 C                    -0.093406
      4 H                     0.164786
      5 H                     0.131129
      6 F                    -0.163786
      7 H                     0.157389
      8 H                     0.131128
      9 H                     0.164784
  ----------------------------------------
  Sum of atomic charges =     0.000000

 -----------------------------------------------------------------
                    Cartesian Multipole Moments
 -----------------------------------------------------------------
    Charge (ESU x 10^10)
                -0.0000
    Dipole Moment (Debye)
         X       1.8139      Y      -0.0004      Z      -0.7783
       Tot       1.9738
    Quadrupole Moments (Debye-Ang)
        XX     -27.1141     XY       0.0006     YY     -23.9456
        XZ       0.1634     YZ      -0.0002     ZZ     -22.3011
    Octopole Moments (Debye-Ang^2)
       XXX      -8.3790    XXY       0.0001    XYY      -1.9553
       YYY       0.0000    XXZ      -2.6168    XYZ       0.0008
       YYZ       1.5636    XZZ      -3.6884    YZZ       0.0004
       ZZZ       0.4338
    Hexadecapole Moments (Debye-Ang^3)
      XXXX    -175.9180   XXXY       0.0108   XXYY     -40.4538
      XYYY       0.0072   YYYY     -91.0074   XXXZ      -4.7981
      XXYZ       0.0004   XYYZ      -1.1505   YYYZ      -0.0001
      XXZZ     -36.4499   XYZZ       0.0030   YYZZ     -22.1916
      XZZZ      -0.0679   YZZZ      -0.0004   ZZZZ     -51.0329
 -----------------------------------------------------------------
 Calculating analytic gradient of the SCF energy
 Gradient of SCF Energy
            1           2           3           4           5           6
    1  -0.0002320  -0.0002359  -0.0000454   0.0000790  -0.0001732   0.0003774
    2   0.0008868  -0.0008874  -0.0000087   0.0000091  -0.0000490   0.0000061
    3  -0.0003067  -0.0003060   0.0016337  -0.0001308  -0.0000744  -0.0005991
            7           8           9
    1   0.0003225  -0.0001686   0.0000762
    2   0.0000014   0.0000521  -0.0000103
    3  -0.0000113  -0.0000726  -0.0001327
 Max gradient component =       1.634E-03
 RMS gradient           =       4.417E-04
 Gradient time:  CPU 2.52 s  wall 0.69 s
 Geometry Optimization Parameters
   NAtoms,    NIC,     NZ,  NCons,   NDum,   NFix, NCnnct, MaxDiis
        9      69       9       0       0       0       0       0

 Cartesian Hessian Update
 Hessian Updated using BFGS Update


** GEOMETRY OPTIMIZATION IN DELOCALIZED INTERNAL COORDINATES **
   Searching for a Minimum

   Optimization Cycle:   4

                       Coordinates (Angstroms)
     ATOM                X               Y               Z
      1  C         0.8954601862   -0.7620169720    0.1165070855
      2  C         0.8957125083    0.7617054451    0.1165217426
      3  C        -0.2412144564    0.0000405370   -0.4704818555
      4  H         0.7159444212    1.2490038313    1.0666657504
      5  H         1.5594731877    1.2932960031   -0.5547140075
      6  F        -1.4401244637    0.0003183356    0.2202718901
      7  H        -0.4132213390    0.0001018552   -1.5401647618
      8  H         1.5590848808   -1.2937847379   -0.5547232450
      9  H         0.7155076979   -1.2492897726    1.0666287426
   Point Group: c1    Number of degrees of freedom:    21


   Energy is   -217.195854783

 Hessian Updated using BFGS Update

 20 Hessian modes will be used to form the next step
  Hessian Eigenvalues:
     0.015056    0.020947    0.022003    0.022724    0.024445    0.030608
     0.054561    0.076942    0.081234    0.088584    0.092774    0.115597
     0.245950    0.251102    0.285387    0.348001    0.348125    0.348126
     0.355360    0.451042

 Minimum Search - Taking Simple RFO Step
 Searching for Lamda that Minimizes Along All modes
 Value Taken    Lamda =  -0.00001708
 Step Taken.  Stepsize is  0.017542

                             Maximum     Tolerance    Cnvgd?
         Gradient           0.001091      0.000300      NO
         Displacement       0.009721      0.001200      NO
         Energy change     -0.000057      0.000001      NO


 New Cartesian Coordinates Obtained by Inverse Iteration

 Displacement from previous Coordinates is:  0.016322
 ----------------------------------------------------------------
             Standard Nuclear Orientation (Angstroms)
    I     Atom           X                Y                Z
 ----------------------------------------------------------------
    1      C       0.8957203632    -0.7627588483     0.1156215841
    2      C       0.8959992493     0.7624835925     0.1156430525
    3      C      -0.2408555690     0.0000737771    -0.4728625297
    4      H       0.7144496335     1.2481999823     1.0664402807
    5      H       1.5624761851     1.2943389580    -0.5528923360
    6      F      -1.4389803999     0.0002099687     0.2227315081
    7      H      -0.4181741308     0.0001096729    -1.5416385505
    8      H       1.5619542350    -1.2948668433    -0.5529552825
    9      H       0.7140330566    -1.2484157350     1.0664236147
 ----------------------------------------------------------------
 Molecular Point Group                 C1    NOp =  1
 Largest Abelian Subgroup              C1    NOp =  1
 Nuclear Repulsion Energy =   121.6917429961 hartrees
 There are       16 alpha and       16 beta electrons
 Applying Cartesian multipole field
    Component          Value
    ---------          -----
     (2,0,0)        1.00000E-11
     (0,2,0)        2.00000E-11
     (0,0,2)       -3.00000E-11
 Nucleus-field energy     =     0.0000000014 hartrees
 Requested basis set is 6-311++G(d,p)
 There are 49 shells and 123 basis functions
 A cutoff of  1.0D-11 yielded   1213 shell pairs
 There are      7741 function pairs (      8261 Cartesian)
 Smallest overlap matrix eigenvalue = 7.67E-05
 Guess MOs from SCF MO coefficient file

 -----------------------------------------------------------------------
  General SCF calculation program by
  Eric Jon Sundstrom, Paul Horn, Yuezhi Mao, Dmitri Zuev, Alec White,
  David Stuck, Shaama M.S., Shane Yost, Joonho Lee, David Small,
  Daniel Levine, Susi Lehtola, Hugh Burton, Evgeny Epifanovsky
 -----------------------------------------------------------------------
 Exchange:     0.2000 Hartree-Fock + 0.0800 Slater + 0.7200 B88
 Correlation:  0.1900 VWN1RPA + 0.8100 LYP
 Using SG-1 standard quadrature grid
 using 4 threads for integral computing
 -------------------------------------------------------
 OpenMP Integral computing Module                
 Release: version 2.0, May 2017, Q-Chem Inc. Pleasanton 
 -------------------------------------------------------
 -------------------------------------------------------
 OpenMP BLAS3 based DFT computing Module                
 Release: version 1.0, May 2013, Q-Chem Inc. Pittsburgh 
 -------------------------------------------------------
 A restricted SCF calculation will be
 performed using DIIS
 SCF converges when DIIS error is below 1.0e-08
 ---------------------------------------
  Cycle       Energy         DIIS error
 ---------------------------------------
    1    -217.1958529343      6.47e-05  
    2    -217.1958640519      1.48e-05  
    3    -217.1958641202      1.40e-05  
    4    -217.1958643874      2.31e-06  
    5    -217.1958643930      9.82e-07  
    6    -217.1958643943      1.94e-07  
    7    -217.1958643944      3.16e-08  
    8    -217.1958643944      5.88e-09  Convergence criterion met
 ---------------------------------------
 SCF time:   CPU 8.06s  wall 2.00s 
 SCF   energy in the final basis set =     -217.1958643944
 Total energy in the final basis set =     -217.1958643944

 --------------------------------------------------------------

                    Orbital Energies (a.u.)
 --------------------------------------------------------------

 Alpha MOs
 -- Occupied --
-24.668 -10.259 -10.186 -10.186  -1.200  -0.872  -0.623  -0.619
 -0.536  -0.509  -0.445  -0.437  -0.400  -0.385  -0.310  -0.298
 -- Virtual --
 -0.005   0.009   0.013   0.027   0.050   0.054   0.072   0.077
  0.077   0.101   0.116   0.121   0.130   0.136   0.140   0.145
  0.158   0.159   0.181   0.181   0.234   0.239   0.250   0.253
  0.261   0.306   0.338   0.368   0.379   0.406   0.442   0.465
  0.490   0.534   0.550   0.567   0.605   0.629   0.634   0.638
  0.663   0.677   0.682   0.686   0.764   0.893   0.934   1.181
  1.212   1.262   1.266   1.364   1.382   1.430   1.437   1.487
  1.495   1.509   1.572   1.625   1.633   1.676   1.729   1.745
  1.804   1.843   1.894   1.937   1.967   2.022   2.058   2.091
  2.206   2.221   2.252   2.317   2.381   2.478   2.546   2.614
  2.631   2.682   2.709   2.731   2.832   2.877   2.908   2.941
  3.129   3.392   3.468   3.642   3.813   3.832   3.848   4.021
  4.042   4.255   4.391   4.866   6.366   6.395   6.668  23.791
 23.879  23.914  66.796
 --------------------------------------------------------------

          Ground-State Mulliken Net Atomic Charges

     Atom                 Charge (a.u.)
  ----------------------------------------
      1 C                    -0.246577
      2 C                    -0.246551
      3 C                    -0.092370
      4 H                     0.164918
      5 H                     0.131244
      6 F                    -0.164751
      7 H                     0.157921
      8 H                     0.131245
      9 H                     0.164922
  ----------------------------------------
  Sum of atomic charges =     0.000000

 -----------------------------------------------------------------
                    Cartesian Multipole Moments
 -----------------------------------------------------------------
    Charge (ESU x 10^10)
                -0.0000
    Dipole Moment (Debye)
         X       1.8200      Y      -0.0002      Z      -0.7850
       Tot       1.9820
    Quadrupole Moments (Debye-Ang)
        XX     -27.1044     XY       0.0005     YY     -23.9519
        XZ       0.1768     YZ       0.0000     ZZ     -22.3009
    Octopole Moments (Debye-Ang^2)
       XXX      -8.3618    XXY       0.0009    XYY      -1.9480
       YYY       0.0003    XXZ      -2.6277    XYZ       0.0007
       YYZ       1.5730    XZZ      -3.7144    YZZ       0.0004
       ZZZ       0.4451
    Hexadecapole Moments (Debye-Ang^3)
      XXXX    -175.8763   XXXY       0.0085   XXYY     -40.4352
      XYYY       0.0036   YYYY     -91.1192   XXXZ      -4.7461
      XXYZ       0.0002   XYYZ      -1.1388   YYYZ       0.0008
      XXZZ     -36.4625   XYZZ       0.0018   YYZZ     -22.2369
      XZZZ       0.0205   YZZZ      -0.0001   ZZZZ     -51.0854
 -----------------------------------------------------------------
 Calculating analytic gradient of the SCF energy
 Gradient of SCF Energy
            1           2           3           4           5           6
    1  -0.0000367  -0.0000331   0.0001449   0.0000998  -0.0000032  -0.0002663
    2   0.0000093  -0.0000083   0.0000073  -0.0000123   0.0000493  -0.0000065
    3  -0.0001774  -0.0001780   0.0003590   0.0000235  -0.0000002  -0.0000451
            7           8           9
    1  -0.0000006  -0.0000081   0.0001033
    2  -0.0000005  -0.0000523   0.0000141
    3  -0.0000051  -0.0000025   0.0000259
 Max gradient component =       3.590E-04
 RMS gradient           =       1.082E-04
 Gradient time:  CPU 2.52 s  wall 0.69 s
 Geometry Optimization Parameters
   NAtoms,    NIC,     NZ,  NCons,   NDum,   NFix, NCnnct, MaxDiis
        9      69       9       0       0       0       0       0

 Cartesian Hessian Update
 Hessian Updated using BFGS Update


** GEOMETRY OPTIMIZATION IN DELOCALIZED INTERNAL COORDINATES **
   Searching for a Minimum

   Optimization Cycle:   5

                       Coordinates (Angstroms)
     ATOM                X               Y               Z
      1  C         0.8957203632   -0.7627588483    0.1156215841
      2  C         0.8959992493    0.7624835925    0.1156430525
      3  C        -0.2408555690    0.0000737771   -0.4728625297
      4  H         0.7144496335    1.2481999823    1.0664402807
      5  H         1.5624761851    1.2943389580   -0.5528923360
      6  F        -1.4389803999    0.0002099687    0.2227315081
      7  H        -0.4181741308    0.0001096729   -1.5416385505
      8  H         1.5619542350   -1.2948668433   -0.5529552825
      9  H         0.7140330566   -1.2484157350    1.0664236147
   Point Group: c1    Number of degrees of freedom:    21


   Energy is   -217.195864394

 Hessian Updated using BFGS Update

 21 Hessian modes will be used to form the next step
  Hessian Eigenvalues:
     0.015058    0.020857    0.020948    0.022715    0.023297    0.030614
     0.053089    0.076942    0.081919    0.088584    0.093551    0.103932
     0.245932    0.251103    0.291703    0.348012    0.348126    0.348126
     0.348127    0.356397    0.478095

 Minimum Search - Taking Simple RFO Step
 Searching for Lamda that Minimizes Along All modes
 Value Taken    Lamda =  -0.00000180
 Step Taken.  Stepsize is  0.007603

                             Maximum     Tolerance    Cnvgd?
         Gradient           0.000196      0.000300     YES
         Displacement       0.005439      0.001200      NO
         Energy change     -0.000010      0.000001      NO


 New Cartesian Coordinates Obtained by Inverse Iteration

 Displacement from previous Coordinates is:  0.006647
 ----------------------------------------------------------------
             Standard Nuclear Orientation (Angstroms)
    I     Atom           X                Y                Z
 ----------------------------------------------------------------
    1      C       0.8959595564    -0.7628486296     0.1155836301
    2      C       0.8962176580     0.7625449633     0.1156005436
    3      C      -0.2405015111     0.0000484469    -0.4734000154
    4      H       0.7130932660     1.2487202331     1.0658734300
    5      H       1.5631413269     1.2942177336    -0.5526403465
    6      F      -1.4374956851     0.0003064272     0.2242326218
    7      H      -0.4191802594     0.0000926581    -1.5419147482
    8      H       1.5627370233    -1.2947068233    -0.5526561644
    9      H       0.7126512479    -1.2490004845     1.0658323904
 ----------------------------------------------------------------
 Molecular Point Group                 C1    NOp =  1
 Largest Abelian Subgroup              C1    NOp =  1
 Nuclear Repulsion Energy =   121.6998831824 hartrees
 There are       16 alpha and       16 beta electrons
 Applying Cartesian multipole field
    Component          Value
    ---------          -----
     (2,0,0)        1.00000E-11
     (0,2,0)        2.00000E-11
     (0,0,2)       -3.00000E-11
 Nucleus-field energy     =     0.0000000014 hartrees
 Requested basis set is 6-311++G(d,p)
 There are 49 shells and 123 basis functions
 A cutoff of  1.0D-11 yielded   1213 shell pairs
 There are      7741 function pairs (      8261 Cartesian)
 Smallest overlap matrix eigenvalue = 7.68E-05
 Guess MOs from SCF MO coefficient file

 -----------------------------------------------------------------------
  General SCF calculation program by
  Eric Jon Sundstrom, Paul Horn, Yuezhi Mao, Dmitri Zuev, Alec White,
  David Stuck, Shaama M.S., Shane Yost, Joonho Lee, David Small,
  Daniel Levine, Susi Lehtola, Hugh Burton, Evgeny Epifanovsky
 -----------------------------------------------------------------------
 Exchange:     0.2000 Hartree-Fock + 0.0800 Slater + 0.7200 B88
 Correlation:  0.1900 VWN1RPA + 0.8100 LYP
 Using SG-1 standard quadrature grid
 using 4 threads for integral computing
 -------------------------------------------------------
 OpenMP Integral computing Module                
 Release: version 2.0, May 2017, Q-Chem Inc. Pleasanton 
 -------------------------------------------------------
 -------------------------------------------------------
 OpenMP BLAS3 based DFT computing Module                
 Release: version 1.0, May 2013, Q-Chem Inc. Pittsburgh 
 -------------------------------------------------------
 A restricted SCF calculation will be
 performed using DIIS
 SCF converges when DIIS error is below 1.0e-08
 ---------------------------------------
  Cycle       Energy         DIIS error
 ---------------------------------------
    1    -217.1958636986      2.49e-05  
    2    -217.1958655642      4.72e-06  
    3    -217.1958655692      5.45e-06  
    4    -217.1958656001      9.89e-07  
    5    -217.1958656012      2.92e-07  
    6    -217.1958656013      6.83e-08  
    7    -217.1958656013      1.49e-08  
    8    -217.1958656013      4.31e-09  Convergence criterion met
 ---------------------------------------
 SCF time:   CPU 8.08s  wall 2.00s 
 SCF   energy in the final basis set =     -217.1958656013
 Total energy in the final basis set =     -217.1958656013

 --------------------------------------------------------------

                    Orbital Energies (a.u.)
 --------------------------------------------------------------

 Alpha MOs
 -- Occupied --
-24.667 -10.259 -10.186 -10.186  -1.200  -0.872  -0.623  -0.619
 -0.536  -0.509  -0.445  -0.437  -0.400  -0.385  -0.310  -0.298
 -- Virtual --
 -0.005   0.009   0.013   0.027   0.050   0.054   0.072   0.077
  0.077   0.101   0.116   0.121   0.130   0.136   0.140   0.145
  0.158   0.159   0.181   0.181   0.234   0.239   0.250   0.253
  0.261   0.306   0.338   0.368   0.379   0.406   0.442   0.465
  0.490   0.534   0.550   0.567   0.605   0.629   0.634   0.638
  0.663   0.677   0.682   0.686   0.764   0.893   0.934   1.181
  1.212   1.262   1.267   1.363   1.382   1.430   1.437   1.488
  1.495   1.509   1.573   1.625   1.633   1.676   1.729   1.745
  1.804   1.843   1.894   1.937   1.967   2.022   2.058   2.091
  2.206   2.221   2.252   2.317   2.381   2.478   2.546   2.614
  2.631   2.682   2.709   2.731   2.831   2.877   2.908   2.941
  3.128   3.391   3.468   3.642   3.813   3.831   3.848   4.021
  4.042   4.256   4.391   4.866   6.366   6.395   6.668  23.791
 23.879  23.914  66.796
 --------------------------------------------------------------

          Ground-State Mulliken Net Atomic Charges

     Atom                 Charge (a.u.)
  ----------------------------------------
      1 C                    -0.246809
      2 C                    -0.246823
      3 C                    -0.091949
      4 H                     0.164972
      5 H                     0.131245
      6 F                    -0.164876
      7 H                     0.158025
      8 H                     0.131244
      9 H                     0.164971
  ----------------------------------------
  Sum of atomic charges =     0.000000

 -----------------------------------------------------------------
                    Cartesian Multipole Moments
 -----------------------------------------------------------------
    Charge (ESU x 10^10)
                -0.0000
    Dipole Moment (Debye)
         X       1.8173      Y      -0.0004      Z      -0.7884
       Tot       1.9810
    Quadrupole Moments (Debye-Ang)
        XX     -27.1003     XY       0.0006     YY     -23.9501
        XZ       0.1767     YZ      -0.0001     ZZ     -22.3037
    Octopole Moments (Debye-Ang^2)
       XXX      -8.3995    XXY       0.0001    XYY      -1.9599
       YYY      -0.0001    XXZ      -2.6428    XYZ       0.0008
       YYZ       1.5725    XZZ      -3.7320    YZZ       0.0004
       ZZZ       0.4267
    Hexadecapole Moments (Debye-Ang^3)
      XXXX    -175.7527   XXXY       0.0105   XXYY     -40.4215
      XYYY       0.0067   YYYY     -91.1286   XXXZ      -4.7193
      XXYZ       0.0004   XYYZ      -1.1321   YYYZ      -0.0001
      XXZZ     -36.4539   XYZZ       0.0029   YYZZ     -22.2464
      XZZZ       0.0495   YZZZ      -0.0003   ZZZZ     -51.1144
 -----------------------------------------------------------------
 Calculating analytic gradient of the SCF energy
 Gradient of SCF Energy
            1           2           3           4           5           6
    1   0.0000247   0.0000228   0.0000499   0.0000482  -0.0000141  -0.0001431
    2  -0.0001098   0.0001095  -0.0000053  -0.0000031   0.0000594   0.0000045
    3  -0.0000962  -0.0000954   0.0001212   0.0000231  -0.0000159   0.0000500
            7           8           9
    1  -0.0000240  -0.0000102   0.0000458
    2  -0.0000000  -0.0000569   0.0000017
    3   0.0000064  -0.0000143   0.0000211
 Max gradient component =       1.431E-04
 RMS gradient           =       6.003E-05
 Gradient time:  CPU 2.52 s  wall 0.69 s
 Geometry Optimization Parameters
   NAtoms,    NIC,     NZ,  NCons,   NDum,   NFix, NCnnct, MaxDiis
        9      69       9       0       0       0       0       0

 Cartesian Hessian Update
 Hessian Updated using BFGS Update


** GEOMETRY OPTIMIZATION IN DELOCALIZED INTERNAL COORDINATES **
   Searching for a Minimum

   Optimization Cycle:   6

                       Coordinates (Angstroms)
     ATOM                X               Y               Z
      1  C         0.8959595564   -0.7628486296    0.1155836301
      2  C         0.8962176580    0.7625449633    0.1156005436
      3  C        -0.2405015111    0.0000484469   -0.4734000154
      4  H         0.7130932660    1.2487202331    1.0658734300
      5  H         1.5631413269    1.2942177336   -0.5526403465
      6  F        -1.4374956851    0.0003064272    0.2242326218
      7  H        -0.4191802594    0.0000926581   -1.5419147482
      8  H         1.5627370233   -1.2947068233   -0.5526561644
      9  H         0.7126512479   -1.2490004845    1.0658323904
   Point Group: c1    Number of degrees of freedom:    21


   Energy is   -217.195865601

 Hessian Updated using BFGS Update

 21 Hessian modes will be used to form the next step
  Hessian Eigenvalues:
     0.013986    0.015109    0.020947    0.022706    0.023832    0.030666
     0.055537    0.076948    0.077276    0.088584    0.092523    0.099862
     0.248931    0.251133    0.304449    0.348120    0.348126    0.348127
     0.348191    0.357569    0.458305

 Minimum Search - Taking Simple RFO Step
 Searching for Lamda that Minimizes Along All modes
 Value Taken    Lamda =   0.00000000
 Step Taken.  Stepsize is  0.005772

                             Maximum     Tolerance    Cnvgd?
         Gradient           0.000139      0.000300     YES
         Displacement       0.004759      0.001200      NO
         Energy change     -0.000001      0.000001      NO


 New Cartesian Coordinates Obtained by Inverse Iteration

 Displacement from previous Coordinates is:  0.004768
 ----------------------------------------------------------------
             Standard Nuclear Orientation (Angstroms)
    I     Atom           X                Y                Z
 ----------------------------------------------------------------
    1      C       0.8959657845    -0.7627128381     0.1156248759
    2      C       0.8962403456     0.7624312057     0.1156448443
    3      C      -0.2404531127     0.0000696382    -0.4737090039
    4      H       0.7122908545     1.2491449531     1.0654464762
    5      H       1.5638340198     1.2933747041    -0.5524609145
    6      F      -1.4365980611     0.0002234875     0.2251200329
    7      H      -0.4198630360     0.0001124160    -1.5420674637
    8      H       1.5633282585    -1.2939008587    -0.5525177741
    9      H       0.7118775700    -1.2493681829     1.0654302683
 ----------------------------------------------------------------
 Molecular Point Group                 C1    NOp =  1
 Largest Abelian Subgroup              C1    NOp =  1
 Nuclear Repulsion Energy =   121.7141378019 hartrees
 There are       16 alpha and       16 beta electrons
 Applying Cartesian multipole field
    Component          Value
    ---------          -----
     (2,0,0)        1.00000E-11
     (0,2,0)        2.00000E-11
     (0,0,2)       -3.00000E-11
 Nucleus-field energy     =     0.0000000014 hartrees
 Requested basis set is 6-311++G(d,p)
 There are 49 shells and 123 basis functions
 A cutoff of  1.0D-11 yielded   1213 shell pairs
 There are      7741 function pairs (      8261 Cartesian)
 Smallest overlap matrix eigenvalue = 7.68E-05
 Guess MOs from SCF MO coefficient file

 -----------------------------------------------------------------------
  General SCF calculation program by
  Eric Jon Sundstrom, Paul Horn, Yuezhi Mao, Dmitri Zuev, Alec White,
  David Stuck, Shaama M.S., Shane Yost, Joonho Lee, David Small,
  Daniel Levine, Susi Lehtola, Hugh Burton, Evgeny Epifanovsky
 -----------------------------------------------------------------------
 Exchange:     0.2000 Hartree-Fock + 0.0800 Slater + 0.7200 B88
 Correlation:  0.1900 VWN1RPA + 0.8100 LYP
 Using SG-1 standard quadrature grid
 using 4 threads for integral computing
 -------------------------------------------------------
 OpenMP Integral computing Module                
 Release: version 2.0, May 2017, Q-Chem Inc. Pleasanton 
 -------------------------------------------------------
 -------------------------------------------------------
 OpenMP BLAS3 based DFT computing Module                
 Release: version 1.0, May 2013, Q-Chem Inc. Pittsburgh 
 -------------------------------------------------------
 A restricted SCF calculation will be
 performed using DIIS
 SCF converges when DIIS error is below 1.0e-08
 ---------------------------------------
  Cycle       Energy         DIIS error
 ---------------------------------------
    1    -217.1958650926      1.67e-05  
    2    -217.1958659567      3.01e-06  
    3    -217.1958659557      4.02e-06  
    4    -217.1958659734      4.58e-07  
    5    -217.1958659736      5.21e-08  
    6    -217.1958659736      2.71e-08  
    7    -217.1958659736      4.63e-09  Convergence criterion met
 ---------------------------------------
 SCF time:   CPU 7.08s  wall 2.00s 
 SCF   energy in the final basis set =     -217.1958659736
 Total energy in the final basis set =     -217.1958659736

 --------------------------------------------------------------

                    Orbital Energies (a.u.)
 --------------------------------------------------------------

 Alpha MOs
 -- Occupied --
-24.667 -10.259 -10.186 -10.186  -1.200  -0.872  -0.623  -0.619
 -0.536  -0.509  -0.445  -0.437  -0.400  -0.385  -0.310  -0.298
 -- Virtual --
 -0.005   0.010   0.013   0.027   0.050   0.054   0.072   0.077
  0.077   0.101   0.116   0.121   0.130   0.136   0.140   0.145
  0.158   0.159   0.181   0.181   0.235   0.239   0.250   0.253
  0.261   0.306   0.338   0.368   0.379   0.406   0.442   0.465
  0.490   0.534   0.550   0.568   0.605   0.630   0.634   0.638
  0.663   0.677   0.682   0.686   0.764   0.893   0.934   1.181
  1.212   1.262   1.267   1.363   1.382   1.430   1.437   1.488
  1.495   1.509   1.573   1.625   1.633   1.676   1.729   1.745
  1.804   1.843   1.894   1.937   1.967   2.022   2.058   2.091
  2.206   2.221   2.253   2.317   2.381   2.478   2.546   2.614
  2.632   2.683   2.709   2.731   2.831   2.877   2.908   2.941
  3.128   3.392   3.468   3.642   3.813   3.831   3.848   4.022
  4.042   4.256   4.391   4.866   6.366   6.395   6.668  23.791
 23.879  23.914  66.796
 --------------------------------------------------------------

          Ground-State Mulliken Net Atomic Charges

     Atom                 Charge (a.u.)
  ----------------------------------------
      1 C                    -0.247008
      2 C                    -0.246989
      3 C                    -0.091631
      4 H                     0.164995
      5 H                     0.131231
      6 F                    -0.164888
      7 H                     0.158061
      8 H                     0.131231
      9 H                     0.164998
  ----------------------------------------
  Sum of atomic charges =     0.000000

 -----------------------------------------------------------------
                    Cartesian Multipole Moments
 -----------------------------------------------------------------
    Charge (ESU x 10^10)
                -0.0000
    Dipole Moment (Debye)
         X       1.8156      Y      -0.0003      Z      -0.7900
       Tot       1.9800
    Quadrupole Moments (Debye-Ang)
        XX     -27.0940     XY       0.0005     YY     -23.9518
        XZ       0.1766     YZ       0.0000     ZZ     -22.3054
    Octopole Moments (Debye-Ang^2)
       XXX      -8.4111    XXY       0.0008    XYY      -1.9699
       YYY       0.0003    XXZ      -2.6523    XYZ       0.0007
       YYZ       1.5743    XZZ      -3.7403    YZZ       0.0004
       ZZZ       0.4145
    Hexadecapole Moments (Debye-Ang^3)
      XXXX    -175.6489   XXXY       0.0088   XXYY     -40.4120
      XYYY       0.0040   YYYY     -91.1128   XXXZ      -4.7064
      XXYZ       0.0003   XYYZ      -1.1251   YYYZ       0.0007
      XXZZ     -36.4447   XYZZ       0.0019   YYZZ     -22.2481
      XZZZ       0.0640   YZZZ      -0.0001   ZZZZ     -51.1314
 -----------------------------------------------------------------
 Calculating analytic gradient of the SCF energy
 Gradient of SCF Energy
            1           2           3           4           5           6
    1   0.0000213   0.0000233  -0.0000537   0.0000247  -0.0000095   0.0000108
    2  -0.0000598   0.0000601   0.0000057  -0.0000136   0.0000128  -0.0000051
    3  -0.0000421  -0.0000427   0.0000297   0.0000031  -0.0000187   0.0000645
            7           8           9
    1  -0.0000313  -0.0000133   0.0000278
    2   0.0000001  -0.0000152   0.0000151
    3   0.0000214  -0.0000205   0.0000052
 Max gradient component =       6.447E-05
 RMS gradient           =       3.017E-05
 Gradient time:  CPU 2.53 s  wall 0.69 s
 Geometry Optimization Parameters
   NAtoms,    NIC,     NZ,  NCons,   NDum,   NFix, NCnnct, MaxDiis
        9      69       9       0       0       0       0       0

 Cartesian Hessian Update
 Hessian Updated using BFGS Update


** GEOMETRY OPTIMIZATION IN DELOCALIZED INTERNAL COORDINATES **
   Searching for a Minimum

   Optimization Cycle:   7

                       Coordinates (Angstroms)
     ATOM                X               Y               Z
      1  C         0.8959657845   -0.7627128381    0.1156248759
      2  C         0.8962403456    0.7624312057    0.1156448443
      3  C        -0.2404531127    0.0000696382   -0.4737090039
      4  H         0.7122908545    1.2491449531    1.0654464762
      5  H         1.5638340198    1.2933747041   -0.5524609145
      6  F        -1.4365980611    0.0002234875    0.2251200329
      7  H        -0.4198630360    0.0001124160   -1.5420674637
      8  H         1.5633282585   -1.2939008587   -0.5525177741
      9  H         0.7118775700   -1.2493681829    1.0654302683
   Point Group: c1    Number of degrees of freedom:    21


   Energy is   -217.195865974

 Hessian Updated using BFGS Update

 21 Hessian modes will be used to form the next step
  Hessian Eigenvalues:
     0.012540    0.015154    0.020948    0.022718    0.023920    0.030740
     0.055542    0.072075    0.076962    0.088585    0.092989    0.107783
     0.246584    0.251136    0.292779    0.348102    0.348126    0.348127
     0.348213    0.355957    0.461449

 Minimum Search - Taking Simple RFO Step
 Searching for Lamda that Minimizes Along All modes
 Value Taken    Lamda =   0.00000000
 Step Taken.  Stepsize is  0.001303

                             Maximum     Tolerance    Cnvgd?
         Gradient           0.000043      0.000300     YES
         Displacement       0.000928      0.001200     YES
         Energy change     -0.000000      0.000001     YES


                       Distance Matrix (Angstroms)
             C (  1)   C (  2)   C (  3)   H (  4)   H (  5)   F (  6)
   C (  2)  1.525144
   C (  3)  1.490168  1.490169
   H (  4)  2.232369  1.082982  2.199298
   H (  5)  2.262716  1.083489  2.221327  1.828854
   F (  6)  2.456606  2.456640  1.385325  2.623676  3.358491
   H (  7)  2.249723  2.249726  1.083318  3.104993  2.566496  2.038799
   H (  8)  1.083489  2.262730  2.221305  3.131957  2.587276  3.358428
   H (  9)  1.082983  2.232357  2.199313  2.498513  3.131923  2.623652
             H (  7)   H (  8)
   H (  8)  2.566462
   H (  9)  3.105009  1.828854

 Final energy is   -217.19586597362581     


 ******************************
 **  OPTIMIZATION CONVERGED  **
 ******************************

                       Coordinates (Angstroms)
     ATOM                X               Y               Z
      1  C         0.8959657845   -0.7627128381    0.1156248759
      2  C         0.8962403456    0.7624312057    0.1156448443
      3  C        -0.2404531127    0.0000696382   -0.4737090039
      4  H         0.7122908545    1.2491449531    1.0654464762
      5  H         1.5638340198    1.2933747041   -0.5524609145
      6  F        -1.4365980611    0.0002234875    0.2251200329
      7  H        -0.4198630360    0.0001124160   -1.5420674637
      8  H         1.5633282585   -1.2939008587   -0.5525177741
      9  H         0.7118775700   -1.2493681829    1.0654302683

Z-matrix Print:
$molecule
0 1
C 
H  1 1.083318
F  1 1.385325 2 110.762181
C  1 1.490168 2 121.086923 3 143.302706 0
H  4 1.082983 1 116.566573 2 -142.276611 0
H  4 1.083489 1 118.476348 2 2.023182 0
C  1 1.490169 2 121.087101 3 -143.307521 0
H  7 1.082982 1 116.565107 2 142.274996 0
H  7 1.083489 1 118.478107 2 -2.025329 0
$end


 --------------------------------------------------------------

                    Orbital Energies (a.u.)
 --------------------------------------------------------------

 Alpha MOs
 -- Occupied --
-24.667 -10.259 -10.186 -10.186  -1.200  -0.872  -0.623  -0.619
 -0.536  -0.509  -0.445  -0.437  -0.400  -0.385  -0.310  -0.298
 -- Virtual --
 -0.005   0.010   0.013   0.027   0.050   0.054   0.072   0.077
  0.077   0.101   0.116   0.121   0.130   0.136   0.140   0.145
  0.158   0.159   0.181   0.181   0.235   0.239   0.250   0.253
  0.261   0.306   0.338   0.368   0.379   0.406   0.442   0.465
  0.490   0.534   0.550   0.568   0.605   0.630   0.634   0.638
  0.663   0.677   0.682   0.686   0.764   0.893   0.934   1.181
  1.212   1.262   1.267   1.363   1.382   1.430   1.437   1.488
  1.495   1.509   1.573   1.625   1.633   1.676   1.729   1.745
  1.804   1.843   1.894   1.937   1.967   2.022   2.058   2.091
  2.206   2.221   2.253   2.317   2.381   2.478   2.546   2.614
  2.632   2.683   2.709   2.731   2.831   2.877   2.908   2.941
  3.128   3.392   3.468   3.642   3.813   3.831   3.848   4.022
  4.042   4.256   4.391   4.866   6.366   6.395   6.668  23.791
 23.879  23.914  66.796
 --------------------------------------------------------------

          Ground-State Mulliken Net Atomic Charges

     Atom                 Charge (a.u.)
  ----------------------------------------
      1 C                    -0.247008
      2 C                    -0.246989
      3 C                    -0.091631
      4 H                     0.164995
      5 H                     0.131231
      6 F                    -0.164888
      7 H                     0.158061
      8 H                     0.131231
      9 H                     0.164998
  ----------------------------------------
  Sum of atomic charges =     0.000000

 -----------------------------------------------------------------
                    Cartesian Multipole Moments
 -----------------------------------------------------------------
    Charge (ESU x 10^10)
                -0.0000
    Dipole Moment (Debye)
         X       1.8156      Y      -0.0003      Z      -0.7900
       Tot       1.9800
    Quadrupole Moments (Debye-Ang)
        XX     -27.0940     XY       0.0005     YY     -23.9518
        XZ       0.1766     YZ       0.0000     ZZ     -22.3054
    Octopole Moments (Debye-Ang^2)
       XXX      -8.4111    XXY       0.0008    XYY      -1.9699
       YYY       0.0003    XXZ      -2.6523    XYZ       0.0007
       YYZ       1.5743    XZZ      -3.7403    YZZ       0.0004
       ZZZ       0.4145
    Hexadecapole Moments (Debye-Ang^3)
      XXXX    -175.6489   XXXY       0.0088   XXYY     -40.4120
      XYYY       0.0040   YYYY     -91.1128   XXXZ      -4.7064
      XXYZ       0.0003   XYYZ      -1.1251   YYYZ       0.0007
      XXZZ     -36.4447   XYZZ       0.0019   YYZZ     -22.2481
      XZZZ       0.0640   YZZZ      -0.0001   ZZZZ     -51.1314
 -----------------------------------------------------------------
Archival summary:
1\1\garfield\OPT\ProcedureUnspecified\BasisUnspecified\135\taweetha\TueOct923:42:252018TueOct923:42:252018\0\\#,OPT,ProcedureUnspecified,BasisUnspecified,\\0,1\C\H,1,1.08332\F,1,1.38532,2,110.762\C,1,1.49017,2,121.087,3,143.303,0\H,4,1.08298,1,116.567,2,-142.277,0\H,4,1.08349,1,118.476,2,2.02318,0\C,1,1.49017,2,121.087,3,-143.308,0\H,7,1.08298,1,116.565,2,142.275,0\H,7,1.08349,1,118.478,2,-2.02533,0\\\@

 Total job time:  21.21s(wall), 82.62s(cpu) 
 Tue Oct  9 23:42:25 2018

        *************************************************************
        *                                                           *
        *  Thank you very much for using Q-Chem.  Have a nice day.  *
        *                                                           *
        *************************************************************


 
User input: 2 of 2 
 
Q-Chem Developer Version!
                  Welcome to Q-Chem
     A Quantum Leap Into The Future Of Chemistry


 Q-Chem 5.1, Q-Chem, Inc., Pleasanton, CA (2018)

 Yihan Shao,  Zhengting Gan,  E. Epifanovsky,  A. T. B. Gilbert,  M. Wormit,  
 J. Kussmann,  A. W. Lange,  A. Behn,  Jia Deng,  Xintian Feng,  D. Ghosh,  
 M. Goldey,  P. R. Horn,  L. D. Jacobson,  I. Kaliman,  T. Kus,  A. Landau,  
 Jie Liu,  E. I. Proynov,  R. M. Richard,  R. P. Steele,  E. J. Sundstrom,  
 H. L. Woodcock III,  P. M. Zimmerman,  D. Zuev,  B. Albrecht,  E. Alguire,  
 S. A. Baeppler,  D. Barton,  Z. Benda,  Y. A. Bernard,  E. J. Berquist,  
 K. B. Bravaya,  H. Burton,  D. Casanova,  Chun-Min Chang,  Yunqing Chen,  
 A. Chien,  K. D. Closser,  M. P. Coons,  S. Coriani,  S. Dasgupta,  
 A. L. Dempwolff,  M. Diedenhofen,  Hainam Do,  R. G. Edgar,  Po-Tung Fang,  
 S. Faraji,  S. Fatehi,  Qingguo Feng,  K. D. Fenk,  J. Fosso-Tande,  
 Qinghui Ge,  A. Ghysels,  G. Gidofalvi,  J. Gomes,  J. Gonthier,  A. Gunina,  
 D. Hait,  M. W. D. Hanson-Heine,  P. H. P. Harbach,  A. W. Hauser,  
 J. E. Herr,  E. G. Hohenstein,  Z. C. Holden,  Kerwin Hui,  B. C. Huynh,  
 T.-C. Jagau,  Hyunjun Ji,  B. Kaduk,  K. Khistyaev,  Jaehoon Kim,  
 P. Klunzinger,  K. Koh,  D. Kosenkov,  L. Koulias,  T. Kowalczyk,  
 C. M. Krauter,  A. Kunitsa,  Ka Un Lao,  A. Laurent,  K. V. Lawler,  
 Joonho Lee,  D. Lefrancois,  S. Lehtola,  D. S. Levine,  Yi-Pei Li,  
 You-Sheng Lin,  Fenglai Liu,  E. Livshits,  A. Luenser,  P. Manohar,  
 E. Mansoor,  S. F. Manzer,  Shan-Ping Mao,  Yuezhi Mao,  N. Mardirossian,  
 A. V. Marenich,  T. Markovich,  L. A. Martinez-Martinez,  S. A. Maurer,  
 N. J. Mayhall,  S. C. McKenzie,  J.-M. Mewes,  A. F. Morrison,  
 J. W. Mullinax,  K. Nanda,  T. S. Nguyen-Beck,  R. Olivares-Amaya,  
 J. A. Parkhill,  T. M. Perrine,  F. Plasser,  P. Pokhilko,  S. Prager,  
 A. Prociuk,  E. Ramos,  D. R. Rehn,  F. Rob,  M. Schneider,  N. Sergueev,  
 S. M. Sharada,  S. Sharma,  D. W. Small,  T. Stauch,  T. Stein,  
 Yu-Chuan Su,  A. J. W. Thom,  A. Tkatchenko,  T. Tsuchimochi,  N. M. Tubman,  
 L. Vogt,  M. L. Vidal,  O. Vydrov,  M. A. Watson,  J. Wenzel,  
 M. de Wergifosse,  T. A. Wesolowski,  A. White,  J. Witte,  A. Yamada,  
 Jun Yang,  K. Yao,  S. Yeganeh,  S. R. Yost,  Zhi-Qiang You,  A. Zech,  
 Igor Ying Zhang,  Xing Zhang,  Yan Zhao,  Ying Zhu,  B. R. Brooks,  
 G. K. L. Chan,  C. J. Cramer,  M. S. Gordon,  W. J. Hehre,  A. Klamt,  
 M. W. Schmidt,  C. D. Sherrill,  D. G. Truhlar,  A. Aspuru-Guzik,  R. Baer,  
 A. T. Bell,  N. A. Besley,  Jeng-Da Chai,  A. E. DePrince, III,  
 R. A. DiStasio Jr.,  A. Dreuw,  B. D. Dunietz,  T. R. Furlani,  
 Chao-Ping Hsu,  Yousung Jung,  Jing Kong,  D. S. Lambrecht,  WanZhen Liang,  
 C. Ochsenfeld,  V. A. Rassolov,  L. V. Slipchenko,  J. E. Subotnik,  
 T. Van Voorhis,  J. M. Herbert,  A. I. Krylov,  P. M. W. Gill,  M. Head-Gordon

 Contributors to earlier versions of Q-Chem not listed above: 
 R. D. Adamson,  B. Austin,  J. Baker,  G. J. O. Beran,  K. Brandhorst,  
 S. T. Brown,  E. F. C. Byrd,  A. K. Chakraborty,  C.-L. Cheng,  
 Siu Hung Chien,  D. M. Chipman,  D. L. Crittenden,  H. Dachsel,  
 R. J. Doerksen,  A. D. Dutoi,  L. Fusti-Molnar,  W. A. Goddard III,  
 A. Golubeva-Zadorozhnaya,  S. R. Gwaltney,  G. Hawkins,  A. Heyden,  
 S. Hirata,  G. Kedziora,  F. J. Keil,  C. Kelley,  Jihan Kim,  R. A. King,  
 R. Z. Khaliullin,  P. P. Korambath,  W. Kurlancheek,  A. M. Lee,  M. S. Lee,  
 S. V. Levchenko,  Ching Yeh Lin,  D. Liotard,  R. C. Lochan,  I. Lotan,  
 P. E. Maslen,  N. Nair,  D. P. O'Neill,  D. Neuhauser,  E. Neuscamman,  
 C. M. Oana,  R. Olson,  B. Peters,  R. Peverati,  P. A. Pieniazek,  
 Y. M. Rhee,  J. Ritchie,  M. A. Rohrdanz,  E. Rosta,  N. J. Russ,  
 H. F. Schaefer III,  N. E. Schultz,  N. Shenvi,  A. C. Simmonett,  A. Sodt,  
 D. Stuck,  K. S. Thanthiriwatte,  V. Vanovschi,  Tao Wang,  A. Warshel,  
 C. F. Williams,  Q. Wu,  X. Xu,  W. Zhang

 Please cite Q-Chem as follows:
 Y. Shao et al., Mol. Phys. 113, 184-215 (2015)
 DOI: 10.1080/00268976.2014.952696

 Q-Chem 5.1.1 for Intel X86 EM64T Linux

 Parts of Q-Chem use Armadillo 8.300.2 (Tropical Shenanigans).
 http://arma.sourceforge.net/

 Q-Chem begins on Tue Oct  9 23:42:25 2018  

Host: 
0

     Scratch files written to /scratch/taweetham/qchem21240//
The previous job contains 0 fragments, simply inherited here
Input Ideriv = 2
Curr. Ideriv = -1
Max.  Ideriv = 2

Checking the input file for inconsistencies... 	...done.

--------------------------------------------------------------
User input:
--------------------------------------------------------------

$molecule
read
$end

$rem
   job_type 	frequency
   basis 	6-311++g**
   method	b3lyp	
$end


--------------------------------------------------------------
 ----------------------------------------------------------------
             Standard Nuclear Orientation (Angstroms)
    I     Atom           X                Y                Z
 ----------------------------------------------------------------
    1      C       0.8776092058    -0.7625859690     0.1314523944
    2      C       0.8776595242     0.7625580989     0.1314627043
    3      C      -0.2469277444     0.0000254355    -0.4804625760
    4      H       0.6747104871     1.2492514603     1.0773972091
    5      H       1.5583823388     1.2935949904    -0.5231852061
    6      F      -1.4567878393     0.0000084554     0.1943435700
    7      H      -0.4049698625     0.0000343867    -1.5521903446
    8      H       1.5582574531    -1.2936806191    -0.5232264748
    9      H       0.6746642236    -1.2492617095     1.0773975495
 ----------------------------------------------------------------
 Molecular Point Group                 C1    NOp =  1
 Largest Abelian Subgroup              C1    NOp =  1
 Nuclear Repulsion Energy =   121.7141378019 hartrees
 There are       16 alpha and       16 beta electrons
 Requested basis set is 6-311++G(d,p)
 There are 49 shells and 123 basis functions

 Total QAlloc Memory Limit   2000 MB
 Mega-Array Size       188 MB
 MEM_STATIC part       192 MB

                       Distance Matrix (Angstroms)
             C (  1)   C (  2)   C (  3)   H (  4)   H (  5)   F (  6)
   C (  2)  1.525144
   C (  3)  1.490168  1.490169
   H (  4)  2.232369  1.082982  2.199298
   H (  5)  2.262716  1.083489  2.221327  1.828854
   F (  6)  2.456606  2.456640  1.385325  2.623676  3.358491
   H (  7)  2.249723  2.249726  1.083318  3.104993  2.566496  2.038799
   H (  8)  1.083489  2.262730  2.221305  3.131957  2.587276  3.358428
   H (  9)  1.082983  2.232357  2.199313  2.498513  3.131923  2.623652
             H (  7)   H (  8)
   H (  8)  2.566462
   H (  9)  3.105009  1.828854

 A cutoff of  1.0D-11 yielded   1213 shell pairs
 There are      7741 function pairs (      8261 Cartesian)

 -------------------------------------------------------
 OpenMP Integral Computing Module                       
 Release: version 1.0, May 2013, Q-Chem Inc. Pittsburgh 
 -------------------------------------------------------
 Integral Job Info:
 Integral job number is                      11
 Integral operator is                         1
 short-range coefficients                     0
 long-range coefficients              100000000
 Omega coefficients                           0
 if combine SR and LR in K                    0
 Integral screening is                        0
 Integral computing path is                   2
 max size of driver memory is            800000
 size of driver memory is                593474
 size of scratch memory is              2361544
 max col of scratch BK array               1296
 max len of scratch array in speh3          155
 max len of scratch index in speh4           18
 max int batch size is                      520
 min int batch size is                       52
 fixed nKL is                                52
 max L of basis functions is                  2
 order of int derivative is                   0
 number of shells is                         49
 number of basis is                         127
 number of cartesian basis is               127
 number of contracted shell pairs          1213
 number of primitive shell pairs           3126
 maxK2 (contraction) of shell pair           36
 max number of K2 of shell pair               1
 max number of CS2 of shell pair            184
 max number of PS2 of shell pair            426
 mem total for path MDJ                  514766
 -------------------------------------------------------
 Smallest overlap matrix eigenvalue = 7.68E-05
 Guess from superposition of atomic densities
 Warning:  Energy on first SCF cycle will be non-variational
 SAD guess density has 32.000000 electrons

 -----------------------------------------------------------------------
  General SCF calculation program by
  Eric Jon Sundstrom, Paul Horn, Yuezhi Mao, Dmitri Zuev, Alec White,
  David Stuck, Shaama M.S., Shane Yost, Joonho Lee, David Small,
  Daniel Levine, Susi Lehtola, Hugh Burton, Evgeny Epifanovsky
 -----------------------------------------------------------------------
 Exchange:     0.2000 Hartree-Fock + 0.0800 Slater + 0.7200 B88
 Correlation:  0.1900 VWN1RPA + 0.8100 LYP
 Using SG-1 standard quadrature grid
 using 4 threads for integral computing
 -------------------------------------------------------
 OpenMP Integral computing Module                
 Release: version 2.0, May 2017, Q-Chem Inc. Pleasanton 
 -------------------------------------------------------
 -------------------------------------------------------
 OpenMP BLAS3 based DFT computing Module                
 Release: version 1.0, May 2013, Q-Chem Inc. Pittsburgh 
 -------------------------------------------------------
 A restricted SCF calculation will be
 performed using DIIS
 SCF converges when DIIS error is below 1.0e-08
 ---------------------------------------
  Cycle       Energy         DIIS error
 ---------------------------------------
    1    -217.8677560229      5.43e-02  
    2    -217.1206303380      6.45e-03  
    3    -217.0965838938      7.46e-03  
    4    -217.1956057480      4.33e-04  
    5    -217.1958387782      1.62e-04  
    6    -217.1958714000      8.50e-05  
    7    -217.1958814234      1.67e-05  
    8    -217.1958817581      3.57e-06  
    9    -217.1958817770      5.90e-07  
   10    -217.1958817777      8.01e-08  
   11    -217.1958817777      1.25e-08  
   12    -217.1958817777      1.75e-09  Convergence criterion met
 ---------------------------------------
 SCF time:   CPU 11.83s  wall 3.00s 
 SCF   energy in the final basis set =     -217.1958817777
 Total energy in the final basis set =     -217.1958817777

 --------------------------------------------------------------

                    Orbital Energies (a.u.)
 --------------------------------------------------------------

 Alpha MOs
 -- Occupied --
-24.667 -10.259 -10.186 -10.186  -1.200  -0.872  -0.623  -0.619
 -0.536  -0.509  -0.445  -0.437  -0.400  -0.385  -0.310  -0.298
 -- Virtual --
 -0.005   0.010   0.013   0.027   0.050   0.054   0.072   0.077
  0.077   0.101   0.116   0.121   0.130   0.136   0.140   0.145
  0.158   0.159   0.181   0.181   0.234   0.239   0.250   0.253
  0.261   0.306   0.338   0.368   0.379   0.406   0.442   0.465
  0.490   0.534   0.550   0.568   0.605   0.630   0.634   0.638
  0.663   0.677   0.682   0.686   0.764   0.893   0.934   1.181
  1.212   1.262   1.267   1.363   1.382   1.430   1.437   1.488
  1.495   1.509   1.573   1.625   1.633   1.676   1.729   1.745
  1.804   1.843   1.894   1.937   1.967   2.022   2.058   2.091
  2.206   2.221   2.253   2.317   2.381   2.478   2.546   2.614
  2.632   2.683   2.709   2.731   2.831   2.877   2.908   2.941
  3.128   3.392   3.468   3.642   3.813   3.831   3.848   4.022
  4.042   4.256   4.391   4.866   6.366   6.395   6.668  23.791
 23.879  23.914  66.796
 --------------------------------------------------------------

          Ground-State Mulliken Net Atomic Charges

     Atom                 Charge (a.u.)
  ----------------------------------------
      1 C                    -0.246986
      2 C                    -0.246970
      3 C                    -0.091659
      4 H                     0.164999
      5 H                     0.131213
      6 F                    -0.164873
      7 H                     0.158062
      8 H                     0.131213
      9 H                     0.165001
  ----------------------------------------
  Sum of atomic charges =     0.000000

 -----------------------------------------------------------------
                    Cartesian Multipole Moments
 -----------------------------------------------------------------
    Charge (ESU x 10^10)
                -0.0000
    Dipole Moment (Debye)
         X       1.8310      Y       0.0000      Z      -0.7536
       Tot       1.9800
    Quadrupole Moments (Debye-Ang)
        XX     -27.1576     XY       0.0000     YY     -23.9519
        XZ       0.0892     YZ       0.0000     ZZ     -22.2971
    Octopole Moments (Debye-Ang^2)
       XXX      -6.9512    XXY       0.0003    XYY      -1.6181
       YYY      -0.0002    XXZ      -2.6143    XYZ       0.0001
       YYZ       1.5837    XZZ      -3.4967    YZZ      -0.0000
       ZZZ       0.3239
    Hexadecapole Moments (Debye-Ang^3)
      XXXX    -174.7338   XXXY       0.0008   XXYY     -40.3019
      XYYY      -0.0004   YYYY     -91.1130   XXXZ      -5.8786
      XXYZ      -0.0000   XYYZ      -1.5080   YYYZ       0.0004
      XXZZ     -36.5101   XYZZ      -0.0001   YYZZ     -22.3066
      XZZZ      -1.0852   YZZZ      -0.0000   ZZZZ     -51.1749
 -----------------------------------------------------------------
 Calculating MO derivatives via CPSCF
 D1JvT checksum  = 257580 15447.0194936726
 D1KAT checksum  = 503172 1730.0080298950
   1         3          27      0.182051    0.033787
   2         3          27      0.018283    0.003491
   3         3          27      0.001213    0.000256
   4        11          19      0.000056    0.000015
   5        30           0      0.000000    0.000000    Roots Converged
 Time for AOints: 4.1 s (CPU) 1.0 s (wall)
 ------------------------------------------------------------------------------
                     AOints        : Timing summary (seconds)
 ------------------------------------------------------------------------------
     job step          cpu (% of tot)      sys (% of tot)     wall (% of tot)
 ------------------------------------------------------------------------------
  cpscf_lag         0.3078E+02 (28.3)   0.5000E-05 (45.5)   0.7808E+01 (28.1)
  iterzp            0.7386E+02 (67.9)   0.6000E-05 (54.5)   0.1885E+02 (67.9)
  make_fx           0.0000E+00 ( 0.0)   0.0000E+00 ( 0.0)   0.0000E+00 ( 0.0)
  AOints            0.4055E+01 ( 3.7)   0.0000E+00 ( 0.0)   0.1025E+01 ( 3.7)
 ------------------------------------------------------------------------------
   Grand Totals     0.1088E+03          0.1100E-04          0.2776E+02
 ------------------------------------------------------------------------------
 Calculating analytic Hessian of the SCF energy
 Polarizability Matrix (a.u.)
            1           2           3
    1 -36.2452120  -0.0001719  -0.3345674
    2  -0.0001719 -36.3978232  -0.0000295
    3  -0.3345674  -0.0000295 -33.0000363

 Direct stationary perturbation theory relativistic correction:

 rels  =       0.075611767407
 relv  =      -0.318656985242
 rel2e =       0.114797028807
 E_rel =      -0.128248189028

 Hessian of the SCF Energy
            1           2           3           4           5           6
    1   0.4028923  -0.1597599  -0.1434445  -0.0254792   0.0255426   0.0240306
    2  -0.1597599   0.4980560  -0.0823722  -0.0255550  -0.1961923  -0.0106307
    3  -0.1434445  -0.0823722   0.5860325   0.0240321   0.0106284  -0.0583894
    4  -0.0254792  -0.0255550   0.0240321   0.4029218   0.1597659  -0.1434460
    5   0.0255426  -0.1961923   0.0106284   0.1597659   0.4980306   0.0823879
    6   0.0240306  -0.0106307  -0.0583894  -0.1434460   0.0823879   0.5860223
    7  -0.1423183   0.1010641  -0.0518738  -0.1423267  -0.1010576  -0.0518749
    8   0.0554576  -0.0760006   0.0463558  -0.0554546  -0.0759860  -0.0463543
    9  -0.0438443   0.0632459  -0.1039271  -0.0438491  -0.0632440  -0.1039301
   10  -0.0055523   0.0034303   0.0111519  -0.0512346   0.0190990   0.0568000
   11   0.0029203  -0.0134957  -0.0242338   0.0167634  -0.0961646  -0.1124095
   12  -0.0035740   0.0047806   0.0089943   0.0541950  -0.1155265  -0.2708915
   13   0.0078625   0.0033133  -0.0132373  -0.1556817  -0.0910986   0.1145373
   14  -0.0171459  -0.0114115   0.0159196  -0.0892361  -0.1087414   0.0809558
   15   0.0015332  -0.0013160  -0.0047443   0.1163699   0.0817241  -0.1581683
   16  -0.0296190   0.0059312   0.0154114  -0.0296140  -0.0059295   0.0154101
   17   0.0201331   0.0037868  -0.0213442  -0.0201294   0.0037864   0.0213445
   18  -0.0029600  -0.0048410   0.0044089  -0.0029609   0.0048419   0.0044098
   19  -0.0008966  -0.0004244  -0.0133701  -0.0008965   0.0004244  -0.0133715
   20   0.0003781   0.0001752   0.0236094  -0.0003776   0.0001749  -0.0236085
   21  -0.0023000  -0.0026521  -0.0033020  -0.0022997   0.0026523  -0.0033023
   22  -0.1556557   0.0910977   0.1145308   0.0078635  -0.0033148  -0.0132396
   23   0.0892360  -0.1087571  -0.0809685   0.0171440  -0.0114107  -0.0159186
   24   0.1163641  -0.0817375  -0.1581776   0.0015326   0.0013162  -0.0047440
   25  -0.0512339  -0.0190972   0.0567994  -0.0055524  -0.0034314   0.0111541
   26  -0.0167620  -0.0961607   0.1124055  -0.0029206  -0.0134969   0.0242333
   27   0.0541947   0.1155231  -0.2708953  -0.0035739  -0.0047802   0.0089936
            7           8           9          10          11          12
    1  -0.1423183   0.0554576  -0.0438443  -0.0055523   0.0029203  -0.0035740
    2   0.1010641  -0.0760006   0.0632459   0.0034303  -0.0134957   0.0047806
    3  -0.0518738   0.0463558  -0.1039271   0.0111519  -0.0242338   0.0089943
    4  -0.1423267  -0.0554546  -0.0438491  -0.0512346   0.0167634   0.0541950
    5  -0.1010576  -0.0759860  -0.0632440   0.0190990  -0.0961646  -0.1155265
    6  -0.0518749  -0.0463543  -0.1039301   0.0568000  -0.1124095  -0.2708915
    7   0.5471842  -0.0000051   0.0748282   0.0056383   0.0027097   0.0041414
    8  -0.0000051   0.2682081  -0.0000030  -0.0136233  -0.0055783  -0.0053113
    9   0.0748282  -0.0000030   0.6636004  -0.0280197   0.0000403  -0.0143351
   10   0.0056383  -0.0136233  -0.0280197   0.0501505  -0.0198757  -0.0554034
   11   0.0027097  -0.0055783   0.0000403  -0.0198757   0.1065313   0.1219437
   12   0.0041414  -0.0053113  -0.0143351  -0.0554034   0.1219437   0.2836803
   13  -0.0094849  -0.0072683   0.0194915  -0.0017909  -0.0013085   0.0004450
   14  -0.0019977  -0.0071280  -0.0016716   0.0099289   0.0087924  -0.0073472
   15  -0.0081118  -0.0068850   0.0099170   0.0147665   0.0141707  -0.0112270
   16  -0.2005473  -0.0000002   0.0833313   0.0033901  -0.0015311   0.0017118
   17  -0.0000017  -0.0508561   0.0000003   0.0042105   0.0008499   0.0022002
   18   0.0838311  -0.0000003  -0.1177756   0.0016865   0.0001413   0.0022179
   19  -0.0542990   0.0000009  -0.0534112  -0.0022745   0.0012244  -0.0011657
   20   0.0000002  -0.0399516   0.0000018  -0.0036286   0.0001652  -0.0021443
   21  -0.0469709   0.0000021  -0.3291326  -0.0001946   0.0004715   0.0003505
   22  -0.0094854   0.0072705   0.0194925   0.0010087  -0.0032337   0.0004996
   23   0.0019988  -0.0071285   0.0016697   0.0027898  -0.0035746   0.0023817
   24  -0.0081112   0.0068859   0.0099163   0.0000624  -0.0011010   0.0007004
   25   0.0056390   0.0136225  -0.0280193   0.0006646   0.0023312  -0.0008497
   26  -0.0027107  -0.0055790  -0.0000394  -0.0023310   0.0024744  -0.0009769
   27   0.0041419   0.0053100  -0.0143332  -0.0008495   0.0009768   0.0005102
           13          14          15          16          17          18
    1   0.0078625  -0.0171459   0.0015332  -0.0296190   0.0201331  -0.0029600
    2   0.0033133  -0.0114115  -0.0013160   0.0059312   0.0037868  -0.0048410
    3  -0.0132373   0.0159196  -0.0047443   0.0154114  -0.0213442   0.0044089
    4  -0.1556817  -0.0892361   0.1163699  -0.0296140  -0.0201294  -0.0029609
    5  -0.0910986  -0.1087414   0.0817241  -0.0059295   0.0037864   0.0048419
    6   0.1145373   0.0809558  -0.1581683   0.0154101   0.0213445   0.0044098
    7  -0.0094849  -0.0019977  -0.0081118  -0.2005473  -0.0000017   0.0838311
    8  -0.0072683  -0.0071280  -0.0068850  -0.0000002  -0.0508561  -0.0000003
    9   0.0194915  -0.0016716   0.0099170   0.0833313   0.0000003  -0.1177756
   10  -0.0017909   0.0099289   0.0147665   0.0033901   0.0042105   0.0016865
   11  -0.0013085   0.0087924   0.0141707  -0.0015311   0.0008499   0.0001413
   12   0.0004450  -0.0073472  -0.0112270   0.0017118   0.0022002   0.0022179
   13   0.1619455   0.0976084  -0.1214358  -0.0055841  -0.0044844  -0.0003764
   14   0.0976084   0.1172263  -0.0867315   0.0026948   0.0013676   0.0003371
   15  -0.1214358  -0.0867315   0.1603052  -0.0034060  -0.0026189   0.0009171
   16  -0.0055841   0.0026948  -0.0034060   0.2740950  -0.0000016  -0.1209351
   17  -0.0044844   0.0013676  -0.0026189  -0.0000016   0.0371870  -0.0000005
   18  -0.0003764   0.0003371   0.0009171  -0.1209351  -0.0000005   0.1173693
   19   0.0013842  -0.0009572   0.0000632  -0.0099262  -0.0000006   0.0404049
   20   0.0018997   0.0006576   0.0016114  -0.0000003   0.0016612  -0.0000002
   21  -0.0000819  -0.0001363   0.0007392   0.0101704   0.0000003  -0.0146827
   22   0.0003407   0.0018951   0.0001581  -0.0055849   0.0044846  -0.0003763
   23  -0.0018947   0.0028119  -0.0010559  -0.0026942   0.0013671  -0.0003370
   24   0.0001583   0.0010556   0.0015606  -0.0034057   0.0026186   0.0009173
   25   0.0010087  -0.0027902   0.0000626   0.0033905  -0.0042107   0.0016862
   26   0.0032331  -0.0035748   0.0011012   0.0015309   0.0008500  -0.0001413
   27   0.0004992  -0.0023815   0.0007004   0.0017119  -0.0022002   0.0022179
           19          20          21          22          23          24
    1  -0.0008966   0.0003781  -0.0023000  -0.1556557   0.0892360   0.1163641
    2  -0.0004244   0.0001752  -0.0026521   0.0910977  -0.1087571  -0.0817375
    3  -0.0133701   0.0236094  -0.0033020   0.1145308  -0.0809685  -0.1581776
    4  -0.0008965  -0.0003776  -0.0022997   0.0078635   0.0171440   0.0015326
    5   0.0004244   0.0001749   0.0026523  -0.0033148  -0.0114107   0.0013162
    6  -0.0133715  -0.0236085  -0.0033023  -0.0132396  -0.0159186  -0.0047440
    7  -0.0542990   0.0000002  -0.0469709  -0.0094854   0.0019988  -0.0081112
    8   0.0000009  -0.0399516   0.0000021   0.0072705  -0.0071285   0.0068859
    9  -0.0534112   0.0000018  -0.3291326   0.0194925   0.0016697   0.0099163
   10  -0.0022745  -0.0036286  -0.0001946   0.0010087   0.0027898   0.0000624
   11   0.0012244   0.0001652   0.0004715  -0.0032337  -0.0035746  -0.0011010
   12  -0.0011657  -0.0021443   0.0003505   0.0004996   0.0023817   0.0007004
   13   0.0013842   0.0018997  -0.0000819   0.0003407  -0.0018947   0.0001583
   14  -0.0009572   0.0006576  -0.0001363   0.0018951   0.0028119   0.0010556
   15   0.0000632   0.0016114   0.0007392   0.0001581  -0.0010559   0.0015606
   16  -0.0099262  -0.0000003   0.0101704  -0.0055849  -0.0026942  -0.0034057
   17  -0.0000006   0.0016612   0.0000003   0.0044846   0.0013671   0.0026186
   18   0.0404049  -0.0000002  -0.0146827  -0.0003763  -0.0003370   0.0009173
   19   0.0677990  -0.0000002   0.0419530   0.0013841   0.0009572   0.0000629
   20  -0.0000002   0.0362947  -0.0000025  -0.0018999   0.0006577  -0.0016112
   21   0.0419530  -0.0000025   0.3482400  -0.0000819   0.0001364   0.0007392
   22   0.0013841  -0.0018999  -0.0000819   0.1619203  -0.0976085  -0.1214286
   23   0.0009572   0.0006577   0.0001364  -0.0976085   0.1172413   0.0867448
   24   0.0000629  -0.0016112   0.0007392  -0.1214286   0.0867448   0.1603152
   25  -0.0022744   0.0036287  -0.0001944  -0.0017913  -0.0099283   0.0147653
   26  -0.0012243   0.0001651  -0.0004715   0.0013091   0.0087930  -0.0141714
   27  -0.0011655   0.0021441   0.0003506   0.0004454   0.0073475  -0.0112274
           25          26          27
    1  -0.0512339  -0.0167620   0.0541947
    2  -0.0190972  -0.0961607   0.1155231
    3   0.0567994   0.1124055  -0.2708953
    4  -0.0055524  -0.0029206  -0.0035739
    5  -0.0034314  -0.0134969  -0.0047802
    6   0.0111541   0.0242333   0.0089936
    7   0.0056390  -0.0027107   0.0041419
    8   0.0136225  -0.0055790   0.0053100
    9  -0.0280193  -0.0000394  -0.0143332
   10   0.0006646  -0.0023310  -0.0008495
   11   0.0023312   0.0024744   0.0009768
   12  -0.0008497  -0.0009769   0.0005102
   13   0.0010087   0.0032331   0.0004992
   14  -0.0027902  -0.0035748  -0.0023815
   15   0.0000626   0.0011012   0.0007004
   16   0.0033905   0.0015309   0.0017119
   17  -0.0042107   0.0008500  -0.0022002
   18   0.0016862  -0.0001413   0.0022179
   19  -0.0022744  -0.0012243  -0.0011655
   20   0.0036287   0.0001651   0.0021441
   21  -0.0001944  -0.0004715   0.0003506
   22  -0.0017913   0.0013091   0.0004454
   23  -0.0099283   0.0087930   0.0073475
   24   0.0147653  -0.0141714  -0.0112274
   25   0.0501492   0.0198754  -0.0554042
   26   0.0198754   0.1065288  -0.1219395
   27  -0.0554042  -0.1219395   0.2836832
 Gradient time:  CPU 138.68 s  wall 35.67 s
 **********************************************************************
 **                                                                  **
 **                       VIBRATIONAL ANALYSIS                       **
 **                       --------------------                       **
 **                                                                  **
 **        VIBRATIONAL FREQUENCIES (CM**-1) AND NORMAL MODES         **
 **     FORCE CONSTANTS (mDYN/ANGSTROM) AND REDUCED MASSES (AMU)     **
 **                  INFRARED INTENSITIES (KM/MOL)                   **
 **                                                                  **
 **********************************************************************


 Mode:                 1                      2                      3
 Frequency:       391.36                 396.90                 732.50
 Force Cnst:      0.2671                 0.2339                 0.4342
 Red. Mass:       2.9600                 2.5197                 1.3734
 IR Active:          YES                    YES                    YES
 IR Intens:        6.119                  2.058                  8.201
 Raman Active:       YES                    YES                    YES
               X      Y      Z        X      Y      Z        X      Y      Z
 C         -0.139 -0.001  0.025    0.161 -0.038 -0.033    0.060  0.065  0.036
 C         -0.139  0.001  0.025   -0.160 -0.038  0.033    0.060 -0.065  0.036
 C          0.022 -0.000 -0.218   -0.000 -0.176  0.000   -0.037 -0.000 -0.061
 H         -0.547  0.088 -0.108   -0.466 -0.210  0.058   -0.021  0.364 -0.202
 H          0.131 -0.075  0.249   -0.183  0.217  0.222    0.302 -0.455 -0.033
 F          0.211  0.000  0.102   -0.000  0.175 -0.000   -0.074  0.000  0.021
 H         -0.117 -0.000 -0.197    0.000 -0.305  0.000   -0.150 -0.000 -0.042
 H          0.132  0.076  0.248    0.182  0.217 -0.222    0.302  0.455 -0.033
 H         -0.546 -0.088 -0.108    0.467 -0.210 -0.058   -0.021 -0.364 -0.202
 TransDip  -0.054 -0.000 -0.058    0.000 -0.046  0.000    0.089 -0.000 -0.021

 Mode:                 4                      5                      6
 Frequency:       808.00                 812.54                 959.33
 Force Cnst:      0.7011                 0.5124                 1.4345
 Red. Mass:       1.8226                 1.3171                 2.6455
 IR Active:          YES                    YES                    YES
 IR Intens:       18.580                  9.734                 23.905
 Raman Active:       YES                    YES                    YES
               X      Y      Z        X      Y      Z        X      Y      Z
 C         -0.095 -0.092  0.010    0.102 -0.053 -0.009    0.050 -0.180 -0.039
 C         -0.095  0.091  0.010   -0.102 -0.053  0.009    0.050  0.180 -0.039
 C          0.029  0.000  0.136   -0.000  0.025 -0.000    0.189 -0.000  0.001
 H          0.141  0.458 -0.131    0.237  0.094  0.003   -0.453  0.302 -0.204
 H         -0.142 -0.271 -0.331   -0.396 -0.106 -0.341    0.083  0.286  0.071
 F          0.094  0.000 -0.056   -0.000  0.025  0.000   -0.145  0.000  0.061
 H          0.148  0.001  0.116   -0.000  0.521 -0.000    0.036 -0.000  0.029
 H         -0.140  0.271 -0.330    0.397 -0.106  0.342    0.083 -0.286  0.071
 H          0.140 -0.458 -0.131   -0.237  0.095 -0.002   -0.454 -0.302 -0.205
 TransDip  -0.138  0.000  0.006    0.000  0.100 -0.000    0.124 -0.000 -0.096

 Mode:                 7                      8                      9
 Frequency:       974.12                1045.65                1065.65
 Force Cnst:      1.6365                 0.8748                 0.9685
 Red. Mass:       2.9272                 1.3579                 1.4476
 IR Active:          YES                    YES                    YES
 IR Intens:       31.686                 31.606                  0.531
 Raman Active:       YES                    YES                    YES
               X      Y      Z        X      Y      Z        X      Y      Z
 C          0.072 -0.121  0.137   -0.060 -0.100 -0.037    0.121  0.028  0.059
 C         -0.072 -0.121 -0.137   -0.060  0.100 -0.037   -0.121  0.028 -0.059
 C          0.000  0.308 -0.000    0.021 -0.000 -0.015    0.000  0.048 -0.000
 H         -0.547 -0.089 -0.254    0.335 -0.180  0.189    0.434 -0.276  0.213
 H          0.091  0.016  0.144    0.449 -0.224  0.229    0.259 -0.200  0.154
 F         -0.000 -0.042  0.000   -0.020 -0.000  0.013   -0.000  0.000  0.000
 H          0.000  0.156  0.000   -0.009  0.000 -0.014   -0.000 -0.281 -0.000
 H         -0.091  0.016 -0.144    0.449  0.224  0.229   -0.259 -0.200 -0.154
 H          0.547 -0.090  0.254    0.335  0.180  0.189   -0.434 -0.276 -0.213
 TransDip   0.000  0.180 -0.000    0.172  0.000  0.053    0.000 -0.023  0.000

 Mode:                10                     11                     12
 Frequency:      1112.42                1171.89                1185.42
 Force Cnst:      0.8876                 1.6067                 1.0974
 Red. Mass:       1.2173                 1.9857                 1.3255
 IR Active:          YES                    YES                    YES
 IR Intens:        0.023                 46.352                  0.027
 Raman Active:       YES                    YES                    YES
               X      Y      Z        X      Y      Z        X      Y      Z
 C          0.018  0.035  0.038    0.034 -0.001 -0.065   -0.061  0.004  0.102
 C         -0.018  0.035 -0.038    0.034  0.001 -0.065    0.061  0.004 -0.102
 C         -0.000 -0.114  0.000   -0.125  0.000  0.212    0.000 -0.027 -0.000
 H         -0.109 -0.010 -0.035   -0.361 -0.041 -0.121    0.124 -0.434  0.130
 H          0.314 -0.145  0.162    0.307  0.033  0.247   -0.204  0.444 -0.028
 F          0.000  0.002 -0.000    0.068  0.000 -0.080   -0.000 -0.001  0.000
 H         -0.000  0.815  0.000   -0.485 -0.000  0.276    0.000  0.229 -0.000
 H         -0.314 -0.145 -0.162    0.307 -0.033  0.247    0.204  0.444  0.028
 H          0.109 -0.010  0.035   -0.361  0.041 -0.121   -0.124 -0.434 -0.130
 TransDip  -0.000  0.005  0.000   -0.195  0.000  0.097    0.000  0.005 -0.000

 Mode:                13                     14                     15
 Frequency:      1230.87                1379.00                1448.85
 Force Cnst:      1.7359                 1.5123                 1.3514
 Red. Mass:       1.9447                 1.3498                 1.0927
 IR Active:          YES                    YES                    YES
 IR Intens:       18.091                 29.768                  4.009
 Raman Active:       YES                    YES                    YES
               X      Y      Z        X      Y      Z        X      Y      Z
 C         -0.060  0.112 -0.077    0.023 -0.017 -0.015    0.022 -0.055  0.014
 C         -0.060 -0.112 -0.077    0.023  0.017 -0.015   -0.022 -0.055 -0.014
 C          0.152 -0.000  0.122   -0.168  0.000  0.001    0.000 -0.015 -0.000
 H         -0.264 -0.245 -0.073    0.044  0.196 -0.092    0.294  0.368 -0.153
 H          0.093 -0.281 -0.027    0.112  0.182  0.192    0.034  0.351  0.355
 F         -0.038 -0.000  0.027    0.016 -0.000  0.016   -0.000  0.001  0.000
 H          0.682  0.000  0.067    0.826  0.000 -0.154   -0.000  0.036  0.000
 H          0.093  0.281 -0.027    0.112 -0.182  0.192   -0.034  0.351 -0.355
 H         -0.264  0.245 -0.073    0.044 -0.196 -0.092   -0.294  0.368  0.153
 TransDip   0.136 -0.000 -0.004   -0.174  0.000  0.012    0.000  0.064  0.000

 Mode:                16                     17                     18
 Frequency:      1495.31                3128.65                3131.16
 Force Cnst:      1.8859                 6.0592                 6.1096
 Red. Mass:       1.4315                 1.0506                 1.0577
 IR Active:          YES                    YES                    YES
 IR Intens:       23.599                 11.963                  1.612
 Raman Active:       YES                    YES                    YES
               X      Y      Z        X      Y      Z        X      Y      Z
 C         -0.064  0.093 -0.032   -0.021  0.038 -0.007   -0.022  0.041 -0.008
 C         -0.064 -0.093 -0.032    0.021  0.038  0.007   -0.022 -0.041 -0.008
 C          0.101 -0.000  0.025    0.000 -0.000 -0.000    0.003 -0.000 -0.006
 H          0.322  0.327 -0.161    0.092 -0.201 -0.410   -0.092  0.198  0.409
 H          0.014  0.303  0.360   -0.332 -0.252  0.326    0.332  0.248 -0.327
 F         -0.009 -0.000 -0.001    0.000 -0.000  0.000    0.000  0.000  0.000
 H         -0.195 -0.000  0.079    0.000  0.001  0.000    0.015 -0.000  0.094
 H          0.014 -0.303  0.360    0.332 -0.252 -0.327    0.331 -0.248 -0.327
 H          0.322 -0.327 -0.161   -0.092 -0.202  0.411   -0.091 -0.197  0.409
 TransDip   0.152 -0.000  0.033   -0.000  0.111  0.000   -0.041 -0.000 -0.002

 Mode:                19                     20                     21
 Frequency:      3172.03                3211.97                3225.50
 Force Cnst:      6.4758                 6.8095                 6.8395
 Red. Mass:       1.0924                 1.1203                 1.1158
 IR Active:          YES                    YES                    YES
 IR Intens:       13.808                  0.733                 10.249
 Raman Active:       YES                    YES                    YES
               X      Y      Z        X      Y      Z        X      Y      Z
 C         -0.001 -0.006  0.009    0.033  0.001 -0.063    0.032  0.000 -0.062
 C         -0.001  0.006  0.009   -0.033  0.001  0.063    0.032 -0.000 -0.062
 C         -0.016  0.000 -0.085   -0.000 -0.000 -0.000   -0.001 -0.000 -0.011
 H          0.026 -0.046 -0.091    0.096 -0.236 -0.465   -0.095  0.236  0.456
 H          0.001  0.004 -0.004    0.293  0.224 -0.279   -0.292 -0.229  0.280
 F          0.001  0.000  0.000   -0.000  0.000  0.000   -0.000 -0.000  0.000
 H          0.145 -0.000  0.974    0.000 -0.003  0.000    0.021 -0.000  0.118
 H          0.001 -0.004 -0.004   -0.294  0.224  0.279   -0.292  0.229  0.280
 H          0.026  0.046 -0.091   -0.096 -0.236  0.465   -0.095 -0.236  0.456
 TransDip  -0.012  0.000 -0.118    0.000 -0.027 -0.000    0.056  0.000 -0.086

 STANDARD THERMODYNAMIC QUANTITIES AT   298.15 K  AND     1.00 ATM

   This Molecule has  0 Imaginary Frequencies
   Zero point vibrational energy:       45.859 kcal/mol

   Atom    1 Element C  Has Mass   12.00000
   Atom    2 Element C  Has Mass   12.00000
   Atom    3 Element C  Has Mass   12.00000
   Atom    4 Element H  Has Mass    1.00783
   Atom    5 Element H  Has Mass    1.00783
   Atom    6 Element F  Has Mass   18.99840
   Atom    7 Element H  Has Mass    1.00783
   Atom    8 Element H  Has Mass    1.00783
   Atom    9 Element H  Has Mass    1.00783
   Molecular Mass:    60.037550 amu
   Principal axes and moments of inertia in amu*Bohr^2:
                             1           2           3
    Eigenvalues --      105.99855   265.07513   305.31393
          X               0.99993     0.00000     0.01206
          Y              -0.00000     1.00000     0.00000
          Z              -0.01206    -0.00000     0.99993
   Rotational Symmetry Number is   1
   The Molecule is an Asymmetric Top
   Translational Enthalpy:        0.889 kcal/mol
   Rotational Enthalpy:           0.889 kcal/mol
   Vibrational Enthalpy:         46.562 kcal/mol
   gas constant (RT):             0.592 kcal/mol
   Translational Entropy:        38.197  cal/mol.K
   Rotational Entropy:           23.665  cal/mol.K
   Vibrational Entropy:           3.233  cal/mol.K

   Total Enthalpy:               48.931 kcal/mol
   Total Entropy:                65.095  cal/mol.K

 ======================================================================

 STANDARD THERMODYNAMIC QUANTITIES FOR ANHARMONIC VIBRATION -- TOSH

   Zero point vibrational energy: ************ kcal/mol

   Vibrational Enthalpy:       Infinity kcal/mol
   Vibrational Entropy:             NaN  cal/mol.K

   Total Enthalpy:             Infinity kcal/mol
   Total Entropy:                   NaN  cal/mol.K

 ======================================================================

 STANDARD THERMODYNAMIC QUANTITIES FOR ANHARMONIC VIBRATION -- VPT2

   Zero point vibrational energy: ************ kcal/mol

   Vibrational Enthalpy:       Infinity kcal/mol
   Vibrational Entropy:             NaN  cal/mol.K

   Total Enthalpy:             Infinity kcal/mol
   Total Entropy:                   NaN  cal/mol.K

 ======================================================================

Archival summary:
1\1\garfield\FREQ\ProcedureUnspecified\BasisUnspecified\135\taweetha\TueOct923:43:032018TueOct923:43:032018\0\\#,FREQ,ProcedureUnspecified,BasisUnspecified,\\0,1\C\H,1,1.08332\F,1,1.38532,2,110.762\C,1,1.49017,2,121.087,3,143.303,0\H,4,1.08298,1,116.567,2,-142.277,0\H,4,1.08349,1,118.476,2,2.02318,0\C,1,1.49017,2,121.087,3,-143.308,0\H,7,1.08298,1,116.565,2,142.275,0\H,7,1.08349,1,118.478,2,-2.02533,0\\\@

 Total job time:  38.69s(wall), 150.64s(cpu) 
 Tue Oct  9 23:43:03 2018

        *************************************************************
        *                                                           *
        *  Thank you very much for using Q-Chem.  Have a nice day.  *
        *                                                           *
        *************************************************************
