# Supplementary material for: Geometric and energetic data from ab initio calculations of haloethene, haloimine, halomethylenephosphine, haloiminophosphine, halodiazene, halodiphosphene and halocyclopropane
Source: Data Brief. 2019 Nov 2;27:104738. doi: 10.1016/j.dib.2019.104738 (PMC6861602; doi:10.1016/j.dib.2019.104738)
Supplement: Multimedia component 3 [file mmc3.zip › CCC/B3LYP/HHCCCFI.out]

Q-Chem Developer Version!
                  Welcome to Q-Chem
     A Quantum Leap Into The Future Of Chemistry


 Q-Chem 5.1, Q-Chem, Inc., Pleasanton, CA (2018)

 Yihan Shao,  Zhengting Gan,  E. Epifanovsky,  A. T. B. Gilbert,  M. Wormit,  
 J. Kussmann,  A. W. Lange,  A. Behn,  Jia Deng,  Xintian Feng,  D. Ghosh,  
 M. Goldey,  P. R. Horn,  L. D. Jacobson,  I. Kaliman,  T. Kus,  A. Landau,  
 Jie Liu,  E. I. Proynov,  R. M. Richard,  R. P. Steele,  E. J. Sundstrom,  
 H. L. Woodcock III,  P. M. Zimmerman,  D. Zuev,  B. Albrecht,  E. Alguire,  
 S. A. Baeppler,  D. Barton,  Z. Benda,  Y. A. Bernard,  E. J. Berquist,  
 K. B. Bravaya,  H. Burton,  D. Casanova,  Chun-Min Chang,  Yunqing Chen,  
 A. Chien,  K. D. Closser,  M. P. Coons,  S. Coriani,  S. Dasgupta,  
 A. L. Dempwolff,  M. Diedenhofen,  Hainam Do,  R. G. Edgar,  Po-Tung Fang,  
 S. Faraji,  S. Fatehi,  Qingguo Feng,  K. D. Fenk,  J. Fosso-Tande,  
 Qinghui Ge,  A. Ghysels,  G. Gidofalvi,  J. Gomes,  J. Gonthier,  A. Gunina,  
 D. Hait,  M. W. D. Hanson-Heine,  P. H. P. Harbach,  A. W. Hauser,  
 J. E. Herr,  E. G. Hohenstein,  Z. C. Holden,  Kerwin Hui,  B. C. Huynh,  
 T.-C. Jagau,  Hyunjun Ji,  B. Kaduk,  K. Khistyaev,  Jaehoon Kim,  
 P. Klunzinger,  K. Koh,  D. Kosenkov,  L. Koulias,  T. Kowalczyk,  
 C. M. Krauter,  A. Kunitsa,  Ka Un Lao,  A. Laurent,  K. V. Lawler,  
 Joonho Lee,  D. Lefrancois,  S. Lehtola,  D. S. Levine,  Yi-Pei Li,  
 You-Sheng Lin,  Fenglai Liu,  E. Livshits,  A. Luenser,  P. Manohar,  
 E. Mansoor,  S. F. Manzer,  Shan-Ping Mao,  Yuezhi Mao,  N. Mardirossian,  
 A. V. Marenich,  T. Markovich,  L. A. Martinez-Martinez,  S. A. Maurer,  
 N. J. Mayhall,  S. C. McKenzie,  J.-M. Mewes,  A. F. Morrison,  
 J. W. Mullinax,  K. Nanda,  T. S. Nguyen-Beck,  R. Olivares-Amaya,  
 J. A. Parkhill,  T. M. Perrine,  F. Plasser,  P. Pokhilko,  S. Prager,  
 A. Prociuk,  E. Ramos,  D. R. Rehn,  F. Rob,  M. Schneider,  N. Sergueev,  
 S. M. Sharada,  S. Sharma,  D. W. Small,  T. Stauch,  T. Stein,  
 Yu-Chuan Su,  A. J. W. Thom,  A. Tkatchenko,  T. Tsuchimochi,  N. M. Tubman,  
 L. Vogt,  M. L. Vidal,  O. Vydrov,  M. A. Watson,  J. Wenzel,  
 M. de Wergifosse,  T. A. Wesolowski,  A. White,  J. Witte,  A. Yamada,  
 Jun Yang,  K. Yao,  S. Yeganeh,  S. R. Yost,  Zhi-Qiang You,  A. Zech,  
 Igor Ying Zhang,  Xing Zhang,  Yan Zhao,  Ying Zhu,  B. R. Brooks,  
 G. K. L. Chan,  C. J. Cramer,  M. S. Gordon,  W. J. Hehre,  A. Klamt,  
 M. W. Schmidt,  C. D. Sherrill,  D. G. Truhlar,  A. Aspuru-Guzik,  R. Baer,  
 A. T. Bell,  N. A. Besley,  Jeng-Da Chai,  A. E. DePrince, III,  
 R. A. DiStasio Jr.,  A. Dreuw,  B. D. Dunietz,  T. R. Furlani,  
 Chao-Ping Hsu,  Yousung Jung,  Jing Kong,  D. S. Lambrecht,  WanZhen Liang,  
 C. Ochsenfeld,  V. A. Rassolov,  L. V. Slipchenko,  J. E. Subotnik,  
 T. Van Voorhis,  J. M. Herbert,  A. I. Krylov,  P. M. W. Gill,  M. Head-Gordon

 Contributors to earlier versions of Q-Chem not listed above: 
 R. D. Adamson,  B. Austin,  J. Baker,  G. J. O. Beran,  K. Brandhorst,  
 S. T. Brown,  E. F. C. Byrd,  A. K. Chakraborty,  C.-L. Cheng,  
 Siu Hung Chien,  D. M. Chipman,  D. L. Crittenden,  H. Dachsel,  
 R. J. Doerksen,  A. D. Dutoi,  L. Fusti-Molnar,  W. A. Goddard III,  
 A. Golubeva-Zadorozhnaya,  S. R. Gwaltney,  G. Hawkins,  A. Heyden,  
 S. Hirata,  G. Kedziora,  F. J. Keil,  C. Kelley,  Jihan Kim,  R. A. King,  
 R. Z. Khaliullin,  P. P. Korambath,  W. Kurlancheek,  A. M. Lee,  M. S. Lee,  
 S. V. Levchenko,  Ching Yeh Lin,  D. Liotard,  R. C. Lochan,  I. Lotan,  
 P. E. Maslen,  N. Nair,  D. P. O'Neill,  D. Neuhauser,  E. Neuscamman,  
 C. M. Oana,  R. Olson,  B. Peters,  R. Peverati,  P. A. Pieniazek,  
 Y. M. Rhee,  J. Ritchie,  M. A. Rohrdanz,  E. Rosta,  N. J. Russ,  
 H. F. Schaefer III,  N. E. Schultz,  N. Shenvi,  A. C. Simmonett,  A. Sodt,  
 D. Stuck,  K. S. Thanthiriwatte,  V. Vanovschi,  Tao Wang,  A. Warshel,  
 C. F. Williams,  Q. Wu,  X. Xu,  W. Zhang

 Please cite Q-Chem as follows:
 Y. Shao et al., Mol. Phys. 113, 184-215 (2015)
 DOI: 10.1080/00268976.2014.952696

 Q-Chem 5.1.1 for Intel X86 EM64T Linux

 Parts of Q-Chem use Armadillo 8.300.2 (Tropical Shenanigans).
 http://arma.sourceforge.net/

 Q-Chem begins on Wed Oct 10 00:00:14 2018  

Host: 
0

     Scratch files written to /scratch/taweetham/qchem21520//
Input Ideriv = 2
Curr. Ideriv = -1
Max.  Ideriv = 2

Checking the input file for inconsistencies... 	...done.

--------------------------------------------------------------
User input:
--------------------------------------------------------------
$molecule
0 1
C 
C 1 CC 
C 2 CC 1 60.0
H 2 CH 1 ANG  3 pDHA
H 2 CH 1 ANG  3 mDHA
F 3 CF 1 ANG  2 mDHA
I 3 CI 1 ANG  2 pDHA
H 1 CH 2 ANG  3 pDHA
H 1 CH 2 ANG  3 mDHA

CC=1.54
CH=1.09
CF=1.35
CCl=1.77
CBr=1.94
CI=2.14
ANG=118.0
pDHA=107.9
mDHA=-107.9
$end

$rem
   job_type	optimization
   basis	6-311++g**
   method	b3lyp
   mem_total	32000
$end

--------------------------------------------------------------
 ----------------------------------------------------------------
             Standard Nuclear Orientation (Angstroms)
    I     Atom           X                Y                Z
 ----------------------------------------------------------------
    1      C      -1.9931215485     0.7568024336     0.7701150021
    2      C      -1.9934299386     0.7570942154    -0.7698849394
    3      C      -1.1210994991    -0.2520157308    -0.0002507919
    4      H      -2.8798246479     0.3820583847    -1.2815025163
    5      H      -1.4941296307     1.5798912392    -1.2815530546
    6      F      -1.5004756438    -1.5476135442    -0.0000341860
    7      I       0.9980578979     0.0459303496    -0.0000066534
    8      H      -1.4936162917     1.5794055461     1.2818948549
    9      H      -2.8793113089     0.3815726916     1.2819453932
 ----------------------------------------------------------------
 Molecular Point Group                 C1    NOp =  1
 Largest Abelian Subgroup              C1    NOp =  1
 Nuclear Repulsion Energy =   413.1087224590 hartrees
 There are       42 alpha and       42 beta electrons
 Requested basis set is 6-311++G(d,p)
 There are 68 shells and 178 basis functions

 Total QAlloc Memory Limit  32000 MB
 Mega-Array Size       188 MB
 MEM_STATIC part       192 MB
 A cutoff of  1.0D-11 yielded   2099 shell pairs
 There are     14778 function pairs (     16319 Cartesian)

 -------------------------------------------------------
 OpenMP Integral Computing Module                       
 Release: version 1.0, May 2013, Q-Chem Inc. Pittsburgh 
 -------------------------------------------------------
 Integral Job Info:
 Integral job number is                      11
 Integral operator is                         1
 short-range coefficients                     0
 long-range coefficients              100000000
 Omega coefficients                           0
 if combine SR and LR in K                    0
 Integral screening is                        0
 Integral computing path is                   2
 max size of driver memory is            800000
 size of driver memory is                593474
 size of scratch memory is             11861008
 max col of scratch BK array               1296
 max len of scratch array in speh3          155
 max len of scratch index in speh4           18
 max int batch size is                      520
 min int batch size is                       52
 fixed nKL is                                52
 max L of basis functions is                  2
 order of int derivative is                   0
 number of shells is                         68
 number of basis is                         187
 number of cartesian basis is               187
 number of contracted shell pairs          2099
 number of primitive shell pairs           4584
 maxK2 (contraction) of shell pair           36
 max number of K2 of shell pair               1
 max number of CS2 of shell pair            249
 max number of PS2 of shell pair            390
 mem total for path MDJ                  525948
 -------------------------------------------------------
 Smallest overlap matrix eigenvalue = 7.75E-05

 Scale SEOQF with 1.000000e-01/1.000000e-01/1.000000e-01

 Standard Electronic Orientation quadrupole field applied
 Nucleus-field energy     =     0.0000000063 hartrees
 Guess from superposition of atomic densities
 Warning:  Energy on first SCF cycle will be non-variational
 SAD guess density has 84.000000 electrons

 -----------------------------------------------------------------------
  General SCF calculation program by
  Eric Jon Sundstrom, Paul Horn, Yuezhi Mao, Dmitri Zuev, Alec White,
  David Stuck, Shaama M.S., Shane Yost, Joonho Lee, David Small,
  Daniel Levine, Susi Lehtola, Hugh Burton, Evgeny Epifanovsky
 -----------------------------------------------------------------------
 Exchange:     0.2000 Hartree-Fock + 0.0800 Slater + 0.7200 B88
 Correlation:  0.1900 VWN1RPA + 0.8100 LYP
 Using SG-1 standard quadrature grid
 using 4 threads for integral computing
 -------------------------------------------------------
 OpenMP Integral computing Module                
 Release: version 2.0, May 2017, Q-Chem Inc. Pleasanton 
 -------------------------------------------------------
 -------------------------------------------------------
 OpenMP BLAS3 based DFT computing Module                
 Release: version 1.0, May 2013, Q-Chem Inc. Pittsburgh 
 -------------------------------------------------------
 A restricted SCF calculation will be
 performed using DIIS
 SCF converges when DIIS error is below 1.0e-08
 ---------------------------------------
  Cycle       Energy         DIIS error
 ---------------------------------------
    1   -7136.8097612140      4.14e-02  
    2   -7136.0281062346      4.60e-03  
    3   -7135.9741571518      5.94e-03  
    4   -7136.1032877886      4.47e-04  
    5   -7136.1037462408      2.84e-04  
    6   -7136.1040494816      7.73e-05  
    7   -7136.1040747596      2.40e-05  
    8   -7136.1040756758      2.21e-06  
    9   -7136.1040756909      5.45e-07  
   10   -7136.1040756914      4.65e-07  
   11   -7136.1040756920      5.78e-08  
   12   -7136.1040756921      1.20e-08  
   13   -7136.1040756921      2.78e-09  Convergence criterion met
 ---------------------------------------
 SCF time:   CPU 27.76s  wall 7.00s 
 SCF   energy in the final basis set =    -7136.1040756921
 Total energy in the final basis set =    -7136.1040756921

 --------------------------------------------------------------

                    Orbital Energies (a.u.)
 --------------------------------------------------------------

 Alpha MOs
 -- Occupied --
*******-176.304-165.708-165.706-165.706 -35.800 -31.294 -31.288
-31.288 -24.703 -22.944 -22.943 -22.943 -22.939 -22.939 -10.317
-10.208 -10.208  -6.350  -4.762  -4.748  -4.747  -2.028  -2.024
 -2.023  -2.011  -2.011  -1.245  -0.875  -0.685  -0.635  -0.610
 -0.532  -0.511  -0.481  -0.452  -0.401  -0.399  -0.325  -0.319
 -0.276  -0.261
 -- Virtual --
 -0.056  -0.006   0.012   0.016   0.033   0.049   0.061   0.065
  0.069   0.081   0.087   0.114   0.114   0.127   0.127   0.131
  0.147   0.162   0.163   0.193   0.198   0.223   0.232   0.236
  0.241   0.264   0.264   0.277   0.308   0.329   0.366   0.378
  0.407   0.424   0.437   0.438   0.452   0.485   0.504   0.519
  0.583   0.591   0.601   0.608   0.613   0.656   0.665   0.678
  0.705   0.717   0.750   0.803   0.899   0.977   1.173   1.198
  1.244   1.274   1.323   1.362   1.370   1.389   1.423   1.428
  1.475   1.479   1.516   1.534   1.593   1.608   1.688   1.720
  1.738   1.777   1.811   1.897   1.923   1.975   2.035   2.052
  2.185   2.189   2.197   2.206   2.442   2.505   2.538   2.594
  2.645   2.681   2.705   2.810   2.850   2.888   2.942   3.142
  3.389   3.606   3.736   3.792   3.796   3.809   3.984   4.000
  4.012   4.015   4.073   4.140   4.268   4.330   4.425   4.850
  6.028   6.034   6.087   6.338   6.370   6.666  23.573  23.811
 23.853  27.866  28.365  28.369  28.392  28.547  28.555  28.583
 28.612  28.700  66.762 127.905 127.910 127.943 151.6631901.826
 --------------------------------------------------------------

          Ground-State Mulliken Net Atomic Charges

     Atom                 Charge (a.u.)
  ----------------------------------------
      1 C                    -0.266473
      2 C                    -0.266379
      3 C                    -0.094245
      4 H                     0.170217
      5 H                     0.144278
      6 F                    -0.059403
      7 I                     0.057492
      8 H                     0.144284
      9 H                     0.170228
  ----------------------------------------
  Sum of atomic charges =     0.000000

 -----------------------------------------------------------------
                    Cartesian Multipole Moments
 -----------------------------------------------------------------
    Charge (ESU x 10^10)
                -0.0000
    Dipole Moment (Debye)
         X      -1.2589      Y       1.7512      Z       0.0001
       Tot       2.1567
    Quadrupole Moments (Debye-Ang)
        XX     -47.3835     XY      -2.0027     YY     -54.1755
        XZ       0.0011     YZ      -0.0005     ZZ     -51.9423
    Octopole Moments (Debye-Ang^2)
       XXX      32.9017    XXY       0.0258    XYY      14.9979
       YYY      -4.1094    XXZ      -0.0006    XYZ       0.0023
       YYZ      -0.0013    XZZ       7.2875    YZZ      -1.1022
       ZZZ       0.0018
    Hexadecapole Moments (Debye-Ang^3)
      XXXX    -623.9676   XXXY      23.8412   XXYY    -156.8252
      XYYY      14.5424   YYYY    -201.3879   XXXZ       0.0124
      XXYZ      -0.0062   XYYZ       0.0036   YYYZ      -0.0038
      XXZZ    -125.2984   XYZZ       3.7125   YYZZ     -51.9862
      XZZZ      -0.0028   YZZZ       0.0009   ZZZZ    -132.9573
 -----------------------------------------------------------------
 Calculating analytic gradient of the SCF energy
 Gradient of SCF Energy
            1           2           3           4           5           6
    1  -0.0093468  -0.0093514   0.0303626  -0.0038856   0.0014528   0.0009364
    2   0.0090473   0.0090745  -0.0403865   0.0018688   0.0045331   0.0070762
    3   0.0104266  -0.0104099  -0.0000718  -0.0030636  -0.0022774   0.0000295
            7           8           9
    1  -0.0077415   0.0014578  -0.0038842
    2   0.0023878   0.0045295   0.0018692
    3   0.0000165   0.0022815   0.0030685
 Max gradient component =       4.039E-02
 RMS gradient           =       1.112E-02
 Gradient time:  CPU 6.59 s  wall 1.71 s
 Geometry Optimization Parameters
   NAtoms,    NIC,     NZ,  NCons,   NDum,   NFix, NCnnct, MaxDiis
        9      69       9       0       0       0       0       0


** GEOMETRY OPTIMIZATION IN DELOCALIZED INTERNAL COORDINATES **
   Searching for a Minimum

   Optimization Cycle:   1

                       Coordinates (Angstroms)
     ATOM                X               Y               Z
      1  C        -1.9931215485    0.7568024336    0.7701150021
      2  C        -1.9934299386    0.7570942154   -0.7698849394
      3  C        -1.1210994991   -0.2520157308   -0.0002507919
      4  H        -2.8798246479    0.3820583847   -1.2815025163
      5  H        -1.4941296307    1.5798912392   -1.2815530546
      6  F        -1.5004756438   -1.5476135442   -0.0000341860
      7  I         0.9980578979    0.0459303496   -0.0000066534
      8  H        -1.4936162917    1.5794055461    1.2818948549
      9  H        -2.8793113089    0.3815726916    1.2819453932
   Point Group: c1    Number of degrees of freedom:    21


   Energy is  -7136.104075692


 Attempting to Generate Delocalized Internal Coordinates

 21 Hessian modes will be used to form the next step
  Hessian Eigenvalues:
     0.015727    0.020947    0.020947    0.025421    0.030502    0.030782
     0.080272    0.083665    0.088584    0.091779    0.108095    0.131134
     0.134501    0.251101    0.263427    0.285189    0.348126    0.348126
     0.348126    0.348126    0.550214

 Minimum Search - Taking Simple RFO Step
 Searching for Lamda that Minimizes Along All modes
 Value Taken    Lamda =  -0.00506908
 Step Taken.  Stepsize is  0.181523

                             Maximum     Tolerance    Cnvgd?
         Gradient           0.019902      0.000300      NO
         Displacement       0.140147      0.001200      NO
         Energy change     *********      0.000001      NO


 New Cartesian Coordinates Obtained by Inverse Iteration

 Displacement from previous Coordinates is:  0.162067
 ----------------------------------------------------------------
             Standard Nuclear Orientation (Angstroms)
    I     Atom           X                Y                Z
 ----------------------------------------------------------------
    1      C      -1.9941376780     0.7623365697     0.7639994584
    2      C      -1.9943023670     0.7625100557    -0.7635968533
    3      C      -1.1456750625    -0.2123969423    -0.0000201849
    4      H      -2.8597329231     0.3543664568    -1.2730673927
    5      H      -1.4938830864     1.5688806894    -1.2839635705
    6      F      -1.5299378114    -1.5136146316    -0.0002702977
    7      I       1.0138482167     0.0383388553    -0.0003090168
    8      H      -1.4936562219     1.5686320243     1.2844182276
    9      H      -2.8594736776     0.3540725079     1.2735327384
 ----------------------------------------------------------------
 Molecular Point Group                 C1    NOp =  1
 Largest Abelian Subgroup              C1    NOp =  1
 Nuclear Repulsion Energy =   412.1197056981 hartrees
 There are       42 alpha and       42 beta electrons
 Applying Cartesian multipole field
    Component          Value
    ---------          -----
     (2,0,0)        1.00000E-11
     (0,2,0)        2.00000E-11
     (0,0,2)       -3.00000E-11
 Nucleus-field energy     =     0.0000000063 hartrees
 Requested basis set is 6-311++G(d,p)
 There are 68 shells and 178 basis functions
 A cutoff of  1.0D-11 yielded   2096 shell pairs
 There are     14769 function pairs (     16310 Cartesian)
 Smallest overlap matrix eigenvalue = 6.63E-05
 Guess MOs from SCF MO coefficient file

 -----------------------------------------------------------------------
  General SCF calculation program by
  Eric Jon Sundstrom, Paul Horn, Yuezhi Mao, Dmitri Zuev, Alec White,
  David Stuck, Shaama M.S., Shane Yost, Joonho Lee, David Small,
  Daniel Levine, Susi Lehtola, Hugh Burton, Evgeny Epifanovsky
 -----------------------------------------------------------------------
 Exchange:     0.2000 Hartree-Fock + 0.0800 Slater + 0.7200 B88
 Correlation:  0.1900 VWN1RPA + 0.8100 LYP
 Using SG-1 standard quadrature grid
 using 4 threads for integral computing
 -------------------------------------------------------
 OpenMP Integral computing Module                
 Release: version 2.0, May 2017, Q-Chem Inc. Pleasanton 
 -------------------------------------------------------
 -------------------------------------------------------
 OpenMP BLAS3 based DFT computing Module                
 Release: version 1.0, May 2013, Q-Chem Inc. Pittsburgh 
 -------------------------------------------------------
 A restricted SCF calculation will be
 performed using DIIS
 SCF converges when DIIS error is below 1.0e-08
 ---------------------------------------
  Cycle       Energy         DIIS error
 ---------------------------------------
    1   -7136.1059628862      5.73e-04  
    2   -7136.1071916170      1.91e-04  
    3   -7136.1071939554      1.96e-04  
    4   -7136.1073084108      3.87e-05  
    5   -7136.1073126077      8.92e-06  
    6   -7136.1073128317      3.19e-06  
    7   -7136.1073128682      9.12e-07  
    8   -7136.1073128707      3.94e-07  
    9   -7136.1073128713      7.41e-08  
   10   -7136.1073128714      1.04e-08  
   11   -7136.1073128713      3.05e-09  Convergence criterion met
 ---------------------------------------
 SCF time:   CPU 24.23s  wall 6.00s 
 SCF   energy in the final basis set =    -7136.1073128713
 Total energy in the final basis set =    -7136.1073128713

 --------------------------------------------------------------

                    Orbital Energies (a.u.)
 --------------------------------------------------------------

 Alpha MOs
 -- Occupied --
*******-176.303-165.707-165.705-165.704 -35.799 -31.292 -31.287
-31.286 -24.701 -22.943 -22.942 -22.941 -22.937 -22.937 -10.314
-10.206 -10.206  -6.349  -4.761  -4.746  -4.746  -2.026  -2.022
 -2.022  -2.009  -2.009  -1.241  -0.890  -0.680  -0.641  -0.609
 -0.536  -0.516  -0.479  -0.450  -0.402  -0.401  -0.328  -0.319
 -0.275  -0.263
 -- Virtual --
 -0.061  -0.006   0.012   0.016   0.034   0.049   0.061   0.068
  0.068   0.082   0.089   0.114   0.115   0.127   0.128   0.131
  0.148   0.164   0.164   0.191   0.200   0.224   0.234   0.235
  0.249   0.262   0.267   0.284   0.320   0.328   0.368   0.378
  0.406   0.424   0.434   0.439   0.453   0.481   0.507   0.523
  0.581   0.595   0.612   0.614   0.614   0.659   0.659   0.685
  0.707   0.720   0.748   0.799   0.900   0.982   1.165   1.195
  1.259   1.279   1.328   1.356   1.372   1.390   1.420   1.459
  1.477   1.487   1.510   1.533   1.592   1.625   1.686   1.722
  1.744   1.794   1.828   1.907   1.944   1.982   2.045   2.071
  2.192   2.202   2.204   2.219   2.454   2.511   2.549   2.616
  2.637   2.687   2.715   2.832   2.876   2.926   2.962   3.191
  3.424   3.624   3.738   3.791   3.805   3.818   3.984   4.002
  4.018   4.021   4.073   4.136   4.270   4.363   4.417   4.865
  6.028   6.034   6.085   6.343   6.372   6.673  23.623  23.851
 23.883  27.861  28.365  28.369  28.391  28.548  28.555  28.583
 28.611  28.699  66.766 127.905 127.910 127.942 151.6601901.822
 --------------------------------------------------------------

          Ground-State Mulliken Net Atomic Charges

     Atom                 Charge (a.u.)
  ----------------------------------------
      1 C                    -0.273732
      2 C                    -0.273770
      3 C                    -0.063646
      4 H                     0.172062
      5 H                     0.146433
      6 F                    -0.069390
      7 I                     0.043554
      8 H                     0.146432
      9 H                     0.172057
  ----------------------------------------
  Sum of atomic charges =     0.000000

 -----------------------------------------------------------------
                    Cartesian Multipole Moments
 -----------------------------------------------------------------
    Charge (ESU x 10^10)
                -0.0000
    Dipole Moment (Debye)
         X      -1.3231      Y       1.7602      Z       0.0005
       Tot       2.2021
    Quadrupole Moments (Debye-Ang)
        XX     -47.4141     XY      -2.0428     YY     -54.2267
        XZ      -0.0010     YZ      -0.0003     ZZ     -51.7434
    Octopole Moments (Debye-Ang^2)
       XXX      32.4776    XXY      -0.6251    XYY      14.7568
       YYY      -4.5926    XXZ       0.0066    XYZ       0.0010
       YYZ       0.0083    XZZ       6.7275    YZZ      -1.1991
       ZZZ       0.0248
    Hexadecapole Moments (Debye-Ang^3)
      XXXX    -633.4493   XXXY      25.5153   XXYY    -158.1956
      XYYY      15.5576   YYYY    -197.5905   XXXZ       0.0289
      XXYZ      -0.0065   XYYZ       0.0113   YYYZ      -0.0090
      XXZZ    -126.3290   XYZZ       4.1611   YYZZ     -51.1351
      XZZZ       0.0316   YZZZ      -0.0068   ZZZZ    -131.1722
 -----------------------------------------------------------------
 Calculating analytic gradient of the SCF energy
 Gradient of SCF Energy
            1           2           3           4           5           6
    1  -0.0045473  -0.0045542   0.0084157   0.0001035   0.0009031  -0.0003602
    2   0.0041795   0.0041662  -0.0168279   0.0007264  -0.0004388   0.0054144
    3   0.0004070  -0.0003967   0.0000119  -0.0007311  -0.0002463  -0.0000106
            7           8           9
    1  -0.0009617   0.0008974   0.0001036
    2   0.0024886  -0.0004340   0.0007255
    3  -0.0000061   0.0002429   0.0007289
 Max gradient component =       1.683E-02
 RMS gradient           =       4.178E-03
 Gradient time:  CPU 6.59 s  wall 1.71 s
 Geometry Optimization Parameters
   NAtoms,    NIC,     NZ,  NCons,   NDum,   NFix, NCnnct, MaxDiis
        9      69       9       0       0       0       0       0

 Cartesian Hessian Update
 Hessian Updated using BFGS Update


** GEOMETRY OPTIMIZATION IN DELOCALIZED INTERNAL COORDINATES **
   Searching for a Minimum

   Optimization Cycle:   2

                       Coordinates (Angstroms)
     ATOM                X               Y               Z
      1  C        -1.9941376780    0.7623365697    0.7639994584
      2  C        -1.9943023670    0.7625100557   -0.7635968533
      3  C        -1.1456750625   -0.2123969423   -0.0000201849
      4  H        -2.8597329231    0.3543664568   -1.2730673927
      5  H        -1.4938830864    1.5688806894   -1.2839635705
      6  F        -1.5299378114   -1.5136146316   -0.0002702977
      7  I         1.0138482167    0.0383388553   -0.0003090168
      8  H        -1.4936562219    1.5686320243    1.2844182276
      9  H        -2.8594736776    0.3540725079    1.2735327384
   Point Group: c1    Number of degrees of freedom:    21


   Energy is  -7136.107312871

 Hessian Updated using BFGS Update

 19 Hessian modes will be used to form the next step
  Hessian Eigenvalues:
     0.015727    0.020947    0.022439    0.025142    0.030502    0.030782
     0.080272    0.080881    0.088584    0.088832    0.104606    0.117444
     0.132601    0.248263    0.251102    0.271863    0.348111    0.353119
     0.544805

 Minimum Search - Taking Simple RFO Step
 Searching for Lamda that Minimizes Along All modes
 Value Taken    Lamda =  -0.00096514
 Step Taken.  Stepsize is  0.110351

                             Maximum     Tolerance    Cnvgd?
         Gradient           0.006346      0.000300      NO
         Displacement       0.062412      0.001200      NO
         Energy change     -0.003237      0.000001      NO


 New Cartesian Coordinates Obtained by Inverse Iteration

 Displacement from previous Coordinates is:  0.101788
 ----------------------------------------------------------------
             Standard Nuclear Orientation (Angstroms)
    I     Atom           X                Y                Z
 ----------------------------------------------------------------
    1      C      -1.9885615182     0.7625719590     0.7639473936
    2      C      -1.9887725692     0.7627921923    -0.7636697384
    3      C      -1.1506043903    -0.1928703180    -0.0001042619
    4      H      -2.8519098168     0.3404842135    -1.2641306024
    5      H      -1.5082068629     1.5819066280    -1.2804303167
    6      F      -1.5307819433    -1.5029073488    -0.0001154816
    7      I       1.0212078009     0.0095672848    -0.0001735667
    8      H      -1.5077780811     1.5814683583     1.2808510685
    9      H      -2.8515432301     0.3401126161     1.2645486142
 ----------------------------------------------------------------
 Molecular Point Group                 C1    NOp =  1
 Largest Abelian Subgroup              C1    NOp =  1
 Nuclear Repulsion Energy =   412.1863560700 hartrees
 There are       42 alpha and       42 beta electrons
 Applying Cartesian multipole field
    Component          Value
    ---------          -----
     (2,0,0)        1.00000E-11
     (0,2,0)        2.00000E-11
     (0,0,2)       -3.00000E-11
 Nucleus-field energy     =     0.0000000063 hartrees
 Requested basis set is 6-311++G(d,p)
 There are 68 shells and 178 basis functions
 A cutoff of  1.0D-11 yielded   2096 shell pairs
 There are     14769 function pairs (     16310 Cartesian)
 Smallest overlap matrix eigenvalue = 6.06E-05
 Guess MOs from SCF MO coefficient file

 -----------------------------------------------------------------------
  General SCF calculation program by
  Eric Jon Sundstrom, Paul Horn, Yuezhi Mao, Dmitri Zuev, Alec White,
  David Stuck, Shaama M.S., Shane Yost, Joonho Lee, David Small,
  Daniel Levine, Susi Lehtola, Hugh Burton, Evgeny Epifanovsky
 -----------------------------------------------------------------------
 Exchange:     0.2000 Hartree-Fock + 0.0800 Slater + 0.7200 B88
 Correlation:  0.1900 VWN1RPA + 0.8100 LYP
 Using SG-1 standard quadrature grid
 using 4 threads for integral computing
 -------------------------------------------------------
 OpenMP Integral computing Module                
 Release: version 2.0, May 2017, Q-Chem Inc. Pleasanton 
 -------------------------------------------------------
 -------------------------------------------------------
 OpenMP BLAS3 based DFT computing Module                
 Release: version 1.0, May 2013, Q-Chem Inc. Pittsburgh 
 -------------------------------------------------------
 A restricted SCF calculation will be
 performed using DIIS
 SCF converges when DIIS error is below 1.0e-08
 ---------------------------------------
  Cycle       Energy         DIIS error
 ---------------------------------------
    1   -7136.1073115025      3.45e-04  
    2   -7136.1078038149      1.07e-04  
    3   -7136.1077914686      1.28e-04  
    4   -7136.1078392163      2.13e-05  
    5   -7136.1078408989      4.37e-06  
    6   -7136.1078409564      2.23e-06  
    7   -7136.1078409739      3.96e-07  
    8   -7136.1078409744      1.47e-07  
    9   -7136.1078409745      3.53e-08  
   10   -7136.1078409745      4.75e-09  Convergence criterion met
 ---------------------------------------
 SCF time:   CPU 22.04s  wall 6.00s 
 SCF   energy in the final basis set =    -7136.1078409745
 Total energy in the final basis set =    -7136.1078409745

 --------------------------------------------------------------

                    Orbital Energies (a.u.)
 --------------------------------------------------------------

 Alpha MOs
 -- Occupied --
*******-176.302-165.706-165.704-165.704 -35.799 -31.292 -31.286
-31.286 -24.699 -22.942 -22.941 -22.941 -22.937 -22.937 -10.314
-10.206 -10.205  -6.348  -4.760  -4.746  -4.745  -2.026  -2.021
 -2.021  -2.009  -2.009  -1.237  -0.897  -0.678  -0.643  -0.608
 -0.538  -0.517  -0.477  -0.449  -0.403  -0.400  -0.332  -0.318
 -0.274  -0.264
 -- Virtual --
 -0.062  -0.006   0.012   0.016   0.034   0.049   0.059   0.067
  0.069   0.083   0.091   0.114   0.115   0.126   0.129   0.131
  0.148   0.165   0.166   0.190   0.201   0.222   0.233   0.234
  0.253   0.262   0.268   0.286   0.324   0.327   0.369   0.379
  0.407   0.425   0.434   0.441   0.454   0.484   0.509   0.524
  0.578   0.596   0.608   0.616   0.620   0.659   0.659   0.682
  0.705   0.721   0.749   0.794   0.903   0.986   1.168   1.195
  1.259   1.281   1.330   1.356   1.372   1.390   1.418   1.468
  1.478   1.487   1.503   1.534   1.588   1.630   1.686   1.728
  1.755   1.791   1.834   1.915   1.946   1.985   2.043   2.075
  2.190   2.204   2.211   2.227   2.458   2.518   2.543   2.619
  2.641   2.689   2.718   2.838   2.888   2.924   2.970   3.210
  3.437   3.623   3.730   3.787   3.809   3.821   3.985   4.002
  4.018   4.020   4.074   4.134   4.270   4.377   4.419   4.867
  6.029   6.034   6.086   6.345   6.374   6.671  23.643  23.862
 23.902  27.863  28.366  28.370  28.391  28.549  28.555  28.584
 28.611  28.698  66.769 127.906 127.911 127.943 151.6611901.823
 --------------------------------------------------------------

          Ground-State Mulliken Net Atomic Charges

     Atom                 Charge (a.u.)
  ----------------------------------------
      1 C                    -0.275889
      2 C                    -0.275859
      3 C                    -0.054528
      4 H                     0.172196
      5 H                     0.148560
      6 F                    -0.075096
      7 I                     0.039854
      8 H                     0.148562
      9 H                     0.172199
  ----------------------------------------
  Sum of atomic charges =    -0.000000

 -----------------------------------------------------------------
                    Cartesian Multipole Moments
 -----------------------------------------------------------------
    Charge (ESU x 10^10)
                -0.0000
    Dipole Moment (Debye)
         X      -1.3691      Y       1.8188      Z       0.0003
       Tot       2.2765
    Quadrupole Moments (Debye-Ang)
        XX     -47.3689     XY      -2.2194     YY     -54.1561
        XZ       0.0001     YZ      -0.0004     ZZ     -51.7289
    Octopole Moments (Debye-Ang^2)
       XXX      31.7953    XXY      -0.1434    XYY      14.2549
       YYY      -2.1577    XXZ       0.0026    XYZ       0.0018
       YYZ       0.0035    XZZ       6.4539    YZZ      -0.4592
       ZZZ       0.0145
    Hexadecapole Moments (Debye-Ang^3)
      XXXX    -634.8642   XXXY      27.6906   XXYY    -158.0936
      XYYY      17.6895   YYYY    -195.6986   XXXZ       0.0223
      XXYZ      -0.0064   XYYZ       0.0087   YYYZ      -0.0061
      XXZZ    -126.5988   XYZZ       5.0233   YYZZ     -50.7101
      XZZZ       0.0160   YZZZ      -0.0018   ZZZZ    -130.8702
 -----------------------------------------------------------------
 Calculating analytic gradient of the SCF energy
 Gradient of SCF Energy
            1           2           3           4           5           6
    1   0.0011060   0.0011101  -0.0034856   0.0004292  -0.0000347   0.0001455
    2  -0.0000059  -0.0000029  -0.0030458   0.0000466  -0.0002829   0.0019739
    3  -0.0032937   0.0032878  -0.0000139   0.0002570   0.0004250   0.0000112
            7           8           9
    1   0.0003284  -0.0000286   0.0004299
    2   0.0015594  -0.0002884   0.0000460
    3   0.0000036  -0.0004210  -0.0002559
 Max gradient component =       3.486E-03
 RMS gradient           =       1.401E-03
 Gradient time:  CPU 6.60 s  wall 1.71 s
 Geometry Optimization Parameters
   NAtoms,    NIC,     NZ,  NCons,   NDum,   NFix, NCnnct, MaxDiis
        9      69       9       0       0       0       0       0

 Cartesian Hessian Update
 Hessian Updated using BFGS Update


** GEOMETRY OPTIMIZATION IN DELOCALIZED INTERNAL COORDINATES **
   Searching for a Minimum

   Optimization Cycle:   3

                       Coordinates (Angstroms)
     ATOM                X               Y               Z
      1  C        -1.9885615182    0.7625719590    0.7639473936
      2  C        -1.9887725692    0.7627921923   -0.7636697384
      3  C        -1.1506043903   -0.1928703180   -0.0001042619
      4  H        -2.8519098168    0.3404842135   -1.2641306024
      5  H        -1.5082068629    1.5819066280   -1.2804303167
      6  F        -1.5307819433   -1.5029073488   -0.0001154816
      7  I         1.0212078009    0.0095672848   -0.0001735667
      8  H        -1.5077780811    1.5814683583    1.2808510685
      9  H        -2.8515432301    0.3401126161    1.2645486142
   Point Group: c1    Number of degrees of freedom:    21


   Energy is  -7136.107840975

 Hessian Updated using BFGS Update

 20 Hessian modes will be used to form the next step
  Hessian Eigenvalues:
     0.015727    0.020947    0.022610    0.024851    0.030502    0.030783
     0.072011    0.080272    0.085704    0.088584    0.095949    0.111901
     0.133422    0.251101    0.258922    0.322760    0.348114    0.348126
     0.359338    0.531773

 Minimum Search - Taking Simple RFO Step
 Searching for Lamda that Minimizes Along All modes
 Value Taken    Lamda =  -0.00013984
 Step Taken.  Stepsize is  0.037078

                             Maximum     Tolerance    Cnvgd?
         Gradient           0.003397      0.000300      NO
         Displacement       0.018703      0.001200      NO
         Energy change     -0.000528      0.000001      NO


 New Cartesian Coordinates Obtained by Inverse Iteration

 Displacement from previous Coordinates is:  0.045479
 ----------------------------------------------------------------
             Standard Nuclear Orientation (Angstroms)
    I     Atom           X                Y                Z
 ----------------------------------------------------------------
    1      C      -1.9891089870     0.7645250130     0.7667947064
    2      C      -1.9892796147     0.7647101288    -0.7664191567
    3      C      -1.1476287146    -0.1855423149    -0.0000264064
    4      H      -2.8512437019     0.3365528972    -1.2651246488
    5      H      -1.5143349178     1.5859857749    -1.2856394307
    6      F      -1.5259417412    -1.4992274414    -0.0002636123
    7      I       1.0256084152    -0.0058361557    -0.0002725006
    8      H      -1.5140626810     1.5857036745     1.2860751576
    9      H      -2.8509586680     0.3362540087     1.2655990001
 ----------------------------------------------------------------
 Molecular Point Group                 C1    NOp =  1
 Largest Abelian Subgroup              C1    NOp =  1
 Nuclear Repulsion Energy =   411.9506815948 hartrees
 There are       42 alpha and       42 beta electrons
 Applying Cartesian multipole field
    Component          Value
    ---------          -----
     (2,0,0)        1.00000E-11
     (0,2,0)        2.00000E-11
     (0,0,2)       -3.00000E-11
 Nucleus-field energy     =     0.0000000063 hartrees
 Requested basis set is 6-311++G(d,p)
 There are 68 shells and 178 basis functions
 A cutoff of  1.0D-11 yielded   2092 shell pairs
 There are     14757 function pairs (     16298 Cartesian)
 Smallest overlap matrix eigenvalue = 6.02E-05
 Guess MOs from SCF MO coefficient file

 -----------------------------------------------------------------------
  General SCF calculation program by
  Eric Jon Sundstrom, Paul Horn, Yuezhi Mao, Dmitri Zuev, Alec White,
  David Stuck, Shaama M.S., Shane Yost, Joonho Lee, David Small,
  Daniel Levine, Susi Lehtola, Hugh Burton, Evgeny Epifanovsky
 -----------------------------------------------------------------------
 Exchange:     0.2000 Hartree-Fock + 0.0800 Slater + 0.7200 B88
 Correlation:  0.1900 VWN1RPA + 0.8100 LYP
 Using SG-1 standard quadrature grid
 using 4 threads for integral computing
 -------------------------------------------------------
 OpenMP Integral computing Module                
 Release: version 2.0, May 2017, Q-Chem Inc. Pleasanton 
 -------------------------------------------------------
 -------------------------------------------------------
 OpenMP BLAS3 based DFT computing Module                
 Release: version 1.0, May 2013, Q-Chem Inc. Pittsburgh 
 -------------------------------------------------------
 A restricted SCF calculation will be
 performed using DIIS
 SCF converges when DIIS error is below 1.0e-08
 ---------------------------------------
  Cycle       Energy         DIIS error
 ---------------------------------------
    1   -7136.1078678332      1.21e-04  
    2   -7136.1079346955      3.49e-05  
    3   -7136.1079360359      3.15e-05  
    4   -7136.1079388322      6.55e-06  
    5   -7136.1079389521      1.94e-06  
    6   -7136.1079389641      6.54e-07  
    7   -7136.1079389657      1.57e-07  
    8   -7136.1079389658      4.34e-08  
    9   -7136.1079389658      1.64e-08  
   10   -7136.1079389658      5.55e-09  Convergence criterion met
 ---------------------------------------
 SCF time:   CPU 21.99s  wall 6.00s 
 SCF   energy in the final basis set =    -7136.1079389658
 Total energy in the final basis set =    -7136.1079389658

 --------------------------------------------------------------

                    Orbital Energies (a.u.)
 --------------------------------------------------------------

 Alpha MOs
 -- Occupied --
*******-176.302-165.706-165.704-165.704 -35.799 -31.292 -31.286
-31.286 -24.698 -22.942 -22.941 -22.941 -22.937 -22.937 -10.314
-10.206 -10.206  -6.348  -4.760  -4.746  -4.745  -2.026  -2.021
 -2.021  -2.009  -2.009  -1.236  -0.896  -0.679  -0.644  -0.607
 -0.537  -0.517  -0.477  -0.448  -0.403  -0.400  -0.332  -0.318
 -0.274  -0.264
 -- Virtual --
 -0.062  -0.006   0.012   0.016   0.035   0.049   0.059   0.067
  0.068   0.083   0.091   0.114   0.114   0.126   0.129   0.132
  0.148   0.165   0.166   0.190   0.201   0.221   0.232   0.234
  0.253   0.261   0.268   0.285   0.324   0.326   0.369   0.379
  0.408   0.425   0.433   0.442   0.455   0.485   0.510   0.524
  0.577   0.596   0.606   0.614   0.620   0.659   0.659   0.682
  0.704   0.720   0.749   0.792   0.904   0.986   1.167   1.195
  1.258   1.280   1.330   1.355   1.373   1.390   1.417   1.468
  1.476   1.488   1.503   1.534   1.584   1.630   1.686   1.728
  1.756   1.788   1.834   1.914   1.945   1.985   2.041   2.073
  2.190   2.202   2.211   2.226   2.458   2.516   2.542   2.616
  2.639   2.688   2.718   2.836   2.888   2.920   2.969   3.205
  3.434   3.623   3.723   3.786   3.807   3.821   3.985   4.001
  4.017   4.018   4.074   4.132   4.269   4.375   4.421   4.864
  6.029   6.034   6.085   6.347   6.375   6.667  23.642  23.856
 23.902  27.863  28.366  28.370  28.391  28.549  28.555  28.584
 28.610  28.698  66.770 127.906 127.910 127.942 151.6611901.824
 --------------------------------------------------------------

          Ground-State Mulliken Net Atomic Charges

     Atom                 Charge (a.u.)
  ----------------------------------------
      1 C                    -0.275004
      2 C                    -0.275033
      3 C                    -0.056710
      4 H                     0.172285
      5 H                     0.148678
      6 F                    -0.075729
      7 I                     0.040557
      8 H                     0.148674
      9 H                     0.172283
  ----------------------------------------
  Sum of atomic charges =    -0.000000

 -----------------------------------------------------------------
                    Cartesian Multipole Moments
 -----------------------------------------------------------------
    Charge (ESU x 10^10)
                -0.0000
    Dipole Moment (Debye)
         X      -1.3651      Y       1.8344      Z       0.0005
       Tot       2.2866
    Quadrupole Moments (Debye-Ang)
        XX     -47.3609     XY      -2.2794     YY     -54.1753
        XZ      -0.0009     YZ      -0.0004     ZZ     -51.7014
    Octopole Moments (Debye-Ang^2)
       XXX      31.4878    XXY       0.0609    XYY      14.1024
       YYY      -0.9990    XXZ       0.0058    XYZ       0.0013
       YYZ       0.0072    XZZ       6.2529    YZZ      -0.0354
       ZZZ       0.0221
    Hexadecapole Moments (Debye-Ang^3)
      XXXX    -636.0579   XXXY      29.2899   XXYY    -158.3738
      XYYY      19.4471   YYYY    -195.5623   XXXZ       0.0262
      XXYZ      -0.0068   XYYZ       0.0104   YYYZ      -0.0098
      XXZZ    -126.7376   XYZZ       5.5511   YYZZ     -50.6686
      XZZZ       0.0272   YZZZ      -0.0073   ZZZZ    -131.1918
 -----------------------------------------------------------------
 Calculating analytic gradient of the SCF energy
 Gradient of SCF Energy
            1           2           3           4           5           6
    1   0.0010398   0.0010371  -0.0031603   0.0000949  -0.0001012   0.0004707
    2   0.0000159   0.0000085  -0.0010488  -0.0000860  -0.0002030   0.0007497
    3  -0.0012157   0.0012173   0.0000151   0.0000540   0.0000139  -0.0000098
            7           8           9
    1   0.0006270  -0.0001044   0.0000965
    2   0.0008496  -0.0001988  -0.0000871
    3  -0.0000043  -0.0000169  -0.0000537
 Max gradient component =       3.160E-03
 RMS gradient           =       8.220E-04
 Gradient time:  CPU 6.59 s  wall 1.71 s
 Geometry Optimization Parameters
   NAtoms,    NIC,     NZ,  NCons,   NDum,   NFix, NCnnct, MaxDiis
        9      69       9       0       0       0       0       0

 Cartesian Hessian Update
 Hessian Updated using BFGS Update


** GEOMETRY OPTIMIZATION IN DELOCALIZED INTERNAL COORDINATES **
   Searching for a Minimum

   Optimization Cycle:   4

                       Coordinates (Angstroms)
     ATOM                X               Y               Z
      1  C        -1.9891089870    0.7645250130    0.7667947064
      2  C        -1.9892796147    0.7647101288   -0.7664191567
      3  C        -1.1476287146   -0.1855423149   -0.0000264064
      4  H        -2.8512437019    0.3365528972   -1.2651246488
      5  H        -1.5143349178    1.5859857749   -1.2856394307
      6  F        -1.5259417412   -1.4992274414   -0.0002636123
      7  I         1.0256084152   -0.0058361557   -0.0002725006
      8  H        -1.5140626810    1.5857036745    1.2860751576
      9  H        -2.8509586680    0.3362540087    1.2655990001
   Point Group: c1    Number of degrees of freedom:    21


   Energy is  -7136.107938966

 Hessian Updated using BFGS Update

 21 Hessian modes will be used to form the next step
  Hessian Eigenvalues:
     0.015727    0.020947    0.021746    0.023394    0.030502    0.030787
     0.057876    0.080272    0.083991    0.088584    0.093800    0.110951
     0.135361    0.251102    0.254928    0.288519    0.348126    0.348126
     0.348411    0.353987    0.519373

 Minimum Search - Taking Simple RFO Step
 Searching for Lamda that Minimizes Along All modes
 Value Taken    Lamda =  -0.00006194
 Step Taken.  Stepsize is  0.036365

                             Maximum     Tolerance    Cnvgd?
         Gradient           0.001351      0.000300      NO
         Displacement       0.020522      0.001200      NO
         Energy change     -0.000098      0.000001      NO


 New Cartesian Coordinates Obtained by Inverse Iteration

 Displacement from previous Coordinates is:  0.040479
 ----------------------------------------------------------------
             Standard Nuclear Orientation (Angstroms)
    I     Atom           X                Y                Z
 ----------------------------------------------------------------
    1      C      -1.9893921452     0.7656161835     0.7683057455
    2      C      -1.9896085090     0.7658541207    -0.7680274796
    3      C      -1.1425515013    -0.1804881073    -0.0001163538
    4      H      -2.8500790570     0.3331168328    -1.2656680552
    5      H      -1.5207721477     1.5915308193    -1.2864270864
    6      F      -1.5222891946    -1.4962145360    -0.0000899544
    7      I       1.0277999327    -0.0201133250    -0.0001840342
    8      H      -1.5203278278     1.5910663809     1.2868601890
    9      H      -2.8497301613     0.3327572164     1.2660701375
 ----------------------------------------------------------------
 Molecular Point Group                 C1    NOp =  1
 Largest Abelian Subgroup              C1    NOp =  1
 Nuclear Repulsion Energy =   411.9983949876 hartrees
 There are       42 alpha and       42 beta electrons
 Applying Cartesian multipole field
    Component          Value
    ---------          -----
     (2,0,0)        1.00000E-11
     (0,2,0)        2.00000E-11
     (0,0,2)       -3.00000E-11
 Nucleus-field energy     =     0.0000000063 hartrees
 Requested basis set is 6-311++G(d,p)
 There are 68 shells and 178 basis functions
 A cutoff of  1.0D-11 yielded   2090 shell pairs
 There are     14751 function pairs (     16292 Cartesian)
 Smallest overlap matrix eigenvalue = 6.01E-05
 Guess MOs from SCF MO coefficient file

 -----------------------------------------------------------------------
  General SCF calculation program by
  Eric Jon Sundstrom, Paul Horn, Yuezhi Mao, Dmitri Zuev, Alec White,
  David Stuck, Shaama M.S., Shane Yost, Joonho Lee, David Small,
  Daniel Levine, Susi Lehtola, Hugh Burton, Evgeny Epifanovsky
 -----------------------------------------------------------------------
 Exchange:     0.2000 Hartree-Fock + 0.0800 Slater + 0.7200 B88
 Correlation:  0.1900 VWN1RPA + 0.8100 LYP
 Using SG-1 standard quadrature grid
 using 4 threads for integral computing
 -------------------------------------------------------
 OpenMP Integral computing Module                
 Release: version 2.0, May 2017, Q-Chem Inc. Pleasanton 
 -------------------------------------------------------
 -------------------------------------------------------
 OpenMP BLAS3 based DFT computing Module                
 Release: version 1.0, May 2013, Q-Chem Inc. Pittsburgh 
 -------------------------------------------------------
 A restricted SCF calculation will be
 performed using DIIS
 SCF converges when DIIS error is below 1.0e-08
 ---------------------------------------
  Cycle       Energy         DIIS error
 ---------------------------------------
    1   -7136.1079206501      1.08e-04  
    2   -7136.1079720337      3.25e-05  
    3   -7136.1079726783      3.23e-05  
    4   -7136.1079753331      7.01e-06  
    5   -7136.1079754812      1.71e-06  
    6   -7136.1079754919      6.91e-07  
    7   -7136.1079754941      1.69e-07  
    8   -7136.1079754941      6.42e-08  
    9   -7136.1079754941      1.87e-08  
   10   -7136.1079754941      2.78e-09  Convergence criterion met
 ---------------------------------------
 SCF time:   CPU 21.98s  wall 6.00s 
 SCF   energy in the final basis set =    -7136.1079754941
 Total energy in the final basis set =    -7136.1079754941

 --------------------------------------------------------------

                    Orbital Energies (a.u.)
 --------------------------------------------------------------

 Alpha MOs
 -- Occupied --
*******-176.302-165.706-165.704-165.704 -35.799 -31.292 -31.286
-31.286 -24.697 -22.942 -22.941 -22.941 -22.937 -22.937 -10.314
-10.206 -10.206  -6.348  -4.760  -4.746  -4.745  -2.026  -2.022
 -2.021  -2.009  -2.009  -1.234  -0.895  -0.679  -0.644  -0.606
 -0.537  -0.516  -0.476  -0.447  -0.403  -0.400  -0.333  -0.317
 -0.274  -0.264
 -- Virtual --
 -0.062  -0.006   0.012   0.017   0.035   0.049   0.058   0.067
  0.068   0.083   0.091   0.114   0.114   0.126   0.128   0.132
  0.148   0.165   0.166   0.189   0.201   0.220   0.231   0.234
  0.253   0.262   0.268   0.285   0.323   0.326   0.370   0.379
  0.409   0.426   0.433   0.442   0.455   0.486   0.510   0.524
  0.576   0.596   0.605   0.614   0.621   0.659   0.659   0.681
  0.703   0.719   0.750   0.790   0.905   0.987   1.166   1.196
  1.256   1.280   1.330   1.355   1.373   1.390   1.416   1.467
  1.476   1.488   1.502   1.535   1.582   1.630   1.686   1.728
  1.757   1.786   1.833   1.914   1.943   1.986   2.039   2.070
  2.190   2.200   2.211   2.224   2.458   2.515   2.540   2.615
  2.640   2.687   2.718   2.835   2.887   2.916   2.968   3.201
  3.431   3.623   3.719   3.786   3.806   3.822   3.985   4.000
  4.016   4.018   4.073   4.132   4.269   4.373   4.423   4.862
  6.029   6.034   6.085   6.348   6.376   6.664  23.639  23.851
 23.900  27.864  28.366  28.370  28.391  28.548  28.554  28.584
 28.610  28.698  66.771 127.906 127.910 127.942 151.6621901.824
 --------------------------------------------------------------

          Ground-State Mulliken Net Atomic Charges

     Atom                 Charge (a.u.)
  ----------------------------------------
      1 C                    -0.273781
      2 C                    -0.273741
      3 C                    -0.060858
      4 H                     0.172361
      5 H                     0.148543
      6 F                    -0.076286
      7 I                     0.042850
      8 H                     0.148545
      9 H                     0.172366
  ----------------------------------------
  Sum of atomic charges =     0.000000

 -----------------------------------------------------------------
                    Cartesian Multipole Moments
 -----------------------------------------------------------------
    Charge (ESU x 10^10)
                -0.0000
    Dipole Moment (Debye)
         X      -1.3476      Y       1.8493      Z       0.0002
       Tot       2.2882
    Quadrupole Moments (Debye-Ang)
        XX     -47.3588     XY      -2.3370     YY     -54.1728
        XZ       0.0002     YZ      -0.0004     ZZ     -51.6997
    Octopole Moments (Debye-Ang^2)
       XXX      31.3557    XXY       0.3068    XYY      13.9921
       YYY       0.1562    XXZ       0.0028    XYZ       0.0018
       YYZ       0.0036    XZZ       6.1616    YZZ       0.3376
       ZZZ       0.0152
    Hexadecapole Moments (Debye-Ang^3)
      XXXX    -636.3610   XXXY      30.6266   XXYY    -158.4168
      XYYY      20.9398   YYYY    -195.4479   XXXZ       0.0234
      XXYZ      -0.0062   XYYZ       0.0094   YYYZ      -0.0061
      XXZZ    -126.7671   XYZZ       6.0625   YYZZ     -50.6580
      XZZZ       0.0174   YZZZ      -0.0014   ZZZZ    -131.3826
 -----------------------------------------------------------------
 Calculating analytic gradient of the SCF energy
 Gradient of SCF Energy
            1           2           3           4           5           6
    1   0.0005496   0.0005534  -0.0013708  -0.0001066  -0.0001908   0.0006392
    2   0.0000748   0.0000859  -0.0003833  -0.0000609  -0.0000018   0.0000757
    3   0.0004144  -0.0004178  -0.0000212   0.0000481  -0.0001262   0.0000156
            7           8           9
    1   0.0002181  -0.0001838  -0.0001083
    2   0.0002766  -0.0000083  -0.0000587
    3   0.0000038   0.0001306  -0.0000473
 Max gradient component =       1.371E-03
 RMS gradient           =       3.687E-04
 Gradient time:  CPU 6.58 s  wall 1.70 s
 Geometry Optimization Parameters
   NAtoms,    NIC,     NZ,  NCons,   NDum,   NFix, NCnnct, MaxDiis
        9      69       9       0       0       0       0       0

 Cartesian Hessian Update
 Hessian Updated using BFGS Update


** GEOMETRY OPTIMIZATION IN DELOCALIZED INTERNAL COORDINATES **
   Searching for a Minimum

   Optimization Cycle:   5

                       Coordinates (Angstroms)
     ATOM                X               Y               Z
      1  C        -1.9893921452    0.7656161835    0.7683057455
      2  C        -1.9896085090    0.7658541207   -0.7680274796
      3  C        -1.1425515013   -0.1804881073   -0.0001163538
      4  H        -2.8500790570    0.3331168328   -1.2656680552
      5  H        -1.5207721477    1.5915308193   -1.2864270864
      6  F        -1.5222891946   -1.4962145360   -0.0000899544
      7  I         1.0277999327   -0.0201133250   -0.0001840342
      8  H        -1.5203278278    1.5910663809    1.2868601890
      9  H        -2.8497301613    0.3327572164    1.2660701375
   Point Group: c1    Number of degrees of freedom:    21


   Energy is  -7136.107975494

 Hessian Updated using BFGS Update

 21 Hessian modes will be used to form the next step
  Hessian Eigenvalues:
     0.015728    0.018557    0.020948    0.023192    0.030502    0.030803
     0.054800    0.080273    0.082680    0.088584    0.094640    0.108828
     0.132449    0.251084    0.251807    0.310886    0.348126    0.348126
     0.348331    0.357677    0.516494

 Minimum Search - Taking Simple RFO Step
 Searching for Lamda that Minimizes Along All modes
 Value Taken    Lamda =  -0.00001027
 Step Taken.  Stepsize is  0.018257

                             Maximum     Tolerance    Cnvgd?
         Gradient           0.000512      0.000300      NO
         Displacement       0.011793      0.001200      NO
         Energy change     -0.000037      0.000001      NO


 New Cartesian Coordinates Obtained by Inverse Iteration

 Displacement from previous Coordinates is:  0.015978
 ----------------------------------------------------------------
             Standard Nuclear Orientation (Angstroms)
    I     Atom           X                Y                Z
 ----------------------------------------------------------------
    1      C      -1.9899206227     0.7661038395     0.7682898147
    2      C      -1.9900908551     0.7662815897    -0.7678978195
    3      C      -1.1405499154    -0.1785300615    -0.0000163408
    4      H      -2.8483630555     0.3307786129    -1.2668538176
    5      H      -1.5226239309     1.5934810812    -1.2852525762
    6      F      -1.5233133320    -1.4942363503    -0.0003102820
    7      I       1.0283572433    -0.0244801796    -0.0002677488
    8      H      -1.5223756923     1.5932390530     1.2856774787
    9      H      -2.8480704506     0.3304880003     1.2673544000
 ----------------------------------------------------------------
 Molecular Point Group                 C1    NOp =  1
 Largest Abelian Subgroup              C1    NOp =  1
 Nuclear Repulsion Energy =   412.0265044085 hartrees
 There are       42 alpha and       42 beta electrons
 Applying Cartesian multipole field
    Component          Value
    ---------          -----
     (2,0,0)        1.00000E-11
     (0,2,0)        2.00000E-11
     (0,0,2)       -3.00000E-11
 Nucleus-field energy     =     0.0000000063 hartrees
 Requested basis set is 6-311++G(d,p)
 There are 68 shells and 178 basis functions
 A cutoff of  1.0D-11 yielded   2090 shell pairs
 There are     14751 function pairs (     16292 Cartesian)
 Smallest overlap matrix eigenvalue = 6.02E-05
 Guess MOs from SCF MO coefficient file

 -----------------------------------------------------------------------
  General SCF calculation program by
  Eric Jon Sundstrom, Paul Horn, Yuezhi Mao, Dmitri Zuev, Alec White,
  David Stuck, Shaama M.S., Shane Yost, Joonho Lee, David Small,
  Daniel Levine, Susi Lehtola, Hugh Burton, Evgeny Epifanovsky
 -----------------------------------------------------------------------
 Exchange:     0.2000 Hartree-Fock + 0.0800 Slater + 0.7200 B88
 Correlation:  0.1900 VWN1RPA + 0.8100 LYP
 Using SG-1 standard quadrature grid
 using 4 threads for integral computing
 -------------------------------------------------------
 OpenMP Integral computing Module                
 Release: version 2.0, May 2017, Q-Chem Inc. Pleasanton 
 -------------------------------------------------------
 -------------------------------------------------------
 OpenMP BLAS3 based DFT computing Module                
 Release: version 1.0, May 2013, Q-Chem Inc. Pittsburgh 
 -------------------------------------------------------
 A restricted SCF calculation will be
 performed using DIIS
 SCF converges when DIIS error is below 1.0e-08
 ---------------------------------------
  Cycle       Energy         DIIS error
 ---------------------------------------
    1   -7136.1079718866      4.74e-05  
    2   -7136.1079823689      1.31e-05  
    3   -7136.1079822403      1.61e-05  
    4   -7136.1079828561      2.47e-06  
    5   -7136.1079828763      6.60e-07  
    6   -7136.1079828778      2.81e-07  
    7   -7136.1079828782      5.25e-08  
    8   -7136.1079828783      2.47e-08  
    9   -7136.1079828782      4.00e-09  Convergence criterion met
 ---------------------------------------
 SCF time:   CPU 19.78s  wall 6.00s 
 SCF   energy in the final basis set =    -7136.1079828782
 Total energy in the final basis set =    -7136.1079828782

 --------------------------------------------------------------

                    Orbital Energies (a.u.)
 --------------------------------------------------------------

 Alpha MOs
 -- Occupied --
*******-176.303-165.706-165.704-165.704 -35.799 -31.292 -31.286
-31.286 -24.696 -22.943 -22.941 -22.941 -22.937 -22.937 -10.314
-10.206 -10.206  -6.348  -4.760  -4.746  -4.746  -2.026  -2.022
 -2.021  -2.009  -2.009  -1.234  -0.895  -0.680  -0.644  -0.606
 -0.536  -0.516  -0.475  -0.446  -0.403  -0.400  -0.332  -0.318
 -0.274  -0.265
 -- Virtual --
 -0.062  -0.006   0.012   0.017   0.035   0.049   0.058   0.067
  0.068   0.083   0.091   0.114   0.114   0.126   0.128   0.132
  0.148   0.165   0.166   0.190   0.201   0.220   0.231   0.234
  0.253   0.261   0.269   0.285   0.323   0.326   0.370   0.380
  0.409   0.426   0.433   0.442   0.455   0.486   0.510   0.524
  0.576   0.596   0.605   0.614   0.621   0.659   0.659   0.681
  0.703   0.719   0.751   0.790   0.905   0.987   1.166   1.196
  1.256   1.280   1.330   1.354   1.373   1.390   1.416   1.467
  1.476   1.488   1.501   1.536   1.581   1.630   1.685   1.728
  1.757   1.786   1.833   1.913   1.944   1.986   2.039   2.070
  2.190   2.200   2.211   2.224   2.458   2.514   2.540   2.615
  2.640   2.687   2.717   2.835   2.887   2.916   2.968   3.200
  3.431   3.623   3.719   3.786   3.806   3.823   3.985   4.000
  4.016   4.018   4.073   4.132   4.269   4.372   4.423   4.861
  6.029   6.034   6.085   6.348   6.376   6.663  23.639  23.851
 23.900  27.864  28.366  28.370  28.391  28.548  28.554  28.584
 28.610  28.698  66.772 127.906 127.910 127.942 151.6621901.824
 --------------------------------------------------------------

          Ground-State Mulliken Net Atomic Charges

     Atom                 Charge (a.u.)
  ----------------------------------------
      1 C                    -0.273462
      2 C                    -0.273504
      3 C                    -0.061928
      4 H                     0.172474
      5 H                     0.148402
      6 F                    -0.076826
      7 I                     0.043977
      8 H                     0.148397
      9 H                     0.172470
  ----------------------------------------
  Sum of atomic charges =    -0.000000

 -----------------------------------------------------------------
                    Cartesian Multipole Moments
 -----------------------------------------------------------------
    Charge (ESU x 10^10)
                -0.0000
    Dipole Moment (Debye)
         X      -1.3344      Y       1.8533      Z       0.0006
       Tot       2.2837
    Quadrupole Moments (Debye-Ang)
        XX     -47.3744     XY      -2.3514     YY     -54.1689
        XZ      -0.0011     YZ      -0.0004     ZZ     -51.6975
    Octopole Moments (Debye-Ang^2)
       XXX      31.4323    XXY       0.3674    XYY      13.9797
       YYY       0.4917    XXZ       0.0060    XYZ       0.0013
       YYZ       0.0074    XZZ       6.1449    YZZ       0.4298
       ZZZ       0.0219
    Hexadecapole Moments (Debye-Ang^3)
      XXXX    -636.8399   XXXY      31.0688   XXYY    -158.4520
      XYYY      21.3796   YYYY    -195.3290   XXXZ       0.0249
      XXYZ      -0.0072   XYYZ       0.0097   YYYZ      -0.0113
      XXZZ    -126.7763   XYZZ       6.2449   YYZZ     -50.6541
      XZZZ       0.0264   YZZZ      -0.0092   ZZZZ    -131.3650
 -----------------------------------------------------------------
 Calculating analytic gradient of the SCF energy
 Gradient of SCF Energy
            1           2           3           4           5           6
    1   0.0002274   0.0002230  -0.0005403  -0.0000893  -0.0001319   0.0004520
    2   0.0000776   0.0000681  -0.0001499  -0.0000993   0.0000087   0.0000060
    3   0.0005018  -0.0004986   0.0000205   0.0000345  -0.0001168  -0.0000154
            7           8           9
    1   0.0000823  -0.0001375  -0.0000858
    2   0.0001741   0.0000159  -0.0001011
    3  -0.0000044   0.0001119  -0.0000335
 Max gradient component =       5.403E-04
 RMS gradient           =       2.168E-04
 Gradient time:  CPU 6.58 s  wall 1.71 s
 Geometry Optimization Parameters
   NAtoms,    NIC,     NZ,  NCons,   NDum,   NFix, NCnnct, MaxDiis
        9      69       9       0       0       0       0       0

 Cartesian Hessian Update
 Hessian Updated using BFGS Update


** GEOMETRY OPTIMIZATION IN DELOCALIZED INTERNAL COORDINATES **
   Searching for a Minimum

   Optimization Cycle:   6

                       Coordinates (Angstroms)
     ATOM                X               Y               Z
      1  C        -1.9899206227    0.7661038395    0.7682898147
      2  C        -1.9900908551    0.7662815897   -0.7678978195
      3  C        -1.1405499154   -0.1785300615   -0.0000163408
      4  H        -2.8483630555    0.3307786129   -1.2668538176
      5  H        -1.5226239309    1.5934810812   -1.2852525762
      6  F        -1.5233133320   -1.4942363503   -0.0003102820
      7  I         1.0283572433   -0.0244801796   -0.0002677488
      8  H        -1.5223756923    1.5932390530    1.2856774787
      9  H        -2.8480704506    0.3304880003    1.2673544000
   Point Group: c1    Number of degrees of freedom:    21


   Energy is  -7136.107982878

 Hessian Updated using BFGS Update

 21 Hessian modes will be used to form the next step
  Hessian Eigenvalues:
     0.012682    0.015758    0.020953    0.022776    0.030507    0.030950
     0.058393    0.074188    0.080288    0.088585    0.094724    0.106617
     0.120830    0.250652    0.251126    0.305547    0.348126    0.348127
     0.348235    0.355957    0.515178

 Minimum Search - Taking Simple RFO Step
 Searching for Lamda that Minimizes Along All modes
 Value Taken    Lamda =  -0.00000593
 Step Taken.  Stepsize is  0.017538

                             Maximum     Tolerance    Cnvgd?
         Gradient           0.000420      0.000300      NO
         Displacement       0.013027      0.001200      NO
         Energy change     -0.000007      0.000001      NO


 New Cartesian Coordinates Obtained by Inverse Iteration

 Displacement from previous Coordinates is:  0.014000
 ----------------------------------------------------------------
             Standard Nuclear Orientation (Angstroms)
    I     Atom           X                Y                Z
 ----------------------------------------------------------------
    1      C      -1.9903549515     0.7661870756     0.7676756799
    2      C      -1.9905787871     0.7664419796    -0.7674236790
    3      C      -1.1390273610    -0.1774773620    -0.0001413130
    4      H      -2.8465946832     0.3289821561    -1.2683208497
    5      H      -1.5241222195     1.5953645435    -1.2829039034
    6      F      -1.5252112119    -1.4927867757    -0.0000127085
    7      I       1.0288202512    -0.0270305276    -0.0001851046
    8      H      -1.5236282417     1.5948312760     1.2833578417
    9      H      -2.8462534065     0.3286132198     1.2686771451
 ----------------------------------------------------------------
 Molecular Point Group                 C1    NOp =  1
 Largest Abelian Subgroup              C1    NOp =  1
 Nuclear Repulsion Energy =   412.0358628259 hartrees
 There are       42 alpha and       42 beta electrons
 Applying Cartesian multipole field
    Component          Value
    ---------          -----
     (2,0,0)        1.00000E-11
     (0,2,0)        2.00000E-11
     (0,0,2)       -3.00000E-11
 Nucleus-field energy     =     0.0000000063 hartrees
 Requested basis set is 6-311++G(d,p)
 There are 68 shells and 178 basis functions
 A cutoff of  1.0D-11 yielded   2090 shell pairs
 There are     14751 function pairs (     16292 Cartesian)
 Smallest overlap matrix eigenvalue = 6.02E-05
 Guess MOs from SCF MO coefficient file

 -----------------------------------------------------------------------
  General SCF calculation program by
  Eric Jon Sundstrom, Paul Horn, Yuezhi Mao, Dmitri Zuev, Alec White,
  David Stuck, Shaama M.S., Shane Yost, Joonho Lee, David Small,
  Daniel Levine, Susi Lehtola, Hugh Burton, Evgeny Epifanovsky
 -----------------------------------------------------------------------
 Exchange:     0.2000 Hartree-Fock + 0.0800 Slater + 0.7200 B88
 Correlation:  0.1900 VWN1RPA + 0.8100 LYP
 Using SG-1 standard quadrature grid
 using 4 threads for integral computing
 -------------------------------------------------------
 OpenMP Integral computing Module                
 Release: version 2.0, May 2017, Q-Chem Inc. Pleasanton 
 -------------------------------------------------------
 -------------------------------------------------------
 OpenMP BLAS3 based DFT computing Module                
 Release: version 1.0, May 2013, Q-Chem Inc. Pittsburgh 
 -------------------------------------------------------
 A restricted SCF calculation will be
 performed using DIIS
 SCF converges when DIIS error is below 1.0e-08
 ---------------------------------------
  Cycle       Energy         DIIS error
 ---------------------------------------
    1   -7136.1079771677      4.11e-05  
    2   -7136.1079858512      9.94e-06  
    3   -7136.1079857014      1.36e-05  
    4   -7136.1079861389      1.56e-06  
    5   -7136.1079861465      5.35e-07  
    6   -7136.1079861473      2.11e-07  
    7   -7136.1079861475      3.64e-08  
    8   -7136.1079861475      4.86e-09  Convergence criterion met
 ---------------------------------------
 SCF time:   CPU 17.60s  wall 5.00s 
 SCF   energy in the final basis set =    -7136.1079861475
 Total energy in the final basis set =    -7136.1079861475

 --------------------------------------------------------------

                    Orbital Energies (a.u.)
 --------------------------------------------------------------

 Alpha MOs
 -- Occupied --
*******-176.303-165.706-165.704-165.704 -35.799 -31.292 -31.286
-31.286 -24.696 -22.943 -22.941 -22.941 -22.937 -22.937 -10.314
-10.206 -10.206  -6.348  -4.761  -4.746  -4.746  -2.026  -2.022
 -2.022  -2.009  -2.009  -1.233  -0.895  -0.680  -0.643  -0.606
 -0.536  -0.516  -0.475  -0.446  -0.403  -0.400  -0.332  -0.318
 -0.275  -0.265
 -- Virtual --
 -0.061  -0.006   0.012   0.017   0.035   0.049   0.058   0.067
  0.068   0.083   0.091   0.114   0.114   0.126   0.128   0.132
  0.148   0.165   0.166   0.190   0.200   0.220   0.231   0.234
  0.253   0.261   0.269   0.285   0.323   0.326   0.370   0.380
  0.409   0.426   0.433   0.442   0.455   0.486   0.510   0.524
  0.576   0.596   0.605   0.614   0.621   0.659   0.659   0.682
  0.703   0.718   0.751   0.790   0.905   0.986   1.166   1.197
  1.257   1.281   1.331   1.354   1.373   1.390   1.415   1.468
  1.477   1.489   1.501   1.537   1.581   1.630   1.685   1.728
  1.757   1.787   1.833   1.913   1.944   1.986   2.040   2.070
  2.189   2.201   2.211   2.224   2.458   2.514   2.541   2.616
  2.640   2.688   2.717   2.835   2.886   2.917   2.967   3.200
  3.432   3.623   3.719   3.787   3.806   3.823   3.984   4.000
  4.016   4.019   4.074   4.132   4.269   4.372   4.424   4.861
  6.029   6.033   6.086   6.348   6.376   6.662  23.638  23.852
 23.900  27.864  28.366  28.369  28.391  28.548  28.554  28.584
 28.610  28.698  66.772 127.906 127.910 127.942 151.6621901.824
 --------------------------------------------------------------

          Ground-State Mulliken Net Atomic Charges

     Atom                 Charge (a.u.)
  ----------------------------------------
      1 C                    -0.273508
      2 C                    -0.273443
      3 C                    -0.062130
      4 H                     0.172567
      5 H                     0.148252
      6 F                    -0.077442
      7 I                     0.044875
      8 H                     0.148257
      9 H                     0.172573
  ----------------------------------------
  Sum of atomic charges =     0.000000

 -----------------------------------------------------------------
                    Cartesian Multipole Moments
 -----------------------------------------------------------------
    Charge (ESU x 10^10)
                -0.0000
    Dipole Moment (Debye)
         X      -1.3228      Y       1.8566      Z       0.0001
       Tot       2.2797
    Quadrupole Moments (Debye-Ang)
        XX     -47.3900     XY      -2.3615     YY     -54.1612
        XZ       0.0005     YZ      -0.0004     ZZ     -51.6988
    Octopole Moments (Debye-Ang^2)
       XXX      31.5166    XXY       0.4145    XYY      13.9687
       YYY       0.7040    XXZ       0.0022    XYZ       0.0019
       YYZ       0.0032    XZZ       6.1382    YZZ       0.4719
       ZZZ       0.0151
    Hexadecapole Moments (Debye-Ang^3)
      XXXX    -637.3574   XXXY      31.2901   XXYY    -158.4733
      XYYY      21.5799   YYYY    -195.2028   XXXZ       0.0251
      XXYZ      -0.0056   XYYZ       0.0103   YYYZ      -0.0046
      XXZZ    -126.7865   XYZZ       6.3606   YYZZ     -50.6537
      XZZZ       0.0180   YZZZ       0.0010   ZZZZ    -131.2880
 -----------------------------------------------------------------
 Calculating analytic gradient of the SCF energy
 Gradient of SCF Energy
            1           2           3           4           5           6
    1  -0.0000302  -0.0000243   0.0000938  -0.0000168  -0.0001055   0.0001741
    2   0.0000152   0.0000316  -0.0000033  -0.0001181   0.0000158  -0.0000067
    3   0.0001883  -0.0001921  -0.0000340   0.0000311  -0.0000178   0.0000255
            7           8           9
    1   0.0000254  -0.0000946  -0.0000219
    2   0.0001749   0.0000044  -0.0001138
    3   0.0000050   0.0000254  -0.0000313
 Max gradient component =       1.921E-04
 RMS gradient           =       8.568E-05
 Gradient time:  CPU 6.58 s  wall 1.70 s
 Geometry Optimization Parameters
   NAtoms,    NIC,     NZ,  NCons,   NDum,   NFix, NCnnct, MaxDiis
        9      69       9       0       0       0       0       0

 Cartesian Hessian Update
 Hessian Updated using BFGS Update


** GEOMETRY OPTIMIZATION IN DELOCALIZED INTERNAL COORDINATES **
   Searching for a Minimum

   Optimization Cycle:   7

                       Coordinates (Angstroms)
     ATOM                X               Y               Z
      1  C        -1.9903549515    0.7661870756    0.7676756799
      2  C        -1.9905787871    0.7664419796   -0.7674236790
      3  C        -1.1390273610   -0.1774773620   -0.0001413130
      4  H        -2.8465946832    0.3289821561   -1.2683208497
      5  H        -1.5241222195    1.5953645435   -1.2829039034
      6  F        -1.5252112119   -1.4927867757   -0.0000127085
      7  I         1.0288202512   -0.0270305276   -0.0001851046
      8  H        -1.5236282417    1.5948312760    1.2833578417
      9  H        -2.8462534065    0.3286132198    1.2686771451
   Point Group: c1    Number of degrees of freedom:    21


   Energy is  -7136.107986148

 Hessian Updated using BFGS Update

 21 Hessian modes will be used to form the next step
  Hessian Eigenvalues:
     0.012314    0.015808    0.020963    0.022630    0.030511    0.031221
     0.060077    0.068316    0.080315    0.088587    0.094549    0.107807
     0.122584    0.251018    0.251637    0.290225    0.348126    0.348128
     0.348206    0.354018    0.515359

 Minimum Search - Taking Simple RFO Step
 Searching for Lamda that Minimizes Along All modes
 Value Taken    Lamda =   0.00000000
 Step Taken.  Stepsize is  0.002784

                             Maximum     Tolerance    Cnvgd?
         Gradient           0.000108      0.000300     YES
         Displacement       0.001726      0.001200      NO
         Energy change     -0.000003      0.000001      NO


 New Cartesian Coordinates Obtained by Inverse Iteration

 Displacement from previous Coordinates is:  0.002429
 ----------------------------------------------------------------
             Standard Nuclear Orientation (Angstroms)
    I     Atom           X                Y                Z
 ----------------------------------------------------------------
    1      C      -1.9904750479     0.7661548514     0.7675891083
    2      C      -1.9906377634     0.7663165884    -0.7671751710
    3      C      -1.1390900052    -0.1775792562     0.0000050325
    4      H      -2.8463207067     0.3289057018    -1.2686468829
    5      H      -1.5238675193     1.5951981617    -1.2824195910
    6      F      -1.5255718988    -1.4927888449    -0.0003700675
    7      I       1.0286975151    -0.0267159304    -0.0002710792
    8      H      -1.5236641679     1.5950154694     1.2828316109
    9      H      -2.8460210171     0.3286188440     1.2691801484
 ----------------------------------------------------------------
 Molecular Point Group                 C1    NOp =  1
 Largest Abelian Subgroup              C1    NOp =  1
 Nuclear Repulsion Energy =   412.0424246988 hartrees
 There are       42 alpha and       42 beta electrons
 Applying Cartesian multipole field
    Component          Value
    ---------          -----
     (2,0,0)        1.00000E-11
     (0,2,0)        2.00000E-11
     (0,0,2)       -3.00000E-11
 Nucleus-field energy     =     0.0000000063 hartrees
 Requested basis set is 6-311++G(d,p)
 There are 68 shells and 178 basis functions
 A cutoff of  1.0D-11 yielded   2090 shell pairs
 There are     14751 function pairs (     16292 Cartesian)
 Smallest overlap matrix eigenvalue = 6.02E-05
 Guess MOs from SCF MO coefficient file

 -----------------------------------------------------------------------
  General SCF calculation program by
  Eric Jon Sundstrom, Paul Horn, Yuezhi Mao, Dmitri Zuev, Alec White,
  David Stuck, Shaama M.S., Shane Yost, Joonho Lee, David Small,
  Daniel Levine, Susi Lehtola, Hugh Burton, Evgeny Epifanovsky
 -----------------------------------------------------------------------
 Exchange:     0.2000 Hartree-Fock + 0.0800 Slater + 0.7200 B88
 Correlation:  0.1900 VWN1RPA + 0.8100 LYP
 Using SG-1 standard quadrature grid
 using 4 threads for integral computing
 -------------------------------------------------------
 OpenMP Integral computing Module                
 Release: version 2.0, May 2017, Q-Chem Inc. Pleasanton 
 -------------------------------------------------------
 -------------------------------------------------------
 OpenMP BLAS3 based DFT computing Module                
 Release: version 1.0, May 2013, Q-Chem Inc. Pittsburgh 
 -------------------------------------------------------
 A restricted SCF calculation will be
 performed using DIIS
 SCF converges when DIIS error is below 1.0e-08
 ---------------------------------------
  Cycle       Energy         DIIS error
 ---------------------------------------
    1   -7136.1079860981      6.12e-06  
    2   -7136.1079863091      1.25e-06  
    3   -7136.1079863086      1.41e-06  
    4   -7136.1079863157      3.51e-07  
    5   -7136.1079863161      9.61e-08  
    6   -7136.1079863160      3.01e-08  
    7   -7136.1079863162      9.17e-09  Convergence criterion met
 ---------------------------------------
 SCF time:   CPU 15.40s  wall 4.00s 
 SCF   energy in the final basis set =    -7136.1079863162
 Total energy in the final basis set =    -7136.1079863162

 --------------------------------------------------------------

                    Orbital Energies (a.u.)
 --------------------------------------------------------------

 Alpha MOs
 -- Occupied --
*******-176.303-165.706-165.704-165.704 -35.799 -31.292 -31.286
-31.286 -24.696 -22.943 -22.941 -22.941 -22.937 -22.937 -10.313
-10.206 -10.206  -6.348  -4.761  -4.746  -4.746  -2.026  -2.022
 -2.022  -2.009  -2.009  -1.233  -0.895  -0.680  -0.643  -0.606
 -0.536  -0.516  -0.475  -0.446  -0.403  -0.400  -0.332  -0.318
 -0.275  -0.265
 -- Virtual --
 -0.061  -0.006   0.012   0.017   0.035   0.049   0.058   0.067
  0.068   0.083   0.091   0.114   0.114   0.126   0.128   0.132
  0.148   0.165   0.166   0.190   0.200   0.220   0.231   0.234
  0.253   0.261   0.269   0.285   0.323   0.326   0.370   0.380
  0.409   0.426   0.433   0.442   0.455   0.486   0.510   0.524
  0.576   0.596   0.605   0.614   0.621   0.659   0.659   0.682
  0.703   0.718   0.751   0.790   0.905   0.986   1.166   1.197
  1.257   1.281   1.331   1.354   1.373   1.390   1.415   1.468
  1.477   1.489   1.501   1.537   1.581   1.630   1.686   1.728
  1.757   1.787   1.833   1.913   1.944   1.986   2.040   2.070
  2.189   2.201   2.211   2.224   2.458   2.514   2.541   2.616
  2.640   2.688   2.717   2.836   2.886   2.918   2.967   3.200
  3.432   3.623   3.719   3.787   3.806   3.823   3.984   4.000
  4.016   4.019   4.074   4.132   4.269   4.372   4.423   4.861
  6.029   6.034   6.086   6.348   6.376   6.662  23.638  23.853
 23.900  27.864  28.366  28.369  28.391  28.548  28.554  28.584
 28.610  28.698  66.772 127.906 127.910 127.942 151.6621901.824
 --------------------------------------------------------------

          Ground-State Mulliken Net Atomic Charges

     Atom                 Charge (a.u.)
  ----------------------------------------
      1 C                    -0.273454
      2 C                    -0.273518
      3 C                    -0.062049
      4 H                     0.172585
      5 H                     0.148238
      6 F                    -0.077506
      7 I                     0.044895
      8 H                     0.148231
      9 H                     0.172579
  ----------------------------------------
  Sum of atomic charges =    -0.000000

 -----------------------------------------------------------------
                    Cartesian Multipole Moments
 -----------------------------------------------------------------
    Charge (ESU x 10^10)
                -0.0000
    Dipole Moment (Debye)
         X      -1.3222      Y       1.8565      Z       0.0006
       Tot       2.2792
    Quadrupole Moments (Debye-Ang)
        XX     -47.3924     XY      -2.3606     YY     -54.1603
        XZ      -0.0014     YZ      -0.0004     ZZ     -51.6983
    Octopole Moments (Debye-Ang^2)
       XXX      31.5434    XXY       0.4113    XYY      13.9745
       YYY       0.6825    XXZ       0.0065    XYZ       0.0013
       YYZ       0.0079    XZZ       6.1413    YZZ       0.4605
       ZZZ       0.0223
    Hexadecapole Moments (Debye-Ang^3)
      XXXX    -637.4019   XXXY      31.2540   XXYY    -158.4690
      XYYY      21.5343   YYYY    -195.1897   XXXZ       0.0241
      XXYZ      -0.0077   XYYZ       0.0091   YYYZ      -0.0125
      XXZZ    -126.7730   XYZZ       6.3522   YYZZ     -50.6557
      XZZZ       0.0265   YZZZ      -0.0113   ZZZZ    -131.2656
 -----------------------------------------------------------------
 Calculating analytic gradient of the SCF energy
 Gradient of SCF Energy
            1           2           3           4           5           6
    1  -0.0000301  -0.0000360   0.0000854   0.0000007  -0.0000874   0.0001374
    2   0.0000020  -0.0000131   0.0000160  -0.0001085  -0.0000017   0.0000082
    3   0.0000410  -0.0000372   0.0000310   0.0000153  -0.0000062  -0.0000235
            7           8           9
    1   0.0000192  -0.0000963   0.0000070
    2   0.0001999   0.0000094  -0.0001123
    3  -0.0000055  -0.0000013  -0.0000136
 Max gradient component =       1.999E-04
 RMS gradient           =       6.545E-05
 Gradient time:  CPU 6.59 s  wall 1.70 s
 Geometry Optimization Parameters
   NAtoms,    NIC,     NZ,  NCons,   NDum,   NFix, NCnnct, MaxDiis
        9      69       9       0       0       0       0       0

 Cartesian Hessian Update
 Hessian Updated using BFGS Update


** GEOMETRY OPTIMIZATION IN DELOCALIZED INTERNAL COORDINATES **
   Searching for a Minimum

   Optimization Cycle:   8

                       Coordinates (Angstroms)
     ATOM                X               Y               Z
      1  C        -1.9904750479    0.7661548514    0.7675891083
      2  C        -1.9906377634    0.7663165884   -0.7671751710
      3  C        -1.1390900052   -0.1775792562    0.0000050325
      4  H        -2.8463207067    0.3289057018   -1.2686468829
      5  H        -1.5238675193    1.5951981617   -1.2824195910
      6  F        -1.5255718988   -1.4927888449   -0.0003700675
      7  I         1.0286975151   -0.0267159304   -0.0002710792
      8  H        -1.5236641679    1.5950154694    1.2828316109
      9  H        -2.8460210171    0.3286188440    1.2691801484
   Point Group: c1    Number of degrees of freedom:    21


   Energy is  -7136.107986316

 Hessian Updated using BFGS Update

 21 Hessian modes will be used to form the next step
  Hessian Eigenvalues:
     0.012336    0.016454    0.021054    0.022520    0.030518    0.037231
     0.053268    0.062289    0.080925    0.088635    0.094708    0.107278
     0.122529    0.250844    0.252256    0.270986    0.348126    0.348156
     0.348184    0.353785    0.515396

 Minimum Search - Taking Simple RFO Step
 Searching for Lamda that Minimizes Along All modes
 Value Taken    Lamda =   0.00000000
 Step Taken.  Stepsize is  0.001143

                             Maximum     Tolerance    Cnvgd?
         Gradient           0.000030      0.000300     YES
         Displacement       0.000633      0.001200     YES
         Energy change     -0.000000      0.000001     YES


                       Distance Matrix (Angstroms)
             C (  1)   C (  2)   C (  3)   H (  4)   H (  5)   F (  6)
   C (  2)  1.534764
   C (  3)  1.484815  1.484802
   H (  4)  2.251647  1.083972  2.186468
   H (  5)  2.259994  1.081848  2.221577  1.831002
   F (  6)  2.430786  2.430604  1.370819  2.582920  3.343549
   I (  7)  3.214600  3.214565  2.173031  4.092800  3.284829  2.945108
   H (  8)  1.081849  2.259941  2.221629  3.140461  2.565251  3.343822
   H (  9)  1.083970  2.251667  2.186471  2.537827  3.140537  2.583190
             I (  7)   H (  8)
   H (  8)  3.284953
   H (  9)  4.092825  1.831004

 Final energy is   -7136.1079863161822     


 ******************************
 **  OPTIMIZATION CONVERGED  **
 ******************************

                       Coordinates (Angstroms)
     ATOM                X               Y               Z
      1  C        -1.9904750479    0.7661548514    0.7675891083
      2  C        -1.9906377634    0.7663165884   -0.7671751710
      3  C        -1.1390900052   -0.1775792562    0.0000050325
      4  H        -2.8463207067    0.3289057018   -1.2686468829
      5  H        -1.5238675193    1.5951981617   -1.2824195910
      6  F        -1.5255718988   -1.4927888449   -0.0003700675
      7  I         1.0286975151   -0.0267159304   -0.0002710792
      8  H        -1.5236641679    1.5950154694    1.2828316109
      9  H        -2.8460210171    0.3286188440    1.2691801484

Z-matrix Print:
$molecule
0 1
I 
C  1 2.173031
F  2 1.370819 1 110.356705
C  2 1.484802 1 121.865408 3 -142.502671 0
H  4 1.081848 2 119.057977 1 -4.522328 0
H  4 1.083972 2 115.800240 1 139.992355 0
C  2 1.484815 1 121.867101 3 142.529366 0
H  7 1.081849 2 119.061531 1 4.527453 0
H  7 1.083970 2 115.799708 1 -139.992701 0
$end


 --------------------------------------------------------------

                    Orbital Energies (a.u.)
 --------------------------------------------------------------

 Alpha MOs
 -- Occupied --
*******-176.303-165.706-165.704-165.704 -35.799 -31.292 -31.286
-31.286 -24.696 -22.943 -22.941 -22.941 -22.937 -22.937 -10.313
-10.206 -10.206  -6.348  -4.761  -4.746  -4.746  -2.026  -2.022
 -2.022  -2.009  -2.009  -1.233  -0.895  -0.680  -0.643  -0.606
 -0.536  -0.516  -0.475  -0.446  -0.403  -0.400  -0.332  -0.318
 -0.275  -0.265
 -- Virtual --
 -0.061  -0.006   0.012   0.017   0.035   0.049   0.058   0.067
  0.068   0.083   0.091   0.114   0.114   0.126   0.128   0.132
  0.148   0.165   0.166   0.190   0.200   0.220   0.231   0.234
  0.253   0.261   0.269   0.285   0.323   0.326   0.370   0.380
  0.409   0.426   0.433   0.442   0.455   0.486   0.510   0.524
  0.576   0.596   0.605   0.614   0.621   0.659   0.659   0.682
  0.703   0.718   0.751   0.790   0.905   0.986   1.166   1.197
  1.257   1.281   1.331   1.354   1.373   1.390   1.415   1.468
  1.477   1.489   1.501   1.537   1.581   1.630   1.686   1.728
  1.757   1.787   1.833   1.913   1.944   1.986   2.040   2.070
  2.189   2.201   2.211   2.224   2.458   2.514   2.541   2.616
  2.640   2.688   2.717   2.836   2.886   2.918   2.967   3.200
  3.432   3.623   3.719   3.787   3.806   3.823   3.984   4.000
  4.016   4.019   4.074   4.132   4.269   4.372   4.423   4.861
  6.029   6.034   6.086   6.348   6.376   6.662  23.638  23.853
 23.900  27.864  28.366  28.369  28.391  28.548  28.554  28.584
 28.610  28.698  66.772 127.906 127.910 127.942 151.6621901.824
 --------------------------------------------------------------

          Ground-State Mulliken Net Atomic Charges

     Atom                 Charge (a.u.)
  ----------------------------------------
      1 C                    -0.273454
      2 C                    -0.273518
      3 C                    -0.062049
      4 H                     0.172585
      5 H                     0.148238
      6 F                    -0.077506
      7 I                     0.044895
      8 H                     0.148231
      9 H                     0.172579
  ----------------------------------------
  Sum of atomic charges =    -0.000000

 -----------------------------------------------------------------
                    Cartesian Multipole Moments
 -----------------------------------------------------------------
    Charge (ESU x 10^10)
                -0.0000
    Dipole Moment (Debye)
         X      -1.3222      Y       1.8565      Z       0.0006
       Tot       2.2792
    Quadrupole Moments (Debye-Ang)
        XX     -47.3924     XY      -2.3606     YY     -54.1603
        XZ      -0.0014     YZ      -0.0004     ZZ     -51.6983
    Octopole Moments (Debye-Ang^2)
       XXX      31.5434    XXY       0.4113    XYY      13.9745
       YYY       0.6825    XXZ       0.0065    XYZ       0.0013
       YYZ       0.0079    XZZ       6.1413    YZZ       0.4605
       ZZZ       0.0223
    Hexadecapole Moments (Debye-Ang^3)
      XXXX    -637.4019   XXXY      31.2540   XXYY    -158.4690
      XYYY      21.5343   YYYY    -195.1897   XXXZ       0.0241
      XXYZ      -0.0077   XYYZ       0.0091   YYYZ      -0.0125
      XXZZ    -126.7730   XYZZ       6.3522   YYZZ     -50.6557
      XZZZ       0.0265   YZZZ      -0.0113   ZZZZ    -131.2656
 -----------------------------------------------------------------
Archival summary:
1\1\garfield\OPT\ProcedureUnspecified\BasisUnspecified\1134\taweetha\WedOct1000:01:122018WedOct1000:01:122018\0\\#,OPT,ProcedureUnspecified,BasisUnspecified,\\0,1\I\C,1,2.17303\F,2,1.37082,1,110.357\C,2,1.4848,1,121.865,3,-142.503,0\H,4,1.08185,2,119.058,1,-4.52233,0\H,4,1.08397,2,115.8,1,139.992,0\C,2,1.48482,1,121.867,3,142.529,0\H,7,1.08185,2,119.062,1,4.52745,0\H,7,1.08397,2,115.8,1,-139.993,0\\\@

 Total job time:  58.31s(wall), 224.79s(cpu) 
 Wed Oct 10 00:01:12 2018

        *************************************************************
        *                                                           *
        *  Thank you very much for using Q-Chem.  Have a nice day.  *
        *                                                           *
        *************************************************************


 
User input: 2 of 2 
 
Q-Chem Developer Version!
                  Welcome to Q-Chem
     A Quantum Leap Into The Future Of Chemistry


 Q-Chem 5.1, Q-Chem, Inc., Pleasanton, CA (2018)

 Yihan Shao,  Zhengting Gan,  E. Epifanovsky,  A. T. B. Gilbert,  M. Wormit,  
 J. Kussmann,  A. W. Lange,  A. Behn,  Jia Deng,  Xintian Feng,  D. Ghosh,  
 M. Goldey,  P. R. Horn,  L. D. Jacobson,  I. Kaliman,  T. Kus,  A. Landau,  
 Jie Liu,  E. I. Proynov,  R. M. Richard,  R. P. Steele,  E. J. Sundstrom,  
 H. L. Woodcock III,  P. M. Zimmerman,  D. Zuev,  B. Albrecht,  E. Alguire,  
 S. A. Baeppler,  D. Barton,  Z. Benda,  Y. A. Bernard,  E. J. Berquist,  
 K. B. Bravaya,  H. Burton,  D. Casanova,  Chun-Min Chang,  Yunqing Chen,  
 A. Chien,  K. D. Closser,  M. P. Coons,  S. Coriani,  S. Dasgupta,  
 A. L. Dempwolff,  M. Diedenhofen,  Hainam Do,  R. G. Edgar,  Po-Tung Fang,  
 S. Faraji,  S. Fatehi,  Qingguo Feng,  K. D. Fenk,  J. Fosso-Tande,  
 Qinghui Ge,  A. Ghysels,  G. Gidofalvi,  J. Gomes,  J. Gonthier,  A. Gunina,  
 D. Hait,  M. W. D. Hanson-Heine,  P. H. P. Harbach,  A. W. Hauser,  
 J. E. Herr,  E. G. Hohenstein,  Z. C. Holden,  Kerwin Hui,  B. C. Huynh,  
 T.-C. Jagau,  Hyunjun Ji,  B. Kaduk,  K. Khistyaev,  Jaehoon Kim,  
 P. Klunzinger,  K. Koh,  D. Kosenkov,  L. Koulias,  T. Kowalczyk,  
 C. M. Krauter,  A. Kunitsa,  Ka Un Lao,  A. Laurent,  K. V. Lawler,  
 Joonho Lee,  D. Lefrancois,  S. Lehtola,  D. S. Levine,  Yi-Pei Li,  
 You-Sheng Lin,  Fenglai Liu,  E. Livshits,  A. Luenser,  P. Manohar,  
 E. Mansoor,  S. F. Manzer,  Shan-Ping Mao,  Yuezhi Mao,  N. Mardirossian,  
 A. V. Marenich,  T. Markovich,  L. A. Martinez-Martinez,  S. A. Maurer,  
 N. J. Mayhall,  S. C. McKenzie,  J.-M. Mewes,  A. F. Morrison,  
 J. W. Mullinax,  K. Nanda,  T. S. Nguyen-Beck,  R. Olivares-Amaya,  
 J. A. Parkhill,  T. M. Perrine,  F. Plasser,  P. Pokhilko,  S. Prager,  
 A. Prociuk,  E. Ramos,  D. R. Rehn,  F. Rob,  M. Schneider,  N. Sergueev,  
 S. M. Sharada,  S. Sharma,  D. W. Small,  T. Stauch,  T. Stein,  
 Yu-Chuan Su,  A. J. W. Thom,  A. Tkatchenko,  T. Tsuchimochi,  N. M. Tubman,  
 L. Vogt,  M. L. Vidal,  O. Vydrov,  M. A. Watson,  J. Wenzel,  
 M. de Wergifosse,  T. A. Wesolowski,  A. White,  J. Witte,  A. Yamada,  
 Jun Yang,  K. Yao,  S. Yeganeh,  S. R. Yost,  Zhi-Qiang You,  A. Zech,  
 Igor Ying Zhang,  Xing Zhang,  Yan Zhao,  Ying Zhu,  B. R. Brooks,  
 G. K. L. Chan,  C. J. Cramer,  M. S. Gordon,  W. J. Hehre,  A. Klamt,  
 M. W. Schmidt,  C. D. Sherrill,  D. G. Truhlar,  A. Aspuru-Guzik,  R. Baer,  
 A. T. Bell,  N. A. Besley,  Jeng-Da Chai,  A. E. DePrince, III,  
 R. A. DiStasio Jr.,  A. Dreuw,  B. D. Dunietz,  T. R. Furlani,  
 Chao-Ping Hsu,  Yousung Jung,  Jing Kong,  D. S. Lambrecht,  WanZhen Liang,  
 C. Ochsenfeld,  V. A. Rassolov,  L. V. Slipchenko,  J. E. Subotnik,  
 T. Van Voorhis,  J. M. Herbert,  A. I. Krylov,  P. M. W. Gill,  M. Head-Gordon

 Contributors to earlier versions of Q-Chem not listed above: 
 R. D. Adamson,  B. Austin,  J. Baker,  G. J. O. Beran,  K. Brandhorst,  
 S. T. Brown,  E. F. C. Byrd,  A. K. Chakraborty,  C.-L. Cheng,  
 Siu Hung Chien,  D. M. Chipman,  D. L. Crittenden,  H. Dachsel,  
 R. J. Doerksen,  A. D. Dutoi,  L. Fusti-Molnar,  W. A. Goddard III,  
 A. Golubeva-Zadorozhnaya,  S. R. Gwaltney,  G. Hawkins,  A. Heyden,  
 S. Hirata,  G. Kedziora,  F. J. Keil,  C. Kelley,  Jihan Kim,  R. A. King,  
 R. Z. Khaliullin,  P. P. Korambath,  W. Kurlancheek,  A. M. Lee,  M. S. Lee,  
 S. V. Levchenko,  Ching Yeh Lin,  D. Liotard,  R. C. Lochan,  I. Lotan,  
 P. E. Maslen,  N. Nair,  D. P. O'Neill,  D. Neuhauser,  E. Neuscamman,  
 C. M. Oana,  R. Olson,  B. Peters,  R. Peverati,  P. A. Pieniazek,  
 Y. M. Rhee,  J. Ritchie,  M. A. Rohrdanz,  E. Rosta,  N. J. Russ,  
 H. F. Schaefer III,  N. E. Schultz,  N. Shenvi,  A. C. Simmonett,  A. Sodt,  
 D. Stuck,  K. S. Thanthiriwatte,  V. Vanovschi,  Tao Wang,  A. Warshel,  
 C. F. Williams,  Q. Wu,  X. Xu,  W. Zhang

 Please cite Q-Chem as follows:
 Y. Shao et al., Mol. Phys. 113, 184-215 (2015)
 DOI: 10.1080/00268976.2014.952696

 Q-Chem 5.1.1 for Intel X86 EM64T Linux

 Parts of Q-Chem use Armadillo 8.300.2 (Tropical Shenanigans).
 http://arma.sourceforge.net/

 Q-Chem begins on Wed Oct 10 00:01:12 2018  

Host: 
0

     Scratch files written to /scratch/taweetham/qchem21520//
The previous job contains 0 fragments, simply inherited here
Input Ideriv = 2
Curr. Ideriv = -1
Max.  Ideriv = 2

Checking the input file for inconsistencies... 	...done.

--------------------------------------------------------------
User input:
--------------------------------------------------------------

$molecule
read
$end

$rem
   job_type 	frequency
   basis 	6-311++g**
   method	b3lyp	
$end


--------------------------------------------------------------
 ----------------------------------------------------------------
             Standard Nuclear Orientation (Angstroms)
    I     Atom           X                Y                Z
 ----------------------------------------------------------------
    1      C      -2.0361986693     0.7214042415     0.7673164352
    2      C      -2.0361980887     0.7210971099    -0.7674478304
    3      C      -1.1484187142    -0.1884905066     0.0001044901
    4      H      -2.8740368854     0.2503560623    -1.2688702847
    5      H      -1.6021940898     1.5674694984    -1.2828993264
    6      F      -1.4830909101    -1.5178283787     0.0000929109
    7      I       1.0117965195     0.0471632325    -0.0000040322
    8      H      -1.6022670565     1.5680677324     1.2823518193
    9      H      -2.8740064791     0.2508457221     1.2689567330
 ----------------------------------------------------------------
 Molecular Point Group                 C1    NOp =  1
 Largest Abelian Subgroup              C1    NOp =  1
 Nuclear Repulsion Energy =   412.0424246988 hartrees
 There are       42 alpha and       42 beta electrons
 Requested basis set is 6-311++G(d,p)
 There are 68 shells and 178 basis functions

 Total QAlloc Memory Limit   2000 MB
 Mega-Array Size       188 MB
 MEM_STATIC part       192 MB

                       Distance Matrix (Angstroms)
             C (  1)   C (  2)   C (  3)   H (  4)   H (  5)   F (  6)
   C (  2)  1.534764
   C (  3)  1.484815  1.484802
   H (  4)  2.251647  1.083972  2.186468
   H (  5)  2.259994  1.081848  2.221577  1.831002
   F (  6)  2.430786  2.430604  1.370819  2.582920  3.343549
   I (  7)  3.214600  3.214565  2.173031  4.092800  3.284829  2.945108
   H (  8)  1.081849  2.259941  2.221629  3.140461  2.565251  3.343822
   H (  9)  1.083970  2.251667  2.186471  2.537827  3.140537  2.583190
             I (  7)   H (  8)
   H (  8)  3.284953
   H (  9)  4.092825  1.831004

 A cutoff of  1.0D-11 yielded   2090 shell pairs
 There are     14751 function pairs (     16292 Cartesian)

 -------------------------------------------------------
 OpenMP Integral Computing Module                       
 Release: version 1.0, May 2013, Q-Chem Inc. Pittsburgh 
 -------------------------------------------------------
 Integral Job Info:
 Integral job number is                      11
 Integral operator is                         1
 short-range coefficients                     0
 long-range coefficients              100000000
 Omega coefficients                           0
 if combine SR and LR in K                    0
 Integral screening is                        0
 Integral computing path is                   2
 max size of driver memory is            800000
 size of driver memory is                593474
 size of scratch memory is             11861008
 max col of scratch BK array               1296
 max len of scratch array in speh3          155
 max len of scratch index in speh4           18
 max int batch size is                      520
 min int batch size is                       52
 fixed nKL is                                52
 max L of basis functions is                  2
 order of int derivative is                   0
 number of shells is                         68
 number of basis is                         187
 number of cartesian basis is               187
 number of contracted shell pairs          2090
 number of primitive shell pairs           4579
 maxK2 (contraction) of shell pair           36
 max number of K2 of shell pair               1
 max number of CS2 of shell pair            247
 max number of PS2 of shell pair            378
 mem total for path MDJ                  525532
 -------------------------------------------------------
 Smallest overlap matrix eigenvalue = 6.02E-05
 Guess from superposition of atomic densities
 Warning:  Energy on first SCF cycle will be non-variational
 SAD guess density has 84.000000 electrons

 -----------------------------------------------------------------------
  General SCF calculation program by
  Eric Jon Sundstrom, Paul Horn, Yuezhi Mao, Dmitri Zuev, Alec White,
  David Stuck, Shaama M.S., Shane Yost, Joonho Lee, David Small,
  Daniel Levine, Susi Lehtola, Hugh Burton, Evgeny Epifanovsky
 -----------------------------------------------------------------------
 Exchange:     0.2000 Hartree-Fock + 0.0800 Slater + 0.7200 B88
 Correlation:  0.1900 VWN1RPA + 0.8100 LYP
 Using SG-1 standard quadrature grid
 using 4 threads for integral computing
 -------------------------------------------------------
 OpenMP Integral computing Module                
 Release: version 2.0, May 2017, Q-Chem Inc. Pleasanton 
 -------------------------------------------------------
 -------------------------------------------------------
 OpenMP BLAS3 based DFT computing Module                
 Release: version 1.0, May 2013, Q-Chem Inc. Pittsburgh 
 -------------------------------------------------------
 A restricted SCF calculation will be
 performed using DIIS
 SCF converges when DIIS error is below 1.0e-08
 ---------------------------------------
  Cycle       Energy         DIIS error
 ---------------------------------------
    1   -7136.8735738825      4.22e-02  
    2   -7136.0321758310      4.63e-03  
    3   -7135.9874697290      5.77e-03  
    4   -7136.1073175922      4.11e-04  
    5   -7136.1078146807      2.14e-04  
    6   -7136.1079203637      7.30e-05  
    7   -7136.1079356218      2.55e-05  
    8   -7136.1079368591      3.26e-06  
    9   -7136.1079368774      2.07e-06  
   10   -7136.1079368934      4.28e-07  
   11   -7136.1079368942      5.31e-08  
   12   -7136.1079368943      1.18e-08  
   13   -7136.1079368943      2.81e-09  Convergence criterion met
 ---------------------------------------
 SCF time:   CPU 27.76s  wall 8.00s 
 SCF   energy in the final basis set =    -7136.1079368943
 Total energy in the final basis set =    -7136.1079368943

 --------------------------------------------------------------

                    Orbital Energies (a.u.)
 --------------------------------------------------------------

 Alpha MOs
 -- Occupied --
*******-176.303-165.706-165.704-165.704 -35.799 -31.292 -31.286
-31.286 -24.696 -22.943 -22.941 -22.941 -22.937 -22.937 -10.314
-10.206 -10.206  -6.348  -4.761  -4.746  -4.746  -2.026  -2.022
 -2.022  -2.009  -2.009  -1.233  -0.895  -0.680  -0.643  -0.606
 -0.536  -0.516  -0.475  -0.446  -0.403  -0.400  -0.332  -0.318
 -0.275  -0.265
 -- Virtual --
 -0.061  -0.006   0.012   0.017   0.035   0.049   0.058   0.067
  0.068   0.083   0.091   0.114   0.114   0.126   0.128   0.132
  0.148   0.165   0.166   0.190   0.201   0.220   0.231   0.234
  0.253   0.261   0.269   0.285   0.323   0.326   0.370   0.380
  0.409   0.426   0.433   0.442   0.455   0.486   0.510   0.524
  0.576   0.596   0.605   0.614   0.621   0.659   0.659   0.682
  0.703   0.718   0.751   0.790   0.905   0.986   1.166   1.197
  1.257   1.281   1.331   1.354   1.373   1.390   1.415   1.468
  1.477   1.489   1.501   1.537   1.581   1.630   1.686   1.728
  1.757   1.787   1.833   1.913   1.944   1.986   2.040   2.070
  2.189   2.201   2.211   2.224   2.458   2.514   2.541   2.616
  2.640   2.688   2.717   2.836   2.886   2.918   2.967   3.200
  3.432   3.623   3.719   3.787   3.806   3.823   3.984   4.000
  4.016   4.019   4.073   4.132   4.269   4.372   4.423   4.861
  6.029   6.033   6.086   6.348   6.376   6.662  23.638  23.853
 23.900  27.863  28.366  28.369  28.391  28.548  28.554  28.584
 28.610  28.698  66.772 127.906 127.910 127.942 151.6621901.824
 --------------------------------------------------------------

          Ground-State Mulliken Net Atomic Charges

     Atom                 Charge (a.u.)
  ----------------------------------------
      1 C                    -0.273476
      2 C                    -0.273532
      3 C                    -0.061881
      4 H                     0.172551
      5 H                     0.148300
      6 F                    -0.077501
      7 I                     0.044699
      8 H                     0.148295
      9 H                     0.172546
  ----------------------------------------
  Sum of atomic charges =     0.000000

 -----------------------------------------------------------------
                    Cartesian Multipole Moments
 -----------------------------------------------------------------
    Charge (ESU x 10^10)
                -0.0000
    Dipole Moment (Debye)
         X      -1.3950      Y       1.8026      Z      -0.0001
       Tot       2.2793
    Quadrupole Moments (Debye-Ang)
        XX     -47.1715     XY      -2.1665     YY     -54.2143
        XZ      -0.0004     YZ       0.0004     ZZ     -51.6990
    Octopole Moments (Debye-Ang^2)
       XXX      33.9065    XXY      -0.9575    XYY      14.7395
       YYY      -3.1428    XXZ       0.0009    XYZ      -0.0015
       YYZ       0.0007    XZZ       7.0033    YZZ      -1.0343
       ZZZ      -0.0007
    Hexadecapole Moments (Debye-Ang^3)
      XXXX    -644.0465   XXXY      25.8758   XXYY    -158.0381
      XYYY      12.0033   YYYY    -192.7314   XXXZ      -0.0063
      XXYZ       0.0039   XYYZ      -0.0019   YYYZ       0.0027
      XXZZ    -127.3815   XYZZ       3.5769   YYZZ     -50.2862
      XZZZ      -0.0008   YZZZ      -0.0029   ZZZZ    -131.2688
 -----------------------------------------------------------------
 Calculating MO derivatives via CPSCF
 D1JvT checksum  = 505872 31120.3844144480
 D1KAT checksum  = 1093608 1889.8546408179
   1         3          27      0.140278    0.033864
   2         3          27      0.016402    0.003533
   3         3          27      0.001577    0.000622
   4        14          16      0.000115    0.000058
   5        29           1      0.000004    0.000004
   6        30           0      0.000000    0.000000    Roots Converged
 Time for AOints: 14.9 s (CPU) 3.8 s (wall)
 ------------------------------------------------------------------------------
                     AOints        : Timing summary (seconds)
 ------------------------------------------------------------------------------
     job step          cpu (% of tot)      sys (% of tot)     wall (% of tot)
 ------------------------------------------------------------------------------
  cpscf_lag         0.7526E+02 (31.2)   0.4000E-05 (12.5)   0.1922E+02 (30.6)
  iterzp            0.1510E+03 (62.6)   0.2700E-04 (84.4)   0.3955E+02 (63.0)
  make_fx           0.0000E+00 ( 0.0)   0.0000E+00 ( 0.0)   0.0000E+00 ( 0.0)
  AOints            0.1493E+02 ( 6.2)   0.1000E-05 ( 3.1)   0.3759E+01 ( 6.0)
 ------------------------------------------------------------------------------
   Grand Totals     0.2414E+03          0.3200E-04          0.6274E+02
 ------------------------------------------------------------------------------
 Calculating analytic Hessian of the SCF energy
 Polarizability Matrix (a.u.)
            1           2           3
    1 -84.9787926   2.5448609   0.0002525
    2   2.5448609 -55.4006062  -0.0010558
    3   0.0002525  -0.0010558 -56.6815770

 Direct stationary perturbation theory relativistic correction:

 rels  =      97.024328754491
 relv  =    -321.217688902112
 rel2e =      41.365507726825
 E_rel =    -182.827852420795

 Hessian of the SCF Energy
            1           2           3           4           5           6
    1   0.4779474   0.1711282  -0.1256060  -0.0428836  -0.0256627   0.0185718
    2   0.1711282   0.5082729   0.1336208  -0.0256709  -0.0420639  -0.0195663
    3  -0.1256060   0.1336208   0.4928971  -0.0185662   0.0195107  -0.1840141
    4  -0.0428836  -0.0256709  -0.0185662   0.4779658   0.1711729   0.1255185
    5  -0.0256627  -0.0420639   0.0195107   0.1711729   0.5081672  -0.1336409
    6   0.0185718  -0.0195663  -0.1840141   0.1255185  -0.1336409   0.4930206
    7  -0.1143137   0.0440046   0.0911245  -0.1143102   0.0439728  -0.0911357
    8   0.0601989  -0.1135112  -0.0828012   0.0601871  -0.1134623   0.0828215
    9   0.0723456  -0.0456518  -0.0843691  -0.0723554   0.0456571  -0.0844349
   10   0.0104844   0.0088870   0.0048557  -0.2174568  -0.1039716  -0.1061526
   11  -0.0062350  -0.0066592  -0.0004882  -0.1057432  -0.1019113  -0.0539499
   12  -0.0217140  -0.0099368  -0.0119250  -0.1029440  -0.0513738  -0.1009718
   13  -0.0065734  -0.0062778   0.0007911  -0.0948108  -0.1024359   0.0529663
   14   0.0084108   0.0108125  -0.0040581  -0.0988225  -0.2252517   0.1110544
   15   0.0096664   0.0209748  -0.0123380   0.0508725   0.1102626  -0.1056857
   16   0.0045403   0.0117313   0.0000085   0.0045396   0.0117357  -0.0000169
   17  -0.0078463  -0.0312529  -0.0078086  -0.0078437  -0.0312774   0.0078203
   18  -0.0144911  -0.0245773   0.0042108   0.0144824   0.0245984   0.0042085
   19  -0.0169546   0.0025792  -0.0058980  -0.0169567   0.0025837   0.0058965
   20   0.0045444   0.0016510  -0.0009297   0.0045416   0.0016505   0.0009294
   21   0.0090497   0.0039633   0.0021373  -0.0090520  -0.0039617   0.0021397
   22  -0.0947969  -0.1024505  -0.0529098  -0.0065724  -0.0062801  -0.0007890
   23  -0.0988371  -0.2253760  -0.1110009   0.0084033   0.0108034   0.0040469
   24  -0.0508173  -0.1102074  -0.1055733  -0.0096721  -0.0209861  -0.0123359
   25  -0.2174499  -0.1039312   0.1062003   0.0104851   0.0088852  -0.0048588
   26  -0.1057013  -0.1018731   0.0539551  -0.0062246  -0.0066546   0.0004847
   27   0.1029950   0.0513806  -0.1010257   0.0217163   0.0099335  -0.0119264
            7           8           9          10          11          12
    1  -0.1143137   0.0601989   0.0723456   0.0104844  -0.0062350  -0.0217140
    2   0.0440046  -0.1135112  -0.0456518   0.0088870  -0.0066592  -0.0099368
    3   0.0911245  -0.0828012  -0.0843691   0.0048557  -0.0004882  -0.0119250
    4  -0.1143102   0.0601871  -0.0723554  -0.2174568  -0.1057432  -0.1029440
    5   0.0439728  -0.1134623   0.0456571  -0.1039716  -0.1019113  -0.0513738
    6  -0.0911357   0.0828215  -0.0844349  -0.1061526  -0.0539499  -0.1009718
    7   0.3715397  -0.0756167   0.0000010  -0.0170781   0.0179973  -0.0019181
    8  -0.0756167   0.4914987  -0.0000193  -0.0110560   0.0095740  -0.0018277
    9   0.0000010  -0.0000193   0.2799226  -0.0101506   0.0125269  -0.0074065
   10  -0.0170781  -0.0110560  -0.0101506   0.2276175   0.1091172   0.1127407
   11   0.0179973   0.0095740   0.0125269   0.1091172   0.1015916   0.0559602
   12  -0.0019181  -0.0018277  -0.0074065   0.1127407   0.0559602   0.1105454
   13   0.0093447   0.0150358  -0.0085333  -0.0056892  -0.0157828   0.0122227
   14  -0.0113085  -0.0122931   0.0046117  -0.0017329  -0.0062781   0.0050559
   15  -0.0000362   0.0009544  -0.0065051  -0.0044451  -0.0121822   0.0090746
   16  -0.0622784  -0.0598013   0.0000060   0.0026817  -0.0008436   0.0001580
   17  -0.0253061  -0.2508277   0.0000102  -0.0020883   0.0021256   0.0014912
   18   0.0000050   0.0000009  -0.0568330   0.0029912  -0.0027038   0.0009544
   19  -0.0651707   0.0070651   0.0000086  -0.0013766   0.0010523   0.0017692
   20  -0.0004340  -0.0082578   0.0000024   0.0009497  -0.0004451  -0.0006139
   21   0.0000080  -0.0000001  -0.0264689  -0.0014246   0.0010805   0.0005134
   22   0.0093458   0.0150394   0.0085224   0.0007768  -0.0000332  -0.0018691
   23  -0.0113065  -0.0122918  -0.0046044  -0.0005753   0.0007459   0.0028815
   24   0.0000406  -0.0009494  -0.0065023   0.0031399  -0.0018810  -0.0034439
   25  -0.0170790  -0.0110522   0.0101556   0.0000403   0.0004709   0.0015545
   26   0.0179972   0.0095712  -0.0125329   0.0004700   0.0012566  -0.0016366
   27   0.0019109   0.0018209  -0.0074026  -0.0015546   0.0016375   0.0026594
           13          14          15          16          17          18
    1  -0.0065734   0.0084108   0.0096664   0.0045403  -0.0078463  -0.0144911
    2  -0.0062778   0.0108125   0.0209748   0.0117313  -0.0312529  -0.0245773
    3   0.0007911  -0.0040581  -0.0123380   0.0000085  -0.0078086   0.0042108
    4  -0.0948108  -0.0988225   0.0508725   0.0045396  -0.0078437   0.0144824
    5  -0.1024359  -0.2252517   0.1102626   0.0117357  -0.0312774   0.0245984
    6   0.0529663   0.1110544  -0.1056857  -0.0000169   0.0078203   0.0042085
    7   0.0093447  -0.0113085  -0.0000362  -0.0622784  -0.0253061   0.0000050
    8   0.0150358  -0.0122931   0.0009544  -0.0598013  -0.2508277   0.0000009
    9  -0.0085333   0.0046117  -0.0065051   0.0000060   0.0000102  -0.0568330
   10  -0.0056892  -0.0017329  -0.0044451   0.0026817  -0.0020883   0.0029912
   11  -0.0157828  -0.0062781  -0.0121822  -0.0008436   0.0021256  -0.0027038
   12   0.0122227   0.0050559   0.0090746   0.0001580   0.0014912   0.0009544
   13   0.0951811   0.1038406  -0.0543947  -0.0004822   0.0050308  -0.0035383
   14   0.1038406   0.2350287  -0.1181163   0.0017346  -0.0039412   0.0036080
   15  -0.0543947  -0.1181163   0.1142914   0.0011801  -0.0026708   0.0014553
   16  -0.0004822   0.0017346   0.0011801   0.0672163   0.0560208   0.0000012
   17   0.0050308  -0.0039412  -0.0026708   0.0560208   0.3263724  -0.0000240
   18  -0.0035383   0.0036080   0.0014553   0.0000012  -0.0000240   0.0413052
   19   0.0008095  -0.0017566  -0.0014773  -0.0184159  -0.0209109   0.0000001
   20   0.0004116   0.0009215   0.0004410  -0.0214657  -0.0093851   0.0000003
   21   0.0003901  -0.0008147   0.0003075   0.0000015   0.0000009   0.0022882
   22   0.0014436   0.0002116   0.0017738  -0.0004828   0.0050306   0.0035395
   23   0.0002099   0.0002560  -0.0015424   0.0017333  -0.0039378  -0.0036067
   24  -0.0017728   0.0015432   0.0028425  -0.0011807   0.0026729   0.0014570
   25   0.0007768  -0.0005772  -0.0031396   0.0026814  -0.0020870  -0.0029900
   26  -0.0000323   0.0007454   0.0018788  -0.0008450   0.0021242   0.0027042
   27   0.0018689  -0.0028841  -0.0034426  -0.0001577  -0.0014920   0.0009537
           19          20          21          22          23          24
    1  -0.0169546   0.0045444   0.0090497  -0.0947969  -0.0988371  -0.0508173
    2   0.0025792   0.0016510   0.0039633  -0.1024505  -0.2253760  -0.1102074
    3  -0.0058980  -0.0009297   0.0021373  -0.0529098  -0.1110009  -0.1055733
    4  -0.0169567   0.0045416  -0.0090520  -0.0065724   0.0084033  -0.0096721
    5   0.0025837   0.0016505  -0.0039617  -0.0062801   0.0108034  -0.0209861
    6   0.0058965   0.0009294   0.0021397  -0.0007890   0.0040469  -0.0123359
    7  -0.0651707  -0.0004340   0.0000080   0.0093458  -0.0113065   0.0000406
    8   0.0070651  -0.0082578  -0.0000001   0.0150394  -0.0122918  -0.0009494
    9   0.0000086   0.0000024  -0.0264689   0.0085224  -0.0046044  -0.0065023
   10  -0.0013766   0.0009497  -0.0014246   0.0007768  -0.0005753   0.0031399
   11   0.0010523  -0.0004451   0.0010805  -0.0000332   0.0007459  -0.0018810
   12   0.0017692  -0.0006139   0.0005134  -0.0018691   0.0028815  -0.0034439
   13   0.0008095   0.0004116   0.0003901   0.0014436   0.0002099  -0.0017728
   14  -0.0017566   0.0009215  -0.0008147   0.0002116   0.0002560   0.0015432
   15  -0.0014773   0.0004410   0.0003075   0.0017738  -0.0015424   0.0028425
   16  -0.0184159  -0.0214657   0.0000015  -0.0004828   0.0017333  -0.0011807
   17  -0.0209109  -0.0093851   0.0000009   0.0050306  -0.0039378   0.0026729
   18   0.0000001   0.0000003   0.0022882   0.0035395  -0.0036067   0.0014570
   19   0.1186323   0.0100907  -0.0000074   0.0008098  -0.0017555   0.0014782
   20   0.0100907   0.0133883  -0.0000017   0.0004116   0.0009217  -0.0004419
   21  -0.0000074  -0.0000017   0.0182619  -0.0003899   0.0008139   0.0003072
   22   0.0008098   0.0004116  -0.0003899   0.0951647   0.1038589   0.0543384
   23  -0.0017555   0.0009217   0.0008139   0.1038589   0.2351532   0.1180608
   24   0.0014782  -0.0004419   0.0003072   0.0543384   0.1180608   0.1141773
   25  -0.0013770   0.0009501   0.0014246  -0.0056886  -0.0017310   0.0044458
   26   0.0010520  -0.0004451  -0.0010805  -0.0157882  -0.0062746   0.0121888
   27  -0.0017699   0.0006141   0.0005136  -0.0122164  -0.0050489   0.0090714
           25          26          27
    1  -0.2174499  -0.1057013   0.1029950
    2  -0.1039312  -0.1018731   0.0513806
    3   0.1062003   0.0539551  -0.1010257
    4   0.0104851  -0.0062246   0.0217163
    5   0.0088852  -0.0066546   0.0099335
    6  -0.0048588   0.0004847  -0.0119264
    7  -0.0170790   0.0179972   0.0019109
    8  -0.0110522   0.0095712   0.0018209
    9   0.0101556  -0.0125329  -0.0074026
   10   0.0000403   0.0004700  -0.0015546
   11   0.0004709   0.0012566   0.0016375
   12   0.0015545  -0.0016366   0.0026594
   13   0.0007768  -0.0000323   0.0018689
   14  -0.0005772   0.0007454  -0.0028841
   15  -0.0031396   0.0018788  -0.0034426
   16   0.0026814  -0.0008450  -0.0001577
   17  -0.0020870   0.0021242  -0.0014920
   18  -0.0029900   0.0027042   0.0009537
   19  -0.0013770   0.0010520  -0.0017699
   20   0.0009501  -0.0004451   0.0006141
   21   0.0014246  -0.0010805   0.0005136
   22  -0.0056886  -0.0157882  -0.0122164
   23  -0.0017310  -0.0062746  -0.0050489
   24   0.0044458   0.0121888   0.0090714
   25   0.2276110   0.1090723  -0.1127924
   26   0.1090723   0.1015501  -0.0559617
   27  -0.1127924  -0.0559617   0.1105990
 Gradient time:  CPU 317.03 s  wall 82.78 s
 **********************************************************************
 **                                                                  **
 **                       VIBRATIONAL ANALYSIS                       **
 **                       --------------------                       **
 **                                                                  **
 **        VIBRATIONAL FREQUENCIES (CM**-1) AND NORMAL MODES         **
 **     FORCE CONSTANTS (mDYN/ANGSTROM) AND REDUCED MASSES (AMU)     **
 **                  INFRARED INTENSITIES (KM/MOL)                   **
 **                                                                  **
 **********************************************************************


 Mode:                 1                      2                      3
 Frequency:       225.86                 261.72                 266.01
 Force Cnst:      0.1263                 0.7781                 0.0962
 Red. Mass:       4.2027                19.2797                 2.3079
 IR Active:          YES                    YES                    YES
 IR Intens:        1.277                  0.058                  0.476
 Raman Active:       YES                    YES                    YES
               X      Y      Z        X      Y      Z        X      Y      Z
 C          0.281  0.025  0.002    0.134  0.136 -0.008   -0.196 -0.073 -0.003
 C          0.281  0.025 -0.002    0.132  0.136  0.008    0.197  0.073 -0.003
 C          0.047 -0.187  0.000    0.250  0.241 -0.000    0.000  0.000  0.124
 H          0.113  0.271  0.049    0.161  0.057  0.034    0.303  0.200 -0.298
 H          0.525 -0.134 -0.054    0.063  0.147 -0.036    0.405  0.105  0.223
 F         -0.086 -0.148  0.000    0.804  0.102 -0.000    0.000  0.000  0.077
 I         -0.055  0.033 -0.000   -0.173 -0.067  0.000   -0.000 -0.000 -0.021
 H          0.526 -0.134  0.054    0.066  0.147  0.034   -0.405 -0.105  0.223
 H          0.113  0.271 -0.049    0.163  0.058 -0.032   -0.303 -0.200 -0.298
 TransDip   0.036  0.002  0.000   -0.007 -0.003  0.000    0.000 -0.000 -0.022

 Mode:                 4                      5                      6
 Frequency:       451.95                 457.66                 752.99
 Force Cnst:      0.4317                 0.4450                 0.3924
 Red. Mass:       3.5875                 3.6059                 1.1747
 IR Active:          YES                    YES                    YES
 IR Intens:        0.314                 25.262                  9.890
 Raman Active:       YES                    YES                    YES
               X      Y      Z        X      Y      Z        X      Y      Z
 C         -0.100  0.194  0.060    0.103 -0.159  0.019    0.029 -0.021  0.044
 C          0.099 -0.192  0.060    0.104 -0.161 -0.018    0.029 -0.021 -0.044
 C         -0.001 -0.000  0.268    0.252  0.091  0.001   -0.051  0.013  0.000
 H          0.208 -0.469  0.135    0.339 -0.495 -0.091   -0.211 -0.066  0.393
 H          0.021 -0.291 -0.162   -0.176  0.027  0.060   -0.005 -0.265 -0.469
 F          0.000 -0.001 -0.193   -0.120  0.189 -0.001    0.007  0.059 -0.000
 I          0.000 -0.000 -0.007   -0.028  0.001 -0.000    0.002 -0.001 -0.000
 H         -0.020  0.291 -0.161   -0.176  0.029 -0.062   -0.005 -0.265  0.469
 H         -0.211  0.473  0.134    0.338 -0.491  0.093   -0.211 -0.066 -0.393
 TransDip  -0.001  0.000  0.018    0.160 -0.019  0.000   -0.021 -0.098  0.000

 Mode:                 7                      8                      9
 Frequency:       791.06                 906.03                 950.80
 Force Cnst:      1.0531                 0.6065                 1.6309
 Red. Mass:       2.8564                 1.2539                 3.0619
 IR Active:          YES                    YES                    YES
 IR Intens:       58.904                  0.019                 32.100
 Raman Active:       YES                    YES                    YES
               X      Y      Z        X      Y      Z        X      Y      Z
 C         -0.031  0.107 -0.161   -0.031 -0.090 -0.028   -0.029 -0.073 -0.195
 C         -0.031  0.107  0.161    0.031  0.090 -0.028   -0.029 -0.073  0.195
 C          0.242  0.004 -0.000    0.000 -0.000  0.044    0.034 -0.192  0.000
 H         -0.054 -0.176  0.464    0.227 -0.371  0.071   -0.284  0.363  0.225
 H         -0.366  0.074 -0.183   -0.447  0.288 -0.107    0.205 -0.131  0.311
 F         -0.053 -0.131  0.000    0.000  0.000  0.020    0.028  0.190 -0.000
 I         -0.003  0.001  0.000   -0.000 -0.000 -0.001   -0.001 -0.000  0.000
 H         -0.367  0.074  0.183    0.447 -0.289 -0.107    0.204 -0.131 -0.311
 H         -0.054 -0.177 -0.464   -0.227  0.371  0.071   -0.283  0.362 -0.225
 TransDip   0.204  0.137 -0.000    0.000 -0.000 -0.004   -0.055 -0.173  0.000

 Mode:                10                     11                     12
 Frequency:      1007.92                1047.95                1079.00
 Force Cnst:      2.7693                 0.8022                 1.0134
 Red. Mass:       4.6266                 1.2399                 1.4774
 IR Active:          YES                    YES                    YES
 IR Intens:       20.480                 31.546                  0.085
 Raman Active:       YES                    YES                    YES
               X      Y      Z        X      Y      Z        X      Y      Z
 C          0.151 -0.083 -0.177   -0.055  0.044 -0.073   -0.104  0.095 -0.037
 C         -0.151  0.083 -0.177   -0.055  0.044  0.073    0.104 -0.095 -0.037
 C         -0.000  0.000  0.451   -0.007 -0.010 -0.000    0.000 -0.000 -0.016
 H         -0.406  0.395 -0.040    0.294 -0.258 -0.232   -0.282  0.277  0.265
 H         -0.012  0.115 -0.015    0.341 -0.340 -0.227   -0.322  0.295  0.249
 F         -0.000 -0.000 -0.046    0.003  0.014  0.000   -0.000  0.000  0.002
 I          0.000  0.000 -0.001    0.001  0.000  0.000   -0.000 -0.000  0.000
 H          0.013 -0.115 -0.015    0.341 -0.339  0.227    0.322 -0.295  0.249
 H          0.407 -0.395 -0.039    0.294 -0.258  0.232    0.282 -0.276  0.265
 TransDip   0.000  0.000  0.145    0.099 -0.150 -0.000   -0.000  0.000  0.009

 Mode:                13                     14                     15
 Frequency:      1172.70                1174.13                1292.15
 Force Cnst:      1.7081                 1.0328                 3.1714
 Red. Mass:       2.1080                 1.2716                 3.2239
 IR Active:          YES                    YES                    YES
 IR Intens:      129.333                  0.211                 42.274
 Raman Active:       YES                    YES                    YES
               X      Y      Z        X      Y      Z        X      Y      Z
 C         -0.082 -0.046  0.061    0.077  0.078 -0.003    0.061 -0.080 -0.127
 C         -0.082 -0.046 -0.061   -0.076 -0.078 -0.003    0.061 -0.080  0.127
 C          0.219  0.146 -0.000   -0.000 -0.000  0.007   -0.170  0.330 -0.000
 H         -0.297  0.404 -0.124    0.192 -0.106 -0.435   -0.005 -0.156  0.367
 H          0.350 -0.245 -0.040   -0.107  0.203  0.445    0.298 -0.077  0.384
 F         -0.033 -0.049 -0.000    0.000  0.000 -0.002   -0.013 -0.081  0.000
 I         -0.001 -0.000  0.000    0.000  0.000  0.000    0.002 -0.000 -0.000
 H          0.350 -0.245  0.041    0.106 -0.202  0.445    0.298 -0.077 -0.384
 H         -0.297  0.405  0.123   -0.191  0.105 -0.435   -0.005 -0.157 -0.366
 TransDip   0.342  0.125 -0.000   -0.000 -0.000 -0.015   -0.040  0.204 -0.000

 Mode:                16                     17                     18
 Frequency:      1450.28                1488.49                3134.36
 Force Cnst:      1.3507                 1.7714                 6.0864
 Red. Mass:       1.0899                 1.3570                 1.0515
 IR Active:          YES                    YES                    YES
 IR Intens:        8.360                 20.163                  3.788
 Raman Active:       YES                    YES                    YES
               X      Y      Z        X      Y      Z        X      Y      Z
 C          0.017 -0.019 -0.055    0.047 -0.049 -0.088    0.021 -0.009 -0.038
 C         -0.017  0.019 -0.055    0.047 -0.049  0.088   -0.021  0.009 -0.038
 C         -0.000  0.000 -0.014   -0.045  0.068 -0.000    0.000 -0.000  0.000
 H         -0.056 -0.341  0.365    0.065  0.362 -0.335    0.430  0.244  0.250
 H          0.340  0.072  0.351   -0.356 -0.084 -0.321   -0.183 -0.346  0.204
 F         -0.000 -0.000  0.001   -0.002 -0.010 -0.000    0.000 -0.000  0.000
 I          0.000 -0.000  0.000    0.000 -0.000  0.000    0.000 -0.000  0.000
 H         -0.340 -0.072  0.351   -0.356 -0.084  0.321    0.182  0.343  0.202
 H          0.056  0.341  0.365    0.065  0.362  0.335   -0.427 -0.242  0.248
 TransDip  -0.000  0.000  0.093   -0.065  0.128 -0.000   -0.000 -0.000 -0.062

 Mode:                19                     20                     21
 Frequency:      3135.90                3222.14                3233.14
 Force Cnst:      6.1323                 6.8502                 6.8744
 Red. Mass:       1.0584                 1.1199                 1.1162
 IR Active:          YES                    YES                    YES
 IR Intens:        0.684                  0.004                  0.877
 Raman Active:       YES                    YES                    YES
               X      Y      Z        X      Y      Z        X      Y      Z
 C         -0.021  0.012  0.041    0.047  0.053  0.005   -0.047 -0.052 -0.005
 C         -0.021  0.011 -0.041   -0.047 -0.053  0.005   -0.047 -0.052  0.005
 C          0.003 -0.004 -0.000   -0.000 -0.000 -0.000   -0.001 -0.001  0.000
 H          0.420  0.240  0.241    0.338  0.186  0.199    0.345  0.191  0.209
 H         -0.187 -0.353  0.203    0.222  0.436 -0.260    0.218  0.425 -0.259
 F          0.000 -0.000 -0.000    0.000  0.000 -0.000    0.000  0.001  0.000
 I          0.000 -0.000 -0.000    0.000 -0.000  0.000    0.000  0.000 -0.000
 H         -0.189 -0.356 -0.205   -0.222 -0.435 -0.260    0.218  0.426  0.259
 H          0.424  0.242 -0.244   -0.338 -0.185  0.199    0.345  0.191 -0.209
 TransDip  -0.026 -0.004  0.000   -0.000 -0.000  0.002   -0.021 -0.022  0.000

 STANDARD THERMODYNAMIC QUANTITIES AT   298.15 K  AND     1.00 ATM

   This Molecule has  0 Imaginary Frequencies
   Zero point vibrational energy:       39.316 kcal/mol

   Atom    1 Element C  Has Mass   12.00000
   Atom    2 Element C  Has Mass   12.00000
   Atom    3 Element C  Has Mass   12.00000
   Atom    4 Element H  Has Mass    1.00783
   Atom    5 Element H  Has Mass    1.00783
   Atom    6 Element F  Has Mass   18.99840
   Atom    7 Element I  Has Mass  126.90440
   Atom    8 Element H  Has Mass    1.00783
   Atom    9 Element H  Has Mass    1.00783
   Molecular Mass:   185.934120 amu
   Principal axes and moments of inertia in amu*Bohr^2:
                             1           2           3
    Eigenvalues --      293.57446  1162.76358  1308.53505
          X               0.99910    -0.04233     0.00000
          Y               0.04233     0.99910     0.00002
          Z              -0.00000    -0.00002     1.00000
   Rotational Symmetry Number is   1
   The Molecule is an Asymmetric Top
   Translational Enthalpy:        0.889 kcal/mol
   Rotational Enthalpy:           0.889 kcal/mol
   Vibrational Enthalpy:         40.823 kcal/mol
   gas constant (RT):             0.592 kcal/mol
   Translational Entropy:        41.567  cal/mol.K
   Rotational Entropy:           27.593  cal/mol.K
   Vibrational Entropy:           7.844  cal/mol.K

   Total Enthalpy:               43.193 kcal/mol
   Total Entropy:                77.003  cal/mol.K

 ======================================================================

 STANDARD THERMODYNAMIC QUANTITIES FOR ANHARMONIC VIBRATION -- TOSH

   Zero point vibrational energy: ************ kcal/mol

   Vibrational Enthalpy:       Infinity kcal/mol
   Vibrational Entropy:             NaN  cal/mol.K

   Total Enthalpy:             Infinity kcal/mol
   Total Entropy:                   NaN  cal/mol.K

 ======================================================================

 STANDARD THERMODYNAMIC QUANTITIES FOR ANHARMONIC VIBRATION -- VPT2

   Zero point vibrational energy: ************ kcal/mol

   Vibrational Enthalpy:       Infinity kcal/mol
   Vibrational Entropy:             NaN  cal/mol.K

   Total Enthalpy:             Infinity kcal/mol
   Total Entropy:                   NaN  cal/mol.K

 ======================================================================

Archival summary:
1\1\garfield\FREQ\ProcedureUnspecified\BasisUnspecified\1134\taweetha\WedOct1000:02:422018WedOct1000:02:422018\0\\#,FREQ,ProcedureUnspecified,BasisUnspecified,\\0,1\I\C,1,2.17303\F,2,1.37082,1,110.357\C,2,1.4848,1,121.865,3,-142.503,0\H,4,1.08185,2,119.058,1,-4.52233,0\H,4,1.08397,2,115.8,1,139.992,0\C,2,1.48482,1,121.867,3,142.529,0\H,7,1.08185,2,119.062,1,4.52745,0\H,7,1.08397,2,115.8,1,-139.993,0\\\@

 Total job time:  90.02s(wall), 344.97s(cpu) 
 Wed Oct 10 00:02:42 2018

        *************************************************************
        *                                                           *
        *  Thank you very much for using Q-Chem.  Have a nice day.  *
        *                                                           *
        *************************************************************
