# Supplementary material for: Geometric and energetic data from ab initio calculations of haloethene, haloimine, halomethylenephosphine, haloiminophosphine, halodiazene, halodiphosphene and halocyclopropane
Source: Data Brief. 2019 Nov 2;27:104738. doi: 10.1016/j.dib.2019.104738 (PMC6861602; doi:10.1016/j.dib.2019.104738)
Supplement: Multimedia component 3 [file mmc3.zip › CCC/B3LYP/HHCCCHH.out]

Q-Chem Developer Version!
                  Welcome to Q-Chem
     A Quantum Leap Into The Future Of Chemistry


 Q-Chem 5.1, Q-Chem, Inc., Pleasanton, CA (2018)

 Yihan Shao,  Zhengting Gan,  E. Epifanovsky,  A. T. B. Gilbert,  M. Wormit,  
 J. Kussmann,  A. W. Lange,  A. Behn,  Jia Deng,  Xintian Feng,  D. Ghosh,  
 M. Goldey,  P. R. Horn,  L. D. Jacobson,  I. Kaliman,  T. Kus,  A. Landau,  
 Jie Liu,  E. I. Proynov,  R. M. Richard,  R. P. Steele,  E. J. Sundstrom,  
 H. L. Woodcock III,  P. M. Zimmerman,  D. Zuev,  B. Albrecht,  E. Alguire,  
 S. A. Baeppler,  D. Barton,  Z. Benda,  Y. A. Bernard,  E. J. Berquist,  
 K. B. Bravaya,  H. Burton,  D. Casanova,  Chun-Min Chang,  Yunqing Chen,  
 A. Chien,  K. D. Closser,  M. P. Coons,  S. Coriani,  S. Dasgupta,  
 A. L. Dempwolff,  M. Diedenhofen,  Hainam Do,  R. G. Edgar,  Po-Tung Fang,  
 S. Faraji,  S. Fatehi,  Qingguo Feng,  K. D. Fenk,  J. Fosso-Tande,  
 Qinghui Ge,  A. Ghysels,  G. Gidofalvi,  J. Gomes,  J. Gonthier,  A. Gunina,  
 D. Hait,  M. W. D. Hanson-Heine,  P. H. P. Harbach,  A. W. Hauser,  
 J. E. Herr,  E. G. Hohenstein,  Z. C. Holden,  Kerwin Hui,  B. C. Huynh,  
 T.-C. Jagau,  Hyunjun Ji,  B. Kaduk,  K. Khistyaev,  Jaehoon Kim,  
 P. Klunzinger,  K. Koh,  D. Kosenkov,  L. Koulias,  T. Kowalczyk,  
 C. M. Krauter,  A. Kunitsa,  Ka Un Lao,  A. Laurent,  K. V. Lawler,  
 Joonho Lee,  D. Lefrancois,  S. Lehtola,  D. S. Levine,  Yi-Pei Li,  
 You-Sheng Lin,  Fenglai Liu,  E. Livshits,  A. Luenser,  P. Manohar,  
 E. Mansoor,  S. F. Manzer,  Shan-Ping Mao,  Yuezhi Mao,  N. Mardirossian,  
 A. V. Marenich,  T. Markovich,  L. A. Martinez-Martinez,  S. A. Maurer,  
 N. J. Mayhall,  S. C. McKenzie,  J.-M. Mewes,  A. F. Morrison,  
 J. W. Mullinax,  K. Nanda,  T. S. Nguyen-Beck,  R. Olivares-Amaya,  
 J. A. Parkhill,  T. M. Perrine,  F. Plasser,  P. Pokhilko,  S. Prager,  
 A. Prociuk,  E. Ramos,  D. R. Rehn,  F. Rob,  M. Schneider,  N. Sergueev,  
 S. M. Sharada,  S. Sharma,  D. W. Small,  T. Stauch,  T. Stein,  
 Yu-Chuan Su,  A. J. W. Thom,  A. Tkatchenko,  T. Tsuchimochi,  N. M. Tubman,  
 L. Vogt,  M. L. Vidal,  O. Vydrov,  M. A. Watson,  J. Wenzel,  
 M. de Wergifosse,  T. A. Wesolowski,  A. White,  J. Witte,  A. Yamada,  
 Jun Yang,  K. Yao,  S. Yeganeh,  S. R. Yost,  Zhi-Qiang You,  A. Zech,  
 Igor Ying Zhang,  Xing Zhang,  Yan Zhao,  Ying Zhu,  B. R. Brooks,  
 G. K. L. Chan,  C. J. Cramer,  M. S. Gordon,  W. J. Hehre,  A. Klamt,  
 M. W. Schmidt,  C. D. Sherrill,  D. G. Truhlar,  A. Aspuru-Guzik,  R. Baer,  
 A. T. Bell,  N. A. Besley,  Jeng-Da Chai,  A. E. DePrince, III,  
 R. A. DiStasio Jr.,  A. Dreuw,  B. D. Dunietz,  T. R. Furlani,  
 Chao-Ping Hsu,  Yousung Jung,  Jing Kong,  D. S. Lambrecht,  WanZhen Liang,  
 C. Ochsenfeld,  V. A. Rassolov,  L. V. Slipchenko,  J. E. Subotnik,  
 T. Van Voorhis,  J. M. Herbert,  A. I. Krylov,  P. M. W. Gill,  M. Head-Gordon

 Contributors to earlier versions of Q-Chem not listed above: 
 R. D. Adamson,  B. Austin,  J. Baker,  G. J. O. Beran,  K. Brandhorst,  
 S. T. Brown,  E. F. C. Byrd,  A. K. Chakraborty,  C.-L. Cheng,  
 Siu Hung Chien,  D. M. Chipman,  D. L. Crittenden,  H. Dachsel,  
 R. J. Doerksen,  A. D. Dutoi,  L. Fusti-Molnar,  W. A. Goddard III,  
 A. Golubeva-Zadorozhnaya,  S. R. Gwaltney,  G. Hawkins,  A. Heyden,  
 S. Hirata,  G. Kedziora,  F. J. Keil,  C. Kelley,  Jihan Kim,  R. A. King,  
 R. Z. Khaliullin,  P. P. Korambath,  W. Kurlancheek,  A. M. Lee,  M. S. Lee,  
 S. V. Levchenko,  Ching Yeh Lin,  D. Liotard,  R. C. Lochan,  I. Lotan,  
 P. E. Maslen,  N. Nair,  D. P. O'Neill,  D. Neuhauser,  E. Neuscamman,  
 C. M. Oana,  R. Olson,  B. Peters,  R. Peverati,  P. A. Pieniazek,  
 Y. M. Rhee,  J. Ritchie,  M. A. Rohrdanz,  E. Rosta,  N. J. Russ,  
 H. F. Schaefer III,  N. E. Schultz,  N. Shenvi,  A. C. Simmonett,  A. Sodt,  
 D. Stuck,  K. S. Thanthiriwatte,  V. Vanovschi,  Tao Wang,  A. Warshel,  
 C. F. Williams,  Q. Wu,  X. Xu,  W. Zhang

 Please cite Q-Chem as follows:
 Y. Shao et al., Mol. Phys. 113, 184-215 (2015)
 DOI: 10.1080/00268976.2014.952696

 Q-Chem 5.1.1 for Intel X86 EM64T Linux

 Parts of Q-Chem use Armadillo 8.300.2 (Tropical Shenanigans).
 http://arma.sourceforge.net/

 Q-Chem begins on Wed Oct 10 00:19:42 2018  

Host: 
0

     Scratch files written to /scratch/taweetham/qchem21800//
Input Ideriv = 2
Curr. Ideriv = -1
Max.  Ideriv = 2

Checking the input file for inconsistencies... 	...done.

--------------------------------------------------------------
User input:
--------------------------------------------------------------
$molecule
0 1
C 
C 1 CC 
C 2 CC 1 60.0
H 2 CH 1 ANG  3 pDHA
H 2 CH 1 ANG  3 mDHA
H 3 CH 1 ANG  2 mDHA
H 3 CH 1 ANG  2 pDHA
H 1 CH 2 ANG  3 pDHA
H 1 CH 2 ANG  3 mDHA

CC=1.54
CH=1.09
CF=1.35
CCl=1.77
CBr=1.94
CI=2.14
ANG=118.0
pDHA=107.9
mDHA=-107.9
$end

$rem
   job_type	optimization
   basis	6-311++g**
   method	b3lyp
   mem_total	32000
$end

--------------------------------------------------------------
 ----------------------------------------------------------------
             Standard Nuclear Orientation (Angstroms)
    I     Atom           X                Y                Z
 ----------------------------------------------------------------
    1      C      -0.2300767617    -0.8587886844     0.0000000000
    2      C      -0.6286711450     0.6287335902    -0.0000000000
    3      C       0.8588581252     0.2301653147    -0.0000000000
    4      H      -1.0468434195     1.0464576512    -0.9158267072
    5      H      -1.0468434195     1.0464576512     0.9158267072
    6      H       1.4298652889     0.3828488479    -0.9158267072
    7      H       1.4298652889     0.3828488479     0.9158267072
    8      H      -0.3833525250    -1.4296371605     0.9158267072
    9      H      -0.3833525250    -1.4296371605    -0.9158267072
 ----------------------------------------------------------------
 Molecular Point Group                 Cs    NOp =  2
 Largest Abelian Subgroup              Cs    NOp =  2
 Nuclear Repulsion Energy =    74.5129816716 hartrees
 There are       12 alpha and       12 beta electrons
 Requested basis set is 6-311++G(d,p)
 There are 48 shells and 108 basis functions

 Total QAlloc Memory Limit  32000 MB
 Mega-Array Size       188 MB
 MEM_STATIC part       192 MB
 A cutoff of  1.0D-11 yielded   1176 shell pairs
 There are      6006 function pairs (      6351 Cartesian)

 -------------------------------------------------------
 OpenMP Integral Computing Module                       
 Release: version 1.0, May 2013, Q-Chem Inc. Pittsburgh 
 -------------------------------------------------------
 Integral Job Info:
 Integral job number is                      11
 Integral operator is                         1
 short-range coefficients                     0
 long-range coefficients              100000000
 Omega coefficients                           0
 if combine SR and LR in K                    0
 Integral screening is                        0
 Integral computing path is                   2
 max size of driver memory is            800000
 size of driver memory is                593474
 size of scratch memory is              2361544
 max col of scratch BK array               1296
 max len of scratch array in speh3          155
 max len of scratch index in speh4           18
 max int batch size is                      520
 min int batch size is                       52
 fixed nKL is                                52
 max L of basis functions is                  2
 order of int derivative is                   0
 number of shells is                         48
 number of basis is                         111
 number of cartesian basis is               111
 number of contracted shell pairs          1176
 number of primitive shell pairs           2901
 maxK2 (contraction) of shell pair           36
 max number of K2 of shell pair               1
 max number of CS2 of shell pair            177
 max number of PS2 of shell pair            396
 mem total for path MDJ                  511566
 -------------------------------------------------------
 Smallest overlap matrix eigenvalue = 9.86E-05

 Scale SEOQF with 1.000000e-01/1.000000e-01/1.000000e-01

 Standard Electronic Orientation quadrupole field applied
 Nucleus-field energy     =     0.0000000009 hartrees
 Guess from superposition of atomic densities
 Warning:  Energy on first SCF cycle will be non-variational
 SAD guess density has 24.000000 electrons

 -----------------------------------------------------------------------
  General SCF calculation program by
  Eric Jon Sundstrom, Paul Horn, Yuezhi Mao, Dmitri Zuev, Alec White,
  David Stuck, Shaama M.S., Shane Yost, Joonho Lee, David Small,
  Daniel Levine, Susi Lehtola, Hugh Burton, Evgeny Epifanovsky
 -----------------------------------------------------------------------
 Exchange:     0.2000 Hartree-Fock + 0.0800 Slater + 0.7200 B88
 Correlation:  0.1900 VWN1RPA + 0.8100 LYP
 Using SG-1 standard quadrature grid
 using 4 threads for integral computing
 -------------------------------------------------------
 OpenMP Integral computing Module                
 Release: version 2.0, May 2017, Q-Chem Inc. Pleasanton 
 -------------------------------------------------------
 -------------------------------------------------------
 OpenMP BLAS3 based DFT computing Module                
 Release: version 1.0, May 2013, Q-Chem Inc. Pittsburgh 
 -------------------------------------------------------
 A restricted SCF calculation will be
 performed using DIIS
 SCF converges when DIIS error is below 1.0e-08
 ---------------------------------------
  Cycle       Energy         DIIS error
 ---------------------------------------
    1    -118.3421138362      5.54e-02  
    2    -117.8438586565      7.27e-03  
    3    -117.8001040099      9.12e-03  
    4    -117.9292314455      4.23e-04  
    5    -117.9294485645      5.89e-05  
    6    -117.9294532528      2.54e-06  
    7    -117.9294532658      3.24e-07  
    8    -117.9294532660      5.19e-08  
    9    -117.9294532660      3.12e-08  
   10    -117.9294532660      6.92e-10  Convergence criterion met
 ---------------------------------------
 SCF time:   CPU 7.05s  wall 2.00s 
 SCF   energy in the final basis set =     -117.9294532660
 Total energy in the final basis set =     -117.9294532660

 --------------------------------------------------------------
             Orbital Energies (a.u.) and Symmetries
 --------------------------------------------------------------

 Alpha MOs, Restricted
 -- Occupied --                  
-10.177 -10.176 -10.176  -0.837  -0.599  -0.599  -0.490  -0.463
  1 A'    2 A'    3 A'    4 A'    5 A'    6 A'    1 A"    7 A'                 
 -0.368  -0.368  -0.296  -0.295
  2 A"    3 A"    8 A'    9 A'                                                 
 -- Virtual --                   
 -0.001   0.015   0.015   0.015   0.058   0.058   0.068   0.083
 10 A'    4 A"   11 A'   12 A'    5 A"    6 A"   13 A'   14 A'                 
  0.083   0.096   0.126   0.126   0.132   0.140   0.147   0.147
 15 A'   16 A'   17 A'   18 A'    7 A"   19 A'   20 A'   21 A'                 
  0.150   0.150   0.169   0.183   0.192   0.239   0.239   0.256
  8 A"    9 A"   10 A"   22 A'   23 A'   11 A"   12 A"   24 A'                 
  0.257   0.307   0.307   0.412   0.443   0.500   0.500   0.564
 25 A'   26 A'   27 A'   28 A'   13 A"   29 A'   30 A'   14 A"                 
  0.564   0.567   0.636   0.636   0.643   0.650   0.650   0.655
 15 A"   31 A'   32 A'   33 A'   34 A'   16 A"   17 A"   18 A"                 
  0.687   0.687   0.758   0.905   0.905   1.173   1.219   1.219
 35 A'   36 A'   37 A'   38 A'   39 A'   19 A"   20 A"   21 A"                 
  1.221   1.362   1.442   1.442   1.528   1.528   1.588   1.623
 40 A'   22 A"   41 A'   42 A'   23 A"   24 A"   43 A'   25 A"                 
  1.651   1.652   1.746   1.746   1.761   1.804   1.805   2.008
 44 A'   45 A'   26 A"   27 A"   46 A'   47 A'   48 A'   49 A'                 
  2.008   2.023   2.023   2.118   2.231   2.231   2.256   2.351
 50 A'   28 A"   29 A"   51 A'   52 A'   53 A'   54 A'   30 A"                 
  2.374   2.390   2.546   2.546   2.624   2.624   2.719   2.722
 55 A'   31 A"   32 A"   33 A"   56 A'   57 A'   34 A"   58 A'                 
  2.741   2.741   2.913   2.913   2.935   2.935   3.289   3.477
 59 A'   60 A'   61 A'   62 A'   35 A"   36 A"   63 A'   64 A'                 
  3.539   3.841   3.841   4.360   4.360  23.842  23.842  23.908
 37 A"   38 A"   39 A"   65 A'   66 A'   67 A'   68 A'   69 A'                 

 Beta MOs, Restricted
 -- Occupied --                  
-10.177 -10.176 -10.176  -0.837  -0.599  -0.599  -0.490  -0.463
  1 A'    2 A'    3 A'    4 A'    5 A'    6 A'    1 A"    7 A'                 
 -0.368  -0.368  -0.296  -0.295
  2 A"    3 A"    8 A'    9 A'                                                 
 -- Virtual --                   
 -0.001   0.015   0.015   0.015   0.058   0.058   0.068   0.083
 10 A'    4 A"   11 A'   12 A'    5 A"    6 A"   13 A'   14 A'                 
  0.083   0.096   0.126   0.126   0.132   0.140   0.147   0.147
 15 A'   16 A'   17 A'   18 A'    7 A"   19 A'   20 A'   21 A'                 
  0.150   0.150   0.169   0.183   0.192   0.239   0.239   0.256
  8 A"    9 A"   10 A"   22 A'   23 A'   11 A"   12 A"   24 A'                 
  0.257   0.307   0.307   0.412   0.443   0.500   0.500   0.564
 25 A'   26 A'   27 A'   28 A'   13 A"   29 A'   30 A'   14 A"                 
  0.564   0.567   0.636   0.636   0.643   0.650   0.650   0.655
 15 A"   31 A'   32 A'   33 A'   34 A'   16 A"   17 A"   18 A"                 
  0.687   0.687   0.758   0.905   0.905   1.173   1.219   1.219
 35 A'   36 A'   37 A'   38 A'   39 A'   19 A"   20 A"   21 A"                 
  1.221   1.362   1.442   1.442   1.528   1.528   1.588   1.623
 40 A'   22 A"   41 A'   42 A'   23 A"   24 A"   43 A'   25 A"                 
  1.651   1.652   1.746   1.746   1.761   1.804   1.805   2.008
 44 A'   45 A'   26 A"   27 A"   46 A'   47 A'   48 A'   49 A'                 
  2.008   2.023   2.023   2.118   2.231   2.231   2.256   2.351
 50 A'   28 A"   29 A"   51 A'   52 A'   53 A'   54 A'   30 A"                 
  2.374   2.390   2.546   2.546   2.624   2.624   2.719   2.722
 55 A'   31 A"   32 A"   33 A"   56 A'   57 A'   34 A"   58 A'                 
  2.741   2.741   2.913   2.913   2.935   2.935   3.289   3.477
 59 A'   60 A'   61 A'   62 A'   35 A"   36 A"   63 A'   64 A'                 
  3.539   3.841   3.841   4.360   4.360  23.842  23.842  23.908
 37 A"   38 A"   39 A"   65 A'   66 A'   67 A'   68 A'   69 A'                 
 --------------------------------------------------------------

          Ground-State Mulliken Net Atomic Charges

     Atom                 Charge (a.u.)
  ----------------------------------------
      1 C                    -0.261820
      2 C                    -0.262216
      3 C                    -0.261711
      4 H                     0.130988
      5 H                     0.130988
      6 H                     0.130940
      7 H                     0.130940
      8 H                     0.130945
      9 H                     0.130945
  ----------------------------------------
  Sum of atomic charges =    -0.000000

 -----------------------------------------------------------------
                    Cartesian Multipole Moments
 -----------------------------------------------------------------
    Charge (ESU x 10^10)
                -0.0000
    Dipole Moment (Debye)
         X       0.0001      Y      -0.0008      Z      -0.0000
       Tot       0.0008
    Quadrupole Moments (Debye-Ang)
        XX     -21.0467     XY      -0.0001     YY     -21.0512
        XZ      -0.0000     YZ       0.0000     ZZ     -18.6540
    Octopole Moments (Debye-Ang^2)
       XXX       1.7670    XXY       1.7634    XYY      -1.7657
       YYY      -1.7684    XXZ      -0.0000    XYZ      -0.0000
       YYZ      -0.0000    XZZ      -0.0004    YZZ      -0.0009
       ZZZ      -0.0000
    Hexadecapole Moments (Debye-Ang^3)
      XXXX     -94.1087   XXXY      -0.0030   XXYY     -31.3693
      XYYY       0.0014   YYYY     -94.1097   XXXZ      -0.0000
      XXYZ       0.0000   XYYZ      -0.0000   YYYZ       0.0000
      XXZZ     -20.2661   XYZZ       0.0001   YYZZ     -20.2690
      XZZZ      -0.0000   YZZZ       0.0000   ZZZZ     -41.8150
 -----------------------------------------------------------------
 Calculating analytic gradient of the SCF energy
 Gradient of SCF Energy
            1           2           3           4           5           6
    1  -0.0049177  -0.0135476   0.0186377  -0.0022465  -0.0022465   0.0029547
    2  -0.0186303   0.0135780   0.0050035   0.0022125   0.0022125   0.0007542
    3   0.0000000  -0.0000000   0.0000000  -0.0034145   0.0034145  -0.0033764
            7           8           9
    1   0.0029547  -0.0007944  -0.0007944
    2   0.0007542  -0.0029424  -0.0029424
    3   0.0033764   0.0033763  -0.0033763
 Max gradient component =       1.864E-02
 RMS gradient           =       6.770E-03
 Gradient time:  CPU 1.87 s  wall 0.52 s
 Geometry Optimization Parameters
   NAtoms,    NIC,     NZ,  NCons,   NDum,   NFix, NCnnct, MaxDiis
        9      69       9       0       0       0       0       0


** GEOMETRY OPTIMIZATION IN DELOCALIZED INTERNAL COORDINATES **
   Searching for a Minimum

   Optimization Cycle:   1

                       Coordinates (Angstroms)
     ATOM                X               Y               Z
      1  C        -0.2300767617   -0.8587886844    0.0000000000
      2  C        -0.6286711450    0.6287335902    0.0000000000
      3  C         0.8588581252    0.2301653147    0.0000000000
      4  H        -1.0468434195    1.0464576512   -0.9158267072
      5  H        -1.0468434195    1.0464576512    0.9158267072
      6  H         1.4298652889    0.3828488479   -0.9158267072
      7  H         1.4298652889    0.3828488479    0.9158267072
      8  H        -0.3833525250   -1.4296371605    0.9158267072
      9  H        -0.3833525250   -1.4296371605   -0.9158267072
   Point Group: cs    Number of degrees of freedom:    12


   Energy is   -117.929453266


 Attempting to Generate Delocalized Internal Coordinates

 12 Hessian modes will be used to form the next step
  Hessian Eigenvalues:
     0.020947    0.020947    0.020947    0.088584    0.088584    0.093860
     0.251101    0.251101    0.285189    0.348126    0.348126    0.348126

 Minimum Search - Taking Simple RFO Step
 Searching for Lamda that Minimizes Along All modes
 Value Taken    Lamda =  -0.00261945
 Step Taken.  Stepsize is  0.095213

                             Maximum     Tolerance    Cnvgd?
         Gradient           0.024924      0.000300      NO
         Displacement       0.088207      0.001200      NO
         Energy change     *********      0.000001      NO


 New Cartesian Coordinates Obtained by Inverse Iteration

 Displacement from previous Coordinates is:  0.114616
 ----------------------------------------------------------------
             Standard Nuclear Orientation (Angstroms)
    I     Atom           X                Y                Z
 ----------------------------------------------------------------
    1      C      -0.2262281385    -0.8439086754     0.0000000000
    2      C      -0.6176426964     0.6175873565     0.0000000000
    3      C       0.8437338148     0.2260226369     0.0000000000
    4      H      -1.0310032579     1.0310697163    -0.9117311641
    5      H      -1.0310032579     1.0310697163     0.9117311641
    6      H       1.4086894621     0.3776612204    -0.9117060194
    7      H       1.4086894621     0.3776612204     0.9117060194
    8      H      -0.3778932405    -1.4088571470     0.9117076557
    9      H      -0.3778932405    -1.4088571470    -0.9117076557
 ----------------------------------------------------------------
 Molecular Point Group                 Cs    NOp =  2
 Largest Abelian Subgroup              Cs    NOp =  2
 Nuclear Repulsion Energy =    75.5543939610 hartrees
 There are       12 alpha and       12 beta electrons
 Applying Cartesian multipole field
    Component          Value
    ---------          -----
     (2,0,0)        1.00000E-11
     (0,2,0)        2.00000E-11
     (0,0,2)       -3.00000E-11
 Nucleus-field energy     =     0.0000000009 hartrees
 Requested basis set is 6-311++G(d,p)
 There are 48 shells and 108 basis functions
 A cutoff of  1.0D-11 yielded   1176 shell pairs
 There are      6006 function pairs (      6351 Cartesian)
 Smallest overlap matrix eigenvalue = 8.86E-05
 Guess MOs from SCF MO coefficient file

 -----------------------------------------------------------------------
  General SCF calculation program by
  Eric Jon Sundstrom, Paul Horn, Yuezhi Mao, Dmitri Zuev, Alec White,
  David Stuck, Shaama M.S., Shane Yost, Joonho Lee, David Small,
  Daniel Levine, Susi Lehtola, Hugh Burton, Evgeny Epifanovsky
 -----------------------------------------------------------------------
 Exchange:     0.2000 Hartree-Fock + 0.0800 Slater + 0.7200 B88
 Correlation:  0.1900 VWN1RPA + 0.8100 LYP
 Using SG-1 standard quadrature grid
 using 4 threads for integral computing
 -------------------------------------------------------
 OpenMP Integral computing Module                
 Release: version 2.0, May 2017, Q-Chem Inc. Pleasanton 
 -------------------------------------------------------
 -------------------------------------------------------
 OpenMP BLAS3 based DFT computing Module                
 Release: version 1.0, May 2013, Q-Chem Inc. Pittsburgh 
 -------------------------------------------------------
 A restricted SCF calculation will be
 performed using DIIS
 SCF converges when DIIS error is below 1.0e-08
 ---------------------------------------
  Cycle       Energy         DIIS error
 ---------------------------------------
    1    -117.9306082502      4.69e-04  
    2    -117.9308112649      2.71e-04  
    3    -117.9308822803      1.53e-04  
    4    -117.9309170336      4.77e-06  
    5    -117.9309170667      7.39e-07  
    6    -117.9309170674      8.64e-08  
    7    -117.9309170674      7.62e-08  
    8    -117.9309170674      1.97e-09  Convergence criterion met
 ---------------------------------------
 SCF time:   CPU 6.38s  wall 2.00s 
 SCF   energy in the final basis set =     -117.9309170674
 Total energy in the final basis set =     -117.9309170674

 --------------------------------------------------------------
             Orbital Energies (a.u.) and Symmetries
 --------------------------------------------------------------

 Alpha MOs, Restricted
 -- Occupied --                  
-10.171 -10.171 -10.171  -0.850  -0.599  -0.599  -0.496  -0.468
  1 A'    2 A'    3 A'    4 A'    5 A'    6 A'    1 A"    7 A'                 
 -0.368  -0.368  -0.298  -0.298
  2 A"    3 A"    8 A'    9 A'                                                 
 -- Virtual --                   
 -0.001   0.014   0.016   0.016   0.059   0.059   0.068   0.083
 10 A'    4 A"   11 A'   12 A'    5 A"    6 A"   13 A'   14 A'                 
  0.083   0.101   0.127   0.127   0.131   0.140   0.148   0.148
 15 A'   16 A'   17 A'   18 A'    7 A"   19 A'   20 A'   21 A'                 
  0.151   0.151   0.172   0.189   0.194   0.242   0.242   0.260
  8 A"    9 A"   10 A"   22 A'   23 A'   11 A"   12 A"   24 A'                 
  0.260   0.320   0.320   0.409   0.449   0.498   0.498   0.562
 25 A'   26 A'   27 A'   28 A'   13 A"   29 A'   30 A'   14 A"                 
  0.562   0.569   0.648   0.648   0.648   0.653   0.656   0.656
 15 A"   31 A'   32 A'   33 A'   34 A'   16 A"   17 A"   18 A"                 
  0.691   0.691   0.759   0.908   0.908   1.180   1.224   1.230
 35 A'   36 A'   37 A'   38 A'   39 A'   19 A"   40 A'   20 A"                 
  1.230   1.367   1.459   1.459   1.526   1.527   1.596   1.636
 21 A"   22 A"   41 A'   42 A'   23 A"   24 A"   43 A'   25 A"                 
  1.653   1.653   1.755   1.756   1.765   1.823   1.823   2.027
 44 A'   45 A'   26 A"   27 A"   46 A'   47 A'   48 A'   49 A'                 
  2.027   2.039   2.039   2.133   2.227   2.228   2.271   2.382
 50 A'   28 A"   29 A"   51 A'   52 A'   53 A'   54 A'   55 A'                 
  2.382   2.406   2.548   2.548   2.647   2.648   2.734   2.736
 30 A"   31 A"   32 A"   33 A"   56 A'   57 A'   58 A'   34 A"                 
  2.749   2.749   2.933   2.933   2.968   2.968   3.365   3.517
 59 A'   60 A'   61 A'   62 A'   35 A"   36 A"   63 A'   64 A'                 
  3.538   3.870   3.870   4.396   4.396  23.894  23.895  23.918
 37 A"   38 A"   39 A"   65 A'   66 A'   67 A'   68 A'   69 A'                 

 Beta MOs, Restricted
 -- Occupied --                  
-10.171 -10.171 -10.171  -0.850  -0.599  -0.599  -0.496  -0.468
  1 A'    2 A'    3 A'    4 A'    5 A'    6 A'    1 A"    7 A'                 
 -0.368  -0.368  -0.298  -0.298
  2 A"    3 A"    8 A'    9 A'                                                 
 -- Virtual --                   
 -0.001   0.014   0.016   0.016   0.059   0.059   0.068   0.083
 10 A'    4 A"   11 A'   12 A'    5 A"    6 A"   13 A'   14 A'                 
  0.083   0.101   0.127   0.127   0.131   0.140   0.148   0.148
 15 A'   16 A'   17 A'   18 A'    7 A"   19 A'   20 A'   21 A'                 
  0.151   0.151   0.172   0.189   0.194   0.242   0.242   0.260
  8 A"    9 A"   10 A"   22 A'   23 A'   11 A"   12 A"   24 A'                 
  0.260   0.320   0.320   0.409   0.449   0.498   0.498   0.562
 25 A'   26 A'   27 A'   28 A'   13 A"   29 A'   30 A'   14 A"                 
  0.562   0.569   0.648   0.648   0.648   0.653   0.656   0.656
 15 A"   31 A'   32 A'   33 A'   34 A'   16 A"   17 A"   18 A"                 
  0.691   0.691   0.759   0.908   0.908   1.180   1.224   1.230
 35 A'   36 A'   37 A'   38 A'   39 A'   19 A"   40 A'   20 A"                 
  1.230   1.367   1.459   1.459   1.526   1.527   1.596   1.636
 21 A"   22 A"   41 A'   42 A'   23 A"   24 A"   43 A'   25 A"                 
  1.653   1.653   1.755   1.756   1.765   1.823   1.823   2.027
 44 A'   45 A'   26 A"   27 A"   46 A'   47 A'   48 A'   49 A'                 
  2.027   2.039   2.039   2.133   2.227   2.228   2.271   2.382
 50 A'   28 A"   29 A"   51 A'   52 A'   53 A'   54 A'   55 A'                 
  2.382   2.406   2.548   2.548   2.647   2.648   2.734   2.736
 30 A"   31 A"   32 A"   33 A"   56 A'   57 A'   58 A'   34 A"                 
  2.749   2.749   2.933   2.933   2.968   2.968   3.365   3.517
 59 A'   60 A'   61 A'   62 A'   35 A"   36 A"   63 A'   64 A'                 
  3.538   3.870   3.870   4.396   4.396  23.894  23.895  23.918
 37 A"   38 A"   39 A"   65 A'   66 A'   67 A'   68 A'   69 A'                 
 --------------------------------------------------------------

          Ground-State Mulliken Net Atomic Charges

     Atom                 Charge (a.u.)
  ----------------------------------------
      1 C                    -0.260357
      2 C                    -0.260737
      3 C                    -0.260370
      4 H                     0.130268
      5 H                     0.130268
      6 H                     0.130231
      7 H                     0.130231
      8 H                     0.130232
      9 H                     0.130232
  ----------------------------------------
  Sum of atomic charges =    -0.000000

 -----------------------------------------------------------------
                    Cartesian Multipole Moments
 -----------------------------------------------------------------
    Charge (ESU x 10^10)
                -0.0000
    Dipole Moment (Debye)
         X      -0.0000      Y       0.0002      Z       0.0000
       Tot       0.0002
    Quadrupole Moments (Debye-Ang)
        XX     -21.0198     XY       0.0025     YY     -21.0189
        XZ       0.0000     YZ       0.0000     ZZ     -18.5624
    Octopole Moments (Debye-Ang^2)
       XXX       1.6228    XXY       1.6192    XYY      -1.6167
       YYY      -1.6129    XXZ       0.0000    XYZ       0.0000
       YYZ       0.0000    XZZ      -0.0000    YZZ       0.0028
       ZZZ       0.0000
    Hexadecapole Moments (Debye-Ang^3)
      XXXX     -91.5870   XXXY      -0.0055   XXYY     -30.5295
      XYYY      -0.0046   YYYY     -91.5910   XXXZ      -0.0000
      XXYZ      -0.0000   XYYZ       0.0000   YYYZ       0.0000
      XXZZ     -19.9038   XYZZ      -0.0005   YYZZ     -19.9040
      XZZZ      -0.0000   YZZZ       0.0000   ZZZZ     -41.3220
 -----------------------------------------------------------------
 Calculating analytic gradient of the SCF energy
 Gradient of SCF Energy
            1           2           3           4           5           6
    1  -0.0010733  -0.0029255   0.0040592   0.0003209   0.0003209  -0.0004675
    2  -0.0040933   0.0029410   0.0010816  -0.0003134  -0.0003134  -0.0001143
    3  -0.0000000  -0.0000000  -0.0000000  -0.0001143   0.0001143  -0.0001292
            7           8           9
    1  -0.0004675   0.0001165   0.0001165
    2  -0.0001143   0.0004630   0.0004630
    3   0.0001292   0.0001295  -0.0001295
 Max gradient component =       4.093E-03
 RMS gradient           =       1.417E-03
 Gradient time:  CPU 1.87 s  wall 0.53 s
 Geometry Optimization Parameters
   NAtoms,    NIC,     NZ,  NCons,   NDum,   NFix, NCnnct, MaxDiis
        9      69       9       0       0       0       0       0

 Cartesian Hessian Update
 Hessian Updated using BFGS Update


** GEOMETRY OPTIMIZATION IN DELOCALIZED INTERNAL COORDINATES **
   Searching for a Minimum

   Optimization Cycle:   2

                       Coordinates (Angstroms)
     ATOM                X               Y               Z
      1  C        -0.2262281385   -0.8439086754    0.0000000000
      2  C        -0.6176426964    0.6175873565    0.0000000000
      3  C         0.8437338148    0.2260226369    0.0000000000
      4  H        -1.0310032579    1.0310697163   -0.9117311641
      5  H        -1.0310032579    1.0310697163    0.9117311641
      6  H         1.4086894621    0.3776612204   -0.9117060194
      7  H         1.4086894621    0.3776612204    0.9117060194
      8  H        -0.3778932405   -1.4088571470    0.9117076557
      9  H        -0.3778932405   -1.4088571470   -0.9117076557
   Point Group: cs    Number of degrees of freedom:    12


   Energy is   -117.930917067

 Hessian Updated using BFGS Update

 11 Hessian modes will be used to form the next step
  Hessian Eigenvalues:
     0.020947    0.020947    0.020948    0.088582    0.088584    0.095032
     0.249472    0.251102    0.251141    0.348126    0.357173

 Minimum Search - Taking Simple RFO Step
 Searching for Lamda that Minimizes Along All modes
 Value Taken    Lamda =  -0.00005504
 Step Taken.  Stepsize is  0.017598

                             Maximum     Tolerance    Cnvgd?
         Gradient           0.002899      0.000300      NO
         Displacement       0.016678      0.001200      NO
         Energy change     -0.001464      0.000001      NO


 New Cartesian Coordinates Obtained by Inverse Iteration

 Displacement from previous Coordinates is:  0.009325
 ----------------------------------------------------------------
             Standard Nuclear Orientation (Angstroms)
    I     Atom           X                Y                Z
 ----------------------------------------------------------------
    1      C      -0.2256645272    -0.8414905990     0.0000000000
    2      C      -0.6160301620     0.6159955752     0.0000000000
    3      C       0.8414098512     0.2254785438     0.0000000000
    4      H      -1.0306997672     1.0306333175    -0.9108274991
    5      H      -1.0306997672     1.0306333175     0.9108274991
    6      H       1.4082433755     0.3773869838    -0.9107228039
    7      H       1.4082433755     0.3773869838     0.9107228039
    8      H      -0.3776767356    -1.4082876125     0.9107252831
    9      H      -0.3776767356    -1.4082876125    -0.9107252831
 ----------------------------------------------------------------
 Molecular Point Group                 Cs    NOp =  2
 Largest Abelian Subgroup              Cs    NOp =  2
 Nuclear Repulsion Energy =    75.6759652473 hartrees
 There are       12 alpha and       12 beta electrons
 Applying Cartesian multipole field
    Component          Value
    ---------          -----
     (2,0,0)        1.00000E-11
     (0,2,0)        2.00000E-11
     (0,0,2)       -3.00000E-11
 Nucleus-field energy     =     0.0000000009 hartrees
 Requested basis set is 6-311++G(d,p)
 There are 48 shells and 108 basis functions
 A cutoff of  1.0D-11 yielded   1176 shell pairs
 There are      6006 function pairs (      6351 Cartesian)
 Smallest overlap matrix eigenvalue = 8.74E-05
 Guess MOs from SCF MO coefficient file

 -----------------------------------------------------------------------
  General SCF calculation program by
  Eric Jon Sundstrom, Paul Horn, Yuezhi Mao, Dmitri Zuev, Alec White,
  David Stuck, Shaama M.S., Shane Yost, Joonho Lee, David Small,
  Daniel Levine, Susi Lehtola, Hugh Burton, Evgeny Epifanovsky
 -----------------------------------------------------------------------
 Exchange:     0.2000 Hartree-Fock + 0.0800 Slater + 0.7200 B88
 Correlation:  0.1900 VWN1RPA + 0.8100 LYP
 Using SG-1 standard quadrature grid
 using 4 threads for integral computing
 -------------------------------------------------------
 OpenMP Integral computing Module                
 Release: version 2.0, May 2017, Q-Chem Inc. Pleasanton 
 -------------------------------------------------------
 -------------------------------------------------------
 OpenMP BLAS3 based DFT computing Module                
 Release: version 1.0, May 2013, Q-Chem Inc. Pittsburgh 
 -------------------------------------------------------
 A restricted SCF calculation will be
 performed using DIIS
 SCF converges when DIIS error is below 1.0e-08
 ---------------------------------------
  Cycle       Energy         DIIS error
 ---------------------------------------
    1    -117.9309390694      7.44e-05  
    2    -117.9309466717      3.06e-05  
    3    -117.9309470890      2.40e-05  
    4    -117.9309479423      1.74e-06  
    5    -117.9309479469      1.50e-07  
    6    -117.9309479470      1.22e-08  
    7    -117.9309479470      8.22e-09  Convergence criterion met
 ---------------------------------------
 SCF time:   CPU 5.59s  wall 1.00s 
 SCF   energy in the final basis set =     -117.9309479470
 Total energy in the final basis set =     -117.9309479470

 --------------------------------------------------------------
             Orbital Energies (a.u.) and Symmetries
 --------------------------------------------------------------

 Alpha MOs, Restricted
 -- Occupied --                  
-10.171 -10.171 -10.171  -0.852  -0.599  -0.599  -0.497  -0.469
  1 A'    2 A'    3 A'    4 A'    5 A'    6 A'    1 A"    7 A'                 
 -0.367  -0.367  -0.298  -0.298
  2 A"    3 A"    8 A'    9 A'                                                 
 -- Virtual --                   
 -0.001   0.014   0.016   0.016   0.059   0.059   0.068   0.083
 10 A'    4 A"   11 A'   12 A'    5 A"    6 A"   13 A'   14 A'                 
  0.083   0.102   0.127   0.127   0.130   0.140   0.148   0.148
 15 A'   16 A'   17 A'   18 A'    7 A"   19 A'   20 A'   21 A'                 
  0.151   0.151   0.172   0.190   0.194   0.242   0.242   0.260
  8 A"    9 A"   10 A"   22 A'   23 A'   11 A"   12 A"   24 A'                 
  0.261   0.322   0.322   0.409   0.449   0.498   0.498   0.562
 25 A'   26 A'   27 A'   28 A'   13 A"   29 A'   30 A'   14 A"                 
  0.562   0.568   0.649   0.649   0.649   0.652   0.656   0.656
 15 A"   31 A'   32 A'   33 A'   34 A'   16 A"   17 A"   18 A"                 
  0.692   0.692   0.759   0.908   0.908   1.181   1.224   1.231
 35 A'   36 A'   37 A'   38 A'   39 A'   19 A"   40 A'   20 A"                 
  1.231   1.367   1.461   1.461   1.528   1.529   1.598   1.638
 21 A"   22 A"   41 A'   42 A'   23 A"   24 A"   43 A'   25 A"                 
  1.653   1.653   1.755   1.755   1.766   1.825   1.825   2.030
 44 A'   45 A'   26 A"   27 A"   46 A'   47 A'   48 A'   49 A'                 
  2.030   2.039   2.039   2.133   2.229   2.230   2.274   2.380
 50 A'   28 A"   29 A"   51 A'   52 A'   53 A'   54 A'   55 A'                 
  2.384   2.407   2.548   2.549   2.646   2.647   2.734   2.737
 30 A"   31 A"   32 A"   33 A"   56 A'   57 A'   58 A'   34 A"                 
  2.750   2.750   2.936   2.936   2.972   2.972   3.378   3.522
 59 A'   60 A'   61 A'   62 A'   35 A"   36 A"   63 A'   64 A'                 
  3.535   3.870   3.871   4.400   4.400  23.902  23.902  23.917
 37 A"   38 A"   39 A"   65 A'   66 A'   67 A'   68 A'   69 A'                 

 Beta MOs, Restricted
 -- Occupied --                  
-10.171 -10.171 -10.171  -0.852  -0.599  -0.599  -0.497  -0.469
  1 A'    2 A'    3 A'    4 A'    5 A'    6 A'    1 A"    7 A'                 
 -0.367  -0.367  -0.298  -0.298
  2 A"    3 A"    8 A'    9 A'                                                 
 -- Virtual --                   
 -0.001   0.014   0.016   0.016   0.059   0.059   0.068   0.083
 10 A'    4 A"   11 A'   12 A'    5 A"    6 A"   13 A'   14 A'                 
  0.083   0.102   0.127   0.127   0.130   0.140   0.148   0.148
 15 A'   16 A'   17 A'   18 A'    7 A"   19 A'   20 A'   21 A'                 
  0.151   0.151   0.172   0.190   0.194   0.242   0.242   0.260
  8 A"    9 A"   10 A"   22 A'   23 A'   11 A"   12 A"   24 A'                 
  0.261   0.322   0.322   0.409   0.449   0.498   0.498   0.562
 25 A'   26 A'   27 A'   28 A'   13 A"   29 A'   30 A'   14 A"                 
  0.562   0.568   0.649   0.649   0.649   0.652   0.656   0.656
 15 A"   31 A'   32 A'   33 A'   34 A'   16 A"   17 A"   18 A"                 
  0.692   0.692   0.759   0.908   0.908   1.181   1.224   1.231
 35 A'   36 A'   37 A'   38 A'   39 A'   19 A"   40 A'   20 A"                 
  1.231   1.367   1.461   1.461   1.528   1.529   1.598   1.638
 21 A"   22 A"   41 A'   42 A'   23 A"   24 A"   43 A'   25 A"                 
  1.653   1.653   1.755   1.755   1.766   1.825   1.825   2.030
 44 A'   45 A'   26 A"   27 A"   46 A'   47 A'   48 A'   49 A'                 
  2.030   2.039   2.039   2.133   2.229   2.230   2.274   2.380
 50 A'   28 A"   29 A"   51 A'   52 A'   53 A'   54 A'   55 A'                 
  2.384   2.407   2.548   2.549   2.646   2.647   2.734   2.737
 30 A"   31 A"   32 A"   33 A"   56 A'   57 A'   58 A'   34 A"                 
  2.750   2.750   2.936   2.936   2.972   2.972   3.378   3.522
 59 A'   60 A'   61 A'   62 A'   35 A"   36 A"   63 A'   64 A'                 
  3.535   3.870   3.871   4.400   4.400  23.902  23.902  23.917
 37 A"   38 A"   39 A"   65 A'   66 A'   67 A'   68 A'   69 A'                 
 --------------------------------------------------------------

          Ground-State Mulliken Net Atomic Charges

     Atom                 Charge (a.u.)
  ----------------------------------------
      1 C                    -0.259973
      2 C                    -0.260267
      3 C                    -0.259961
      4 H                     0.130060
      5 H                     0.130060
      6 H                     0.130020
      7 H                     0.130020
      8 H                     0.130021
      9 H                     0.130021
  ----------------------------------------
  Sum of atomic charges =     0.000000

 -----------------------------------------------------------------
                    Cartesian Multipole Moments
 -----------------------------------------------------------------
    Charge (ESU x 10^10)
                -0.0000
    Dipole Moment (Debye)
         X       0.0000      Y      -0.0001      Z       0.0000
       Tot       0.0001
    Quadrupole Moments (Debye-Ang)
        XX     -21.0042     XY       0.0015     YY     -21.0048
        XZ      -0.0000     YZ      -0.0000     ZZ     -18.5732
    Octopole Moments (Debye-Ang^2)
       XXX       1.6172    XXY       1.6091    XYY      -1.6074
       YYY      -1.6102    XXZ      -0.0000    XYZ       0.0000
       YYZ       0.0000    XZZ       0.0003    YZZ       0.0015
       ZZZ      -0.0000
    Hexadecapole Moments (Debye-Ang^3)
      XXXX     -91.2921   XXXY      -0.0055   XXYY     -30.4319
      XYYY      -0.0043   YYYY     -91.2917   XXXZ       0.0000
      XXYZ       0.0000   XYYZ      -0.0000   YYYZ      -0.0000
      XXZZ     -19.8756   XYZZ      -0.0015   YYZZ     -19.8759
      XZZZ      -0.0000   YZZZ      -0.0000   ZZZZ     -41.3250
 -----------------------------------------------------------------
 Calculating analytic gradient of the SCF energy
 Gradient of SCF Energy
            1           2           3           4           5           6
    1  -0.0001514  -0.0003910   0.0005574   0.0002116   0.0002116  -0.0003034
    2  -0.0005602   0.0003999   0.0001561  -0.0002167  -0.0002167  -0.0000871
    3   0.0000000  -0.0000000   0.0000000  -0.0000698   0.0000698  -0.0000742
            7           8           9
    1  -0.0003034   0.0000843   0.0000843
    2  -0.0000871   0.0003059   0.0003059
    3   0.0000742   0.0000735  -0.0000735
 Max gradient component =       5.602E-04
 RMS gradient           =       2.435E-04
 Gradient time:  CPU 1.87 s  wall 0.52 s
 Geometry Optimization Parameters
   NAtoms,    NIC,     NZ,  NCons,   NDum,   NFix, NCnnct, MaxDiis
        9      69       9       0       0       0       0       0

 Cartesian Hessian Update
 Hessian Updated using BFGS Update


** GEOMETRY OPTIMIZATION IN DELOCALIZED INTERNAL COORDINATES **
   Searching for a Minimum

   Optimization Cycle:   3

                       Coordinates (Angstroms)
     ATOM                X               Y               Z
      1  C        -0.2256645272   -0.8414905990    0.0000000000
      2  C        -0.6160301620    0.6159955752    0.0000000000
      3  C         0.8414098512    0.2254785438    0.0000000000
      4  H        -1.0306997672    1.0306333175   -0.9108274991
      5  H        -1.0306997672    1.0306333175    0.9108274991
      6  H         1.4082433755    0.3773869838   -0.9107228039
      7  H         1.4082433755    0.3773869838    0.9107228039
      8  H        -0.3776767356   -1.4082876125    0.9107252831
      9  H        -0.3776767356   -1.4082876125   -0.9107252831
   Point Group: cs    Number of degrees of freedom:    12


   Energy is   -117.930947947

 Hessian Updated using BFGS Update

 12 Hessian modes will be used to form the next step
  Hessian Eigenvalues:
     0.020947    0.020947    0.020954    0.072385    0.088584    0.088590
     0.251086    0.251106    0.287472    0.348126    0.348128    0.358314

 Minimum Search - Taking Simple RFO Step
 Searching for Lamda that Minimizes Along All modes
 Value Taken    Lamda =  -0.00000536
 Step Taken.  Stepsize is  0.008433

                             Maximum     Tolerance    Cnvgd?
         Gradient           0.000480      0.000300      NO
         Displacement       0.006613      0.001200      NO
         Energy change     -0.000031      0.000001      NO


 New Cartesian Coordinates Obtained by Inverse Iteration

 Displacement from previous Coordinates is:  0.006324
 ----------------------------------------------------------------
             Standard Nuclear Orientation (Angstroms)
    I     Atom           X                Y                Z
 ----------------------------------------------------------------
    1      C      -0.2256246810    -0.8413246216     0.0000000000
    2      C      -0.6158931436     0.6158276975     0.0000000000
    3      C       0.8412103494     0.2254072442     0.0000000000
    4      H      -1.0314517362     1.0314541795    -0.9101684257
    5      H      -1.0314517362     1.0314541795     0.9101684257
    6      H       1.4093610938     0.3777765716    -0.9100300880
    7      H       1.4093610938     0.3777765716     0.9100300880
    8      H      -0.3780311664    -1.4094614623     0.9100323653
    9      H      -0.3780311664    -1.4094614623    -0.9100323653
 ----------------------------------------------------------------
 Molecular Point Group                 Cs    NOp =  2
 Largest Abelian Subgroup              Cs    NOp =  2
 Nuclear Repulsion Energy =    75.6768244073 hartrees
 There are       12 alpha and       12 beta electrons
 Applying Cartesian multipole field
    Component          Value
    ---------          -----
     (2,0,0)        1.00000E-11
     (0,2,0)        2.00000E-11
     (0,0,2)       -3.00000E-11
 Nucleus-field energy     =     0.0000000009 hartrees
 Requested basis set is 6-311++G(d,p)
 There are 48 shells and 108 basis functions
 A cutoff of  1.0D-11 yielded   1176 shell pairs
 There are      6006 function pairs (      6351 Cartesian)
 Smallest overlap matrix eigenvalue = 8.74E-05
 Guess MOs from SCF MO coefficient file

 -----------------------------------------------------------------------
  General SCF calculation program by
  Eric Jon Sundstrom, Paul Horn, Yuezhi Mao, Dmitri Zuev, Alec White,
  David Stuck, Shaama M.S., Shane Yost, Joonho Lee, David Small,
  Daniel Levine, Susi Lehtola, Hugh Burton, Evgeny Epifanovsky
 -----------------------------------------------------------------------
 Exchange:     0.2000 Hartree-Fock + 0.0800 Slater + 0.7200 B88
 Correlation:  0.1900 VWN1RPA + 0.8100 LYP
 Using SG-1 standard quadrature grid
 using 4 threads for integral computing
 -------------------------------------------------------
 OpenMP Integral computing Module                
 Release: version 2.0, May 2017, Q-Chem Inc. Pleasanton 
 -------------------------------------------------------
 -------------------------------------------------------
 OpenMP BLAS3 based DFT computing Module                
 Release: version 1.0, May 2013, Q-Chem Inc. Pittsburgh 
 -------------------------------------------------------
 A restricted SCF calculation will be
 performed using DIIS
 SCF converges when DIIS error is below 1.0e-08
 ---------------------------------------
  Cycle       Energy         DIIS error
 ---------------------------------------
    1    -117.9309507823      1.81e-05  
    2    -117.9309513190      1.15e-06  
    3    -117.9309513222      3.68e-07  
    4    -117.9309513223      2.74e-07  
    5    -117.9309513224      1.97e-08  
    6    -117.9309513224      5.66e-09  Convergence criterion met
 ---------------------------------------
 SCF time:   CPU 4.79s  wall 1.00s 
 SCF   energy in the final basis set =     -117.9309513224
 Total energy in the final basis set =     -117.9309513224

 --------------------------------------------------------------
             Orbital Energies (a.u.) and Symmetries
 --------------------------------------------------------------

 Alpha MOs, Restricted
 -- Occupied --                  
-10.171 -10.171 -10.171  -0.852  -0.599  -0.599  -0.496  -0.469
  1 A'    2 A'    3 A'    4 A'    5 A'    6 A'    1 A"    7 A'                 
 -0.367  -0.367  -0.299  -0.299
  2 A"    3 A"    8 A'    9 A'                                                 
 -- Virtual --                   
 -0.001   0.014   0.016   0.016   0.059   0.059   0.068   0.083
 10 A'    4 A"   11 A'   12 A'    5 A"    6 A"   13 A'   14 A'                 
  0.083   0.102   0.127   0.127   0.130   0.140   0.148   0.148
 15 A'   16 A'   17 A'   18 A'    7 A"   19 A'   20 A'   21 A'                 
  0.151   0.151   0.172   0.190   0.194   0.242   0.242   0.261
  8 A"    9 A"   10 A"   22 A'   23 A'   11 A"   12 A"   24 A'                 
  0.261   0.321   0.322   0.409   0.448   0.498   0.498   0.562
 25 A'   26 A'   27 A'   28 A'   13 A"   29 A'   30 A'   14 A"                 
  0.562   0.568   0.649   0.649   0.649   0.652   0.655   0.655
 15 A"   31 A'   32 A'   33 A'   34 A'   16 A"   17 A"   18 A"                 
  0.692   0.692   0.759   0.908   0.908   1.181   1.224   1.230
 35 A'   36 A'   37 A'   38 A'   39 A'   19 A"   40 A'   20 A"                 
  1.230   1.366   1.460   1.460   1.530   1.530   1.598   1.638
 21 A"   22 A"   41 A'   42 A'   23 A"   24 A"   43 A'   25 A"                 
  1.653   1.653   1.754   1.754   1.766   1.825   1.825   2.030
 44 A'   45 A'   26 A"   27 A"   46 A'   47 A'   48 A'   49 A'                 
  2.030   2.038   2.038   2.133   2.231   2.232   2.275   2.379
 50 A'   28 A"   29 A"   51 A'   52 A'   53 A'   54 A'   55 A'                 
  2.384   2.407   2.549   2.549   2.644   2.645   2.733   2.736
 30 A"   31 A"   32 A"   33 A"   56 A'   57 A'   58 A'   34 A"                 
  2.751   2.751   2.936   2.936   2.972   2.972   3.379   3.522
 59 A'   60 A'   61 A'   62 A'   35 A"   36 A"   63 A'   64 A'                 
  3.534   3.869   3.870   4.400   4.400  23.902  23.902  23.917
 37 A"   38 A"   39 A"   65 A'   66 A'   67 A'   68 A'   69 A'                 

 Beta MOs, Restricted
 -- Occupied --                  
-10.171 -10.171 -10.171  -0.852  -0.599  -0.599  -0.496  -0.469
  1 A'    2 A'    3 A'    4 A'    5 A'    6 A'    1 A"    7 A'                 
 -0.367  -0.367  -0.299  -0.299
  2 A"    3 A"    8 A'    9 A'                                                 
 -- Virtual --                   
 -0.001   0.014   0.016   0.016   0.059   0.059   0.068   0.083
 10 A'    4 A"   11 A'   12 A'    5 A"    6 A"   13 A'   14 A'                 
  0.083   0.102   0.127   0.127   0.130   0.140   0.148   0.148
 15 A'   16 A'   17 A'   18 A'    7 A"   19 A'   20 A'   21 A'                 
  0.151   0.151   0.172   0.190   0.194   0.242   0.242   0.261
  8 A"    9 A"   10 A"   22 A'   23 A'   11 A"   12 A"   24 A'                 
  0.261   0.321   0.322   0.409   0.448   0.498   0.498   0.562
 25 A'   26 A'   27 A'   28 A'   13 A"   29 A'   30 A'   14 A"                 
  0.562   0.568   0.649   0.649   0.649   0.652   0.655   0.655
 15 A"   31 A'   32 A'   33 A'   34 A'   16 A"   17 A"   18 A"                 
  0.692   0.692   0.759   0.908   0.908   1.181   1.224   1.230
 35 A'   36 A'   37 A'   38 A'   39 A'   19 A"   40 A'   20 A"                 
  1.230   1.366   1.460   1.460   1.530   1.530   1.598   1.638
 21 A"   22 A"   41 A'   42 A'   23 A"   24 A"   43 A'   25 A"                 
  1.653   1.653   1.754   1.754   1.766   1.825   1.825   2.030
 44 A'   45 A'   26 A"   27 A"   46 A'   47 A'   48 A'   49 A'                 
  2.030   2.038   2.038   2.133   2.231   2.232   2.275   2.379
 50 A'   28 A"   29 A"   51 A'   52 A'   53 A'   54 A'   55 A'                 
  2.384   2.407   2.549   2.549   2.644   2.645   2.733   2.736
 30 A"   31 A"   32 A"   33 A"   56 A'   57 A'   58 A'   34 A"                 
  2.751   2.751   2.936   2.936   2.972   2.972   3.379   3.522
 59 A'   60 A'   61 A'   62 A'   35 A"   36 A"   63 A'   64 A'                 
  3.534   3.869   3.870   4.400   4.400  23.902  23.902  23.917
 37 A"   38 A"   39 A"   65 A'   66 A'   67 A'   68 A'   69 A'                 
 --------------------------------------------------------------

          Ground-State Mulliken Net Atomic Charges

     Atom                 Charge (a.u.)
  ----------------------------------------
      1 C                    -0.259799
      2 C                    -0.260116
      3 C                    -0.259806
      4 H                     0.129983
      5 H                     0.129983
      6 H                     0.129939
      7 H                     0.129939
      8 H                     0.129939
      9 H                     0.129939
  ----------------------------------------
  Sum of atomic charges =    -0.000000

 -----------------------------------------------------------------
                    Cartesian Multipole Moments
 -----------------------------------------------------------------
    Charge (ESU x 10^10)
                -0.0000
    Dipole Moment (Debye)
         X       0.0000      Y       0.0000      Z       0.0000
       Tot       0.0000
    Quadrupole Moments (Debye-Ang)
        XX     -20.9950     XY       0.0021     YY     -20.9947
        XZ       0.0000     YZ      -0.0000     ZZ     -18.5867
    Octopole Moments (Debye-Ang^2)
       XXX       1.6243    XXY       1.6161    XYY      -1.6138
       YYY      -1.6155    XXZ       0.0000    XYZ       0.0000
       YYZ       0.0000    XZZ       0.0002    YZZ       0.0023
       ZZZ       0.0000
    Hexadecapole Moments (Debye-Ang^3)
      XXXX     -91.2793   XXXY      -0.0055   XXYY     -30.4275
      XYYY      -0.0048   YYYY     -91.2789   XXXZ       0.0000
      XXYZ       0.0000   XYYZ      -0.0000   YYYZ      -0.0000
      XXZZ     -19.8808   XYZZ      -0.0015   YYZZ     -19.8808
      XZZZ      -0.0000   YZZZ      -0.0000   ZZZZ     -41.3363
 -----------------------------------------------------------------
 Calculating analytic gradient of the SCF energy
 Gradient of SCF Energy
            1           2           3           4           5           6
    1  -0.0000114  -0.0000083   0.0000216   0.0000642   0.0000642  -0.0000886
    2  -0.0000267   0.0000088   0.0000094  -0.0000622  -0.0000622  -0.0000218
    3  -0.0000000   0.0000000  -0.0000000  -0.0000200   0.0000200  -0.0000210
            7           8           9
    1  -0.0000886   0.0000234   0.0000234
    2  -0.0000218   0.0000883   0.0000883
    3   0.0000210   0.0000213  -0.0000213
 Max gradient component =       8.861E-05
 RMS gradient           =       4.451E-05
 Gradient time:  CPU 1.87 s  wall 0.52 s
 Geometry Optimization Parameters
   NAtoms,    NIC,     NZ,  NCons,   NDum,   NFix, NCnnct, MaxDiis
        9      69       9       0       0       0       0       0

 Cartesian Hessian Update
 Hessian Updated using BFGS Update


** GEOMETRY OPTIMIZATION IN DELOCALIZED INTERNAL COORDINATES **
   Searching for a Minimum

   Optimization Cycle:   4

                       Coordinates (Angstroms)
     ATOM                X               Y               Z
      1  C        -0.2256246810   -0.8413246216    0.0000000000
      2  C        -0.6158931436    0.6158276975    0.0000000000
      3  C         0.8412103494    0.2254072442    0.0000000000
      4  H        -1.0314517362    1.0314541795   -0.9101684257
      5  H        -1.0314517362    1.0314541795    0.9101684257
      6  H         1.4093610938    0.3777765716   -0.9100300880
      7  H         1.4093610938    0.3777765716    0.9100300880
      8  H        -0.3780311664   -1.4094614623    0.9100323653
      9  H        -0.3780311664   -1.4094614623   -0.9100323653
   Point Group: cs    Number of degrees of freedom:    12


   Energy is   -117.930951322

 Hessian Updated using BFGS Update

 12 Hessian modes will be used to form the next step
  Hessian Eigenvalues:
     0.020947    0.020947    0.020970    0.054766    0.088584    0.088589
     0.251101    0.251182    0.286568    0.348126    0.348128    0.351659

 Minimum Search - Taking Simple RFO Step
 Searching for Lamda that Minimizes Along All modes
 Value Taken    Lamda =   0.00000000
 Step Taken.  Stepsize is  0.003105

                             Maximum     Tolerance    Cnvgd?
         Gradient           0.000240      0.000300     YES
         Displacement       0.001989      0.001200      NO
         Energy change     -0.000003      0.000001      NO


 New Cartesian Coordinates Obtained by Inverse Iteration

 Displacement from previous Coordinates is:  0.002843
 ----------------------------------------------------------------
             Standard Nuclear Orientation (Angstroms)
    I     Atom           X                Y                Z
 ----------------------------------------------------------------
    1      C      -0.2256315813    -0.8413467408     0.0000000000
    2      C      -0.6159413515     0.6158857232     0.0000000000
    3      C       0.8412591550     0.2254307175     0.0000000000
    4      H      -1.0318760620     1.0318381239    -0.9099247424
    5      H      -1.0318760620     1.0318381239     0.9099247424
    6      H       1.4099179158     0.3778849428    -0.9097767676
    7      H       1.4099179158     0.3778849428     0.9097767676
    8      H      -0.3781605113    -1.4099834679     0.9097773785
    9      H      -0.3781605113    -1.4099834679    -0.9097773785
 ----------------------------------------------------------------
 Molecular Point Group                 Cs    NOp =  2
 Largest Abelian Subgroup              Cs    NOp =  2
 Nuclear Repulsion Energy =    75.6700524953 hartrees
 There are       12 alpha and       12 beta electrons
 Applying Cartesian multipole field
    Component          Value
    ---------          -----
     (2,0,0)        1.00000E-11
     (0,2,0)        2.00000E-11
     (0,0,2)       -3.00000E-11
 Nucleus-field energy     =     0.0000000009 hartrees
 Requested basis set is 6-311++G(d,p)
 There are 48 shells and 108 basis functions
 A cutoff of  1.0D-11 yielded   1176 shell pairs
 There are      6006 function pairs (      6351 Cartesian)
 Smallest overlap matrix eigenvalue = 8.75E-05
 Guess MOs from SCF MO coefficient file

 -----------------------------------------------------------------------
  General SCF calculation program by
  Eric Jon Sundstrom, Paul Horn, Yuezhi Mao, Dmitri Zuev, Alec White,
  David Stuck, Shaama M.S., Shane Yost, Joonho Lee, David Small,
  Daniel Levine, Susi Lehtola, Hugh Burton, Evgeny Epifanovsky
 -----------------------------------------------------------------------
 Exchange:     0.2000 Hartree-Fock + 0.0800 Slater + 0.7200 B88
 Correlation:  0.1900 VWN1RPA + 0.8100 LYP
 Using SG-1 standard quadrature grid
 using 4 threads for integral computing
 -------------------------------------------------------
 OpenMP Integral computing Module                
 Release: version 2.0, May 2017, Q-Chem Inc. Pleasanton 
 -------------------------------------------------------
 -------------------------------------------------------
 OpenMP BLAS3 based DFT computing Module                
 Release: version 1.0, May 2013, Q-Chem Inc. Pittsburgh 
 -------------------------------------------------------
 A restricted SCF calculation will be
 performed using DIIS
 SCF converges when DIIS error is below 1.0e-08
 ---------------------------------------
  Cycle       Energy         DIIS error
 ---------------------------------------
    1    -117.9309515795      6.40e-06  
    2    -117.9309516362      1.65e-06  
    3    -117.9309516356      1.78e-06  
    4    -117.9309516402      7.07e-08  
    5    -117.9309516402      1.05e-08  
    6    -117.9309516402      2.35e-09  Convergence criterion met
 ---------------------------------------
 SCF time:   CPU 4.80s  wall 2.00s 
 SCF   energy in the final basis set =     -117.9309516402
 Total energy in the final basis set =     -117.9309516402

 --------------------------------------------------------------
             Orbital Energies (a.u.) and Symmetries
 --------------------------------------------------------------

 Alpha MOs, Restricted
 -- Occupied --                  
-10.171 -10.171 -10.171  -0.852  -0.599  -0.599  -0.496  -0.469
  1 A'    2 A'    3 A'    4 A'    5 A'    6 A'    1 A"    7 A'                 
 -0.367  -0.366  -0.299  -0.299
  2 A"    3 A"    8 A'    9 A'                                                 
 -- Virtual --                   
 -0.001   0.014   0.016   0.016   0.059   0.059   0.068   0.083
 10 A'    4 A"   11 A'   12 A'    5 A"    6 A"   13 A'   14 A'                 
  0.083   0.102   0.127   0.127   0.130   0.140   0.148   0.148
 15 A'   16 A'   17 A'   18 A'    7 A"   19 A'   20 A'   21 A'                 
  0.151   0.151   0.172   0.190   0.194   0.242   0.242   0.261
  8 A"    9 A"   10 A"   22 A'   23 A'   11 A"   12 A"   24 A'                 
  0.261   0.321   0.321   0.409   0.448   0.498   0.499   0.562
 25 A'   26 A'   27 A'   28 A'   13 A"   29 A'   30 A'   14 A"                 
  0.562   0.568   0.649   0.649   0.649   0.652   0.655   0.655
 15 A"   31 A'   32 A'   33 A'   34 A'   16 A"   17 A"   18 A"                 
  0.692   0.692   0.759   0.908   0.908   1.181   1.224   1.230
 35 A'   36 A'   37 A'   38 A'   39 A'   19 A"   40 A'   20 A"                 
  1.230   1.366   1.460   1.460   1.530   1.531   1.598   1.638
 21 A"   22 A"   41 A'   42 A'   23 A"   24 A"   43 A'   25 A"                 
  1.653   1.654   1.754   1.754   1.767   1.825   1.825   2.030
 44 A'   45 A'   26 A"   27 A"   46 A'   47 A'   48 A'   49 A'                 
  2.030   2.037   2.038   2.133   2.232   2.232   2.275   2.379
 50 A'   28 A"   29 A"   51 A'   52 A'   53 A'   54 A'   55 A'                 
  2.383   2.407   2.549   2.549   2.644   2.644   2.733   2.736
 30 A"   31 A"   32 A"   33 A"   56 A'   57 A'   58 A'   34 A"                 
  2.751   2.751   2.936   2.936   2.972   2.972   3.379   3.522
 59 A'   60 A'   61 A'   62 A'   35 A"   36 A"   63 A'   64 A'                 
  3.534   3.869   3.869   4.400   4.400  23.902  23.902  23.917
 37 A"   38 A"   39 A"   65 A'   66 A'   67 A'   68 A'   69 A'                 

 Beta MOs, Restricted
 -- Occupied --                  
-10.171 -10.171 -10.171  -0.852  -0.599  -0.599  -0.496  -0.469
  1 A'    2 A'    3 A'    4 A'    5 A'    6 A'    1 A"    7 A'                 
 -0.367  -0.366  -0.299  -0.299
  2 A"    3 A"    8 A'    9 A'                                                 
 -- Virtual --                   
 -0.001   0.014   0.016   0.016   0.059   0.059   0.068   0.083
 10 A'    4 A"   11 A'   12 A'    5 A"    6 A"   13 A'   14 A'                 
  0.083   0.102   0.127   0.127   0.130   0.140   0.148   0.148
 15 A'   16 A'   17 A'   18 A'    7 A"   19 A'   20 A'   21 A'                 
  0.151   0.151   0.172   0.190   0.194   0.242   0.242   0.261
  8 A"    9 A"   10 A"   22 A'   23 A'   11 A"   12 A"   24 A'                 
  0.261   0.321   0.321   0.409   0.448   0.498   0.499   0.562
 25 A'   26 A'   27 A'   28 A'   13 A"   29 A'   30 A'   14 A"                 
  0.562   0.568   0.649   0.649   0.649   0.652   0.655   0.655
 15 A"   31 A'   32 A'   33 A'   34 A'   16 A"   17 A"   18 A"                 
  0.692   0.692   0.759   0.908   0.908   1.181   1.224   1.230
 35 A'   36 A'   37 A'   38 A'   39 A'   19 A"   40 A'   20 A"                 
  1.230   1.366   1.460   1.460   1.530   1.531   1.598   1.638
 21 A"   22 A"   41 A'   42 A'   23 A"   24 A"   43 A'   25 A"                 
  1.653   1.654   1.754   1.754   1.767   1.825   1.825   2.030
 44 A'   45 A'   26 A"   27 A"   46 A'   47 A'   48 A'   49 A'                 
  2.030   2.037   2.038   2.133   2.232   2.232   2.275   2.379
 50 A'   28 A"   29 A"   51 A'   52 A'   53 A'   54 A'   55 A'                 
  2.383   2.407   2.549   2.549   2.644   2.644   2.733   2.736
 30 A"   31 A"   32 A"   33 A"   56 A'   57 A'   58 A'   34 A"                 
  2.751   2.751   2.936   2.936   2.972   2.972   3.379   3.522
 59 A'   60 A'   61 A'   62 A'   35 A"   36 A"   63 A'   64 A'                 
  3.534   3.869   3.869   4.400   4.400  23.902  23.902  23.917
 37 A"   38 A"   39 A"   65 A'   66 A'   67 A'   68 A'   69 A'                 
 --------------------------------------------------------------

          Ground-State Mulliken Net Atomic Charges

     Atom                 Charge (a.u.)
  ----------------------------------------
      1 C                    -0.259760
      2 C                    -0.260064
      3 C                    -0.259756
      4 H                     0.129960
      5 H                     0.129960
      6 H                     0.129915
      7 H                     0.129915
      8 H                     0.129915
      9 H                     0.129915
  ----------------------------------------
  Sum of atomic charges =    -0.000000

 -----------------------------------------------------------------
                    Cartesian Multipole Moments
 -----------------------------------------------------------------
    Charge (ESU x 10^10)
                -0.0000
    Dipole Moment (Debye)
         X       0.0000      Y      -0.0001      Z      -0.0000
       Tot       0.0001
    Quadrupole Moments (Debye-Ang)
        XX     -20.9913     XY       0.0019     YY     -20.9915
        XZ      -0.0000     YZ       0.0000     ZZ     -18.5921
    Octopole Moments (Debye-Ang^2)
       XXX       1.6279    XXY       1.6191    XYY      -1.6172
       YYY      -1.6201    XXZ       0.0000    XYZ      -0.0000
       YYZ      -0.0000    XZZ       0.0001    YZZ       0.0020
       ZZZ      -0.0000
    Hexadecapole Moments (Debye-Ang^3)
      XXXX     -91.2911   XXXY      -0.0052   XXYY     -30.4314
      XYYY      -0.0043   YYYY     -91.2899   XXXZ       0.0000
      XXYZ       0.0000   XYYZ      -0.0000   YYYZ       0.0000
      XXZZ     -19.8847   XYZZ      -0.0016   YYZZ     -19.8847
      XZZZ      -0.0000   YZZZ       0.0000   ZZZZ     -41.3412
 -----------------------------------------------------------------
 Calculating analytic gradient of the SCF energy
 Gradient of SCF Energy
            1           2           3           4           5           6
    1   0.0000011   0.0000073  -0.0000096  -0.0000006  -0.0000006   0.0000000
    2   0.0000123  -0.0000070  -0.0000002  -0.0000013  -0.0000013  -0.0000023
    3  -0.0000000   0.0000000   0.0000000  -0.0000003   0.0000003  -0.0000000
            7           8           9
    1   0.0000000   0.0000011   0.0000011
    2  -0.0000023   0.0000010   0.0000010
    3   0.0000000  -0.0000000   0.0000000
 Max gradient component =       1.228E-05
 RMS gradient           =       3.686E-06
 Gradient time:  CPU 1.87 s  wall 0.52 s
 Geometry Optimization Parameters
   NAtoms,    NIC,     NZ,  NCons,   NDum,   NFix, NCnnct, MaxDiis
        9      69       9       0       0       0       0       0

 Cartesian Hessian Update
 Hessian Updated using BFGS Update


** GEOMETRY OPTIMIZATION IN DELOCALIZED INTERNAL COORDINATES **
   Searching for a Minimum

   Optimization Cycle:   5

                       Coordinates (Angstroms)
     ATOM                X               Y               Z
      1  C        -0.2256315813   -0.8413467408    0.0000000000
      2  C        -0.6159413515    0.6158857232    0.0000000000
      3  C         0.8412591550    0.2254307175    0.0000000000
      4  H        -1.0318760620    1.0318381239   -0.9099247424
      5  H        -1.0318760620    1.0318381239    0.9099247424
      6  H         1.4099179158    0.3778849428   -0.9097767676
      7  H         1.4099179158    0.3778849428    0.9097767676
      8  H        -0.3781605113   -1.4099834679    0.9097773785
      9  H        -0.3781605113   -1.4099834679   -0.9097773785
   Point Group: cs    Number of degrees of freedom:    12


   Energy is   -117.930951640

 Hessian Updated using BFGS Update

 11 Hessian modes will be used to form the next step
  Hessian Eigenvalues:
     0.020947    0.021007    0.055170    0.088584    0.088588    0.251090
     0.251275    0.280742    0.348121    0.348127    0.351275

 Minimum Search - Taking Simple RFO Step
 Searching for Lamda that Minimizes Along All modes
 Value Taken    Lamda =   0.00000000
 Step Taken.  Stepsize is  0.000161

                             Maximum     Tolerance    Cnvgd?
         Gradient           0.000010      0.000300     YES
         Displacement       0.000098      0.001200     YES
         Energy change     -0.000000      0.000001     YES


                       Distance Matrix (Angstroms)
             C (  1)   C (  2)   C (  3)   H (  4)   H (  5)   H (  6)
   C (  2)  1.508598
   C (  3)  1.508731  1.508605
   H (  4)  2.233118  1.083504  2.233135
   H (  5)  2.233118  1.083504  2.233135  1.819849
   H (  6)  2.233661  2.233482  1.083655  2.527847  3.114695
   H (  7)  2.233661  2.233482  1.083655  3.114695  2.527847  1.819554
   H (  8)  1.083655  2.233468  2.233665  3.114667  2.527813  3.115201
   H (  9)  1.083655  2.233468  2.233665  2.527813  3.114667  2.528576
             H (  7)   H (  8)
   H (  8)  2.528576
   H (  9)  3.115201  1.819555

 Final energy is   -117.93095164024842     


 ******************************
 **  OPTIMIZATION CONVERGED  **
 ******************************

                       Coordinates (Angstroms)
     ATOM                X               Y               Z
      1  C        -0.2256315813   -0.8413467408    0.0000000000
      2  C        -0.6159413515    0.6158857232    0.0000000000
      3  C         0.8412591550    0.2254307175    0.0000000000
      4  H        -1.0318760620    1.0318381239   -0.9099247424
      5  H        -1.0318760620    1.0318381239    0.9099247424
      6  H         1.4099179158    0.3778849428   -0.9097767676
      7  H         1.4099179158    0.3778849428    0.9097767676
      8  H        -0.3781605113   -1.4099834679    0.9097773785
      9  H        -0.3781605113   -1.4099834679   -0.9097773785

Z-matrix Print:
$molecule
0 1
C 
H  1 1.083504
H  1 1.083504 2 114.237624
C  1 1.508598 2 118.043581 3 -145.487188 0
H  4 1.083655 1 118.063945 2 144.150765 0
H  4 1.083655 1 118.063945 2 0.019772 0
C  1 1.508605 2 118.044567 3 145.490644 0
H  7 1.083655 1 118.064626 2 -0.020481 0
H  7 1.083655 1 118.064626 2 -144.153305 0
$end


 --------------------------------------------------------------
             Orbital Energies (a.u.) and Symmetries
 --------------------------------------------------------------

 Alpha MOs, Restricted
 -- Occupied --                  
-10.171 -10.171 -10.171  -0.852  -0.599  -0.599  -0.496  -0.469
  1 A'    2 A'    3 A'    4 A'    5 A'    6 A'    1 A"    7 A'                 
 -0.367  -0.366  -0.299  -0.299
  2 A"    3 A"    8 A'    9 A'                                                 
 -- Virtual --                   
 -0.001   0.014   0.016   0.016   0.059   0.059   0.068   0.083
 10 A'    4 A"   11 A'   12 A'    5 A"    6 A"   13 A'   14 A'                 
  0.083   0.102   0.127   0.127   0.130   0.140   0.148   0.148
 15 A'   16 A'   17 A'   18 A'    7 A"   19 A'   20 A'   21 A'                 
  0.151   0.151   0.172   0.190   0.194   0.242   0.242   0.261
  8 A"    9 A"   10 A"   22 A'   23 A'   11 A"   12 A"   24 A'                 
  0.261   0.321   0.321   0.409   0.448   0.498   0.499   0.562
 25 A'   26 A'   27 A'   28 A'   13 A"   29 A'   30 A'   14 A"                 
  0.562   0.568   0.649   0.649   0.649   0.652   0.655   0.655
 15 A"   31 A'   32 A'   33 A'   34 A'   16 A"   17 A"   18 A"                 
  0.692   0.692   0.759   0.908   0.908   1.181   1.224   1.230
 35 A'   36 A'   37 A'   38 A'   39 A'   19 A"   40 A'   20 A"                 
  1.230   1.366   1.460   1.460   1.530   1.531   1.598   1.638
 21 A"   22 A"   41 A'   42 A'   23 A"   24 A"   43 A'   25 A"                 
  1.653   1.654   1.754   1.754   1.767   1.825   1.825   2.030
 44 A'   45 A'   26 A"   27 A"   46 A'   47 A'   48 A'   49 A'                 
  2.030   2.037   2.038   2.133   2.232   2.232   2.275   2.379
 50 A'   28 A"   29 A"   51 A'   52 A'   53 A'   54 A'   55 A'                 
  2.383   2.407   2.549   2.549   2.644   2.644   2.733   2.736
 30 A"   31 A"   32 A"   33 A"   56 A'   57 A'   58 A'   34 A"                 
  2.751   2.751   2.936   2.936   2.972   2.972   3.379   3.522
 59 A'   60 A'   61 A'   62 A'   35 A"   36 A"   63 A'   64 A'                 
  3.534   3.869   3.869   4.400   4.400  23.902  23.902  23.917
 37 A"   38 A"   39 A"   65 A'   66 A'   67 A'   68 A'   69 A'                 

 Beta MOs, Restricted
 -- Occupied --                  
-10.171 -10.171 -10.171  -0.852  -0.599  -0.599  -0.496  -0.469
  1 A'    2 A'    3 A'    4 A'    5 A'    6 A'    1 A"    7 A'                 
 -0.367  -0.366  -0.299  -0.299
  2 A"    3 A"    8 A'    9 A'                                                 
 -- Virtual --                   
 -0.001   0.014   0.016   0.016   0.059   0.059   0.068   0.083
 10 A'    4 A"   11 A'   12 A'    5 A"    6 A"   13 A'   14 A'                 
  0.083   0.102   0.127   0.127   0.130   0.140   0.148   0.148
 15 A'   16 A'   17 A'   18 A'    7 A"   19 A'   20 A'   21 A'                 
  0.151   0.151   0.172   0.190   0.194   0.242   0.242   0.261
  8 A"    9 A"   10 A"   22 A'   23 A'   11 A"   12 A"   24 A'                 
  0.261   0.321   0.321   0.409   0.448   0.498   0.499   0.562
 25 A'   26 A'   27 A'   28 A'   13 A"   29 A'   30 A'   14 A"                 
  0.562   0.568   0.649   0.649   0.649   0.652   0.655   0.655
 15 A"   31 A'   32 A'   33 A'   34 A'   16 A"   17 A"   18 A"                 
  0.692   0.692   0.759   0.908   0.908   1.181   1.224   1.230
 35 A'   36 A'   37 A'   38 A'   39 A'   19 A"   40 A'   20 A"                 
  1.230   1.366   1.460   1.460   1.530   1.531   1.598   1.638
 21 A"   22 A"   41 A'   42 A'   23 A"   24 A"   43 A'   25 A"                 
  1.653   1.654   1.754   1.754   1.767   1.825   1.825   2.030
 44 A'   45 A'   26 A"   27 A"   46 A'   47 A'   48 A'   49 A'                 
  2.030   2.037   2.038   2.133   2.232   2.232   2.275   2.379
 50 A'   28 A"   29 A"   51 A'   52 A'   53 A'   54 A'   55 A'                 
  2.383   2.407   2.549   2.549   2.644   2.644   2.733   2.736
 30 A"   31 A"   32 A"   33 A"   56 A'   57 A'   58 A'   34 A"                 
  2.751   2.751   2.936   2.936   2.972   2.972   3.379   3.522
 59 A'   60 A'   61 A'   62 A'   35 A"   36 A"   63 A'   64 A'                 
  3.534   3.869   3.869   4.400   4.400  23.902  23.902  23.917
 37 A"   38 A"   39 A"   65 A'   66 A'   67 A'   68 A'   69 A'                 
 --------------------------------------------------------------

          Ground-State Mulliken Net Atomic Charges

     Atom                 Charge (a.u.)
  ----------------------------------------
      1 C                    -0.259760
      2 C                    -0.260064
      3 C                    -0.259756
      4 H                     0.129960
      5 H                     0.129960
      6 H                     0.129915
      7 H                     0.129915
      8 H                     0.129915
      9 H                     0.129915
  ----------------------------------------
  Sum of atomic charges =    -0.000000

 -----------------------------------------------------------------
                    Cartesian Multipole Moments
 -----------------------------------------------------------------
    Charge (ESU x 10^10)
                -0.0000
    Dipole Moment (Debye)
         X       0.0000      Y      -0.0001      Z      -0.0000
       Tot       0.0001
    Quadrupole Moments (Debye-Ang)
        XX     -20.9913     XY       0.0019     YY     -20.9915
        XZ      -0.0000     YZ       0.0000     ZZ     -18.5921
    Octopole Moments (Debye-Ang^2)
       XXX       1.6279    XXY       1.6191    XYY      -1.6172
       YYY      -1.6201    XXZ       0.0000    XYZ      -0.0000
       YYZ      -0.0000    XZZ       0.0001    YZZ       0.0020
       ZZZ      -0.0000
    Hexadecapole Moments (Debye-Ang^3)
      XXXX     -91.2911   XXXY      -0.0052   XXYY     -30.4314
      XYYY      -0.0043   YYYY     -91.2899   XXXZ       0.0000
      XXYZ       0.0000   XYYZ      -0.0000   YYYZ       0.0000
      XXZZ     -19.8847   XYZZ      -0.0016   YYZZ     -19.8847
      XZZZ      -0.0000   YZZZ       0.0000   ZZZZ     -41.3412
 -----------------------------------------------------------------
Archival summary:
1\1\garfield\OPT\ProcedureUnspecified\BasisUnspecified\36\taweetha\WedOct1000:19:522018WedOct1000:19:522018\0\\#,OPT,ProcedureUnspecified,BasisUnspecified,\\0,1\C\H,1,1.0835\H,1,1.0835,2,114.238\C,1,1.5086,2,118.044,3,-145.487,0\H,4,1.08365,1,118.064,2,144.151,0\H,4,1.08365,1,118.064,2,0.0197715,0\C,1,1.5086,2,118.045,3,145.491,0\H,7,1.08366,1,118.065,2,-0.0204809,0\H,7,1.08366,1,118.065,2,-144.153,0\\\@

 Total job time:  9.99s(wall), 38.53s(cpu) 
 Wed Oct 10 00:19:52 2018

        *************************************************************
        *                                                           *
        *  Thank you very much for using Q-Chem.  Have a nice day.  *
        *                                                           *
        *************************************************************


 
User input: 2 of 2 
 
Q-Chem Developer Version!
                  Welcome to Q-Chem
     A Quantum Leap Into The Future Of Chemistry


 Q-Chem 5.1, Q-Chem, Inc., Pleasanton, CA (2018)

 Yihan Shao,  Zhengting Gan,  E. Epifanovsky,  A. T. B. Gilbert,  M. Wormit,  
 J. Kussmann,  A. W. Lange,  A. Behn,  Jia Deng,  Xintian Feng,  D. Ghosh,  
 M. Goldey,  P. R. Horn,  L. D. Jacobson,  I. Kaliman,  T. Kus,  A. Landau,  
 Jie Liu,  E. I. Proynov,  R. M. Richard,  R. P. Steele,  E. J. Sundstrom,  
 H. L. Woodcock III,  P. M. Zimmerman,  D. Zuev,  B. Albrecht,  E. Alguire,  
 S. A. Baeppler,  D. Barton,  Z. Benda,  Y. A. Bernard,  E. J. Berquist,  
 K. B. Bravaya,  H. Burton,  D. Casanova,  Chun-Min Chang,  Yunqing Chen,  
 A. Chien,  K. D. Closser,  M. P. Coons,  S. Coriani,  S. Dasgupta,  
 A. L. Dempwolff,  M. Diedenhofen,  Hainam Do,  R. G. Edgar,  Po-Tung Fang,  
 S. Faraji,  S. Fatehi,  Qingguo Feng,  K. D. Fenk,  J. Fosso-Tande,  
 Qinghui Ge,  A. Ghysels,  G. Gidofalvi,  J. Gomes,  J. Gonthier,  A. Gunina,  
 D. Hait,  M. W. D. Hanson-Heine,  P. H. P. Harbach,  A. W. Hauser,  
 J. E. Herr,  E. G. Hohenstein,  Z. C. Holden,  Kerwin Hui,  B. C. Huynh,  
 T.-C. Jagau,  Hyunjun Ji,  B. Kaduk,  K. Khistyaev,  Jaehoon Kim,  
 P. Klunzinger,  K. Koh,  D. Kosenkov,  L. Koulias,  T. Kowalczyk,  
 C. M. Krauter,  A. Kunitsa,  Ka Un Lao,  A. Laurent,  K. V. Lawler,  
 Joonho Lee,  D. Lefrancois,  S. Lehtola,  D. S. Levine,  Yi-Pei Li,  
 You-Sheng Lin,  Fenglai Liu,  E. Livshits,  A. Luenser,  P. Manohar,  
 E. Mansoor,  S. F. Manzer,  Shan-Ping Mao,  Yuezhi Mao,  N. Mardirossian,  
 A. V. Marenich,  T. Markovich,  L. A. Martinez-Martinez,  S. A. Maurer,  
 N. J. Mayhall,  S. C. McKenzie,  J.-M. Mewes,  A. F. Morrison,  
 J. W. Mullinax,  K. Nanda,  T. S. Nguyen-Beck,  R. Olivares-Amaya,  
 J. A. Parkhill,  T. M. Perrine,  F. Plasser,  P. Pokhilko,  S. Prager,  
 A. Prociuk,  E. Ramos,  D. R. Rehn,  F. Rob,  M. Schneider,  N. Sergueev,  
 S. M. Sharada,  S. Sharma,  D. W. Small,  T. Stauch,  T. Stein,  
 Yu-Chuan Su,  A. J. W. Thom,  A. Tkatchenko,  T. Tsuchimochi,  N. M. Tubman,  
 L. Vogt,  M. L. Vidal,  O. Vydrov,  M. A. Watson,  J. Wenzel,  
 M. de Wergifosse,  T. A. Wesolowski,  A. White,  J. Witte,  A. Yamada,  
 Jun Yang,  K. Yao,  S. Yeganeh,  S. R. Yost,  Zhi-Qiang You,  A. Zech,  
 Igor Ying Zhang,  Xing Zhang,  Yan Zhao,  Ying Zhu,  B. R. Brooks,  
 G. K. L. Chan,  C. J. Cramer,  M. S. Gordon,  W. J. Hehre,  A. Klamt,  
 M. W. Schmidt,  C. D. Sherrill,  D. G. Truhlar,  A. Aspuru-Guzik,  R. Baer,  
 A. T. Bell,  N. A. Besley,  Jeng-Da Chai,  A. E. DePrince, III,  
 R. A. DiStasio Jr.,  A. Dreuw,  B. D. Dunietz,  T. R. Furlani,  
 Chao-Ping Hsu,  Yousung Jung,  Jing Kong,  D. S. Lambrecht,  WanZhen Liang,  
 C. Ochsenfeld,  V. A. Rassolov,  L. V. Slipchenko,  J. E. Subotnik,  
 T. Van Voorhis,  J. M. Herbert,  A. I. Krylov,  P. M. W. Gill,  M. Head-Gordon

 Contributors to earlier versions of Q-Chem not listed above: 
 R. D. Adamson,  B. Austin,  J. Baker,  G. J. O. Beran,  K. Brandhorst,  
 S. T. Brown,  E. F. C. Byrd,  A. K. Chakraborty,  C.-L. Cheng,  
 Siu Hung Chien,  D. M. Chipman,  D. L. Crittenden,  H. Dachsel,  
 R. J. Doerksen,  A. D. Dutoi,  L. Fusti-Molnar,  W. A. Goddard III,  
 A. Golubeva-Zadorozhnaya,  S. R. Gwaltney,  G. Hawkins,  A. Heyden,  
 S. Hirata,  G. Kedziora,  F. J. Keil,  C. Kelley,  Jihan Kim,  R. A. King,  
 R. Z. Khaliullin,  P. P. Korambath,  W. Kurlancheek,  A. M. Lee,  M. S. Lee,  
 S. V. Levchenko,  Ching Yeh Lin,  D. Liotard,  R. C. Lochan,  I. Lotan,  
 P. E. Maslen,  N. Nair,  D. P. O'Neill,  D. Neuhauser,  E. Neuscamman,  
 C. M. Oana,  R. Olson,  B. Peters,  R. Peverati,  P. A. Pieniazek,  
 Y. M. Rhee,  J. Ritchie,  M. A. Rohrdanz,  E. Rosta,  N. J. Russ,  
 H. F. Schaefer III,  N. E. Schultz,  N. Shenvi,  A. C. Simmonett,  A. Sodt,  
 D. Stuck,  K. S. Thanthiriwatte,  V. Vanovschi,  Tao Wang,  A. Warshel,  
 C. F. Williams,  Q. Wu,  X. Xu,  W. Zhang

 Please cite Q-Chem as follows:
 Y. Shao et al., Mol. Phys. 113, 184-215 (2015)
 DOI: 10.1080/00268976.2014.952696

 Q-Chem 5.1.1 for Intel X86 EM64T Linux

 Parts of Q-Chem use Armadillo 8.300.2 (Tropical Shenanigans).
 http://arma.sourceforge.net/

 Q-Chem begins on Wed Oct 10 00:19:52 2018  

Host: 
0

     Scratch files written to /scratch/taweetham/qchem21800//
The previous job contains 0 fragments, simply inherited here
Input Ideriv = 2
Curr. Ideriv = -1
Max.  Ideriv = 2

Checking the input file for inconsistencies... 	...done.

--------------------------------------------------------------
User input:
--------------------------------------------------------------

$molecule
read
$end

$rem
   job_type 	frequency
   basis 	6-311++g**
   method	b3lyp	
$end


--------------------------------------------------------------
 ----------------------------------------------------------------
             Standard Nuclear Orientation (Angstroms)
    I     Atom           X                Y                Z
 ----------------------------------------------------------------
    1      C       0.7451888880    -0.4509748954     0.0000000000
    2      C       0.0180257997     0.8708049705    -0.0000000000
    3      C      -0.7632193108    -0.4197547938     0.0000000000
    4      H       0.0302167934     1.4589116468     0.9099247424
    5      H       0.0302167934     1.4589116468    -0.9099247424
    6      H      -1.2791190290    -0.7034140218     0.9097767676
    7      H      -1.2791190290    -0.7034140218    -0.9097767676
    8      H       1.2489161046    -0.7557234691    -0.9097773785
    9      H       1.2489161046    -0.7557234691     0.9097773785
 ----------------------------------------------------------------
 Molecular Point Group                 Cs    NOp =  2
 Largest Abelian Subgroup              Cs    NOp =  2
 Nuclear Repulsion Energy =    75.6700524953 hartrees
 There are       12 alpha and       12 beta electrons
 Requested basis set is 6-311++G(d,p)
 There are 48 shells and 108 basis functions

 Total QAlloc Memory Limit   2000 MB
 Mega-Array Size       188 MB
 MEM_STATIC part       192 MB

                       Distance Matrix (Angstroms)
             C (  1)   C (  2)   C (  3)   H (  4)   H (  5)   H (  6)
   C (  2)  1.508598
   C (  3)  1.508731  1.508605
   H (  4)  2.233118  1.083504  2.233135
   H (  5)  2.233118  1.083504  2.233135  1.819849
   H (  6)  2.233661  2.233482  1.083655  2.527847  3.114695
   H (  7)  2.233661  2.233482  1.083655  3.114695  2.527847  1.819554
   H (  8)  1.083655  2.233468  2.233665  3.114667  2.527813  3.115201
   H (  9)  1.083655  2.233468  2.233665  2.527813  3.114667  2.528576
             H (  7)   H (  8)
   H (  8)  2.528576
   H (  9)  3.115201  1.819555

 A cutoff of  1.0D-11 yielded   1176 shell pairs
 There are      6006 function pairs (      6351 Cartesian)

 -------------------------------------------------------
 OpenMP Integral Computing Module                       
 Release: version 1.0, May 2013, Q-Chem Inc. Pittsburgh 
 -------------------------------------------------------
 Integral Job Info:
 Integral job number is                      11
 Integral operator is                         1
 short-range coefficients                     0
 long-range coefficients              100000000
 Omega coefficients                           0
 if combine SR and LR in K                    0
 Integral screening is                        0
 Integral computing path is                   2
 max size of driver memory is            800000
 size of driver memory is                593474
 size of scratch memory is              2361544
 max col of scratch BK array               1296
 max len of scratch array in speh3          155
 max len of scratch index in speh4           18
 max int batch size is                      520
 min int batch size is                       52
 fixed nKL is                                52
 max L of basis functions is                  2
 order of int derivative is                   0
 number of shells is                         48
 number of basis is                         111
 number of cartesian basis is               111
 number of contracted shell pairs          1176
 number of primitive shell pairs           2901
 maxK2 (contraction) of shell pair           36
 max number of K2 of shell pair               1
 max number of CS2 of shell pair            177
 max number of PS2 of shell pair            396
 mem total for path MDJ                  511566
 -------------------------------------------------------
 Smallest overlap matrix eigenvalue = 8.75E-05
 Guess from superposition of atomic densities
 Warning:  Energy on first SCF cycle will be non-variational
 SAD guess density has 24.000000 electrons

 -----------------------------------------------------------------------
  General SCF calculation program by
  Eric Jon Sundstrom, Paul Horn, Yuezhi Mao, Dmitri Zuev, Alec White,
  David Stuck, Shaama M.S., Shane Yost, Joonho Lee, David Small,
  Daniel Levine, Susi Lehtola, Hugh Burton, Evgeny Epifanovsky
 -----------------------------------------------------------------------
 Exchange:     0.2000 Hartree-Fock + 0.0800 Slater + 0.7200 B88
 Correlation:  0.1900 VWN1RPA + 0.8100 LYP
 Using SG-1 standard quadrature grid
 using 4 threads for integral computing
 -------------------------------------------------------
 OpenMP Integral computing Module                
 Release: version 2.0, May 2017, Q-Chem Inc. Pleasanton 
 -------------------------------------------------------
 -------------------------------------------------------
 OpenMP BLAS3 based DFT computing Module                
 Release: version 1.0, May 2013, Q-Chem Inc. Pittsburgh 
 -------------------------------------------------------
 A restricted SCF calculation will be
 performed using DIIS
 SCF converges when DIIS error is below 1.0e-08
 ---------------------------------------
  Cycle       Energy         DIIS error
 ---------------------------------------
    1    -118.4424206167      5.80e-02  
    2    -117.8363512418      7.70e-03  
    3    -117.7858341544      9.71e-03  
    4    -117.9307659627      4.26e-04  
    5    -117.9309826830      6.10e-05  
    6    -117.9309876934      2.99e-06  
    7    -117.9309877108      4.97e-07  
    8    -117.9309877110      3.73e-07  
    9    -117.9309877112      9.46e-09  Convergence criterion met
 ---------------------------------------
 SCF time:   CPU 6.35s  wall 2.00s 
 SCF   energy in the final basis set =     -117.9309877112
 Total energy in the final basis set =     -117.9309877112

 --------------------------------------------------------------
             Orbital Energies (a.u.) and Symmetries
 --------------------------------------------------------------

 Alpha MOs, Restricted
 -- Occupied --                  
-10.171 -10.171 -10.171  -0.852  -0.599  -0.599  -0.496  -0.469
  1 A'    2 A'    3 A'    4 A'    5 A'    6 A'    1 A"    7 A'                 
 -0.367  -0.366  -0.299  -0.299
  2 A"    3 A"    8 A'    9 A'                                                 
 -- Virtual --                   
 -0.001   0.014   0.016   0.016   0.059   0.059   0.068   0.083
 10 A'    4 A"   11 A'   12 A'    5 A"    6 A"   13 A'   14 A'                 
  0.083   0.102   0.127   0.127   0.130   0.140   0.148   0.148
 15 A'   16 A'   17 A'   18 A'    7 A"   19 A'   20 A'   21 A'                 
  0.151   0.151   0.172   0.190   0.194   0.242   0.242   0.261
  8 A"    9 A"   10 A"   22 A'   23 A'   11 A"   12 A"   24 A'                 
  0.261   0.321   0.322   0.409   0.448   0.498   0.499   0.562
 25 A'   26 A'   27 A'   28 A'   13 A"   29 A'   30 A'   14 A"                 
  0.562   0.568   0.649   0.649   0.649   0.652   0.655   0.655
 15 A"   31 A'   32 A'   33 A'   34 A'   16 A"   17 A"   18 A"                 
  0.692   0.692   0.759   0.908   0.908   1.181   1.224   1.230
 35 A'   36 A'   37 A'   38 A'   39 A'   19 A"   40 A'   20 A"                 
  1.230   1.366   1.460   1.460   1.530   1.531   1.598   1.638
 21 A"   22 A"   41 A'   42 A'   23 A"   24 A"   43 A'   25 A"                 
  1.653   1.654   1.754   1.754   1.767   1.825   1.825   2.030
 44 A'   45 A'   26 A"   27 A"   46 A'   47 A'   48 A'   49 A'                 
  2.030   2.037   2.038   2.133   2.232   2.232   2.275   2.379
 50 A'   28 A"   29 A"   51 A'   52 A'   53 A'   54 A'   55 A'                 
  2.383   2.407   2.549   2.549   2.644   2.644   2.733   2.736
 30 A"   31 A"   32 A"   33 A"   56 A'   57 A'   58 A'   34 A"                 
  2.751   2.751   2.936   2.936   2.972   2.972   3.379   3.522
 59 A'   60 A'   61 A'   62 A'   35 A"   36 A"   63 A'   64 A'                 
  3.534   3.869   3.870   4.400   4.400  23.902  23.902  23.917
 37 A"   38 A"   39 A"   65 A'   66 A'   67 A'   68 A'   69 A'                 

 Beta MOs, Restricted
 -- Occupied --                  
-10.171 -10.171 -10.171  -0.852  -0.599  -0.599  -0.496  -0.469
  1 A'    2 A'    3 A'    4 A'    5 A'    6 A'    1 A"    7 A'                 
 -0.367  -0.366  -0.299  -0.299
  2 A"    3 A"    8 A'    9 A'                                                 
 -- Virtual --                   
 -0.001   0.014   0.016   0.016   0.059   0.059   0.068   0.083
 10 A'    4 A"   11 A'   12 A'    5 A"    6 A"   13 A'   14 A'                 
  0.083   0.102   0.127   0.127   0.130   0.140   0.148   0.148
 15 A'   16 A'   17 A'   18 A'    7 A"   19 A'   20 A'   21 A'                 
  0.151   0.151   0.172   0.190   0.194   0.242   0.242   0.261
  8 A"    9 A"   10 A"   22 A'   23 A'   11 A"   12 A"   24 A'                 
  0.261   0.321   0.322   0.409   0.448   0.498   0.499   0.562
 25 A'   26 A'   27 A'   28 A'   13 A"   29 A'   30 A'   14 A"                 
  0.562   0.568   0.649   0.649   0.649   0.652   0.655   0.655
 15 A"   31 A'   32 A'   33 A'   34 A'   16 A"   17 A"   18 A"                 
  0.692   0.692   0.759   0.908   0.908   1.181   1.224   1.230
 35 A'   36 A'   37 A'   38 A'   39 A'   19 A"   40 A'   20 A"                 
  1.230   1.366   1.460   1.460   1.530   1.531   1.598   1.638
 21 A"   22 A"   41 A'   42 A'   23 A"   24 A"   43 A'   25 A"                 
  1.653   1.654   1.754   1.754   1.767   1.825   1.825   2.030
 44 A'   45 A'   26 A"   27 A"   46 A'   47 A'   48 A'   49 A'                 
  2.030   2.037   2.038   2.133   2.232   2.232   2.275   2.379
 50 A'   28 A"   29 A"   51 A'   52 A'   53 A'   54 A'   55 A'                 
  2.383   2.407   2.549   2.549   2.644   2.644   2.733   2.736
 30 A"   31 A"   32 A"   33 A"   56 A'   57 A'   58 A'   34 A"                 
  2.751   2.751   2.936   2.936   2.972   2.972   3.379   3.522
 59 A'   60 A'   61 A'   62 A'   35 A"   36 A"   63 A'   64 A'                 
  3.534   3.869   3.870   4.400   4.400  23.902  23.902  23.917
 37 A"   38 A"   39 A"   65 A'   66 A'   67 A'   68 A'   69 A'                 
 --------------------------------------------------------------

          Ground-State Mulliken Net Atomic Charges

     Atom                 Charge (a.u.)
  ----------------------------------------
      1 C                    -0.260199
      2 C                    -0.258904
      3 C                    -0.260092
      4 H                     0.129773
      5 H                     0.129773
      6 H                     0.129892
      7 H                     0.129892
      8 H                     0.129933
      9 H                     0.129933
  ----------------------------------------
  Sum of atomic charges =    -0.000000

 -----------------------------------------------------------------
                    Cartesian Multipole Moments
 -----------------------------------------------------------------
    Charge (ESU x 10^10)
                -0.0000
    Dipole Moment (Debye)
         X      -0.0000      Y       0.0005      Z      -0.0000
       Tot       0.0005
    Quadrupole Moments (Debye-Ang)
        XX     -20.9891     XY      -0.0002     YY     -20.9931
        XZ      -0.0000     YZ      -0.0000     ZZ     -18.5919
    Octopole Moments (Debye-Ang^2)
       XXX      -0.1425    XXY      -2.2856    XYY       0.1420
       YYY       2.2854    XXZ      -0.0000    XYZ       0.0000
       YYZ      -0.0000    XZZ      -0.0000    YZZ       0.0023
       ZZZ      -0.0000
    Hexadecapole Moments (Debye-Ang^3)
      XXXX     -91.2990   XXXY      -0.0006   XXYY     -30.4278
      XYYY      -0.0003   YYYY     -91.2829   XXXZ      -0.0000
      XXYZ       0.0000   XYYZ      -0.0000   YYYZ      -0.0000
      XXZZ     -19.8857   XYZZ      -0.0001   YYZZ     -19.8828
      XZZZ      -0.0000   YZZZ      -0.0000   ZZZZ     -41.3401
 -----------------------------------------------------------------
 Calculating MO derivatives via CPSCF
 D1JvT checksum  = 213516 11006.8214211846
 D1KAT checksum  = 414072 1414.9009513118
   1         3          27      0.207681    0.040506
   2         3          27      0.017006    0.003196
   3         3          27      0.001175    0.000233
   4        13          17      0.000048    0.000010
   5        30           0      0.000000    0.000000    Roots Converged
 Time for AOints: 2.5 s (CPU) 0.6 s (wall)
 ------------------------------------------------------------------------------
                     AOints        : Timing summary (seconds)
 ------------------------------------------------------------------------------
     job step          cpu (% of tot)      sys (% of tot)     wall (% of tot)
 ------------------------------------------------------------------------------
  cpscf_lag         0.2377E+02 (28.7)   0.3000E-05 (37.5)   0.6031E+01 (28.6)
  iterzp            0.5646E+02 (68.2)   0.5000E-05 (62.5)   0.1436E+02 (68.1)
  make_fx           0.0000E+00 ( 0.0)   0.0000E+00 ( 0.0)   0.0000E+00 ( 0.0)
  AOints            0.2527E+01 ( 3.1)   0.0000E+00 ( 0.0)   0.6403E+00 ( 3.0)
 ------------------------------------------------------------------------------
   Grand Totals     0.8281E+02          0.8000E-05          0.2108E+02
 ------------------------------------------------------------------------------
 Calculating analytic Hessian of the SCF energy
 Polarizability Matrix (a.u.)
            1           2           3
    1 -36.9485438  -0.0004884  -0.0000000
    2  -0.0004884 -36.9372660   0.0000000
    3  -0.0000000   0.0000000 -32.7932826

 Direct stationary perturbation theory relativistic correction:

 rels  =       0.026211414695
 relv  =      -0.116055126160
 rel2e =       0.047046267563
 E_rel =      -0.042797443901

 Hessian of the SCF Energy
            1           2           3           4           5           6
    1   0.5055729  -0.1770623  -0.0000000  -0.0597056   0.1125057   0.0000000
    2  -0.1770623   0.3200769   0.0000000   0.0577644  -0.1687169  -0.0000000
    3  -0.0000000   0.0000000   0.6555468   0.0000000  -0.0000000  -0.0741399
    4  -0.0597056   0.0577644   0.0000000   0.2126702   0.0078478  -0.0000000
    5   0.1125057  -0.1687169  -0.0000000   0.0078478   0.6165569   0.0000000
    6   0.0000000  -0.0000000  -0.0741399  -0.0000000   0.0000000   0.6563670
    7  -0.2152311   0.0317933  -0.0000000  -0.0669157  -0.1167111  -0.0000000
    8  -0.0232698  -0.0132558  -0.0000000  -0.0619509  -0.1616049   0.0000000
    9  -0.0000000  -0.0000000  -0.0737974  -0.0000000  -0.0000000  -0.0738841
   10  -0.0011328   0.0104903   0.0236185  -0.0339385  -0.0016893  -0.0024905
   11  -0.0018335  -0.0108850  -0.0133448  -0.0017474  -0.1277026  -0.1246754
   12  -0.0003136   0.0027660   0.0023805  -0.0025326  -0.1280697  -0.2589216
   13  -0.0011328   0.0104903  -0.0236185  -0.0339385  -0.0016893   0.0024905
   14  -0.0018335  -0.0108850   0.0133448  -0.0017474  -0.1277026   0.1246754
   15   0.0003136  -0.0027660   0.0023805   0.0025326   0.1280697  -0.2589216
   16  -0.0126205  -0.0078398   0.0229206  -0.0048019  -0.0003691  -0.0002154
   17   0.0045924   0.0003681  -0.0147924  -0.0127674  -0.0074025   0.0273008
   18  -0.0025897  -0.0009398   0.0023721  -0.0021794  -0.0016120   0.0023717
   19  -0.0126205  -0.0078398  -0.0229206  -0.0048019  -0.0003691   0.0002154
   20   0.0045924   0.0003681   0.0147924  -0.0127674  -0.0074025  -0.0273008
   21   0.0025897   0.0009398   0.0023721   0.0021794   0.0016120   0.0023717
   22  -0.1015649   0.0411018   0.1063598  -0.0042842   0.0002372  -0.0013503
   23   0.0411543  -0.0585352  -0.0644235   0.0126842  -0.0080125  -0.0272553
   24   0.1093826  -0.0662442  -0.2585573  -0.0020880   0.0017045   0.0023784
   25  -0.1015649   0.0411018  -0.1063598  -0.0042842   0.0002372   0.0013503
   26   0.0411543  -0.0585352   0.0644235   0.0126842  -0.0080125   0.0272553
   27  -0.1093826   0.0662442  -0.2585573   0.0020880  -0.0017045   0.0023784
            7           8           9          10          11          12
    1  -0.2152311  -0.0232698  -0.0000000  -0.0011328  -0.0018335  -0.0003136
    2   0.0317933  -0.0132558  -0.0000000   0.0104903  -0.0108850   0.0027660
    3  -0.0000000  -0.0000000  -0.0737974   0.0236185  -0.0133448   0.0023805
    4  -0.0669157  -0.0619509  -0.0000000  -0.0339385  -0.0017474  -0.0025326
    5  -0.1167111  -0.1616049  -0.0000000  -0.0016893  -0.1277026  -0.1280697
    6  -0.0000000   0.0000000  -0.0738841  -0.0024905  -0.1246754  -0.2589216
    7   0.5198645   0.1686578   0.0000000  -0.0014973   0.0014690   0.0004315
    8   0.1686578   0.3061288  -0.0000000  -0.0108907  -0.0105553   0.0027164
    9   0.0000000  -0.0000000   0.6553486  -0.0241406  -0.0123261   0.0023746
   10  -0.0014973  -0.0108907  -0.0241406   0.0362729   0.0019411   0.0026909
   11   0.0014690  -0.0105553  -0.0123261   0.0019411   0.1388868   0.1361940
   12   0.0004315   0.0027164   0.0023746   0.0026909   0.1361940   0.2673215
   13  -0.0014973  -0.0108907   0.0241406  -0.0009747   0.0002511  -0.0003001
   14   0.0014690  -0.0105553   0.0123261   0.0002511   0.0114323  -0.0141196
   15  -0.0004315  -0.0027164   0.0023746   0.0003001   0.0141196  -0.0167701
   16  -0.1048677  -0.0391855   0.1089500   0.0006179  -0.0010402   0.0004615
   17  -0.0392670  -0.0553195   0.0599692   0.0029438   0.0016020  -0.0002004
   18   0.1120178   0.0617249  -0.2585769   0.0003846  -0.0003441   0.0012466
   19  -0.1048677  -0.0391855  -0.1089500  -0.0000269   0.0011013   0.0001394
   20  -0.0392670  -0.0553195  -0.0599692  -0.0051747  -0.0021555   0.0004486
   21  -0.1120178  -0.0617249  -0.2585769   0.0003466   0.0003427   0.0005642
   22  -0.0124939   0.0083577   0.0235553   0.0001388  -0.0011979  -0.0001218
   23  -0.0040720   0.0002407   0.0138533   0.0050798  -0.0023243   0.0004531
   24  -0.0025383   0.0010585   0.0023687  -0.0003321   0.0003550   0.0005642
   25  -0.0124939   0.0083577  -0.0235553   0.0005405   0.0010566  -0.0004553
   26  -0.0040720   0.0002407  -0.0138533  -0.0029513   0.0017014  -0.0001886
   27   0.0025383  -0.0010585   0.0023687  -0.0003776  -0.0003208   0.0012401
           13          14          15          16          17          18
    1  -0.0011328  -0.0018335   0.0003136  -0.0126205   0.0045924  -0.0025897
    2   0.0104903  -0.0108850  -0.0027660  -0.0078398   0.0003681  -0.0009398
    3  -0.0236185   0.0133448   0.0023805   0.0229206  -0.0147924   0.0023721
    4  -0.0339385  -0.0017474   0.0025326  -0.0048019  -0.0127674  -0.0021794
    5  -0.0016893  -0.1277026   0.1280697  -0.0003691  -0.0074025  -0.0016120
    6   0.0024905   0.1246754  -0.2589216  -0.0002154   0.0273008   0.0023717
    7  -0.0014973   0.0014690  -0.0004315  -0.1048677  -0.0392670   0.1120178
    8  -0.0108907  -0.0105553  -0.0027164  -0.0391855  -0.0553195   0.0617249
    9   0.0241406   0.0123261   0.0023746   0.1089500   0.0599692  -0.2585769
   10  -0.0009747   0.0002511   0.0003001   0.0006179   0.0029438   0.0003846
   11   0.0002511   0.0114323   0.0141196  -0.0010402   0.0016020  -0.0003441
   12  -0.0003001  -0.0141196  -0.0167701   0.0004615  -0.0002004   0.0012466
   13   0.0362729   0.0019411  -0.0026909  -0.0000269  -0.0051747  -0.0003466
   14   0.0019411   0.1388868  -0.1361940   0.0011013  -0.0021555  -0.0003427
   15  -0.0026909  -0.1361940   0.2673215  -0.0001394  -0.0004486   0.0005642
   16  -0.0000269   0.0011013  -0.0001394   0.1142034   0.0432826  -0.1191849
   17  -0.0051747  -0.0021555  -0.0004486   0.0432826   0.0597271  -0.0656391
   18  -0.0003466  -0.0003427   0.0005642  -0.1191849  -0.0656391   0.2670387
   19   0.0006179  -0.0010402  -0.0004615   0.0085684   0.0051923   0.0123687
   20   0.0029438   0.0016020   0.0002004   0.0051923   0.0019893   0.0067938
   21  -0.0003846   0.0003441   0.0012466  -0.0123687  -0.0067938  -0.0168089
   22   0.0005405   0.0010566   0.0004553  -0.0033885   0.0032309  -0.0004594
   23  -0.0029513   0.0017014   0.0001886  -0.0030401   0.0012027  -0.0001075
   24   0.0003776   0.0003208   0.0012401  -0.0004555   0.0001279   0.0005637
   25   0.0001388  -0.0011979   0.0001218   0.0023157  -0.0020328  -0.0000111
   26   0.0050798  -0.0023243  -0.0004531   0.0018986  -0.0000117   0.0004664
   27   0.0003321  -0.0003550   0.0005642   0.0000319   0.0004764   0.0012287
           19          20          21          22          23          24
    1  -0.0126205   0.0045924   0.0025897  -0.1015649   0.0411543   0.1093826
    2  -0.0078398   0.0003681   0.0009398   0.0411018  -0.0585352  -0.0662442
    3  -0.0229206   0.0147924   0.0023721   0.1063598  -0.0644235  -0.2585573
    4  -0.0048019  -0.0127674   0.0021794  -0.0042842   0.0126842  -0.0020880
    5  -0.0003691  -0.0074025   0.0016120   0.0002372  -0.0080125   0.0017045
    6   0.0002154  -0.0273008   0.0023717  -0.0013503  -0.0272553   0.0023784
    7  -0.1048677  -0.0392670  -0.1120178  -0.0124939  -0.0040720  -0.0025383
    8  -0.0391855  -0.0553195  -0.0617249   0.0083577   0.0002407   0.0010585
    9  -0.1089500  -0.0599692  -0.2585769   0.0235553   0.0138533   0.0023687
   10  -0.0000269  -0.0051747   0.0003466   0.0001388   0.0050798  -0.0003321
   11   0.0011013  -0.0021555   0.0003427  -0.0011979  -0.0023243   0.0003550
   12   0.0001394   0.0004486   0.0005642  -0.0001218   0.0004531   0.0005642
   13   0.0006179   0.0029438  -0.0003846   0.0005405  -0.0029513   0.0003776
   14  -0.0010402   0.0016020   0.0003441   0.0010566   0.0017014   0.0003208
   15  -0.0004615   0.0002004   0.0012466   0.0004553   0.0001886   0.0012401
   16   0.0085684   0.0051923  -0.0123687  -0.0033885  -0.0030401  -0.0004555
   17   0.0051923   0.0019893  -0.0067938   0.0032309   0.0012027   0.0001279
   18   0.0123687   0.0067938  -0.0168089  -0.0004594  -0.0001075   0.0005637
   19   0.1142034   0.0432826   0.1191849   0.0023157   0.0018986  -0.0000319
   20   0.0432826   0.0597271   0.0656391  -0.0020328  -0.0000117  -0.0004764
   21   0.1191849   0.0656391   0.2670387   0.0000111  -0.0004664   0.0012287
   22   0.0023157  -0.0020328   0.0000111   0.1105979  -0.0453156  -0.1163821
   23   0.0018986  -0.0000117  -0.0004664  -0.0453156   0.0632973   0.0704559
   24  -0.0000319  -0.0004764   0.0012287  -0.1163821   0.0704559   0.2670307
   25  -0.0033885   0.0032309   0.0004594   0.0081386  -0.0054380   0.0120678
   26  -0.0030401   0.0012027   0.0001075  -0.0054380   0.0024415  -0.0073019
   27   0.0004555  -0.0001279   0.0005637  -0.0120678   0.0073019  -0.0168173
           25          26          27
    1  -0.1015649   0.0411543  -0.1093826
    2   0.0411018  -0.0585352   0.0662442
    3  -0.1063598   0.0644235  -0.2585573
    4  -0.0042842   0.0126842   0.0020880
    5   0.0002372  -0.0080125  -0.0017045
    6   0.0013503   0.0272553   0.0023784
    7  -0.0124939  -0.0040720   0.0025383
    8   0.0083577   0.0002407  -0.0010585
    9  -0.0235553  -0.0138533   0.0023687
   10   0.0005405  -0.0029513  -0.0003776
   11   0.0010566   0.0017014  -0.0003208
   12  -0.0004553  -0.0001886   0.0012401
   13   0.0001388   0.0050798   0.0003321
   14  -0.0011979  -0.0023243  -0.0003550
   15   0.0001218  -0.0004531   0.0005642
   16   0.0023157   0.0018986   0.0000319
   17  -0.0020328  -0.0000117   0.0004764
   18  -0.0000111   0.0004664   0.0012287
   19  -0.0033885  -0.0030401   0.0004555
   20   0.0032309   0.0012027  -0.0001279
   21   0.0004594   0.0001075   0.0005637
   22   0.0081386  -0.0054380  -0.0120678
   23  -0.0054380   0.0024415   0.0073019
   24   0.0120678  -0.0073019  -0.0168173
   25   0.1105979  -0.0453156   0.1163821
   26  -0.0453156   0.0632973  -0.0704559
   27   0.1163821  -0.0704559   0.2670307
 Gradient time:  CPU 104.56 s  wall 26.85 s
 **********************************************************************
 **                                                                  **
 **                       VIBRATIONAL ANALYSIS                       **
 **                       --------------------                       **
 **                                                                  **
 **        VIBRATIONAL FREQUENCIES (CM**-1) AND NORMAL MODES         **
 **     FORCE CONSTANTS (mDYN/ANGSTROM) AND REDUCED MASSES (AMU)     **
 **                  INFRARED INTENSITIES (KM/MOL)                   **
 **                                                                  **
 **********************************************************************


 Mode:                 1                      2                      3
 Frequency:       745.21                 749.65                 862.62
 Force Cnst:      0.3342                 0.3385                 0.4580
 Red. Mass:       1.0215                 1.0222                 1.0447
 IR Active:          YES                    YES                    YES
 IR Intens:        0.001                  0.000                  0.531
 Raman Active:       YES                    YES                    YES
               X      Y      Z        X      Y      Z        X      Y      Z
 C          0.000  0.000  0.016   -0.000  0.000 -0.025   -0.000  0.000  0.033
 C          0.000 -0.000 -0.028    0.000 -0.000 -0.000    0.000  0.000  0.034
 C         -0.000  0.000  0.015   -0.000 -0.000  0.026    0.000 -0.000  0.033
 H         -0.017 -0.306  0.173    0.441 -0.016  0.004    0.009  0.365 -0.206
 H          0.017  0.306  0.173   -0.441  0.016  0.004   -0.009 -0.365 -0.206
 H         -0.334  0.262 -0.094   -0.143 -0.324 -0.159   -0.300 -0.182 -0.196
 H          0.334 -0.262 -0.094    0.143  0.324 -0.159    0.300  0.182 -0.196
 H         -0.350 -0.232 -0.101    0.114 -0.342  0.155   -0.291  0.196 -0.196
 H          0.350  0.232 -0.101   -0.114  0.342  0.155    0.291 -0.196 -0.196
 TransDip   0.000  0.000 -0.001    0.000  0.000 -0.000    0.000 -0.000 -0.023

 Mode:                 4                      5                      6
 Frequency:       878.70                 880.51                1047.96
 Force Cnst:      1.7686                 1.7459                 0.8116
 Red. Mass:       3.8879                 3.8221                 1.2543
 IR Active:          YES                    YES                    YES
 IR Intens:       21.143                 21.291                 11.610
 Raman Active:       YES                    YES                    YES
               X      Y      Z        X      Y      Z        X      Y      Z
 C         -0.144  0.265 -0.000   -0.263 -0.115 -0.000   -0.065 -0.087  0.000
 C          0.281 -0.020 -0.000    0.020  0.305 -0.000   -0.008  0.025 -0.000
 C         -0.179 -0.245 -0.000    0.242 -0.148 -0.000    0.060 -0.080 -0.000
 H          0.422 -0.021 -0.001    0.023  0.257  0.031    0.044 -0.004  0.017
 H          0.422 -0.021  0.001    0.023  0.257 -0.031    0.044 -0.004 -0.017
 H         -0.106 -0.280  0.030    0.287 -0.275 -0.014   -0.230  0.410 -0.010
 H         -0.106 -0.280 -0.030    0.287 -0.275  0.014   -0.230  0.410  0.010
 H         -0.067  0.307  0.028   -0.303 -0.232  0.017    0.269  0.439  0.008
 H         -0.067  0.307 -0.028   -0.303 -0.232 -0.017    0.269  0.439 -0.008
 TransDip   0.147  0.004  0.000    0.004 -0.148  0.000    0.011  0.109  0.000

 Mode:                 7                      8                      9
 Frequency:      1051.26                1086.93                1148.91
 Force Cnst:      0.8135                 0.9929                 0.7840
 Red. Mass:       1.2493                 1.4264                 1.0081
 IR Active:          YES                    YES                    YES
 IR Intens:       11.636                  0.011                  0.000
 Raman Active:       YES                    YES                    YES
               X      Y      Z        X      Y      Z        X      Y      Z
 C         -0.010 -0.058  0.000    0.058  0.094  0.000    0.000  0.000 -0.004
 C         -0.115  0.000 -0.000   -0.117  0.003 -0.000   -0.000  0.000  0.001
 C         -0.017  0.071 -0.000    0.054 -0.096  0.000    0.000 -0.000  0.003
 H          0.556 -0.010 -0.002    0.421 -0.007 -0.000    0.402 -0.008  0.000
 H          0.556 -0.010  0.002    0.421 -0.007  0.000   -0.402  0.008  0.000
 H          0.158 -0.295 -0.014   -0.188  0.339 -0.001   -0.206  0.358 -0.002
 H          0.158 -0.295  0.014   -0.188  0.339  0.001    0.206 -0.358 -0.002
 H          0.130  0.225 -0.016   -0.203 -0.334 -0.001    0.222  0.345  0.003
 H          0.130  0.225  0.016   -0.203 -0.334  0.001   -0.222 -0.345  0.003
 TransDip   0.109 -0.011  0.000    0.003 -0.001 -0.000   -0.000  0.000  0.000

 Mode:                10                     11                     12
 Frequency:      1209.31                1210.33                1211.46
 Force Cnst:      1.2479                 1.2505                 2.3519
 Red. Mass:       1.4483                 1.4488                 2.7200
 IR Active:          YES                    YES                    YES
 IR Intens:        0.000                  0.000                  0.000
 Raman Active:       YES                    YES                    YES
               X      Y      Z        X      Y      Z        X      Y      Z
 C          0.000 -0.000 -0.066    0.000 -0.000  0.150    0.195 -0.118 -0.000
 C          0.000  0.000 -0.097    0.000  0.000 -0.132    0.005  0.228  0.000
 C         -0.000 -0.000  0.162   -0.000 -0.000 -0.018   -0.200 -0.110 -0.000
 H         -0.328 -0.232  0.053    0.235 -0.331  0.073    0.008  0.370 -0.064
 H          0.328  0.232  0.053   -0.235  0.331  0.073    0.008  0.370  0.064
 H         -0.323 -0.237 -0.087    0.221 -0.308  0.010   -0.322 -0.180 -0.064
 H          0.323  0.237 -0.087   -0.221  0.308  0.010   -0.322 -0.180  0.064
 H          0.317  0.213  0.036   -0.227  0.329 -0.080    0.315 -0.192  0.064
 H         -0.317 -0.213  0.036    0.227 -0.329 -0.080    0.315 -0.192 -0.064
 TransDip   0.000 -0.000 -0.000    0.000 -0.000 -0.000    0.000 -0.000 -0.000

 Mode:                13                     14                     15
 Frequency:      1473.26                1475.19                1520.46
 Force Cnst:      1.3909                 1.3973                 1.7917
 Red. Mass:       1.0876                 1.0898                 1.3154
 IR Active:          YES                    YES                    YES
 IR Intens:        1.472                  1.534                  0.009
 Raman Active:       YES                    YES                    YES
               X      Y      Z        X      Y      Z        X      Y      Z
 C         -0.052  0.022  0.000    0.034 -0.033 -0.000    0.080 -0.048 -0.000
 C         -0.013 -0.006 -0.000    0.000 -0.061  0.000    0.002  0.103  0.000
 C         -0.057 -0.025 -0.000   -0.026 -0.027 -0.000   -0.082 -0.045 -0.000
 H          0.016  0.040 -0.029    0.006  0.444 -0.311   -0.006 -0.351  0.284
 H          0.016  0.040  0.029    0.006  0.444  0.311   -0.006 -0.351 -0.284
 H          0.377  0.201  0.300    0.186  0.119  0.158    0.255  0.141  0.241
 H          0.377  0.201 -0.300    0.186  0.119 -0.158    0.255  0.141 -0.241
 H          0.333 -0.192  0.270   -0.244  0.162 -0.208   -0.246  0.148 -0.238
 H          0.333 -0.192 -0.270   -0.244  0.162  0.208   -0.246  0.148  0.238
 TransDip   0.039  0.003 -0.000   -0.003  0.040 -0.000    0.000 -0.003 -0.000

 Mode:                16                     17                     18
 Frequency:      3120.31                3122.05                3129.33
 Force Cnst:      6.0253                 6.0352                 6.1298
 Red. Mass:       1.0503                 1.0509                 1.0624
 IR Active:          YES                    YES                    YES
 IR Intens:       25.983                 25.114                  0.872
 Raman Active:       YES                    YES                    YES
               X      Y      Z        X      Y      Z        X      Y      Z
 C         -0.038  0.023 -0.000    0.027 -0.016  0.000    0.030 -0.018  0.000
 C          0.000  0.000  0.000   -0.001 -0.043 -0.000    0.001  0.050 -0.000
 C         -0.038 -0.021 -0.000   -0.029 -0.016 -0.000   -0.031 -0.017 -0.000
 H          0.001 -0.003 -0.005    0.005  0.258  0.419   -0.005 -0.263 -0.433
 H          0.001 -0.003  0.005    0.005  0.258 -0.419   -0.005 -0.263  0.433
 H          0.225  0.124 -0.419    0.167  0.092 -0.312    0.158  0.087 -0.300
 H          0.225  0.124  0.419    0.167  0.092  0.312    0.158  0.087  0.300
 H          0.226 -0.137 -0.432   -0.155  0.095  0.298   -0.152  0.092  0.296
 H          0.226 -0.137  0.432   -0.155  0.095 -0.298   -0.152  0.092 -0.296
 TransDip  -0.163  0.006 -0.000   -0.006 -0.160 -0.000   -0.000  0.030 -0.000

 Mode:                19                     20                     21
 Frequency:      3195.58                3197.50                3218.19
 Force Cnst:      6.7353                 6.7417                 6.8058
 Red. Mass:       1.1195                 1.1192                 1.1153
 IR Active:          YES                    YES                    YES
 IR Intens:        0.001                  0.156                 35.258
 Raman Active:       YES                    YES                    YES
               X      Y      Z        X      Y      Z        X      Y      Z
 C          0.000 -0.000 -0.073    0.000 -0.000  0.043   -0.000  0.000 -0.054
 C         -0.000  0.000  0.002    0.000  0.000 -0.078   -0.000 -0.000 -0.062
 C         -0.000 -0.000  0.070   -0.000 -0.000  0.046    0.000  0.000 -0.055
 H         -0.005 -0.006 -0.010    0.006  0.296  0.460    0.005  0.242  0.370
 H          0.005  0.006 -0.010   -0.006 -0.296  0.460   -0.005 -0.242  0.370
 H          0.230  0.130 -0.410    0.156  0.081 -0.273   -0.186 -0.103  0.325
 H         -0.230 -0.130 -0.410   -0.156 -0.081 -0.273    0.186  0.103  0.325
 H         -0.233  0.144  0.426    0.141 -0.081 -0.253   -0.180  0.110  0.322
 H          0.233 -0.144  0.426   -0.141  0.081 -0.253    0.180 -0.110  0.322
 TransDip  -0.000 -0.000 -0.001   -0.000  0.000  0.013    0.000  0.000 -0.190

 STANDARD THERMODYNAMIC QUANTITIES AT   298.15 K  AND     1.00 ATM

   This Molecule has  0 Imaginary Frequencies
   Zero point vibrational energy:       50.799 kcal/mol

   Atom    1 Element C  Has Mass   12.00000
   Atom    2 Element C  Has Mass   12.00000
   Atom    3 Element C  Has Mass   12.00000
   Atom    4 Element H  Has Mass    1.00783
   Atom    5 Element H  Has Mass    1.00783
   Atom    6 Element H  Has Mass    1.00783
   Atom    7 Element H  Has Mass    1.00783
   Atom    8 Element H  Has Mass    1.00783
   Atom    9 Element H  Has Mass    1.00783
   Molecular Mass:    42.046980 amu
   Principal axes and moments of inertia in amu*Bohr^2:
                             1           2           3
    Eigenvalues --       89.62932    89.65864   143.53737
          X               1.00000    -0.00032     0.00000
          Y               0.00032     1.00000     0.00000
          Z               0.00000     0.00000     1.00000
   Rotational Symmetry Number is   1
   The Molecule is an Asymmetric Top
   Translational Enthalpy:        0.889 kcal/mol
   Rotational Enthalpy:           0.889 kcal/mol
   Vibrational Enthalpy:         51.138 kcal/mol
   gas constant (RT):             0.592 kcal/mol
   Translational Entropy:        37.135  cal/mol.K
   Rotational Entropy:           21.672  cal/mol.K
   Vibrational Entropy:           1.400  cal/mol.K

   Total Enthalpy:               53.508 kcal/mol
   Total Entropy:                60.207  cal/mol.K

 ======================================================================

 STANDARD THERMODYNAMIC QUANTITIES FOR ANHARMONIC VIBRATION -- TOSH

   Zero point vibrational energy: ************ kcal/mol

   Vibrational Enthalpy:       Infinity kcal/mol
   Vibrational Entropy:             NaN  cal/mol.K

   Total Enthalpy:             Infinity kcal/mol
   Total Entropy:                   NaN  cal/mol.K

 ======================================================================

 STANDARD THERMODYNAMIC QUANTITIES FOR ANHARMONIC VIBRATION -- VPT2

   Zero point vibrational energy: ************ kcal/mol

   Vibrational Enthalpy:       Infinity kcal/mol
   Vibrational Entropy:             NaN  cal/mol.K

   Total Enthalpy:             Infinity kcal/mol
   Total Entropy:                   NaN  cal/mol.K

 ======================================================================

Archival summary:
1\1\garfield\FREQ\ProcedureUnspecified\BasisUnspecified\36\taweetha\WedOct1000:20:212018WedOct1000:20:212018\0\\#,FREQ,ProcedureUnspecified,BasisUnspecified,\\0,1\C\H,1,1.0835\H,1,1.0835,2,114.238\C,1,1.5086,2,118.044,3,-145.487,0\H,4,1.08365,1,118.064,2,144.151,0\H,4,1.08365,1,118.064,2,0.0197715,0\C,1,1.5086,2,118.045,3,145.491,0\H,7,1.08366,1,118.065,2,-0.0204809,0\H,7,1.08366,1,118.065,2,-144.153,0\\\@

 Total job time:  28.49s(wall), 111.03s(cpu) 
 Wed Oct 10 00:20:21 2018

        *************************************************************
        *                                                           *
        *  Thank you very much for using Q-Chem.  Have a nice day.  *
        *                                                           *
        *************************************************************
