# Supplementary material for: Geometric and energetic data from ab initio calculations of haloethene, haloimine, halomethylenephosphine, haloiminophosphine, halodiazene, halodiphosphene and halocyclopropane
Source: Data Brief. 2019 Nov 2;27:104738. doi: 10.1016/j.dib.2019.104738 (PMC6861602; doi:10.1016/j.dib.2019.104738)
Supplement: Multimedia component 3 [file mmc3.zip › CCC/B3LYP/HHCCCHI.out]

Q-Chem Developer Version!
                  Welcome to Q-Chem
     A Quantum Leap Into The Future Of Chemistry


 Q-Chem 5.1, Q-Chem, Inc., Pleasanton, CA (2018)

 Yihan Shao,  Zhengting Gan,  E. Epifanovsky,  A. T. B. Gilbert,  M. Wormit,  
 J. Kussmann,  A. W. Lange,  A. Behn,  Jia Deng,  Xintian Feng,  D. Ghosh,  
 M. Goldey,  P. R. Horn,  L. D. Jacobson,  I. Kaliman,  T. Kus,  A. Landau,  
 Jie Liu,  E. I. Proynov,  R. M. Richard,  R. P. Steele,  E. J. Sundstrom,  
 H. L. Woodcock III,  P. M. Zimmerman,  D. Zuev,  B. Albrecht,  E. Alguire,  
 S. A. Baeppler,  D. Barton,  Z. Benda,  Y. A. Bernard,  E. J. Berquist,  
 K. B. Bravaya,  H. Burton,  D. Casanova,  Chun-Min Chang,  Yunqing Chen,  
 A. Chien,  K. D. Closser,  M. P. Coons,  S. Coriani,  S. Dasgupta,  
 A. L. Dempwolff,  M. Diedenhofen,  Hainam Do,  R. G. Edgar,  Po-Tung Fang,  
 S. Faraji,  S. Fatehi,  Qingguo Feng,  K. D. Fenk,  J. Fosso-Tande,  
 Qinghui Ge,  A. Ghysels,  G. Gidofalvi,  J. Gomes,  J. Gonthier,  A. Gunina,  
 D. Hait,  M. W. D. Hanson-Heine,  P. H. P. Harbach,  A. W. Hauser,  
 J. E. Herr,  E. G. Hohenstein,  Z. C. Holden,  Kerwin Hui,  B. C. Huynh,  
 T.-C. Jagau,  Hyunjun Ji,  B. Kaduk,  K. Khistyaev,  Jaehoon Kim,  
 P. Klunzinger,  K. Koh,  D. Kosenkov,  L. Koulias,  T. Kowalczyk,  
 C. M. Krauter,  A. Kunitsa,  Ka Un Lao,  A. Laurent,  K. V. Lawler,  
 Joonho Lee,  D. Lefrancois,  S. Lehtola,  D. S. Levine,  Yi-Pei Li,  
 You-Sheng Lin,  Fenglai Liu,  E. Livshits,  A. Luenser,  P. Manohar,  
 E. Mansoor,  S. F. Manzer,  Shan-Ping Mao,  Yuezhi Mao,  N. Mardirossian,  
 A. V. Marenich,  T. Markovich,  L. A. Martinez-Martinez,  S. A. Maurer,  
 N. J. Mayhall,  S. C. McKenzie,  J.-M. Mewes,  A. F. Morrison,  
 J. W. Mullinax,  K. Nanda,  T. S. Nguyen-Beck,  R. Olivares-Amaya,  
 J. A. Parkhill,  T. M. Perrine,  F. Plasser,  P. Pokhilko,  S. Prager,  
 A. Prociuk,  E. Ramos,  D. R. Rehn,  F. Rob,  M. Schneider,  N. Sergueev,  
 S. M. Sharada,  S. Sharma,  D. W. Small,  T. Stauch,  T. Stein,  
 Yu-Chuan Su,  A. J. W. Thom,  A. Tkatchenko,  T. Tsuchimochi,  N. M. Tubman,  
 L. Vogt,  M. L. Vidal,  O. Vydrov,  M. A. Watson,  J. Wenzel,  
 M. de Wergifosse,  T. A. Wesolowski,  A. White,  J. Witte,  A. Yamada,  
 Jun Yang,  K. Yao,  S. Yeganeh,  S. R. Yost,  Zhi-Qiang You,  A. Zech,  
 Igor Ying Zhang,  Xing Zhang,  Yan Zhao,  Ying Zhu,  B. R. Brooks,  
 G. K. L. Chan,  C. J. Cramer,  M. S. Gordon,  W. J. Hehre,  A. Klamt,  
 M. W. Schmidt,  C. D. Sherrill,  D. G. Truhlar,  A. Aspuru-Guzik,  R. Baer,  
 A. T. Bell,  N. A. Besley,  Jeng-Da Chai,  A. E. DePrince, III,  
 R. A. DiStasio Jr.,  A. Dreuw,  B. D. Dunietz,  T. R. Furlani,  
 Chao-Ping Hsu,  Yousung Jung,  Jing Kong,  D. S. Lambrecht,  WanZhen Liang,  
 C. Ochsenfeld,  V. A. Rassolov,  L. V. Slipchenko,  J. E. Subotnik,  
 T. Van Voorhis,  J. M. Herbert,  A. I. Krylov,  P. M. W. Gill,  M. Head-Gordon

 Contributors to earlier versions of Q-Chem not listed above: 
 R. D. Adamson,  B. Austin,  J. Baker,  G. J. O. Beran,  K. Brandhorst,  
 S. T. Brown,  E. F. C. Byrd,  A. K. Chakraborty,  C.-L. Cheng,  
 Siu Hung Chien,  D. M. Chipman,  D. L. Crittenden,  H. Dachsel,  
 R. J. Doerksen,  A. D. Dutoi,  L. Fusti-Molnar,  W. A. Goddard III,  
 A. Golubeva-Zadorozhnaya,  S. R. Gwaltney,  G. Hawkins,  A. Heyden,  
 S. Hirata,  G. Kedziora,  F. J. Keil,  C. Kelley,  Jihan Kim,  R. A. King,  
 R. Z. Khaliullin,  P. P. Korambath,  W. Kurlancheek,  A. M. Lee,  M. S. Lee,  
 S. V. Levchenko,  Ching Yeh Lin,  D. Liotard,  R. C. Lochan,  I. Lotan,  
 P. E. Maslen,  N. Nair,  D. P. O'Neill,  D. Neuhauser,  E. Neuscamman,  
 C. M. Oana,  R. Olson,  B. Peters,  R. Peverati,  P. A. Pieniazek,  
 Y. M. Rhee,  J. Ritchie,  M. A. Rohrdanz,  E. Rosta,  N. J. Russ,  
 H. F. Schaefer III,  N. E. Schultz,  N. Shenvi,  A. C. Simmonett,  A. Sodt,  
 D. Stuck,  K. S. Thanthiriwatte,  V. Vanovschi,  Tao Wang,  A. Warshel,  
 C. F. Williams,  Q. Wu,  X. Xu,  W. Zhang

 Please cite Q-Chem as follows:
 Y. Shao et al., Mol. Phys. 113, 184-215 (2015)
 DOI: 10.1080/00268976.2014.952696

 Q-Chem 5.1.1 for Intel X86 EM64T Linux

 Parts of Q-Chem use Armadillo 8.300.2 (Tropical Shenanigans).
 http://arma.sourceforge.net/

 Q-Chem begins on Wed Oct 10 00:35:21 2018  

Host: 
0

     Scratch files written to /scratch/taweetham/qchem22076//
Input Ideriv = 2
Curr. Ideriv = -1
Max.  Ideriv = 2

Checking the input file for inconsistencies... 	...done.

--------------------------------------------------------------
User input:
--------------------------------------------------------------
$molecule
0 1
C 
C 1 CC 
C 2 CC 1 60.0
H 2 CH 1 ANG  3 pDHA
H 2 CH 1 ANG  3 mDHA
H 3 CH 1 ANG  2 mDHA
I 3 CI 1 ANG  2 pDHA
H 1 CH 2 ANG  3 pDHA
H 1 CH 2 ANG  3 mDHA

CC=1.54
CH=1.09
CF=1.35
CCl=1.77
CBr=1.94
CI=2.14
ANG=118.0
pDHA=107.9
mDHA=-107.9
$end

$rem
   job_type	optimization
   basis	6-311++g**
   method	b3lyp
   mem_total	32000
$end

--------------------------------------------------------------
 ----------------------------------------------------------------
             Standard Nuclear Orientation (Angstroms)
    I     Atom           X                Y                Z
 ----------------------------------------------------------------
    1      C       2.2215323697    -0.7700864033    -0.2118486298
    2      C       2.2218822962     0.7699135543    -0.2119396743
    3      C       1.1890310762     0.0001981205     0.6320724751
    4      H       3.0305865505     1.2814846693     0.3099726012
    5      H       1.8714963937     1.2816641963    -1.1082883786
    6      H       1.3109083819    -0.0000772844     1.7152372116
    7      I      -0.8473317691     0.0000098830    -0.0258229016
    8      H       1.8709139143    -1.2817837399    -1.1081368280
    9      H       3.0300040711    -1.2819632669     0.3101241518
 ----------------------------------------------------------------
 Molecular Point Group                 C1    NOp =  1
 Largest Abelian Subgroup              C1    NOp =  1
 Nuclear Repulsion Energy =   293.9392647119 hartrees
 There are       38 alpha and       38 beta electrons
 Requested basis set is 6-311++G(d,p)
 There are 67 shells and 163 basis functions

 Total QAlloc Memory Limit  32000 MB
 Mega-Array Size       188 MB
 MEM_STATIC part       192 MB
 A cutoff of  1.0D-11 yielded   2096 shell pairs
 There are     12710 function pairs (     14020 Cartesian)

 -------------------------------------------------------
 OpenMP Integral Computing Module                       
 Release: version 1.0, May 2013, Q-Chem Inc. Pittsburgh 
 -------------------------------------------------------
 Integral Job Info:
 Integral job number is                      11
 Integral operator is                         1
 short-range coefficients                     0
 long-range coefficients              100000000
 Omega coefficients                           0
 if combine SR and LR in K                    0
 Integral screening is                        0
 Integral computing path is                   2
 max size of driver memory is            800000
 size of driver memory is                593474
 size of scratch memory is             11861008
 max col of scratch BK array               1296
 max len of scratch array in speh3          155
 max len of scratch index in speh4           18
 max int batch size is                      520
 min int batch size is                       52
 fixed nKL is                                52
 max L of basis functions is                  2
 order of int derivative is                   0
 number of shells is                         67
 number of basis is                         171
 number of cartesian basis is               171
 number of contracted shell pairs          2096
 number of primitive shell pairs           4413
 maxK2 (contraction) of shell pair           36
 max number of K2 of shell pair               1
 max number of CS2 of shell pair            298
 max number of PS2 of shell pair            372
 mem total for path MDJ                  522502
 -------------------------------------------------------
 Smallest overlap matrix eigenvalue = 8.41E-05

 Scale SEOQF with 1.000000e-01/1.000000e-01/1.000000e-01

 Standard Electronic Orientation quadrupole field applied
 Nucleus-field energy     =     0.0000000048 hartrees
 Guess from superposition of atomic densities
 Warning:  Energy on first SCF cycle will be non-variational
 SAD guess density has 76.000000 electrons

 -----------------------------------------------------------------------
  General SCF calculation program by
  Eric Jon Sundstrom, Paul Horn, Yuezhi Mao, Dmitri Zuev, Alec White,
  David Stuck, Shaama M.S., Shane Yost, Joonho Lee, David Small,
  Daniel Levine, Susi Lehtola, Hugh Burton, Evgeny Epifanovsky
 -----------------------------------------------------------------------
 Exchange:     0.2000 Hartree-Fock + 0.0800 Slater + 0.7200 B88
 Correlation:  0.1900 VWN1RPA + 0.8100 LYP
 Using SG-1 standard quadrature grid
 using 4 threads for integral computing
 -------------------------------------------------------
 OpenMP Integral computing Module                
 Release: version 2.0, May 2017, Q-Chem Inc. Pleasanton 
 -------------------------------------------------------
 -------------------------------------------------------
 OpenMP BLAS3 based DFT computing Module                
 Release: version 1.0, May 2013, Q-Chem Inc. Pittsburgh 
 -------------------------------------------------------
 A restricted SCF calculation will be
 performed using DIIS
 SCF converges when DIIS error is below 1.0e-08
 ---------------------------------------
  Cycle       Energy         DIIS error
 ---------------------------------------
    1   -7037.3574443794      4.28e-02  
    2   -7036.7723216646      4.52e-03  
    3   -7036.7095253652      6.12e-03  
    4   -7036.8418529087      6.81e-04  
    5   -7036.8430840095      3.98e-04  
    6   -7036.8435845674      6.40e-05  
    7   -7036.8435986967      2.04e-05  
    8   -7036.8435994619      2.29e-06  
    9   -7036.8435994726      4.94e-07  
   10   -7036.8435994734      1.40e-07  
   11   -7036.8435994734      2.49e-08  
   12   -7036.8435994734      4.00e-09  Convergence criterion met
 ---------------------------------------
 SCF time:   CPU 21.38s  wall 6.00s 
 SCF   energy in the final basis set =    -7036.8435994734
 Total energy in the final basis set =    -7036.8435994734

 --------------------------------------------------------------

                    Orbital Energies (a.u.)
 --------------------------------------------------------------

 Alpha MOs
 -- Occupied --
*******-176.293-165.697-165.695-165.695 -35.790 -31.283 -31.277
-31.277 -22.933 -22.932 -22.932 -22.928 -22.928 -10.235 -10.197
-10.197  -6.339  -4.751  -4.737  -4.736  -2.017  -2.012  -2.012
 -2.000  -2.000  -0.865  -0.670  -0.620  -0.582  -0.504  -0.467
 -0.388  -0.362  -0.339  -0.319  -0.261  -0.252
 -- Virtual --
 -0.044  -0.006   0.010   0.013   0.027   0.052   0.066   0.075
  0.075   0.078   0.088   0.117   0.120   0.124   0.126   0.132
  0.151   0.157   0.166   0.170   0.192   0.208   0.228   0.239
  0.242   0.256   0.267   0.284   0.285   0.389   0.423   0.438
  0.446   0.446   0.461   0.502   0.506   0.544   0.562   0.601
  0.612   0.617   0.622   0.640   0.647   0.668   0.685   0.716
  0.745   0.758   0.895   0.946   1.182   1.199   1.259   1.280
  1.326   1.358   1.370   1.413   1.448   1.521   1.525   1.556
  1.596   1.640   1.671   1.706   1.741   1.787   1.789   1.894
  1.919   2.000   2.004   2.065   2.201   2.213   2.215   2.279
  2.376   2.454   2.541   2.595   2.605   2.649   2.713   2.719
  2.767   2.833   2.884   2.914   3.058   3.294   3.441   3.626
  3.820   3.988   4.007   4.080   4.108   4.215   4.272   4.338
  4.432   6.038   6.047   6.097  23.726  23.821  23.864  27.877
 28.374  28.382  28.398  28.555  28.563  28.592  28.614  28.704
127.915 127.921 127.950 151.6741901.837
 --------------------------------------------------------------

          Ground-State Mulliken Net Atomic Charges

     Atom                 Charge (a.u.)
  ----------------------------------------
      1 C                    -0.305288
      2 C                    -0.305269
      3 C                    -0.172342
      4 H                     0.144082
      5 H                     0.140627
      6 H                     0.186340
      7 I                     0.027126
      8 H                     0.140628
      9 H                     0.144097
  ----------------------------------------
  Sum of atomic charges =    -0.000000

 -----------------------------------------------------------------
                    Cartesian Multipole Moments
 -----------------------------------------------------------------
    Charge (ESU x 10^10)
                -0.0000
    Dipole Moment (Debye)
         X       1.8575      Y      -0.0003      Z       0.2624
       Tot       1.8760
    Quadrupole Moments (Debye-Ang)
        XX     -43.8777     XY       0.0006     YY     -48.8083
        XZ       2.0859     YZ      -0.0007     ZZ     -46.9177
    Octopole Moments (Debye-Ang^2)
       XXX     -38.0305    XXY       0.0011    XYY      -9.8247
       YYY      -0.0013    XXZ       2.4217    XYZ      -0.0021
       YYZ      -2.0342    XZZ     -10.4600    YZZ      -0.0004
       ZZZ       1.1582
    Hexadecapole Moments (Debye-Ang^3)
      XXXX    -626.7566   XXXY       0.0123   XXYY    -123.7607
      XYYY      -0.0028   YYYY    -133.6484   XXXZ      24.5208
      XXYZ      -0.0045   XYYZ      -0.8219   YYYZ      -0.0013
      XXZZ    -125.0867   XYZZ       0.0002   YYZZ     -37.8594
      XZZZ       5.8166   YZZZ      -0.0026   ZZZZ     -96.9519
 -----------------------------------------------------------------
 Calculating analytic gradient of the SCF energy
 Gradient of SCF Energy
            1           2           3           4           5           6
    1   0.0075912   0.0076161  -0.0280697   0.0040112  -0.0008217   0.0044943
    2  -0.0163416   0.0163356   0.0000430   0.0018901   0.0031738  -0.0000213
    3  -0.0053687  -0.0053814   0.0172433   0.0001182  -0.0040695   0.0059050
            7           8           9
    1   0.0019969  -0.0008262   0.0040080
    2  -0.0000115  -0.0031745  -0.0018936
    3  -0.0044990  -0.0040679   0.0001200
 Max gradient component =       2.807E-02
 RMS gradient           =       8.533E-03
 Gradient time:  CPU 5.24 s  wall 1.37 s
 Geometry Optimization Parameters
   NAtoms,    NIC,     NZ,  NCons,   NDum,   NFix, NCnnct, MaxDiis
        9      69       9       0       0       0       0       0


** GEOMETRY OPTIMIZATION IN DELOCALIZED INTERNAL COORDINATES **
   Searching for a Minimum

   Optimization Cycle:   1

                       Coordinates (Angstroms)
     ATOM                X               Y               Z
      1  C         2.2215323697   -0.7700864033   -0.2118486298
      2  C         2.2218822962    0.7699135543   -0.2119396743
      3  C         1.1890310762    0.0001981205    0.6320724751
      4  H         3.0305865505    1.2814846693    0.3099726012
      5  H         1.8714963937    1.2816641963   -1.1082883786
      6  H         1.3109083819   -0.0000772844    1.7152372116
      7  I        -0.8473317691    0.0000098830   -0.0258229016
      8  H         1.8709139143   -1.2817837399   -1.1081368280
      9  H         3.0300040711   -1.2819632669    0.3101241518
   Point Group: c1    Number of degrees of freedom:    21


   Energy is  -7036.843599473


 Attempting to Generate Delocalized Internal Coordinates

 21 Hessian modes will be used to form the next step
  Hessian Eigenvalues:
     0.015055    0.020947    0.020947    0.022723    0.024973    0.030606
     0.076942    0.078242    0.088584    0.090841    0.096011    0.108095
     0.120366    0.251101    0.254924    0.285189    0.348126    0.348126
     0.348126    0.348126    0.348126

 Minimum Search - Taking Simple RFO Step
 Searching for Lamda that Minimizes Along All modes
 Value Taken    Lamda =  -0.00375585
 Step Taken.  Stepsize is  0.156540

                             Maximum     Tolerance    Cnvgd?
         Gradient           0.021972      0.000300      NO
         Displacement       0.086724      0.001200      NO
         Energy change     *********      0.000001      NO


 New Cartesian Coordinates Obtained by Inverse Iteration

 Displacement from previous Coordinates is:  0.147072
 ----------------------------------------------------------------
             Standard Nuclear Orientation (Angstroms)
    I     Atom           X                Y                Z
 ----------------------------------------------------------------
    1      C       2.2240458507    -0.7584517439    -0.2155435953
    2      C       2.2242661348     0.7581524342    -0.2155798043
    3      C       1.2102973581     0.0000475851     0.6062682540
    4      H       3.0065191470     1.2762896603     0.3276532135
    5      H       1.8785336131     1.2644809628    -1.1073794533
    6      H       1.3174357073     0.0000699294     1.6812117535
    7      I      -0.8464388029     0.0002509925     0.0043761121
    8      H       1.8781901968    -1.2647118193    -1.1073344151
    9      H       3.0061740796    -1.2767682723     0.3276979624
 ----------------------------------------------------------------
 Molecular Point Group                 C1    NOp =  1
 Largest Abelian Subgroup              C1    NOp =  1
 Nuclear Repulsion Energy =   294.9843715096 hartrees
 There are       38 alpha and       38 beta electrons
 Applying Cartesian multipole field
    Component          Value
    ---------          -----
     (2,0,0)        1.00000E-11
     (0,2,0)        2.00000E-11
     (0,0,2)       -3.00000E-11
 Nucleus-field energy     =     0.0000000048 hartrees
 Requested basis set is 6-311++G(d,p)
 There are 67 shells and 163 basis functions
 A cutoff of  1.0D-11 yielded   2097 shell pairs
 There are     12713 function pairs (     14023 Cartesian)
 Smallest overlap matrix eigenvalue = 7.41E-05
 Guess MOs from SCF MO coefficient file

 -----------------------------------------------------------------------
  General SCF calculation program by
  Eric Jon Sundstrom, Paul Horn, Yuezhi Mao, Dmitri Zuev, Alec White,
  David Stuck, Shaama M.S., Shane Yost, Joonho Lee, David Small,
  Daniel Levine, Susi Lehtola, Hugh Burton, Evgeny Epifanovsky
 -----------------------------------------------------------------------
 Exchange:     0.2000 Hartree-Fock + 0.0800 Slater + 0.7200 B88
 Correlation:  0.1900 VWN1RPA + 0.8100 LYP
 Using SG-1 standard quadrature grid
 using 4 threads for integral computing
 -------------------------------------------------------
 OpenMP Integral computing Module                
 Release: version 2.0, May 2017, Q-Chem Inc. Pleasanton 
 -------------------------------------------------------
 -------------------------------------------------------
 OpenMP BLAS3 based DFT computing Module                
 Release: version 1.0, May 2013, Q-Chem Inc. Pittsburgh 
 -------------------------------------------------------
 A restricted SCF calculation will be
 performed using DIIS
 SCF converges when DIIS error is below 1.0e-08
 ---------------------------------------
  Cycle       Energy         DIIS error
 ---------------------------------------
    1   -7036.8452240164      4.80e-04  
    2   -7036.8458534393      2.00e-04  
    3   -7036.8458475064      1.99e-04  
    4   -7036.8459853113      3.88e-05  
    5   -7036.8459902799      7.29e-06  
    6   -7036.8459904252      2.98e-06  
    7   -7036.8459904555      6.46e-07  
    8   -7036.8459904566      7.00e-08  
    9   -7036.8459904566      1.94e-08  
   10   -7036.8459904566      6.16e-09  Convergence criterion met
 ---------------------------------------
 SCF time:   CPU 18.34s  wall 5.00s 
 SCF   energy in the final basis set =    -7036.8459904566
 Total energy in the final basis set =    -7036.8459904566

 --------------------------------------------------------------

                    Orbital Energies (a.u.)
 --------------------------------------------------------------

 Alpha MOs
 -- Occupied --
*******-176.292-165.695-165.693-165.693 -35.788 -31.281 -31.276
-31.275 -22.932 -22.930 -22.930 -22.926 -22.926 -10.231 -10.194
-10.194  -6.338  -4.749  -4.736  -4.735  -2.015  -2.011  -2.011
 -1.999  -1.999  -0.879  -0.670  -0.622  -0.583  -0.511  -0.472
 -0.389  -0.361  -0.342  -0.321  -0.261  -0.252
 -- Virtual --
 -0.044  -0.006   0.010   0.014   0.028   0.052   0.066   0.075
  0.077   0.081   0.088   0.118   0.119   0.126   0.127   0.132
  0.152   0.158   0.169   0.172   0.195   0.212   0.231   0.237
  0.245   0.256   0.270   0.295   0.296   0.388   0.423   0.438
  0.447   0.448   0.461   0.501   0.509   0.539   0.565   0.609
  0.614   0.624   0.628   0.647   0.655   0.673   0.686   0.720
  0.742   0.757   0.899   0.950   1.183   1.202   1.266   1.286
  1.334   1.362   1.373   1.423   1.472   1.518   1.526   1.553
  1.605   1.643   1.674   1.710   1.748   1.805   1.809   1.912
  1.934   2.018   2.020   2.077   2.208   2.209   2.231   2.305
  2.386   2.467   2.547   2.598   2.630   2.652   2.726   2.728
  2.787   2.855   2.905   2.953   3.075   3.358   3.480   3.643
  3.841   3.988   4.008   4.083   4.114   4.241   4.277   4.372
  4.433   6.039   6.049   6.097  23.772  23.870  23.886  27.877
 28.376  28.384  28.399  28.556  28.564  28.594  28.616  28.706
127.916 127.923 127.951 151.6741901.837
 --------------------------------------------------------------

          Ground-State Mulliken Net Atomic Charges

     Atom                 Charge (a.u.)
  ----------------------------------------
      1 C                    -0.300865
      2 C                    -0.300876
      3 C                    -0.174522
      4 H                     0.143035
      5 H                     0.141829
      6 H                     0.185766
      7 I                     0.020768
      8 H                     0.141832
      9 H                     0.143033
  ----------------------------------------
  Sum of atomic charges =    -0.000000

 -----------------------------------------------------------------
                    Cartesian Multipole Moments
 -----------------------------------------------------------------
    Charge (ESU x 10^10)
                -0.0000
    Dipole Moment (Debye)
         X       1.9053      Y      -0.0002      Z       0.2712
       Tot       1.9245
    Quadrupole Moments (Debye-Ang)
        XX     -43.9040     XY      -0.0001     YY     -48.6962
        XZ       2.0665     YZ      -0.0000     ZZ     -46.8997
    Octopole Moments (Debye-Ang^2)
       XXX     -38.8559    XXY      -0.0042    XYY      -9.7875
       YYY      -0.0180    XXZ       2.1368    XYZ      -0.0001
       YYZ      -2.5598    XZZ     -10.1618    YZZ      -0.0055
       ZZZ      -1.1334
    Hexadecapole Moments (Debye-Ang^3)
      XXXX    -629.4233   XXXY       0.0274   XXYY    -123.6207
      XYYY       0.0255   YYYY    -131.3641   XXXZ      27.0311
      XXYZ      -0.0027   XYYZ       0.4416   YYYZ      -0.0013
      XXZZ    -124.5023   XYZZ       0.0097   YYZZ     -37.1777
      XZZZ       8.1301   YZZZ      -0.0011   ZZZZ     -95.7731
 -----------------------------------------------------------------
 Calculating analytic gradient of the SCF energy
 Gradient of SCF Energy
            1           2           3           4           5           6
    1   0.0021831   0.0021853  -0.0099586  -0.0000131  -0.0002563   0.0023741
    2  -0.0036396   0.0036273   0.0000148  -0.0003455   0.0001596   0.0000006
    3  -0.0029959  -0.0029887   0.0079388   0.0002999   0.0003537  -0.0004179
            7           8           9
    1   0.0037491  -0.0002527  -0.0000110
    2  -0.0000041  -0.0001594   0.0003463
    3  -0.0028397   0.0003514   0.0002983
 Max gradient component =       9.959E-03
 RMS gradient           =       3.011E-03
 Gradient time:  CPU 5.24 s  wall 1.37 s
 Geometry Optimization Parameters
   NAtoms,    NIC,     NZ,  NCons,   NDum,   NFix, NCnnct, MaxDiis
        9      69       9       0       0       0       0       0

 Cartesian Hessian Update
 Hessian Updated using BFGS Update


** GEOMETRY OPTIMIZATION IN DELOCALIZED INTERNAL COORDINATES **
   Searching for a Minimum

   Optimization Cycle:   2

                       Coordinates (Angstroms)
     ATOM                X               Y               Z
      1  C         2.2240458507   -0.7584517439   -0.2155435953
      2  C         2.2242661348    0.7581524342   -0.2155798043
      3  C         1.2102973581    0.0000475851    0.6062682540
      4  H         3.0065191470    1.2762896603    0.3276532135
      5  H         1.8785336131    1.2644809628   -1.1073794533
      6  H         1.3174357073    0.0000699294    1.6812117535
      7  I        -0.8464388029    0.0002509925    0.0043761121
      8  H         1.8781901968   -1.2647118193   -1.1073344151
      9  H         3.0061740796   -1.2767682723    0.3276979624
   Point Group: c1    Number of degrees of freedom:    21


   Energy is  -7036.845990457

 Hessian Updated using BFGS Update

 18 Hessian modes will be used to form the next step
  Hessian Eigenvalues:
     0.015055    0.020947    0.021559    0.022723    0.024127    0.030606
     0.074037    0.076942    0.081815    0.088584    0.093993    0.105126
     0.113362    0.251101    0.253142    0.275555    0.348119    0.363639

 Minimum Search - Taking Simple RFO Step
 Searching for Lamda that Minimizes Along All modes
 Value Taken    Lamda =  -0.00083859
 Step Taken.  Stepsize is  0.114176

                             Maximum     Tolerance    Cnvgd?
         Gradient           0.005046      0.000300      NO
         Displacement       0.059199      0.001200      NO
         Energy change     -0.002391      0.000001      NO


 New Cartesian Coordinates Obtained by Inverse Iteration

 Displacement from previous Coordinates is:  0.121552
 ----------------------------------------------------------------
             Standard Nuclear Orientation (Angstroms)
    I     Atom           X                Y                Z
 ----------------------------------------------------------------
    1      C       2.2269400060    -0.7547217995    -0.2163728360
    2      C       2.2271053605     0.7544296361    -0.2164062981
    3      C       1.2168407185    -0.0000131224     0.5903495736
    4      H       3.0000602538     1.2759857926     0.3357470532
    5      H       1.8978885911     1.2542442762    -1.1169449619
    6      H       1.3075336232     0.0000202965     1.6656283589
    7      I      -0.8747054694     0.0003578299     0.0404254997
    8      H       1.8975860179    -1.2545198455    -1.1168683467
    9      H       2.9997741829    -1.2764233352     0.3358119845
 ----------------------------------------------------------------
 Molecular Point Group                 C1    NOp =  1
 Largest Abelian Subgroup              C1    NOp =  1
 Nuclear Repulsion Energy =   293.2751116358 hartrees
 There are       38 alpha and       38 beta electrons
 Applying Cartesian multipole field
    Component          Value
    ---------          -----
     (2,0,0)        1.00000E-11
     (0,2,0)        2.00000E-11
     (0,0,2)       -3.00000E-11
 Nucleus-field energy     =     0.0000000049 hartrees
 Requested basis set is 6-311++G(d,p)
 There are 67 shells and 163 basis functions
 A cutoff of  1.0D-11 yielded   2095 shell pairs
 There are     12707 function pairs (     14017 Cartesian)
 Smallest overlap matrix eigenvalue = 7.03E-05
 Guess MOs from SCF MO coefficient file

 -----------------------------------------------------------------------
  General SCF calculation program by
  Eric Jon Sundstrom, Paul Horn, Yuezhi Mao, Dmitri Zuev, Alec White,
  David Stuck, Shaama M.S., Shane Yost, Joonho Lee, David Small,
  Daniel Levine, Susi Lehtola, Hugh Burton, Evgeny Epifanovsky
 -----------------------------------------------------------------------
 Exchange:     0.2000 Hartree-Fock + 0.0800 Slater + 0.7200 B88
 Correlation:  0.1900 VWN1RPA + 0.8100 LYP
 Using SG-1 standard quadrature grid
 using 4 threads for integral computing
 -------------------------------------------------------
 OpenMP Integral computing Module                
 Release: version 2.0, May 2017, Q-Chem Inc. Pleasanton 
 -------------------------------------------------------
 -------------------------------------------------------
 OpenMP BLAS3 based DFT computing Module                
 Release: version 1.0, May 2013, Q-Chem Inc. Pittsburgh 
 -------------------------------------------------------
 A restricted SCF calculation will be
 performed using DIIS
 SCF converges when DIIS error is below 1.0e-08
 ---------------------------------------
  Cycle       Energy         DIIS error
 ---------------------------------------
    1   -7036.8460441436      3.29e-04  
    2   -7036.8464691367      8.11e-05  
    3   -7036.8464764355      7.29e-05  
    4   -7036.8464927865      1.89e-05  
    5   -7036.8464938907      5.72e-06  
    6   -7036.8464939973      2.10e-06  
    7   -7036.8464940149      3.94e-07  
    8   -7036.8464940152      5.60e-08  
    9   -7036.8464940152      8.02e-09  Convergence criterion met
 ---------------------------------------
 SCF time:   CPU 16.45s  wall 4.00s 
 SCF   energy in the final basis set =    -7036.8464940152
 Total energy in the final basis set =    -7036.8464940152

 --------------------------------------------------------------

                    Orbital Energies (a.u.)
 --------------------------------------------------------------

 Alpha MOs
 -- Occupied --
*******-176.291-165.695-165.693-165.693 -35.787 -31.280 -31.275
-31.275 -22.931 -22.930 -22.930 -22.926 -22.926 -10.231 -10.193
-10.193  -6.337  -4.748  -4.735  -4.734  -2.014  -2.010  -2.010
 -1.998  -1.998  -0.884  -0.668  -0.623  -0.583  -0.513  -0.475
 -0.389  -0.359  -0.343  -0.321  -0.261  -0.253
 -- Virtual --
 -0.046  -0.007   0.010   0.013   0.028   0.052   0.065   0.074
  0.078   0.083   0.089   0.118   0.119   0.127   0.127   0.133
  0.152   0.159   0.170   0.171   0.196   0.214   0.231   0.234
  0.242   0.256   0.272   0.298   0.298   0.390   0.423   0.439
  0.448   0.451   0.460   0.500   0.507   0.540   0.567   0.608
  0.613   0.627   0.630   0.649   0.655   0.673   0.682   0.715
  0.736   0.754   0.902   0.952   1.185   1.202   1.267   1.278
  1.334   1.363   1.374   1.429   1.479   1.516   1.527   1.548
  1.606   1.646   1.674   1.713   1.749   1.807   1.816   1.919
  1.939   2.023   2.026   2.077   2.208   2.212   2.236   2.313
  2.386   2.467   2.543   2.601   2.632   2.652   2.728   2.731
  2.798   2.861   2.913   2.959   3.079   3.383   3.493   3.640
  3.848   3.988   4.008   4.080   4.112   4.247   4.270   4.383
  4.430   6.039   6.049   6.092  23.782  23.887  23.896  27.873
 28.376  28.384  28.397  28.556  28.564  28.594  28.616  28.704
127.916 127.923 127.949 151.6711901.833
 --------------------------------------------------------------

          Ground-State Mulliken Net Atomic Charges

     Atom                 Charge (a.u.)
  ----------------------------------------
      1 C                    -0.301069
      2 C                    -0.301068
      3 C                    -0.164226
      4 H                     0.142286
      5 H                     0.142845
      6 H                     0.183447
      7 I                     0.012657
      8 H                     0.142843
      9 H                     0.142285
  ----------------------------------------
  Sum of atomic charges =    -0.000000

 -----------------------------------------------------------------
                    Cartesian Multipole Moments
 -----------------------------------------------------------------
    Charge (ESU x 10^10)
                -0.0000
    Dipole Moment (Debye)
         X       1.9745      Y      -0.0003      Z       0.2466
       Tot       1.9899
    Quadrupole Moments (Debye-Ang)
        XX     -43.7957     XY      -0.0005     YY     -48.6974
        XZ       1.9400     YZ      -0.0002     ZZ     -46.9013
    Octopole Moments (Debye-Ang^2)
       XXX     -36.7027    XXY      -0.0062    XYY      -8.9533
       YYY      -0.0266    XXZ       1.2657    XYZ      -0.0002
       YYZ      -3.4740    XZZ      -9.0592    YZZ      -0.0084
       ZZZ      -4.1769
    Hexadecapole Moments (Debye-Ang^3)
      XXXX    -638.0349   XXXY       0.0349   XXYY    -125.0412
      XYYY       0.0360   YYYY    -130.7306   XXXZ      29.2912
      XXYZ      -0.0035   XYYZ       1.5813   YYYZ      -0.0018
      XXZZ    -125.9107   XYZZ       0.0131   YYZZ     -36.9673
      XZZZ      10.8950   YZZZ      -0.0019   ZZZZ     -95.5915
 -----------------------------------------------------------------
 Calculating analytic gradient of the SCF energy
 Gradient of SCF Energy
            1           2           3           4           5           6
    1  -0.0005440  -0.0005523  -0.0003445  -0.0004189   0.0002717   0.0006285
    2   0.0025612  -0.0025602  -0.0000036  -0.0008049  -0.0004580   0.0000009
    3  -0.0006540  -0.0006516   0.0017936   0.0003965   0.0007310  -0.0010134
            7           8           9
    1   0.0011073   0.0002703  -0.0004181
    2   0.0000012   0.0004577   0.0008057
    3  -0.0017322   0.0007336   0.0003963
 Max gradient component =       2.561E-03
 RMS gradient           =       1.003E-03
 Gradient time:  CPU 5.23 s  wall 1.36 s
 Geometry Optimization Parameters
   NAtoms,    NIC,     NZ,  NCons,   NDum,   NFix, NCnnct, MaxDiis
        9      69       9       0       0       0       0       0

 Cartesian Hessian Update
 Hessian Updated using BFGS Update


** GEOMETRY OPTIMIZATION IN DELOCALIZED INTERNAL COORDINATES **
   Searching for a Minimum

   Optimization Cycle:   3

                       Coordinates (Angstroms)
     ATOM                X               Y               Z
      1  C         2.2269400060   -0.7547217995   -0.2163728360
      2  C         2.2271053605    0.7544296361   -0.2164062981
      3  C         1.2168407185   -0.0000131224    0.5903495736
      4  H         3.0000602538    1.2759857926    0.3357470532
      5  H         1.8978885911    1.2542442762   -1.1169449619
      6  H         1.3075336232    0.0000202965    1.6656283589
      7  I        -0.8747054694    0.0003578299    0.0404254997
      8  H         1.8975860179   -1.2545198455   -1.1168683467
      9  H         2.9997741829   -1.2764233352    0.3358119845
   Point Group: c1    Number of degrees of freedom:    21


   Energy is  -7036.846494015

 Hessian Updated using BFGS Update

 19 Hessian modes will be used to form the next step
  Hessian Eigenvalues:
     0.015055    0.020947    0.021623    0.022105    0.022723    0.030606
     0.057441    0.076942    0.079077    0.088584    0.092626    0.105738
     0.113088    0.251101    0.257482    0.317564    0.348116    0.348170
     0.379916

 Minimum Search - Taking Simple RFO Step
 Searching for Lamda that Minimizes Along All modes
 Value Taken    Lamda =  -0.00015419
 Step Taken.  Stepsize is  0.054931

                             Maximum     Tolerance    Cnvgd?
         Gradient           0.003453      0.000300      NO
         Displacement       0.027719      0.001200      NO
         Energy change     -0.000504      0.000001      NO


 New Cartesian Coordinates Obtained by Inverse Iteration

 Displacement from previous Coordinates is:  0.060344
 ----------------------------------------------------------------
             Standard Nuclear Orientation (Angstroms)
    I     Atom           X                Y                Z
 ----------------------------------------------------------------
    1      C       2.2298953814    -0.7569158972    -0.2172846012
    2      C       2.2300751729     0.7566196174    -0.2173232988
    3      C       1.2181143123    -0.0000088180     0.5837474467
    4      H       2.9972017125     1.2839858601     0.3387223786
    5      H       1.9071098511     1.2546521255    -1.1221185445
    6      H       1.2998600465     0.0000344410     1.6604751397
    7      I      -0.8869451132     0.0003428330     0.0584102838
    8      H       1.9068249118    -1.2549151398    -1.1220610200
    9      H       2.9968870092    -1.2844352934     0.3388022429
 ----------------------------------------------------------------
 Molecular Point Group                 C1    NOp =  1
 Largest Abelian Subgroup              C1    NOp =  1
 Nuclear Repulsion Energy =   292.2850712654 hartrees
 There are       38 alpha and       38 beta electrons
 Applying Cartesian multipole field
    Component          Value
    ---------          -----
     (2,0,0)        1.00000E-11
     (0,2,0)        2.00000E-11
     (0,0,2)       -3.00000E-11
 Nucleus-field energy     =     0.0000000050 hartrees
 Requested basis set is 6-311++G(d,p)
 There are 67 shells and 163 basis functions
 A cutoff of  1.0D-11 yielded   2092 shell pairs
 There are     12696 function pairs (     14006 Cartesian)
 Smallest overlap matrix eigenvalue = 7.02E-05
 Guess MOs from SCF MO coefficient file

 -----------------------------------------------------------------------
  General SCF calculation program by
  Eric Jon Sundstrom, Paul Horn, Yuezhi Mao, Dmitri Zuev, Alec White,
  David Stuck, Shaama M.S., Shane Yost, Joonho Lee, David Small,
  Daniel Levine, Susi Lehtola, Hugh Burton, Evgeny Epifanovsky
 -----------------------------------------------------------------------
 Exchange:     0.2000 Hartree-Fock + 0.0800 Slater + 0.7200 B88
 Correlation:  0.1900 VWN1RPA + 0.8100 LYP
 Using SG-1 standard quadrature grid
 using 4 threads for integral computing
 -------------------------------------------------------
 OpenMP Integral computing Module                
 Release: version 2.0, May 2017, Q-Chem Inc. Pleasanton 
 -------------------------------------------------------
 -------------------------------------------------------
 OpenMP BLAS3 based DFT computing Module                
 Release: version 1.0, May 2013, Q-Chem Inc. Pittsburgh 
 -------------------------------------------------------
 A restricted SCF calculation will be
 performed using DIIS
 SCF converges when DIIS error is below 1.0e-08
 ---------------------------------------
  Cycle       Energy         DIIS error
 ---------------------------------------
    1   -7036.8464912709      1.43e-04  
    2   -7036.8465750368      4.13e-05  
    3   -7036.8465717191      5.33e-05  
    4   -7036.8465817266      8.68e-06  
    5   -7036.8465820003      2.33e-06  
    6   -7036.8465820180      9.10e-07  
    7   -7036.8465820208      8.93e-08  
    8   -7036.8465820208      2.84e-08  
    9   -7036.8465820209      1.00e-08  
   10   -7036.8465820209      1.55e-09  Convergence criterion met
 ---------------------------------------
 SCF time:   CPU 18.25s  wall 5.00s 
 SCF   energy in the final basis set =    -7036.8465820209
 Total energy in the final basis set =    -7036.8465820209

 --------------------------------------------------------------

                    Orbital Energies (a.u.)
 --------------------------------------------------------------

 Alpha MOs
 -- Occupied --
*******-176.291-165.694-165.692-165.692 -35.787 -31.280 -31.274
-31.274 -22.931 -22.929 -22.929 -22.925 -22.925 -10.231 -10.194
-10.194  -6.336  -4.748  -4.735  -4.734  -2.014  -2.010  -2.009
 -1.998  -1.998  -0.883  -0.668  -0.624  -0.583  -0.513  -0.475
 -0.389  -0.358  -0.344  -0.321  -0.260  -0.253
 -- Virtual --
 -0.047  -0.007   0.010   0.013   0.028   0.052   0.065   0.074
  0.078   0.083   0.089   0.118   0.119   0.127   0.127   0.133
  0.151   0.160   0.170   0.170   0.196   0.215   0.231   0.233
  0.241   0.255   0.273   0.297   0.297   0.392   0.422   0.440
  0.449   0.452   0.458   0.500   0.506   0.541   0.567   0.606
  0.613   0.627   0.628   0.649   0.654   0.673   0.681   0.714
  0.733   0.753   0.902   0.952   1.183   1.202   1.266   1.274
  1.332   1.364   1.374   1.428   1.479   1.516   1.526   1.546
  1.605   1.647   1.673   1.712   1.749   1.804   1.816   1.919
  1.937   2.021   2.024   2.075   2.209   2.212   2.235   2.311
  2.383   2.465   2.542   2.599   2.627   2.651   2.725   2.731
  2.799   2.860   2.912   2.956   3.076   3.380   3.491   3.638
  3.844   3.988   4.007   4.079   4.111   4.246   4.267   4.381
  4.429   6.039   6.049   6.090  23.781  23.881  23.896  27.871
 28.376  28.384  28.396  28.556  28.564  28.593  28.616  28.703
127.916 127.923 127.948 151.6701901.832
 --------------------------------------------------------------

          Ground-State Mulliken Net Atomic Charges

     Atom                 Charge (a.u.)
  ----------------------------------------
      1 C                    -0.300424
      2 C                    -0.300421
      3 C                    -0.161701
      4 H                     0.142154
      5 H                     0.143125
      6 H                     0.182252
      7 I                     0.009737
      8 H                     0.143124
      9 H                     0.142153
  ----------------------------------------
  Sum of atomic charges =    -0.000000

 -----------------------------------------------------------------
                    Cartesian Multipole Moments
 -----------------------------------------------------------------
    Charge (ESU x 10^10)
                -0.0000
    Dipole Moment (Debye)
         X       1.9968      Y      -0.0003      Z       0.2377
       Tot       2.0109
    Quadrupole Moments (Debye-Ang)
        XX     -43.8038     XY      -0.0005     YY     -48.6664
        XZ       1.8844     YZ      -0.0001     ZZ     -46.9225
    Octopole Moments (Debye-Ang^2)
       XXX     -36.0554    XXY      -0.0059    XYY      -8.5063
       YYY      -0.0254    XXZ       0.8533    XYZ      -0.0002
       YYZ      -3.9478    XZZ      -8.6542    YZZ      -0.0080
       ZZZ      -5.6746
    Hexadecapole Moments (Debye-Ang^3)
      XXXX    -643.3213   XXXY       0.0345   XXYY    -125.5598
      XYYY       0.0350   YYYY    -131.0228   XXXZ      30.6085
      XXYZ      -0.0035   XYYZ       2.1845   YYYZ      -0.0024
      XXZZ    -126.8326   XYZZ       0.0127   YYZZ     -37.0214
      XZZZ      12.4559   YZZZ      -0.0022   ZZZZ     -95.8308
 -----------------------------------------------------------------
 Calculating analytic gradient of the SCF energy
 Gradient of SCF Energy
            1           2           3           4           5           6
    1  -0.0003463  -0.0003501   0.0011670  -0.0002878   0.0003402  -0.0004270
    2   0.0015253  -0.0015246  -0.0000053  -0.0001923   0.0000271   0.0000020
    3  -0.0003737  -0.0003749   0.0002831   0.0004972   0.0003434  -0.0004201
            7           8           9
    1  -0.0001488   0.0003409  -0.0002880
    2   0.0000016  -0.0000265   0.0001926
    3  -0.0007958   0.0003428   0.0004979
 Max gradient component =       1.525E-03
 RMS gradient           =       5.720E-04
 Gradient time:  CPU 5.22 s  wall 1.36 s
 Geometry Optimization Parameters
   NAtoms,    NIC,     NZ,  NCons,   NDum,   NFix, NCnnct, MaxDiis
        9      69       9       0       0       0       0       0

 Cartesian Hessian Update
 Hessian Updated using BFGS Update


** GEOMETRY OPTIMIZATION IN DELOCALIZED INTERNAL COORDINATES **
   Searching for a Minimum

   Optimization Cycle:   4

                       Coordinates (Angstroms)
     ATOM                X               Y               Z
      1  C         2.2298953814   -0.7569158972   -0.2172846012
      2  C         2.2300751729    0.7566196174   -0.2173232988
      3  C         1.2181143123   -0.0000088180    0.5837474467
      4  H         2.9972017125    1.2839858601    0.3387223786
      5  H         1.9071098511    1.2546521255   -1.1221185445
      6  H         1.2998600465    0.0000344410    1.6604751397
      7  I        -0.8869451132    0.0003428330    0.0584102838
      8  H         1.9068249118   -1.2549151398   -1.1220610200
      9  H         2.9968870092   -1.2844352934    0.3388022429
   Point Group: c1    Number of degrees of freedom:    21


   Energy is  -7036.846582021

 Hessian Updated using BFGS Update

 20 Hessian modes will be used to form the next step
  Hessian Eigenvalues:
     0.015056    0.020108    0.020947    0.022723    0.023358    0.030606
     0.058392    0.076942    0.079210    0.088584    0.092720    0.108704
     0.112908    0.251101    0.254515    0.287688    0.348084    0.348126
     0.348225    0.357190

 Minimum Search - Taking Simple RFO Step
 Searching for Lamda that Minimizes Along All modes
 Value Taken    Lamda =  -0.00001787
 Step Taken.  Stepsize is  0.017509

                             Maximum     Tolerance    Cnvgd?
         Gradient           0.001340      0.000300      NO
         Displacement       0.012027      0.001200      NO
         Energy change     -0.000088      0.000001      NO


 New Cartesian Coordinates Obtained by Inverse Iteration

 Displacement from previous Coordinates is:  0.012990
 ----------------------------------------------------------------
             Standard Nuclear Orientation (Angstroms)
    I     Atom           X                Y                Z
 ----------------------------------------------------------------
    1      C       2.2298692699    -0.7581684371    -0.2162283784
    2      C       2.2300714678     0.7578881618    -0.2162700499
    3      C       1.2166354350     0.0000138047     0.5835623801
    4      H       2.9984043793     1.2860278546     0.3377715594
    5      H       1.9087293767     1.2534299548    -1.1235061188
    6      H       1.2972141636     0.0000259633     1.6608466739
    7      I      -0.8883587471     0.0003016786     0.0607782231
    8      H       1.9083964951    -1.2536834530    -1.1234330941
    9      H       2.9980614443    -1.2864757989     0.3378488321
 ----------------------------------------------------------------
 Molecular Point Group                 C1    NOp =  1
 Largest Abelian Subgroup              C1    NOp =  1
 Nuclear Repulsion Energy =   292.1779578009 hartrees
 There are       38 alpha and       38 beta electrons
 Applying Cartesian multipole field
    Component          Value
    ---------          -----
     (2,0,0)        1.00000E-11
     (0,2,0)        2.00000E-11
     (0,0,2)       -3.00000E-11
 Nucleus-field energy     =     0.0000000050 hartrees
 Requested basis set is 6-311++G(d,p)
 There are 67 shells and 163 basis functions
 A cutoff of  1.0D-11 yielded   2092 shell pairs
 There are     12696 function pairs (     14006 Cartesian)
 Smallest overlap matrix eigenvalue = 7.04E-05
 Guess MOs from SCF MO coefficient file

 -----------------------------------------------------------------------
  General SCF calculation program by
  Eric Jon Sundstrom, Paul Horn, Yuezhi Mao, Dmitri Zuev, Alec White,
  David Stuck, Shaama M.S., Shane Yost, Joonho Lee, David Small,
  Daniel Levine, Susi Lehtola, Hugh Burton, Evgeny Epifanovsky
 -----------------------------------------------------------------------
 Exchange:     0.2000 Hartree-Fock + 0.0800 Slater + 0.7200 B88
 Correlation:  0.1900 VWN1RPA + 0.8100 LYP
 Using SG-1 standard quadrature grid
 using 4 threads for integral computing
 -------------------------------------------------------
 OpenMP Integral computing Module                
 Release: version 2.0, May 2017, Q-Chem Inc. Pleasanton 
 -------------------------------------------------------
 -------------------------------------------------------
 OpenMP BLAS3 based DFT computing Module                
 Release: version 1.0, May 2013, Q-Chem Inc. Pittsburgh 
 -------------------------------------------------------
 A restricted SCF calculation will be
 performed using DIIS
 SCF converges when DIIS error is below 1.0e-08
 ---------------------------------------
  Cycle       Energy         DIIS error
 ---------------------------------------
    1   -7036.8465866790      3.90e-05  
    2   -7036.8465916422      1.15e-05  
    3   -7036.8465915688      1.23e-05  
    4   -7036.8465920831      2.01e-06  
    5   -7036.8465920965      6.77e-07  
    6   -7036.8465920978      1.80e-07  
    7   -7036.8465920978      5.63e-08  
    8   -7036.8465920979      4.83e-09  Convergence criterion met
 ---------------------------------------
 SCF time:   CPU 14.61s  wall 4.00s 
 SCF   energy in the final basis set =    -7036.8465920979
 Total energy in the final basis set =    -7036.8465920979

 --------------------------------------------------------------

                    Orbital Energies (a.u.)
 --------------------------------------------------------------

 Alpha MOs
 -- Occupied --
*******-176.291-165.694-165.692-165.692 -35.787 -31.280 -31.275
-31.274 -22.931 -22.929 -22.929 -22.925 -22.925 -10.232 -10.194
-10.194  -6.336  -4.748  -4.735  -4.734  -2.014  -2.010  -2.009
 -1.998  -1.998  -0.883  -0.668  -0.624  -0.583  -0.512  -0.474
 -0.389  -0.358  -0.344  -0.320  -0.260  -0.253
 -- Virtual --
 -0.047  -0.007   0.010   0.013   0.028   0.052   0.065   0.074
  0.077   0.083   0.089   0.118   0.119   0.127   0.127   0.133
  0.151   0.160   0.169   0.170   0.196   0.215   0.230   0.233
  0.240   0.255   0.273   0.297   0.297   0.392   0.422   0.440
  0.449   0.452   0.458   0.500   0.506   0.542   0.567   0.605
  0.613   0.627   0.628   0.649   0.653   0.673   0.681   0.713
  0.733   0.753   0.902   0.951   1.183   1.202   1.266   1.273
  1.332   1.364   1.374   1.428   1.478   1.516   1.526   1.547
  1.604   1.647   1.673   1.713   1.748   1.802   1.815   1.918
  1.936   2.020   2.023   2.074   2.210   2.212   2.234   2.310
  2.382   2.465   2.541   2.600   2.625   2.651   2.724   2.731
  2.799   2.858   2.911   2.952   3.076   3.376   3.488   3.636
  3.843   3.988   4.007   4.078   4.110   4.245   4.266   4.380
  4.429   6.039   6.049   6.090  23.779  23.877  23.895  27.871
 28.376  28.384  28.396  28.556  28.564  28.593  28.616  28.703
127.916 127.923 127.948 151.6701901.832
 --------------------------------------------------------------

          Ground-State Mulliken Net Atomic Charges

     Atom                 Charge (a.u.)
  ----------------------------------------
      1 C                    -0.300426
      2 C                    -0.300423
      3 C                    -0.161733
      4 H                     0.142261
      5 H                     0.142985
      6 H                     0.181937
      7 I                     0.010154
      8 H                     0.142984
      9 H                     0.142260
  ----------------------------------------
  Sum of atomic charges =     0.000000

 -----------------------------------------------------------------
                    Cartesian Multipole Moments
 -----------------------------------------------------------------
    Charge (ESU x 10^10)
                 0.0000
    Dipole Moment (Debye)
         X       1.9957      Y      -0.0003      Z       0.2349
       Tot       2.0095
    Quadrupole Moments (Debye-Ang)
        XX     -43.7940     XY      -0.0003     YY     -48.6743
        XZ       1.8688     YZ      -0.0002     ZZ     -46.9266
    Octopole Moments (Debye-Ang^2)
       XXX     -35.8995    XXY      -0.0050    XYY      -8.4584
       YYY      -0.0224    XXZ       0.7545    XYZ      -0.0003
       YYZ      -4.0220    XZZ      -8.6145    YZZ      -0.0070
       ZZZ      -5.9133
    Hexadecapole Moments (Debye-Ang^3)
      XXXX    -643.4798   XXXY       0.0319   XXYY    -125.5806
      XYYY       0.0303   YYYY    -131.2177   XXXZ      30.6611
      XXYZ      -0.0035   XYYZ       2.2415   YYYZ      -0.0023
      XXZZ    -126.9592   XYZZ       0.0113   YYZZ     -37.0676
      XZZZ      12.5899   YZZZ      -0.0023   ZZZZ     -95.8698
 -----------------------------------------------------------------
 Calculating analytic gradient of the SCF energy
 Gradient of SCF Energy
            1           2           3           4           5           6
    1  -0.0000848  -0.0000843   0.0001307  -0.0000242   0.0003517  -0.0005731
    2   0.0003131  -0.0003117  -0.0000010  -0.0000397   0.0000967  -0.0000004
    3  -0.0001116  -0.0001122   0.0001557   0.0003262   0.0000586  -0.0001126
            7           8           9
    1  -0.0000432   0.0003513  -0.0000241
    2   0.0000000  -0.0000973   0.0000403
    3  -0.0005896   0.0000590   0.0003265
 Max gradient component =       5.896E-04
 RMS gradient           =       2.323E-04
 Gradient time:  CPU 5.21 s  wall 1.36 s
 Geometry Optimization Parameters
   NAtoms,    NIC,     NZ,  NCons,   NDum,   NFix, NCnnct, MaxDiis
        9      69       9       0       0       0       0       0

 Cartesian Hessian Update
 Hessian Updated using BFGS Update


** GEOMETRY OPTIMIZATION IN DELOCALIZED INTERNAL COORDINATES **
   Searching for a Minimum

   Optimization Cycle:   5

                       Coordinates (Angstroms)
     ATOM                X               Y               Z
      1  C         2.2298692699   -0.7581684371   -0.2162283784
      2  C         2.2300714678    0.7578881618   -0.2162700499
      3  C         1.2166354350    0.0000138047    0.5835623801
      4  H         2.9984043793    1.2860278546    0.3377715594
      5  H         1.9087293767    1.2534299548   -1.1235061188
      6  H         1.2972141636    0.0000259633    1.6608466739
      7  I        -0.8883587471    0.0003016786    0.0607782231
      8  H         1.9083964951   -1.2536834530   -1.1234330941
      9  H         2.9980614443   -1.2864757989    0.3378488321
   Point Group: c1    Number of degrees of freedom:    21


   Energy is  -7036.846592098

 Hessian Updated using BFGS Update

 21 Hessian modes will be used to form the next step
  Hessian Eigenvalues:
     0.015056    0.018837    0.020947    0.022723    0.024592    0.030606
     0.058721    0.070175    0.076942    0.088584    0.093465    0.106697
     0.113485    0.235952    0.251101    0.302457    0.347790    0.348126
     0.348126    0.348195    0.365522

 Minimum Search - Taking Simple RFO Step
 Searching for Lamda that Minimizes Along All modes
 Value Taken    Lamda =  -0.00000192
 Step Taken.  Stepsize is  0.006439

                             Maximum     Tolerance    Cnvgd?
         Gradient           0.000272      0.000300     YES
         Displacement       0.004165      0.001200      NO
         Energy change     -0.000010      0.000001      NO


 New Cartesian Coordinates Obtained by Inverse Iteration

 Displacement from previous Coordinates is:  0.004970
 ----------------------------------------------------------------
             Standard Nuclear Orientation (Angstroms)
    I     Atom           X                Y                Z
 ----------------------------------------------------------------
    1      C       2.2300472213    -0.7585499265    -0.2158498848
    2      C       2.2302520616     0.7582664935    -0.2158912661
    3      C       1.2166200614     0.0000171576     0.5832996808
    4      H       2.9980166061     1.2874310481     0.3378988790
    5      H       1.9085048414     1.2526933796    -1.1236623406
    6      H       1.2979629389     0.0000364194     1.6606215308
    7      I      -0.8882250443     0.0002940147     0.0605757607
    8      H       1.9081747280    -1.2529421943    -1.1235955525
    9      H       2.9976698703    -1.2878866635     0.3379732202
 ----------------------------------------------------------------
 Molecular Point Group                 C1    NOp =  1
 Largest Abelian Subgroup              C1    NOp =  1
 Nuclear Repulsion Energy =   292.1750548288 hartrees
 There are       38 alpha and       38 beta electrons
 Applying Cartesian multipole field
    Component          Value
    ---------          -----
     (2,0,0)        1.00000E-11
     (0,2,0)        2.00000E-11
     (0,0,2)       -3.00000E-11
 Nucleus-field energy     =     0.0000000050 hartrees
 Requested basis set is 6-311++G(d,p)
 There are 67 shells and 163 basis functions
 A cutoff of  1.0D-11 yielded   2092 shell pairs
 There are     12696 function pairs (     14006 Cartesian)
 Smallest overlap matrix eigenvalue = 7.03E-05
 Guess MOs from SCF MO coefficient file

 -----------------------------------------------------------------------
  General SCF calculation program by
  Eric Jon Sundstrom, Paul Horn, Yuezhi Mao, Dmitri Zuev, Alec White,
  David Stuck, Shaama M.S., Shane Yost, Joonho Lee, David Small,
  Daniel Levine, Susi Lehtola, Hugh Burton, Evgeny Epifanovsky
 -----------------------------------------------------------------------
 Exchange:     0.2000 Hartree-Fock + 0.0800 Slater + 0.7200 B88
 Correlation:  0.1900 VWN1RPA + 0.8100 LYP
 Using SG-1 standard quadrature grid
 using 4 threads for integral computing
 -------------------------------------------------------
 OpenMP Integral computing Module                
 Release: version 2.0, May 2017, Q-Chem Inc. Pleasanton 
 -------------------------------------------------------
 -------------------------------------------------------
 OpenMP BLAS3 based DFT computing Module                
 Release: version 1.0, May 2013, Q-Chem Inc. Pittsburgh 
 -------------------------------------------------------
 A restricted SCF calculation will be
 performed using DIIS
 SCF converges when DIIS error is below 1.0e-08
 ---------------------------------------
  Cycle       Energy         DIIS error
 ---------------------------------------
    1   -7036.8465926230      1.31e-05  
    2   -7036.8465933249      2.33e-06  
    3   -7036.8465933253      2.56e-06  
    4   -7036.8465933459      3.41e-07  
    5   -7036.8465933462      1.66e-07  
    6   -7036.8465933463      6.00e-08  
    7   -7036.8465933463      1.33e-08  
    8   -7036.8465933463      1.67e-09  Convergence criterion met
 ---------------------------------------
 SCF time:   CPU 14.61s  wall 4.00s 
 SCF   energy in the final basis set =    -7036.8465933463
 Total energy in the final basis set =    -7036.8465933463

 --------------------------------------------------------------

                    Orbital Energies (a.u.)
 --------------------------------------------------------------

 Alpha MOs
 -- Occupied --
*******-176.291-165.695-165.693-165.692 -35.787 -31.280 -31.275
-31.274 -22.931 -22.929 -22.929 -22.925 -22.925 -10.232 -10.194
-10.194  -6.337  -4.748  -4.735  -4.734  -2.014  -2.010  -2.009
 -1.998  -1.998  -0.883  -0.668  -0.624  -0.583  -0.512  -0.474
 -0.389  -0.358  -0.344  -0.320  -0.260  -0.253
 -- Virtual --
 -0.047  -0.007   0.010   0.013   0.028   0.052   0.065   0.074
  0.077   0.083   0.089   0.118   0.119   0.127   0.127   0.133
  0.151   0.160   0.169   0.170   0.196   0.215   0.230   0.233
  0.240   0.255   0.272   0.296   0.297   0.392   0.422   0.440
  0.449   0.452   0.458   0.500   0.506   0.542   0.567   0.605
  0.613   0.627   0.627   0.649   0.654   0.673   0.681   0.713
  0.733   0.753   0.902   0.951   1.183   1.202   1.266   1.273
  1.331   1.364   1.374   1.428   1.478   1.516   1.525   1.546
  1.604   1.647   1.673   1.713   1.748   1.802   1.815   1.918
  1.936   2.020   2.023   2.074   2.210   2.212   2.233   2.310
  2.381   2.465   2.541   2.600   2.625   2.651   2.724   2.731
  2.799   2.858   2.911   2.951   3.076   3.376   3.488   3.636
  3.842   3.988   4.007   4.078   4.110   4.244   4.266   4.380
  4.429   6.039   6.049   6.090  23.779  23.876  23.895  27.871
 28.376  28.384  28.396  28.556  28.564  28.593  28.616  28.703
127.916 127.923 127.948 151.6701901.832
 --------------------------------------------------------------

          Ground-State Mulliken Net Atomic Charges

     Atom                 Charge (a.u.)
  ----------------------------------------
      1 C                    -0.300448
      2 C                    -0.300447
      3 C                    -0.161718
      4 H                     0.142345
      5 H                     0.142927
      6 H                     0.181802
      7 I                     0.010266
      8 H                     0.142927
      9 H                     0.142345
  ----------------------------------------
  Sum of atomic charges =    -0.000000

 -----------------------------------------------------------------
                    Cartesian Multipole Moments
 -----------------------------------------------------------------
    Charge (ESU x 10^10)
                -0.0000
    Dipole Moment (Debye)
         X       1.9939      Y      -0.0003      Z       0.2356
       Tot       2.0077
    Quadrupole Moments (Debye-Ang)
        XX     -43.7995     XY      -0.0003     YY     -48.6720
        XZ       1.8725     YZ      -0.0002     ZZ     -46.9283
    Octopole Moments (Debye-Ang^2)
       XXX     -35.9460    XXY      -0.0048    XYY      -8.4553
       YYY      -0.0217    XXZ       0.7691    XYZ      -0.0003
       YYZ      -4.0100    XZZ      -8.6239    YZZ      -0.0068
       ZZZ      -5.9047
    Hexadecapole Moments (Debye-Ang^3)
      XXXX    -643.5954   XXXY       0.0314   XXYY    -125.5497
      XYYY       0.0297   YYYY    -131.2647   XXXZ      30.6571
      XXYZ      -0.0034   XYYZ       2.2480   YYYZ      -0.0024
      XXZZ    -126.9599   XYZZ       0.0111   YYZZ     -37.0772
      XZZZ      12.5558   YZZZ      -0.0023   ZZZZ     -95.8567
 -----------------------------------------------------------------
 Calculating analytic gradient of the SCF energy
 Gradient of SCF Energy
            1           2           3           4           5           6
    1   0.0000257   0.0000265  -0.0000415  -0.0000358   0.0002813  -0.0004761
    2  -0.0000090   0.0000089   0.0000002   0.0000088   0.0000801   0.0000002
    3   0.0000246   0.0000249  -0.0000277   0.0002965   0.0000307  -0.0000755
            7           8           9
    1  -0.0000261   0.0002818  -0.0000357
    2  -0.0000003  -0.0000803  -0.0000086
    3  -0.0006009   0.0000306   0.0002968
 Max gradient component =       6.009E-04
 RMS gradient           =       1.877E-04
 Gradient time:  CPU 5.21 s  wall 1.36 s
 Geometry Optimization Parameters
   NAtoms,    NIC,     NZ,  NCons,   NDum,   NFix, NCnnct, MaxDiis
        9      69       9       0       0       0       0       0

 Cartesian Hessian Update
 Hessian Updated using BFGS Update


** GEOMETRY OPTIMIZATION IN DELOCALIZED INTERNAL COORDINATES **
   Searching for a Minimum

   Optimization Cycle:   6

                       Coordinates (Angstroms)
     ATOM                X               Y               Z
      1  C         2.2300472213   -0.7585499265   -0.2158498848
      2  C         2.2302520616    0.7582664935   -0.2158912661
      3  C         1.2166200614    0.0000171576    0.5832996808
      4  H         2.9980166061    1.2874310481    0.3378988790
      5  H         1.9085048414    1.2526933796   -1.1236623406
      6  H         1.2979629389    0.0000364194    1.6606215308
      7  I        -0.8882250443    0.0002940147    0.0605757607
      8  H         1.9081747280   -1.2529421943   -1.1235955525
      9  H         2.9976698703   -1.2878866635    0.3379732202
   Point Group: c1    Number of degrees of freedom:    21


   Energy is  -7036.846593346

 Hessian Updated using BFGS Update

 21 Hessian modes will be used to form the next step
  Hessian Eigenvalues:
     0.014091    0.015056    0.020947    0.022723    0.024485    0.030607
     0.055846    0.061775    0.076942    0.088584    0.091422    0.107366
     0.113311    0.251101    0.260857    0.308518    0.347502    0.348126
     0.348126    0.348217    0.370091

 Minimum Search - Taking Simple RFO Step
 Searching for Lamda that Minimizes Along All modes
 Value Taken    Lamda =   0.00000000
 Step Taken.  Stepsize is  0.005523

                             Maximum     Tolerance    Cnvgd?
         Gradient           0.000132      0.000300     YES
         Displacement       0.004101      0.001200      NO
         Energy change     -0.000001      0.000001      NO


 New Cartesian Coordinates Obtained by Inverse Iteration

 Displacement from previous Coordinates is:  0.004129
 ----------------------------------------------------------------
             Standard Nuclear Orientation (Angstroms)
    I     Atom           X                Y                Z
 ----------------------------------------------------------------
    1      C       2.2300365014    -0.7586002361    -0.2155584128
    2      C       2.2302402137     0.7583179073    -0.2156000143
    3      C       1.2165045676     0.0000174287     0.5832071178
    4      H       2.9976022482     1.2880691390     0.3380601750
    5      H       1.9086606364     1.2515643201    -1.1240355432
    6      H       1.2986496072     0.0000341887     1.6604676460
    7      I      -0.8882544899     0.0002945222     0.0606620121
    8      H       1.9083252797    -1.2518144216    -1.1239647968
    9      H       2.9972587202    -1.2885231195     0.3381318436
 ----------------------------------------------------------------
 Molecular Point Group                 C1    NOp =  1
 Largest Abelian Subgroup              C1    NOp =  1
 Nuclear Repulsion Energy =   292.1818616077 hartrees
 There are       38 alpha and       38 beta electrons
 Applying Cartesian multipole field
    Component          Value
    ---------          -----
     (2,0,0)        1.00000E-11
     (0,2,0)        2.00000E-11
     (0,0,2)       -3.00000E-11
 Nucleus-field energy     =     0.0000000050 hartrees
 Requested basis set is 6-311++G(d,p)
 There are 67 shells and 163 basis functions
 A cutoff of  1.0D-11 yielded   2092 shell pairs
 There are     12696 function pairs (     14006 Cartesian)
 Smallest overlap matrix eigenvalue = 7.03E-05
 Guess MOs from SCF MO coefficient file

 -----------------------------------------------------------------------
  General SCF calculation program by
  Eric Jon Sundstrom, Paul Horn, Yuezhi Mao, Dmitri Zuev, Alec White,
  David Stuck, Shaama M.S., Shane Yost, Joonho Lee, David Small,
  Daniel Levine, Susi Lehtola, Hugh Burton, Evgeny Epifanovsky
 -----------------------------------------------------------------------
 Exchange:     0.2000 Hartree-Fock + 0.0800 Slater + 0.7200 B88
 Correlation:  0.1900 VWN1RPA + 0.8100 LYP
 Using SG-1 standard quadrature grid
 using 4 threads for integral computing
 -------------------------------------------------------
 OpenMP Integral computing Module                
 Release: version 2.0, May 2017, Q-Chem Inc. Pleasanton 
 -------------------------------------------------------
 -------------------------------------------------------
 OpenMP BLAS3 based DFT computing Module                
 Release: version 1.0, May 2013, Q-Chem Inc. Pittsburgh 
 -------------------------------------------------------
 A restricted SCF calculation will be
 performed using DIIS
 SCF converges when DIIS error is below 1.0e-08
 ---------------------------------------
  Cycle       Energy         DIIS error
 ---------------------------------------
    1   -7036.8465932903      9.28e-06  
    2   -7036.8465936789      1.33e-06  
    3   -7036.8465936755      1.93e-06  
    4   -7036.8465936883      2.50e-07  
    5   -7036.8465936885      9.07e-08  
    6   -7036.8465936885      2.06e-08  
    7   -7036.8465936885      5.80e-09  Convergence criterion met
 ---------------------------------------
 SCF time:   CPU 12.79s  wall 3.00s 
 SCF   energy in the final basis set =    -7036.8465936885
 Total energy in the final basis set =    -7036.8465936885

 --------------------------------------------------------------

                    Orbital Energies (a.u.)
 --------------------------------------------------------------

 Alpha MOs
 -- Occupied --
*******-176.291-165.695-165.693-165.692 -35.787 -31.280 -31.275
-31.274 -22.931 -22.929 -22.929 -22.925 -22.925 -10.232 -10.194
-10.194  -6.337  -4.748  -4.735  -4.734  -2.014  -2.010  -2.009
 -1.998  -1.998  -0.883  -0.668  -0.624  -0.583  -0.512  -0.474
 -0.389  -0.358  -0.344  -0.320  -0.260  -0.253
 -- Virtual --
 -0.047  -0.007   0.010   0.013   0.028   0.052   0.065   0.074
  0.077   0.083   0.089   0.118   0.119   0.127   0.127   0.133
  0.151   0.160   0.169   0.170   0.196   0.215   0.230   0.233
  0.240   0.255   0.273   0.296   0.297   0.392   0.422   0.440
  0.449   0.452   0.458   0.500   0.506   0.543   0.567   0.605
  0.613   0.627   0.627   0.649   0.654   0.673   0.681   0.713
  0.733   0.753   0.902   0.951   1.183   1.202   1.266   1.273
  1.331   1.364   1.374   1.429   1.478   1.516   1.525   1.546
  1.604   1.647   1.673   1.713   1.748   1.802   1.815   1.918
  1.936   2.020   2.023   2.075   2.209   2.212   2.233   2.311
  2.382   2.466   2.541   2.600   2.626   2.650   2.724   2.731
  2.799   2.858   2.912   2.951   3.076   3.376   3.488   3.636
  3.843   3.988   4.007   4.078   4.110   4.244   4.266   4.380
  4.429   6.039   6.049   6.090  23.779  23.876  23.895  27.871
 28.376  28.384  28.396  28.556  28.564  28.593  28.616  28.703
127.916 127.923 127.948 151.6701901.832
 --------------------------------------------------------------

          Ground-State Mulliken Net Atomic Charges

     Atom                 Charge (a.u.)
  ----------------------------------------
      1 C                    -0.300474
      2 C                    -0.300472
      3 C                    -0.161685
      4 H                     0.142384
      5 H                     0.142903
      6 H                     0.181702
      7 I                     0.010354
      8 H                     0.142903
      9 H                     0.142384
  ----------------------------------------
  Sum of atomic charges =    -0.000000

 -----------------------------------------------------------------
                    Cartesian Multipole Moments
 -----------------------------------------------------------------
    Charge (ESU x 10^10)
                -0.0000
    Dipole Moment (Debye)
         X       1.9935      Y      -0.0003      Z       0.2351
       Tot       2.0073
    Quadrupole Moments (Debye-Ang)
        XX     -43.7999     XY      -0.0003     YY     -48.6740
        XZ       1.8730     YZ      -0.0002     ZZ     -46.9262
    Octopole Moments (Debye-Ang^2)
       XXX     -35.9509    XXY      -0.0048    XYY      -8.4552
       YYY      -0.0218    XXZ       0.7652    XYZ      -0.0003
       YYZ      -4.0073    XZZ      -8.6160    YZZ      -0.0068
       ZZZ      -5.9242
    Hexadecapole Moments (Debye-Ang^3)
      XXXX    -643.6229   XXXY       0.0314   XXYY    -125.5385
      XYYY       0.0297   YYYY    -131.2678   XXXZ      30.6463
      XXYZ      -0.0034   XYYZ       2.2590   YYYZ      -0.0024
      XXZZ    -126.9395   XYZZ       0.0111   YYZZ     -37.0796
      XZZZ      12.5405   YZZZ      -0.0023   ZZZZ     -95.8471
 -----------------------------------------------------------------
 Calculating analytic gradient of the SCF energy
 Gradient of SCF Energy
            1           2           3           4           5           6
    1   0.0000367   0.0000369  -0.0000824  -0.0000600   0.0002692  -0.0003973
    2  -0.0000684   0.0000683   0.0000004   0.0000008   0.0000074  -0.0000001
    3   0.0001069   0.0001072  -0.0001060   0.0002760   0.0000223  -0.0000926
            7           8           9
    1  -0.0000129   0.0002693  -0.0000597
    2  -0.0000002  -0.0000077  -0.0000005
    3  -0.0006124   0.0000226   0.0002760
 Max gradient component =       6.124E-04
 RMS gradient           =       1.826E-04
 Gradient time:  CPU 5.22 s  wall 1.36 s
 Geometry Optimization Parameters
   NAtoms,    NIC,     NZ,  NCons,   NDum,   NFix, NCnnct, MaxDiis
        9      69       9       0       0       0       0       0

 Cartesian Hessian Update
 Hessian Updated using BFGS Update


** GEOMETRY OPTIMIZATION IN DELOCALIZED INTERNAL COORDINATES **
   Searching for a Minimum

   Optimization Cycle:   7

                       Coordinates (Angstroms)
     ATOM                X               Y               Z
      1  C         2.2300365014   -0.7586002361   -0.2155584128
      2  C         2.2302402137    0.7583179073   -0.2156000143
      3  C         1.2165045676    0.0000174287    0.5832071178
      4  H         2.9976022482    1.2880691390    0.3380601750
      5  H         1.9086606364    1.2515643201   -1.1240355432
      6  H         1.2986496072    0.0000341887    1.6604676460
      7  I        -0.8882544899    0.0002945222    0.0606620121
      8  H         1.9083252797   -1.2518144216   -1.1239647968
      9  H         2.9972587202   -1.2885231195    0.3381318436
   Point Group: c1    Number of degrees of freedom:    21


   Energy is  -7036.846593689

 Hessian Updated using BFGS Update

 21 Hessian modes will be used to form the next step
  Hessian Eigenvalues:
     0.013637    0.015056    0.020947    0.022723    0.024563    0.030606
     0.052364    0.061753    0.076942    0.088584    0.091817    0.107802
     0.114373    0.251101    0.264434    0.299084    0.347768    0.348126
     0.348126    0.348181    0.361505

 Minimum Search - Taking Simple RFO Step
 Searching for Lamda that Minimizes Along All modes
 Value Taken    Lamda =   0.00000000
 Step Taken.  Stepsize is  0.001025

                             Maximum     Tolerance    Cnvgd?
         Gradient           0.000053      0.000300     YES
         Displacement       0.000714      0.001200     YES
         Energy change     -0.000000      0.000001     YES


                       Distance Matrix (Angstroms)
             C (  1)   C (  2)   C (  3)   H (  4)   H (  5)   H (  6)
   C (  2)  1.516918
   C (  3)  1.496922  1.496921
   H (  4)  2.254885  1.084445  2.211670
   H (  5)  2.229209  1.082571  2.227134  1.823417
   H (  6)  2.227663  2.227664  1.080388  2.508832  3.113182
   I (  7)  3.221173  3.221169  2.168655  4.103072  3.285106  2.709599
   H (  8)  1.082571  2.229212  2.227136  3.126508  2.503379  3.113181
   H (  9)  1.084445  2.254882  2.211670  2.576592  3.126503  2.508829
             I (  7)   H (  8)
   H (  8)  3.285114
   H (  9)  4.103079  1.823417

 Final energy is   -7036.8465936885423     


 ******************************
 **  OPTIMIZATION CONVERGED  **
 ******************************

                       Coordinates (Angstroms)
     ATOM                X               Y               Z
      1  C         2.2300365014   -0.7586002361   -0.2155584128
      2  C         2.2302402137    0.7583179073   -0.2156000143
      3  C         1.2165045676    0.0000174287    0.5832071178
      4  H         2.9976022482    1.2880691390    0.3380601750
      5  H         1.9086606364    1.2515643201   -1.1240355432
      6  H         1.2986496072    0.0000341887    1.6604676460
      7  I        -0.8882544899    0.0002945222    0.0606620121
      8  H         1.9083252797   -1.2518144216   -1.1239647968
      9  H         2.9972587202   -1.2885231195    0.3381318436

Z-matrix Print:
$molecule
0 1
I 
C  1 2.168655
H  2 1.080388 1 108.303400
C  2 1.496921 1 121.911942 3 -143.352181 0
H  4 1.082571 2 118.518107 1 -5.082674 0
H  4 1.084445 2 117.014642 1 138.869121 0
C  2 1.496922 1 121.912205 3 143.352329 0
H  7 1.082571 2 118.518218 1 5.082005 0
H  7 1.084445 2 117.014593 1 -138.869835 0
$end


 --------------------------------------------------------------

                    Orbital Energies (a.u.)
 --------------------------------------------------------------

 Alpha MOs
 -- Occupied --
*******-176.291-165.695-165.693-165.692 -35.787 -31.280 -31.275
-31.274 -22.931 -22.929 -22.929 -22.925 -22.925 -10.232 -10.194
-10.194  -6.337  -4.748  -4.735  -4.734  -2.014  -2.010  -2.009
 -1.998  -1.998  -0.883  -0.668  -0.624  -0.583  -0.512  -0.474
 -0.389  -0.358  -0.344  -0.320  -0.260  -0.253
 -- Virtual --
 -0.047  -0.007   0.010   0.013   0.028   0.052   0.065   0.074
  0.077   0.083   0.089   0.118   0.119   0.127   0.127   0.133
  0.151   0.160   0.169   0.170   0.196   0.215   0.230   0.233
  0.240   0.255   0.273   0.296   0.297   0.392   0.422   0.440
  0.449   0.452   0.458   0.500   0.506   0.543   0.567   0.605
  0.613   0.627   0.627   0.649   0.654   0.673   0.681   0.713
  0.733   0.753   0.902   0.951   1.183   1.202   1.266   1.273
  1.331   1.364   1.374   1.429   1.478   1.516   1.525   1.546
  1.604   1.647   1.673   1.713   1.748   1.802   1.815   1.918
  1.936   2.020   2.023   2.075   2.209   2.212   2.233   2.311
  2.382   2.466   2.541   2.600   2.626   2.650   2.724   2.731
  2.799   2.858   2.912   2.951   3.076   3.376   3.488   3.636
  3.843   3.988   4.007   4.078   4.110   4.244   4.266   4.380
  4.429   6.039   6.049   6.090  23.779  23.876  23.895  27.871
 28.376  28.384  28.396  28.556  28.564  28.593  28.616  28.703
127.916 127.923 127.948 151.6701901.832
 --------------------------------------------------------------

          Ground-State Mulliken Net Atomic Charges

     Atom                 Charge (a.u.)
  ----------------------------------------
      1 C                    -0.300474
      2 C                    -0.300472
      3 C                    -0.161685
      4 H                     0.142384
      5 H                     0.142903
      6 H                     0.181702
      7 I                     0.010354
      8 H                     0.142903
      9 H                     0.142384
  ----------------------------------------
  Sum of atomic charges =    -0.000000

 -----------------------------------------------------------------
                    Cartesian Multipole Moments
 -----------------------------------------------------------------
    Charge (ESU x 10^10)
                -0.0000
    Dipole Moment (Debye)
         X       1.9935      Y      -0.0003      Z       0.2351
       Tot       2.0073
    Quadrupole Moments (Debye-Ang)
        XX     -43.7999     XY      -0.0003     YY     -48.6740
        XZ       1.8730     YZ      -0.0002     ZZ     -46.9262
    Octopole Moments (Debye-Ang^2)
       XXX     -35.9509    XXY      -0.0048    XYY      -8.4552
       YYY      -0.0218    XXZ       0.7652    XYZ      -0.0003
       YYZ      -4.0073    XZZ      -8.6160    YZZ      -0.0068
       ZZZ      -5.9242
    Hexadecapole Moments (Debye-Ang^3)
      XXXX    -643.6229   XXXY       0.0314   XXYY    -125.5385
      XYYY       0.0297   YYYY    -131.2678   XXXZ      30.6463
      XXYZ      -0.0034   XYYZ       2.2590   YYYZ      -0.0024
      XXZZ    -126.9395   XYZZ       0.0111   YYZZ     -37.0796
      XZZZ      12.5405   YZZZ      -0.0023   ZZZZ     -95.8471
 -----------------------------------------------------------------
Archival summary:
1\1\garfield\OPT\ProcedureUnspecified\BasisUnspecified\135\taweetha\WedOct1000:36:012018WedOct1000:36:012018\0\\#,OPT,ProcedureUnspecified,BasisUnspecified,\\0,1\I\C,1,2.16865\H,2,1.08039,1,108.303\C,2,1.49692,1,121.912,3,-143.352,0\H,4,1.08257,2,118.518,1,-5.08267,0\H,4,1.08444,2,117.015,1,138.869,0\C,2,1.49692,1,121.912,3,143.352,0\H,7,1.08257,2,118.518,1,5.08201,0\H,7,1.08445,2,117.015,1,-138.87,0\\\@

 Total job time:  39.88s(wall), 154.13s(cpu) 
 Wed Oct 10 00:36:01 2018

        *************************************************************
        *                                                           *
        *  Thank you very much for using Q-Chem.  Have a nice day.  *
        *                                                           *
        *************************************************************


 
User input: 2 of 2 
 
Q-Chem Developer Version!
                  Welcome to Q-Chem
     A Quantum Leap Into The Future Of Chemistry


 Q-Chem 5.1, Q-Chem, Inc., Pleasanton, CA (2018)

 Yihan Shao,  Zhengting Gan,  E. Epifanovsky,  A. T. B. Gilbert,  M. Wormit,  
 J. Kussmann,  A. W. Lange,  A. Behn,  Jia Deng,  Xintian Feng,  D. Ghosh,  
 M. Goldey,  P. R. Horn,  L. D. Jacobson,  I. Kaliman,  T. Kus,  A. Landau,  
 Jie Liu,  E. I. Proynov,  R. M. Richard,  R. P. Steele,  E. J. Sundstrom,  
 H. L. Woodcock III,  P. M. Zimmerman,  D. Zuev,  B. Albrecht,  E. Alguire,  
 S. A. Baeppler,  D. Barton,  Z. Benda,  Y. A. Bernard,  E. J. Berquist,  
 K. B. Bravaya,  H. Burton,  D. Casanova,  Chun-Min Chang,  Yunqing Chen,  
 A. Chien,  K. D. Closser,  M. P. Coons,  S. Coriani,  S. Dasgupta,  
 A. L. Dempwolff,  M. Diedenhofen,  Hainam Do,  R. G. Edgar,  Po-Tung Fang,  
 S. Faraji,  S. Fatehi,  Qingguo Feng,  K. D. Fenk,  J. Fosso-Tande,  
 Qinghui Ge,  A. Ghysels,  G. Gidofalvi,  J. Gomes,  J. Gonthier,  A. Gunina,  
 D. Hait,  M. W. D. Hanson-Heine,  P. H. P. Harbach,  A. W. Hauser,  
 J. E. Herr,  E. G. Hohenstein,  Z. C. Holden,  Kerwin Hui,  B. C. Huynh,  
 T.-C. Jagau,  Hyunjun Ji,  B. Kaduk,  K. Khistyaev,  Jaehoon Kim,  
 P. Klunzinger,  K. Koh,  D. Kosenkov,  L. Koulias,  T. Kowalczyk,  
 C. M. Krauter,  A. Kunitsa,  Ka Un Lao,  A. Laurent,  K. V. Lawler,  
 Joonho Lee,  D. Lefrancois,  S. Lehtola,  D. S. Levine,  Yi-Pei Li,  
 You-Sheng Lin,  Fenglai Liu,  E. Livshits,  A. Luenser,  P. Manohar,  
 E. Mansoor,  S. F. Manzer,  Shan-Ping Mao,  Yuezhi Mao,  N. Mardirossian,  
 A. V. Marenich,  T. Markovich,  L. A. Martinez-Martinez,  S. A. Maurer,  
 N. J. Mayhall,  S. C. McKenzie,  J.-M. Mewes,  A. F. Morrison,  
 J. W. Mullinax,  K. Nanda,  T. S. Nguyen-Beck,  R. Olivares-Amaya,  
 J. A. Parkhill,  T. M. Perrine,  F. Plasser,  P. Pokhilko,  S. Prager,  
 A. Prociuk,  E. Ramos,  D. R. Rehn,  F. Rob,  M. Schneider,  N. Sergueev,  
 S. M. Sharada,  S. Sharma,  D. W. Small,  T. Stauch,  T. Stein,  
 Yu-Chuan Su,  A. J. W. Thom,  A. Tkatchenko,  T. Tsuchimochi,  N. M. Tubman,  
 L. Vogt,  M. L. Vidal,  O. Vydrov,  M. A. Watson,  J. Wenzel,  
 M. de Wergifosse,  T. A. Wesolowski,  A. White,  J. Witte,  A. Yamada,  
 Jun Yang,  K. Yao,  S. Yeganeh,  S. R. Yost,  Zhi-Qiang You,  A. Zech,  
 Igor Ying Zhang,  Xing Zhang,  Yan Zhao,  Ying Zhu,  B. R. Brooks,  
 G. K. L. Chan,  C. J. Cramer,  M. S. Gordon,  W. J. Hehre,  A. Klamt,  
 M. W. Schmidt,  C. D. Sherrill,  D. G. Truhlar,  A. Aspuru-Guzik,  R. Baer,  
 A. T. Bell,  N. A. Besley,  Jeng-Da Chai,  A. E. DePrince, III,  
 R. A. DiStasio Jr.,  A. Dreuw,  B. D. Dunietz,  T. R. Furlani,  
 Chao-Ping Hsu,  Yousung Jung,  Jing Kong,  D. S. Lambrecht,  WanZhen Liang,  
 C. Ochsenfeld,  V. A. Rassolov,  L. V. Slipchenko,  J. E. Subotnik,  
 T. Van Voorhis,  J. M. Herbert,  A. I. Krylov,  P. M. W. Gill,  M. Head-Gordon

 Contributors to earlier versions of Q-Chem not listed above: 
 R. D. Adamson,  B. Austin,  J. Baker,  G. J. O. Beran,  K. Brandhorst,  
 S. T. Brown,  E. F. C. Byrd,  A. K. Chakraborty,  C.-L. Cheng,  
 Siu Hung Chien,  D. M. Chipman,  D. L. Crittenden,  H. Dachsel,  
 R. J. Doerksen,  A. D. Dutoi,  L. Fusti-Molnar,  W. A. Goddard III,  
 A. Golubeva-Zadorozhnaya,  S. R. Gwaltney,  G. Hawkins,  A. Heyden,  
 S. Hirata,  G. Kedziora,  F. J. Keil,  C. Kelley,  Jihan Kim,  R. A. King,  
 R. Z. Khaliullin,  P. P. Korambath,  W. Kurlancheek,  A. M. Lee,  M. S. Lee,  
 S. V. Levchenko,  Ching Yeh Lin,  D. Liotard,  R. C. Lochan,  I. Lotan,  
 P. E. Maslen,  N. Nair,  D. P. O'Neill,  D. Neuhauser,  E. Neuscamman,  
 C. M. Oana,  R. Olson,  B. Peters,  R. Peverati,  P. A. Pieniazek,  
 Y. M. Rhee,  J. Ritchie,  M. A. Rohrdanz,  E. Rosta,  N. J. Russ,  
 H. F. Schaefer III,  N. E. Schultz,  N. Shenvi,  A. C. Simmonett,  A. Sodt,  
 D. Stuck,  K. S. Thanthiriwatte,  V. Vanovschi,  Tao Wang,  A. Warshel,  
 C. F. Williams,  Q. Wu,  X. Xu,  W. Zhang

 Please cite Q-Chem as follows:
 Y. Shao et al., Mol. Phys. 113, 184-215 (2015)
 DOI: 10.1080/00268976.2014.952696

 Q-Chem 5.1.1 for Intel X86 EM64T Linux

 Parts of Q-Chem use Armadillo 8.300.2 (Tropical Shenanigans).
 http://arma.sourceforge.net/

 Q-Chem begins on Wed Oct 10 00:36:01 2018  

Host: 
0

     Scratch files written to /scratch/taweetham/qchem22076//
The previous job contains 0 fragments, simply inherited here
Input Ideriv = 2
Curr. Ideriv = -1
Max.  Ideriv = 2

Checking the input file for inconsistencies... 	...done.

--------------------------------------------------------------
User input:
--------------------------------------------------------------

$molecule
read
$end

$rem
   job_type 	frequency
   basis 	6-311++g**
   method	b3lyp	
$end


--------------------------------------------------------------
 ----------------------------------------------------------------
             Standard Nuclear Orientation (Angstroms)
    I     Atom           X                Y                Z
 ----------------------------------------------------------------
    1      C       2.2630896535    -0.7584575244    -0.1947579355
    2      C       2.2630844629     0.7584606333    -0.1947552669
    3      C       1.2230620007    -0.0000027866     0.5693513547
    4      H       3.0112425566     1.2883012686     0.3845105031
    5      H       1.9722910789     1.2516893904    -1.1135181087
    6      H       1.2687890266    -0.0000062813     1.6487711491
    7      I      -0.8628545962    -0.0000001118    -0.0239580966
    8      H       1.9723004048    -1.2516893747    -1.1135203945
    9      H       3.0112538297    -1.2882910137     0.3845070595
 ----------------------------------------------------------------
 Molecular Point Group                 C1    NOp =  1
 Largest Abelian Subgroup              C1    NOp =  1
 Nuclear Repulsion Energy =   292.1818616077 hartrees
 There are       38 alpha and       38 beta electrons
 Requested basis set is 6-311++G(d,p)
 There are 67 shells and 163 basis functions

 Total QAlloc Memory Limit   2000 MB
 Mega-Array Size       188 MB
 MEM_STATIC part       192 MB

                       Distance Matrix (Angstroms)
             C (  1)   C (  2)   C (  3)   H (  4)   H (  5)   H (  6)
   C (  2)  1.516918
   C (  3)  1.496922  1.496921
   H (  4)  2.254885  1.084445  2.211670
   H (  5)  2.229209  1.082571  2.227134  1.823417
   H (  6)  2.227663  2.227664  1.080388  2.508832  3.113182
   I (  7)  3.221173  3.221169  2.168655  4.103072  3.285106  2.709599
   H (  8)  1.082571  2.229212  2.227136  3.126508  2.503379  3.113181
   H (  9)  1.084445  2.254882  2.211670  2.576592  3.126503  2.508829
             I (  7)   H (  8)
   H (  8)  3.285114
   H (  9)  4.103079  1.823417

 A cutoff of  1.0D-11 yielded   2092 shell pairs
 There are     12696 function pairs (     14006 Cartesian)

 -------------------------------------------------------
 OpenMP Integral Computing Module                       
 Release: version 1.0, May 2013, Q-Chem Inc. Pittsburgh 
 -------------------------------------------------------
 Integral Job Info:
 Integral job number is                      11
 Integral operator is                         1
 short-range coefficients                     0
 long-range coefficients              100000000
 Omega coefficients                           0
 if combine SR and LR in K                    0
 Integral screening is                        0
 Integral computing path is                   2
 max size of driver memory is            800000
 size of driver memory is                593474
 size of scratch memory is             11861008
 max col of scratch BK array               1296
 max len of scratch array in speh3          155
 max len of scratch index in speh4           18
 max int batch size is                      520
 min int batch size is                       52
 fixed nKL is                                52
 max L of basis functions is                  2
 order of int derivative is                   0
 number of shells is                         67
 number of basis is                         171
 number of cartesian basis is               171
 number of contracted shell pairs          2092
 number of primitive shell pairs           4408
 maxK2 (contraction) of shell pair           36
 max number of K2 of shell pair               1
 max number of CS2 of shell pair            295
 max number of PS2 of shell pair            372
 mem total for path MDJ                  522502
 -------------------------------------------------------
 Smallest overlap matrix eigenvalue = 7.03E-05
 Guess from superposition of atomic densities
 Warning:  Energy on first SCF cycle will be non-variational
 SAD guess density has 76.000000 electrons

 -----------------------------------------------------------------------
  General SCF calculation program by
  Eric Jon Sundstrom, Paul Horn, Yuezhi Mao, Dmitri Zuev, Alec White,
  David Stuck, Shaama M.S., Shane Yost, Joonho Lee, David Small,
  Daniel Levine, Susi Lehtola, Hugh Burton, Evgeny Epifanovsky
 -----------------------------------------------------------------------
 Exchange:     0.2000 Hartree-Fock + 0.0800 Slater + 0.7200 B88
 Correlation:  0.1900 VWN1RPA + 0.8100 LYP
 Using SG-1 standard quadrature grid
 using 4 threads for integral computing
 -------------------------------------------------------
 OpenMP Integral computing Module                
 Release: version 2.0, May 2017, Q-Chem Inc. Pleasanton 
 -------------------------------------------------------
 -------------------------------------------------------
 OpenMP BLAS3 based DFT computing Module                
 Release: version 1.0, May 2013, Q-Chem Inc. Pittsburgh 
 -------------------------------------------------------
 A restricted SCF calculation will be
 performed using DIIS
 SCF converges when DIIS error is below 1.0e-08
 ---------------------------------------
  Cycle       Energy         DIIS error
 ---------------------------------------
    1   -7037.4452872173      4.40e-02  
    2   -7036.7676103708      4.78e-03  
    3   -7036.6929538521      6.55e-03  
    4   -7036.8439687644      7.86e-04  
    5   -7036.8457780823      4.07e-04  
    6   -7036.8462851321      6.47e-05  
    7   -7036.8462999256      2.35e-05  
    8   -7036.8463008866      2.40e-06  
    9   -7036.8463008992      5.26e-07  
   10   -7036.8463009002      1.55e-07  
   11   -7036.8463009004      2.57e-08  
   12   -7036.8463009003      4.65e-09  Convergence criterion met
 ---------------------------------------
 SCF time:   CPU 21.27s  wall 6.00s 
 SCF   energy in the final basis set =    -7036.8463009003
 Total energy in the final basis set =    -7036.8463009003

 --------------------------------------------------------------

                    Orbital Energies (a.u.)
 --------------------------------------------------------------

 Alpha MOs
 -- Occupied --
*******-176.291-165.695-165.693-165.693 -35.787 -31.280 -31.275
-31.275 -22.931 -22.930 -22.929 -22.925 -22.925 -10.232 -10.194
-10.194  -6.337  -4.748  -4.735  -4.734  -2.014  -2.010  -2.009
 -1.998  -1.998  -0.883  -0.668  -0.624  -0.583  -0.512  -0.474
 -0.389  -0.358  -0.344  -0.320  -0.260  -0.253
 -- Virtual --
 -0.047  -0.007   0.010   0.013   0.028   0.052   0.065   0.074
  0.077   0.083   0.089   0.118   0.119   0.127   0.127   0.133
  0.151   0.160   0.169   0.170   0.196   0.215   0.230   0.233
  0.240   0.255   0.272   0.296   0.297   0.392   0.422   0.440
  0.449   0.452   0.458   0.500   0.506   0.543   0.567   0.605
  0.613   0.627   0.627   0.649   0.654   0.673   0.680   0.713
  0.733   0.753   0.902   0.951   1.183   1.202   1.266   1.273
  1.331   1.364   1.374   1.429   1.478   1.516   1.525   1.546
  1.604   1.647   1.673   1.713   1.748   1.802   1.815   1.918
  1.936   2.020   2.023   2.075   2.209   2.212   2.233   2.311
  2.381   2.466   2.541   2.600   2.626   2.650   2.724   2.731
  2.799   2.858   2.912   2.951   3.076   3.376   3.488   3.636
  3.843   3.988   4.007   4.078   4.110   4.244   4.266   4.380
  4.429   6.039   6.049   6.090  23.779  23.876  23.895  27.871
 28.376  28.384  28.396  28.556  28.564  28.593  28.616  28.703
127.916 127.923 127.948 151.6701901.832
 --------------------------------------------------------------

          Ground-State Mulliken Net Atomic Charges

     Atom                 Charge (a.u.)
  ----------------------------------------
      1 C                    -0.300491
      2 C                    -0.300490
      3 C                    -0.161284
      4 H                     0.142365
      5 H                     0.142888
      6 H                     0.181559
      7 I                     0.010201
      8 H                     0.142888
      9 H                     0.142364
  ----------------------------------------
  Sum of atomic charges =    -0.000000

 -----------------------------------------------------------------
                    Cartesian Multipole Moments
 -----------------------------------------------------------------
    Charge (ESU x 10^10)
                -0.0000
    Dipole Moment (Debye)
         X       1.9854      Y       0.0000      Z       0.3019
       Tot       2.0082
    Quadrupole Moments (Debye-Ang)
        XX     -43.8242     XY      -0.0000     YY     -48.6753
        XZ       1.8742     YZ       0.0000     ZZ     -46.8309
    Octopole Moments (Debye-Ang^2)
       XXX     -39.5323    XXY      -0.0000    XYY      -9.6242
       YYY       0.0000    XXZ       2.6207    XYZ       0.0000
       YYZ      -1.6339    XZZ      -9.8382    YZZ      -0.0000
       ZZZ       0.8808
    Hexadecapole Moments (Debye-Ang^3)
      XXXX    -651.2306   XXXY      -0.0002   XXYY    -126.0752
      XYYY       0.0001   YYYY    -131.2726   XXXZ      23.8209
      XXYZ       0.0001   XYYZ      -0.3204   YYYZ       0.0000
      XXZZ    -126.3414   XYZZ      -0.0000   YYZZ     -36.7074
      XZZZ       4.3729   YZZZ      -0.0000   ZZZZ     -94.1688
 -----------------------------------------------------------------
 Calculating MO derivatives via CPSCF
 D1JvT checksum  = 456192 25320.9836269218
 D1KAT checksum  = 959148 1643.2640309183
   1         3          27      0.144755    0.036887
   2         3          27      0.015625    0.003930
   3         3          27      0.001530    0.000649
   4        16          14      0.000105    0.000057
   5        28           2      0.000006    0.000005
   6        30           0      0.000000    0.000000    Roots Converged
 Time for AOints: 11.2 s (CPU) 2.8 s (wall)
 ------------------------------------------------------------------------------
                     AOints        : Timing summary (seconds)
 ------------------------------------------------------------------------------
     job step          cpu (% of tot)      sys (% of tot)     wall (% of tot)
 ------------------------------------------------------------------------------
  cpscf_lag         0.6264E+02 (31.8)   0.4000E-05 (17.4)   0.1598E+02 (31.2)
  iterzp            0.1230E+03 (62.4)   0.1900E-04 (82.6)   0.3220E+02 (62.9)
  make_fx           0.0000E+00 ( 0.0)   0.0000E+00 ( 0.0)   0.0000E+00 ( 0.0)
  AOints            0.1123E+02 ( 5.7)   0.0000E+00 ( 0.0)   0.2831E+01 ( 5.5)
 ------------------------------------------------------------------------------
   Grand Totals     0.1970E+03          0.2300E-04          0.5117E+02
 ------------------------------------------------------------------------------
 Calculating analytic Hessian of the SCF energy
 Polarizability Matrix (a.u.)
            1           2           3
    1 -85.5484892   0.0000248  -0.6679858
    2   0.0000248 -56.5580029  -0.0000051
    3  -0.6679858  -0.0000051 -53.4753271

 Direct stationary perturbation theory relativistic correction:

 rels  =      96.972702599491
 relv  =    -320.727789451888
 rel2e =      41.013118357771
 E_rel =    -182.741968494626

 Hessian of the SCF Energy
            1           2           3           4           5           6
    1   0.4146293  -0.1427146   0.1563990  -0.0334955   0.0239748  -0.0254184
    2  -0.1427146   0.5083180   0.1011896  -0.0239735  -0.2053796   0.0138536
    3   0.1563990   0.1011896   0.5514774  -0.0254185  -0.0138542  -0.0528953
    4  -0.0334955  -0.0239735  -0.0254185   0.4146280   0.1427145   0.1564000
    5   0.0239748  -0.2053796  -0.0138542   0.1427145   0.5083209  -0.1011876
    6  -0.0254184   0.0138536  -0.0528953   0.1564000  -0.1011876   0.5514772
    7  -0.1234747   0.0954615   0.0457352  -0.1234741  -0.0954624   0.0457348
    8   0.0620496  -0.0720661  -0.0384974  -0.0620504  -0.0720677   0.0384978
    9   0.0526746  -0.0726423  -0.1080359   0.0526742   0.0726429  -0.1080356
   10   0.0088468   0.0040012   0.0114291  -0.1779989  -0.0971775  -0.1129412
   11  -0.0192204  -0.0109126  -0.0142337  -0.0941644  -0.1079354  -0.0702707
   12  -0.0030013   0.0009421  -0.0056457  -0.1136209  -0.0716620  -0.1332338
   13  -0.0060744   0.0033473  -0.0088794  -0.0644146   0.0321999  -0.0779864
   14   0.0060211  -0.0134936   0.0236837   0.0287289  -0.0993885   0.1114538
   15   0.0050124  -0.0049216   0.0095918  -0.0750222   0.1129655  -0.2562912
   16  -0.0001842   0.0009054   0.0142328  -0.0001841  -0.0009054   0.0142327
   17  -0.0048694  -0.0007131  -0.0246668   0.0048695  -0.0007131   0.0246669
   18   0.0000313   0.0024499  -0.0062716   0.0000313  -0.0024499  -0.0062714
   19  -0.0178327  -0.0020044  -0.0025712  -0.0178330   0.0020043  -0.0025712
   20   0.0093242   0.0015696   0.0075641  -0.0093243   0.0015696  -0.0075640
   21   0.0029449   0.0004343   0.0013040   0.0029449  -0.0004343   0.0013040
   22  -0.0644140  -0.0321997  -0.0779854  -0.0060744  -0.0033471  -0.0088791
   23  -0.0287288  -0.0993891  -0.1114546  -0.0060210  -0.0134934  -0.0236837
   24  -0.0750213  -0.1129662  -0.2562913   0.0050124   0.0049216   0.0095918
   25  -0.1780007   0.0971768  -0.1129416   0.0088467  -0.0040011   0.0114289
   26   0.0941636  -0.1079335   0.0702693   0.0192206  -0.0109127   0.0142339
   27  -0.1136212   0.0716606  -0.1332335  -0.0030013  -0.0009421  -0.0056456
            7           8           9          10          11          12
    1  -0.1234747   0.0620496   0.0526746   0.0088468  -0.0192204  -0.0030013
    2   0.0954615  -0.0720661  -0.0726423   0.0040012  -0.0109126   0.0009421
    3   0.0457352  -0.0384974  -0.1080359   0.0114291  -0.0142337  -0.0056457
    4  -0.1234741  -0.0620504   0.0526742  -0.1779989  -0.0941644  -0.1136209
    5  -0.0954624  -0.0720677   0.0726429  -0.0971775  -0.1079354  -0.0716620
    6   0.0457348   0.0384978  -0.1080356  -0.1129412  -0.0702707  -0.1332338
    7   0.3445432   0.0000009  -0.0788063  -0.0140877  -0.0029905   0.0130689
    8   0.0000009   0.2136979  -0.0000014  -0.0107728  -0.0066933   0.0105026
    9  -0.0788063  -0.0000014   0.6035027  -0.0139381   0.0014754   0.0098578
   10  -0.0140877  -0.0107728  -0.0139381   0.1863867   0.1053306   0.1175232
   11  -0.0029905  -0.0066933   0.0014754   0.1053306   0.1167178   0.0747974
   12   0.0130689   0.0105026   0.0098578   0.1175232   0.0747974   0.1355880
   13   0.0059590  -0.0113838   0.0241175  -0.0035249   0.0104541  -0.0158280
   14   0.0012218  -0.0047911  -0.0011491  -0.0030422   0.0087173  -0.0137683
   15  -0.0047075   0.0053033  -0.0142644  -0.0019020   0.0065786  -0.0099711
   16  -0.0363522   0.0000000  -0.0225410   0.0014726  -0.0009431   0.0003256
   17   0.0000000  -0.0361279   0.0000009   0.0019881   0.0005254  -0.0017791
   18  -0.0096150   0.0000010  -0.3490638  -0.0001734   0.0002580   0.0010733
   19  -0.0449848   0.0000001  -0.0243603  -0.0020479   0.0022470   0.0014765
   20   0.0000000  -0.0104674  -0.0000001  -0.0018134   0.0004513   0.0013452
   21  -0.0197716  -0.0000001  -0.0295541   0.0004487  -0.0000860   0.0001959
   22   0.0059590   0.0113838   0.0241175   0.0008982  -0.0022544  -0.0000402
   23  -0.0012217  -0.0047911   0.0011493   0.0030272  -0.0033250  -0.0013392
   24  -0.0047075  -0.0053033  -0.0142644  -0.0005425   0.0024422   0.0006851
   25  -0.0140877   0.0107727  -0.0139380   0.0000551   0.0015410   0.0000962
   26   0.0029903  -0.0066932  -0.0014755  -0.0015411   0.0024545   0.0009612
   27   0.0130690  -0.0105025   0.0098577   0.0000962  -0.0009613   0.0014505
           13          14          15          16          17          18
    1  -0.0060744   0.0060211   0.0050124  -0.0001842  -0.0048694   0.0000313
    2   0.0033473  -0.0134936  -0.0049216   0.0009054  -0.0007131   0.0024499
    3  -0.0088794   0.0236837   0.0095918   0.0142328  -0.0246668  -0.0062716
    4  -0.0644146   0.0287289  -0.0750222  -0.0001841   0.0048695   0.0000313
    5   0.0321999  -0.0993885   0.1129655  -0.0009054  -0.0007131  -0.0024499
    6  -0.0779864   0.1114538  -0.2562912   0.0142327   0.0246669  -0.0062714
    7   0.0059590   0.0012218  -0.0047075  -0.0363522   0.0000000  -0.0096150
    8  -0.0113838  -0.0047911   0.0053033   0.0000000  -0.0361279   0.0000010
    9   0.0241175  -0.0011491  -0.0142644  -0.0225410   0.0000009  -0.3490638
   10  -0.0035249  -0.0030422  -0.0019020   0.0014726   0.0019881  -0.0001734
   11   0.0104541   0.0087173   0.0065786  -0.0009431   0.0005254   0.0002580
   12  -0.0158280  -0.0137683  -0.0099711   0.0003256  -0.0017791   0.0010733
   13   0.0665306  -0.0316271   0.0762620  -0.0018958  -0.0041690   0.0009866
   14  -0.0316271   0.1096091  -0.1202149   0.0011124   0.0001100  -0.0006576
   15   0.0762620  -0.1202149   0.2690976   0.0013603   0.0027216   0.0000627
   16  -0.0018958   0.0011124   0.0013603   0.0521065  -0.0000001   0.0087599
   17  -0.0041690   0.0001100   0.0027216  -0.0000001   0.0360732  -0.0000010
   18   0.0009866  -0.0006576   0.0000627   0.0087599  -0.0000010   0.3590932
   19   0.0019582  -0.0012076  -0.0013691  -0.0145397  -0.0000000  -0.0008340
   20   0.0007441   0.0003007  -0.0008819   0.0000001   0.0002101   0.0000000
   21   0.0004592   0.0002048   0.0009181  -0.0180562  -0.0000000   0.0002416
   22   0.0005638   0.0018199   0.0009086  -0.0018958   0.0041690   0.0009866
   23  -0.0018200   0.0022611   0.0008915  -0.0011124   0.0001100   0.0006576
   24   0.0009086  -0.0008915   0.0001714   0.0013603  -0.0027216   0.0000626
   25   0.0008982  -0.0030271  -0.0005424   0.0014726  -0.0019881  -0.0001734
   26   0.0022545  -0.0033250  -0.0024422   0.0009431   0.0005254  -0.0002580
   27  -0.0000402   0.0013392   0.0006851   0.0003256   0.0017791   0.0010733
           19          20          21          22          23          24
    1  -0.0178327   0.0093242   0.0029449  -0.0644140  -0.0287288  -0.0750213
    2  -0.0020044   0.0015696   0.0004343  -0.0321997  -0.0993891  -0.1129662
    3  -0.0025712   0.0075641   0.0013040  -0.0779854  -0.1114546  -0.2562913
    4  -0.0178330  -0.0093243   0.0029449  -0.0060744  -0.0060210   0.0050124
    5   0.0020043   0.0015696  -0.0004343  -0.0033471  -0.0134934   0.0049216
    6  -0.0025712  -0.0075640   0.0013040  -0.0088791  -0.0236837   0.0095918
    7  -0.0449848   0.0000000  -0.0197716   0.0059590  -0.0012217  -0.0047075
    8   0.0000001  -0.0104674  -0.0000001   0.0113838  -0.0047911  -0.0053033
    9  -0.0243603  -0.0000001  -0.0295541   0.0241175   0.0011493  -0.0142644
   10  -0.0020479  -0.0018134   0.0004487   0.0008982   0.0030272  -0.0005425
   11   0.0022470   0.0004513  -0.0000860  -0.0022544  -0.0033250   0.0024422
   12   0.0014765   0.0013452   0.0001959  -0.0000402  -0.0013392   0.0006851
   13   0.0019582   0.0007441   0.0004592   0.0005638  -0.0018200   0.0009086
   14  -0.0012076   0.0003007   0.0002048   0.0018199   0.0022611  -0.0008915
   15  -0.0013691  -0.0008819   0.0009181   0.0009086   0.0008915   0.0001714
   16  -0.0145397   0.0000001  -0.0180562  -0.0018958  -0.0011124   0.0013603
   17  -0.0000000   0.0002101  -0.0000000   0.0041690   0.0001100  -0.0027216
   18  -0.0008340   0.0000000   0.0002416   0.0009866   0.0006576   0.0000626
   19   0.0953697   0.0000001   0.0301221   0.0019582   0.0012076  -0.0013691
   20   0.0000001   0.0056139   0.0000001  -0.0007442   0.0003007   0.0008819
   21   0.0301221   0.0000001   0.0244766   0.0004592  -0.0002048   0.0009181
   22   0.0019582  -0.0007442   0.0004592   0.0665299   0.0316268   0.0762610
   23   0.0012076   0.0003007  -0.0002048   0.0316268   0.1096095   0.1202156
   24  -0.0013691   0.0008819   0.0009181   0.0762610   0.1202156   0.2690977
   25  -0.0020479   0.0018134   0.0004488  -0.0035249   0.0030421  -0.0019020
   26  -0.0022470   0.0004513   0.0000860  -0.0104542   0.0087172  -0.0065787
   27   0.0014765  -0.0013452   0.0001959  -0.0158282   0.0137682  -0.0099711
           25          26          27
    1  -0.1780007   0.0941636  -0.1136212
    2   0.0971768  -0.1079335   0.0716606
    3  -0.1129416   0.0702693  -0.1332335
    4   0.0088467   0.0192206  -0.0030013
    5  -0.0040011  -0.0109127  -0.0009421
    6   0.0114289   0.0142339  -0.0056456
    7  -0.0140877   0.0029903   0.0130690
    8   0.0107727  -0.0066932  -0.0105025
    9  -0.0139380  -0.0014755   0.0098577
   10   0.0000551  -0.0015411   0.0000962
   11   0.0015410   0.0024545  -0.0009613
   12   0.0000962   0.0009612   0.0014505
   13   0.0008982   0.0022545  -0.0000402
   14  -0.0030271  -0.0033250   0.0013392
   15  -0.0005424  -0.0024422   0.0006851
   16   0.0014726   0.0009431   0.0003256
   17  -0.0019881   0.0005254   0.0017791
   18  -0.0001734  -0.0002580   0.0010733
   19  -0.0020479  -0.0022470   0.0014765
   20   0.0018134   0.0004513  -0.0013452
   21   0.0004488   0.0000860   0.0001959
   22  -0.0035249  -0.0104542  -0.0158282
   23   0.0030421   0.0087172   0.0137682
   24  -0.0019020  -0.0065787  -0.0099711
   25   0.1863885  -0.1053298   0.1175236
   26  -0.1053298   0.1167160  -0.0747961
   27   0.1175236  -0.0747961   0.1355877
 Gradient time:  CPU 254.80 s  wall 66.53 s
 **********************************************************************
 **                                                                  **
 **                       VIBRATIONAL ANALYSIS                       **
 **                       --------------------                       **
 **                                                                  **
 **        VIBRATIONAL FREQUENCIES (CM**-1) AND NORMAL MODES         **
 **     FORCE CONSTANTS (mDYN/ANGSTROM) AND REDUCED MASSES (AMU)     **
 **                  INFRARED INTENSITIES (KM/MOL)                   **
 **                                                                  **
 **********************************************************************


 Mode:                 1                      2                      3
 Frequency:       219.72                 271.16                 443.01
 Force Cnst:      0.1288                 0.1161                 0.3530
 Red. Mass:       4.5272                 2.6803                 3.0529
 IR Active:          YES                    YES                    YES
 IR Intens:        1.350                  0.349                  6.835
 Raman Active:       YES                    YES                    YES
               X      Y      Z        X      Y      Z        X      Y      Z
 C          0.304 -0.003  0.032   -0.211  0.008 -0.043    0.042  0.006 -0.039
 C          0.304  0.003  0.032    0.211  0.008  0.043    0.042 -0.006 -0.039
 C          0.149 -0.000 -0.175   -0.000  0.230 -0.000    0.268 -0.000  0.298
 H          0.149  0.039  0.202    0.327 -0.265  0.145    0.303 -0.044 -0.339
 H          0.538 -0.042 -0.066    0.415  0.177  0.070   -0.337  0.046  0.110
 H          0.058 -0.000 -0.172   -0.000  0.200 -0.000    0.261 -0.000  0.300
 I         -0.083  0.000  0.010   -0.000 -0.023  0.000   -0.035  0.000 -0.020
 H          0.538  0.042 -0.066   -0.415  0.177 -0.070   -0.337 -0.046  0.110
 H          0.149 -0.039  0.202   -0.327 -0.265 -0.145    0.303  0.044 -0.339
 TransDip   0.037  0.000 -0.006   -0.000 -0.019 -0.000    0.084  0.000 -0.004

 Mode:                 4                      5                      6
 Frequency:       767.47                 817.59                 865.86
 Force Cnst:      0.3904                 0.4531                 1.4514
 Red. Mass:       1.1249                 1.1504                 3.2858
 IR Active:          YES                    YES                    YES
 IR Intens:        2.605                  9.384                  5.831
 Raman Active:       YES                    YES                    YES
               X      Y      Z        X      Y      Z        X      Y      Z
 C          0.014  0.044 -0.035    0.073 -0.034  0.001   -0.101 -0.232  0.044
 C          0.014 -0.044 -0.035   -0.073 -0.034 -0.001   -0.101  0.232  0.044
 C         -0.062 -0.000  0.005   -0.000  0.007  0.000    0.233 -0.000 -0.143
 H          0.224 -0.476  0.093   -0.297 -0.113  0.364   -0.070 -0.025  0.246
 H          0.045  0.399  0.195    0.285  0.107 -0.037   -0.077  0.516  0.191
 H         -0.139 -0.000  0.007   -0.000  0.577  0.000    0.153  0.000 -0.142
 I          0.000 -0.000  0.002    0.000  0.001  0.000   -0.002  0.000 -0.001
 H          0.045 -0.399  0.195   -0.285  0.107  0.037   -0.077 -0.516  0.191
 H          0.224  0.476  0.093    0.297 -0.113 -0.364   -0.070  0.025  0.246
 TransDip  -0.051 -0.000  0.009   -0.000  0.098  0.000   -0.005 -0.000  0.077

 Mode:                 7                      8                      9
 Frequency:       937.40                1053.09                1064.13
 Force Cnst:      2.3777                 0.7776                 0.8256
 Red. Mass:       4.5925                 1.1902                 1.2375
 IR Active:          YES                    YES                    YES
 IR Intens:        3.653                 15.735                  3.813
 Raman Active:       YES                    YES                    YES
               X      Y      Z        X      Y      Z        X      Y      Z
 C          0.160 -0.164 -0.190   -0.074 -0.002 -0.010   -0.028 -0.065  0.062
 C         -0.160 -0.164  0.190   -0.074  0.002 -0.010   -0.028  0.065  0.062
 C         -0.000  0.385 -0.000    0.036 -0.000  0.064   -0.012 -0.000 -0.055
 H          0.013 -0.031 -0.151    0.013 -0.241  0.095    0.455 -0.150 -0.364
 H         -0.452 -0.183  0.274    0.484 -0.118 -0.247    0.066 -0.209 -0.115
 H         -0.000 -0.018 -0.000    0.477  0.000  0.054   -0.363 -0.000 -0.046
 I          0.000 -0.002  0.000   -0.001  0.000 -0.002    0.001  0.000  0.002
 H          0.452 -0.183 -0.274    0.484  0.118 -0.247    0.066  0.209 -0.115
 H         -0.013 -0.031  0.151    0.013  0.241  0.095    0.455  0.150 -0.364
 TransDip  -0.000  0.061  0.000    0.088  0.000 -0.092    0.043  0.000 -0.046

 Mode:                10                     11                     12
 Frequency:      1086.58                1119.77                1185.68
 Force Cnst:      0.9355                 0.8178                 1.1395
 Red. Mass:       1.3448                 1.1069                 1.3757
 IR Active:          YES                    YES                    YES
 IR Intens:        1.799                  0.745                  0.859
 Raman Active:       YES                    YES                    YES
               X      Y      Z        X      Y      Z        X      Y      Z
 C          0.095  0.052 -0.059   -0.003  0.016 -0.028   -0.075  0.004 -0.103
 C         -0.095  0.052  0.059    0.003  0.016  0.028    0.075  0.004  0.103
 C          0.000 -0.018  0.000    0.000 -0.083 -0.000   -0.000 -0.033  0.000
 H          0.301 -0.224 -0.200    0.275 -0.125 -0.195   -0.162  0.448  0.011
 H          0.411 -0.250 -0.263   -0.243  0.074  0.137    0.072 -0.434 -0.125
 H          0.000 -0.082  0.000   -0.000  0.753  0.000   -0.000  0.307  0.000
 I         -0.000  0.000 -0.000    0.000 -0.000  0.000    0.000 -0.000  0.000
 H         -0.411 -0.250  0.263    0.243  0.074 -0.137   -0.072 -0.434  0.125
 H         -0.301 -0.224  0.200   -0.275 -0.125  0.195    0.162  0.448 -0.011
 TransDip   0.000 -0.043 -0.000   -0.000  0.028  0.000   -0.000  0.030 -0.000

 Mode:                13                     14                     15
 Frequency:      1226.92                1264.33                1465.17
 Force Cnst:      1.9040                 1.4251                 1.3715
 Red. Mass:       2.1468                 1.5131                 1.0844
 IR Active:          YES                    YES                    YES
 IR Intens:        3.465                 75.487                  5.504
 Raman Active:       YES                    YES                    YES
               X      Y      Z        X      Y      Z        X      Y      Z
 C          0.046 -0.143 -0.090    0.048 -0.071  0.018    0.019 -0.053 -0.013
 C          0.046  0.143 -0.090    0.048  0.071  0.018   -0.019 -0.053  0.013
 C         -0.104 -0.000  0.177   -0.175 -0.000  0.001    0.000 -0.015  0.000
 H         -0.074  0.245  0.003    0.183  0.129 -0.190    0.002  0.344 -0.354
 H          0.337  0.231 -0.158   -0.077  0.138  0.085    0.320  0.369  0.120
 H         -0.579 -0.000  0.215    0.847 -0.000 -0.025   -0.000  0.017  0.000
 I          0.001 -0.000  0.001   -0.001  0.000 -0.002   -0.000  0.000  0.000
 H          0.337 -0.231 -0.158   -0.077 -0.138  0.085   -0.320  0.369 -0.120
 H         -0.074 -0.245  0.003    0.183 -0.129 -0.190   -0.002  0.344  0.354
 TransDip   0.059 -0.000 -0.005   -0.274  0.000 -0.051   -0.000  0.075 -0.000

 Mode:                16                     17                     18
 Frequency:      1495.18                3124.02                3126.89
 Force Cnst:      1.6557                 6.0461                 6.0984
 Red. Mass:       1.2570                 1.0515                 1.0586
 IR Active:          YES                    YES                    YES
 IR Intens:        4.745                 11.850                  7.087
 Raman Active:       YES                    YES                    YES
               X      Y      Z        X      Y      Z        X      Y      Z
 C          0.046 -0.084 -0.033   -0.023  0.038  0.004   -0.023  0.041  0.007
 C          0.046  0.084 -0.033    0.023  0.038 -0.004   -0.023 -0.041  0.007
 C         -0.039 -0.000  0.026    0.000 -0.000  0.000    0.003  0.000  0.003
 H          0.010 -0.322  0.364   -0.389 -0.268 -0.309    0.382  0.260  0.306
 H         -0.333 -0.349 -0.135    0.121 -0.185  0.362   -0.125  0.186 -0.372
 H          0.029  0.000  0.030    0.000  0.000 -0.000    0.001  0.000 -0.062
 I         -0.000  0.000 -0.000    0.000 -0.000 -0.000    0.000  0.000 -0.000
 H         -0.333  0.349 -0.135   -0.121 -0.185 -0.362   -0.124 -0.186 -0.372
 H          0.010  0.322  0.364    0.389 -0.268  0.309    0.382 -0.260  0.305
 TransDip  -0.052 -0.000  0.046   -0.000  0.110 -0.000   -0.085 -0.000 -0.000

 Mode:                19                     20                     21
 Frequency:      3194.72                3205.86                3219.72
 Force Cnst:      6.5742                 6.7715                 6.7976
 Red. Mass:       1.0933                 1.1183                 1.1129
 IR Active:          YES                    YES                    YES
 IR Intens:        0.623                  0.335                  5.650
 Raman Active:       YES                    YES                    YES
               X      Y      Z        X      Y      Z        X      Y      Z
 C          0.008  0.006  0.018   -0.037 -0.005 -0.060   -0.036 -0.002 -0.056
 C          0.008 -0.006  0.018    0.037 -0.005  0.060   -0.036  0.002 -0.056
 C         -0.000  0.000 -0.083   -0.000  0.000 -0.000   -0.001  0.000 -0.024
 H         -0.059 -0.045 -0.047   -0.290 -0.202 -0.222    0.290  0.208  0.224
 H         -0.053  0.082 -0.152   -0.151  0.255 -0.483    0.141 -0.241  0.446
 H          0.031 -0.000  0.954    0.000  0.004  0.000    0.007 -0.000  0.285
 I          0.000  0.000  0.000    0.000 -0.000  0.000    0.000 -0.000  0.000
 H         -0.053 -0.082 -0.152    0.151  0.255  0.483    0.141  0.241  0.446
 H         -0.059  0.045 -0.047    0.290 -0.202  0.222    0.290 -0.208  0.224
 TransDip  -0.023  0.000 -0.010   -0.000  0.019 -0.000   -0.044 -0.000 -0.062

 STANDARD THERMODYNAMIC QUANTITIES AT   298.15 K  AND     1.00 ATM

   This Molecule has  0 Imaginary Frequencies
   Zero point vibrational energy:       44.537 kcal/mol

   Atom    1 Element C  Has Mass   12.00000
   Atom    2 Element C  Has Mass   12.00000
   Atom    3 Element C  Has Mass   12.00000
   Atom    4 Element H  Has Mass    1.00783
   Atom    5 Element H  Has Mass    1.00783
   Atom    6 Element H  Has Mass    1.00783
   Atom    7 Element I  Has Mass  126.90440
   Atom    8 Element H  Has Mass    1.00783
   Atom    9 Element H  Has Mass    1.00783
   Molecular Mass:   167.943550 amu
   Principal axes and moments of inertia in amu*Bohr^2:
                             1           2           3
    Eigenvalues --      109.69079   958.56876   993.93203
          X               1.00000    -0.00000    -0.00120
          Y               0.00000     1.00000     0.00000
          Z               0.00120    -0.00000     1.00000
   Rotational Symmetry Number is   1
   The Molecule is an Asymmetric Top
   Translational Enthalpy:        0.889 kcal/mol
   Rotational Enthalpy:           0.889 kcal/mol
   Vibrational Enthalpy:         45.599 kcal/mol
   gas constant (RT):             0.592 kcal/mol
   Translational Entropy:        41.263  cal/mol.K
   Rotational Entropy:           26.149  cal/mol.K
   Vibrational Entropy:           5.486  cal/mol.K

   Total Enthalpy:               47.969 kcal/mol
   Total Entropy:                72.898  cal/mol.K

 ======================================================================

 STANDARD THERMODYNAMIC QUANTITIES FOR ANHARMONIC VIBRATION -- TOSH

   Zero point vibrational energy: ************ kcal/mol

   Vibrational Enthalpy:       Infinity kcal/mol
   Vibrational Entropy:             NaN  cal/mol.K

   Total Enthalpy:             Infinity kcal/mol
   Total Entropy:                   NaN  cal/mol.K

 ======================================================================

 STANDARD THERMODYNAMIC QUANTITIES FOR ANHARMONIC VIBRATION -- VPT2

   Zero point vibrational energy: ************ kcal/mol

   Vibrational Enthalpy:       Infinity kcal/mol
   Vibrational Entropy:             NaN  cal/mol.K

   Total Enthalpy:             Infinity kcal/mol
   Total Entropy:                   NaN  cal/mol.K

 ======================================================================

Archival summary:
1\1\garfield\FREQ\ProcedureUnspecified\BasisUnspecified\135\taweetha\WedOct1000:37:132018WedOct1000:37:132018\0\\#,FREQ,ProcedureUnspecified,BasisUnspecified,\\0,1\I\C,1,2.16865\H,2,1.08039,1,108.303\C,2,1.49692,1,121.912,3,-143.352,0\H,4,1.08257,2,118.518,1,-5.08267,0\H,4,1.08444,2,117.015,1,138.869,0\C,2,1.49692,1,121.912,3,143.352,0\H,7,1.08257,2,118.518,1,5.08201,0\H,7,1.08445,2,117.015,1,-138.87,0\\\@

 Total job time:  72.06s(wall), 276.24s(cpu) 
 Wed Oct 10 00:37:13 2018

        *************************************************************
        *                                                           *
        *  Thank you very much for using Q-Chem.  Have a nice day.  *
        *                                                           *
        *************************************************************
