# Supplementary material for: Geometric and energetic data from ab initio calculations of haloethene, haloimine, halomethylenephosphine, haloiminophosphine, halodiazene, halodiphosphene and halocyclopropane
Source: Data Brief. 2019 Nov 2;27:104738. doi: 10.1016/j.dib.2019.104738 (PMC6861602; doi:10.1016/j.dib.2019.104738)
Supplement: Multimedia component 3 [file mmc3.zip › CCC/B3LYP/HHCCCII.out]

Q-Chem Developer Version!
                  Welcome to Q-Chem
     A Quantum Leap Into The Future Of Chemistry


 Q-Chem 5.1, Q-Chem, Inc., Pleasanton, CA (2018)

 Yihan Shao,  Zhengting Gan,  E. Epifanovsky,  A. T. B. Gilbert,  M. Wormit,  
 J. Kussmann,  A. W. Lange,  A. Behn,  Jia Deng,  Xintian Feng,  D. Ghosh,  
 M. Goldey,  P. R. Horn,  L. D. Jacobson,  I. Kaliman,  T. Kus,  A. Landau,  
 Jie Liu,  E. I. Proynov,  R. M. Richard,  R. P. Steele,  E. J. Sundstrom,  
 H. L. Woodcock III,  P. M. Zimmerman,  D. Zuev,  B. Albrecht,  E. Alguire,  
 S. A. Baeppler,  D. Barton,  Z. Benda,  Y. A. Bernard,  E. J. Berquist,  
 K. B. Bravaya,  H. Burton,  D. Casanova,  Chun-Min Chang,  Yunqing Chen,  
 A. Chien,  K. D. Closser,  M. P. Coons,  S. Coriani,  S. Dasgupta,  
 A. L. Dempwolff,  M. Diedenhofen,  Hainam Do,  R. G. Edgar,  Po-Tung Fang,  
 S. Faraji,  S. Fatehi,  Qingguo Feng,  K. D. Fenk,  J. Fosso-Tande,  
 Qinghui Ge,  A. Ghysels,  G. Gidofalvi,  J. Gomes,  J. Gonthier,  A. Gunina,  
 D. Hait,  M. W. D. Hanson-Heine,  P. H. P. Harbach,  A. W. Hauser,  
 J. E. Herr,  E. G. Hohenstein,  Z. C. Holden,  Kerwin Hui,  B. C. Huynh,  
 T.-C. Jagau,  Hyunjun Ji,  B. Kaduk,  K. Khistyaev,  Jaehoon Kim,  
 P. Klunzinger,  K. Koh,  D. Kosenkov,  L. Koulias,  T. Kowalczyk,  
 C. M. Krauter,  A. Kunitsa,  Ka Un Lao,  A. Laurent,  K. V. Lawler,  
 Joonho Lee,  D. Lefrancois,  S. Lehtola,  D. S. Levine,  Yi-Pei Li,  
 You-Sheng Lin,  Fenglai Liu,  E. Livshits,  A. Luenser,  P. Manohar,  
 E. Mansoor,  S. F. Manzer,  Shan-Ping Mao,  Yuezhi Mao,  N. Mardirossian,  
 A. V. Marenich,  T. Markovich,  L. A. Martinez-Martinez,  S. A. Maurer,  
 N. J. Mayhall,  S. C. McKenzie,  J.-M. Mewes,  A. F. Morrison,  
 J. W. Mullinax,  K. Nanda,  T. S. Nguyen-Beck,  R. Olivares-Amaya,  
 J. A. Parkhill,  T. M. Perrine,  F. Plasser,  P. Pokhilko,  S. Prager,  
 A. Prociuk,  E. Ramos,  D. R. Rehn,  F. Rob,  M. Schneider,  N. Sergueev,  
 S. M. Sharada,  S. Sharma,  D. W. Small,  T. Stauch,  T. Stein,  
 Yu-Chuan Su,  A. J. W. Thom,  A. Tkatchenko,  T. Tsuchimochi,  N. M. Tubman,  
 L. Vogt,  M. L. Vidal,  O. Vydrov,  M. A. Watson,  J. Wenzel,  
 M. de Wergifosse,  T. A. Wesolowski,  A. White,  J. Witte,  A. Yamada,  
 Jun Yang,  K. Yao,  S. Yeganeh,  S. R. Yost,  Zhi-Qiang You,  A. Zech,  
 Igor Ying Zhang,  Xing Zhang,  Yan Zhao,  Ying Zhu,  B. R. Brooks,  
 G. K. L. Chan,  C. J. Cramer,  M. S. Gordon,  W. J. Hehre,  A. Klamt,  
 M. W. Schmidt,  C. D. Sherrill,  D. G. Truhlar,  A. Aspuru-Guzik,  R. Baer,  
 A. T. Bell,  N. A. Besley,  Jeng-Da Chai,  A. E. DePrince, III,  
 R. A. DiStasio Jr.,  A. Dreuw,  B. D. Dunietz,  T. R. Furlani,  
 Chao-Ping Hsu,  Yousung Jung,  Jing Kong,  D. S. Lambrecht,  WanZhen Liang,  
 C. Ochsenfeld,  V. A. Rassolov,  L. V. Slipchenko,  J. E. Subotnik,  
 T. Van Voorhis,  J. M. Herbert,  A. I. Krylov,  P. M. W. Gill,  M. Head-Gordon

 Contributors to earlier versions of Q-Chem not listed above: 
 R. D. Adamson,  B. Austin,  J. Baker,  G. J. O. Beran,  K. Brandhorst,  
 S. T. Brown,  E. F. C. Byrd,  A. K. Chakraborty,  C.-L. Cheng,  
 Siu Hung Chien,  D. M. Chipman,  D. L. Crittenden,  H. Dachsel,  
 R. J. Doerksen,  A. D. Dutoi,  L. Fusti-Molnar,  W. A. Goddard III,  
 A. Golubeva-Zadorozhnaya,  S. R. Gwaltney,  G. Hawkins,  A. Heyden,  
 S. Hirata,  G. Kedziora,  F. J. Keil,  C. Kelley,  Jihan Kim,  R. A. King,  
 R. Z. Khaliullin,  P. P. Korambath,  W. Kurlancheek,  A. M. Lee,  M. S. Lee,  
 S. V. Levchenko,  Ching Yeh Lin,  D. Liotard,  R. C. Lochan,  I. Lotan,  
 P. E. Maslen,  N. Nair,  D. P. O'Neill,  D. Neuhauser,  E. Neuscamman,  
 C. M. Oana,  R. Olson,  B. Peters,  R. Peverati,  P. A. Pieniazek,  
 Y. M. Rhee,  J. Ritchie,  M. A. Rohrdanz,  E. Rosta,  N. J. Russ,  
 H. F. Schaefer III,  N. E. Schultz,  N. Shenvi,  A. C. Simmonett,  A. Sodt,  
 D. Stuck,  K. S. Thanthiriwatte,  V. Vanovschi,  Tao Wang,  A. Warshel,  
 C. F. Williams,  Q. Wu,  X. Xu,  W. Zhang

 Please cite Q-Chem as follows:
 Y. Shao et al., Mol. Phys. 113, 184-215 (2015)
 DOI: 10.1080/00268976.2014.952696

 Q-Chem 5.1.1 for Intel X86 EM64T Linux

 Parts of Q-Chem use Armadillo 8.300.2 (Tropical Shenanigans).
 http://arma.sourceforge.net/

 Q-Chem begins on Wed Oct 10 00:54:43 2018  

Host: 
0

     Scratch files written to /scratch/taweetham/qchem22354//
Input Ideriv = 2
Curr. Ideriv = -1
Max.  Ideriv = 2

Checking the input file for inconsistencies... 	...done.

--------------------------------------------------------------
User input:
--------------------------------------------------------------
$molecule
0 1
C 
C 1 CC 
C 2 CC 1 60.0
H 2 CH 1 ANG  3 pDHA
H 2 CH 1 ANG  3 mDHA
I 3 CI 1 ANG  2 mDHA
I 3 CI 1 ANG  2 pDHA
H 1 CH 2 ANG  3 pDHA
H 1 CH 2 ANG  3 mDHA

CC=1.54
CH=1.09
CF=1.35
CCl=1.77
CBr=1.94
CI=2.14
ANG=118.0
pDHA=107.9
mDHA=-107.9
$end

$rem
   job_type	optimization
   basis	6-311++g**
   method	b3lyp
   mem_total	32000
$end

--------------------------------------------------------------
 ----------------------------------------------------------------
             Standard Nuclear Orientation (Angstroms)
    I     Atom           X                Y                Z
 ----------------------------------------------------------------
    1      C       0.7701213527     2.1184909175     0.0000000000
    2      C      -0.7698785796     2.1189475599     0.0000000000
    3      C      -0.0002740775     0.7850401755     0.0000000000
    4      H      -1.2815148484     2.4149032505     0.9158267072
    5      H      -1.2815148484     2.4149032505    -0.9158267072
    6      I      -0.0000061186    -0.3754053272     1.7980450949
    7      I      -0.0000061186    -0.3754053272    -1.7980450949
    8      H       1.2819330457     2.4141431341    -0.9158267072
    9      H       1.2819330457     2.4141431341     0.9158267072
 ----------------------------------------------------------------
 Molecular Point Group                 Cs    NOp =  2
 Largest Abelian Subgroup              Cs    NOp =  2
 Nuclear Repulsion Energy =   906.7800913480 hartrees
 There are       64 alpha and       64 beta electrons
 Requested basis set is 6-311++G(d,p)
 There are 86 shells and 218 basis functions

 Total QAlloc Memory Limit  32000 MB
 Mega-Array Size       188 MB
 MEM_STATIC part       192 MB
 A cutoff of  1.0D-11 yielded   3072 shell pairs
 There are     20378 function pairs (     22855 Cartesian)

 -------------------------------------------------------
 OpenMP Integral Computing Module                       
 Release: version 1.0, May 2013, Q-Chem Inc. Pittsburgh 
 -------------------------------------------------------
 Integral Job Info:
 Integral job number is                      11
 Integral operator is                         1
 short-range coefficients                     0
 long-range coefficients              100000000
 Omega coefficients                           0
 if combine SR and LR in K                    0
 Integral screening is                        0
 Integral computing path is                   2
 max size of driver memory is            800000
 size of driver memory is                593474
 size of scratch memory is             11861008
 max col of scratch BK array               1296
 max len of scratch array in speh3          155
 max len of scratch index in speh4           18
 max int batch size is                      520
 min int batch size is                       52
 fixed nKL is                                52
 max L of basis functions is                  2
 order of int derivative is                   0
 number of shells is                         86
 number of basis is                         231
 number of cartesian basis is               231
 number of contracted shell pairs          3072
 number of primitive shell pairs           6013
 maxK2 (contraction) of shell pair           36
 max number of K2 of shell pair               1
 max number of CS2 of shell pair            492
 max number of PS2 of shell pair            492
 mem total for path MDJ                  541756
 -------------------------------------------------------
 Smallest overlap matrix eigenvalue = 7.29E-05

 Scale SEOQF with 1.000000e-01/1.000000e-01/1.000000e-01

 Standard Electronic Orientation quadrupole field applied
 Nucleus-field energy     =    -0.0000000297 hartrees
 Guess from superposition of atomic densities
 Warning:  Energy on first SCF cycle will be non-variational
 SAD guess density has 128.000000 electrons

 -----------------------------------------------------------------------
  General SCF calculation program by
  Eric Jon Sundstrom, Paul Horn, Yuezhi Mao, Dmitri Zuev, Alec White,
  David Stuck, Shaama M.S., Shane Yost, Joonho Lee, David Small,
  Daniel Levine, Susi Lehtola, Hugh Burton, Evgeny Epifanovsky
 -----------------------------------------------------------------------
 Exchange:     0.2000 Hartree-Fock + 0.0800 Slater + 0.7200 B88
 Correlation:  0.1900 VWN1RPA + 0.8100 LYP
 Using SG-1 standard quadrature grid
 using 4 threads for integral computing
 -------------------------------------------------------
 OpenMP Integral computing Module                
 Release: version 2.0, May 2017, Q-Chem Inc. Pleasanton 
 -------------------------------------------------------
 -------------------------------------------------------
 OpenMP BLAS3 based DFT computing Module                
 Release: version 1.0, May 2013, Q-Chem Inc. Pittsburgh 
 -------------------------------------------------------
 A restricted SCF calculation will be
 performed using DIIS
 SCF converges when DIIS error is below 1.0e-08
 ---------------------------------------
  Cycle       Energy         DIIS error
 ---------------------------------------
    1  -13956.3843462772      3.62e-02  
    2  -13955.6887194552      3.32e-03  
    3  -13955.6276340329      4.47e-03  
    4  -13955.7504549629      5.58e-04  
    5  -13955.7516420308      4.09e-04  
    6  -13955.7526182750      6.69e-05  
    7  -13955.7526486431      1.66e-05  
    8  -13955.7526500471      2.37e-06  
    9  -13955.7526500665      5.04e-07  
   10  -13955.7526500681      1.54e-07  
   11  -13955.7526500684      2.91e-08  
   12  -13955.7526500682      5.71e-09  Convergence criterion met
 ---------------------------------------
 SCF time:   CPU 30.73s  wall 8.00s 
 SCF   energy in the final basis set =   -13955.7526500682
 Total energy in the final basis set =   -13955.7526500682

 --------------------------------------------------------------
             Orbital Energies (a.u.) and Symmetries
 --------------------------------------------------------------

 Alpha MOs, Restricted
 -- Occupied --                  
*******-1165.87 -176.30 -176.30 -165.71 -165.71 -165.71 -165.71
  1 A'    1 A"    2 A"    2 A'    3 A'    3 A"    4 A"    4 A'                 
-165.71 -165.71  -35.80  -35.80  -31.29  -31.29  -31.29  -31.29
  5 A'    5 A"    6 A'    6 A"    7 A"    7 A'    8 A'    8 A"                 
-31.288 -31.288 -22.945 -22.945 -22.944 -22.944 -22.944 -22.943
  9 A'    9 A"   10 A"   10 A'   11 A'   11 A"   12 A'   12 A"                 
-22.939 -22.939 -22.939 -22.939 -10.281 -10.212 -10.212  -6.351
 13 A'   13 A"   14 A'   14 A"   15 A'   16 A'   17 A'   15 A"                 
 -6.351  -4.763  -4.763  -4.748  -4.748  -4.748  -4.748  -2.029
 18 A'   16 A"   19 A'   17 A"   20 A'   18 A"   21 A'   22 A'                 
 -2.029  -2.025  -2.025  -2.024  -2.024  -2.011  -2.011  -2.011
 19 A"   23 A'   20 A"   24 A'   21 A"   25 A'   22 A"   26 A'                 
 -2.011  -0.885  -0.698  -0.654  -0.634  -0.560  -0.501  -0.460
 23 A"   27 A'   28 A'   24 A"   29 A'   30 A'   25 A"   31 A'                 
 -0.400  -0.370  -0.357  -0.341  -0.281  -0.270  -0.259  -0.259
 26 A"   32 A'   27 A"   33 A'   34 A'   28 A"   35 A'   29 A"                 
 -- Virtual --                   
 -0.080  -0.039  -0.006   0.013   0.027   0.034   0.050   0.059
 36 A'   30 A"   37 A'   38 A'   31 A"   39 A'   32 A"   40 A'                 
  0.067   0.073   0.088   0.089   0.110   0.117   0.122   0.131
 41 A'   42 A'   43 A'   33 A"   44 A'   45 A'   46 A'   34 A"                 
  0.142   0.156   0.161   0.170   0.187   0.197   0.209   0.222
 35 A"   47 A'   48 A'   36 A"   49 A'   50 A'   37 A"   51 A'                 
  0.225   0.238   0.242   0.260   0.263   0.271   0.285   0.378
 38 A"   39 A"   40 A"   52 A'   53 A'   54 A'   55 A'   56 A'                 
  0.393   0.404   0.405   0.437   0.443   0.447   0.451   0.452
 57 A'   41 A"   42 A"   43 A"   58 A'   59 A'   60 A'   44 A"                 
  0.480   0.492   0.520   0.549   0.581   0.586   0.611   0.615
 45 A"   61 A'   46 A"   62 A'   63 A'   47 A"   64 A'   65 A'                 
  0.627   0.660   0.661   0.682   0.709   0.729   0.745   0.763
 48 A"   49 A"   66 A'   67 A'   50 A"   68 A'   51 A"   69 A'                 
  0.848   0.909   1.014   1.176   1.188   1.270   1.284   1.326
 70 A'   71 A'   72 A'   52 A"   73 A'   53 A"   54 A"   55 A"                 
  1.347   1.368   1.368   1.400   1.425   1.438   1.502   1.520
 56 A"   74 A'   75 A'   76 A'   57 A"   77 A'   78 A'   58 A"                 
  1.533   1.605   1.626   1.687   1.705   1.724   1.778   1.785
 59 A"   79 A'   60 A"   80 A'   81 A'   61 A"   82 A'   83 A'                 
  1.902   1.929   2.014   2.029   2.181   2.199   2.201   2.206
 84 A'   62 A"   63 A"   85 A'   86 A'   64 A"   87 A'   88 A'                 
  2.445   2.471   2.541   2.593   2.641   2.669   2.706   2.803
 89 A'   65 A"   66 A"   90 A'   67 A"   91 A'   92 A'   93 A'                 
  2.864   2.898   2.905   3.123   3.414   3.606   3.734   3.804
 94 A'   68 A"   69 A"   95 A'   96 A'   70 A"   97 A'   71 A"                 
  3.975   3.977   3.979   4.014   4.073   4.077   4.085   4.171
 72 A"   98 A'   73 A"   99 A'   74 A"   75 A"  100 A'  101 A'                 
  4.237   4.291   4.324   4.430   4.437   6.013   6.031   6.033
102 A'   76 A"  103 A'  104 A'   77 A"   78 A"   79 A"  105 A'                 
  6.052   6.080   6.124  23.563  23.807  23.845  27.854  27.880
106 A'  107 A'   80 A"  108 A'  109 A'  110 A'  111 A'   81 A"                 
 28.351  28.363  28.365  28.382  28.396  28.403  28.543  28.544
 82 A"  112 A'   83 A"  113 A'  114 A'   84 A"   85 A"   86 A"                 
 28.545  28.558  28.578  28.587  28.593  28.638  28.685  28.720
115 A'  116 A'   87 A"   88 A"  117 A'  118 A'  119 A'   89 A"                 
127.894 127.904 127.913 127.918 127.933 127.958 151.656 151.677
 90 A"   91 A"  120 A'  121 A'  122 A'   92 A"  123 A'   93 A"                 
*******1901.840
124 A'   94 A"                                                                 

 Beta MOs, Restricted
 -- Occupied --                  
*******-1165.87 -176.30 -176.30 -165.71 -165.71 -165.71 -165.71
  1 A'    1 A"    2 A"    2 A'    3 A'    3 A"    4 A"    4 A'                 
-165.71 -165.71  -35.80  -35.80  -31.29  -31.29  -31.29  -31.29
  5 A'    5 A"    6 A'    6 A"    7 A"    7 A'    8 A'    8 A"                 
-31.288 -31.288 -22.945 -22.945 -22.944 -22.944 -22.944 -22.943
  9 A'    9 A"   10 A"   10 A'   11 A'   11 A"   12 A'   12 A"                 
-22.939 -22.939 -22.939 -22.939 -10.281 -10.212 -10.212  -6.351
 13 A'   13 A"   14 A'   14 A"   15 A'   16 A'   17 A'   15 A"                 
 -6.351  -4.763  -4.763  -4.748  -4.748  -4.748  -4.748  -2.029
 18 A'   16 A"   19 A'   17 A"   20 A'   18 A"   21 A'   22 A'                 
 -2.029  -2.025  -2.025  -2.024  -2.024  -2.011  -2.011  -2.011
 19 A"   23 A'   20 A"   24 A'   21 A"   25 A'   22 A"   26 A'                 
 -2.011  -0.885  -0.698  -0.654  -0.634  -0.560  -0.501  -0.460
 23 A"   27 A'   28 A'   24 A"   29 A'   30 A'   25 A"   31 A'                 
 -0.400  -0.370  -0.357  -0.341  -0.281  -0.270  -0.259  -0.259
 26 A"   32 A'   27 A"   33 A'   34 A'   28 A"   35 A'   29 A"                 
 -- Virtual --                   
 -0.080  -0.039  -0.006   0.013   0.027   0.034   0.050   0.059
 36 A'   30 A"   37 A'   38 A'   31 A"   39 A'   32 A"   40 A'                 
  0.067   0.073   0.088   0.089   0.110   0.117   0.122   0.131
 41 A'   42 A'   43 A'   33 A"   44 A'   45 A'   46 A'   34 A"                 
  0.142   0.156   0.161   0.170   0.187   0.197   0.209   0.222
 35 A"   47 A'   48 A'   36 A"   49 A'   50 A'   37 A"   51 A'                 
  0.225   0.238   0.242   0.260   0.263   0.271   0.285   0.378
 38 A"   39 A"   40 A"   52 A'   53 A'   54 A'   55 A'   56 A'                 
  0.393   0.404   0.405   0.437   0.443   0.447   0.451   0.452
 57 A'   41 A"   42 A"   43 A"   58 A'   59 A'   60 A'   44 A"                 
  0.480   0.492   0.520   0.549   0.581   0.586   0.611   0.615
 45 A"   61 A'   46 A"   62 A'   63 A'   47 A"   64 A'   65 A'                 
  0.627   0.660   0.661   0.682   0.709   0.729   0.745   0.763
 48 A"   49 A"   66 A'   67 A'   50 A"   68 A'   51 A"   69 A'                 
  0.848   0.909   1.014   1.176   1.188   1.270   1.284   1.326
 70 A'   71 A'   72 A'   52 A"   73 A'   53 A"   54 A"   55 A"                 
  1.347   1.368   1.368   1.400   1.425   1.438   1.502   1.520
 56 A"   74 A'   75 A'   76 A'   57 A"   77 A'   78 A'   58 A"                 
  1.533   1.605   1.626   1.687   1.705   1.724   1.778   1.785
 59 A"   79 A'   60 A"   80 A'   81 A'   61 A"   82 A'   83 A'                 
  1.902   1.929   2.014   2.029   2.181   2.199   2.201   2.206
 84 A'   62 A"   63 A"   85 A'   86 A'   64 A"   87 A'   88 A'                 
  2.445   2.471   2.541   2.593   2.641   2.669   2.706   2.803
 89 A'   65 A"   66 A"   90 A'   67 A"   91 A'   92 A'   93 A'                 
  2.864   2.898   2.905   3.123   3.414   3.606   3.734   3.804
 94 A'   68 A"   69 A"   95 A'   96 A'   70 A"   97 A'   71 A"                 
  3.975   3.977   3.979   4.014   4.073   4.077   4.085   4.171
 72 A"   98 A'   73 A"   99 A'   74 A"   75 A"  100 A'  101 A'                 
  4.237   4.291   4.324   4.430   4.437   6.013   6.031   6.033
102 A'   76 A"  103 A'  104 A'   77 A"   78 A"   79 A"  105 A'                 
  6.052   6.080   6.124  23.563  23.807  23.845  27.854  27.880
106 A'  107 A'   80 A"  108 A'  109 A'  110 A'  111 A'   81 A"                 
 28.351  28.363  28.365  28.382  28.396  28.403  28.543  28.544
 82 A"  112 A'   83 A"  113 A'  114 A'   84 A"   85 A"   86 A"                 
 28.545  28.558  28.578  28.587  28.593  28.638  28.685  28.720
115 A'  116 A'   87 A"   88 A"  117 A'  118 A'  119 A'   89 A"                 
127.894 127.904 127.913 127.918 127.933 127.958 151.656 151.677
 90 A"   91 A"  120 A'  121 A'  122 A'   92 A"  123 A'   93 A"                 
*******1901.840
124 A'   94 A"                                                                 
 --------------------------------------------------------------

          Ground-State Mulliken Net Atomic Charges

     Atom                 Charge (a.u.)
  ----------------------------------------
      1 C                    -0.366642
      2 C                    -0.366704
      3 C                    -0.091864
      4 H                     0.156689
      5 H                     0.156689
      6 I                     0.099211
      7 I                     0.099211
      8 H                     0.156704
      9 H                     0.156704
  ----------------------------------------
  Sum of atomic charges =     0.000000

 -----------------------------------------------------------------
                    Cartesian Multipole Moments
 -----------------------------------------------------------------
    Charge (ESU x 10^10)
                 0.0000
    Dipole Moment (Debye)
         X       0.0004      Y       1.8784      Z       0.0000
       Tot       1.8784
    Quadrupole Moments (Debye-Ang)
        XX     -76.4688     XY      -0.0012     YY     -71.6825
        XZ       0.0000     YZ      -0.0000     ZZ     -74.2992
    Octopole Moments (Debye-Ang^2)
       XXX       0.0022    XXY      -6.6032    XYY      -0.0033
       YYY     -30.0509    XXZ       0.0000    XYZ       0.0000
       YYZ      -0.0000    XZZ       0.0048    YZZ     -19.8510
       ZZZ      -0.0000
    Hexadecapole Moments (Debye-Ang^3)
      XXXX    -172.8219   XXXY       0.0030   XXYY    -109.1325
      XYYY      -0.0186   YYYY    -549.7846   XXXZ       0.0000
      XXYZ       0.0000   XYYZ       0.0000   YYYZ      -0.0000
      XXZZ    -236.2698   XYZZ      -0.0060   YYZZ    -274.4881
      XZZZ       0.0000   YZZZ      -0.0000   ZZZZ   -1166.2592
 -----------------------------------------------------------------
 Calculating analytic gradient of the SCF energy
 Gradient of SCF Energy
            1           2           3           4           5           6
    1   0.0143575  -0.0143465  -0.0000612  -0.0026284  -0.0026284   0.0000209
    2   0.0082040   0.0082300  -0.0361098   0.0031205   0.0031205   0.0036005
    3  -0.0000000  -0.0000000   0.0000000   0.0031458  -0.0031458  -0.0075158
            7           8           9
    1   0.0000209   0.0026326   0.0026326
    2   0.0036005   0.0031169   0.0031169
    3   0.0075158  -0.0031464   0.0031464
 Max gradient component =       3.611E-02
 RMS gradient           =       8.811E-03
 Gradient time:  CPU 11.02 s  wall 2.82 s
 Geometry Optimization Parameters
   NAtoms,    NIC,     NZ,  NCons,   NDum,   NFix, NCnnct, MaxDiis
        9      69       9       0       0       0       0       0


** GEOMETRY OPTIMIZATION IN DELOCALIZED INTERNAL COORDINATES **
   Searching for a Minimum

   Optimization Cycle:   1

                       Coordinates (Angstroms)
     ATOM                X               Y               Z
      1  C         0.7701213527    2.1184909175    0.0000000000
      2  C        -0.7698785796    2.1189475599    0.0000000000
      3  C        -0.0002740775    0.7850401755    0.0000000000
      4  H        -1.2815148484    2.4149032505    0.9158267072
      5  H        -1.2815148484    2.4149032505   -0.9158267072
      6  I        -0.0000061186   -0.3754053272    1.7980450949
      7  I        -0.0000061186   -0.3754053272   -1.7980450949
      8  H         1.2819330457    2.4141431341   -0.9158267072
      9  H         1.2819330457    2.4141431341    0.9158267072
   Point Group: cs    Number of degrees of freedom:    12


   Energy is -13955.752650068


 Attempting to Generate Delocalized Internal Coordinates

 12 Hessian modes will be used to form the next step
  Hessian Eigenvalues:
     0.020947    0.020947    0.030782    0.088584    0.091779    0.108095
     0.134501    0.251101    0.263427    0.285189    0.348126    0.348126

 Minimum Search - Taking Simple RFO Step
 Searching for Lamda that Minimizes Along All modes
 Value Taken    Lamda =  -0.00416510
 Step Taken.  Stepsize is  0.171965

                             Maximum     Tolerance    Cnvgd?
         Gradient           0.017717      0.000300      NO
         Displacement       0.141702      0.001200      NO
         Energy change     *********      0.000001      NO


 New Cartesian Coordinates Obtained by Inverse Iteration

 Displacement from previous Coordinates is:  0.155409
 ----------------------------------------------------------------
             Standard Nuclear Orientation (Angstroms)
    I     Atom           X                Y                Z
 ----------------------------------------------------------------
    1      C       0.7594365897     2.1224877375     0.0000000000
    2      C      -0.7589573378     2.1226768989     0.0000000000
    3      C       0.0000494414     0.8173442278     0.0000000000
    4      H      -1.2736755577     2.3949776055     0.9130160110
    5      H      -1.2736755577     2.3949776055    -0.9130160110
    6      I      -0.0003745630    -0.3560738776     1.8360289450
    7      I      -0.0003745630    -0.3560738776    -1.8360289450
    8      H       1.2741822005     2.3947222237    -0.9130183975
    9      H       1.2741822005     2.3947222237     0.9130183975
 ----------------------------------------------------------------
 Molecular Point Group                 Cs    NOp =  2
 Largest Abelian Subgroup              Cs    NOp =  2
 Nuclear Repulsion Energy =   896.1749802447 hartrees
 There are       64 alpha and       64 beta electrons
 Applying Cartesian multipole field
    Component          Value
    ---------          -----
     (2,0,0)        1.00000E-11
     (0,2,0)        2.00000E-11
     (0,0,2)       -3.00000E-11
 Nucleus-field energy     =    -0.0000000314 hartrees
 Requested basis set is 6-311++G(d,p)
 There are 86 shells and 218 basis functions
 A cutoff of  1.0D-11 yielded   3065 shell pairs
 There are     20335 function pairs (     22801 Cartesian)
 Smallest overlap matrix eigenvalue = 6.69E-05
 Guess MOs from SCF MO coefficient file

 -----------------------------------------------------------------------
  General SCF calculation program by
  Eric Jon Sundstrom, Paul Horn, Yuezhi Mao, Dmitri Zuev, Alec White,
  David Stuck, Shaama M.S., Shane Yost, Joonho Lee, David Small,
  Daniel Levine, Susi Lehtola, Hugh Burton, Evgeny Epifanovsky
 -----------------------------------------------------------------------
 Exchange:     0.2000 Hartree-Fock + 0.0800 Slater + 0.7200 B88
 Correlation:  0.1900 VWN1RPA + 0.8100 LYP
 Using SG-1 standard quadrature grid
 using 4 threads for integral computing
 -------------------------------------------------------
 OpenMP Integral computing Module                
 Release: version 2.0, May 2017, Q-Chem Inc. Pleasanton 
 -------------------------------------------------------
 -------------------------------------------------------
 OpenMP BLAS3 based DFT computing Module                
 Release: version 1.0, May 2013, Q-Chem Inc. Pittsburgh 
 -------------------------------------------------------
 A restricted SCF calculation will be
 performed using DIIS
 SCF converges when DIIS error is below 1.0e-08
 ---------------------------------------
  Cycle       Energy         DIIS error
 ---------------------------------------
    1  -13955.7537939635      4.15e-04  
    2  -13955.7546152208      2.02e-04  
    3  -13955.7545825247      2.15e-04  
    4  -13955.7548329016      5.55e-05  
    5  -13955.7548508990      1.24e-05  
    6  -13955.7548519949      2.72e-06  
    7  -13955.7548520193      5.88e-07  
    8  -13955.7548520206      7.87e-08  
    9  -13955.7548520204      2.30e-08  
   10  -13955.7548520205      5.54e-09  Convergence criterion met
 ---------------------------------------
 SCF time:   CPU 35.39s  wall 10.00s 
 SCF   energy in the final basis set =   -13955.7548520205
 Total energy in the final basis set =   -13955.7548520205

 --------------------------------------------------------------
             Orbital Energies (a.u.) and Symmetries
 --------------------------------------------------------------

 Alpha MOs, Restricted
 -- Occupied --                  
*******-1165.87 -176.30 -176.30 -165.71 -165.71 -165.71 -165.71
  1 A'    1 A"    2 A"    2 A'    3 A'    3 A"    4 A"    4 A'                 
-165.71 -165.71  -35.80  -35.80  -31.29  -31.29  -31.29  -31.29
  5 A'    5 A"    6 A'    6 A"    7 A"    7 A'    8 A'    8 A"                 
-31.288 -31.288 -22.945 -22.945 -22.944 -22.944 -22.943 -22.943
  9 A'    9 A"   10 A"   10 A'   11 A'   11 A"   12 A'   12 A"                 
-22.939 -22.939 -22.939 -22.939 -10.281 -10.209 -10.209  -6.350
 13 A'   13 A"   14 A"   14 A'   15 A'   16 A'   17 A'   15 A"                 
 -6.350  -4.763  -4.763  -4.748  -4.748  -4.748  -4.748  -2.028
 18 A'   16 A"   19 A'   17 A"   20 A'   18 A"   21 A'   22 A'                 
 -2.028  -2.024  -2.024  -2.024  -2.024  -2.011  -2.011  -2.011
 19 A"   23 A'   20 A"   24 A'   21 A"   25 A'   22 A"   26 A'                 
 -2.011  -0.898  -0.691  -0.653  -0.638  -0.563  -0.509  -0.462
 23 A"   27 A'   28 A'   24 A"   29 A'   30 A'   25 A"   31 A'                 
 -0.403  -0.369  -0.352  -0.342  -0.281  -0.270  -0.262  -0.261
 26 A"   32 A'   27 A"   33 A'   34 A'   28 A"   35 A'   29 A"                 
 -- Virtual --                   
 -0.087  -0.046  -0.005   0.014   0.026   0.034   0.049   0.064
 36 A'   30 A"   37 A'   38 A'   31 A"   39 A'   32 A"   40 A'                 
  0.067   0.073   0.089   0.089   0.111   0.118   0.123   0.130
 41 A'   42 A'   33 A"   43 A'   44 A'   45 A'   46 A'   34 A"                 
  0.142   0.159   0.163   0.171   0.185   0.199   0.208   0.225
 35 A"   47 A'   48 A'   36 A"   49 A'   50 A'   37 A"   51 A'                 
  0.228   0.240   0.246   0.260   0.264   0.282   0.289   0.379
 38 A"   39 A"   40 A"   52 A'   53 A'   54 A'   55 A'   56 A'                 
  0.395   0.402   0.404   0.436   0.438   0.447   0.452   0.454
 57 A'   41 A"   42 A"   43 A"   58 A'   59 A'   44 A"   60 A'                 
  0.473   0.486   0.518   0.552   0.583   0.584   0.615   0.620
 45 A"   61 A'   46 A"   62 A'   63 A'   47 A"   64 A'   65 A'                 
  0.639   0.648   0.665   0.675   0.716   0.725   0.744   0.762
 48 A"   49 A"   66 A'   67 A'   50 A"   68 A'   51 A"   69 A'                 
  0.850   0.907   1.014   1.173   1.183   1.272   1.284   1.331
 70 A'   71 A'   72 A'   52 A"   73 A'   53 A"   54 A"   55 A"                 
  1.341   1.365   1.372   1.396   1.432   1.463   1.516   1.517
 56 A"   74 A'   75 A'   76 A'   57 A"   77 A'   78 A'   58 A"                 
  1.527   1.615   1.625   1.687   1.710   1.720   1.798   1.800
 59 A"   79 A'   60 A"   80 A'   81 A'   61 A"   82 A'   83 A'                 
  1.911   1.950   2.033   2.044   2.193   2.194   2.218   2.221
 84 A'   62 A"   63 A"   85 A'   86 A'   87 A'   64 A"   88 A'                 
  2.455   2.477   2.551   2.618   2.631   2.679   2.714   2.821
 89 A'   65 A"   66 A"   90 A'   67 A"   91 A'   92 A'   93 A'                 
  2.885   2.931   2.941   3.166   3.451   3.624   3.751   3.820
 94 A'   68 A"   69 A"   95 A'   96 A'   70 A"   97 A'   71 A"                 
  3.974   3.976   3.979   4.013   4.067   4.074   4.081   4.171
 72 A"   73 A"   98 A'   99 A'   74 A"   75 A"  100 A'  101 A'                 
  4.237   4.289   4.355   4.410   4.429   6.011   6.026   6.041
102 A'   76 A"  103 A'  104 A'   77 A"   78 A"   79 A"  105 A'                 
  6.050   6.075   6.113  23.607  23.853  23.869  27.844  27.876
106 A'  107 A'   80 A"  108 A'  109 A'  110 A'  111 A'   81 A"                 
 28.350  28.362  28.366  28.380  28.394  28.396  28.542  28.543
 82 A"   83 A"  112 A'  113 A'  114 A'   84 A"   85 A"   86 A"                 
 28.545  28.558  28.578  28.581  28.591  28.635  28.684  28.716
115 A'  116 A'   87 A"   88 A"  117 A'  118 A'  119 A'   89 A"                 
127.893 127.901 127.916 127.918 127.931 127.952 151.647 151.673
 90 A"   91 A"  120 A'  121 A'  122 A'   92 A"  123 A'   93 A"                 
*******1901.836
124 A'   94 A"                                                                 

 Beta MOs, Restricted
 -- Occupied --                  
*******-1165.87 -176.30 -176.30 -165.71 -165.71 -165.71 -165.71
  1 A'    1 A"    2 A"    2 A'    3 A'    3 A"    4 A"    4 A'                 
-165.71 -165.71  -35.80  -35.80  -31.29  -31.29  -31.29  -31.29
  5 A'    5 A"    6 A'    6 A"    7 A"    7 A'    8 A'    8 A"                 
-31.288 -31.288 -22.945 -22.945 -22.944 -22.944 -22.943 -22.943
  9 A'    9 A"   10 A"   10 A'   11 A'   11 A"   12 A'   12 A"                 
-22.939 -22.939 -22.939 -22.939 -10.281 -10.209 -10.209  -6.350
 13 A'   13 A"   14 A"   14 A'   15 A'   16 A'   17 A'   15 A"                 
 -6.350  -4.763  -4.763  -4.748  -4.748  -4.748  -4.748  -2.028
 18 A'   16 A"   19 A'   17 A"   20 A'   18 A"   21 A'   22 A'                 
 -2.028  -2.024  -2.024  -2.024  -2.024  -2.011  -2.011  -2.011
 19 A"   23 A'   20 A"   24 A'   21 A"   25 A'   22 A"   26 A'                 
 -2.011  -0.898  -0.691  -0.653  -0.638  -0.563  -0.509  -0.462
 23 A"   27 A'   28 A'   24 A"   29 A'   30 A'   25 A"   31 A'                 
 -0.403  -0.369  -0.352  -0.342  -0.281  -0.270  -0.262  -0.261
 26 A"   32 A'   27 A"   33 A'   34 A'   28 A"   35 A'   29 A"                 
 -- Virtual --                   
 -0.087  -0.046  -0.005   0.014   0.026   0.034   0.049   0.064
 36 A'   30 A"   37 A'   38 A'   31 A"   39 A'   32 A"   40 A'                 
  0.067   0.073   0.089   0.089   0.111   0.118   0.123   0.130
 41 A'   42 A'   33 A"   43 A'   44 A'   45 A'   46 A'   34 A"                 
  0.142   0.159   0.163   0.171   0.185   0.199   0.208   0.225
 35 A"   47 A'   48 A'   36 A"   49 A'   50 A'   37 A"   51 A'                 
  0.228   0.240   0.246   0.260   0.264   0.282   0.289   0.379
 38 A"   39 A"   40 A"   52 A'   53 A'   54 A'   55 A'   56 A'                 
  0.395   0.402   0.404   0.436   0.438   0.447   0.452   0.454
 57 A'   41 A"   42 A"   43 A"   58 A'   59 A'   44 A"   60 A'                 
  0.473   0.486   0.518   0.552   0.583   0.584   0.615   0.620
 45 A"   61 A'   46 A"   62 A'   63 A'   47 A"   64 A'   65 A'                 
  0.639   0.648   0.665   0.675   0.716   0.725   0.744   0.762
 48 A"   49 A"   66 A'   67 A'   50 A"   68 A'   51 A"   69 A'                 
  0.850   0.907   1.014   1.173   1.183   1.272   1.284   1.331
 70 A'   71 A'   72 A'   52 A"   73 A'   53 A"   54 A"   55 A"                 
  1.341   1.365   1.372   1.396   1.432   1.463   1.516   1.517
 56 A"   74 A'   75 A'   76 A'   57 A"   77 A'   78 A'   58 A"                 
  1.527   1.615   1.625   1.687   1.710   1.720   1.798   1.800
 59 A"   79 A'   60 A"   80 A'   81 A'   61 A"   82 A'   83 A'                 
  1.911   1.950   2.033   2.044   2.193   2.194   2.218   2.221
 84 A'   62 A"   63 A"   85 A'   86 A'   87 A'   64 A"   88 A'                 
  2.455   2.477   2.551   2.618   2.631   2.679   2.714   2.821
 89 A'   65 A"   66 A"   90 A'   67 A"   91 A'   92 A'   93 A'                 
  2.885   2.931   2.941   3.166   3.451   3.624   3.751   3.820
 94 A'   68 A"   69 A"   95 A'   96 A'   70 A"   97 A'   71 A"                 
  3.974   3.976   3.979   4.013   4.067   4.074   4.081   4.171
 72 A"   73 A"   98 A'   99 A'   74 A"   75 A"  100 A'  101 A'                 
  4.237   4.289   4.355   4.410   4.429   6.011   6.026   6.041
102 A'   76 A"  103 A'  104 A'   77 A"   78 A"   79 A"  105 A'                 
  6.050   6.075   6.113  23.607  23.853  23.869  27.844  27.876
106 A'  107 A'   80 A"  108 A'  109 A'  110 A'  111 A'   81 A"                 
 28.350  28.362  28.366  28.380  28.394  28.396  28.542  28.543
 82 A"   83 A"  112 A'  113 A'  114 A'   84 A"   85 A"   86 A"                 
 28.545  28.558  28.578  28.581  28.591  28.635  28.684  28.716
115 A'  116 A'   87 A"   88 A"  117 A'  118 A'  119 A'   89 A"                 
127.893 127.901 127.916 127.918 127.931 127.952 151.647 151.673
 90 A"   91 A"  120 A'  121 A'  122 A'   92 A"  123 A'   93 A"                 
*******1901.836
124 A'   94 A"                                                                 
 --------------------------------------------------------------

          Ground-State Mulliken Net Atomic Charges

     Atom                 Charge (a.u.)
  ----------------------------------------
      1 C                    -0.381121
      2 C                    -0.381099
      3 C                    -0.040193
      4 H                     0.158158
      5 H                     0.158158
      6 I                     0.084898
      7 I                     0.084898
      8 H                     0.158151
      9 H                     0.158151
  ----------------------------------------
  Sum of atomic charges =     0.000000

 -----------------------------------------------------------------
                    Cartesian Multipole Moments
 -----------------------------------------------------------------
    Charge (ESU x 10^10)
                -0.0000
    Dipole Moment (Debye)
         X       0.0003      Y       1.9142      Z      -0.0000
       Tot       1.9142
    Quadrupole Moments (Debye-Ang)
        XX     -76.3993     XY       0.0013     YY     -71.8048
        XZ      -0.0000     YZ      -0.0000     ZZ     -74.2870
    Octopole Moments (Debye-Ang^2)
       XXX       0.0572    XXY      -7.7786    XYY       0.0176
       YYY     -33.8802    XXZ      -0.0000    XYZ      -0.0000
       YYZ      -0.0000    XZZ       0.0132    YZZ     -21.0862
       ZZZ       0.0000
    Hexadecapole Moments (Debye-Ang^3)
      XXXX    -170.7578   XXXY      -0.0371   XXYY    -108.3555
      XYYY      -0.0394   YYYY    -546.9125   XXXZ      -0.0000
      XXYZ      -0.0000   XYYZ      -0.0000   YYYZ      -0.0000
      XXZZ    -244.2134   XYZZ      -0.0017   YYZZ    -282.4683
      XZZZ      -0.0000   YZZZ      -0.0000   ZZZZ   -1210.0822
 -----------------------------------------------------------------
 Calculating analytic gradient of the SCF energy
 Gradient of SCF Energy
            1           2           3           4           5           6
    1   0.0022304  -0.0022153   0.0000266  -0.0000698  -0.0000698  -0.0000176
    2   0.0046091   0.0046036  -0.0075336  -0.0002867  -0.0002867  -0.0002730
    3   0.0000000   0.0000000   0.0000000   0.0000438  -0.0000438   0.0018426
            7           8           9
    1  -0.0000176   0.0000667   0.0000667
    2  -0.0002730  -0.0002798  -0.0002798
    3  -0.0018426  -0.0000426   0.0000426
 Max gradient component =       7.534E-03
 RMS gradient           =       2.076E-03
 Gradient time:  CPU 10.88 s  wall 2.78 s
 Geometry Optimization Parameters
   NAtoms,    NIC,     NZ,  NCons,   NDum,   NFix, NCnnct, MaxDiis
        9      69       9       0       0       0       0       0

 Cartesian Hessian Update
 Hessian Updated using BFGS Update


** GEOMETRY OPTIMIZATION IN DELOCALIZED INTERNAL COORDINATES **
   Searching for a Minimum

   Optimization Cycle:   2

                       Coordinates (Angstroms)
     ATOM                X               Y               Z
      1  C         0.7594365897    2.1224877375    0.0000000000
      2  C        -0.7589573378    2.1226768989    0.0000000000
      3  C         0.0000494414    0.8173442278    0.0000000000
      4  H        -1.2736755577    2.3949776055    0.9130160110
      5  H        -1.2736755577    2.3949776055   -0.9130160110
      6  I        -0.0003745630   -0.3560738776    1.8360289450
      7  I        -0.0003745630   -0.3560738776   -1.8360289450
      8  H         1.2741822005    2.3947222237   -0.9130183975
      9  H         1.2741822005    2.3947222237    0.9130183975
   Point Group: cs    Number of degrees of freedom:    12


   Energy is -13955.754852020

 Hessian Updated using BFGS Update

 12 Hessian modes will be used to form the next step
  Hessian Eigenvalues:
     0.020947    0.021757    0.030782    0.088584    0.091291    0.120581
     0.142425    0.225114    0.251102    0.266394    0.348126    0.350463

 Minimum Search - Taking Simple RFO Step
 Searching for Lamda that Minimizes Along All modes
 Value Taken    Lamda =  -0.00025353
 Step Taken.  Stepsize is  0.041932

                             Maximum     Tolerance    Cnvgd?
         Gradient           0.004853      0.000300      NO
         Displacement       0.028661      0.001200      NO
         Energy change     -0.002202      0.000001      NO


 New Cartesian Coordinates Obtained by Inverse Iteration

 Displacement from previous Coordinates is:  0.035773
 ----------------------------------------------------------------
             Standard Nuclear Orientation (Angstroms)
    I     Atom           X                Y                Z
 ----------------------------------------------------------------
    1      C       0.7578646133     2.1183439209     0.0000000000
    2      C      -0.7576446331     2.1187234414     0.0000000000
    3      C      -0.0001932836     0.8242572777     0.0000000000
    4      H      -1.2702769284     2.3939614624     0.9127893679
    5      H      -1.2702769284     2.3939614624    -0.9127893679
    6      I      -0.0000344306    -0.3529525498     1.8260409349
    7      I      -0.0000344306    -0.3529525498    -1.8260409349
    8      H       1.2706944372     2.3932091511    -0.9127905802
    9      H       1.2706944372     2.3932091511     0.9127905802
 ----------------------------------------------------------------
 Molecular Point Group                 Cs    NOp =  2
 Largest Abelian Subgroup              Cs    NOp =  2
 Nuclear Repulsion Energy =   900.0208564067 hartrees
 There are       64 alpha and       64 beta electrons
 Applying Cartesian multipole field
    Component          Value
    ---------          -----
     (2,0,0)        1.00000E-11
     (0,2,0)        2.00000E-11
     (0,0,2)       -3.00000E-11
 Nucleus-field energy     =    -0.0000000310 hartrees
 Requested basis set is 6-311++G(d,p)
 There are 86 shells and 218 basis functions
 A cutoff of  1.0D-11 yielded   3065 shell pairs
 There are     20335 function pairs (     22801 Cartesian)
 Smallest overlap matrix eigenvalue = 6.37E-05
 Guess MOs from SCF MO coefficient file

 -----------------------------------------------------------------------
  General SCF calculation program by
  Eric Jon Sundstrom, Paul Horn, Yuezhi Mao, Dmitri Zuev, Alec White,
  David Stuck, Shaama M.S., Shane Yost, Joonho Lee, David Small,
  Daniel Levine, Susi Lehtola, Hugh Burton, Evgeny Epifanovsky
 -----------------------------------------------------------------------
 Exchange:     0.2000 Hartree-Fock + 0.0800 Slater + 0.7200 B88
 Correlation:  0.1900 VWN1RPA + 0.8100 LYP
 Using SG-1 standard quadrature grid
 using 4 threads for integral computing
 -------------------------------------------------------
 OpenMP Integral computing Module                
 Release: version 2.0, May 2017, Q-Chem Inc. Pleasanton 
 -------------------------------------------------------
 -------------------------------------------------------
 OpenMP BLAS3 based DFT computing Module                
 Release: version 1.0, May 2013, Q-Chem Inc. Pittsburgh 
 -------------------------------------------------------
 A restricted SCF calculation will be
 performed using DIIS
 SCF converges when DIIS error is below 1.0e-08
 ---------------------------------------
  Cycle       Energy         DIIS error
 ---------------------------------------
    1  -13955.7548911776      1.28e-04  
    2  -13955.7549197102      9.22e-05  
    3  -13955.7549208942      8.96e-05  
    4  -13955.7549712368      5.41e-06  
    5  -13955.7549714462      8.69e-07  
    6  -13955.7549714492      5.50e-07  
    7  -13955.7549714509      5.17e-08  
    8  -13955.7549714511      1.32e-08  
    9  -13955.7549714513      3.17e-09  Convergence criterion met
 ---------------------------------------
 SCF time:   CPU 31.98s  wall 8.00s 
 SCF   energy in the final basis set =   -13955.7549714513
 Total energy in the final basis set =   -13955.7549714513

 --------------------------------------------------------------
             Orbital Energies (a.u.) and Symmetries
 --------------------------------------------------------------

 Alpha MOs, Restricted
 -- Occupied --                  
*******-1165.87 -176.30 -176.30 -165.71 -165.71 -165.71 -165.71
  1 A'    1 A"    2 A"    2 A'    3 A'    3 A"    4 A"    4 A'                 
-165.71 -165.71  -35.80  -35.80  -31.29  -31.29  -31.29  -31.29
  5 A'    5 A"    6 A'    6 A"    7 A"    7 A'    8 A'    8 A"                 
-31.288 -31.288 -22.945 -22.945 -22.943 -22.943 -22.943 -22.943
  9 A'    9 A"   10 A"   10 A'   11 A'   11 A"   12 A'   12 A"                 
-22.939 -22.939 -22.939 -22.939 -10.280 -10.208 -10.208  -6.350
 13 A'   13 A"   14 A'   14 A"   15 A'   16 A'   17 A'   15 A"                 
 -6.350  -4.763  -4.763  -4.748  -4.748  -4.748  -4.748  -2.028
 18 A'   16 A"   19 A'   17 A"   20 A'   18 A"   21 A'   22 A'                 
 -2.028  -2.024  -2.024  -2.024  -2.024  -2.011  -2.011  -2.011
 19 A"   23 A'   20 A"   24 A'   21 A"   25 A'   22 A"   26 A'                 
 -2.011  -0.902  -0.692  -0.653  -0.638  -0.564  -0.510  -0.463
 23 A"   27 A'   28 A'   24 A"   29 A'   30 A'   25 A"   31 A'                 
 -0.403  -0.371  -0.352  -0.342  -0.282  -0.270  -0.262  -0.260
 26 A"   32 A'   27 A"   33 A'   34 A'   28 A"   35 A'   29 A"                 
 -- Virtual --                   
 -0.085  -0.046  -0.005   0.014   0.027   0.034   0.049   0.066
 36 A'   30 A"   37 A'   38 A'   31 A"   39 A'   32 A"   40 A'                 
  0.066   0.073   0.089   0.089   0.111   0.118   0.124   0.130
 41 A'   42 A'   33 A"   43 A'   44 A'   45 A'   46 A'   34 A"                 
  0.142   0.159   0.164   0.172   0.186   0.200   0.208   0.225
 35 A"   47 A'   48 A'   36 A"   49 A'   50 A'   37 A"   51 A'                 
  0.227   0.240   0.245   0.260   0.264   0.285   0.291   0.378
 38 A"   39 A"   40 A"   52 A'   53 A'   54 A'   55 A'   56 A'                 
  0.395   0.403   0.404   0.436   0.438   0.447   0.453   0.454
 57 A'   41 A"   42 A"   43 A"   58 A'   59 A'   44 A"   60 A'                 
  0.474   0.489   0.519   0.555   0.583   0.584   0.616   0.623
 45 A"   61 A'   46 A"   62 A'   47 A"   63 A'   64 A'   65 A'                 
  0.639   0.650   0.665   0.677   0.717   0.727   0.746   0.763
 48 A"   49 A"   66 A'   67 A'   50 A"   68 A'   51 A"   69 A'                 
  0.850   0.909   1.016   1.176   1.184   1.274   1.286   1.335
 70 A'   71 A'   72 A'   52 A"   73 A'   53 A"   54 A"   55 A"                 
  1.342   1.366   1.371   1.399   1.433   1.468   1.516   1.516
 56 A"   74 A'   75 A'   76 A'   57 A"   77 A'   78 A'   58 A"                 
  1.528   1.618   1.630   1.688   1.712   1.723   1.801   1.805
 59 A"   79 A'   60 A"   80 A'   81 A'   61 A"   82 A'   83 A'                 
  1.916   1.952   2.036   2.046   2.194   2.198   2.223   2.223
 84 A'   62 A"   63 A"   85 A'   86 A'   87 A'   88 A'   64 A"                 
  2.457   2.482   2.550   2.620   2.634   2.681   2.716   2.827
 89 A'   65 A"   66 A"   90 A'   67 A"   91 A'   92 A'   93 A'                 
  2.892   2.938   2.944   3.179   3.461   3.623   3.749   3.824
 94 A'   68 A"   69 A"   95 A'   96 A'   70 A"   97 A'   71 A"                 
  3.975   3.977   3.978   4.014   4.070   4.076   4.083   4.171
 72 A"   73 A"   98 A'   99 A'   74 A"   75 A"  100 A'  101 A'                 
  4.238   4.290   4.364   4.415   4.431   6.012   6.028   6.039
102 A'   76 A"  103 A'  104 A'   77 A"   78 A"   79 A"  105 A'                 
  6.051   6.076   6.116  23.622  23.863  23.878  27.847  27.877
106 A'  107 A'   80 A"  108 A'  109 A'  110 A'  111 A'   81 A"                 
 28.351  28.363  28.366  28.381  28.395  28.398  28.543  28.543
 82 A"   83 A"  112 A'  113 A'  114 A'   84 A"   85 A"   86 A"                 
 28.546  28.558  28.579  28.583  28.592  28.636  28.684  28.717
115 A'  116 A'   87 A"   88 A"  117 A'  118 A'  119 A'   89 A"                 
127.893 127.902 127.917 127.917 127.932 127.954 151.650 151.674
 90 A"   91 A"  120 A'  121 A'  122 A'   92 A"  123 A'   93 A"                 
*******1901.837
124 A'   94 A"                                                                 

 Beta MOs, Restricted
 -- Occupied --                  
*******-1165.87 -176.30 -176.30 -165.71 -165.71 -165.71 -165.71
  1 A'    1 A"    2 A"    2 A'    3 A'    3 A"    4 A"    4 A'                 
-165.71 -165.71  -35.80  -35.80  -31.29  -31.29  -31.29  -31.29
  5 A'    5 A"    6 A'    6 A"    7 A"    7 A'    8 A'    8 A"                 
-31.288 -31.288 -22.945 -22.945 -22.943 -22.943 -22.943 -22.943
  9 A'    9 A"   10 A"   10 A'   11 A'   11 A"   12 A'   12 A"                 
-22.939 -22.939 -22.939 -22.939 -10.280 -10.208 -10.208  -6.350
 13 A'   13 A"   14 A'   14 A"   15 A'   16 A'   17 A'   15 A"                 
 -6.350  -4.763  -4.763  -4.748  -4.748  -4.748  -4.748  -2.028
 18 A'   16 A"   19 A'   17 A"   20 A'   18 A"   21 A'   22 A'                 
 -2.028  -2.024  -2.024  -2.024  -2.024  -2.011  -2.011  -2.011
 19 A"   23 A'   20 A"   24 A'   21 A"   25 A'   22 A"   26 A'                 
 -2.011  -0.902  -0.692  -0.653  -0.638  -0.564  -0.510  -0.463
 23 A"   27 A'   28 A'   24 A"   29 A'   30 A'   25 A"   31 A'                 
 -0.403  -0.371  -0.352  -0.342  -0.282  -0.270  -0.262  -0.260
 26 A"   32 A'   27 A"   33 A'   34 A'   28 A"   35 A'   29 A"                 
 -- Virtual --                   
 -0.085  -0.046  -0.005   0.014   0.027   0.034   0.049   0.066
 36 A'   30 A"   37 A'   38 A'   31 A"   39 A'   32 A"   40 A'                 
  0.066   0.073   0.089   0.089   0.111   0.118   0.124   0.130
 41 A'   42 A'   33 A"   43 A'   44 A'   45 A'   46 A'   34 A"                 
  0.142   0.159   0.164   0.172   0.186   0.200   0.208   0.225
 35 A"   47 A'   48 A'   36 A"   49 A'   50 A'   37 A"   51 A'                 
  0.227   0.240   0.245   0.260   0.264   0.285   0.291   0.378
 38 A"   39 A"   40 A"   52 A'   53 A'   54 A'   55 A'   56 A'                 
  0.395   0.403   0.404   0.436   0.438   0.447   0.453   0.454
 57 A'   41 A"   42 A"   43 A"   58 A'   59 A'   44 A"   60 A'                 
  0.474   0.489   0.519   0.555   0.583   0.584   0.616   0.623
 45 A"   61 A'   46 A"   62 A'   47 A"   63 A'   64 A'   65 A'                 
  0.639   0.650   0.665   0.677   0.717   0.727   0.746   0.763
 48 A"   49 A"   66 A'   67 A'   50 A"   68 A'   51 A"   69 A'                 
  0.850   0.909   1.016   1.176   1.184   1.274   1.286   1.335
 70 A'   71 A'   72 A'   52 A"   73 A'   53 A"   54 A"   55 A"                 
  1.342   1.366   1.371   1.399   1.433   1.468   1.516   1.516
 56 A"   74 A'   75 A'   76 A'   57 A"   77 A'   78 A'   58 A"                 
  1.528   1.618   1.630   1.688   1.712   1.723   1.801   1.805
 59 A"   79 A'   60 A"   80 A'   81 A'   61 A"   82 A'   83 A'                 
  1.916   1.952   2.036   2.046   2.194   2.198   2.223   2.223
 84 A'   62 A"   63 A"   85 A'   86 A'   87 A'   88 A'   64 A"                 
  2.457   2.482   2.550   2.620   2.634   2.681   2.716   2.827
 89 A'   65 A"   66 A"   90 A'   67 A"   91 A'   92 A'   93 A'                 
  2.892   2.938   2.944   3.179   3.461   3.623   3.749   3.824
 94 A'   68 A"   69 A"   95 A'   96 A'   70 A"   97 A'   71 A"                 
  3.975   3.977   3.978   4.014   4.070   4.076   4.083   4.171
 72 A"   73 A"   98 A'   99 A'   74 A"   75 A"  100 A'  101 A'                 
  4.238   4.290   4.364   4.415   4.431   6.012   6.028   6.039
102 A'   76 A"  103 A'  104 A'   77 A"   78 A"   79 A"  105 A'                 
  6.051   6.076   6.116  23.622  23.863  23.878  27.847  27.877
106 A'  107 A'   80 A"  108 A'  109 A'  110 A'  111 A'   81 A"                 
 28.351  28.363  28.366  28.381  28.395  28.398  28.543  28.543
 82 A"   83 A"  112 A'  113 A'  114 A'   84 A"   85 A"   86 A"                 
 28.546  28.558  28.579  28.583  28.592  28.636  28.684  28.717
115 A'  116 A'   87 A"   88 A"  117 A'  118 A'  119 A'   89 A"                 
127.893 127.902 127.917 127.917 127.932 127.954 151.650 151.674
 90 A"   91 A"  120 A'  121 A'  122 A'   92 A"  123 A'   93 A"                 
*******1901.837
124 A'   94 A"                                                                 
 --------------------------------------------------------------

          Ground-State Mulliken Net Atomic Charges

     Atom                 Charge (a.u.)
  ----------------------------------------
      1 C                    -0.381252
      2 C                    -0.381282
      3 C                    -0.042489
      4 H                     0.158277
      5 H                     0.158277
      6 I                     0.085945
      7 I                     0.085945
      8 H                     0.158289
      9 H                     0.158289
  ----------------------------------------
  Sum of atomic charges =     0.000000

 -----------------------------------------------------------------
                    Cartesian Multipole Moments
 -----------------------------------------------------------------
    Charge (ESU x 10^10)
                 0.0000
    Dipole Moment (Debye)
         X       0.0004      Y       1.9102      Z       0.0000
       Tot       1.9102
    Quadrupole Moments (Debye-Ang)
        XX     -76.3887     XY      -0.0010     YY     -71.7756
        XZ      -0.0000     YZ      -0.0000     ZZ     -74.3377
    Octopole Moments (Debye-Ang^2)
       XXX       0.0062    XXY      -7.9777    XYY      -0.0026
       YYY     -34.3505    XXZ       0.0000    XYZ       0.0000
       YYZ       0.0000    XZZ       0.0046    YZZ     -21.1882
       ZZZ       0.0000
    Hexadecapole Moments (Debye-Ang^3)
      XXXX    -170.4915   XXXY       0.0002   XXYY    -108.1001
      XYYY      -0.0219   YYYY    -544.8604   XXXZ      -0.0000
      XXYZ      -0.0000   XYYZ      -0.0000   YYYZ       0.0000
      XXZZ    -242.0528   XYZZ      -0.0048   YYZZ    -280.0431
      XZZZ      -0.0000   YZZZ      -0.0000   ZZZZ   -1199.4053
 -----------------------------------------------------------------
 Calculating analytic gradient of the SCF energy
 Gradient of SCF Energy
            1           2           3           4           5           6
    1  -0.0011014   0.0010884  -0.0000263   0.0002947   0.0002947   0.0000150
    2   0.0004920   0.0004940  -0.0010426  -0.0003347  -0.0003347   0.0007077
    3  -0.0000000  -0.0000000  -0.0000000  -0.0001056   0.0001056  -0.0003133
            7           8           9
    1   0.0000150  -0.0002900  -0.0002900
    2   0.0007077  -0.0003447  -0.0003447
    3   0.0003133   0.0001048  -0.0001048
 Max gradient component =       1.101E-03
 RMS gradient           =       4.721E-04
 Gradient time:  CPU 10.97 s  wall 2.80 s
 Geometry Optimization Parameters
   NAtoms,    NIC,     NZ,  NCons,   NDum,   NFix, NCnnct, MaxDiis
        9      69       9       0       0       0       0       0

 Cartesian Hessian Update
 Hessian Updated using BFGS Update


** GEOMETRY OPTIMIZATION IN DELOCALIZED INTERNAL COORDINATES **
   Searching for a Minimum

   Optimization Cycle:   3

                       Coordinates (Angstroms)
     ATOM                X               Y               Z
      1  C         0.7578646133    2.1183439209    0.0000000000
      2  C        -0.7576446331    2.1187234414    0.0000000000
      3  C        -0.0001932836    0.8242572777    0.0000000000
      4  H        -1.2702769284    2.3939614624    0.9127893679
      5  H        -1.2702769284    2.3939614624   -0.9127893679
      6  I        -0.0000344306   -0.3529525498    1.8260409349
      7  I        -0.0000344306   -0.3529525498   -1.8260409349
      8  H         1.2706944372    2.3932091511   -0.9127905802
      9  H         1.2706944372    2.3932091511    0.9127905802
   Point Group: cs    Number of degrees of freedom:    12


   Energy is -13955.754971451

 Hessian Updated using BFGS Update

 12 Hessian modes will be used to form the next step
  Hessian Eigenvalues:
     0.020870    0.020949    0.030790    0.088584    0.092362    0.108442
     0.142006    0.250552    0.251193    0.292463    0.348126    0.351112

 Minimum Search - Taking Simple RFO Step
 Searching for Lamda that Minimizes Along All modes
 Value Taken    Lamda =  -0.00002673
 Step Taken.  Stepsize is  0.018460

                             Maximum     Tolerance    Cnvgd?
         Gradient           0.001657      0.000300      NO
         Displacement       0.011832      0.001200      NO
         Energy change     -0.000119      0.000001      NO


 New Cartesian Coordinates Obtained by Inverse Iteration

 Displacement from previous Coordinates is:  0.017311
 ----------------------------------------------------------------
             Standard Nuclear Orientation (Angstroms)
    I     Atom           X                Y                Z
 ----------------------------------------------------------------
    1      C       0.7590236839     2.1180674793     0.0000000000
    2      C      -0.7585805465     2.1182884376     0.0000000000
    3      C       0.0000163123     0.8248020245     0.0000000000
    4      H      -1.2709571311     2.3963128262     0.9125877133
    5      H      -1.2709571311     2.3963128262    -0.9125877133
    6      I      -0.0003262136    -0.3580003247     1.8252588731
    7      I      -0.0003262136    -0.3580003247    -1.8252588731
    8      H       1.2714500463     2.3959889115    -0.9125902201
    9      H       1.2714500463     2.3959889115     0.9125902201
 ----------------------------------------------------------------
 Molecular Point Group                 Cs    NOp =  2
 Largest Abelian Subgroup              Cs    NOp =  2
 Nuclear Repulsion Energy =   899.6589225490 hartrees
 There are       64 alpha and       64 beta electrons
 Applying Cartesian multipole field
    Component          Value
    ---------          -----
     (2,0,0)        1.00000E-11
     (0,2,0)        2.00000E-11
     (0,0,2)       -3.00000E-11
 Nucleus-field energy     =    -0.0000000310 hartrees
 Requested basis set is 6-311++G(d,p)
 There are 86 shells and 218 basis functions
 A cutoff of  1.0D-11 yielded   3065 shell pairs
 There are     20335 function pairs (     22801 Cartesian)
 Smallest overlap matrix eigenvalue = 6.34E-05
 Guess MOs from SCF MO coefficient file

 -----------------------------------------------------------------------
  General SCF calculation program by
  Eric Jon Sundstrom, Paul Horn, Yuezhi Mao, Dmitri Zuev, Alec White,
  David Stuck, Shaama M.S., Shane Yost, Joonho Lee, David Small,
  Daniel Levine, Susi Lehtola, Hugh Burton, Evgeny Epifanovsky
 -----------------------------------------------------------------------
 Exchange:     0.2000 Hartree-Fock + 0.0800 Slater + 0.7200 B88
 Correlation:  0.1900 VWN1RPA + 0.8100 LYP
 Using SG-1 standard quadrature grid
 using 4 threads for integral computing
 -------------------------------------------------------
 OpenMP Integral computing Module                
 Release: version 2.0, May 2017, Q-Chem Inc. Pleasanton 
 -------------------------------------------------------
 -------------------------------------------------------
 OpenMP BLAS3 based DFT computing Module                
 Release: version 1.0, May 2013, Q-Chem Inc. Pittsburgh 
 -------------------------------------------------------
 A restricted SCF calculation will be
 performed using DIIS
 SCF converges when DIIS error is below 1.0e-08
 ---------------------------------------
  Cycle       Energy         DIIS error
 ---------------------------------------
    1  -13955.7549801582      3.27e-05  
    2  -13955.7549869451      1.56e-05  
    3  -13955.7549854519      2.20e-05  
    4  -13955.7549885408      2.60e-06  
    5  -13955.7549885838      6.72e-07  
    6  -13955.7549885863      2.75e-07  
    7  -13955.7549885870      3.08e-08  
    8  -13955.7549885868      5.73e-09  Convergence criterion met
 ---------------------------------------
 SCF time:   CPU 28.42s  wall 7.00s 
 SCF   energy in the final basis set =   -13955.7549885868
 Total energy in the final basis set =   -13955.7549885868

 --------------------------------------------------------------
             Orbital Energies (a.u.) and Symmetries
 --------------------------------------------------------------

 Alpha MOs, Restricted
 -- Occupied --                  
*******-1165.87 -176.30 -176.30 -165.71 -165.71 -165.71 -165.71
  1 A'    1 A"    2 A"    2 A'    3 A'    3 A"    4 A"    4 A'                 
-165.71 -165.71  -35.80  -35.80  -31.29  -31.29  -31.29  -31.29
  5 A'    5 A"    6 A'    6 A"    7 A"    7 A'    8 A'    8 A"                 
-31.288 -31.288 -22.945 -22.945 -22.943 -22.943 -22.943 -22.943
  9 A'    9 A"   10 A"   10 A'   11 A'   11 A"   12 A'   12 A"                 
-22.939 -22.939 -22.939 -22.939 -10.281 -10.209 -10.208  -6.350
 13 A'   13 A"   14 A'   14 A"   15 A'   16 A'   17 A'   15 A"                 
 -6.350  -4.763  -4.763  -4.748  -4.748  -4.748  -4.748  -2.028
 18 A'   16 A"   19 A'   17 A"   20 A'   18 A"   21 A'   22 A'                 
 -2.028  -2.024  -2.024  -2.024  -2.024  -2.011  -2.011  -2.011
 19 A"   23 A'   20 A"   24 A'   21 A"   25 A'   22 A"   26 A'                 
 -2.011  -0.902  -0.691  -0.653  -0.638  -0.564  -0.509  -0.463
 23 A"   27 A'   28 A'   24 A"   29 A'   30 A'   25 A"   31 A'                 
 -0.403  -0.372  -0.351  -0.342  -0.282  -0.270  -0.262  -0.260
 26 A"   32 A'   27 A"   33 A'   34 A'   28 A"   35 A'   29 A"                 
 -- Virtual --                   
 -0.086  -0.046  -0.005   0.014   0.027   0.034   0.049   0.066
 36 A'   30 A"   37 A'   38 A'   31 A"   39 A'   32 A"   40 A'                 
  0.066   0.073   0.089   0.089   0.111   0.118   0.124   0.130
 41 A'   42 A'   33 A"   43 A'   44 A'   45 A'   46 A'   34 A"                 
  0.142   0.159   0.164   0.172   0.186   0.200   0.208   0.225
 35 A"   47 A'   48 A'   36 A"   49 A'   50 A'   37 A"   51 A'                 
  0.227   0.240   0.244   0.260   0.264   0.285   0.291   0.378
 38 A"   39 A"   40 A"   52 A'   53 A'   54 A'   55 A'   56 A'                 
  0.394   0.403   0.404   0.436   0.438   0.447   0.453   0.454
 57 A'   41 A"   42 A"   43 A"   58 A'   59 A'   44 A"   60 A'                 
  0.474   0.489   0.519   0.554   0.583   0.584   0.616   0.623
 45 A"   61 A'   46 A"   62 A'   63 A'   47 A"   64 A'   65 A'                 
  0.637   0.650   0.665   0.677   0.715   0.726   0.746   0.762
 48 A"   49 A"   66 A'   67 A'   50 A"   68 A'   51 A"   69 A'                 
  0.849   0.909   1.016   1.176   1.184   1.273   1.286   1.334
 70 A'   71 A'   72 A'   52 A"   73 A'   53 A"   54 A"   55 A"                 
  1.342   1.366   1.370   1.399   1.432   1.467   1.515   1.517
 56 A"   74 A'   75 A'   76 A'   57 A"   77 A'   78 A'   58 A"                 
  1.528   1.617   1.629   1.688   1.713   1.724   1.798   1.806
 59 A"   79 A'   60 A"   80 A'   81 A'   61 A"   82 A'   83 A'                 
  1.916   1.950   2.034   2.044   2.195   2.198   2.222   2.222
 84 A'   62 A"   63 A"   85 A'   86 A'   87 A'   64 A"   88 A'                 
  2.456   2.483   2.549   2.617   2.634   2.679   2.716   2.826
 89 A'   65 A"   66 A"   90 A'   67 A"   91 A'   92 A'   93 A'                 
  2.892   2.937   2.940   3.178   3.459   3.621   3.746   3.823
 94 A'   68 A"   69 A"   95 A'   96 A'   70 A"   97 A'   71 A"                 
  3.975   3.977   3.978   4.014   4.070   4.075   4.083   4.170
 72 A"   73 A"   98 A'   99 A'   74 A"   75 A"  100 A'  101 A'                 
  4.237   4.289   4.364   4.416   4.430   6.012   6.028   6.038
102 A'   76 A"  103 A'  104 A'   77 A"   78 A"   79 A"  105 A'                 
  6.051   6.076   6.115  23.622  23.860  23.878  27.847  27.876
106 A'  107 A'   80 A"  108 A'  109 A'  110 A'  111 A'   81 A"                 
 28.351  28.363  28.366  28.381  28.394  28.398  28.543  28.543
 82 A"   83 A"  112 A'  113 A'  114 A'   84 A"   85 A"   86 A"                 
 28.545  28.558  28.579  28.583  28.592  28.636  28.684  28.717
115 A'  116 A'   87 A"   88 A"  117 A'  118 A'  119 A'   89 A"                 
127.893 127.902 127.916 127.917 127.931 127.954 151.650 151.673
 90 A"   91 A"  120 A'  121 A'  122 A'   92 A"  123 A'   93 A"                 
*******1901.837
124 A'   94 A"                                                                 

 Beta MOs, Restricted
 -- Occupied --                  
*******-1165.87 -176.30 -176.30 -165.71 -165.71 -165.71 -165.71
  1 A'    1 A"    2 A"    2 A'    3 A'    3 A"    4 A"    4 A'                 
-165.71 -165.71  -35.80  -35.80  -31.29  -31.29  -31.29  -31.29
  5 A'    5 A"    6 A'    6 A"    7 A"    7 A'    8 A'    8 A"                 
-31.288 -31.288 -22.945 -22.945 -22.943 -22.943 -22.943 -22.943
  9 A'    9 A"   10 A"   10 A'   11 A'   11 A"   12 A'   12 A"                 
-22.939 -22.939 -22.939 -22.939 -10.281 -10.209 -10.208  -6.350
 13 A'   13 A"   14 A'   14 A"   15 A'   16 A'   17 A'   15 A"                 
 -6.350  -4.763  -4.763  -4.748  -4.748  -4.748  -4.748  -2.028
 18 A'   16 A"   19 A'   17 A"   20 A'   18 A"   21 A'   22 A'                 
 -2.028  -2.024  -2.024  -2.024  -2.024  -2.011  -2.011  -2.011
 19 A"   23 A'   20 A"   24 A'   21 A"   25 A'   22 A"   26 A'                 
 -2.011  -0.902  -0.691  -0.653  -0.638  -0.564  -0.509  -0.463
 23 A"   27 A'   28 A'   24 A"   29 A'   30 A'   25 A"   31 A'                 
 -0.403  -0.372  -0.351  -0.342  -0.282  -0.270  -0.262  -0.260
 26 A"   32 A'   27 A"   33 A'   34 A'   28 A"   35 A'   29 A"                 
 -- Virtual --                   
 -0.086  -0.046  -0.005   0.014   0.027   0.034   0.049   0.066
 36 A'   30 A"   37 A'   38 A'   31 A"   39 A'   32 A"   40 A'                 
  0.066   0.073   0.089   0.089   0.111   0.118   0.124   0.130
 41 A'   42 A'   33 A"   43 A'   44 A'   45 A'   46 A'   34 A"                 
  0.142   0.159   0.164   0.172   0.186   0.200   0.208   0.225
 35 A"   47 A'   48 A'   36 A"   49 A'   50 A'   37 A"   51 A'                 
  0.227   0.240   0.244   0.260   0.264   0.285   0.291   0.378
 38 A"   39 A"   40 A"   52 A'   53 A'   54 A'   55 A'   56 A'                 
  0.394   0.403   0.404   0.436   0.438   0.447   0.453   0.454
 57 A'   41 A"   42 A"   43 A"   58 A'   59 A'   44 A"   60 A'                 
  0.474   0.489   0.519   0.554   0.583   0.584   0.616   0.623
 45 A"   61 A'   46 A"   62 A'   63 A'   47 A"   64 A'   65 A'                 
  0.637   0.650   0.665   0.677   0.715   0.726   0.746   0.762
 48 A"   49 A"   66 A'   67 A'   50 A"   68 A'   51 A"   69 A'                 
  0.849   0.909   1.016   1.176   1.184   1.273   1.286   1.334
 70 A'   71 A'   72 A'   52 A"   73 A'   53 A"   54 A"   55 A"                 
  1.342   1.366   1.370   1.399   1.432   1.467   1.515   1.517
 56 A"   74 A'   75 A'   76 A'   57 A"   77 A'   78 A'   58 A"                 
  1.528   1.617   1.629   1.688   1.713   1.724   1.798   1.806
 59 A"   79 A'   60 A"   80 A'   81 A'   61 A"   82 A'   83 A'                 
  1.916   1.950   2.034   2.044   2.195   2.198   2.222   2.222
 84 A'   62 A"   63 A"   85 A'   86 A'   87 A'   64 A"   88 A'                 
  2.456   2.483   2.549   2.617   2.634   2.679   2.716   2.826
 89 A'   65 A"   66 A"   90 A'   67 A"   91 A'   92 A'   93 A'                 
  2.892   2.937   2.940   3.178   3.459   3.621   3.746   3.823
 94 A'   68 A"   69 A"   95 A'   96 A'   70 A"   97 A'   71 A"                 
  3.975   3.977   3.978   4.014   4.070   4.075   4.083   4.170
 72 A"   73 A"   98 A'   99 A'   74 A"   75 A"  100 A'  101 A'                 
  4.237   4.289   4.364   4.416   4.430   6.012   6.028   6.038
102 A'   76 A"  103 A'  104 A'   77 A"   78 A"   79 A"  105 A'                 
  6.051   6.076   6.115  23.622  23.860  23.878  27.847  27.876
106 A'  107 A'   80 A"  108 A'  109 A'  110 A'  111 A'   81 A"                 
 28.351  28.363  28.366  28.381  28.394  28.398  28.543  28.543
 82 A"   83 A"  112 A'  113 A'  114 A'   84 A"   85 A"   86 A"                 
 28.545  28.558  28.579  28.583  28.592  28.636  28.684  28.717
115 A'  116 A'   87 A"   88 A"  117 A'  118 A'  119 A'   89 A"                 
127.893 127.902 127.916 127.917 127.931 127.954 151.650 151.673
 90 A"   91 A"  120 A'  121 A'  122 A'   92 A"  123 A'   93 A"                 
*******1901.837
124 A'   94 A"                                                                 
 --------------------------------------------------------------

          Ground-State Mulliken Net Atomic Charges

     Atom                 Charge (a.u.)
  ----------------------------------------
      1 C                    -0.382810
      2 C                    -0.382795
      3 C                    -0.038076
      4 H                     0.158253
      5 H                     0.158253
      6 I                     0.085339
      7 I                     0.085339
      8 H                     0.158249
      9 H                     0.158249
  ----------------------------------------
  Sum of atomic charges =     0.000000

 -----------------------------------------------------------------
                    Cartesian Multipole Moments
 -----------------------------------------------------------------
    Charge (ESU x 10^10)
                -0.0000
    Dipole Moment (Debye)
         X       0.0003      Y       1.9193      Z      -0.0000
       Tot       1.9193
    Quadrupole Moments (Debye-Ang)
        XX     -76.3915     XY       0.0010     YY     -71.7243
        XZ       0.0000     YZ      -0.0000     ZZ     -74.3678
    Octopole Moments (Debye-Ang^2)
       XXX       0.0499    XXY      -7.6674    XYY       0.0148
       YYY     -33.4137    XXZ      -0.0000    XYZ      -0.0000
       YYZ      -0.0000    XZZ       0.0120    YZZ     -20.9476
       ZZZ       0.0000
    Hexadecapole Moments (Debye-Ang^3)
      XXXX    -170.6486   XXXY      -0.0319   XXYY    -108.2468
      XYYY      -0.0368   YYYY    -545.7760   XXXZ      -0.0000
      XXYZ      -0.0000   XYYZ      -0.0000   YYYZ      -0.0000
      XXZZ    -241.9145   XYZZ      -0.0021   YYZZ    -279.8691
      XZZZ       0.0000   YZZZ      -0.0000   ZZZZ   -1199.0666
 -----------------------------------------------------------------
 Calculating analytic gradient of the SCF energy
 Gradient of SCF Energy
            1           2           3           4           5           6
    1  -0.0005003   0.0005103   0.0000205   0.0000979   0.0000979  -0.0000131
    2   0.0001135   0.0001105  -0.0004573  -0.0000403  -0.0000403   0.0001923
    3   0.0000000  -0.0000000  -0.0000000   0.0000165  -0.0000165   0.0000080
            7           8           9
    1  -0.0000131  -0.0001000  -0.0001000
    2   0.0001923  -0.0000353  -0.0000353
    3  -0.0000080  -0.0000160   0.0000160
 Max gradient component =       5.103E-04
 RMS gradient           =       1.791E-04
 Gradient time:  CPU 10.94 s  wall 2.79 s
 Geometry Optimization Parameters
   NAtoms,    NIC,     NZ,  NCons,   NDum,   NFix, NCnnct, MaxDiis
        9      69       9       0       0       0       0       0

 Cartesian Hessian Update
 Hessian Updated using BFGS Update


** GEOMETRY OPTIMIZATION IN DELOCALIZED INTERNAL COORDINATES **
   Searching for a Minimum

   Optimization Cycle:   4

                       Coordinates (Angstroms)
     ATOM                X               Y               Z
      1  C         0.7590236839    2.1180674793    0.0000000000
      2  C        -0.7585805465    2.1182884376    0.0000000000
      3  C         0.0000163123    0.8248020245    0.0000000000
      4  H        -1.2709571311    2.3963128262    0.9125877133
      5  H        -1.2709571311    2.3963128262   -0.9125877133
      6  I        -0.0003262136   -0.3580003247    1.8252588731
      7  I        -0.0003262136   -0.3580003247   -1.8252588731
      8  H         1.2714500463    2.3959889115   -0.9125902201
      9  H         1.2714500463    2.3959889115    0.9125902201
   Point Group: cs    Number of degrees of freedom:    12


   Energy is -13955.754988587

 Hessian Updated using BFGS Update

 12 Hessian modes will be used to form the next step
  Hessian Eigenvalues:
     0.020939    0.022372    0.030912    0.076712    0.088585    0.092840
     0.146522    0.250991    0.254583    0.261162    0.348126    0.351704

 Minimum Search - Taking Simple RFO Step
 Searching for Lamda that Minimizes Along All modes
 Value Taken    Lamda =  -0.00000513
 Step Taken.  Stepsize is  0.007742

                             Maximum     Tolerance    Cnvgd?
         Gradient           0.000651      0.000300      NO
         Displacement       0.005353      0.001200      NO
         Energy change     -0.000017      0.000001      NO


 New Cartesian Coordinates Obtained by Inverse Iteration

 Displacement from previous Coordinates is:  0.009019
 ----------------------------------------------------------------
             Standard Nuclear Orientation (Angstroms)
    I     Atom           X                Y                Z
 ----------------------------------------------------------------
    1      C       0.7597111215     2.1183475975     0.0000000000
    2      C      -0.7595303095     2.1187670422     0.0000000000
    3      C      -0.0002383102     0.8260664099     0.0000000000
    4      H      -1.2724235174     2.3969890091     0.9123621200
    5      H      -1.2724235174     2.3969890091    -0.9123621200
    6      I       0.0000215061    -0.3598550305     1.8240256968
    7      I       0.0000215061    -0.3598550305    -1.8240256968
    8      H       1.2728271869     2.3961558803    -0.9123629010
    9      H       1.2728271869     2.3961558803     0.9123629010
 ----------------------------------------------------------------
 Molecular Point Group                 Cs    NOp =  2
 Largest Abelian Subgroup              Cs    NOp =  2
 Nuclear Repulsion Energy =   899.7579082722 hartrees
 There are       64 alpha and       64 beta electrons
 Applying Cartesian multipole field
    Component          Value
    ---------          -----
     (2,0,0)        1.00000E-11
     (0,2,0)        2.00000E-11
     (0,0,2)       -3.00000E-11
 Nucleus-field energy     =    -0.0000000309 hartrees
 Requested basis set is 6-311++G(d,p)
 There are 86 shells and 218 basis functions
 A cutoff of  1.0D-11 yielded   3065 shell pairs
 There are     20335 function pairs (     22801 Cartesian)
 Smallest overlap matrix eigenvalue = 6.32E-05
 Guess MOs from SCF MO coefficient file

 -----------------------------------------------------------------------
  General SCF calculation program by
  Eric Jon Sundstrom, Paul Horn, Yuezhi Mao, Dmitri Zuev, Alec White,
  David Stuck, Shaama M.S., Shane Yost, Joonho Lee, David Small,
  Daniel Levine, Susi Lehtola, Hugh Burton, Evgeny Epifanovsky
 -----------------------------------------------------------------------
 Exchange:     0.2000 Hartree-Fock + 0.0800 Slater + 0.7200 B88
 Correlation:  0.1900 VWN1RPA + 0.8100 LYP
 Using SG-1 standard quadrature grid
 using 4 threads for integral computing
 -------------------------------------------------------
 OpenMP Integral computing Module                
 Release: version 2.0, May 2017, Q-Chem Inc. Pleasanton 
 -------------------------------------------------------
 -------------------------------------------------------
 OpenMP BLAS3 based DFT computing Module                
 Release: version 1.0, May 2013, Q-Chem Inc. Pittsburgh 
 -------------------------------------------------------
 A restricted SCF calculation will be
 performed using DIIS
 SCF converges when DIIS error is below 1.0e-08
 ---------------------------------------
  Cycle       Energy         DIIS error
 ---------------------------------------
    1  -13955.7549879284      1.92e-05  
    2  -13955.7549906670      5.68e-06  
    3  -13955.7549905785      6.80e-06  
    4  -13955.7549908734      2.01e-06  
    5  -13955.7549908967      5.62e-07  
    6  -13955.7549908983      1.72e-07  
    7  -13955.7549908987      2.02e-08  
    8  -13955.7549908986      3.21e-09  Convergence criterion met
 ---------------------------------------
 SCF time:   CPU 28.40s  wall 8.00s 
 SCF   energy in the final basis set =   -13955.7549908986
 Total energy in the final basis set =   -13955.7549908986

 --------------------------------------------------------------
             Orbital Energies (a.u.) and Symmetries
 --------------------------------------------------------------

 Alpha MOs, Restricted
 -- Occupied --                  
*******-1165.87 -176.30 -176.30 -165.71 -165.71 -165.71 -165.71
  1 A'    1 A"    2 A"    2 A'    3 A'    3 A"    4 A"    4 A'                 
-165.71 -165.71  -35.80  -35.80  -31.29  -31.29  -31.29  -31.29
  5 A'    5 A"    6 A'    6 A"    7 A"    7 A'    8 A'    8 A"                 
-31.288 -31.288 -22.945 -22.945 -22.943 -22.943 -22.943 -22.943
  9 A'    9 A"   10 A"   10 A'   11 A'   11 A"   12 A'   12 A"                 
-22.939 -22.939 -22.939 -22.939 -10.281 -10.209 -10.209  -6.350
 13 A'   13 A"   14 A'   14 A"   15 A'   16 A'   17 A'   15 A"                 
 -6.350  -4.763  -4.763  -4.748  -4.748  -4.747  -4.747  -2.028
 18 A'   16 A"   19 A'   17 A"   20 A'   18 A"   21 A'   22 A'                 
 -2.028  -2.024  -2.024  -2.024  -2.024  -2.011  -2.011  -2.011
 19 A"   23 A'   20 A"   24 A'   21 A"   25 A'   22 A"   26 A'                 
 -2.011  -0.901  -0.691  -0.652  -0.639  -0.564  -0.509  -0.463
 23 A"   27 A'   28 A'   24 A"   29 A'   30 A'   25 A"   31 A'                 
 -0.403  -0.372  -0.351  -0.341  -0.282  -0.270  -0.262  -0.260
 26 A"   32 A'   27 A"   33 A'   34 A'   28 A"   35 A'   29 A"                 
 -- Virtual --                   
 -0.086  -0.047  -0.005   0.014   0.027   0.035   0.049   0.066
 36 A'   30 A"   37 A'   38 A'   31 A"   39 A'   32 A"   40 A'                 
  0.066   0.073   0.089   0.089   0.111   0.118   0.124   0.130
 41 A'   42 A'   33 A"   43 A'   44 A'   45 A'   46 A'   34 A"                 
  0.142   0.159   0.164   0.172   0.186   0.200   0.208   0.224
 35 A"   47 A'   48 A'   36 A"   49 A'   50 A'   37 A"   51 A'                 
  0.227   0.240   0.244   0.260   0.264   0.285   0.290   0.378
 38 A"   39 A"   40 A"   52 A'   53 A'   54 A'   55 A'   56 A'                 
  0.394   0.403   0.404   0.436   0.438   0.447   0.453   0.454
 57 A'   41 A"   42 A"   43 A"   58 A'   59 A'   44 A"   60 A'                 
  0.474   0.489   0.519   0.554   0.583   0.584   0.615   0.623
 45 A"   61 A'   46 A"   62 A'   63 A'   47 A"   64 A'   65 A'                 
  0.637   0.650   0.665   0.677   0.715   0.726   0.745   0.762
 48 A"   49 A"   66 A'   67 A'   50 A"   68 A'   51 A"   69 A'                 
  0.849   0.909   1.016   1.175   1.184   1.273   1.285   1.334
 70 A'   71 A'   72 A'   52 A"   73 A'   53 A"   54 A"   55 A"                 
  1.342   1.366   1.370   1.398   1.432   1.467   1.514   1.517
 56 A"   74 A'   75 A'   76 A'   57 A"   77 A'   78 A'   58 A"                 
  1.528   1.617   1.628   1.688   1.713   1.723   1.798   1.806
 59 A"   79 A'   60 A"   80 A'   81 A'   61 A"   82 A'   83 A'                 
  1.916   1.949   2.034   2.044   2.196   2.199   2.221   2.222
 84 A'   62 A"   63 A"   85 A'   86 A'   87 A'   64 A"   88 A'                 
  2.456   2.482   2.549   2.615   2.633   2.679   2.716   2.826
 89 A'   65 A"   66 A"   90 A'   67 A"   91 A'   92 A'   93 A'                 
  2.892   2.937   2.939   3.177   3.458   3.621   3.744   3.822
 94 A'   68 A"   69 A"   95 A'   96 A'   70 A"   97 A'   71 A"                 
  3.975   3.977   3.978   4.014   4.070   4.075   4.083   4.170
 72 A"   73 A"   98 A'   99 A'   74 A"   75 A"  100 A'  101 A'                 
  4.237   4.289   4.364   4.416   4.430   6.012   6.028   6.037
102 A'   76 A"  103 A'  104 A'   77 A"   78 A"   79 A"  105 A'                 
  6.051   6.076   6.115  23.622  23.858  23.878  27.847  27.876
106 A'  107 A'   80 A"  108 A'  109 A'  110 A'  111 A'   81 A"                 
 28.351  28.364  28.365  28.381  28.394  28.398  28.543  28.543
 82 A"   83 A"  112 A'  113 A'  114 A'   84 A"   85 A"   86 A"                 
 28.545  28.558  28.578  28.583  28.592  28.636  28.684  28.716
115 A'  116 A'   87 A"   88 A"  117 A'  118 A'  119 A'   89 A"                 
127.893 127.902 127.916 127.917 127.931 127.954 151.650 151.673
 90 A"   91 A"  120 A'  121 A'  122 A'   92 A"  123 A'   93 A"                 
*******1901.836
124 A'   94 A"                                                                 

 Beta MOs, Restricted
 -- Occupied --                  
*******-1165.87 -176.30 -176.30 -165.71 -165.71 -165.71 -165.71
  1 A'    1 A"    2 A"    2 A'    3 A'    3 A"    4 A"    4 A'                 
-165.71 -165.71  -35.80  -35.80  -31.29  -31.29  -31.29  -31.29
  5 A'    5 A"    6 A'    6 A"    7 A"    7 A'    8 A'    8 A"                 
-31.288 -31.288 -22.945 -22.945 -22.943 -22.943 -22.943 -22.943
  9 A'    9 A"   10 A"   10 A'   11 A'   11 A"   12 A'   12 A"                 
-22.939 -22.939 -22.939 -22.939 -10.281 -10.209 -10.209  -6.350
 13 A'   13 A"   14 A'   14 A"   15 A'   16 A'   17 A'   15 A"                 
 -6.350  -4.763  -4.763  -4.748  -4.748  -4.747  -4.747  -2.028
 18 A'   16 A"   19 A'   17 A"   20 A'   18 A"   21 A'   22 A'                 
 -2.028  -2.024  -2.024  -2.024  -2.024  -2.011  -2.011  -2.011
 19 A"   23 A'   20 A"   24 A'   21 A"   25 A'   22 A"   26 A'                 
 -2.011  -0.901  -0.691  -0.652  -0.639  -0.564  -0.509  -0.463
 23 A"   27 A'   28 A'   24 A"   29 A'   30 A'   25 A"   31 A'                 
 -0.403  -0.372  -0.351  -0.341  -0.282  -0.270  -0.262  -0.260
 26 A"   32 A'   27 A"   33 A'   34 A'   28 A"   35 A'   29 A"                 
 -- Virtual --                   
 -0.086  -0.047  -0.005   0.014   0.027   0.035   0.049   0.066
 36 A'   30 A"   37 A'   38 A'   31 A"   39 A'   32 A"   40 A'                 
  0.066   0.073   0.089   0.089   0.111   0.118   0.124   0.130
 41 A'   42 A'   33 A"   43 A'   44 A'   45 A'   46 A'   34 A"                 
  0.142   0.159   0.164   0.172   0.186   0.200   0.208   0.224
 35 A"   47 A'   48 A'   36 A"   49 A'   50 A'   37 A"   51 A'                 
  0.227   0.240   0.244   0.260   0.264   0.285   0.290   0.378
 38 A"   39 A"   40 A"   52 A'   53 A'   54 A'   55 A'   56 A'                 
  0.394   0.403   0.404   0.436   0.438   0.447   0.453   0.454
 57 A'   41 A"   42 A"   43 A"   58 A'   59 A'   44 A"   60 A'                 
  0.474   0.489   0.519   0.554   0.583   0.584   0.615   0.623
 45 A"   61 A'   46 A"   62 A'   63 A'   47 A"   64 A'   65 A'                 
  0.637   0.650   0.665   0.677   0.715   0.726   0.745   0.762
 48 A"   49 A"   66 A'   67 A'   50 A"   68 A'   51 A"   69 A'                 
  0.849   0.909   1.016   1.175   1.184   1.273   1.285   1.334
 70 A'   71 A'   72 A'   52 A"   73 A'   53 A"   54 A"   55 A"                 
  1.342   1.366   1.370   1.398   1.432   1.467   1.514   1.517
 56 A"   74 A'   75 A'   76 A'   57 A"   77 A'   78 A'   58 A"                 
  1.528   1.617   1.628   1.688   1.713   1.723   1.798   1.806
 59 A"   79 A'   60 A"   80 A'   81 A'   61 A"   82 A'   83 A'                 
  1.916   1.949   2.034   2.044   2.196   2.199   2.221   2.222
 84 A'   62 A"   63 A"   85 A'   86 A'   87 A'   64 A"   88 A'                 
  2.456   2.482   2.549   2.615   2.633   2.679   2.716   2.826
 89 A'   65 A"   66 A"   90 A'   67 A"   91 A'   92 A'   93 A'                 
  2.892   2.937   2.939   3.177   3.458   3.621   3.744   3.822
 94 A'   68 A"   69 A"   95 A'   96 A'   70 A"   97 A'   71 A"                 
  3.975   3.977   3.978   4.014   4.070   4.075   4.083   4.170
 72 A"   73 A"   98 A'   99 A'   74 A"   75 A"  100 A'  101 A'                 
  4.237   4.289   4.364   4.416   4.430   6.012   6.028   6.037
102 A'   76 A"  103 A'  104 A'   77 A"   78 A"   79 A"  105 A'                 
  6.051   6.076   6.115  23.622  23.858  23.878  27.847  27.876
106 A'  107 A'   80 A"  108 A'  109 A'  110 A'  111 A'   81 A"                 
 28.351  28.364  28.365  28.381  28.394  28.398  28.543  28.543
 82 A"   83 A"  112 A'  113 A'  114 A'   84 A"   85 A"   86 A"                 
 28.545  28.558  28.578  28.583  28.592  28.636  28.684  28.716
115 A'  116 A'   87 A"   88 A"  117 A'  118 A'  119 A'   89 A"                 
127.893 127.902 127.916 127.917 127.931 127.954 151.650 151.673
 90 A"   91 A"  120 A'  121 A'  122 A'   92 A"  123 A'   93 A"                 
*******1901.836
124 A'   94 A"                                                                 
 --------------------------------------------------------------

          Ground-State Mulliken Net Atomic Charges

     Atom                 Charge (a.u.)
  ----------------------------------------
      1 C                    -0.383187
      2 C                    -0.383230
      3 C                    -0.036813
      4 H                     0.158254
      5 H                     0.158254
      6 I                     0.085092
      7 I                     0.085092
      8 H                     0.158269
      9 H                     0.158269
  ----------------------------------------
  Sum of atomic charges =     0.000000

 -----------------------------------------------------------------
                    Cartesian Multipole Moments
 -----------------------------------------------------------------
    Charge (ESU x 10^10)
                 0.0000
    Dipole Moment (Debye)
         X       0.0004      Y       1.9209      Z      -0.0000
       Tot       1.9209
    Quadrupole Moments (Debye-Ang)
        XX     -76.3790     XY      -0.0014     YY     -71.7164
        XZ       0.0000     YZ      -0.0000     ZZ     -74.3921
    Octopole Moments (Debye-Ang^2)
       XXX      -0.0021    XXY      -7.5366    XYY      -0.0059
       YYY     -33.1730    XXZ       0.0000    XYZ       0.0000
       YYZ       0.0000    XZZ       0.0033    YZZ     -20.8761
       ZZZ       0.0000
    Hexadecapole Moments (Debye-Ang^3)
      XXXX    -170.7471   XXXY       0.0065   XXYY    -108.2918
      XYYY      -0.0189   YYYY    -546.5196   XXXZ      -0.0000
      XXYZ      -0.0000   XYYZ      -0.0000   YYYZ      -0.0000
      XXZZ    -241.6689   XYZZ      -0.0054   YYZZ    -279.6439
      XZZZ       0.0000   YZZZ      -0.0000   ZZZZ   -1198.0332
 -----------------------------------------------------------------
 Calculating analytic gradient of the SCF energy
 Gradient of SCF Energy
            1           2           3           4           5           6
    1  -0.0000080  -0.0000079  -0.0000370  -0.0000412  -0.0000412   0.0000206
    2   0.0000123   0.0000185  -0.0000120  -0.0000012  -0.0000012   0.0000051
    3  -0.0000000   0.0000000   0.0000000   0.0000057  -0.0000057  -0.0000091
            7           8           9
    1   0.0000206   0.0000470   0.0000470
    2   0.0000051  -0.0000133  -0.0000133
    3   0.0000091  -0.0000068   0.0000068
 Max gradient component =       4.698E-05
 RMS gradient           =       2.065E-05
 Gradient time:  CPU 10.92 s  wall 2.79 s
 Geometry Optimization Parameters
   NAtoms,    NIC,     NZ,  NCons,   NDum,   NFix, NCnnct, MaxDiis
        9      69       9       0       0       0       0       0

 Cartesian Hessian Update
 Hessian Updated using BFGS Update


** GEOMETRY OPTIMIZATION IN DELOCALIZED INTERNAL COORDINATES **
   Searching for a Minimum

   Optimization Cycle:   5

                       Coordinates (Angstroms)
     ATOM                X               Y               Z
      1  C         0.7597111215    2.1183475975    0.0000000000
      2  C        -0.7595303095    2.1187670422    0.0000000000
      3  C        -0.0002383102    0.8260664099    0.0000000000
      4  H        -1.2724235174    2.3969890091    0.9123621200
      5  H        -1.2724235174    2.3969890091   -0.9123621200
      6  I         0.0000215061   -0.3598550305    1.8240256968
      7  I         0.0000215061   -0.3598550305   -1.8240256968
      8  H         1.2728271869    2.3961558803   -0.9123629010
      9  H         1.2728271869    2.3961558803    0.9123629010
   Point Group: cs    Number of degrees of freedom:    12


   Energy is -13955.754990899

 Hessian Updated using BFGS Update

 12 Hessian modes will be used to form the next step
  Hessian Eigenvalues:
     0.020965    0.022148    0.031367    0.079576    0.088595    0.092875
     0.147152    0.251040    0.256086    0.270631    0.348127    0.353212

 Minimum Search - Taking Simple RFO Step
 Searching for Lamda that Minimizes Along All modes
 Value Taken    Lamda =   0.00000000
 Step Taken.  Stepsize is  0.002377

                             Maximum     Tolerance    Cnvgd?
         Gradient           0.000110      0.000300     YES
         Displacement       0.001369      0.001200      NO
         Energy change     -0.000002      0.000001      NO


 New Cartesian Coordinates Obtained by Inverse Iteration

 Displacement from previous Coordinates is:  0.002360
 ----------------------------------------------------------------
             Standard Nuclear Orientation (Angstroms)
    I     Atom           X                Y                Z
 ----------------------------------------------------------------
    1      C       0.7598023104     2.1183259823     0.0000000000
    2      C      -0.7593215700     2.1185193157     0.0000000000
    3      C       0.0000532034     0.8259372756     0.0000000000
    4      H      -1.2720237646     2.3968807982     0.9123815341
    5      H      -1.2720237646     2.3968807982    -0.9123815341
    6      I      -0.0003765448    -0.3600215873     1.8240499984
    7      I      -0.0003765448    -0.3600215873    -1.8240499984
    8      H       1.2725297639     2.3966298861    -0.9123837317
    9      H       1.2725297639     2.3966298861     0.9123837317
 ----------------------------------------------------------------
 Molecular Point Group                 Cs    NOp =  2
 Largest Abelian Subgroup              Cs    NOp =  2
 Nuclear Repulsion Energy =   899.7478834538 hartrees
 There are       64 alpha and       64 beta electrons
 Applying Cartesian multipole field
    Component          Value
    ---------          -----
     (2,0,0)        1.00000E-11
     (0,2,0)        2.00000E-11
     (0,0,2)       -3.00000E-11
 Nucleus-field energy     =    -0.0000000309 hartrees
 Requested basis set is 6-311++G(d,p)
 There are 86 shells and 218 basis functions
 A cutoff of  1.0D-11 yielded   3065 shell pairs
 There are     20335 function pairs (     22801 Cartesian)
 Smallest overlap matrix eigenvalue = 6.32E-05
 Guess MOs from SCF MO coefficient file

 -----------------------------------------------------------------------
  General SCF calculation program by
  Eric Jon Sundstrom, Paul Horn, Yuezhi Mao, Dmitri Zuev, Alec White,
  David Stuck, Shaama M.S., Shane Yost, Joonho Lee, David Small,
  Daniel Levine, Susi Lehtola, Hugh Burton, Evgeny Epifanovsky
 -----------------------------------------------------------------------
 Exchange:     0.2000 Hartree-Fock + 0.0800 Slater + 0.7200 B88
 Correlation:  0.1900 VWN1RPA + 0.8100 LYP
 Using SG-1 standard quadrature grid
 using 4 threads for integral computing
 -------------------------------------------------------
 OpenMP Integral computing Module                
 Release: version 2.0, May 2017, Q-Chem Inc. Pleasanton 
 -------------------------------------------------------
 -------------------------------------------------------
 OpenMP BLAS3 based DFT computing Module                
 Release: version 1.0, May 2013, Q-Chem Inc. Pittsburgh 
 -------------------------------------------------------
 A restricted SCF calculation will be
 performed using DIIS
 SCF converges when DIIS error is below 1.0e-08
 ---------------------------------------
  Cycle       Energy         DIIS error
 ---------------------------------------
    1  -13955.7549908503      4.00e-06  
    2  -13955.7549909612      1.04e-06  
    3  -13955.7549909631      9.33e-07  
    4  -13955.7549909691      1.83e-07  
    5  -13955.7549909693      4.27e-08  
    6  -13955.7549909694      1.32e-08  
    7  -13955.7549909691      1.01e-08  
    8  -13955.7549909691      7.44e-10  Convergence criterion met
 ---------------------------------------
 SCF time:   CPU 28.41s  wall 7.00s 
 SCF   energy in the final basis set =   -13955.7549909691
 Total energy in the final basis set =   -13955.7549909691

 --------------------------------------------------------------
             Orbital Energies (a.u.) and Symmetries
 --------------------------------------------------------------

 Alpha MOs, Restricted
 -- Occupied --                  
*******-1165.87 -176.30 -176.30 -165.71 -165.71 -165.71 -165.71
  1 A'    1 A"    2 A"    2 A'    3 A'    3 A"    4 A"    4 A'                 
-165.71 -165.71  -35.80  -35.80  -31.29  -31.29  -31.29  -31.29
  5 A'    5 A"    6 A'    6 A"    7 A"    7 A'    8 A'    8 A"                 
-31.288 -31.288 -22.945 -22.945 -22.943 -22.943 -22.943 -22.943
  9 A'    9 A"   10 A"   10 A'   11 A'   11 A"   12 A'   12 A"                 
-22.939 -22.939 -22.939 -22.939 -10.281 -10.209 -10.209  -6.350
 13 A'   13 A"   14 A'   14 A"   15 A'   16 A'   17 A'   15 A"                 
 -6.350  -4.763  -4.763  -4.748  -4.748  -4.747  -4.747  -2.028
 18 A'   16 A"   19 A'   17 A"   20 A'   18 A"   21 A'   22 A'                 
 -2.028  -2.024  -2.024  -2.024  -2.024  -2.011  -2.011  -2.011
 19 A"   23 A'   20 A"   24 A'   21 A"   25 A'   22 A"   26 A'                 
 -2.011  -0.901  -0.691  -0.652  -0.638  -0.564  -0.509  -0.463
 23 A"   27 A'   28 A'   24 A"   29 A'   30 A'   25 A"   31 A'                 
 -0.403  -0.372  -0.351  -0.341  -0.282  -0.270  -0.262  -0.260
 26 A"   32 A'   27 A"   33 A'   34 A'   28 A"   35 A'   29 A"                 
 -- Virtual --                   
 -0.086  -0.047  -0.005   0.014   0.027   0.035   0.049   0.066
 36 A'   30 A"   37 A'   38 A'   31 A"   39 A'   32 A"   40 A'                 
  0.066   0.073   0.089   0.089   0.111   0.118   0.124   0.130
 41 A'   42 A'   33 A"   43 A'   44 A'   45 A'   46 A'   34 A"                 
  0.142   0.159   0.164   0.172   0.186   0.200   0.208   0.224
 35 A"   47 A'   48 A'   36 A"   49 A'   50 A'   37 A"   51 A'                 
  0.227   0.240   0.244   0.260   0.264   0.285   0.290   0.378
 38 A"   39 A"   40 A"   52 A'   53 A'   54 A'   55 A'   56 A'                 
  0.394   0.403   0.404   0.436   0.438   0.447   0.454   0.454
 57 A'   41 A"   42 A"   43 A"   58 A'   59 A'   44 A"   60 A'                 
  0.474   0.489   0.519   0.554   0.583   0.584   0.615   0.623
 45 A"   61 A'   46 A"   62 A'   63 A'   47 A"   64 A'   65 A'                 
  0.637   0.650   0.665   0.677   0.715   0.726   0.745   0.762
 48 A"   49 A"   66 A'   67 A'   50 A"   68 A'   51 A"   69 A'                 
  0.849   0.909   1.016   1.175   1.184   1.273   1.285   1.334
 70 A'   71 A'   72 A'   52 A"   73 A'   53 A"   54 A"   55 A"                 
  1.342   1.366   1.370   1.399   1.432   1.467   1.514   1.517
 56 A"   74 A'   75 A'   76 A'   57 A"   77 A'   78 A'   58 A"                 
  1.529   1.617   1.628   1.688   1.713   1.724   1.798   1.806
 59 A"   79 A'   60 A"   80 A'   81 A'   61 A"   82 A'   83 A'                 
  1.916   1.949   2.034   2.044   2.196   2.199   2.222   2.222
 84 A'   62 A"   63 A"   85 A'   86 A'   87 A'   64 A"   88 A'                 
  2.456   2.482   2.548   2.616   2.634   2.679   2.716   2.826
 89 A'   65 A"   66 A"   90 A'   67 A"   91 A'   92 A'   93 A'                 
  2.892   2.937   2.939   3.178   3.458   3.621   3.744   3.822
 94 A'   68 A"   69 A"   95 A'   96 A'   70 A"   97 A'   71 A"                 
  3.975   3.977   3.978   4.014   4.070   4.075   4.083   4.170
 72 A"   73 A"   98 A'   99 A'   74 A"   75 A"  100 A'  101 A'                 
  4.237   4.289   4.364   4.416   4.430   6.012   6.028   6.037
102 A'   76 A"  103 A'  104 A'   77 A"   78 A"   79 A"  105 A'                 
  6.051   6.076   6.115  23.622  23.858  23.878  27.847  27.876
106 A'  107 A'   80 A"  108 A'  109 A'  110 A'  111 A'   81 A"                 
 28.351  28.364  28.365  28.381  28.394  28.398  28.543  28.543
 82 A"   83 A"  112 A'  113 A'  114 A'   84 A"   85 A"   86 A"                 
 28.545  28.558  28.578  28.583  28.592  28.636  28.684  28.716
115 A'  116 A'   87 A"   88 A"  117 A'  118 A'  119 A'   89 A"                 
127.893 127.902 127.916 127.917 127.931 127.954 151.650 151.673
 90 A"   91 A"  120 A'  121 A'  122 A'   92 A"  123 A'   93 A"                 
*******1901.836
124 A'   94 A"                                                                 

 Beta MOs, Restricted
 -- Occupied --                  
*******-1165.87 -176.30 -176.30 -165.71 -165.71 -165.71 -165.71
  1 A'    1 A"    2 A"    2 A'    3 A'    3 A"    4 A"    4 A'                 
-165.71 -165.71  -35.80  -35.80  -31.29  -31.29  -31.29  -31.29
  5 A'    5 A"    6 A'    6 A"    7 A"    7 A'    8 A'    8 A"                 
-31.288 -31.288 -22.945 -22.945 -22.943 -22.943 -22.943 -22.943
  9 A'    9 A"   10 A"   10 A'   11 A'   11 A"   12 A'   12 A"                 
-22.939 -22.939 -22.939 -22.939 -10.281 -10.209 -10.209  -6.350
 13 A'   13 A"   14 A'   14 A"   15 A'   16 A'   17 A'   15 A"                 
 -6.350  -4.763  -4.763  -4.748  -4.748  -4.747  -4.747  -2.028
 18 A'   16 A"   19 A'   17 A"   20 A'   18 A"   21 A'   22 A'                 
 -2.028  -2.024  -2.024  -2.024  -2.024  -2.011  -2.011  -2.011
 19 A"   23 A'   20 A"   24 A'   21 A"   25 A'   22 A"   26 A'                 
 -2.011  -0.901  -0.691  -0.652  -0.638  -0.564  -0.509  -0.463
 23 A"   27 A'   28 A'   24 A"   29 A'   30 A'   25 A"   31 A'                 
 -0.403  -0.372  -0.351  -0.341  -0.282  -0.270  -0.262  -0.260
 26 A"   32 A'   27 A"   33 A'   34 A'   28 A"   35 A'   29 A"                 
 -- Virtual --                   
 -0.086  -0.047  -0.005   0.014   0.027   0.035   0.049   0.066
 36 A'   30 A"   37 A'   38 A'   31 A"   39 A'   32 A"   40 A'                 
  0.066   0.073   0.089   0.089   0.111   0.118   0.124   0.130
 41 A'   42 A'   33 A"   43 A'   44 A'   45 A'   46 A'   34 A"                 
  0.142   0.159   0.164   0.172   0.186   0.200   0.208   0.224
 35 A"   47 A'   48 A'   36 A"   49 A'   50 A'   37 A"   51 A'                 
  0.227   0.240   0.244   0.260   0.264   0.285   0.290   0.378
 38 A"   39 A"   40 A"   52 A'   53 A'   54 A'   55 A'   56 A'                 
  0.394   0.403   0.404   0.436   0.438   0.447   0.454   0.454
 57 A'   41 A"   42 A"   43 A"   58 A'   59 A'   44 A"   60 A'                 
  0.474   0.489   0.519   0.554   0.583   0.584   0.615   0.623
 45 A"   61 A'   46 A"   62 A'   63 A'   47 A"   64 A'   65 A'                 
  0.637   0.650   0.665   0.677   0.715   0.726   0.745   0.762
 48 A"   49 A"   66 A'   67 A'   50 A"   68 A'   51 A"   69 A'                 
  0.849   0.909   1.016   1.175   1.184   1.273   1.285   1.334
 70 A'   71 A'   72 A'   52 A"   73 A'   53 A"   54 A"   55 A"                 
  1.342   1.366   1.370   1.399   1.432   1.467   1.514   1.517
 56 A"   74 A'   75 A'   76 A'   57 A"   77 A'   78 A'   58 A"                 
  1.529   1.617   1.628   1.688   1.713   1.724   1.798   1.806
 59 A"   79 A'   60 A"   80 A'   81 A'   61 A"   82 A'   83 A'                 
  1.916   1.949   2.034   2.044   2.196   2.199   2.222   2.222
 84 A'   62 A"   63 A"   85 A'   86 A'   87 A'   64 A"   88 A'                 
  2.456   2.482   2.548   2.616   2.634   2.679   2.716   2.826
 89 A'   65 A"   66 A"   90 A'   67 A"   91 A'   92 A'   93 A'                 
  2.892   2.937   2.939   3.178   3.458   3.621   3.744   3.822
 94 A'   68 A"   69 A"   95 A'   96 A'   70 A"   97 A'   71 A"                 
  3.975   3.977   3.978   4.014   4.070   4.075   4.083   4.170
 72 A"   73 A"   98 A'   99 A'   74 A"   75 A"  100 A'  101 A'                 
  4.237   4.289   4.364   4.416   4.430   6.012   6.028   6.037
102 A'   76 A"  103 A'  104 A'   77 A"   78 A"   79 A"  105 A'                 
  6.051   6.076   6.115  23.622  23.858  23.878  27.847  27.876
106 A'  107 A'   80 A"  108 A'  109 A'  110 A'  111 A'   81 A"                 
 28.351  28.364  28.365  28.381  28.394  28.398  28.543  28.543
 82 A"   83 A"  112 A'  113 A'  114 A'   84 A"   85 A"   86 A"                 
 28.545  28.558  28.578  28.583  28.592  28.636  28.684  28.716
115 A'  116 A'   87 A"   88 A"  117 A'  118 A'  119 A'   89 A"                 
127.893 127.902 127.916 127.917 127.931 127.954 151.650 151.673
 90 A"   91 A"  120 A'  121 A'  122 A'   92 A"  123 A'   93 A"                 
*******1901.836
124 A'   94 A"                                                                 
 --------------------------------------------------------------

          Ground-State Mulliken Net Atomic Charges

     Atom                 Charge (a.u.)
  ----------------------------------------
      1 C                    -0.383275
      2 C                    -0.383251
      3 C                    -0.036689
      4 H                     0.158261
      5 H                     0.158261
      6 I                     0.085092
      7 I                     0.085092
      8 H                     0.158255
      9 H                     0.158255
  ----------------------------------------
  Sum of atomic charges =     0.000000

 -----------------------------------------------------------------
                    Cartesian Multipole Moments
 -----------------------------------------------------------------
    Charge (ESU x 10^10)
                 0.0000
    Dipole Moment (Debye)
         X       0.0003      Y       1.9215      Z       0.0000
       Tot       1.9215
    Quadrupole Moments (Debye-Ang)
        XX     -76.3824     XY       0.0014     YY     -71.7114
        XZ       0.0000     YZ      -0.0000     ZZ     -74.3908
    Octopole Moments (Debye-Ang^2)
       XXX       0.0575    XXY      -7.5317    XYY       0.0177
       YYY     -33.1192    XXZ       0.0000    XYZ      -0.0000
       YYZ      -0.0000    XZZ       0.0133    YZZ     -20.8632
       ZZZ       0.0000
    Hexadecapole Moments (Debye-Ang^3)
      XXXX    -170.7394   XXXY      -0.0375   XXYY    -108.3011
      XYYY      -0.0395   YYYY    -546.4506   XXXZ       0.0000
      XXYZ      -0.0000   XYYZ       0.0000   YYYZ      -0.0000
      XXZZ    -241.6731   XYZZ      -0.0017   YYZZ    -279.6356
      XZZZ       0.0000   YZZZ      -0.0000   ZZZZ   -1198.0555
 -----------------------------------------------------------------
 Calculating analytic gradient of the SCF energy
 Gradient of SCF Energy
            1           2           3           4           5           6
    1  -0.0000111   0.0000246   0.0000289  -0.0000067  -0.0000067  -0.0000179
    2  -0.0000144  -0.0000181   0.0000103   0.0000034   0.0000034  -0.0000030
    3   0.0000000  -0.0000000   0.0000000  -0.0000055   0.0000055   0.0000011
            7           8           9
    1  -0.0000179   0.0000034   0.0000034
    2  -0.0000030   0.0000108   0.0000108
    3  -0.0000011   0.0000064  -0.0000064
 Max gradient component =       2.889E-05
 RMS gradient           =       1.118E-05
 Gradient time:  CPU 10.93 s  wall 2.80 s
 Geometry Optimization Parameters
   NAtoms,    NIC,     NZ,  NCons,   NDum,   NFix, NCnnct, MaxDiis
        9      69       9       0       0       0       0       0

 Cartesian Hessian Update
 Hessian Updated using BFGS Update


** GEOMETRY OPTIMIZATION IN DELOCALIZED INTERNAL COORDINATES **
   Searching for a Minimum

   Optimization Cycle:   6

                       Coordinates (Angstroms)
     ATOM                X               Y               Z
      1  C         0.7598023104    2.1183259823    0.0000000000
      2  C        -0.7593215700    2.1185193157    0.0000000000
      3  C         0.0000532034    0.8259372756    0.0000000000
      4  H        -1.2720237646    2.3968807982    0.9123815341
      5  H        -1.2720237646    2.3968807982   -0.9123815341
      6  I        -0.0003765448   -0.3600215873    1.8240499984
      7  I        -0.0003765448   -0.3600215873   -1.8240499984
      8  H         1.2725297639    2.3966298861   -0.9123837317
      9  H         1.2725297639    2.3966298861    0.9123837317
   Point Group: cs    Number of degrees of freedom:    12


   Energy is -13955.754990969

 Hessian Updated using BFGS Update

 12 Hessian modes will be used to form the next step
  Hessian Eigenvalues:
     0.020167    0.021818    0.047017    0.075751    0.088630    0.089685
     0.147339    0.250674    0.257057    0.271017    0.348130    0.351397

 Minimum Search - Taking Simple RFO Step
 Searching for Lamda that Minimizes Along All modes
 Value Taken    Lamda =   0.00000000
 Step Taken.  Stepsize is  0.000851

                             Maximum     Tolerance    Cnvgd?
         Gradient           0.000035      0.000300     YES
         Displacement       0.000603      0.001200     YES
         Energy change     -0.000000      0.000001     YES


                       Distance Matrix (Angstroms)
             C (  1)   C (  2)   C (  3)   H (  4)   H (  5)   I (  6)
   C (  2)  1.519124
   C (  3)  1.499162  1.499139
   H (  4)  2.244627  1.082954  2.217765
   H (  5)  2.244627  1.082954  2.217765  1.824763
   I (  6)  3.169738  3.169593  2.175697  3.169974  4.087255
   I (  7)  3.169738  3.169593  2.175697  4.087255  3.169974  3.648100
   H (  8)  1.082953  2.244596  2.217818  3.131217  2.544554  4.087479
   H (  9)  1.082953  2.244596  2.217818  2.544554  3.131217  3.170261
             I (  7)   H (  8)
   H (  8)  3.170261
   H (  9)  4.087479  1.824767

 Final energy is   -13955.754990969115     


 ******************************
 **  OPTIMIZATION CONVERGED  **
 ******************************

                       Coordinates (Angstroms)
     ATOM                X               Y               Z
      1  C         0.7598023104    2.1183259823    0.0000000000
      2  C        -0.7593215700    2.1185193157    0.0000000000
      3  C         0.0000532034    0.8259372756    0.0000000000
      4  H        -1.2720237646    2.3968807982    0.9123815341
      5  H        -1.2720237646    2.3968807982   -0.9123815341
      6  I        -0.0003765448   -0.3600215873    1.8240499984
      7  I        -0.0003765448   -0.3600215873   -1.8240499984
      8  H         1.2725297639    2.3966298861   -0.9123837317
      9  H         1.2725297639    2.3966298861    0.9123837317

Z-matrix Print:
$molecule
0 1
I 
C  1 2.175697
C  2 1.499139 1 118.027066
H  3 1.082954 2 117.479712 1 -143.499265 0
H  3 1.082954 2 117.479712 1 -0.021968 0
C  2 1.499162 1 118.035028 3 70.058578 0
H  6 1.082953 2 117.482580 1 0.029738 0
H  6 1.082953 2 117.482580 1 143.517230 0
I  2 2.175697 1 113.937849 3 -144.957021 0
$end


 --------------------------------------------------------------
             Orbital Energies (a.u.) and Symmetries
 --------------------------------------------------------------

 Alpha MOs, Restricted
 -- Occupied --                  
*******-1165.87 -176.30 -176.30 -165.71 -165.71 -165.71 -165.71
  1 A'    1 A"    2 A"    2 A'    3 A'    3 A"    4 A"    4 A'                 
-165.71 -165.71  -35.80  -35.80  -31.29  -31.29  -31.29  -31.29
  5 A'    5 A"    6 A'    6 A"    7 A"    7 A'    8 A'    8 A"                 
-31.288 -31.288 -22.945 -22.945 -22.943 -22.943 -22.943 -22.943
  9 A'    9 A"   10 A"   10 A'   11 A'   11 A"   12 A'   12 A"                 
-22.939 -22.939 -22.939 -22.939 -10.281 -10.209 -10.209  -6.350
 13 A'   13 A"   14 A'   14 A"   15 A'   16 A'   17 A'   15 A"                 
 -6.350  -4.763  -4.763  -4.748  -4.748  -4.747  -4.747  -2.028
 18 A'   16 A"   19 A'   17 A"   20 A'   18 A"   21 A'   22 A'                 
 -2.028  -2.024  -2.024  -2.024  -2.024  -2.011  -2.011  -2.011
 19 A"   23 A'   20 A"   24 A'   21 A"   25 A'   22 A"   26 A'                 
 -2.011  -0.901  -0.691  -0.652  -0.638  -0.564  -0.509  -0.463
 23 A"   27 A'   28 A'   24 A"   29 A'   30 A'   25 A"   31 A'                 
 -0.403  -0.372  -0.351  -0.341  -0.282  -0.270  -0.262  -0.260
 26 A"   32 A'   27 A"   33 A'   34 A'   28 A"   35 A'   29 A"                 
 -- Virtual --                   
 -0.086  -0.047  -0.005   0.014   0.027   0.035   0.049   0.066
 36 A'   30 A"   37 A'   38 A'   31 A"   39 A'   32 A"   40 A'                 
  0.066   0.073   0.089   0.089   0.111   0.118   0.124   0.130
 41 A'   42 A'   33 A"   43 A'   44 A'   45 A'   46 A'   34 A"                 
  0.142   0.159   0.164   0.172   0.186   0.200   0.208   0.224
 35 A"   47 A'   48 A'   36 A"   49 A'   50 A'   37 A"   51 A'                 
  0.227   0.240   0.244   0.260   0.264   0.285   0.290   0.378
 38 A"   39 A"   40 A"   52 A'   53 A'   54 A'   55 A'   56 A'                 
  0.394   0.403   0.404   0.436   0.438   0.447   0.454   0.454
 57 A'   41 A"   42 A"   43 A"   58 A'   59 A'   44 A"   60 A'                 
  0.474   0.489   0.519   0.554   0.583   0.584   0.615   0.623
 45 A"   61 A'   46 A"   62 A'   63 A'   47 A"   64 A'   65 A'                 
  0.637   0.650   0.665   0.677   0.715   0.726   0.745   0.762
 48 A"   49 A"   66 A'   67 A'   50 A"   68 A'   51 A"   69 A'                 
  0.849   0.909   1.016   1.175   1.184   1.273   1.285   1.334
 70 A'   71 A'   72 A'   52 A"   73 A'   53 A"   54 A"   55 A"                 
  1.342   1.366   1.370   1.399   1.432   1.467   1.514   1.517
 56 A"   74 A'   75 A'   76 A'   57 A"   77 A'   78 A'   58 A"                 
  1.529   1.617   1.628   1.688   1.713   1.724   1.798   1.806
 59 A"   79 A'   60 A"   80 A'   81 A'   61 A"   82 A'   83 A'                 
  1.916   1.949   2.034   2.044   2.196   2.199   2.222   2.222
 84 A'   62 A"   63 A"   85 A'   86 A'   87 A'   64 A"   88 A'                 
  2.456   2.482   2.548   2.616   2.634   2.679   2.716   2.826
 89 A'   65 A"   66 A"   90 A'   67 A"   91 A'   92 A'   93 A'                 
  2.892   2.937   2.939   3.178   3.458   3.621   3.744   3.822
 94 A'   68 A"   69 A"   95 A'   96 A'   70 A"   97 A'   71 A"                 
  3.975   3.977   3.978   4.014   4.070   4.075   4.083   4.170
 72 A"   73 A"   98 A'   99 A'   74 A"   75 A"  100 A'  101 A'                 
  4.237   4.289   4.364   4.416   4.430   6.012   6.028   6.037
102 A'   76 A"  103 A'  104 A'   77 A"   78 A"   79 A"  105 A'                 
  6.051   6.076   6.115  23.622  23.858  23.878  27.847  27.876
106 A'  107 A'   80 A"  108 A'  109 A'  110 A'  111 A'   81 A"                 
 28.351  28.364  28.365  28.381  28.394  28.398  28.543  28.543
 82 A"   83 A"  112 A'  113 A'  114 A'   84 A"   85 A"   86 A"                 
 28.545  28.558  28.578  28.583  28.592  28.636  28.684  28.716
115 A'  116 A'   87 A"   88 A"  117 A'  118 A'  119 A'   89 A"                 
127.893 127.902 127.916 127.917 127.931 127.954 151.650 151.673
 90 A"   91 A"  120 A'  121 A'  122 A'   92 A"  123 A'   93 A"                 
*******1901.836
124 A'   94 A"                                                                 

 Beta MOs, Restricted
 -- Occupied --                  
*******-1165.87 -176.30 -176.30 -165.71 -165.71 -165.71 -165.71
  1 A'    1 A"    2 A"    2 A'    3 A'    3 A"    4 A"    4 A'                 
-165.71 -165.71  -35.80  -35.80  -31.29  -31.29  -31.29  -31.29
  5 A'    5 A"    6 A'    6 A"    7 A"    7 A'    8 A'    8 A"                 
-31.288 -31.288 -22.945 -22.945 -22.943 -22.943 -22.943 -22.943
  9 A'    9 A"   10 A"   10 A'   11 A'   11 A"   12 A'   12 A"                 
-22.939 -22.939 -22.939 -22.939 -10.281 -10.209 -10.209  -6.350
 13 A'   13 A"   14 A'   14 A"   15 A'   16 A'   17 A'   15 A"                 
 -6.350  -4.763  -4.763  -4.748  -4.748  -4.747  -4.747  -2.028
 18 A'   16 A"   19 A'   17 A"   20 A'   18 A"   21 A'   22 A'                 
 -2.028  -2.024  -2.024  -2.024  -2.024  -2.011  -2.011  -2.011
 19 A"   23 A'   20 A"   24 A'   21 A"   25 A'   22 A"   26 A'                 
 -2.011  -0.901  -0.691  -0.652  -0.638  -0.564  -0.509  -0.463
 23 A"   27 A'   28 A'   24 A"   29 A'   30 A'   25 A"   31 A'                 
 -0.403  -0.372  -0.351  -0.341  -0.282  -0.270  -0.262  -0.260
 26 A"   32 A'   27 A"   33 A'   34 A'   28 A"   35 A'   29 A"                 
 -- Virtual --                   
 -0.086  -0.047  -0.005   0.014   0.027   0.035   0.049   0.066
 36 A'   30 A"   37 A'   38 A'   31 A"   39 A'   32 A"   40 A'                 
  0.066   0.073   0.089   0.089   0.111   0.118   0.124   0.130
 41 A'   42 A'   33 A"   43 A'   44 A'   45 A'   46 A'   34 A"                 
  0.142   0.159   0.164   0.172   0.186   0.200   0.208   0.224
 35 A"   47 A'   48 A'   36 A"   49 A'   50 A'   37 A"   51 A'                 
  0.227   0.240   0.244   0.260   0.264   0.285   0.290   0.378
 38 A"   39 A"   40 A"   52 A'   53 A'   54 A'   55 A'   56 A'                 
  0.394   0.403   0.404   0.436   0.438   0.447   0.454   0.454
 57 A'   41 A"   42 A"   43 A"   58 A'   59 A'   44 A"   60 A'                 
  0.474   0.489   0.519   0.554   0.583   0.584   0.615   0.623
 45 A"   61 A'   46 A"   62 A'   63 A'   47 A"   64 A'   65 A'                 
  0.637   0.650   0.665   0.677   0.715   0.726   0.745   0.762
 48 A"   49 A"   66 A'   67 A'   50 A"   68 A'   51 A"   69 A'                 
  0.849   0.909   1.016   1.175   1.184   1.273   1.285   1.334
 70 A'   71 A'   72 A'   52 A"   73 A'   53 A"   54 A"   55 A"                 
  1.342   1.366   1.370   1.399   1.432   1.467   1.514   1.517
 56 A"   74 A'   75 A'   76 A'   57 A"   77 A'   78 A'   58 A"                 
  1.529   1.617   1.628   1.688   1.713   1.724   1.798   1.806
 59 A"   79 A'   60 A"   80 A'   81 A'   61 A"   82 A'   83 A'                 
  1.916   1.949   2.034   2.044   2.196   2.199   2.222   2.222
 84 A'   62 A"   63 A"   85 A'   86 A'   87 A'   64 A"   88 A'                 
  2.456   2.482   2.548   2.616   2.634   2.679   2.716   2.826
 89 A'   65 A"   66 A"   90 A'   67 A"   91 A'   92 A'   93 A'                 
  2.892   2.937   2.939   3.178   3.458   3.621   3.744   3.822
 94 A'   68 A"   69 A"   95 A'   96 A'   70 A"   97 A'   71 A"                 
  3.975   3.977   3.978   4.014   4.070   4.075   4.083   4.170
 72 A"   73 A"   98 A'   99 A'   74 A"   75 A"  100 A'  101 A'                 
  4.237   4.289   4.364   4.416   4.430   6.012   6.028   6.037
102 A'   76 A"  103 A'  104 A'   77 A"   78 A"   79 A"  105 A'                 
  6.051   6.076   6.115  23.622  23.858  23.878  27.847  27.876
106 A'  107 A'   80 A"  108 A'  109 A'  110 A'  111 A'   81 A"                 
 28.351  28.364  28.365  28.381  28.394  28.398  28.543  28.543
 82 A"   83 A"  112 A'  113 A'  114 A'   84 A"   85 A"   86 A"                 
 28.545  28.558  28.578  28.583  28.592  28.636  28.684  28.716
115 A'  116 A'   87 A"   88 A"  117 A'  118 A'  119 A'   89 A"                 
127.893 127.902 127.916 127.917 127.931 127.954 151.650 151.673
 90 A"   91 A"  120 A'  121 A'  122 A'   92 A"  123 A'   93 A"                 
*******1901.836
124 A'   94 A"                                                                 
 --------------------------------------------------------------

          Ground-State Mulliken Net Atomic Charges

     Atom                 Charge (a.u.)
  ----------------------------------------
      1 C                    -0.383275
      2 C                    -0.383251
      3 C                    -0.036689
      4 H                     0.158261
      5 H                     0.158261
      6 I                     0.085092
      7 I                     0.085092
      8 H                     0.158255
      9 H                     0.158255
  ----------------------------------------
  Sum of atomic charges =     0.000000

 -----------------------------------------------------------------
                    Cartesian Multipole Moments
 -----------------------------------------------------------------
    Charge (ESU x 10^10)
                 0.0000
    Dipole Moment (Debye)
         X       0.0003      Y       1.9215      Z       0.0000
       Tot       1.9215
    Quadrupole Moments (Debye-Ang)
        XX     -76.3824     XY       0.0014     YY     -71.7114
        XZ       0.0000     YZ      -0.0000     ZZ     -74.3908
    Octopole Moments (Debye-Ang^2)
       XXX       0.0575    XXY      -7.5317    XYY       0.0177
       YYY     -33.1192    XXZ       0.0000    XYZ      -0.0000
       YYZ      -0.0000    XZZ       0.0133    YZZ     -20.8632
       ZZZ       0.0000
    Hexadecapole Moments (Debye-Ang^3)
      XXXX    -170.7394   XXXY      -0.0375   XXYY    -108.3011
      XYYY      -0.0395   YYYY    -546.4506   XXXZ       0.0000
      XXYZ      -0.0000   XYYZ       0.0000   YYYZ      -0.0000
      XXZZ    -241.6731   XYZZ      -0.0017   YYZZ    -279.6356
      XZZZ       0.0000   YZZZ      -0.0000   ZZZZ   -1198.0555
 -----------------------------------------------------------------
Archival summary:
1\1\garfield\OPT\ProcedureUnspecified\BasisUnspecified\234\taweetha\WedOct1000:55:492018WedOct1000:55:492018\0\\#,OPT,ProcedureUnspecified,BasisUnspecified,\\0,1\I\C,1,2.1757\C,2,1.49914,1,118.027\H,3,1.08295,2,117.48,1,-143.499,0\H,3,1.08295,2,117.48,1,-0.0219681,0\C,2,1.49916,1,118.035,3,70.0586,0\H,6,1.08295,2,117.483,1,0.0297378,0\H,6,1.08295,2,117.483,1,143.517,0\I,2,2.1757,1,113.938,3,-144.957,0\\\@

 Total job time:  65.66s(wall), 250.46s(cpu) 
 Wed Oct 10 00:55:49 2018

        *************************************************************
        *                                                           *
        *  Thank you very much for using Q-Chem.  Have a nice day.  *
        *                                                           *
        *************************************************************


 
User input: 2 of 2 
 
Q-Chem Developer Version!
                  Welcome to Q-Chem
     A Quantum Leap Into The Future Of Chemistry


 Q-Chem 5.1, Q-Chem, Inc., Pleasanton, CA (2018)

 Yihan Shao,  Zhengting Gan,  E. Epifanovsky,  A. T. B. Gilbert,  M. Wormit,  
 J. Kussmann,  A. W. Lange,  A. Behn,  Jia Deng,  Xintian Feng,  D. Ghosh,  
 M. Goldey,  P. R. Horn,  L. D. Jacobson,  I. Kaliman,  T. Kus,  A. Landau,  
 Jie Liu,  E. I. Proynov,  R. M. Richard,  R. P. Steele,  E. J. Sundstrom,  
 H. L. Woodcock III,  P. M. Zimmerman,  D. Zuev,  B. Albrecht,  E. Alguire,  
 S. A. Baeppler,  D. Barton,  Z. Benda,  Y. A. Bernard,  E. J. Berquist,  
 K. B. Bravaya,  H. Burton,  D. Casanova,  Chun-Min Chang,  Yunqing Chen,  
 A. Chien,  K. D. Closser,  M. P. Coons,  S. Coriani,  S. Dasgupta,  
 A. L. Dempwolff,  M. Diedenhofen,  Hainam Do,  R. G. Edgar,  Po-Tung Fang,  
 S. Faraji,  S. Fatehi,  Qingguo Feng,  K. D. Fenk,  J. Fosso-Tande,  
 Qinghui Ge,  A. Ghysels,  G. Gidofalvi,  J. Gomes,  J. Gonthier,  A. Gunina,  
 D. Hait,  M. W. D. Hanson-Heine,  P. H. P. Harbach,  A. W. Hauser,  
 J. E. Herr,  E. G. Hohenstein,  Z. C. Holden,  Kerwin Hui,  B. C. Huynh,  
 T.-C. Jagau,  Hyunjun Ji,  B. Kaduk,  K. Khistyaev,  Jaehoon Kim,  
 P. Klunzinger,  K. Koh,  D. Kosenkov,  L. Koulias,  T. Kowalczyk,  
 C. M. Krauter,  A. Kunitsa,  Ka Un Lao,  A. Laurent,  K. V. Lawler,  
 Joonho Lee,  D. Lefrancois,  S. Lehtola,  D. S. Levine,  Yi-Pei Li,  
 You-Sheng Lin,  Fenglai Liu,  E. Livshits,  A. Luenser,  P. Manohar,  
 E. Mansoor,  S. F. Manzer,  Shan-Ping Mao,  Yuezhi Mao,  N. Mardirossian,  
 A. V. Marenich,  T. Markovich,  L. A. Martinez-Martinez,  S. A. Maurer,  
 N. J. Mayhall,  S. C. McKenzie,  J.-M. Mewes,  A. F. Morrison,  
 J. W. Mullinax,  K. Nanda,  T. S. Nguyen-Beck,  R. Olivares-Amaya,  
 J. A. Parkhill,  T. M. Perrine,  F. Plasser,  P. Pokhilko,  S. Prager,  
 A. Prociuk,  E. Ramos,  D. R. Rehn,  F. Rob,  M. Schneider,  N. Sergueev,  
 S. M. Sharada,  S. Sharma,  D. W. Small,  T. Stauch,  T. Stein,  
 Yu-Chuan Su,  A. J. W. Thom,  A. Tkatchenko,  T. Tsuchimochi,  N. M. Tubman,  
 L. Vogt,  M. L. Vidal,  O. Vydrov,  M. A. Watson,  J. Wenzel,  
 M. de Wergifosse,  T. A. Wesolowski,  A. White,  J. Witte,  A. Yamada,  
 Jun Yang,  K. Yao,  S. Yeganeh,  S. R. Yost,  Zhi-Qiang You,  A. Zech,  
 Igor Ying Zhang,  Xing Zhang,  Yan Zhao,  Ying Zhu,  B. R. Brooks,  
 G. K. L. Chan,  C. J. Cramer,  M. S. Gordon,  W. J. Hehre,  A. Klamt,  
 M. W. Schmidt,  C. D. Sherrill,  D. G. Truhlar,  A. Aspuru-Guzik,  R. Baer,  
 A. T. Bell,  N. A. Besley,  Jeng-Da Chai,  A. E. DePrince, III,  
 R. A. DiStasio Jr.,  A. Dreuw,  B. D. Dunietz,  T. R. Furlani,  
 Chao-Ping Hsu,  Yousung Jung,  Jing Kong,  D. S. Lambrecht,  WanZhen Liang,  
 C. Ochsenfeld,  V. A. Rassolov,  L. V. Slipchenko,  J. E. Subotnik,  
 T. Van Voorhis,  J. M. Herbert,  A. I. Krylov,  P. M. W. Gill,  M. Head-Gordon

 Contributors to earlier versions of Q-Chem not listed above: 
 R. D. Adamson,  B. Austin,  J. Baker,  G. J. O. Beran,  K. Brandhorst,  
 S. T. Brown,  E. F. C. Byrd,  A. K. Chakraborty,  C.-L. Cheng,  
 Siu Hung Chien,  D. M. Chipman,  D. L. Crittenden,  H. Dachsel,  
 R. J. Doerksen,  A. D. Dutoi,  L. Fusti-Molnar,  W. A. Goddard III,  
 A. Golubeva-Zadorozhnaya,  S. R. Gwaltney,  G. Hawkins,  A. Heyden,  
 S. Hirata,  G. Kedziora,  F. J. Keil,  C. Kelley,  Jihan Kim,  R. A. King,  
 R. Z. Khaliullin,  P. P. Korambath,  W. Kurlancheek,  A. M. Lee,  M. S. Lee,  
 S. V. Levchenko,  Ching Yeh Lin,  D. Liotard,  R. C. Lochan,  I. Lotan,  
 P. E. Maslen,  N. Nair,  D. P. O'Neill,  D. Neuhauser,  E. Neuscamman,  
 C. M. Oana,  R. Olson,  B. Peters,  R. Peverati,  P. A. Pieniazek,  
 Y. M. Rhee,  J. Ritchie,  M. A. Rohrdanz,  E. Rosta,  N. J. Russ,  
 H. F. Schaefer III,  N. E. Schultz,  N. Shenvi,  A. C. Simmonett,  A. Sodt,  
 D. Stuck,  K. S. Thanthiriwatte,  V. Vanovschi,  Tao Wang,  A. Warshel,  
 C. F. Williams,  Q. Wu,  X. Xu,  W. Zhang

 Please cite Q-Chem as follows:
 Y. Shao et al., Mol. Phys. 113, 184-215 (2015)
 DOI: 10.1080/00268976.2014.952696

 Q-Chem 5.1.1 for Intel X86 EM64T Linux

 Parts of Q-Chem use Armadillo 8.300.2 (Tropical Shenanigans).
 http://arma.sourceforge.net/

 Q-Chem begins on Wed Oct 10 00:55:49 2018  

Host: 
0

     Scratch files written to /scratch/taweetham/qchem22354//
The previous job contains 0 fragments, simply inherited here
Input Ideriv = 2
Curr. Ideriv = -1
Max.  Ideriv = 2

Checking the input file for inconsistencies... 	...done.

--------------------------------------------------------------
User input:
--------------------------------------------------------------

$molecule
read
$end

$rem
   job_type 	frequency
   basis 	6-311++g**
   method	b3lyp	
$end


--------------------------------------------------------------
 ----------------------------------------------------------------
             Standard Nuclear Orientation (Angstroms)
    I     Atom           X                Y                Z
 ----------------------------------------------------------------
    1      C       0.7595073867     2.1044595022     0.0000000000
    2      C      -0.7596164900     2.1042386014    -0.0000000000
    3      C       0.0001107160     0.8118636754    -0.0000000000
    4      H      -1.2723945690     2.3824602701     0.9123815341
    5      H      -1.2723945690     2.3824602701    -0.9123815341
    6      I       0.0000043547    -0.3740952606     1.8240499984
    7      I       0.0000043547    -0.3740952606    -1.8240499984
    8      H       1.2721589333     2.3829032059    -0.9123837317
    9      H       1.2721589333     2.3829032059     0.9123837317
 ----------------------------------------------------------------
 Molecular Point Group                 Cs    NOp =  2
 Largest Abelian Subgroup              Cs    NOp =  2
 Nuclear Repulsion Energy =   899.7478834538 hartrees
 There are       64 alpha and       64 beta electrons
 Requested basis set is 6-311++G(d,p)
 There are 86 shells and 218 basis functions

 Total QAlloc Memory Limit   2000 MB
 Mega-Array Size       188 MB
 MEM_STATIC part       192 MB

                       Distance Matrix (Angstroms)
             C (  1)   C (  2)   C (  3)   H (  4)   H (  5)   I (  6)
   C (  2)  1.519124
   C (  3)  1.499162  1.499139
   H (  4)  2.244627  1.082954  2.217765
   H (  5)  2.244627  1.082954  2.217765  1.824763
   I (  6)  3.169738  3.169593  2.175697  3.169974  4.087255
   I (  7)  3.169738  3.169593  2.175697  4.087255  3.169974  3.648100
   H (  8)  1.082953  2.244596  2.217818  3.131217  2.544554  4.087479
   H (  9)  1.082953  2.244596  2.217818  2.544554  3.131217  3.170261
             I (  7)   H (  8)
   H (  8)  3.170261
   H (  9)  4.087479  1.824767

 A cutoff of  1.0D-11 yielded   3065 shell pairs
 There are     20335 function pairs (     22801 Cartesian)

 -------------------------------------------------------
 OpenMP Integral Computing Module                       
 Release: version 1.0, May 2013, Q-Chem Inc. Pittsburgh 
 -------------------------------------------------------
 Integral Job Info:
 Integral job number is                      11
 Integral operator is                         1
 short-range coefficients                     0
 long-range coefficients              100000000
 Omega coefficients                           0
 if combine SR and LR in K                    0
 Integral screening is                        0
 Integral computing path is                   2
 max size of driver memory is            800000
 size of driver memory is                593474
 size of scratch memory is             11861008
 max col of scratch BK array               1296
 max len of scratch array in speh3          155
 max len of scratch index in speh4           18
 max int batch size is                      520
 min int batch size is                       52
 fixed nKL is                                52
 max L of basis functions is                  2
 order of int derivative is                   0
 number of shells is                         86
 number of basis is                         231
 number of cartesian basis is               231
 number of contracted shell pairs          3065
 number of primitive shell pairs           6004
 maxK2 (contraction) of shell pair           36
 max number of K2 of shell pair               1
 max number of CS2 of shell pair            488
 max number of PS2 of shell pair            488
 mem total for path MDJ                  541756
 -------------------------------------------------------
 Smallest overlap matrix eigenvalue = 6.32E-05
 Guess from superposition of atomic densities
 Warning:  Energy on first SCF cycle will be non-variational
 SAD guess density has 128.000000 electrons

 -----------------------------------------------------------------------
  General SCF calculation program by
  Eric Jon Sundstrom, Paul Horn, Yuezhi Mao, Dmitri Zuev, Alec White,
  David Stuck, Shaama M.S., Shane Yost, Joonho Lee, David Small,
  Daniel Levine, Susi Lehtola, Hugh Burton, Evgeny Epifanovsky
 -----------------------------------------------------------------------
 Exchange:     0.2000 Hartree-Fock + 0.0800 Slater + 0.7200 B88
 Correlation:  0.1900 VWN1RPA + 0.8100 LYP
 Using SG-1 standard quadrature grid
 using 4 threads for integral computing
 -------------------------------------------------------
 OpenMP Integral computing Module                
 Release: version 2.0, May 2017, Q-Chem Inc. Pleasanton 
 -------------------------------------------------------
 -------------------------------------------------------
 OpenMP BLAS3 based DFT computing Module                
 Release: version 1.0, May 2013, Q-Chem Inc. Pittsburgh 
 -------------------------------------------------------
 A restricted SCF calculation will be
 performed using DIIS
 SCF converges when DIIS error is below 1.0e-08
 ---------------------------------------
  Cycle       Energy         DIIS error
 ---------------------------------------
    1  -13956.4352434572      3.65e-02  
    2  -13955.6862038292      3.46e-03  
    3  -13955.6173076178      4.69e-03  
    4  -13955.7512013905      7.41e-04  
    5  -13955.7539454251      4.20e-04  
    6  -13955.7549586374      6.53e-05  
    7  -13955.7549893330      1.88e-05  
    8  -13955.7549909552      2.46e-06  
    9  -13955.7549909764      5.20e-07  
   10  -13955.7549909780      1.70e-07  
   11  -13955.7549909782      2.93e-08  
   12  -13955.7549909780      6.65e-09  Convergence criterion met
 ---------------------------------------
 SCF time:   CPU 30.68s  wall 8.00s 
 SCF   energy in the final basis set =   -13955.7549909780
 Total energy in the final basis set =   -13955.7549909780

 --------------------------------------------------------------
             Orbital Energies (a.u.) and Symmetries
 --------------------------------------------------------------

 Alpha MOs, Restricted
 -- Occupied --                  
*******-1165.87 -176.30 -176.30 -165.71 -165.71 -165.71 -165.71
  1 A'    1 A"    2 A"    2 A'    3 A'    3 A"    4 A"    4 A'                 
-165.71 -165.71  -35.80  -35.80  -31.29  -31.29  -31.29  -31.29
  5 A'    5 A"    6 A'    6 A"    7 A"    7 A'    8 A'    8 A"                 
-31.288 -31.288 -22.945 -22.945 -22.943 -22.943 -22.943 -22.943
  9 A'    9 A"   10 A"   10 A'   11 A'   11 A"   12 A'   12 A"                 
-22.939 -22.939 -22.939 -22.939 -10.281 -10.209 -10.209  -6.350
 13 A'   13 A"   14 A'   14 A"   15 A'   16 A'   17 A'   15 A"                 
 -6.350  -4.763  -4.763  -4.748  -4.748  -4.747  -4.747  -2.028
 18 A'   16 A"   19 A'   17 A"   20 A'   18 A"   21 A'   22 A'                 
 -2.028  -2.024  -2.024  -2.024  -2.024  -2.011  -2.011  -2.011
 19 A"   23 A'   20 A"   24 A'   21 A"   25 A'   22 A"   26 A'                 
 -2.011  -0.901  -0.691  -0.652  -0.638  -0.564  -0.509  -0.463
 23 A"   27 A'   28 A'   24 A"   29 A'   30 A'   25 A"   31 A'                 
 -0.403  -0.372  -0.351  -0.341  -0.282  -0.270  -0.262  -0.260
 26 A"   32 A'   27 A"   33 A'   34 A'   28 A"   35 A'   29 A"                 
 -- Virtual --                   
 -0.086  -0.047  -0.005   0.014   0.027   0.035   0.049   0.066
 36 A'   30 A"   37 A'   38 A'   31 A"   39 A'   32 A"   40 A'                 
  0.066   0.073   0.089   0.089   0.111   0.118   0.124   0.130
 41 A'   42 A'   33 A"   43 A'   44 A'   45 A'   46 A'   34 A"                 
  0.142   0.159   0.164   0.172   0.186   0.200   0.208   0.224
 35 A"   47 A'   48 A'   36 A"   49 A'   50 A'   37 A"   51 A'                 
  0.227   0.240   0.244   0.260   0.264   0.285   0.290   0.378
 38 A"   39 A"   40 A"   52 A'   53 A'   54 A'   55 A'   56 A'                 
  0.394   0.403   0.404   0.436   0.438   0.447   0.454   0.454
 57 A'   41 A"   42 A"   43 A"   58 A'   59 A'   44 A"   60 A'                 
  0.474   0.489   0.519   0.554   0.583   0.584   0.615   0.623
 45 A"   61 A'   46 A"   62 A'   63 A'   47 A"   64 A'   65 A'                 
  0.637   0.650   0.665   0.677   0.715   0.726   0.745   0.762
 48 A"   49 A"   66 A'   67 A'   50 A"   68 A'   51 A"   69 A'                 
  0.849   0.909   1.016   1.175   1.184   1.273   1.285   1.334
 70 A'   71 A'   72 A'   52 A"   73 A'   53 A"   54 A"   55 A"                 
  1.342   1.366   1.370   1.399   1.432   1.467   1.514   1.517
 56 A"   74 A'   75 A'   76 A'   57 A"   77 A'   78 A'   58 A"                 
  1.529   1.617   1.628   1.688   1.713   1.724   1.798   1.806
 59 A"   79 A'   60 A"   80 A'   81 A'   61 A"   82 A'   83 A'                 
  1.916   1.949   2.034   2.044   2.196   2.199   2.222   2.222
 84 A'   62 A"   63 A"   85 A'   86 A'   87 A'   64 A"   88 A'                 
  2.456   2.482   2.548   2.616   2.634   2.679   2.716   2.826
 89 A'   65 A"   66 A"   90 A'   67 A"   91 A'   92 A'   93 A'                 
  2.892   2.937   2.939   3.178   3.458   3.621   3.744   3.822
 94 A'   68 A"   69 A"   95 A'   96 A'   70 A"   97 A'   71 A"                 
  3.975   3.977   3.978   4.014   4.070   4.075   4.083   4.170
 72 A"   73 A"   98 A'   99 A'   74 A"   75 A"  100 A'  101 A'                 
  4.237   4.289   4.364   4.416   4.430   6.012   6.028   6.037
102 A'   76 A"  103 A'  104 A'   77 A"   78 A"   79 A"  105 A'                 
  6.051   6.076   6.115  23.622  23.858  23.878  27.847  27.876
106 A'  107 A'   80 A"  108 A'  109 A'  110 A'  111 A'   81 A"                 
 28.351  28.364  28.365  28.381  28.394  28.398  28.543  28.543
 82 A"   83 A"  112 A'  113 A'  114 A'   84 A"   85 A"   86 A"                 
 28.545  28.558  28.578  28.583  28.592  28.636  28.684  28.716
115 A'  116 A'   87 A"   88 A"  117 A'  118 A'  119 A'   89 A"                 
127.893 127.902 127.916 127.917 127.931 127.954 151.650 151.673
 90 A"   91 A"  120 A'  121 A'  122 A'   92 A"  123 A'   93 A"                 
*******1901.836
124 A'   94 A"                                                                 

 Beta MOs, Restricted
 -- Occupied --                  
*******-1165.87 -176.30 -176.30 -165.71 -165.71 -165.71 -165.71
  1 A'    1 A"    2 A"    2 A'    3 A'    3 A"    4 A"    4 A'                 
-165.71 -165.71  -35.80  -35.80  -31.29  -31.29  -31.29  -31.29
  5 A'    5 A"    6 A'    6 A"    7 A"    7 A'    8 A'    8 A"                 
-31.288 -31.288 -22.945 -22.945 -22.943 -22.943 -22.943 -22.943
  9 A'    9 A"   10 A"   10 A'   11 A'   11 A"   12 A'   12 A"                 
-22.939 -22.939 -22.939 -22.939 -10.281 -10.209 -10.209  -6.350
 13 A'   13 A"   14 A'   14 A"   15 A'   16 A'   17 A'   15 A"                 
 -6.350  -4.763  -4.763  -4.748  -4.748  -4.747  -4.747  -2.028
 18 A'   16 A"   19 A'   17 A"   20 A'   18 A"   21 A'   22 A'                 
 -2.028  -2.024  -2.024  -2.024  -2.024  -2.011  -2.011  -2.011
 19 A"   23 A'   20 A"   24 A'   21 A"   25 A'   22 A"   26 A'                 
 -2.011  -0.901  -0.691  -0.652  -0.638  -0.564  -0.509  -0.463
 23 A"   27 A'   28 A'   24 A"   29 A'   30 A'   25 A"   31 A'                 
 -0.403  -0.372  -0.351  -0.341  -0.282  -0.270  -0.262  -0.260
 26 A"   32 A'   27 A"   33 A'   34 A'   28 A"   35 A'   29 A"                 
 -- Virtual --                   
 -0.086  -0.047  -0.005   0.014   0.027   0.035   0.049   0.066
 36 A'   30 A"   37 A'   38 A'   31 A"   39 A'   32 A"   40 A'                 
  0.066   0.073   0.089   0.089   0.111   0.118   0.124   0.130
 41 A'   42 A'   33 A"   43 A'   44 A'   45 A'   46 A'   34 A"                 
  0.142   0.159   0.164   0.172   0.186   0.200   0.208   0.224
 35 A"   47 A'   48 A'   36 A"   49 A'   50 A'   37 A"   51 A'                 
  0.227   0.240   0.244   0.260   0.264   0.285   0.290   0.378
 38 A"   39 A"   40 A"   52 A'   53 A'   54 A'   55 A'   56 A'                 
  0.394   0.403   0.404   0.436   0.438   0.447   0.454   0.454
 57 A'   41 A"   42 A"   43 A"   58 A'   59 A'   44 A"   60 A'                 
  0.474   0.489   0.519   0.554   0.583   0.584   0.615   0.623
 45 A"   61 A'   46 A"   62 A'   63 A'   47 A"   64 A'   65 A'                 
  0.637   0.650   0.665   0.677   0.715   0.726   0.745   0.762
 48 A"   49 A"   66 A'   67 A'   50 A"   68 A'   51 A"   69 A'                 
  0.849   0.909   1.016   1.175   1.184   1.273   1.285   1.334
 70 A'   71 A'   72 A'   52 A"   73 A'   53 A"   54 A"   55 A"                 
  1.342   1.366   1.370   1.399   1.432   1.467   1.514   1.517
 56 A"   74 A'   75 A'   76 A'   57 A"   77 A'   78 A'   58 A"                 
  1.529   1.617   1.628   1.688   1.713   1.724   1.798   1.806
 59 A"   79 A'   60 A"   80 A'   81 A'   61 A"   82 A'   83 A'                 
  1.916   1.949   2.034   2.044   2.196   2.199   2.222   2.222
 84 A'   62 A"   63 A"   85 A'   86 A'   87 A'   64 A"   88 A'                 
  2.456   2.482   2.548   2.616   2.634   2.679   2.716   2.826
 89 A'   65 A"   66 A"   90 A'   67 A"   91 A'   92 A'   93 A'                 
  2.892   2.937   2.939   3.178   3.458   3.621   3.744   3.822
 94 A'   68 A"   69 A"   95 A'   96 A'   70 A"   97 A'   71 A"                 
  3.975   3.977   3.978   4.014   4.070   4.075   4.083   4.170
 72 A"   73 A"   98 A'   99 A'   74 A"   75 A"  100 A'  101 A'                 
  4.237   4.289   4.364   4.416   4.430   6.012   6.028   6.037
102 A'   76 A"  103 A'  104 A'   77 A"   78 A"   79 A"  105 A'                 
  6.051   6.076   6.115  23.622  23.858  23.878  27.847  27.876
106 A'  107 A'   80 A"  108 A'  109 A'  110 A'  111 A'   81 A"                 
 28.351  28.364  28.365  28.381  28.394  28.398  28.543  28.543
 82 A"   83 A"  112 A'  113 A'  114 A'   84 A"   85 A"   86 A"                 
 28.545  28.558  28.578  28.583  28.592  28.636  28.684  28.716
115 A'  116 A'   87 A"   88 A"  117 A'  118 A'  119 A'   89 A"                 
127.893 127.902 127.916 127.917 127.931 127.954 151.650 151.673
 90 A"   91 A"  120 A'  121 A'  122 A'   92 A"  123 A'   93 A"                 
*******1901.836
124 A'   94 A"                                                                 
 --------------------------------------------------------------

          Ground-State Mulliken Net Atomic Charges

     Atom                 Charge (a.u.)
  ----------------------------------------
      1 C                    -0.383271
      2 C                    -0.383255
      3 C                    -0.036689
      4 H                     0.158261
      5 H                     0.158261
      6 I                     0.085092
      7 I                     0.085092
      8 H                     0.158255
      9 H                     0.158255
  ----------------------------------------
  Sum of atomic charges =     0.000000

 -----------------------------------------------------------------
                    Cartesian Multipole Moments
 -----------------------------------------------------------------
    Charge (ESU x 10^10)
                 0.0000
    Dipole Moment (Debye)
         X      -0.0002      Y       1.9215      Z      -0.0000
       Tot       1.9215
    Quadrupole Moments (Debye-Ang)
        XX     -76.3824     XY       0.0006     YY     -71.7655
        XZ      -0.0000     YZ      -0.0000     ZZ     -74.3908
    Octopole Moments (Debye-Ang^2)
       XXX      -0.0012    XXY      -6.4567    XYY       0.0024
       YYY     -30.0904    XXZ      -0.0000    XYZ      -0.0000
       YYZ      -0.0000    XZZ      -0.0020    YZZ     -19.8162
       ZZZ       0.0000
    Hexadecapole Moments (Debye-Ang^3)
      XXXX    -170.7393   XXXY      -0.0019   XXYY    -108.1042
      XYYY       0.0115   YYYY    -544.6714   XXXZ      -0.0000
      XXYZ      -0.0000   XYYZ      -0.0000   YYYZ      -0.0000
      XXZZ    -241.6731   XYZZ       0.0028   YYZZ    -279.0631
      XZZZ      -0.0000   YZZZ      -0.0000   ZZZZ   -1198.0555
 -----------------------------------------------------------------
 Calculating MO derivatives via CPSCF
 D1JvT checksum  = 732240 40269.4344743108
 D1KAT checksum  = 1735128 1706.4336074418
   1         3          27      0.124895    0.028913
   2         3          27      0.014476    0.003107
   3         3          27      0.001759    0.000625
   4        16          14      0.000140    0.000056
   5        28           2      0.000011    0.000007
   6        30           0      0.000000    0.000000    Roots Converged
 Time for AOints: 29.2 s (CPU) 7.4 s (wall)
 ------------------------------------------------------------------------------
                     AOints        : Timing summary (seconds)
 ------------------------------------------------------------------------------
     job step          cpu (% of tot)      sys (% of tot)     wall (% of tot)
 ------------------------------------------------------------------------------
  cpscf_lag         0.1279E+03 (32.8)   0.6000E-05 (11.3)   0.3268E+02 (32.1)
  iterzp            0.2327E+03 (59.6)   0.4300E-04 (81.1)   0.6123E+02 (60.2)
  make_fx           0.0000E+00 ( 0.0)   0.0000E+00 ( 0.0)   0.0000E+00 ( 0.0)
  AOints            0.2920E+02 ( 7.5)   0.2000E-05 ( 3.8)   0.7357E+01 ( 7.2)
 ------------------------------------------------------------------------------
   Grand Totals     0.3903E+03          0.5300E-04          0.1017E+03
 ------------------------------------------------------------------------------
 Calculating analytic Hessian of the SCF energy
 Polarizability Matrix (a.u.)
            1           2           3
    1 -74.6749754  -0.0006990   0.0000000
    2  -0.0006990 -95.7164147  -0.0000000
    3   0.0000000  -0.0000000-117.5337818

 Direct stationary perturbation theory relativistic correction:

 rels  =     193.924174256807
 relv  =    -644.115684482504
 rel2e =      84.749585681651
 E_rel =    -365.441924544046

 Hessian of the SCF Energy
            1           2           3           4           5           6
    1   0.5067949   0.1720088   0.0000000  -0.2019846   0.0277426   0.0000000
    2   0.1720088   0.3042948   0.0000000  -0.0277935  -0.0185759   0.0000000
    3   0.0000000   0.0000000   0.6546188   0.0000000  -0.0000000  -0.0693382
    4  -0.2019846  -0.0277935   0.0000000   0.5069313  -0.1719413  -0.0000000
    5   0.0277426  -0.0185759  -0.0000000  -0.1719413   0.3042089   0.0000000
    6   0.0000000   0.0000000  -0.0693382  -0.0000000   0.0000000   0.6546161
    7  -0.0743490  -0.0768156  -0.0000000  -0.0744157   0.0768396  -0.0000000
    8  -0.1184511  -0.1545574  -0.0000000   0.1184840  -0.1545278   0.0000000
    9  -0.0000000  -0.0000000  -0.0574578  -0.0000000   0.0000000  -0.0574499
   10  -0.0122449   0.0080412   0.0225871  -0.1043338   0.0380435   0.1114567
   11  -0.0040712   0.0008049   0.0155498   0.0375198  -0.0556501  -0.0602208
   12  -0.0026446   0.0011562   0.0034599   0.1149118  -0.0624750  -0.2610182
   13  -0.0122449   0.0080412  -0.0225871  -0.1043338   0.0380435  -0.1114567
   14  -0.0040712   0.0008049  -0.0155498   0.0375198  -0.0556501   0.0602208
   15   0.0026446  -0.0011562   0.0034599  -0.1149118   0.0624750  -0.2610182
   16   0.0013131  -0.0036764   0.0107243   0.0013143   0.0036820  -0.0107262
   17   0.0009649  -0.0107023   0.0120510  -0.0009613  -0.0107079   0.0120539
   18  -0.0027077   0.0071791  -0.0063496   0.0027064   0.0071846  -0.0063540
   19   0.0013131  -0.0036764  -0.0107243   0.0013143   0.0036820   0.0107262
   20   0.0009649  -0.0107023  -0.0120510  -0.0009613  -0.0107079  -0.0120539
   21   0.0027077  -0.0071791  -0.0063496  -0.0027064  -0.0071846  -0.0063540
   22  -0.1042989  -0.0380647   0.1114321  -0.0122460  -0.0080460   0.0225940
   23  -0.0375439  -0.0556833   0.0602722   0.0040669   0.0008054  -0.0155421
   24   0.1148870   0.0625228  -0.2610216  -0.0026435  -0.0011568   0.0034582
   25  -0.1042989  -0.0380647  -0.1114321  -0.0122460  -0.0080460  -0.0225940
   26  -0.0375439  -0.0556833  -0.0602722   0.0040669   0.0008054   0.0155421
   27  -0.1148870  -0.0625228  -0.2610216   0.0026435   0.0011568   0.0034582
            7           8           9          10          11          12
    1  -0.0743490  -0.1184511  -0.0000000  -0.0122449  -0.0040712  -0.0026446
    2  -0.0768156  -0.1545574  -0.0000000   0.0080412   0.0008049   0.0011562
    3  -0.0000000  -0.0000000  -0.0574578   0.0225871   0.0155498   0.0034599
    4  -0.0744157   0.1184840  -0.0000000  -0.1043338   0.0375198   0.1149118
    5   0.0768396  -0.1545278   0.0000000   0.0380435  -0.0556501  -0.0624750
    6  -0.0000000   0.0000000  -0.0574499   0.1114567  -0.0602208  -0.2610182
    7   0.2344670  -0.0000387   0.0000000  -0.0062622   0.0143442  -0.0024501
    8  -0.0000387   0.4133874   0.0000000   0.0010023  -0.0079415   0.0022079
    9   0.0000000   0.0000000   0.2406579   0.0014985  -0.0242528   0.0013078
   10  -0.0062622   0.0010023   0.0014985   0.1135553  -0.0428332  -0.1207163
   11   0.0143442  -0.0079415  -0.0242528  -0.0428332   0.0591000   0.0654110
   12  -0.0024501   0.0022079   0.0013078  -0.1207163   0.0654110   0.2702725
   13  -0.0062622   0.0010023  -0.0014985   0.0090851  -0.0049130   0.0120924
   14   0.0143442  -0.0079415   0.0242528  -0.0049130   0.0030485  -0.0068299
   15   0.0024501  -0.0022079   0.0013078  -0.0120924   0.0068299  -0.0155885
   16  -0.0303319   0.0000010  -0.0000029   0.0002046  -0.0008927  -0.0005225
   17   0.0000027  -0.0362650   0.0274083   0.0011636   0.0013663   0.0013260
   18  -0.0000031   0.0361163  -0.0654925  -0.0006628  -0.0012071   0.0002211
   19  -0.0303319   0.0000010   0.0000029   0.0005286   0.0021325   0.0001340
   20   0.0000027  -0.0362650  -0.0274083  -0.0017921  -0.0021152  -0.0004908
   21   0.0000031  -0.0361163  -0.0654925  -0.0011770  -0.0012056   0.0001465
   22  -0.0062570  -0.0010004   0.0014892  -0.0032795  -0.0033045  -0.0008494
   23  -0.0143395  -0.0079446   0.0242515   0.0033029   0.0010416   0.0002990
   24  -0.0024503  -0.0022083   0.0013096  -0.0008490  -0.0002992   0.0003796
   25  -0.0062570  -0.0010004  -0.0014892   0.0027468   0.0020180   0.0000448
   26  -0.0143395  -0.0079446  -0.0242515  -0.0020153   0.0003456  -0.0006045
   27   0.0024503   0.0022083   0.0013096  -0.0000449  -0.0006053   0.0008194
           13          14          15          16          17          18
    1  -0.0122449  -0.0040712   0.0026446   0.0013131   0.0009649  -0.0027077
    2   0.0080412   0.0008049  -0.0011562  -0.0036764  -0.0107023   0.0071791
    3  -0.0225871  -0.0155498   0.0034599   0.0107243   0.0120510  -0.0063496
    4  -0.1043338   0.0375198  -0.1149118   0.0013143  -0.0009613   0.0027064
    5   0.0380435  -0.0556501   0.0624750   0.0036820  -0.0107079   0.0071846
    6  -0.1114567   0.0602208  -0.2610182  -0.0107262   0.0120539  -0.0063540
    7  -0.0062622   0.0143442   0.0024501  -0.0303319   0.0000027  -0.0000031
    8   0.0010023  -0.0079415  -0.0022079   0.0000010  -0.0362650   0.0361163
    9  -0.0014985   0.0242528   0.0013078  -0.0000029   0.0274083  -0.0654925
   10   0.0090851  -0.0049130  -0.0120924   0.0002046   0.0011636  -0.0006628
   11  -0.0049130   0.0030485   0.0068299  -0.0008927   0.0013663  -0.0012071
   12   0.0120924  -0.0068299  -0.0155885  -0.0005225   0.0013260   0.0002211
   13   0.1135553  -0.0428332   0.1207163   0.0005286  -0.0017921   0.0011770
   14  -0.0428332   0.0591000  -0.0654110   0.0021325  -0.0021152   0.0012056
   15   0.1207163  -0.0654110   0.2702725  -0.0001340   0.0004908   0.0001465
   16   0.0005286   0.0021325  -0.0001340   0.0248809  -0.0000066   0.0000052
   17  -0.0017921  -0.0021152   0.0004908  -0.0000066   0.0562319  -0.0528114
   18   0.0011770   0.0012056   0.0001465   0.0000052  -0.0528114   0.0987820
   19   0.0002046  -0.0008927   0.0005225   0.0013567   0.0000002  -0.0000006
   20   0.0011636   0.0013663  -0.0013260   0.0000002   0.0029420   0.0023350
   21   0.0006628   0.0012071   0.0002211   0.0000006  -0.0023350  -0.0213221
   22   0.0027468   0.0020180  -0.0000448   0.0005293   0.0017929  -0.0011775
   23  -0.0020153   0.0003456   0.0006045  -0.0021325  -0.0021146   0.0012047
   24   0.0000449   0.0006053   0.0008194   0.0001335   0.0004902   0.0001467
   25  -0.0032795  -0.0033045   0.0008494   0.0002045  -0.0011643   0.0006633
   26   0.0033029   0.0010416  -0.0002990   0.0008925   0.0013650  -0.0012068
   27   0.0008490   0.0002992   0.0003796   0.0005221   0.0013261   0.0002220
           19          20          21          22          23          24
    1   0.0013131   0.0009649   0.0027077  -0.1042989  -0.0375439   0.1148870
    2  -0.0036764  -0.0107023  -0.0071791  -0.0380647  -0.0556833   0.0625228
    3  -0.0107243  -0.0120510  -0.0063496   0.1114321   0.0602722  -0.2610216
    4   0.0013143  -0.0009613  -0.0027064  -0.0122460   0.0040669  -0.0026435
    5   0.0036820  -0.0107079  -0.0071846  -0.0080460   0.0008054  -0.0011568
    6   0.0107262  -0.0120539  -0.0063540   0.0225940  -0.0155421   0.0034582
    7  -0.0303319   0.0000027   0.0000031  -0.0062570  -0.0143395  -0.0024503
    8   0.0000010  -0.0362650  -0.0361163  -0.0010004  -0.0079446  -0.0022083
    9   0.0000029  -0.0274083  -0.0654925   0.0014892   0.0242515   0.0013096
   10   0.0005286  -0.0017921  -0.0011770  -0.0032795   0.0033029  -0.0008490
   11   0.0021325  -0.0021152  -0.0012056  -0.0033045   0.0010416  -0.0002992
   12   0.0001340  -0.0004908   0.0001465  -0.0008494   0.0002990   0.0003796
   13   0.0002046   0.0011636   0.0006628   0.0027468  -0.0020153   0.0000449
   14  -0.0008927   0.0013663   0.0012071   0.0020180   0.0003456   0.0006053
   15   0.0005225  -0.0013260   0.0002211  -0.0000448   0.0006045   0.0008194
   16   0.0013567   0.0000002   0.0000006   0.0005293  -0.0021325   0.0001335
   17   0.0000002   0.0029420  -0.0023350   0.0017929  -0.0021146   0.0004902
   18  -0.0000006   0.0023350  -0.0213221  -0.0011775   0.0012047   0.0001467
   19   0.0248809  -0.0000066  -0.0000052   0.0002045   0.0008925  -0.0005221
   20  -0.0000066   0.0562319   0.0528114  -0.0011643   0.0013650  -0.0013261
   21  -0.0000052   0.0528114   0.0987820  -0.0006633   0.0012068   0.0002220
   22   0.0002045  -0.0011643  -0.0006633   0.1135194   0.0428536  -0.1206904
   23   0.0008925   0.0013650   0.0012068   0.0428536   0.0591326  -0.0654622
   24  -0.0005221  -0.0013261   0.0002220  -0.1206904  -0.0654622   0.2702746
   25   0.0005293   0.0017929   0.0011775   0.0090815   0.0049152   0.0120899
   26  -0.0021325  -0.0021146  -0.0012047   0.0049152   0.0030524   0.0068342
   27  -0.0001335  -0.0004902   0.0001467  -0.0120899  -0.0068342  -0.0155884
           25          26          27
    1  -0.1042989  -0.0375439  -0.1148870
    2  -0.0380647  -0.0556833  -0.0625228
    3  -0.1114321  -0.0602722  -0.2610216
    4  -0.0122460   0.0040669   0.0026435
    5  -0.0080460   0.0008054   0.0011568
    6  -0.0225940   0.0155421   0.0034582
    7  -0.0062570  -0.0143395   0.0024503
    8  -0.0010004  -0.0079446   0.0022083
    9  -0.0014892  -0.0242515   0.0013096
   10   0.0027468  -0.0020153  -0.0000449
   11   0.0020180   0.0003456  -0.0006053
   12   0.0000448  -0.0006045   0.0008194
   13  -0.0032795   0.0033029   0.0008490
   14  -0.0033045   0.0010416   0.0002992
   15   0.0008494  -0.0002990   0.0003796
   16   0.0002045   0.0008925   0.0005221
   17  -0.0011643   0.0013650   0.0013261
   18   0.0006633  -0.0012068   0.0002220
   19   0.0005293  -0.0021325  -0.0001335
   20   0.0017929  -0.0021146  -0.0004902
   21   0.0011775  -0.0012047   0.0001467
   22   0.0090815   0.0049152  -0.0120899
   23   0.0049152   0.0030524  -0.0068342
   24   0.0120899   0.0068342  -0.0155884
   25   0.1135194   0.0428536   0.1206904
   26   0.0428536   0.0591326   0.0654622
   27   0.1206904   0.0654622   0.2702746
 Gradient time:  CPU 511.28 s  wall 133.90 s
 **********************************************************************
 **                                                                  **
 **                       VIBRATIONAL ANALYSIS                       **
 **                       --------------------                       **
 **                                                                  **
 **        VIBRATIONAL FREQUENCIES (CM**-1) AND NORMAL MODES         **
 **     FORCE CONSTANTS (mDYN/ANGSTROM) AND REDUCED MASSES (AMU)     **
 **                  INFRARED INTENSITIES (KM/MOL)                   **
 **                                                                  **
 **********************************************************************


 Mode:                 1                      2                      3
 Frequency:       119.77                 215.62                 263.93
 Force Cnst:      0.3346                 0.1096                 0.0823
 Red. Mass:      39.5937                 4.0004                 2.0062
 IR Active:          YES                    YES                    YES
 IR Intens:        0.009                  0.000                  0.000
 Raman Active:       YES                    YES                    YES
               X      Y      Z        X      Y      Z        X      Y      Z
 C         -0.001  0.322 -0.000    0.000 -0.000  0.306    0.000  0.000 -0.207
 C          0.001  0.322 -0.000    0.000 -0.000  0.306    0.000 -0.000  0.207
 C         -0.000  0.325  0.000    0.000 -0.000  0.002    0.000 -0.000 -0.000
 H          0.001  0.319  0.002   -0.050 -0.266  0.358    0.280 -0.060  0.383
 H          0.001  0.319 -0.002    0.050  0.266  0.358   -0.280  0.060  0.383
 I          0.000 -0.051 -0.370   -0.000  0.050 -0.035   -0.015  0.000 -0.000
 I          0.000 -0.051  0.370    0.000 -0.050 -0.035    0.015 -0.000 -0.000
 H         -0.001  0.319 -0.002   -0.050  0.266  0.358   -0.280 -0.060 -0.383
 H         -0.001  0.319  0.002    0.050 -0.266  0.358    0.280  0.060 -0.383
 TransDip   0.000  0.003  0.000   -0.000 -0.000  0.001   -0.000 -0.000 -0.000

 Mode:                 4                      5                      6
 Frequency:       311.66                 357.33                 559.58
 Force Cnst:      0.3938                 0.3120                 0.5942
 Red. Mass:       6.8817                 4.1470                 3.2207
 IR Active:          YES                    YES                    YES
 IR Intens:        2.660                  1.428                 41.633
 Raman Active:       YES                    YES                    YES
               X      Y      Z        X      Y      Z        X      Y      Z
 C         -0.010  0.376  0.000    0.035  0.256  0.000   -0.000  0.000  0.029
 C          0.010  0.376  0.000    0.035 -0.256 -0.000    0.000  0.000  0.029
 C          0.000  0.319 -0.000    0.378 -0.000  0.000   -0.000  0.000  0.430
 H          0.009  0.388 -0.001   -0.056 -0.421 -0.002    0.075  0.440 -0.059
 H          0.009  0.388  0.001   -0.056 -0.421  0.002   -0.075 -0.440 -0.059
 I         -0.000 -0.057  0.057   -0.020  0.000 -0.000    0.000  0.012 -0.022
 I         -0.000 -0.057 -0.057   -0.020  0.000  0.000   -0.000 -0.012 -0.022
 H         -0.009  0.388  0.001   -0.057  0.421 -0.002    0.075 -0.440 -0.059
 H         -0.009  0.388 -0.001   -0.057  0.421  0.002   -0.075  0.440 -0.059
 TransDip  -0.000  0.052 -0.000   -0.038 -0.000  0.000   -0.000  0.000  0.207

 Mode:                 7                      8                      9
 Frequency:       759.78                 858.61                 923.02
 Force Cnst:      0.3513                 2.3509                 0.5719
 Red. Mass:       1.0328                 5.4125                 1.1393
 IR Active:          YES                    YES                    YES
 IR Intens:        7.642                  0.116                  0.000
 Raman Active:       YES                    YES                    YES
               X      Y      Z        X      Y      Z        X      Y      Z
 C          0.000 -0.000 -0.020    0.326 -0.131 -0.000    0.000  0.000 -0.077
 C         -0.000 -0.000 -0.020   -0.326 -0.131  0.000    0.000 -0.000  0.077
 C          0.000  0.000 -0.038    0.000  0.392  0.000   -0.000 -0.000  0.000
 H          0.447  0.071  0.212   -0.330 -0.201  0.021   -0.084  0.476 -0.115
 H         -0.447 -0.071  0.212   -0.330 -0.201 -0.021    0.084 -0.476 -0.115
 I         -0.000  0.001  0.000   -0.000 -0.003  0.003   -0.001 -0.000 -0.000
 I          0.000 -0.001  0.000   -0.000 -0.003 -0.003    0.001  0.000 -0.000
 H          0.447 -0.071  0.212    0.330 -0.201 -0.021    0.084  0.476  0.115
 H         -0.447  0.071  0.212    0.330 -0.201  0.021   -0.084 -0.476  0.115
 TransDip  -0.000 -0.000 -0.089    0.000 -0.011  0.000   -0.000  0.000  0.000

 Mode:                10                     11                     12
 Frequency:       953.53                1059.60                1088.29
 Force Cnst:      4.2040                 0.7916                 0.9481
 Red. Mass:       7.8477                 1.1966                 1.3587
 IR Active:          YES                    YES                    YES
 IR Intens:        1.654                 16.046                  0.563
 Raman Active:       YES                    YES                    YES
               X      Y      Z        X      Y      Z        X      Y      Z
 C         -0.228 -0.318 -0.000    0.046 -0.080  0.000   -0.055  0.111 -0.000
 C         -0.228  0.318  0.000   -0.046 -0.080 -0.000   -0.055 -0.111 -0.000
 C          0.562  0.000  0.000    0.000  0.016 -0.000    0.033  0.000  0.000
 H         -0.142  0.265  0.064    0.257  0.423  0.014    0.235  0.432 -0.002
 H         -0.142  0.265 -0.064    0.257  0.423 -0.014    0.235  0.432  0.002
 I         -0.003 -0.000  0.000   -0.000  0.000 -0.000   -0.000  0.000 -0.000
 I         -0.003 -0.000 -0.000   -0.000  0.000  0.000   -0.000  0.000  0.000
 H         -0.142 -0.265  0.064   -0.258  0.423 -0.014    0.235 -0.432 -0.002
 H         -0.142 -0.265 -0.064   -0.258  0.423  0.014    0.235 -0.432  0.002
 TransDip   0.041 -0.000  0.000   -0.000  0.128 -0.000    0.024  0.000  0.000

 Mode:                13                     14                     15
 Frequency:      1118.43                1172.18                1240.64
 Force Cnst:      1.1170                 1.0400                 3.3351
 Red. Mass:       1.5156                 1.2846                 3.6776
 IR Active:          YES                    YES                    YES
 IR Intens:       72.343                  0.000                  2.959
 Raman Active:       YES                    YES                    YES
               X      Y      Z        X      Y      Z        X      Y      Z
 C          0.000 -0.000 -0.088    0.000 -0.000 -0.112   -0.221 -0.116 -0.000
 C         -0.000  0.000 -0.088   -0.000  0.000  0.112    0.221 -0.116 -0.000
 C         -0.000 -0.000  0.175    0.000 -0.000  0.000   -0.000  0.344  0.000
 H          0.055 -0.477  0.089   -0.444 -0.204 -0.070    0.351 -0.245  0.080
 H         -0.055  0.477  0.089    0.444  0.204 -0.070    0.351 -0.245 -0.080
 I          0.000  0.000 -0.001   -0.000  0.000 -0.000    0.000 -0.001  0.002
 I         -0.000 -0.000 -0.001    0.000 -0.000 -0.000    0.000 -0.001 -0.002
 H          0.055  0.477  0.089    0.444 -0.204  0.070   -0.351 -0.245 -0.080
 H         -0.055 -0.477  0.089   -0.444  0.204  0.070   -0.351 -0.245  0.080
 TransDip  -0.000 -0.000  0.272    0.000 -0.000  0.000   -0.000  0.055  0.000

 Mode:                16                     17                     18
 Frequency:      1460.32                1483.97                3134.13
 Force Cnst:      1.3593                 1.6141                 6.0790
 Red. Mass:       1.0818                 1.2440                 1.0504
 IR Active:          YES                    YES                    YES
 IR Intens:       11.928                  7.690                  4.084
 Raman Active:       YES                    YES                    YES
               X      Y      Z        X      Y      Z        X      Y      Z
 C         -0.053 -0.021 -0.000    0.082  0.055  0.000   -0.038 -0.021  0.000
 C         -0.053  0.021  0.000   -0.082  0.055  0.000   -0.039  0.021 -0.000
 C         -0.016  0.000  0.000   -0.000 -0.044 -0.000    0.000 -0.000  0.000
 H          0.359 -0.197  0.284    0.337 -0.201  0.302    0.230 -0.124 -0.429
 H          0.359 -0.197 -0.284    0.337 -0.201 -0.302    0.230 -0.124  0.429
 I          0.000 -0.000  0.000   -0.000  0.000 -0.000    0.000 -0.000  0.000
 I          0.000 -0.000 -0.000   -0.000  0.000  0.000    0.000 -0.000 -0.000
 H          0.359  0.197  0.285   -0.336 -0.201 -0.302    0.227  0.123 -0.423
 H          0.359  0.197 -0.285   -0.336 -0.201  0.302    0.227  0.123  0.423
 TransDip   0.111  0.000  0.000    0.000 -0.089 -0.000   -0.065  0.000  0.000

 Mode:                19                     20                     21
 Frequency:      3134.79                3214.35                3224.84
 Force Cnst:      6.1267                 6.8170                 6.8394
 Red. Mass:       1.0582                 1.1198                 1.1162
 IR Active:          YES                    YES                    YES
 IR Intens:        1.849                  0.000                  0.232
 Raman Active:       YES                    YES                    YES
               X      Y      Z        X      Y      Z        X      Y      Z
 C          0.042  0.023 -0.000    0.000  0.000  0.071   -0.000 -0.000 -0.070
 C         -0.042  0.023 -0.000    0.000 -0.000 -0.071    0.000 -0.000 -0.070
 C         -0.000 -0.004  0.000    0.000 -0.000 -0.000    0.000  0.000 -0.001
 H          0.224 -0.122 -0.425   -0.233  0.130  0.420   -0.237  0.127  0.418
 H          0.224 -0.122  0.425    0.233 -0.130  0.420    0.237 -0.127  0.418
 I         -0.000 -0.000  0.000    0.000 -0.000  0.000   -0.000 -0.000  0.000
 I         -0.000 -0.000 -0.000   -0.000  0.000  0.000    0.000  0.000  0.000
 H         -0.227 -0.124  0.430    0.233  0.130 -0.420   -0.238 -0.127  0.419
 H         -0.227 -0.124 -0.430   -0.233 -0.130 -0.420    0.238  0.127  0.419
 TransDip   0.000  0.044  0.000    0.000 -0.000 -0.000    0.000 -0.000 -0.015

 STANDARD THERMODYNAMIC QUANTITIES AT   298.15 K  AND     1.00 ATM

   This Molecule has  0 Imaginary Frequencies
   Zero point vibrational energy:       38.104 kcal/mol

   Atom    1 Element C  Has Mass   12.00000
   Atom    2 Element C  Has Mass   12.00000
   Atom    3 Element C  Has Mass   12.00000
   Atom    4 Element H  Has Mass    1.00783
   Atom    5 Element H  Has Mass    1.00783
   Atom    6 Element I  Has Mass  126.90440
   Atom    7 Element I  Has Mass  126.90440
   Atom    8 Element H  Has Mass    1.00783
   Atom    9 Element H  Has Mass    1.00783
   Molecular Mass:   293.840120 amu
   Principal axes and moments of inertia in amu*Bohr^2:
                             1           2           3
    Eigenvalues --      681.44151  3100.36204  3636.30498
          X               0.00000    -0.00000     1.00000
          Y              -0.00000     1.00000     0.00000
          Z               1.00000     0.00000    -0.00000
   Rotational Symmetry Number is   1
   The Molecule is an Asymmetric Top
   Translational Enthalpy:        0.889 kcal/mol
   Rotational Enthalpy:           0.889 kcal/mol
   Vibrational Enthalpy:         39.996 kcal/mol
   gas constant (RT):             0.592 kcal/mol
   Translational Entropy:        42.931  cal/mol.K
   Rotational Entropy:           30.419  cal/mol.K
   Vibrational Entropy:          10.699  cal/mol.K

   Total Enthalpy:               42.366 kcal/mol
   Total Entropy:                84.049  cal/mol.K

 ======================================================================

 STANDARD THERMODYNAMIC QUANTITIES FOR ANHARMONIC VIBRATION -- TOSH

   Zero point vibrational energy: ************ kcal/mol

   Vibrational Enthalpy:       Infinity kcal/mol
   Vibrational Entropy:             NaN  cal/mol.K

   Total Enthalpy:             Infinity kcal/mol
   Total Entropy:                   NaN  cal/mol.K

 ======================================================================

 STANDARD THERMODYNAMIC QUANTITIES FOR ANHARMONIC VIBRATION -- VPT2

   Zero point vibrational energy: ************ kcal/mol

   Vibrational Enthalpy:       Infinity kcal/mol
   Vibrational Entropy:             NaN  cal/mol.K

   Total Enthalpy:             Infinity kcal/mol
   Total Entropy:                   NaN  cal/mol.K

 ======================================================================

Archival summary:
1\1\garfield\FREQ\ProcedureUnspecified\BasisUnspecified\234\taweetha\WedOct1000:58:112018WedOct1000:58:112018\0\\#,FREQ,ProcedureUnspecified,BasisUnspecified,\\0,1\I\C,1,2.1757\C,2,1.49914,1,118.027\H,3,1.08295,2,117.48,1,-143.499,0\H,3,1.08295,2,117.48,1,-0.0219681,0\C,2,1.49916,1,118.035,3,70.0586,0\H,6,1.08295,2,117.483,1,0.0297378,0\H,6,1.08295,2,117.483,1,143.517,0\I,2,2.1757,1,113.938,3,-144.957,0\\\@

 Total job time:  142.16s(wall), 542.22s(cpu) 
 Wed Oct 10 00:58:11 2018

        *************************************************************
        *                                                           *
        *  Thank you very much for using Q-Chem.  Have a nice day.  *
        *                                                           *
        *************************************************************
