# Supplementary material for: Geometric and energetic data from ab initio calculations of haloethene, haloimine, halomethylenephosphine, haloiminophosphine, halodiazene, halodiphosphene and halocyclopropane
Source: Data Brief. 2019 Nov 2;27:104738. doi: 10.1016/j.dib.2019.104738 (PMC6861602; doi:10.1016/j.dib.2019.104738)
Supplement: Multimedia component 3 [file mmc3.zip › CCC/B3LYP/HICCCBrBr.out]

Q-Chem Developer Version!
                  Welcome to Q-Chem
     A Quantum Leap Into The Future Of Chemistry


 Q-Chem 5.1, Q-Chem, Inc., Pleasanton, CA (2018)

 Yihan Shao,  Zhengting Gan,  E. Epifanovsky,  A. T. B. Gilbert,  M. Wormit,  
 J. Kussmann,  A. W. Lange,  A. Behn,  Jia Deng,  Xintian Feng,  D. Ghosh,  
 M. Goldey,  P. R. Horn,  L. D. Jacobson,  I. Kaliman,  T. Kus,  A. Landau,  
 Jie Liu,  E. I. Proynov,  R. M. Richard,  R. P. Steele,  E. J. Sundstrom,  
 H. L. Woodcock III,  P. M. Zimmerman,  D. Zuev,  B. Albrecht,  E. Alguire,  
 S. A. Baeppler,  D. Barton,  Z. Benda,  Y. A. Bernard,  E. J. Berquist,  
 K. B. Bravaya,  H. Burton,  D. Casanova,  Chun-Min Chang,  Yunqing Chen,  
 A. Chien,  K. D. Closser,  M. P. Coons,  S. Coriani,  S. Dasgupta,  
 A. L. Dempwolff,  M. Diedenhofen,  Hainam Do,  R. G. Edgar,  Po-Tung Fang,  
 S. Faraji,  S. Fatehi,  Qingguo Feng,  K. D. Fenk,  J. Fosso-Tande,  
 Qinghui Ge,  A. Ghysels,  G. Gidofalvi,  J. Gomes,  J. Gonthier,  A. Gunina,  
 D. Hait,  M. W. D. Hanson-Heine,  P. H. P. Harbach,  A. W. Hauser,  
 J. E. Herr,  E. G. Hohenstein,  Z. C. Holden,  Kerwin Hui,  B. C. Huynh,  
 T.-C. Jagau,  Hyunjun Ji,  B. Kaduk,  K. Khistyaev,  Jaehoon Kim,  
 P. Klunzinger,  K. Koh,  D. Kosenkov,  L. Koulias,  T. Kowalczyk,  
 C. M. Krauter,  A. Kunitsa,  Ka Un Lao,  A. Laurent,  K. V. Lawler,  
 Joonho Lee,  D. Lefrancois,  S. Lehtola,  D. S. Levine,  Yi-Pei Li,  
 You-Sheng Lin,  Fenglai Liu,  E. Livshits,  A. Luenser,  P. Manohar,  
 E. Mansoor,  S. F. Manzer,  Shan-Ping Mao,  Yuezhi Mao,  N. Mardirossian,  
 A. V. Marenich,  T. Markovich,  L. A. Martinez-Martinez,  S. A. Maurer,  
 N. J. Mayhall,  S. C. McKenzie,  J.-M. Mewes,  A. F. Morrison,  
 J. W. Mullinax,  K. Nanda,  T. S. Nguyen-Beck,  R. Olivares-Amaya,  
 J. A. Parkhill,  T. M. Perrine,  F. Plasser,  P. Pokhilko,  S. Prager,  
 A. Prociuk,  E. Ramos,  D. R. Rehn,  F. Rob,  M. Schneider,  N. Sergueev,  
 S. M. Sharada,  S. Sharma,  D. W. Small,  T. Stauch,  T. Stein,  
 Yu-Chuan Su,  A. J. W. Thom,  A. Tkatchenko,  T. Tsuchimochi,  N. M. Tubman,  
 L. Vogt,  M. L. Vidal,  O. Vydrov,  M. A. Watson,  J. Wenzel,  
 M. de Wergifosse,  T. A. Wesolowski,  A. White,  J. Witte,  A. Yamada,  
 Jun Yang,  K. Yao,  S. Yeganeh,  S. R. Yost,  Zhi-Qiang You,  A. Zech,  
 Igor Ying Zhang,  Xing Zhang,  Yan Zhao,  Ying Zhu,  B. R. Brooks,  
 G. K. L. Chan,  C. J. Cramer,  M. S. Gordon,  W. J. Hehre,  A. Klamt,  
 M. W. Schmidt,  C. D. Sherrill,  D. G. Truhlar,  A. Aspuru-Guzik,  R. Baer,  
 A. T. Bell,  N. A. Besley,  Jeng-Da Chai,  A. E. DePrince, III,  
 R. A. DiStasio Jr.,  A. Dreuw,  B. D. Dunietz,  T. R. Furlani,  
 Chao-Ping Hsu,  Yousung Jung,  Jing Kong,  D. S. Lambrecht,  WanZhen Liang,  
 C. Ochsenfeld,  V. A. Rassolov,  L. V. Slipchenko,  J. E. Subotnik,  
 T. Van Voorhis,  J. M. Herbert,  A. I. Krylov,  P. M. W. Gill,  M. Head-Gordon

 Contributors to earlier versions of Q-Chem not listed above: 
 R. D. Adamson,  B. Austin,  J. Baker,  G. J. O. Beran,  K. Brandhorst,  
 S. T. Brown,  E. F. C. Byrd,  A. K. Chakraborty,  C.-L. Cheng,  
 Siu Hung Chien,  D. M. Chipman,  D. L. Crittenden,  H. Dachsel,  
 R. J. Doerksen,  A. D. Dutoi,  L. Fusti-Molnar,  W. A. Goddard III,  
 A. Golubeva-Zadorozhnaya,  S. R. Gwaltney,  G. Hawkins,  A. Heyden,  
 S. Hirata,  G. Kedziora,  F. J. Keil,  C. Kelley,  Jihan Kim,  R. A. King,  
 R. Z. Khaliullin,  P. P. Korambath,  W. Kurlancheek,  A. M. Lee,  M. S. Lee,  
 S. V. Levchenko,  Ching Yeh Lin,  D. Liotard,  R. C. Lochan,  I. Lotan,  
 P. E. Maslen,  N. Nair,  D. P. O'Neill,  D. Neuhauser,  E. Neuscamman,  
 C. M. Oana,  R. Olson,  B. Peters,  R. Peverati,  P. A. Pieniazek,  
 Y. M. Rhee,  J. Ritchie,  M. A. Rohrdanz,  E. Rosta,  N. J. Russ,  
 H. F. Schaefer III,  N. E. Schultz,  N. Shenvi,  A. C. Simmonett,  A. Sodt,  
 D. Stuck,  K. S. Thanthiriwatte,  V. Vanovschi,  Tao Wang,  A. Warshel,  
 C. F. Williams,  Q. Wu,  X. Xu,  W. Zhang

 Please cite Q-Chem as follows:
 Y. Shao et al., Mol. Phys. 113, 184-215 (2015)
 DOI: 10.1080/00268976.2014.952696

 Q-Chem 5.1.1 for Intel X86 EM64T Linux

 Parts of Q-Chem use Armadillo 8.300.2 (Tropical Shenanigans).
 http://arma.sourceforge.net/

 Q-Chem begins on Wed Oct 10 01:18:02 2018  

Host: 
0

     Scratch files written to /scratch/taweetham/qchem22635//
Input Ideriv = 2
Curr. Ideriv = -1
Max.  Ideriv = 2

Checking the input file for inconsistencies... 	...done.

--------------------------------------------------------------
User input:
--------------------------------------------------------------
$molecule
0 1
C 
C 1 CC 
C 2 CC 1 60.0
H 2 CH 1 ANG  3 pDHA
I 2 CI 1 ANG  3 mDHA
Br 3 CBr 1 ANG  2 mDHA
Br 3 CBr 1 ANG  2 pDHA
H 1 CH 2 ANG  3 pDHA
H 1 CH 2 ANG  3 mDHA

CC=1.54
CH=1.09
CF=1.35
CCl=1.77
CBr=1.94
CI=2.14
ANG=118.0
pDHA=107.9
mDHA=-107.9
$end

$rem
   job_type	optimization
   basis	6-311++g**
   method	b3lyp
   mem_total	32000
$end

--------------------------------------------------------------
 ----------------------------------------------------------------
             Standard Nuclear Orientation (Angstroms)
    I     Atom           X                Y                Z
 ----------------------------------------------------------------
    1      C      -0.3426442247    -0.7917093606    -1.6357022339
    2      C       0.2871521395    -1.1312589169    -0.2720077525
    3      C      -0.9013991113    -0.1550788536    -0.3495861527
    4      H       0.1083519766    -2.1238882983     0.1412928800
    5      I       2.2207946199    -0.3277603235     0.1695992772
    6      Br     -2.6263345393    -0.7664239402     0.2941956071
    7      Br     -0.5551748269     1.7286794918    -0.0410683392
    8      H       0.2237004965    -0.1567940321    -2.3170510303
    9      H      -0.9399923316    -1.5586820429    -2.1286810811
 ----------------------------------------------------------------
 Molecular Point Group                 C1    NOp =  1
 Largest Abelian Subgroup              C1    NOp =  1
 Nuclear Repulsion Energy =  1245.1606714178 hartrees
 There are       72 alpha and       72 beta electrons
 Requested basis set is 6-311++G(d,p)
 There are 95 shells and 245 basis functions

 Total QAlloc Memory Limit  32000 MB
 Mega-Array Size       188 MB
 MEM_STATIC part       192 MB
 A cutoff of  1.0D-11 yielded   3567 shell pairs
 There are     24944 function pairs (     27807 Cartesian)

 -------------------------------------------------------
 OpenMP Integral Computing Module                       
 Release: version 1.0, May 2013, Q-Chem Inc. Pittsburgh 
 -------------------------------------------------------
 Integral Job Info:
 Integral job number is                      11
 Integral operator is                         1
 short-range coefficients                     0
 long-range coefficients              100000000
 Omega coefficients                           0
 if combine SR and LR in K                    0
 Integral screening is                        0
 Integral computing path is                   2
 max size of driver memory is            800000
 size of driver memory is                593474
 size of scratch memory is             29623520
 max col of scratch BK array               1296
 max len of scratch array in speh3          155
 max len of scratch index in speh4           18
 max int batch size is                      520
 min int batch size is                       52
 fixed nKL is                                45
 max L of basis functions is                  2
 order of int derivative is                   0
 number of shells is                         95
 number of basis is                         259
 number of cartesian basis is               259
 number of contracted shell pairs          3567
 number of primitive shell pairs           7956
 maxK2 (contraction) of shell pair           36
 max number of K2 of shell pair               1
 max number of CS2 of shell pair            457
 max number of PS2 of shell pair            564
 mem total for path MDJ                  541340
 -------------------------------------------------------
 Smallest overlap matrix eigenvalue = 5.40E-05

 Scale SEOQF with 1.000000e-01/1.000000e-01/1.000000e-01

 Standard Electronic Orientation quadrupole field applied
 Nucleus-field energy     =     0.0000000259 hartrees
 Guess from superposition of atomic densities
 Warning:  Energy on first SCF cycle will be non-variational
 SAD guess density has 144.000000 electrons

 -----------------------------------------------------------------------
  General SCF calculation program by
  Eric Jon Sundstrom, Paul Horn, Yuezhi Mao, Dmitri Zuev, Alec White,
  David Stuck, Shaama M.S., Shane Yost, Joonho Lee, David Small,
  Daniel Levine, Susi Lehtola, Hugh Burton, Evgeny Epifanovsky
 -----------------------------------------------------------------------
 Exchange:     0.2000 Hartree-Fock + 0.0800 Slater + 0.7200 B88
 Correlation:  0.1900 VWN1RPA + 0.8100 LYP
 Using SG-1 standard quadrature grid
 using 4 threads for integral computing
 -------------------------------------------------------
 OpenMP Integral computing Module                
 Release: version 2.0, May 2017, Q-Chem Inc. Pleasanton 
 -------------------------------------------------------
 -------------------------------------------------------
 OpenMP BLAS3 based DFT computing Module                
 Release: version 1.0, May 2013, Q-Chem Inc. Pittsburgh 
 -------------------------------------------------------
 A restricted SCF calculation will be
 performed using DIIS
 SCF converges when DIIS error is below 1.0e-08
 ---------------------------------------
  Cycle       Energy         DIIS error
 ---------------------------------------
    1  -12184.7137259990      3.42e-02  
    2  -12183.8626344816      2.97e-03  
    3  -12183.8205212827      3.66e-03  
    4  -12183.9066586232      6.38e-04  
    5  -12183.9096431893      2.43e-04  
    6  -12183.9100372755      9.51e-05  
    7  -12183.9100954283      2.89e-05  
    8  -12183.9101012805      6.52e-06  
    9  -12183.9101016038      1.06e-06  
   10  -12183.9101016126      2.74e-07  
   11  -12183.9101016133      6.76e-08  
   12  -12183.9101016129      1.96e-08  
   13  -12183.9101016132      4.06e-09  Convergence criterion met
 ---------------------------------------
 SCF time:   CPU 74.97s  wall 20.00s 
 SCF   energy in the final basis set =   -12183.9101016132
 Total energy in the final basis set =   -12183.9101016132

 --------------------------------------------------------------

                    Orbital Energies (a.u.)
 --------------------------------------------------------------

 Alpha MOs
 -- Occupied --
*******-482.849-482.844-176.307-165.711-165.709-165.708 -62.502
-62.497 -56.322 -56.318 -56.318 -56.318 -56.314 -56.314 -35.803
-31.297 -31.290 -31.290 -22.947 -22.946 -22.946 -22.941 -22.941
-10.311 -10.261 -10.226  -8.710  -8.706  -6.543  -6.538  -6.528
 -6.528  -6.524  -6.524  -6.353  -4.765  -4.750  -4.750  -2.653
 -2.649  -2.649  -2.649  -2.645  -2.645  -2.638  -2.638  -2.634
 -2.633  -2.031  -2.027  -2.026  -2.013  -2.013  -0.920  -0.806
 -0.791  -0.687  -0.622  -0.579  -0.512  -0.483  -0.409  -0.402
 -0.385  -0.368  -0.321  -0.310  -0.299  -0.285  -0.268  -0.263
 -- Virtual --
 -0.072  -0.062  -0.019   0.002   0.015   0.021   0.023   0.044
  0.051   0.059   0.070   0.073   0.075   0.086   0.092   0.094
  0.098   0.110   0.117   0.121   0.127   0.135   0.143   0.157
  0.162   0.165   0.197   0.200   0.202   0.228   0.240   0.244
  0.258   0.261   0.294   0.367   0.380   0.386   0.400   0.407
  0.419   0.423   0.433   0.443   0.455   0.465   0.476   0.483
  0.502   0.528   0.540   0.543   0.565   0.566   0.587   0.594
  0.605   0.623   0.639   0.651   0.661   0.665   0.690   0.693
  0.726   0.784   0.789   0.831   0.835   0.864   0.917   0.937
  0.990   1.085   1.247   1.265   1.331   1.352   1.363   1.394
  1.434   1.462   1.497   1.528   1.562   1.611   1.678   1.703
  1.760   1.784   1.818   1.873   1.940   1.964   2.022   2.034
  2.051   2.082   2.108   2.145   2.185   2.203   2.230   2.249
  2.473   2.514   2.570   2.670   2.691   2.759   2.789   2.805
  2.944   3.022   3.177   3.386   3.682   3.763   3.973   3.989
  4.004   4.007   4.017   4.047   4.077   4.103   4.108   4.116
  4.139   4.219   4.262   4.271   4.387   4.415   4.443   6.029
  6.056   6.100   6.631   6.708   7.567   7.574   7.577   7.633
  7.700   7.704  23.528  23.707  23.815  27.882  28.365  28.384
 28.396  28.543  28.553  28.584  28.605  28.697  47.905  47.972
127.904 127.920 127.948 151.676 289.762 289.769 289.774 289.828
289.916 289.9231020.6961020.7791901.839
 --------------------------------------------------------------

          Ground-State Mulliken Net Atomic Charges

     Atom                 Charge (a.u.)
  ----------------------------------------
      1 C                    -0.488194
      2 C                    -0.304526
      3 C                     0.155245
      4 H                     0.227661
      5 I                     0.083686
      6 Br                   -0.023716
      7 Br                   -0.014396
      8 H                     0.179896
      9 H                     0.184344
  ----------------------------------------
  Sum of atomic charges =     0.000000

 -----------------------------------------------------------------
                    Cartesian Multipole Moments
 -----------------------------------------------------------------
    Charge (ESU x 10^10)
                 0.0000
    Dipole Moment (Debye)
         X       0.0861      Y      -1.1624      Z      -1.2486
       Tot       1.7080
    Quadrupole Moments (Debye-Ang)
        XX     -85.2641     XY       3.1249     YY     -81.0293
        XZ       0.5077     YZ       1.3103     ZZ     -82.0316
    Octopole Moments (Debye-Ang^2)
       XXX       7.3442    XXY       8.1847    XYY      -0.4199
       YYY      17.8942    XXZ      11.6400    XYZ      -0.5376
       YYZ       6.1409    XZZ      -0.6543    YZZ       2.8146
       ZZZ       7.9664
    Hexadecapole Moments (Debye-Ang^3)
      XXXX   -1697.3676   XXXY      39.5915   XXYY    -405.1526
      XYYY       7.1373   YYYY    -566.9520   XXXZ     -10.9279
      XXYZ      -5.8946   XYYZ      -0.9692   YYYZ      -6.6253
      XXZZ    -342.6183   XYZZ       6.6739   YYZZ    -142.9215
      XZZZ      -5.3248   YZZZ      -5.8743   ZZZZ    -239.9236
 -----------------------------------------------------------------
 Calculating analytic gradient of the SCF energy
 Gradient of SCF Energy
            1           2           3           4           5           6
    1   0.0021489   0.0190919  -0.0188655  -0.0024743  -0.0086211  -0.0026614
    2  -0.0030746  -0.0107030   0.0133842  -0.0063624   0.0085777  -0.0002685
    3  -0.0171528   0.0117083   0.0147442  -0.0002192  -0.0021278   0.0001145
            7           8           9
    1   0.0097123   0.0031176  -0.0014485
    2  -0.0001912   0.0008369  -0.0021992
    3   0.0012379  -0.0046091  -0.0036960
 Max gradient component =       1.909E-02
 RMS gradient           =       8.674E-03
 Gradient time:  CPU 18.28 s  wall 4.64 s
 Geometry Optimization Parameters
   NAtoms,    NIC,     NZ,  NCons,   NDum,   NFix, NCnnct, MaxDiis
        9      69       9       0       0       0       0       0


** GEOMETRY OPTIMIZATION IN DELOCALIZED INTERNAL COORDINATES **
   Searching for a Minimum

   Optimization Cycle:   1

                       Coordinates (Angstroms)
     ATOM                X               Y               Z
      1  C        -0.3426442247   -0.7917093606   -1.6357022339
      2  C         0.2871521395   -1.1312589169   -0.2720077525
      3  C        -0.9013991113   -0.1550788536   -0.3495861527
      4  H         0.1083519766   -2.1238882983    0.1412928800
      5  I         2.2207946199   -0.3277603235    0.1695992772
      6  Br       -2.6263345393   -0.7664239402    0.2941956071
      7  Br       -0.5551748269    1.7286794918   -0.0410683392
      8  H         0.2237004965   -0.1567940321   -2.3170510303
      9  H        -0.9399923316   -1.5586820429   -2.1286810811
   Point Group: c1    Number of degrees of freedom:    21


   Energy is -12183.910101613


 Attempting to Generate Delocalized Internal Coordinates

 21 Hessian modes will be used to form the next step
  Hessian Eigenvalues:
     0.016341    0.020947    0.023307    0.030304    0.030782    0.032544
     0.083421    0.087153    0.090379    0.107532    0.108095    0.134223
     0.138421    0.175927    0.175927    0.253751    0.264506    0.285189
     0.348126    0.348126    0.348126

 Minimum Search - Taking Simple RFO Step
 Searching for Lamda that Minimizes Along All modes
 Value Taken    Lamda =  -0.01042881
 Calculated Step too Large.  Step scaled by  0.847161
 Step Taken.  Stepsize is  0.300000

                             Maximum     Tolerance    Cnvgd?
         Gradient           0.027268      0.000300      NO
         Displacement       0.213258      0.001200      NO
         Energy change     *********      0.000001      NO


 New Cartesian Coordinates Obtained by Inverse Iteration

 Displacement from previous Coordinates is:  0.491724
 ----------------------------------------------------------------
             Standard Nuclear Orientation (Angstroms)
    I     Atom           X                Y                Z
 ----------------------------------------------------------------
    1      C      -0.3313220725    -0.7667620956    -1.6116781514
    2      C       0.2906336078    -1.1091686545    -0.2640007616
    3      C      -0.8919725136    -0.1453104970    -0.3508410126
    4      H       0.0890696653    -2.0877781419     0.1523583302
    5      I       2.3142229432    -0.4791703067     0.1459218467
    6      Br     -2.5962629446    -0.8038293398     0.2833006846
    7      Br     -0.6923676672     1.7653180902    -0.1121142818
    8      H       0.2204416935    -0.1230616373    -2.2869508262
    9      H      -0.9279885130    -1.5331536938    -2.0950046533
 ----------------------------------------------------------------
 Molecular Point Group                 C1    NOp =  1
 Largest Abelian Subgroup              C1    NOp =  1
 Nuclear Repulsion Energy =  1222.1490165895 hartrees
 There are       72 alpha and       72 beta electrons
 Applying Cartesian multipole field
    Component          Value
    ---------          -----
     (2,0,0)        1.00000E-11
     (0,2,0)        2.00000E-11
     (0,0,2)       -3.00000E-11
 Nucleus-field energy     =     0.0000000277 hartrees
 Requested basis set is 6-311++G(d,p)
 There are 95 shells and 245 basis functions
 A cutoff of  1.0D-11 yielded   3566 shell pairs
 There are     24940 function pairs (     27801 Cartesian)
 Smallest overlap matrix eigenvalue = 4.70E-05
 Guess MOs from SCF MO coefficient file

 -----------------------------------------------------------------------
  General SCF calculation program by
  Eric Jon Sundstrom, Paul Horn, Yuezhi Mao, Dmitri Zuev, Alec White,
  David Stuck, Shaama M.S., Shane Yost, Joonho Lee, David Small,
  Daniel Levine, Susi Lehtola, Hugh Burton, Evgeny Epifanovsky
 -----------------------------------------------------------------------
 Exchange:     0.2000 Hartree-Fock + 0.0800 Slater + 0.7200 B88
 Correlation:  0.1900 VWN1RPA + 0.8100 LYP
 Using SG-1 standard quadrature grid
 using 4 threads for integral computing
 -------------------------------------------------------
 OpenMP Integral computing Module                
 Release: version 2.0, May 2017, Q-Chem Inc. Pleasanton 
 -------------------------------------------------------
 -------------------------------------------------------
 OpenMP BLAS3 based DFT computing Module                
 Release: version 1.0, May 2013, Q-Chem Inc. Pittsburgh 
 -------------------------------------------------------
 A restricted SCF calculation will be
 performed using DIIS
 SCF converges when DIIS error is below 1.0e-08
 ---------------------------------------
  Cycle       Energy         DIIS error
 ---------------------------------------
    1  -12183.9090906661      6.99e-04  
    2  -12183.9141472143      1.98e-04  
    3  -12183.9142153842      1.83e-04  
    4  -12183.9144488646      6.48e-05  
    5  -12183.9144783162      1.45e-05  
    6  -12183.9144794452      7.75e-06  
    7  -12183.9144798864      1.51e-06  
    8  -12183.9144799022      6.80e-07  
    9  -12183.9144799052      9.11e-08  
   10  -12183.9144799049      4.05e-08  
   11  -12183.9144799052      1.05e-08  
   12  -12183.9144799054      3.83e-09  Convergence criterion met
 ---------------------------------------
 SCF time:   CPU 71.27s  wall 19.00s 
 SCF   energy in the final basis set =   -12183.9144799054
 Total energy in the final basis set =   -12183.9144799054

 --------------------------------------------------------------

                    Orbital Energies (a.u.)
 --------------------------------------------------------------

 Alpha MOs
 -- Occupied --
*******-482.848-482.846-176.309-165.712-165.710-165.710 -62.501
-62.499 -56.322 -56.319 -56.318 -56.318 -56.315 -56.315 -35.805
-31.298 -31.292 -31.292 -22.949 -22.947 -22.947 -22.943 -22.943
-10.310 -10.261 -10.222  -8.710  -8.707  -6.542  -6.540  -6.528
 -6.528  -6.525  -6.525  -6.354  -4.767  -4.752  -4.752  -2.653
 -2.650  -2.649  -2.649  -2.646  -2.646  -2.638  -2.638  -2.635
 -2.635  -2.032  -2.028  -2.028  -2.015  -2.015  -0.928  -0.809
 -0.791  -0.687  -0.624  -0.581  -0.516  -0.487  -0.407  -0.403
 -0.388  -0.368  -0.321  -0.307  -0.296  -0.288  -0.271  -0.269
 -- Virtual --
 -0.075  -0.060  -0.021   0.001   0.015   0.021   0.022   0.046
  0.052   0.060   0.070   0.073   0.074   0.086   0.093   0.095
  0.099   0.110   0.117   0.122   0.127   0.136   0.142   0.155
  0.164   0.166   0.198   0.200   0.204   0.232   0.240   0.243
  0.259   0.264   0.285   0.368   0.378   0.390   0.401   0.407
  0.417   0.426   0.435   0.449   0.452   0.465   0.476   0.484
  0.498   0.525   0.543   0.551   0.567   0.568   0.587   0.595
  0.600   0.610   0.643   0.653   0.665   0.665   0.685   0.703
  0.722   0.781   0.793   0.822   0.843   0.867   0.929   0.939
  0.981   1.100   1.246   1.262   1.328   1.350   1.359   1.406
  1.437   1.464   1.502   1.528   1.561   1.615   1.675   1.708
  1.770   1.793   1.828   1.879   1.957   1.973   2.028   2.038
  2.061   2.084   2.118   2.157   2.191   2.208   2.231   2.246
  2.479   2.527   2.579   2.684   2.692   2.775   2.801   2.815
  2.956   3.047   3.202   3.413   3.695   3.779   3.974   3.992
  4.004   4.008   4.012   4.047   4.063   4.102   4.118   4.127
  4.138   4.239   4.252   4.275   4.384   4.418   4.434   6.026
  6.047   6.092   6.629   6.712   7.569   7.572   7.582   7.635
  7.696   7.705  23.552  23.727  23.844  27.873  28.362  28.378
 28.390  28.542  28.550  28.580  28.602  28.691  47.905  47.975
127.901 127.914 127.941 151.668 289.763 289.768 289.776 289.830
289.917 289.9211020.6961020.7831901.831
 --------------------------------------------------------------

          Ground-State Mulliken Net Atomic Charges

     Atom                 Charge (a.u.)
  ----------------------------------------
      1 C                    -0.473555
      2 C                    -0.294572
      3 C                     0.152468
      4 H                     0.221248
      5 I                     0.079539
      6 Br                   -0.037588
      7 Br                   -0.014207
      8 H                     0.182514
      9 H                     0.184152
  ----------------------------------------
  Sum of atomic charges =     0.000000

 -----------------------------------------------------------------
                    Cartesian Multipole Moments
 -----------------------------------------------------------------
    Charge (ESU x 10^10)
                 0.0000
    Dipole Moment (Debye)
         X       0.0816      Y      -1.1483      Z      -1.2536
       Tot       1.7019
    Quadrupole Moments (Debye-Ang)
        XX     -84.8999     XY       2.4774     YY     -81.2610
        XZ       0.4485     YZ       1.0150     ZZ     -82.1445
    Octopole Moments (Debye-Ang^2)
       XXX       8.3033    XXY      10.5935    XYY      -3.1154
       YYY      30.9692    XXZ      13.4257    XYZ      -0.8207
       YYZ       7.7868    XZZ      -1.4907    YZZ       6.9886
       ZZZ      14.2381
    Hexadecapole Moments (Debye-Ang^3)
      XXXX   -1756.5708   XXXY      75.8914   XXYY    -424.2806
      XYYY      46.9221   YYYY    -603.0004   XXXZ     -10.9230
      XXYZ      -3.8166   XYYZ      -2.0395   YYYZ       1.4875
      XXZZ    -354.7984   XYZZ      20.8456   YYZZ    -149.2443
      XZZZ      -6.7708   YZZZ       3.3048   ZZZZ    -236.3132
 -----------------------------------------------------------------
 Calculating analytic gradient of the SCF energy
 Gradient of SCF Energy
            1           2           3           4           5           6
    1   0.0038066   0.0085826  -0.0126332  -0.0010311   0.0009406   0.0013720
    2   0.0027311  -0.0100686   0.0049975  -0.0016546   0.0016631   0.0017540
    3  -0.0079484   0.0066263   0.0080000  -0.0013700  -0.0006405  -0.0018296
            7           8           9
    1  -0.0005496   0.0003243  -0.0008123
    2   0.0012966  -0.0006053  -0.0001138
    3  -0.0013201  -0.0018272   0.0003096
 Max gradient component =       1.263E-02
 RMS gradient           =       4.631E-03
 Gradient time:  CPU 18.09 s  wall 4.59 s
 Geometry Optimization Parameters
   NAtoms,    NIC,     NZ,  NCons,   NDum,   NFix, NCnnct, MaxDiis
        9      69       9       0       0       0       0       0

 Cartesian Hessian Update
 Hessian Updated using BFGS Update


** GEOMETRY OPTIMIZATION IN DELOCALIZED INTERNAL COORDINATES **
   Searching for a Minimum

   Optimization Cycle:   2

                       Coordinates (Angstroms)
     ATOM                X               Y               Z
      1  C        -0.3313220725   -0.7667620956   -1.6116781514
      2  C         0.2906336078   -1.1091686545   -0.2640007616
      3  C        -0.8919725136   -0.1453104970   -0.3508410126
      4  H         0.0890696653   -2.0877781419    0.1523583302
      5  I         2.3142229432   -0.4791703067    0.1459218467
      6  Br       -2.5962629446   -0.8038293398    0.2833006846
      7  Br       -0.6923676672    1.7653180902   -0.1121142818
      8  H         0.2204416935   -0.1230616373   -2.2869508262
      9  H        -0.9279885130   -1.5331536938   -2.0950046533
   Point Group: c1    Number of degrees of freedom:    21


   Energy is -12183.914479905

 Hessian Updated using BFGS Update

 20 Hessian modes will be used to form the next step
  Hessian Eigenvalues:
     0.016232    0.020988    0.023267    0.030169    0.030583    0.041231
     0.085165    0.087924    0.090375    0.104861    0.110448    0.134129
     0.138121    0.175707    0.179253    0.244074    0.266103    0.280352
     0.348067    0.348699

 Minimum Search - Taking Simple RFO Step
 Searching for Lamda that Minimizes Along All modes
 Value Taken    Lamda =  -0.00147214
 Step Taken.  Stepsize is  0.152890

                             Maximum     Tolerance    Cnvgd?
         Gradient           0.007828      0.000300      NO
         Displacement       0.078826      0.001200      NO
         Energy change     -0.004378      0.000001      NO


 New Cartesian Coordinates Obtained by Inverse Iteration

 Displacement from previous Coordinates is:  0.147466
 ----------------------------------------------------------------
             Standard Nuclear Orientation (Angstroms)
    I     Atom           X                Y                Z
 ----------------------------------------------------------------
    1      C      -0.3339154661    -0.7677444918    -1.6206913873
    2      C       0.2800534582    -1.0912323840    -0.2790292582
    3      C      -0.8858347352    -0.1445547771    -0.3759150802
    4      H       0.0694572932    -2.0503115952     0.1693079008
    5      I       2.3049055278    -0.4985335355     0.1575501971
    6      Br     -2.5717142812    -0.8267048099     0.3022648044
    7      Br     -0.6851394659     1.7568333756    -0.1009013210
    8      H       0.2153898300    -0.1187633528    -2.2891638935
    9      H      -0.9187479621    -1.5419047055    -2.1024307876
 ----------------------------------------------------------------
 Molecular Point Group                 C1    NOp =  1
 Largest Abelian Subgroup              C1    NOp =  1
 Nuclear Repulsion Energy =  1225.4648630510 hartrees
 There are       72 alpha and       72 beta electrons
 Applying Cartesian multipole field
    Component          Value
    ---------          -----
     (2,0,0)        1.00000E-11
     (0,2,0)        2.00000E-11
     (0,0,2)       -3.00000E-11
 Nucleus-field energy     =     0.0000000274 hartrees
 Requested basis set is 6-311++G(d,p)
 There are 95 shells and 245 basis functions
 A cutoff of  1.0D-11 yielded   3572 shell pairs
 There are     24962 function pairs (     27825 Cartesian)
 Smallest overlap matrix eigenvalue = 4.42E-05
 Guess MOs from SCF MO coefficient file

 -----------------------------------------------------------------------
  General SCF calculation program by
  Eric Jon Sundstrom, Paul Horn, Yuezhi Mao, Dmitri Zuev, Alec White,
  David Stuck, Shaama M.S., Shane Yost, Joonho Lee, David Small,
  Daniel Levine, Susi Lehtola, Hugh Burton, Evgeny Epifanovsky
 -----------------------------------------------------------------------
 Exchange:     0.2000 Hartree-Fock + 0.0800 Slater + 0.7200 B88
 Correlation:  0.1900 VWN1RPA + 0.8100 LYP
 Using SG-1 standard quadrature grid
 using 4 threads for integral computing
 -------------------------------------------------------
 OpenMP Integral computing Module                
 Release: version 2.0, May 2017, Q-Chem Inc. Pleasanton 
 -------------------------------------------------------
 -------------------------------------------------------
 OpenMP BLAS3 based DFT computing Module                
 Release: version 1.0, May 2013, Q-Chem Inc. Pittsburgh 
 -------------------------------------------------------
 A restricted SCF calculation will be
 performed using DIIS
 SCF converges when DIIS error is below 1.0e-08
 ---------------------------------------
  Cycle       Energy         DIIS error
 ---------------------------------------
    1  -12183.9143304491      3.23e-04  
    2  -12183.9151112416      1.10e-04  
    3  -12183.9150068224      1.60e-04  
    4  -12183.9152037031      2.51e-05  
    5  -12183.9152086239      5.03e-06  
    6  -12183.9152087473      2.99e-06  
    7  -12183.9152088121      6.14e-07  
    8  -12183.9152088144      1.28e-07  
    9  -12183.9152088146      3.37e-08  
   10  -12183.9152088144      7.95e-09  Convergence criterion met
 ---------------------------------------
 SCF time:   CPU 59.61s  wall 16.00s 
 SCF   energy in the final basis set =   -12183.9152088144
 Total energy in the final basis set =   -12183.9152088144

 --------------------------------------------------------------

                    Orbital Energies (a.u.)
 --------------------------------------------------------------

 Alpha MOs
 -- Occupied --
*******-482.848-482.846-176.308-165.712-165.710-165.710 -62.501
-62.499 -56.321 -56.320 -56.317 -56.317 -56.315 -56.315 -35.805
-31.298 -31.292 -31.292 -22.948 -22.947 -22.947 -22.943 -22.943
-10.309 -10.258 -10.222  -8.709  -8.708  -6.541  -6.540  -6.527
 -6.527  -6.526  -6.525  -6.354  -4.766  -4.751  -4.751  -2.652
 -2.651  -2.648  -2.648  -2.647  -2.646  -2.637  -2.637  -2.635
 -2.635  -2.032  -2.027  -2.027  -2.014  -2.014  -0.935  -0.810
 -0.791  -0.689  -0.626  -0.580  -0.519  -0.489  -0.409  -0.404
 -0.389  -0.367  -0.321  -0.307  -0.296  -0.289  -0.271  -0.269
 -- Virtual --
 -0.075  -0.060  -0.021   0.001   0.015   0.021   0.023   0.047
  0.054   0.060   0.070   0.073   0.076   0.086   0.093   0.095
  0.099   0.111   0.117   0.122   0.128   0.137   0.144   0.156
  0.165   0.166   0.197   0.201   0.206   0.233   0.242   0.248
  0.261   0.268   0.286   0.368   0.378   0.391   0.402   0.407
  0.417   0.425   0.435   0.449   0.453   0.464   0.475   0.485
  0.499   0.527   0.546   0.554   0.567   0.569   0.587   0.599
  0.601   0.609   0.646   0.655   0.666   0.667   0.686   0.707
  0.720   0.780   0.792   0.829   0.846   0.869   0.925   0.942
  0.989   1.100   1.243   1.263   1.333   1.352   1.361   1.409
  1.452   1.464   1.506   1.530   1.562   1.618   1.678   1.707
  1.784   1.795   1.842   1.884   1.961   1.977   2.030   2.041
  2.067   2.084   2.127   2.163   2.193   2.207   2.233   2.257
  2.486   2.533   2.582   2.687   2.697   2.790   2.814   2.828
  2.960   3.063   3.228   3.434   3.699   3.785   3.974   3.992
  4.005   4.008   4.012   4.048   4.066   4.104   4.119   4.132
  4.139   4.249   4.254   4.277   4.386   4.421   4.435   6.027
  6.048   6.093   6.632   6.712   7.569   7.573   7.581   7.636
  7.697   7.708  23.573  23.760  23.862  27.874  28.363  28.378
 28.390  28.542  28.551  28.581  28.603  28.692  47.907  47.975
127.902 127.915 127.942 151.669 289.764 289.768 289.776 289.831
289.919 289.9231020.6981020.7841901.832
 --------------------------------------------------------------

          Ground-State Mulliken Net Atomic Charges

     Atom                 Charge (a.u.)
  ----------------------------------------
      1 C                    -0.475940
      2 C                    -0.304809
      3 C                     0.163371
      4 H                     0.222889
      5 I                     0.079194
      6 Br                   -0.042209
      7 Br                   -0.009838
      8 H                     0.182968
      9 H                     0.184373
  ----------------------------------------
  Sum of atomic charges =     0.000000

 -----------------------------------------------------------------
                    Cartesian Multipole Moments
 -----------------------------------------------------------------
    Charge (ESU x 10^10)
                 0.0000
    Dipole Moment (Debye)
         X       0.0908      Y      -1.1121      Z      -1.2624
       Tot       1.6848
    Quadrupole Moments (Debye-Ang)
        XX     -85.0599     XY       2.4304     YY     -81.3520
        XZ       0.4783     YZ       1.0609     ZZ     -81.9474
    Octopole Moments (Debye-Ang^2)
       XXX       8.2820    XXY      11.3200    XYY      -3.5406
       YYY      34.2673    XXZ      13.1554    XYZ      -0.7766
       YYZ       7.3529    XZZ      -1.8542    YZZ       7.8578
       ZZZ      12.1141
    Hexadecapole Moments (Debye-Ang^3)
      XXXX   -1738.5697   XXXY      73.6035   XXYY    -420.7590
      XYYY      47.5055   YYYY    -607.0406   XXXZ     -10.0790
      XXYZ      -4.2603   XYYZ      -2.3327   YYYZ       2.9756
      XXZZ    -350.6315   XYZZ      20.9835   YYZZ    -149.6002
      XZZZ      -6.5605   YZZZ       4.0484   ZZZZ    -239.1454
 -----------------------------------------------------------------
 Calculating analytic gradient of the SCF energy
 Gradient of SCF Energy
            1           2           3           4           5           6
    1   0.0029956   0.0002299  -0.0030581  -0.0009521  -0.0003994   0.0014897
    2   0.0036090  -0.0032567  -0.0012945   0.0011428   0.0004556   0.0005437
    3   0.0008258  -0.0000717  -0.0017567  -0.0000336  -0.0001663  -0.0005045
            7           8           9
    1   0.0001927  -0.0006075   0.0001091
    2  -0.0004953  -0.0006754  -0.0000292
    3   0.0002236   0.0001835   0.0012998
 Max gradient component =       3.609E-03
 RMS gradient           =       1.437E-03
 Gradient time:  CPU 18.13 s  wall 4.60 s
 Geometry Optimization Parameters
   NAtoms,    NIC,     NZ,  NCons,   NDum,   NFix, NCnnct, MaxDiis
        9      69       9       0       0       0       0       0

 Cartesian Hessian Update
 Hessian Updated using BFGS Update


** GEOMETRY OPTIMIZATION IN DELOCALIZED INTERNAL COORDINATES **
   Searching for a Minimum

   Optimization Cycle:   3

                       Coordinates (Angstroms)
     ATOM                X               Y               Z
      1  C        -0.3339154661   -0.7677444918   -1.6206913873
      2  C         0.2800534582   -1.0912323840   -0.2790292582
      3  C        -0.8858347352   -0.1445547771   -0.3759150802
      4  H         0.0694572932   -2.0503115952    0.1693079008
      5  I         2.3049055278   -0.4985335355    0.1575501971
      6  Br       -2.5717142812   -0.8267048099    0.3022648044
      7  Br       -0.6851394659    1.7568333756   -0.1009013210
      8  H         0.2153898300   -0.1187633528   -2.2891638935
      9  H        -0.9187479621   -1.5419047055   -2.1024307876
   Point Group: c1    Number of degrees of freedom:    21


   Energy is -12183.915208814

 Hessian Updated using BFGS Update

 21 Hessian modes will be used to form the next step
  Hessian Eigenvalues:
     0.016817    0.020978    0.023631    0.030190    0.031850    0.043462
     0.075081    0.085766    0.090981    0.102898    0.110863    0.134368
     0.136235    0.176387    0.177067    0.258198    0.269198    0.281725
     0.348115    0.348189    0.351145

 Minimum Search - Taking Simple RFO Step
 Searching for Lamda that Minimizes Along All modes
 Value Taken    Lamda =  -0.00014217
 Step Taken.  Stepsize is  0.044860

                             Maximum     Tolerance    Cnvgd?
         Gradient           0.001771      0.000300      NO
         Displacement       0.021321      0.001200      NO
         Energy change     -0.000729      0.000001      NO


 New Cartesian Coordinates Obtained by Inverse Iteration

 Displacement from previous Coordinates is:  0.031799
 ----------------------------------------------------------------
             Standard Nuclear Orientation (Angstroms)
    I     Atom           X                Y                Z
 ----------------------------------------------------------------
    1      C      -0.3379271248    -0.7699909205    -1.6201210556
    2      C       0.2806491829    -1.0878782611    -0.2783791125
    3      C      -0.8832977190    -0.1433803497    -0.3725308916
    4      H       0.0776824901    -2.0518267450     0.1656869443
    5      I       2.3073217964    -0.5024615461     0.1620630393
    6      Br     -2.5762987037    -0.8264737535     0.3032851380
    7      Br     -0.6869290258     1.7604200197    -0.1054338049
    8      H       0.2146682962    -0.1189429791    -2.2858481230
    9      H      -0.9214149936    -1.5423817410    -2.1077309593
 ----------------------------------------------------------------
 Molecular Point Group                 C1    NOp =  1
 Largest Abelian Subgroup              C1    NOp =  1
 Nuclear Repulsion Energy =  1223.7860432948 hartrees
 There are       72 alpha and       72 beta electrons
 Applying Cartesian multipole field
    Component          Value
    ---------          -----
     (2,0,0)        1.00000E-11
     (0,2,0)        2.00000E-11
     (0,0,2)       -3.00000E-11
 Nucleus-field energy     =     0.0000000275 hartrees
 Requested basis set is 6-311++G(d,p)
 There are 95 shells and 245 basis functions
 A cutoff of  1.0D-11 yielded   3571 shell pairs
 There are     24957 function pairs (     27819 Cartesian)
 Smallest overlap matrix eigenvalue = 4.38E-05
 Guess MOs from SCF MO coefficient file

 -----------------------------------------------------------------------
  General SCF calculation program by
  Eric Jon Sundstrom, Paul Horn, Yuezhi Mao, Dmitri Zuev, Alec White,
  David Stuck, Shaama M.S., Shane Yost, Joonho Lee, David Small,
  Daniel Levine, Susi Lehtola, Hugh Burton, Evgeny Epifanovsky
 -----------------------------------------------------------------------
 Exchange:     0.2000 Hartree-Fock + 0.0800 Slater + 0.7200 B88
 Correlation:  0.1900 VWN1RPA + 0.8100 LYP
 Using SG-1 standard quadrature grid
 using 4 threads for integral computing
 -------------------------------------------------------
 OpenMP Integral computing Module                
 Release: version 2.0, May 2017, Q-Chem Inc. Pleasanton 
 -------------------------------------------------------
 -------------------------------------------------------
 OpenMP BLAS3 based DFT computing Module                
 Release: version 1.0, May 2013, Q-Chem Inc. Pittsburgh 
 -------------------------------------------------------
 A restricted SCF calculation will be
 performed using DIIS
 SCF converges when DIIS error is below 1.0e-08
 ---------------------------------------
  Cycle       Energy         DIIS error
 ---------------------------------------
    1  -12183.9152501012      7.75e-05  
    2  -12183.9152947878      1.91e-05  
    3  -12183.9152899848      3.22e-05  
    4  -12183.9152977414      3.79e-06  
    5  -12183.9152978470      1.29e-06  
    6  -12183.9152978576      6.12e-07  
    7  -12183.9152978604      9.64e-08  
    8  -12183.9152978603      4.16e-08  
    9  -12183.9152978606      8.79e-09  Convergence criterion met
 ---------------------------------------
 SCF time:   CPU 53.61s  wall 14.00s 
 SCF   energy in the final basis set =   -12183.9152978606
 Total energy in the final basis set =   -12183.9152978606

 --------------------------------------------------------------

                    Orbital Energies (a.u.)
 --------------------------------------------------------------

 Alpha MOs
 -- Occupied --
*******-482.847-482.846-176.308-165.712-165.710-165.710 -62.500
-62.499 -56.321 -56.320 -56.317 -56.317 -56.316 -56.316 -35.805
-31.298 -31.292 -31.292 -22.949 -22.947 -22.947 -22.943 -22.943
-10.309 -10.259 -10.222  -8.709  -8.708  -6.541  -6.540  -6.527
 -6.527  -6.526  -6.526  -6.354  -4.767  -4.752  -4.752  -2.652
 -2.651  -2.648  -2.648  -2.647  -2.647  -2.637  -2.637  -2.635
 -2.635  -2.032  -2.028  -2.028  -2.015  -2.015  -0.935  -0.810
 -0.790  -0.689  -0.626  -0.580  -0.519  -0.489  -0.409  -0.403
 -0.388  -0.367  -0.321  -0.307  -0.296  -0.289  -0.271  -0.269
 -- Virtual --
 -0.076  -0.061  -0.021   0.001   0.015   0.021   0.023   0.047
  0.054   0.060   0.070   0.073   0.076   0.086   0.093   0.094
  0.099   0.111   0.117   0.122   0.129   0.137   0.144   0.156
  0.164   0.166   0.197   0.201   0.206   0.233   0.242   0.248
  0.261   0.267   0.286   0.368   0.378   0.391   0.402   0.407
  0.417   0.425   0.435   0.449   0.453   0.464   0.475   0.485
  0.497   0.526   0.546   0.554   0.567   0.568   0.586   0.599
  0.601   0.609   0.645   0.655   0.666   0.667   0.686   0.705
  0.720   0.779   0.793   0.828   0.845   0.868   0.926   0.941
  0.986   1.100   1.244   1.263   1.331   1.352   1.361   1.410
  1.449   1.464   1.506   1.529   1.561   1.617   1.681   1.708
  1.781   1.794   1.842   1.882   1.960   1.976   2.030   2.041
  2.067   2.083   2.128   2.161   2.194   2.207   2.232   2.256
  2.485   2.531   2.581   2.686   2.696   2.787   2.814   2.830
  2.958   3.061   3.228   3.434   3.697   3.781   3.974   3.992
  4.005   4.008   4.012   4.048   4.065   4.104   4.118   4.131
  4.139   4.248   4.255   4.276   4.386   4.420   4.435   6.027
  6.048   6.092   6.631   6.711   7.569   7.572   7.581   7.635
  7.697   7.707  23.572  23.761  23.860  27.873  28.362  28.378
 28.390  28.541  28.551  28.581  28.603  28.691  47.907  47.974
127.902 127.914 127.941 151.669 289.764 289.768 289.775 289.830
289.918 289.9231020.6981020.7821901.832
 --------------------------------------------------------------

          Ground-State Mulliken Net Atomic Charges

     Atom                 Charge (a.u.)
  ----------------------------------------
      1 C                    -0.476564
      2 C                    -0.304732
      3 C                     0.167108
      4 H                     0.222183
      5 I                     0.079161
      6 Br                   -0.045263
      7 Br                   -0.009162
      8 H                     0.181721
      9 H                     0.185548
  ----------------------------------------
  Sum of atomic charges =     0.000000

 -----------------------------------------------------------------
                    Cartesian Multipole Moments
 -----------------------------------------------------------------
    Charge (ESU x 10^10)
                 0.0000
    Dipole Moment (Debye)
         X       0.1104      Y      -1.1082      Z      -1.2664
       Tot       1.6864
    Quadrupole Moments (Debye-Ang)
        XX     -85.0851     XY       2.3786     YY     -81.3247
        XZ       0.5207     YZ       1.0851     ZZ     -81.9690
    Octopole Moments (Debye-Ang^2)
       XXX       8.6083    XXY      11.2986    XYY      -3.4906
       YYY      34.4448    XXZ      13.0809    XYZ      -0.8256
       YYZ       7.1587    XZZ      -1.7796    YZZ       7.8473
       ZZZ      11.8645
    Hexadecapole Moments (Debye-Ang^3)
      XXXX   -1742.9854   XXXY      74.2339   XXYY    -421.8894
      XYYY      48.2161   YYYY    -608.4734   XXXZ     -10.5579
      XXYZ      -3.9696   XYYZ      -2.5559   YYYZ       3.6341
      XXZZ    -351.4827   XYZZ      21.3503   YYZZ    -149.9267
      XZZZ      -7.2987   YZZZ       4.9837   ZZZZ    -239.5519
 -----------------------------------------------------------------
 Calculating analytic gradient of the SCF energy
 Gradient of SCF Energy
            1           2           3           4           5           6
    1   0.0011328  -0.0000202  -0.0004508  -0.0003551  -0.0003618  -0.0000826
    2   0.0015101  -0.0006174  -0.0008257   0.0001070   0.0001365  -0.0000193
    3   0.0010373  -0.0001974  -0.0009104  -0.0002203   0.0001509  -0.0003614
            7           8           9
    1   0.0000890   0.0000742  -0.0000254
    2   0.0001396  -0.0002681  -0.0001627
    3   0.0001168   0.0000690   0.0003156
 Max gradient component =       1.510E-03
 RMS gradient           =       5.278E-04
 Gradient time:  CPU 18.21 s  wall 4.62 s
 Geometry Optimization Parameters
   NAtoms,    NIC,     NZ,  NCons,   NDum,   NFix, NCnnct, MaxDiis
        9      69       9       0       0       0       0       0

 Cartesian Hessian Update
 Hessian Updated using BFGS Update


** GEOMETRY OPTIMIZATION IN DELOCALIZED INTERNAL COORDINATES **
   Searching for a Minimum

   Optimization Cycle:   4

                       Coordinates (Angstroms)
     ATOM                X               Y               Z
      1  C        -0.3379271248   -0.7699909205   -1.6201210556
      2  C         0.2806491829   -1.0878782611   -0.2783791125
      3  C        -0.8832977190   -0.1433803497   -0.3725308916
      4  H         0.0776824901   -2.0518267450    0.1656869443
      5  I         2.3073217964   -0.5024615461    0.1620630393
      6  Br       -2.5762987037   -0.8264737535    0.3032851380
      7  Br       -0.6869290258    1.7604200197   -0.1054338049
      8  H         0.2146682962   -0.1189429791   -2.2858481230
      9  H        -0.9214149936   -1.5423817410   -2.1077309593
   Point Group: c1    Number of degrees of freedom:    21


   Energy is -12183.915297861

 Hessian Updated using BFGS Update

 21 Hessian modes will be used to form the next step
  Hessian Eigenvalues:
     0.017120    0.021059    0.023944    0.028989    0.031596    0.041321
     0.062393    0.086033    0.090206    0.103030    0.110527    0.134083
     0.136365    0.176223    0.186157    0.246710    0.262611    0.278040
     0.346926    0.348115    0.351867

 Minimum Search - Taking Simple RFO Step
 Searching for Lamda that Minimizes Along All modes
 Value Taken    Lamda =  -0.00002724
 Step Taken.  Stepsize is  0.024204

                             Maximum     Tolerance    Cnvgd?
         Gradient           0.000907      0.000300      NO
         Displacement       0.012011      0.001200      NO
         Energy change     -0.000089      0.000001      NO


 New Cartesian Coordinates Obtained by Inverse Iteration

 Displacement from previous Coordinates is:  0.021873
 ----------------------------------------------------------------
             Standard Nuclear Orientation (Angstroms)
    I     Atom           X                Y                Z
 ----------------------------------------------------------------
    1      C      -0.3397766362    -0.7715235567    -1.6220206487
    2      C       0.2805771371    -1.0867479057    -0.2785674270
    3      C      -0.8823630562    -0.1429377081    -0.3720475624
    4      H       0.0793140601    -2.0503025918     0.1680969931
    5      I       2.3091037804    -0.5062771588     0.1660556850
    6      Br     -2.5750835389    -0.8267942590     0.3070648758
    7      Br     -0.6888289715     1.7607791367    -0.1082248078
    8      H       0.2127702298    -0.1167757787    -2.2852033424
    9      H      -0.9212588058    -1.5423364543    -2.1141625911
 ----------------------------------------------------------------
 Molecular Point Group                 C1    NOp =  1
 Largest Abelian Subgroup              C1    NOp =  1
 Nuclear Repulsion Energy =  1223.1300175432 hartrees
 There are       72 alpha and       72 beta electrons
 Applying Cartesian multipole field
    Component          Value
    ---------          -----
     (2,0,0)        1.00000E-11
     (0,2,0)        2.00000E-11
     (0,0,2)       -3.00000E-11
 Nucleus-field energy     =     0.0000000275 hartrees
 Requested basis set is 6-311++G(d,p)
 There are 95 shells and 245 basis functions
 A cutoff of  1.0D-11 yielded   3569 shell pairs
 There are     24945 function pairs (     27807 Cartesian)
 Smallest overlap matrix eigenvalue = 4.38E-05
 Guess MOs from SCF MO coefficient file

 -----------------------------------------------------------------------
  General SCF calculation program by
  Eric Jon Sundstrom, Paul Horn, Yuezhi Mao, Dmitri Zuev, Alec White,
  David Stuck, Shaama M.S., Shane Yost, Joonho Lee, David Small,
  Daniel Levine, Susi Lehtola, Hugh Burton, Evgeny Epifanovsky
 -----------------------------------------------------------------------
 Exchange:     0.2000 Hartree-Fock + 0.0800 Slater + 0.7200 B88
 Correlation:  0.1900 VWN1RPA + 0.8100 LYP
 Using SG-1 standard quadrature grid
 using 4 threads for integral computing
 -------------------------------------------------------
 OpenMP Integral computing Module                
 Release: version 2.0, May 2017, Q-Chem Inc. Pleasanton 
 -------------------------------------------------------
 -------------------------------------------------------
 OpenMP BLAS3 based DFT computing Module                
 Release: version 1.0, May 2013, Q-Chem Inc. Pittsburgh 
 -------------------------------------------------------
 A restricted SCF calculation will be
 performed using DIIS
 SCF converges when DIIS error is below 1.0e-08
 ---------------------------------------
  Cycle       Energy         DIIS error
 ---------------------------------------
    1  -12183.9152968428      4.39e-05  
    2  -12183.9153112258      1.05e-05  
    3  -12183.9153102358      1.55e-05  
    4  -12183.9153121244      2.84e-06  
    5  -12183.9153121818      9.57e-07  
    6  -12183.9153121880      3.03e-07  
    7  -12183.9153121886      9.46e-08  
    8  -12183.9153121885      2.45e-08  
    9  -12183.9153121886      6.26e-09  Convergence criterion met
 ---------------------------------------
 SCF time:   CPU 53.59s  wall 14.00s 
 SCF   energy in the final basis set =   -12183.9153121886
 Total energy in the final basis set =   -12183.9153121886

 --------------------------------------------------------------

                    Orbital Energies (a.u.)
 --------------------------------------------------------------

 Alpha MOs
 -- Occupied --
*******-482.847-482.847-176.308-165.712-165.710-165.710 -62.500
-62.499 -56.321 -56.320 -56.317 -56.317 -56.316 -56.316 -35.805
-31.298 -31.292 -31.292 -22.949 -22.947 -22.947 -22.943 -22.943
-10.310 -10.259 -10.223  -8.709  -8.708  -6.541  -6.541  -6.527
 -6.527  -6.526  -6.526  -6.354  -4.767  -4.752  -4.752  -2.652
 -2.651  -2.648  -2.647  -2.647  -2.647  -2.636  -2.636  -2.636
 -2.636  -2.032  -2.028  -2.027  -2.015  -2.015  -0.935  -0.810
 -0.790  -0.689  -0.626  -0.580  -0.518  -0.489  -0.410  -0.403
 -0.388  -0.367  -0.321  -0.307  -0.296  -0.289  -0.271  -0.269
 -- Virtual --
 -0.076  -0.061  -0.021   0.001   0.015   0.021   0.023   0.047
  0.054   0.060   0.070   0.073   0.076   0.086   0.092   0.094
  0.099   0.111   0.117   0.122   0.129   0.137   0.144   0.156
  0.164   0.166   0.197   0.201   0.205   0.233   0.242   0.248
  0.261   0.266   0.286   0.368   0.378   0.392   0.402   0.407
  0.417   0.425   0.435   0.449   0.453   0.464   0.475   0.486
  0.497   0.526   0.546   0.554   0.567   0.568   0.586   0.599
  0.601   0.609   0.645   0.655   0.665   0.667   0.686   0.705
  0.720   0.779   0.793   0.828   0.845   0.868   0.926   0.941
  0.986   1.100   1.243   1.263   1.330   1.352   1.361   1.410
  1.448   1.464   1.506   1.529   1.560   1.617   1.681   1.708
  1.780   1.793   1.842   1.880   1.960   1.976   2.030   2.041
  2.067   2.083   2.128   2.160   2.194   2.207   2.232   2.256
  2.485   2.529   2.581   2.685   2.695   2.787   2.814   2.831
  2.956   3.060   3.227   3.432   3.696   3.779   3.974   3.992
  4.005   4.008   4.011   4.047   4.065   4.103   4.118   4.132
  4.139   4.247   4.255   4.276   4.386   4.420   4.435   6.027
  6.047   6.092   6.631   6.711   7.569   7.572   7.581   7.635
  7.697   7.707  23.571  23.761  23.857  27.873  28.362  28.378
 28.389  28.541  28.551  28.581  28.603  28.691  47.907  47.974
127.902 127.914 127.941 151.668 289.764 289.768 289.775 289.830
289.918 289.9231020.6981020.7821901.831
 --------------------------------------------------------------

          Ground-State Mulliken Net Atomic Charges

     Atom                 Charge (a.u.)
  ----------------------------------------
      1 C                    -0.475709
      2 C                    -0.304404
      3 C                     0.167263
      4 H                     0.222027
      5 I                     0.078663
      6 Br                   -0.046264
      7 Br                   -0.008595
      8 H                     0.181125
      9 H                     0.185895
  ----------------------------------------
  Sum of atomic charges =     0.000000

 -----------------------------------------------------------------
                    Cartesian Multipole Moments
 -----------------------------------------------------------------
    Charge (ESU x 10^10)
                 0.0000
    Dipole Moment (Debye)
         X       0.1106      Y      -1.1023      Z      -1.2681
       Tot       1.6839
    Quadrupole Moments (Debye-Ang)
        XX     -85.1061     XY       2.3560     YY     -81.3266
        XZ       0.5429     YZ       1.0876     ZZ     -81.9560
    Octopole Moments (Debye-Ang^2)
       XXX       8.5935    XXY      11.3803    XYY      -3.5540
       YYY      34.8370    XXZ      13.0071    XYZ      -0.8445
       YYZ       7.0079    XZZ      -1.8403    YZZ       7.9192
       ZZZ      11.4572
    Hexadecapole Moments (Debye-Ang^3)
      XXXX   -1744.1398   XXXY      74.9255   XXYY    -422.2244
      XYYY      49.1307   YYYY    -609.2700   XXXZ     -10.8012
      XXYZ      -3.7859   XYYZ      -2.6994   YYYZ       4.2049
      XXZZ    -351.6803   XYZZ      21.7589   YYZZ    -150.1323
      XZZZ      -7.6532   YZZZ       5.7408   ZZZZ    -240.3006
 -----------------------------------------------------------------
 Calculating analytic gradient of the SCF energy
 Gradient of SCF Energy
            1           2           3           4           5           6
    1   0.0001318  -0.0000867   0.0002296  -0.0001247  -0.0001617  -0.0002805
    2   0.0002541   0.0000291  -0.0001563  -0.0001392   0.0000092  -0.0000709
    3   0.0000208   0.0001750  -0.0001741   0.0000176   0.0003970  -0.0003334
            7           8           9
    1  -0.0000719   0.0002096   0.0001546
    2  -0.0000258   0.0000862   0.0000136
    3   0.0000977  -0.0000626  -0.0001379
 Max gradient component =       3.970E-04
 RMS gradient           =       1.674E-04
 Gradient time:  CPU 18.18 s  wall 4.61 s
 Geometry Optimization Parameters
   NAtoms,    NIC,     NZ,  NCons,   NDum,   NFix, NCnnct, MaxDiis
        9      69       9       0       0       0       0       0

 Cartesian Hessian Update
 Hessian Updated using BFGS Update


** GEOMETRY OPTIMIZATION IN DELOCALIZED INTERNAL COORDINATES **
   Searching for a Minimum

   Optimization Cycle:   5

                       Coordinates (Angstroms)
     ATOM                X               Y               Z
      1  C        -0.3397766362   -0.7715235567   -1.6220206487
      2  C         0.2805771371   -1.0867479057   -0.2785674270
      3  C        -0.8823630562   -0.1429377081   -0.3720475624
      4  H         0.0793140601   -2.0503025918    0.1680969931
      5  I         2.3091037804   -0.5062771588    0.1660556850
      6  Br       -2.5750835389   -0.8267942590    0.3070648758
      7  Br       -0.6888289715    1.7607791367   -0.1082248078
      8  H         0.2127702298   -0.1167757787   -2.2852033424
      9  H        -0.9212588058   -1.5423364543   -2.1141625911
   Point Group: c1    Number of degrees of freedom:    21


   Energy is -12183.915312189

 Hessian Updated using BFGS Update

 21 Hessian modes will be used to form the next step
  Hessian Eigenvalues:
     0.017160    0.021050    0.023538    0.025926    0.030989    0.040737
     0.064710    0.086051    0.090512    0.103028    0.110301    0.135093
     0.137235    0.176652    0.185438    0.247843    0.274654    0.276725
     0.348011    0.348222    0.354244

 Minimum Search - Taking Simple RFO Step
 Searching for Lamda that Minimizes Along All modes
 Value Taken    Lamda =  -0.00000124
 Step Taken.  Stepsize is  0.005813

                             Maximum     Tolerance    Cnvgd?
         Gradient           0.000153      0.000300     YES
         Displacement       0.003045      0.001200      NO
         Energy change     -0.000014      0.000001      NO


 New Cartesian Coordinates Obtained by Inverse Iteration

 Displacement from previous Coordinates is:  0.006243
 ----------------------------------------------------------------
             Standard Nuclear Orientation (Angstroms)
    I     Atom           X                Y                Z
 ----------------------------------------------------------------
    1      C      -0.3398758572    -0.7715990573    -1.6219915320
    2      C       0.2802189631    -1.0864697045    -0.2786075637
    3      C      -0.8828048397    -0.1426538513    -0.3720460251
    4      H       0.0789134962    -2.0498424488     0.1681177224
    5      I       2.3094100722    -0.5075594407     0.1654887357
    6      Br     -2.5744841707    -0.8272165459     0.3082599660
    7      Br     -0.6899384249     1.7611922839    -0.1091926726
    8      H       0.2136311919    -0.1165637796    -2.2839422365
    9      H      -0.9206162322    -1.5422037324    -2.1150952195
 ----------------------------------------------------------------
 Molecular Point Group                 C1    NOp =  1
 Largest Abelian Subgroup              C1    NOp =  1
 Nuclear Repulsion Energy =  1222.9996925525 hartrees
 There are       72 alpha and       72 beta electrons
 Applying Cartesian multipole field
    Component          Value
    ---------          -----
     (2,0,0)        1.00000E-11
     (0,2,0)        2.00000E-11
     (0,0,2)       -3.00000E-11
 Nucleus-field energy     =     0.0000000275 hartrees
 Requested basis set is 6-311++G(d,p)
 There are 95 shells and 245 basis functions
 A cutoff of  1.0D-11 yielded   3571 shell pairs
 There are     24949 function pairs (     27811 Cartesian)
 Smallest overlap matrix eigenvalue = 4.38E-05
 Guess MOs from SCF MO coefficient file

 -----------------------------------------------------------------------
  General SCF calculation program by
  Eric Jon Sundstrom, Paul Horn, Yuezhi Mao, Dmitri Zuev, Alec White,
  David Stuck, Shaama M.S., Shane Yost, Joonho Lee, David Small,
  Daniel Levine, Susi Lehtola, Hugh Burton, Evgeny Epifanovsky
 -----------------------------------------------------------------------
 Exchange:     0.2000 Hartree-Fock + 0.0800 Slater + 0.7200 B88
 Correlation:  0.1900 VWN1RPA + 0.8100 LYP
 Using SG-1 standard quadrature grid
 using 4 threads for integral computing
 -------------------------------------------------------
 OpenMP Integral computing Module                
 Release: version 2.0, May 2017, Q-Chem Inc. Pleasanton 
 -------------------------------------------------------
 -------------------------------------------------------
 OpenMP BLAS3 based DFT computing Module                
 Release: version 1.0, May 2013, Q-Chem Inc. Pittsburgh 
 -------------------------------------------------------
 A restricted SCF calculation will be
 performed using DIIS
 SCF converges when DIIS error is below 1.0e-08
 ---------------------------------------
  Cycle       Energy         DIIS error
 ---------------------------------------
    1  -12183.9153120189      1.01e-05  
    2  -12183.9153129232      1.48e-06  
    3  -12183.9153129372      1.12e-06  
    4  -12183.9153129471      3.12e-07  
    5  -12183.9153129474      1.27e-07  
    6  -12183.9153129474      5.29e-08  
    7  -12183.9153129474      1.24e-08  
    8  -12183.9153129475      5.11e-09  Convergence criterion met
 ---------------------------------------
 SCF time:   CPU 47.63s  wall 12.00s 
 SCF   energy in the final basis set =   -12183.9153129475
 Total energy in the final basis set =   -12183.9153129475

 --------------------------------------------------------------

                    Orbital Energies (a.u.)
 --------------------------------------------------------------

 Alpha MOs
 -- Occupied --
*******-482.847-482.847-176.308-165.712-165.710-165.710 -62.500
-62.499 -56.321 -56.320 -56.317 -56.317 -56.316 -56.316 -35.805
-31.298 -31.292 -31.292 -22.949 -22.947 -22.947 -22.943 -22.943
-10.310 -10.259 -10.223  -8.709  -8.708  -6.541  -6.541  -6.527
 -6.527  -6.526  -6.526  -6.354  -4.767  -4.752  -4.751  -2.652
 -2.651  -2.648  -2.647  -2.647  -2.647  -2.636  -2.636  -2.636
 -2.636  -2.032  -2.028  -2.027  -2.015  -2.015  -0.935  -0.810
 -0.790  -0.689  -0.626  -0.580  -0.518  -0.489  -0.410  -0.403
 -0.388  -0.367  -0.321  -0.307  -0.296  -0.289  -0.271  -0.269
 -- Virtual --
 -0.076  -0.061  -0.021   0.001   0.015   0.021   0.023   0.047
  0.054   0.060   0.070   0.073   0.076   0.086   0.092   0.094
  0.099   0.111   0.117   0.122   0.129   0.137   0.144   0.156
  0.164   0.166   0.197   0.201   0.205   0.233   0.242   0.248
  0.261   0.266   0.286   0.368   0.378   0.392   0.402   0.407
  0.416   0.425   0.435   0.450   0.453   0.464   0.475   0.486
  0.497   0.526   0.546   0.554   0.567   0.568   0.586   0.599
  0.601   0.608   0.646   0.655   0.666   0.667   0.686   0.705
  0.720   0.779   0.793   0.828   0.845   0.868   0.926   0.941
  0.986   1.100   1.244   1.263   1.330   1.352   1.361   1.410
  1.448   1.464   1.506   1.529   1.560   1.617   1.681   1.708
  1.780   1.793   1.842   1.879   1.960   1.976   2.030   2.041
  2.067   2.083   2.128   2.160   2.194   2.207   2.232   2.256
  2.485   2.529   2.581   2.685   2.696   2.787   2.814   2.831
  2.956   3.060   3.227   3.432   3.696   3.779   3.974   3.992
  4.005   4.008   4.011   4.047   4.065   4.104   4.118   4.132
  4.139   4.247   4.255   4.276   4.385   4.420   4.435   6.027
  6.047   6.092   6.631   6.711   7.569   7.572   7.581   7.635
  7.697   7.707  23.571  23.761  23.857  27.873  28.362  28.378
 28.389  28.541  28.551  28.581  28.603  28.691  47.907  47.974
127.902 127.914 127.941 151.668 289.764 289.768 289.775 289.830
289.918 289.9231020.6981020.7821901.831
 --------------------------------------------------------------

          Ground-State Mulliken Net Atomic Charges

     Atom                 Charge (a.u.)
  ----------------------------------------
      1 C                    -0.475429
      2 C                    -0.304394
      3 C                     0.167295
      4 H                     0.221948
      5 I                     0.078542
      6 Br                   -0.046346
      7 Br                   -0.008595
      8 H                     0.181013
      9 H                     0.185967
  ----------------------------------------
  Sum of atomic charges =     0.000000

 -----------------------------------------------------------------
                    Cartesian Multipole Moments
 -----------------------------------------------------------------
    Charge (ESU x 10^10)
                 0.0000
    Dipole Moment (Debye)
         X       0.1091      Y      -1.1025      Z      -1.2678
       Tot       1.6836
    Quadrupole Moments (Debye-Ang)
        XX     -85.1043     XY       2.3539     YY     -81.3264
        XZ       0.5397     YZ       1.0874     ZZ     -81.9573
    Octopole Moments (Debye-Ang^2)
       XXX       8.6204    XXY      11.3964    XYY      -3.5645
       YYY      34.9466    XXZ      13.0214    XYZ      -0.8441
       YYZ       7.0114    XZZ      -1.8433    YZZ       7.9422
       ZZZ      11.5029
    Hexadecapole Moments (Debye-Ang^3)
      XXXX   -1744.2278   XXXY      75.2114   XXYY    -422.3001
      XYYY      49.4792   YYYY    -609.6809   XXXZ     -10.6214
      XXYZ      -3.7650   XYYZ      -2.6323   YYYZ       4.3396
      XXZZ    -351.6882   XYZZ      21.8909   YYZZ    -150.2015
      XZZZ      -7.4334   YZZZ       5.9141   ZZZZ    -240.3890
 -----------------------------------------------------------------
 Calculating analytic gradient of the SCF energy
 Gradient of SCF Energy
            1           2           3           4           5           6
    1   0.0000861  -0.0001129   0.0001118  -0.0000900  -0.0001572  -0.0002011
    2   0.0001208   0.0000360  -0.0000554  -0.0000722  -0.0000410  -0.0000688
    3  -0.0000622   0.0001484  -0.0000940  -0.0000385   0.0003825  -0.0003255
            7           8           9
    1  -0.0001024   0.0002464   0.0002193
    2  -0.0000267   0.0000493   0.0000580
    3   0.0000814   0.0000481  -0.0001402
 Max gradient component =       3.825E-04
 RMS gradient           =       1.465E-04
 Gradient time:  CPU 18.21 s  wall 4.62 s
 Geometry Optimization Parameters
   NAtoms,    NIC,     NZ,  NCons,   NDum,   NFix, NCnnct, MaxDiis
        9      69       9       0       0       0       0       0

 Cartesian Hessian Update
 Hessian Updated using BFGS Update


** GEOMETRY OPTIMIZATION IN DELOCALIZED INTERNAL COORDINATES **
   Searching for a Minimum

   Optimization Cycle:   6

                       Coordinates (Angstroms)
     ATOM                X               Y               Z
      1  C        -0.3398758572   -0.7715990573   -1.6219915320
      2  C         0.2802189631   -1.0864697045   -0.2786075637
      3  C        -0.8828048397   -0.1426538513   -0.3720460251
      4  H         0.0789134962   -2.0498424488    0.1681177224
      5  I         2.3094100722   -0.5075594407    0.1654887357
      6  Br       -2.5744841707   -0.8272165459    0.3082599660
      7  Br       -0.6899384249    1.7611922839   -0.1091926726
      8  H         0.2136311919   -0.1165637796   -2.2839422365
      9  H        -0.9206162322   -1.5422037324   -2.1150952195
   Point Group: c1    Number of degrees of freedom:    21


   Energy is -12183.915312948

 Hessian Updated using BFGS Update

 21 Hessian modes will be used to form the next step
  Hessian Eigenvalues:
     0.017005    0.018713    0.022592    0.027197    0.032631    0.040663
     0.064341    0.086562    0.090161    0.103291    0.108736    0.126160
     0.135374    0.175759    0.181271    0.250820    0.257392    0.277104
     0.347887    0.348156    0.353903

 Minimum Search - Taking Simple RFO Step
 Searching for Lamda that Minimizes Along All modes
 Value Taken    Lamda =   0.00000000
 Step Taken.  Stepsize is  0.003388

                             Maximum     Tolerance    Cnvgd?
         Gradient           0.000058      0.000300     YES
         Displacement       0.001406      0.001200      NO
         Energy change     -0.000001      0.000001     YES


                       Distance Matrix (Angstroms)
             C (  1)   C (  2)   C (  3)   H (  4)   I (  5)   Br(  6)
   C (  2)  1.512727
   C (  3)  1.500902  1.500714
   H (  4)  2.239148  1.080821  2.203190
   I (  5)  3.206793  2.156380  3.257658  2.711781
   Br(  6)  2.953377  2.925911  1.947619  2.924889  4.896426
   Br(  7)  2.970881  3.013152  1.931559  3.897694  3.770779  3.228876
   H (  8)  1.083337  2.228569  2.204132  3.125430  3.247288  3.872742
   H (  9)  1.083625  2.241068  2.235708  2.543584  4.087129  3.019791
             Br(  7)   H (  8)
   H (  8)  3.011966
   H (  9)  3.871599  1.829611

 Final energy is   -12183.915312947503     


 ******************************
 **  OPTIMIZATION CONVERGED  **
 ******************************

                       Coordinates (Angstroms)
     ATOM                X               Y               Z
      1  C        -0.3398758572   -0.7715990573   -1.6219915320
      2  C         0.2802189631   -1.0864697045   -0.2786075637
      3  C        -0.8828048397   -0.1426538513   -0.3720460251
      4  H         0.0789134962   -2.0498424488    0.1681177224
      5  I         2.3094100722   -0.5075594407    0.1654887357
      6  Br       -2.5744841707   -0.8272165459    0.3082599660
      7  Br       -0.6899384249    1.7611922839   -0.1091926726
      8  H         0.2136311919   -0.1165637796   -2.2839422365
      9  H        -0.9206162322   -1.5422037324   -2.1150952195

Z-matrix Print:
$molecule
0 1
I 
C  1 2.156380
H  2 1.080821 1 109.234569
C  2 1.500714 1 124.977348 3 144.625301 0
C  4 1.500902 2 60.526085 1 108.442528 0
H  5 1.083337 4 116.123629 2 -107.804036 0
H  5 1.083625 4 118.888031 2 107.887149 0
Br 4 1.931559 2 122.278362 1 0.439719 0
Br 4 1.947619 2 115.488900 1 -143.309665 0
$end


 --------------------------------------------------------------

                    Orbital Energies (a.u.)
 --------------------------------------------------------------

 Alpha MOs
 -- Occupied --
*******-482.847-482.847-176.308-165.712-165.710-165.710 -62.500
-62.499 -56.321 -56.320 -56.317 -56.317 -56.316 -56.316 -35.805
-31.298 -31.292 -31.292 -22.949 -22.947 -22.947 -22.943 -22.943
-10.310 -10.259 -10.223  -8.709  -8.708  -6.541  -6.541  -6.527
 -6.527  -6.526  -6.526  -6.354  -4.767  -4.752  -4.751  -2.652
 -2.651  -2.648  -2.647  -2.647  -2.647  -2.636  -2.636  -2.636
 -2.636  -2.032  -2.028  -2.027  -2.015  -2.015  -0.935  -0.810
 -0.790  -0.689  -0.626  -0.580  -0.518  -0.489  -0.410  -0.403
 -0.388  -0.367  -0.321  -0.307  -0.296  -0.289  -0.271  -0.269
 -- Virtual --
 -0.076  -0.061  -0.021   0.001   0.015   0.021   0.023   0.047
  0.054   0.060   0.070   0.073   0.076   0.086   0.092   0.094
  0.099   0.111   0.117   0.122   0.129   0.137   0.144   0.156
  0.164   0.166   0.197   0.201   0.205   0.233   0.242   0.248
  0.261   0.266   0.286   0.368   0.378   0.392   0.402   0.407
  0.416   0.425   0.435   0.450   0.453   0.464   0.475   0.486
  0.497   0.526   0.546   0.554   0.567   0.568   0.586   0.599
  0.601   0.608   0.646   0.655   0.666   0.667   0.686   0.705
  0.720   0.779   0.793   0.828   0.845   0.868   0.926   0.941
  0.986   1.100   1.244   1.263   1.330   1.352   1.361   1.410
  1.448   1.464   1.506   1.529   1.560   1.617   1.681   1.708
  1.780   1.793   1.842   1.879   1.960   1.976   2.030   2.041
  2.067   2.083   2.128   2.160   2.194   2.207   2.232   2.256
  2.485   2.529   2.581   2.685   2.696   2.787   2.814   2.831
  2.956   3.060   3.227   3.432   3.696   3.779   3.974   3.992
  4.005   4.008   4.011   4.047   4.065   4.104   4.118   4.132
  4.139   4.247   4.255   4.276   4.385   4.420   4.435   6.027
  6.047   6.092   6.631   6.711   7.569   7.572   7.581   7.635
  7.697   7.707  23.571  23.761  23.857  27.873  28.362  28.378
 28.389  28.541  28.551  28.581  28.603  28.691  47.907  47.974
127.902 127.914 127.941 151.668 289.764 289.768 289.775 289.830
289.918 289.9231020.6981020.7821901.831
 --------------------------------------------------------------

          Ground-State Mulliken Net Atomic Charges

     Atom                 Charge (a.u.)
  ----------------------------------------
      1 C                    -0.475429
      2 C                    -0.304394
      3 C                     0.167295
      4 H                     0.221948
      5 I                     0.078542
      6 Br                   -0.046346
      7 Br                   -0.008595
      8 H                     0.181013
      9 H                     0.185967
  ----------------------------------------
  Sum of atomic charges =     0.000000

 -----------------------------------------------------------------
                    Cartesian Multipole Moments
 -----------------------------------------------------------------
    Charge (ESU x 10^10)
                 0.0000
    Dipole Moment (Debye)
         X       0.1091      Y      -1.1025      Z      -1.2678
       Tot       1.6836
    Quadrupole Moments (Debye-Ang)
        XX     -85.1043     XY       2.3539     YY     -81.3264
        XZ       0.5397     YZ       1.0874     ZZ     -81.9573
    Octopole Moments (Debye-Ang^2)
       XXX       8.6204    XXY      11.3964    XYY      -3.5645
       YYY      34.9466    XXZ      13.0214    XYZ      -0.8441
       YYZ       7.0114    XZZ      -1.8433    YZZ       7.9422
       ZZZ      11.5029
    Hexadecapole Moments (Debye-Ang^3)
      XXXX   -1744.2278   XXXY      75.2114   XXYY    -422.3001
      XYYY      49.4792   YYYY    -609.6809   XXXZ     -10.6214
      XXYZ      -3.7650   XYYZ      -2.6323   YYYZ       4.3396
      XXZZ    -351.6882   XYZZ      21.8909   YYZZ    -150.2015
      XZZZ      -7.4334   YZZZ       5.9141   ZZZZ    -240.3890
 -----------------------------------------------------------------
Archival summary:
1\1\garfield\OPT\ProcedureUnspecified\BasisUnspecified\1r233\taweetha\WedOct1001:20:042018WedOct1001:20:042018\0\\#,OPT,ProcedureUnspecified,BasisUnspecified,\\0,1\I\C,1,2.15638\H,2,1.08082,1,109.235\C,2,1.50071,1,124.977,3,144.625,0\C,4,1.5009,2,60.5261,1,108.443,0\H,5,1.08334,4,116.124,2,-107.804,0\H,5,1.08362,4,118.888,2,107.887,0\Br,4,1.93156,2,122.278,1,0.439719,0\Br,4,1.94762,2,115.489,1,-143.31,0\\\@

 Total job time:  122.16s(wall), 471.23s(cpu) 
 Wed Oct 10 01:20:04 2018

        *************************************************************
        *                                                           *
        *  Thank you very much for using Q-Chem.  Have a nice day.  *
        *                                                           *
        *************************************************************


 
User input: 2 of 2 
 
Q-Chem Developer Version!
                  Welcome to Q-Chem
     A Quantum Leap Into The Future Of Chemistry


 Q-Chem 5.1, Q-Chem, Inc., Pleasanton, CA (2018)

 Yihan Shao,  Zhengting Gan,  E. Epifanovsky,  A. T. B. Gilbert,  M. Wormit,  
 J. Kussmann,  A. W. Lange,  A. Behn,  Jia Deng,  Xintian Feng,  D. Ghosh,  
 M. Goldey,  P. R. Horn,  L. D. Jacobson,  I. Kaliman,  T. Kus,  A. Landau,  
 Jie Liu,  E. I. Proynov,  R. M. Richard,  R. P. Steele,  E. J. Sundstrom,  
 H. L. Woodcock III,  P. M. Zimmerman,  D. Zuev,  B. Albrecht,  E. Alguire,  
 S. A. Baeppler,  D. Barton,  Z. Benda,  Y. A. Bernard,  E. J. Berquist,  
 K. B. Bravaya,  H. Burton,  D. Casanova,  Chun-Min Chang,  Yunqing Chen,  
 A. Chien,  K. D. Closser,  M. P. Coons,  S. Coriani,  S. Dasgupta,  
 A. L. Dempwolff,  M. Diedenhofen,  Hainam Do,  R. G. Edgar,  Po-Tung Fang,  
 S. Faraji,  S. Fatehi,  Qingguo Feng,  K. D. Fenk,  J. Fosso-Tande,  
 Qinghui Ge,  A. Ghysels,  G. Gidofalvi,  J. Gomes,  J. Gonthier,  A. Gunina,  
 D. Hait,  M. W. D. Hanson-Heine,  P. H. P. Harbach,  A. W. Hauser,  
 J. E. Herr,  E. G. Hohenstein,  Z. C. Holden,  Kerwin Hui,  B. C. Huynh,  
 T.-C. Jagau,  Hyunjun Ji,  B. Kaduk,  K. Khistyaev,  Jaehoon Kim,  
 P. Klunzinger,  K. Koh,  D. Kosenkov,  L. Koulias,  T. Kowalczyk,  
 C. M. Krauter,  A. Kunitsa,  Ka Un Lao,  A. Laurent,  K. V. Lawler,  
 Joonho Lee,  D. Lefrancois,  S. Lehtola,  D. S. Levine,  Yi-Pei Li,  
 You-Sheng Lin,  Fenglai Liu,  E. Livshits,  A. Luenser,  P. Manohar,  
 E. Mansoor,  S. F. Manzer,  Shan-Ping Mao,  Yuezhi Mao,  N. Mardirossian,  
 A. V. Marenich,  T. Markovich,  L. A. Martinez-Martinez,  S. A. Maurer,  
 N. J. Mayhall,  S. C. McKenzie,  J.-M. Mewes,  A. F. Morrison,  
 J. W. Mullinax,  K. Nanda,  T. S. Nguyen-Beck,  R. Olivares-Amaya,  
 J. A. Parkhill,  T. M. Perrine,  F. Plasser,  P. Pokhilko,  S. Prager,  
 A. Prociuk,  E. Ramos,  D. R. Rehn,  F. Rob,  M. Schneider,  N. Sergueev,  
 S. M. Sharada,  S. Sharma,  D. W. Small,  T. Stauch,  T. Stein,  
 Yu-Chuan Su,  A. J. W. Thom,  A. Tkatchenko,  T. Tsuchimochi,  N. M. Tubman,  
 L. Vogt,  M. L. Vidal,  O. Vydrov,  M. A. Watson,  J. Wenzel,  
 M. de Wergifosse,  T. A. Wesolowski,  A. White,  J. Witte,  A. Yamada,  
 Jun Yang,  K. Yao,  S. Yeganeh,  S. R. Yost,  Zhi-Qiang You,  A. Zech,  
 Igor Ying Zhang,  Xing Zhang,  Yan Zhao,  Ying Zhu,  B. R. Brooks,  
 G. K. L. Chan,  C. J. Cramer,  M. S. Gordon,  W. J. Hehre,  A. Klamt,  
 M. W. Schmidt,  C. D. Sherrill,  D. G. Truhlar,  A. Aspuru-Guzik,  R. Baer,  
 A. T. Bell,  N. A. Besley,  Jeng-Da Chai,  A. E. DePrince, III,  
 R. A. DiStasio Jr.,  A. Dreuw,  B. D. Dunietz,  T. R. Furlani,  
 Chao-Ping Hsu,  Yousung Jung,  Jing Kong,  D. S. Lambrecht,  WanZhen Liang,  
 C. Ochsenfeld,  V. A. Rassolov,  L. V. Slipchenko,  J. E. Subotnik,  
 T. Van Voorhis,  J. M. Herbert,  A. I. Krylov,  P. M. W. Gill,  M. Head-Gordon

 Contributors to earlier versions of Q-Chem not listed above: 
 R. D. Adamson,  B. Austin,  J. Baker,  G. J. O. Beran,  K. Brandhorst,  
 S. T. Brown,  E. F. C. Byrd,  A. K. Chakraborty,  C.-L. Cheng,  
 Siu Hung Chien,  D. M. Chipman,  D. L. Crittenden,  H. Dachsel,  
 R. J. Doerksen,  A. D. Dutoi,  L. Fusti-Molnar,  W. A. Goddard III,  
 A. Golubeva-Zadorozhnaya,  S. R. Gwaltney,  G. Hawkins,  A. Heyden,  
 S. Hirata,  G. Kedziora,  F. J. Keil,  C. Kelley,  Jihan Kim,  R. A. King,  
 R. Z. Khaliullin,  P. P. Korambath,  W. Kurlancheek,  A. M. Lee,  M. S. Lee,  
 S. V. Levchenko,  Ching Yeh Lin,  D. Liotard,  R. C. Lochan,  I. Lotan,  
 P. E. Maslen,  N. Nair,  D. P. O'Neill,  D. Neuhauser,  E. Neuscamman,  
 C. M. Oana,  R. Olson,  B. Peters,  R. Peverati,  P. A. Pieniazek,  
 Y. M. Rhee,  J. Ritchie,  M. A. Rohrdanz,  E. Rosta,  N. J. Russ,  
 H. F. Schaefer III,  N. E. Schultz,  N. Shenvi,  A. C. Simmonett,  A. Sodt,  
 D. Stuck,  K. S. Thanthiriwatte,  V. Vanovschi,  Tao Wang,  A. Warshel,  
 C. F. Williams,  Q. Wu,  X. Xu,  W. Zhang

 Please cite Q-Chem as follows:
 Y. Shao et al., Mol. Phys. 113, 184-215 (2015)
 DOI: 10.1080/00268976.2014.952696

 Q-Chem 5.1.1 for Intel X86 EM64T Linux

 Parts of Q-Chem use Armadillo 8.300.2 (Tropical Shenanigans).
 http://arma.sourceforge.net/

 Q-Chem begins on Wed Oct 10 01:20:04 2018  

Host: 
0

     Scratch files written to /scratch/taweetham/qchem22635//
The previous job contains 0 fragments, simply inherited here
Input Ideriv = 2
Curr. Ideriv = -1
Max.  Ideriv = 2

Checking the input file for inconsistencies... 	...done.

--------------------------------------------------------------
User input:
--------------------------------------------------------------

$molecule
read
$end

$rem
   job_type 	frequency
   basis 	6-311++g**
   method	b3lyp	
$end


--------------------------------------------------------------
 ----------------------------------------------------------------
             Standard Nuclear Orientation (Angstroms)
    I     Atom           X                Y                Z
 ----------------------------------------------------------------
    1      C      -0.3055403217    -0.6353295934    -1.6444913344
    2      C       0.3415771276    -0.9781821936    -0.3208476141
    3      C      -0.8890951331    -0.1202990931    -0.3611694385
    4      H       0.2145834066    -1.9775813265     0.0706219054
    5      I       2.3235322857    -0.2749922739     0.1559677191
    6      Br     -2.5222135779    -0.9668421314     0.2787604894
    7      Br     -0.8380536141     1.7747746649     0.0089787216
    8      H       0.1948769632     0.0955915064    -2.2681554191
    9      H      -0.8289698281    -1.4181930534    -2.1805776612
 ----------------------------------------------------------------
 Molecular Point Group                 C1    NOp =  1
 Largest Abelian Subgroup              C1    NOp =  1
 Nuclear Repulsion Energy =  1222.9996925525 hartrees
 There are       72 alpha and       72 beta electrons
 Requested basis set is 6-311++G(d,p)
 There are 95 shells and 245 basis functions

 Total QAlloc Memory Limit   2000 MB
 Mega-Array Size       188 MB
 MEM_STATIC part       192 MB

                       Distance Matrix (Angstroms)
             C (  1)   C (  2)   C (  3)   H (  4)   I (  5)   Br(  6)
   C (  2)  1.512727
   C (  3)  1.500902  1.500714
   H (  4)  2.239148  1.080821  2.203190
   I (  5)  3.206793  2.156380  3.257658  2.711781
   Br(  6)  2.953377  2.925911  1.947619  2.924889  4.896426
   Br(  7)  2.970881  3.013152  1.931559  3.897694  3.770779  3.228876
   H (  8)  1.083337  2.228569  2.204132  3.125430  3.247288  3.872742
   H (  9)  1.083625  2.241068  2.235708  2.543584  4.087129  3.019791
             Br(  7)   H (  8)
   H (  8)  3.011966
   H (  9)  3.871599  1.829611

 A cutoff of  1.0D-11 yielded   3571 shell pairs
 There are     24949 function pairs (     27811 Cartesian)

 -------------------------------------------------------
 OpenMP Integral Computing Module                       
 Release: version 1.0, May 2013, Q-Chem Inc. Pittsburgh 
 -------------------------------------------------------
 Integral Job Info:
 Integral job number is                      11
 Integral operator is                         1
 short-range coefficients                     0
 long-range coefficients              100000000
 Omega coefficients                           0
 if combine SR and LR in K                    0
 Integral screening is                        0
 Integral computing path is                   2
 max size of driver memory is            800000
 size of driver memory is                593474
 size of scratch memory is             29623520
 max col of scratch BK array               1296
 max len of scratch array in speh3          155
 max len of scratch index in speh4           18
 max int batch size is                      520
 min int batch size is                       52
 fixed nKL is                                45
 max L of basis functions is                  2
 order of int derivative is                   0
 number of shells is                         95
 number of basis is                         259
 number of cartesian basis is               259
 number of contracted shell pairs          3571
 number of primitive shell pairs           7968
 maxK2 (contraction) of shell pair           36
 max number of K2 of shell pair               1
 max number of CS2 of shell pair            459
 max number of PS2 of shell pair            558
 mem total for path MDJ                  540924
 -------------------------------------------------------
 Smallest overlap matrix eigenvalue = 4.38E-05
 Guess from superposition of atomic densities
 Warning:  Energy on first SCF cycle will be non-variational
 SAD guess density has 144.000000 electrons

 -----------------------------------------------------------------------
  General SCF calculation program by
  Eric Jon Sundstrom, Paul Horn, Yuezhi Mao, Dmitri Zuev, Alec White,
  David Stuck, Shaama M.S., Shane Yost, Joonho Lee, David Small,
  Daniel Levine, Susi Lehtola, Hugh Burton, Evgeny Epifanovsky
 -----------------------------------------------------------------------
 Exchange:     0.2000 Hartree-Fock + 0.0800 Slater + 0.7200 B88
 Correlation:  0.1900 VWN1RPA + 0.8100 LYP
 Using SG-1 standard quadrature grid
 using 4 threads for integral computing
 -------------------------------------------------------
 OpenMP Integral computing Module                
 Release: version 2.0, May 2017, Q-Chem Inc. Pleasanton 
 -------------------------------------------------------
 -------------------------------------------------------
 OpenMP BLAS3 based DFT computing Module                
 Release: version 1.0, May 2013, Q-Chem Inc. Pittsburgh 
 -------------------------------------------------------
 A restricted SCF calculation will be
 performed using DIIS
 SCF converges when DIIS error is below 1.0e-08
 ---------------------------------------
  Cycle       Energy         DIIS error
 ---------------------------------------
    1  -12184.7946404640      3.48e-02  
    2  -12183.8640712623      3.07e-03  
    3  -12183.8184690786      3.79e-03  
    4  -12183.9106955740      7.22e-04  
    5  -12183.9145487091      2.86e-04  
    6  -12183.9151129412      9.33e-05  
    7  -12183.9151669778      2.98e-05  
    8  -12183.9151731930      5.93e-06  
    9  -12183.9151734570      1.00e-06  
   10  -12183.9151734646      2.31e-07  
   11  -12183.9151734655      6.45e-08  
   12  -12183.9151734655      1.53e-08  
   13  -12183.9151734654      4.14e-09  Convergence criterion met
 ---------------------------------------
 SCF time:   CPU 74.68s  wall 20.00s 
 SCF   energy in the final basis set =   -12183.9151734654
 Total energy in the final basis set =   -12183.9151734654

 --------------------------------------------------------------

                    Orbital Energies (a.u.)
 --------------------------------------------------------------

 Alpha MOs
 -- Occupied --
*******-482.847-482.847-176.309-165.712-165.710-165.710 -62.500
-62.499 -56.321 -56.320 -56.317 -56.317 -56.316 -56.316 -35.805
-31.298 -31.292 -31.292 -22.949 -22.947 -22.947 -22.943 -22.943
-10.310 -10.259 -10.223  -8.709  -8.708  -6.541  -6.541  -6.527
 -6.527  -6.526  -6.526  -6.354  -4.767  -4.752  -4.752  -2.652
 -2.651  -2.648  -2.648  -2.647  -2.647  -2.636  -2.636  -2.636
 -2.636  -2.032  -2.028  -2.027  -2.015  -2.015  -0.935  -0.810
 -0.790  -0.689  -0.626  -0.580  -0.518  -0.489  -0.410  -0.403
 -0.388  -0.367  -0.321  -0.307  -0.296  -0.289  -0.271  -0.269
 -- Virtual --
 -0.076  -0.061  -0.021   0.001   0.015   0.021   0.023   0.047
  0.054   0.060   0.070   0.073   0.076   0.086   0.092   0.094
  0.099   0.111   0.117   0.122   0.129   0.137   0.144   0.155
  0.164   0.166   0.197   0.201   0.205   0.233   0.242   0.248
  0.261   0.266   0.286   0.368   0.378   0.392   0.402   0.407
  0.416   0.425   0.435   0.449   0.453   0.464   0.475   0.486
  0.497   0.526   0.546   0.554   0.567   0.568   0.586   0.599
  0.601   0.608   0.646   0.655   0.666   0.667   0.686   0.705
  0.720   0.779   0.793   0.828   0.845   0.868   0.926   0.941
  0.986   1.100   1.244   1.263   1.330   1.352   1.362   1.410
  1.448   1.464   1.506   1.529   1.560   1.617   1.681   1.708
  1.780   1.793   1.842   1.879   1.960   1.976   2.030   2.041
  2.067   2.083   2.128   2.160   2.194   2.207   2.232   2.256
  2.485   2.529   2.581   2.685   2.696   2.787   2.814   2.831
  2.956   3.060   3.227   3.432   3.696   3.779   3.974   3.992
  4.005   4.008   4.011   4.047   4.065   4.104   4.118   4.132
  4.139   4.247   4.255   4.276   4.385   4.420   4.435   6.026
  6.047   6.091   6.631   6.711   7.569   7.573   7.581   7.635
  7.697   7.707  23.571  23.761  23.857  27.873  28.362  28.378
 28.389  28.541  28.551  28.581  28.603  28.691  47.907  47.974
127.902 127.914 127.941 151.668 289.764 289.768 289.775 289.830
289.918 289.9231020.6981020.7821901.831
 --------------------------------------------------------------

          Ground-State Mulliken Net Atomic Charges

     Atom                 Charge (a.u.)
  ----------------------------------------
      1 C                    -0.474934
      2 C                    -0.303451
      3 C                     0.166151
      4 H                     0.221813
      5 I                     0.078139
      6 Br                   -0.046124
      7 Br                   -0.008341
      8 H                     0.180818
      9 H                     0.185928
  ----------------------------------------
  Sum of atomic charges =     0.000000

 -----------------------------------------------------------------
                    Cartesian Multipole Moments
 -----------------------------------------------------------------
    Charge (ESU x 10^10)
                 0.0000
    Dipole Moment (Debye)
         X       0.1851      Y      -1.0190      Z      -1.3292
       Tot       1.6851
    Quadrupole Moments (Debye-Ang)
        XX     -85.4422     XY       2.0546     YY     -81.2627
        XZ       0.6123     YZ       1.0578     ZZ     -81.8837
    Octopole Moments (Debye-Ang^2)
       XXX      10.6620    XXY       5.9931    XYY      -2.5530
       YYY      16.5133    XXZ      12.1376    XYZ      -0.4478
       YYZ       6.5689    XZZ      -1.0501    YZZ       2.5077
       ZZZ       8.2775
    Hexadecapole Moments (Debye-Ang^3)
      XXXX   -1762.1325   XXXY      38.7044   XXYY    -415.5686
      XYYY      -0.1710   YYYY    -595.4650   XXXZ      -5.3882
      XXYZ      -6.6744   XYYZ      -3.4466   YYYZ      -3.3508
      XXZZ    -353.9528   XYZZ       6.3657   YYZZ    -147.1126
      XZZZ      -3.8280   YZZZ      -5.2495   ZZZZ    -239.6245
 -----------------------------------------------------------------
 Calculating MO derivatives via CPSCF
 D1JvT checksum  = 879336 54330.6373590187
 D1KAT checksum  = 2160972 2168.4738410553
   1         3          27      0.116357    0.023516
   2         3          27      0.016465    0.003436
   3         3          27      0.002184    0.000613
   4         4          26      0.000181    0.000054
   5        27           3      0.000009    0.000005
   6        30           0      0.000000    0.000000    Roots Converged
 Time for AOints: 44.5 s (CPU) 11.2 s (wall)
 ------------------------------------------------------------------------------
                     AOints        : Timing summary (seconds)
 ------------------------------------------------------------------------------
     job step          cpu (% of tot)      sys (% of tot)     wall (% of tot)
 ------------------------------------------------------------------------------
  cpscf_lag         0.1855E+03 (30.8)   0.1200E-04 (16.9)   0.4732E+02 (30.2)
  iterzp            0.3715E+03 (61.7)   0.5700E-04 (80.3)   0.9739E+02 (62.2)
  make_fx           0.0000E+00 ( 0.0)   0.0000E+00 ( 0.0)   0.0000E+00 ( 0.0)
  AOints            0.4449E+02 ( 7.4)   0.1000E-05 ( 1.4)   0.1120E+02 ( 7.2)
 ------------------------------------------------------------------------------
   Grand Totals     0.6021E+03          0.7100E-04          0.1565E+03
 ------------------------------------------------------------------------------
 Calculating analytic Hessian of the SCF energy
 Polarizability Matrix (a.u.)
            1           2           3
    1-133.0195053  -5.8284812  -0.6754534
    2  -5.8284812-100.0117939  -2.3408050
    3  -0.6754534  -2.3408050 -83.2576319

 Direct stationary perturbation theory relativistic correction:

 rels  =     130.561795317691
 relv  =    -437.076057052582
 rel2e =      61.605818073579
 E_rel =    -244.908443661312

 Hessian of the SCF Energy
            1           2           3           4           5           6
    1   0.3467615   0.2058631  -0.0102746  -0.0573094  -0.0005732  -0.0489119
    2   0.2058631   0.5166004   0.0043555  -0.0063166  -0.0614990   0.0201638
    3  -0.0102746   0.0043555   0.6013925  -0.0809952   0.0570311  -0.1653439
    4  -0.0573094  -0.0063166  -0.0809952   0.3128305  -0.0276614   0.0659740
    5  -0.0005732  -0.0614990   0.0570311  -0.0276614   0.5115283  -0.1536737
    6  -0.0489119   0.0201638  -0.1653439   0.0659740  -0.1536737   0.2937413
    7  -0.0498208   0.0059760   0.0812997  -0.1549592   0.0807625  -0.0201977
    8  -0.0002976  -0.0648502  -0.0649405   0.0745580  -0.1066804   0.0241087
    9   0.0427878  -0.0452435  -0.1728055   0.0080723   0.0023761  -0.0109002
   10  -0.0017639   0.0027465  -0.0030454  -0.0379415  -0.0414642   0.0177300
   11   0.0034921   0.0049956  -0.0028453  -0.0298624  -0.3061218   0.1064906
   12   0.0057034   0.0272451  -0.0088278   0.0126127   0.1020120  -0.0759858
   13  -0.0125103   0.0005886  -0.0044041  -0.0454593  -0.0186320  -0.0112792
   14  -0.0022446  -0.0011112   0.0001575  -0.0148805  -0.0241481  -0.0022534
   15  -0.0165085  -0.0071697  -0.0009651  -0.0123175  -0.0039105  -0.0167654
   16  -0.0122625  -0.0008618   0.0057672  -0.0212073  -0.0075313   0.0131105
   17  -0.0029901   0.0004080  -0.0009244   0.0022912   0.0019114   0.0006707
   18   0.0191055   0.0112188  -0.0042231   0.0010799  -0.0049274   0.0002540
   19  -0.0005056   0.0018715   0.0022317   0.0020570   0.0121685   0.0020323
   20   0.0040866  -0.0150408  -0.0033896  -0.0003616  -0.0180834  -0.0066467
   21  -0.0013427  -0.0199201  -0.0009544   0.0035986   0.0033543  -0.0006095
   22  -0.1017178  -0.0999047   0.0782805   0.0098181   0.0184975  -0.0132480
   23  -0.0997277  -0.1798532   0.1122806  -0.0048674  -0.0095241   0.0051630
   24   0.0747387   0.1096448  -0.1371662   0.0077037   0.0095304  -0.0111885
   25  -0.1108712  -0.1099627  -0.0688598  -0.0078290  -0.0155664  -0.0052100
   26  -0.1076087  -0.1996496  -0.1017249   0.0071007   0.0126172   0.0059770
   27  -0.0652976  -0.1002947  -0.1111065  -0.0057285  -0.0117923  -0.0132019
            7           8           9          10          11          12
    1  -0.0498208  -0.0002976   0.0427878  -0.0017639   0.0034921   0.0057034
    2   0.0059760  -0.0648502  -0.0452435   0.0027465   0.0049956   0.0272451
    3   0.0812997  -0.0649405  -0.1728055  -0.0030454  -0.0028453  -0.0088278
    4  -0.1549592   0.0745580   0.0080723  -0.0379415  -0.0298624   0.0126127
    5   0.0807625  -0.1066804   0.0023761  -0.0414642  -0.3061218   0.1020120
    6  -0.0201977   0.0241087  -0.0109002   0.0177300   0.1064906  -0.0759858
    7   0.3229968  -0.0601351  -0.0759021  -0.0001472  -0.0027280  -0.0025872
    8  -0.0601351   0.3293310   0.0539514   0.0197937  -0.0124868  -0.0108027
    9  -0.0759021   0.0539514   0.2735748  -0.0071999   0.0066403   0.0015893
   10  -0.0001472   0.0197937  -0.0071999   0.0538748   0.0314728  -0.0082638
   11  -0.0027280  -0.0124868   0.0066403   0.0314728   0.3128357  -0.1096209
   12  -0.0025872  -0.0108027   0.0015893  -0.0082638  -0.1096209   0.0810891
   13  -0.0152844  -0.0070615  -0.0082742  -0.0128200  -0.0011086  -0.0049114
   14   0.0034099   0.0022630   0.0012913  -0.0158884  -0.0005510  -0.0062527
   15   0.0000329   0.0038163  -0.0023820   0.0015294  -0.0000856   0.0013927
   16  -0.0795140  -0.0233596   0.0246685  -0.0003837  -0.0020274  -0.0018121
   17  -0.0308767  -0.0352254   0.0140934   0.0013802   0.0012114  -0.0001651
   18   0.0208190   0.0092460  -0.0353285   0.0004324  -0.0002195   0.0006568
   19  -0.0233851  -0.0063812  -0.0020445  -0.0011781   0.0010954   0.0018649
   20   0.0032215  -0.1135223  -0.0210499   0.0011801  -0.0011559  -0.0031026
   21   0.0003745  -0.0166133  -0.0285406  -0.0010080   0.0005860   0.0004302
   22  -0.0097388  -0.0128410   0.0098907  -0.0008013  -0.0006106  -0.0048177
   23   0.0077871   0.0102878  -0.0104392   0.0005231   0.0008125   0.0021541
   24   0.0052975   0.0103953  -0.0134437   0.0007261  -0.0014535  -0.0022039
   25   0.0098528   0.0157242   0.0080013   0.0011610   0.0002767   0.0022112
   26  -0.0074171  -0.0091167  -0.0016198   0.0002562   0.0004604  -0.0014671
   27  -0.0091367  -0.0091612  -0.0117636  -0.0009009   0.0005079   0.0018594
           13          14          15          16          17          18
    1  -0.0125103  -0.0022446  -0.0165085  -0.0122625  -0.0029901   0.0191055
    2   0.0005886  -0.0011112  -0.0071697  -0.0008618   0.0004080   0.0112188
    3  -0.0044041   0.0001575  -0.0009651   0.0057672  -0.0009244  -0.0042231
    4  -0.0454593  -0.0148805  -0.0123175  -0.0212073   0.0022912   0.0010799
    5  -0.0186320  -0.0241481  -0.0039105  -0.0075313   0.0019114  -0.0049274
    6  -0.0112792  -0.0022534  -0.0167654   0.0131105   0.0006707   0.0002540
    7  -0.0152844   0.0034099   0.0000329  -0.0795140  -0.0308767   0.0208190
    8  -0.0070615   0.0022630   0.0038163  -0.0233596  -0.0352254   0.0092460
    9  -0.0082742   0.0012913  -0.0023820   0.0246685   0.0140934  -0.0353285
   10  -0.0128200  -0.0158884   0.0015294  -0.0003837   0.0013802   0.0004324
   11  -0.0011086  -0.0005510  -0.0000856  -0.0020274   0.0012114  -0.0002195
   12  -0.0049114  -0.0062527   0.0013927  -0.0018121  -0.0001651   0.0006568
   13   0.0902318   0.0250242   0.0276082  -0.0022680   0.0004648  -0.0003685
   14   0.0250242   0.0222321   0.0062675  -0.0000699   0.0003230   0.0002054
   15   0.0276082   0.0062675   0.0172293   0.0011678  -0.0003232   0.0002654
   16  -0.0022680  -0.0000699   0.0011678   0.1206768   0.0468751  -0.0430573
   17   0.0004648   0.0003230  -0.0003232   0.0468751   0.0509811  -0.0172762
   18  -0.0003685   0.0002054   0.0002654  -0.0430573  -0.0172762   0.0347559
   19  -0.0019840   0.0039092  -0.0003307  -0.0048476  -0.0179387  -0.0002310
   20   0.0005875  -0.0001058   0.0011306  -0.0128359  -0.0206771   0.0020263
   21   0.0006212   0.0002801   0.0009809   0.0006426   0.0042169   0.0028413
   22   0.0016307   0.0009772   0.0011450  -0.0020584   0.0000403   0.0033964
   23  -0.0012922   0.0005446  -0.0014334   0.0014478   0.0005209  -0.0022250
   24  -0.0001263   0.0004862   0.0007149  -0.0010452   0.0000068  -0.0003340
   25  -0.0015364  -0.0002370  -0.0023268   0.0018648   0.0007540  -0.0011765
   26   0.0014293   0.0005533   0.0017081  -0.0016368   0.0005466   0.0019516
   27   0.0011343  -0.0001818  -0.0004706   0.0005580  -0.0002989   0.0011121
           19          20          21          22          23          24
    1  -0.0005056   0.0040866  -0.0013427  -0.1017178  -0.0997277   0.0747387
    2   0.0018715  -0.0150408  -0.0199201  -0.0999047  -0.1798532   0.1096448
    3   0.0022317  -0.0033896  -0.0009544   0.0782805   0.1122806  -0.1371662
    4   0.0020570  -0.0003616   0.0035986   0.0098181  -0.0048674   0.0077037
    5   0.0121685  -0.0180834   0.0033543   0.0184975  -0.0095241   0.0095304
    6   0.0020323  -0.0066467  -0.0006095  -0.0132480   0.0051630  -0.0111885
    7  -0.0233851   0.0032215   0.0003745  -0.0097388   0.0077871   0.0052975
    8  -0.0063812  -0.1135223  -0.0166133  -0.0128410   0.0102878   0.0103953
    9  -0.0020445  -0.0210499  -0.0285406   0.0098907  -0.0104392  -0.0134437
   10  -0.0011781   0.0011801  -0.0010080  -0.0008013   0.0005231   0.0007261
   11   0.0010954  -0.0011559   0.0005860  -0.0006106   0.0008125  -0.0014535
   12   0.0018649  -0.0031026   0.0004302  -0.0048177   0.0021541  -0.0022039
   13  -0.0019840   0.0005875   0.0006212   0.0016307  -0.0012922  -0.0001263
   14   0.0039092  -0.0001058   0.0002801   0.0009772   0.0005446   0.0004862
   15  -0.0003307   0.0011306   0.0009809   0.0011450  -0.0014334   0.0007149
   16  -0.0048476  -0.0128359   0.0006426  -0.0020584   0.0014478  -0.0010452
   17  -0.0179387  -0.0206771   0.0042169   0.0000403   0.0005209   0.0000068
   18  -0.0002310   0.0020263   0.0028413   0.0033964  -0.0022250  -0.0003340
   19   0.0292610   0.0038747  -0.0033983   0.0007901   0.0009443   0.0003831
   20   0.0038747   0.1691437   0.0304252  -0.0018078   0.0007657  -0.0001055
   21  -0.0033983   0.0304252   0.0250452  -0.0021658  -0.0000507   0.0010143
   22   0.0007901  -0.0018078  -0.0021658   0.1061441   0.1026109  -0.0805588
   23   0.0009443   0.0007657  -0.0000507   0.1026109   0.1866886  -0.1180204
   24   0.0003831  -0.0001055   0.0010143  -0.0805588  -0.1180204   0.1506770
   25  -0.0002076   0.0020549   0.0026779  -0.0040666  -0.0074257  -0.0071189
   26   0.0004562  -0.0013240  -0.0022785  -0.0069617  -0.0102428  -0.0104840
   27  -0.0005076   0.0007123  -0.0002074   0.0080775   0.0125711   0.0119300
           25          26          27
    1  -0.1108712  -0.1076087  -0.0652976
    2  -0.1099627  -0.1996496  -0.1002947
    3  -0.0688598  -0.1017249  -0.1111065
    4  -0.0078290   0.0071007  -0.0057285
    5  -0.0155664   0.0126172  -0.0117923
    6  -0.0052100   0.0059770  -0.0132019
    7   0.0098528  -0.0074171  -0.0091367
    8   0.0157242  -0.0091167  -0.0091612
    9   0.0080013  -0.0016198  -0.0117636
   10   0.0011610   0.0002562  -0.0009009
   11   0.0002767   0.0004604   0.0005079
   12   0.0022112  -0.0014671   0.0018594
   13  -0.0015364   0.0014293   0.0011343
   14  -0.0002370   0.0005533  -0.0001818
   15  -0.0023268   0.0017081  -0.0004706
   16   0.0018648  -0.0016368   0.0005580
   17   0.0007540   0.0005466  -0.0002989
   18  -0.0011765   0.0019516   0.0011121
   19  -0.0002076   0.0004562  -0.0005076
   20   0.0020549  -0.0013240   0.0007123
   21   0.0026779  -0.0022785  -0.0002074
   22  -0.0040666  -0.0069617   0.0080775
   23  -0.0074257  -0.0102428   0.0125711
   24  -0.0071189  -0.0104840   0.0119300
   25   0.1116323   0.1143820   0.0718016
   26   0.1143820   0.2061556   0.1079376
   27   0.0718016   0.1079376   0.1218484
 Gradient time:  CPU 791.45 s  wall 206.52 s
 **********************************************************************
 **                                                                  **
 **                       VIBRATIONAL ANALYSIS                       **
 **                       --------------------                       **
 **                                                                  **
 **        VIBRATIONAL FREQUENCIES (CM**-1) AND NORMAL MODES         **
 **     FORCE CONSTANTS (mDYN/ANGSTROM) AND REDUCED MASSES (AMU)     **
 **                  INFRARED INTENSITIES (KM/MOL)                   **
 **                                                                  **
 **********************************************************************


 Mode:                 1                      2                      3
 Frequency:        81.06                  91.12                 167.81
 Force Cnst:      0.1390                 0.0572                 0.2450
 Red. Mass:      35.9193                11.6822                14.7647
 IR Active:          YES                    YES                    YES
 IR Intens:        0.079                  0.358                  0.270
 Raman Active:       YES                    YES                    YES
               X      Y      Z        X      Y      Z        X      Y      Z
 C         -0.036 -0.324  0.013    0.059 -0.230  0.267   -0.034 -0.079  0.274
 C         -0.018 -0.264  0.024   -0.011 -0.057  0.344   -0.117  0.039  0.345
 C          0.017 -0.230 -0.003   -0.012 -0.046  0.152   -0.038  0.137  0.175
 H          0.087 -0.249  0.098    0.028  0.007  0.520   -0.175  0.124  0.538
 I         -0.176  0.223 -0.029    0.155  0.020 -0.055   -0.072 -0.017 -0.038
 Br        -0.137  0.048 -0.044   -0.185  0.056 -0.091    0.013 -0.222 -0.062
 Br         0.426 -0.269  0.084   -0.073 -0.030  0.049    0.134  0.237 -0.012
 H         -0.023 -0.415 -0.080    0.139 -0.349  0.192    0.128 -0.245  0.210
 H         -0.101 -0.350  0.114    0.045 -0.273  0.344   -0.134 -0.059  0.347
 TransDip  -0.003 -0.008  0.004    0.004 -0.011  0.015    0.001  0.002  0.017

 Mode:                 4                      5                      6
 Frequency:       191.35                 319.09                 375.09
 Force Cnst:      0.2218                 0.2075                 0.4503
 Red. Mass:      10.2807                 3.4587                 5.4317
 IR Active:          YES                    YES                    YES
 IR Intens:        0.686                  0.728                  6.048
 Raman Active:       YES                    YES                    YES
               X      Y      Z        X      Y      Z        X      Y      Z
 C          0.174 -0.277  0.121    0.248  0.257  0.117    0.364 -0.168 -0.183
 C          0.033 -0.134  0.222    0.083  0.021  0.114    0.063 -0.046 -0.045
 C          0.147 -0.007 -0.004    0.055 -0.016  0.127    0.049 -0.038 -0.283
 H         -0.053 -0.031  0.456    0.057 -0.056 -0.087    0.017 -0.013  0.027
 I         -0.101 -0.016 -0.039   -0.031 -0.007 -0.022   -0.007 -0.002 -0.006
 Br         0.198  0.118 -0.061   -0.022  0.002  0.014   -0.073 -0.029  0.055
 Br        -0.094 -0.018  0.062    0.003 -0.041 -0.034   -0.002  0.075  0.038
 H          0.387 -0.484  0.048    0.308  0.460  0.403    0.515 -0.200 -0.106
 H          0.051 -0.251  0.207    0.407  0.362 -0.187    0.510 -0.202 -0.281
 TransDip   0.007 -0.014  0.022    0.026  0.009 -0.002    0.070 -0.029 -0.020

 Mode:                 7                      8                      9
 Frequency:       415.91                 496.60                 652.91
 Force Cnst:      0.6395                 0.4571                 0.7725
 Red. Mass:       6.2742                 3.1461                 3.0756
 IR Active:          YES                    YES                    YES
 IR Intens:        2.479                 15.953                 58.961
 Raman Active:       YES                    YES                    YES
               X      Y      Z        X      Y      Z        X      Y      Z
 C          0.058  0.029 -0.040    0.004 -0.059  0.029   -0.015  0.055 -0.035
 C         -0.240  0.372  0.210    0.283  0.290 -0.034    0.005 -0.056 -0.013
 C         -0.240  0.221 -0.246    0.094  0.020  0.048    0.282  0.289 -0.024
 H         -0.314  0.460  0.395    0.321  0.270 -0.079   -0.185  0.080  0.268
 I          0.008 -0.006 -0.003   -0.023 -0.015 -0.004   -0.001  0.002  0.002
 Br         0.028 -0.001  0.010   -0.022 -0.003 -0.004   -0.029 -0.017  0.012
 Br         0.021 -0.088  0.003    0.001 -0.008  0.004   -0.006 -0.031 -0.007
 H          0.169 -0.046 -0.040   -0.396 -0.097 -0.334    0.358 -0.339 -0.204
 H          0.256 -0.114 -0.024    0.110 -0.402  0.428   -0.564  0.295  0.157
 TransDip  -0.028  0.035  0.022    0.127  0.012  0.009    0.134  0.206 -0.009

 Mode:                10                     11                     12
 Frequency:       873.30                 922.74                 932.82
 Force Cnst:      1.1556                 1.0331                 2.5907
 Red. Mass:       2.5717                 2.0594                 5.0533
 IR Active:          YES                    YES                    YES
 IR Intens:       10.845                  5.845                  0.469
 Raman Active:       YES                    YES                    YES
               X      Y      Z        X      Y      Z        X      Y      Z
 C         -0.168  0.033 -0.102    0.016 -0.150 -0.032   -0.050 -0.027  0.311
 C          0.123  0.035  0.176   -0.040  0.088 -0.168    0.283 -0.114 -0.167
 C          0.104 -0.162 -0.133    0.016  0.033  0.181   -0.253  0.165 -0.237
 H          0.098  0.199  0.588   -0.093  0.355  0.476    0.224  0.085  0.314
 I         -0.003 -0.002 -0.000   -0.001 -0.000  0.001   -0.002 -0.002  0.001
 Br        -0.004  0.001  0.001   -0.001  0.001 -0.003    0.001 -0.000  0.001
 Br         0.001  0.008  0.003    0.001 -0.003 -0.001    0.002 -0.006  0.001
 H         -0.001  0.237  0.263    0.179  0.139  0.434    0.214 -0.029  0.516
 H         -0.171  0.291 -0.474    0.098  0.132 -0.527   -0.192  0.344 -0.092
 TransDip   0.084 -0.055  0.032   -0.054  0.017  0.053   -0.015  0.015  0.003

 Mode:                13                     14                     15
 Frequency:      1037.99                1083.31                1129.52
 Force Cnst:      0.8370                 0.8865                 0.9981
 Red. Mass:       1.3185                 1.2821                 1.3278
 IR Active:          YES                    YES                    YES
 IR Intens:       41.706                  6.760                 11.910
 Raman Active:       YES                    YES                    YES
               X      Y      Z        X      Y      Z        X      Y      Z
 C          0.040  0.032 -0.037   -0.135  0.074  0.000    0.050  0.103 -0.010
 C         -0.004  0.063 -0.013    0.017 -0.011 -0.018    0.022 -0.064 -0.064
 C         -0.088 -0.097  0.054    0.016  0.003  0.017   -0.046 -0.069  0.020
 H          0.420  0.034  0.035    0.029 -0.005 -0.003   -0.404  0.280  0.691
 I         -0.001 -0.002  0.000    0.000 -0.000  0.000    0.000  0.000 -0.000
 Br         0.002  0.002  0.000    0.000  0.000 -0.000    0.001  0.001  0.000
 Br         0.001  0.002 -0.001   -0.000 -0.000 -0.000    0.001  0.001 -0.000
 H          0.525 -0.406 -0.164    0.576 -0.363  0.057   -0.142 -0.035 -0.329
 H         -0.487  0.272  0.121    0.596 -0.388 -0.039    0.060 -0.128  0.318
 TransDip  -0.076 -0.181  0.064    0.063 -0.054 -0.001   -0.080 -0.066  0.039

 Mode:                16                     17                     18
 Frequency:      1221.41                1266.08                1465.14
 Force Cnst:      1.1074                 3.4747                 1.4823
 Red. Mass:       1.2599                 3.6791                 1.1720
 IR Active:          YES                    YES                    YES
 IR Intens:       29.732                  6.406                 13.233
 Raman Active:       YES                    YES                    YES
               X      Y      Z        X      Y      Z        X      Y      Z
 C          0.010  0.019 -0.063   -0.008 -0.040 -0.218   -0.002 -0.009 -0.111
 C         -0.032 -0.076  0.023    0.246 -0.083  0.160    0.028 -0.017  0.008
 C         -0.030  0.096  0.030   -0.215  0.155  0.173   -0.028  0.023  0.009
 H          0.836 -0.050  0.365   -0.551 -0.163 -0.209   -0.017 -0.016  0.004
 I         -0.002 -0.002  0.000   -0.000  0.001 -0.001    0.000  0.000 -0.000
 Br         0.001 -0.000 -0.000    0.003  0.001 -0.002    0.000  0.000 -0.000
 Br        -0.000 -0.002 -0.001    0.001 -0.004 -0.001    0.000 -0.000 -0.000
 H         -0.231  0.131 -0.140    0.017 -0.148 -0.359    0.238  0.380  0.555
 H          0.191 -0.119 -0.048   -0.017  0.102 -0.470   -0.216 -0.315  0.574
 TransDip  -0.165  0.046 -0.032    0.033  0.065  0.036   -0.012  0.005  0.116

 Mode:                19                     20                     21
 Frequency:      3129.16                3197.64                3218.30
 Force Cnst:      6.0808                 6.5733                 6.8125
 Red. Mass:       1.0540                 1.0911                 1.1164
 IR Active:          YES                    YES                    YES
 IR Intens:        0.706                  2.650                  0.980
 Raman Active:       YES                    YES                    YES
               X      Y      Z        X      Y      Z        X      Y      Z
 C         -0.003 -0.006 -0.064    0.012  0.018 -0.004   -0.054 -0.081  0.006
 C          0.002 -0.000  0.001   -0.007 -0.078  0.031   -0.002 -0.017  0.007
 C         -0.002  0.001  0.001   -0.002  0.001  0.001   -0.001 -0.000  0.001
 H          0.001 -0.011  0.006    0.105  0.901 -0.355    0.022  0.198 -0.082
 I          0.000 -0.000  0.000    0.000  0.000 -0.000    0.000  0.000  0.000
 Br        -0.000  0.000  0.000   -0.000  0.000  0.000    0.000  0.000 -0.000
 Br        -0.000  0.000  0.000   -0.000  0.000 -0.000    0.000  0.000  0.000
 H         -0.320 -0.470  0.383   -0.077 -0.107  0.089    0.324  0.476 -0.409
 H          0.355  0.531  0.345   -0.065 -0.100 -0.068    0.323  0.482  0.329
 TransDip  -0.016 -0.008 -0.020   -0.028  0.043 -0.010    0.011  0.016 -0.025

 STANDARD THERMODYNAMIC QUANTITIES AT   298.15 K  AND     1.00 ATM

   This Molecule has  0 Imaginary Frequencies
   Zero point vibrational energy:       31.834 kcal/mol

   Atom    1 Element C  Has Mass   12.00000
   Atom    2 Element C  Has Mass   12.00000
   Atom    3 Element C  Has Mass   12.00000
   Atom    4 Element H  Has Mass    1.00783
   Atom    5 Element I  Has Mass  126.90440
   Atom    6 Element Br Has Mass   78.91830
   Atom    7 Element Br Has Mass   78.91830
   Atom    8 Element H  Has Mass    1.00783
   Atom    9 Element H  Has Mass    1.00783
   Molecular Mass:   323.764490 amu
   Principal axes and moments of inertia in amu*Bohr^2:
                             1           2           3
    Eigenvalues --     1458.62663  4672.12319  5744.93188
          X               0.99998     0.00656     0.00071
          Y              -0.00657     0.99978     0.02006
          Z              -0.00057    -0.02006     0.99980
   Rotational Symmetry Number is   1
   The Molecule is an Asymmetric Top
   Translational Enthalpy:        0.889 kcal/mol
   Rotational Enthalpy:           0.889 kcal/mol
   Vibrational Enthalpy:         34.575 kcal/mol
   gas constant (RT):             0.592 kcal/mol
   Translational Entropy:        43.220  cal/mol.K
   Rotational Entropy:           32.037  cal/mol.K
   Vibrational Entropy:          17.179  cal/mol.K

   Total Enthalpy:               36.945 kcal/mol
   Total Entropy:                92.436  cal/mol.K

 ======================================================================

 STANDARD THERMODYNAMIC QUANTITIES FOR ANHARMONIC VIBRATION -- TOSH

   Zero point vibrational energy: ************ kcal/mol

   Vibrational Enthalpy:       Infinity kcal/mol
   Vibrational Entropy:             NaN  cal/mol.K

   Total Enthalpy:             Infinity kcal/mol
   Total Entropy:                   NaN  cal/mol.K

 ======================================================================

 STANDARD THERMODYNAMIC QUANTITIES FOR ANHARMONIC VIBRATION -- VPT2

   Zero point vibrational energy: ************ kcal/mol

   Vibrational Enthalpy:       Infinity kcal/mol
   Vibrational Entropy:             NaN  cal/mol.K

   Total Enthalpy:             Infinity kcal/mol
   Total Entropy:                   NaN  cal/mol.K

 ======================================================================

Archival summary:
1\1\garfield\FREQ\ProcedureUnspecified\BasisUnspecified\1r233\taweetha\WedOct1001:23:502018WedOct1001:23:502018\0\\#,FREQ,ProcedureUnspecified,BasisUnspecified,\\0,1\I\C,1,2.15638\H,2,1.08082,1,109.235\C,2,1.50071,1,124.977,3,144.625,0\C,4,1.5009,2,60.5261,1,108.443,0\H,5,1.08334,4,116.124,2,-107.804,0\H,5,1.08362,4,118.888,2,107.887,0\Br,4,1.93156,2,122.278,1,0.439719,0\Br,4,1.94762,2,115.489,1,-143.31,0\\\@

 Total job time:  226.03s(wall), 866.39s(cpu) 
 Wed Oct 10 01:23:50 2018

        *************************************************************
        *                                                           *
        *  Thank you very much for using Q-Chem.  Have a nice day.  *
        *                                                           *
        *************************************************************
