# Supplementary material for: Geometric and energetic data from ab initio calculations of haloethene, haloimine, halomethylenephosphine, haloiminophosphine, halodiazene, halodiphosphene and halocyclopropane
Source: Data Brief. 2019 Nov 2;27:104738. doi: 10.1016/j.dib.2019.104738 (PMC6861602; doi:10.1016/j.dib.2019.104738)
Supplement: Multimedia component 3 [file mmc3.zip › CCC/B3LYP/HICCCBrCl.out]

Q-Chem Developer Version!
                  Welcome to Q-Chem
     A Quantum Leap Into The Future Of Chemistry


 Q-Chem 5.1, Q-Chem, Inc., Pleasanton, CA (2018)

 Yihan Shao,  Zhengting Gan,  E. Epifanovsky,  A. T. B. Gilbert,  M. Wormit,  
 J. Kussmann,  A. W. Lange,  A. Behn,  Jia Deng,  Xintian Feng,  D. Ghosh,  
 M. Goldey,  P. R. Horn,  L. D. Jacobson,  I. Kaliman,  T. Kus,  A. Landau,  
 Jie Liu,  E. I. Proynov,  R. M. Richard,  R. P. Steele,  E. J. Sundstrom,  
 H. L. Woodcock III,  P. M. Zimmerman,  D. Zuev,  B. Albrecht,  E. Alguire,  
 S. A. Baeppler,  D. Barton,  Z. Benda,  Y. A. Bernard,  E. J. Berquist,  
 K. B. Bravaya,  H. Burton,  D. Casanova,  Chun-Min Chang,  Yunqing Chen,  
 A. Chien,  K. D. Closser,  M. P. Coons,  S. Coriani,  S. Dasgupta,  
 A. L. Dempwolff,  M. Diedenhofen,  Hainam Do,  R. G. Edgar,  Po-Tung Fang,  
 S. Faraji,  S. Fatehi,  Qingguo Feng,  K. D. Fenk,  J. Fosso-Tande,  
 Qinghui Ge,  A. Ghysels,  G. Gidofalvi,  J. Gomes,  J. Gonthier,  A. Gunina,  
 D. Hait,  M. W. D. Hanson-Heine,  P. H. P. Harbach,  A. W. Hauser,  
 J. E. Herr,  E. G. Hohenstein,  Z. C. Holden,  Kerwin Hui,  B. C. Huynh,  
 T.-C. Jagau,  Hyunjun Ji,  B. Kaduk,  K. Khistyaev,  Jaehoon Kim,  
 P. Klunzinger,  K. Koh,  D. Kosenkov,  L. Koulias,  T. Kowalczyk,  
 C. M. Krauter,  A. Kunitsa,  Ka Un Lao,  A. Laurent,  K. V. Lawler,  
 Joonho Lee,  D. Lefrancois,  S. Lehtola,  D. S. Levine,  Yi-Pei Li,  
 You-Sheng Lin,  Fenglai Liu,  E. Livshits,  A. Luenser,  P. Manohar,  
 E. Mansoor,  S. F. Manzer,  Shan-Ping Mao,  Yuezhi Mao,  N. Mardirossian,  
 A. V. Marenich,  T. Markovich,  L. A. Martinez-Martinez,  S. A. Maurer,  
 N. J. Mayhall,  S. C. McKenzie,  J.-M. Mewes,  A. F. Morrison,  
 J. W. Mullinax,  K. Nanda,  T. S. Nguyen-Beck,  R. Olivares-Amaya,  
 J. A. Parkhill,  T. M. Perrine,  F. Plasser,  P. Pokhilko,  S. Prager,  
 A. Prociuk,  E. Ramos,  D. R. Rehn,  F. Rob,  M. Schneider,  N. Sergueev,  
 S. M. Sharada,  S. Sharma,  D. W. Small,  T. Stauch,  T. Stein,  
 Yu-Chuan Su,  A. J. W. Thom,  A. Tkatchenko,  T. Tsuchimochi,  N. M. Tubman,  
 L. Vogt,  M. L. Vidal,  O. Vydrov,  M. A. Watson,  J. Wenzel,  
 M. de Wergifosse,  T. A. Wesolowski,  A. White,  J. Witte,  A. Yamada,  
 Jun Yang,  K. Yao,  S. Yeganeh,  S. R. Yost,  Zhi-Qiang You,  A. Zech,  
 Igor Ying Zhang,  Xing Zhang,  Yan Zhao,  Ying Zhu,  B. R. Brooks,  
 G. K. L. Chan,  C. J. Cramer,  M. S. Gordon,  W. J. Hehre,  A. Klamt,  
 M. W. Schmidt,  C. D. Sherrill,  D. G. Truhlar,  A. Aspuru-Guzik,  R. Baer,  
 A. T. Bell,  N. A. Besley,  Jeng-Da Chai,  A. E. DePrince, III,  
 R. A. DiStasio Jr.,  A. Dreuw,  B. D. Dunietz,  T. R. Furlani,  
 Chao-Ping Hsu,  Yousung Jung,  Jing Kong,  D. S. Lambrecht,  WanZhen Liang,  
 C. Ochsenfeld,  V. A. Rassolov,  L. V. Slipchenko,  J. E. Subotnik,  
 T. Van Voorhis,  J. M. Herbert,  A. I. Krylov,  P. M. W. Gill,  M. Head-Gordon

 Contributors to earlier versions of Q-Chem not listed above: 
 R. D. Adamson,  B. Austin,  J. Baker,  G. J. O. Beran,  K. Brandhorst,  
 S. T. Brown,  E. F. C. Byrd,  A. K. Chakraborty,  C.-L. Cheng,  
 Siu Hung Chien,  D. M. Chipman,  D. L. Crittenden,  H. Dachsel,  
 R. J. Doerksen,  A. D. Dutoi,  L. Fusti-Molnar,  W. A. Goddard III,  
 A. Golubeva-Zadorozhnaya,  S. R. Gwaltney,  G. Hawkins,  A. Heyden,  
 S. Hirata,  G. Kedziora,  F. J. Keil,  C. Kelley,  Jihan Kim,  R. A. King,  
 R. Z. Khaliullin,  P. P. Korambath,  W. Kurlancheek,  A. M. Lee,  M. S. Lee,  
 S. V. Levchenko,  Ching Yeh Lin,  D. Liotard,  R. C. Lochan,  I. Lotan,  
 P. E. Maslen,  N. Nair,  D. P. O'Neill,  D. Neuhauser,  E. Neuscamman,  
 C. M. Oana,  R. Olson,  B. Peters,  R. Peverati,  P. A. Pieniazek,  
 Y. M. Rhee,  J. Ritchie,  M. A. Rohrdanz,  E. Rosta,  N. J. Russ,  
 H. F. Schaefer III,  N. E. Schultz,  N. Shenvi,  A. C. Simmonett,  A. Sodt,  
 D. Stuck,  K. S. Thanthiriwatte,  V. Vanovschi,  Tao Wang,  A. Warshel,  
 C. F. Williams,  Q. Wu,  X. Xu,  W. Zhang

 Please cite Q-Chem as follows:
 Y. Shao et al., Mol. Phys. 113, 184-215 (2015)
 DOI: 10.1080/00268976.2014.952696

 Q-Chem 5.1.1 for Intel X86 EM64T Linux

 Parts of Q-Chem use Armadillo 8.300.2 (Tropical Shenanigans).
 http://arma.sourceforge.net/

 Q-Chem begins on Thu Oct 11 03:48:27 2018  

Host: 
0

     Scratch files written to /scratch/taweetham/qchem2997//
Input Ideriv = 2
Curr. Ideriv = -1
Max.  Ideriv = 2

Checking the input file for inconsistencies... 	...done.

--------------------------------------------------------------
User input:
--------------------------------------------------------------
$molecule
0 1
C 
C 1 CC 
C 2 CC 1 60.0
H 2 CH 1 ANG  3 pDHA
I 2 CI 1 ANG  3 mDHA
Br 3 CBr 1 ANG  2 mDHA
Cl 3 CCl 1 ANG  2 pDHA
H 1 CH 2 ANG  3 pDHA
H 1 CH 2 ANG  3 mDHA

CC=1.54
CH=1.09
CF=1.35
CCl=1.77
CBr=1.94
CI=2.14
ANG=118.0
pDHA=107.9
mDHA=-107.9
$end

$rem
   job_type	optimization
   basis	6-311++g**
   method	b3lyp
   mem_total	32000
$end

--------------------------------------------------------------
 ----------------------------------------------------------------
             Standard Nuclear Orientation (Angstroms)
    I     Atom           X                Y                Z
 ----------------------------------------------------------------
    1      C      -0.4415264713    -0.5300682085    -1.6292533332
    2      C       0.1713695741    -0.8755466677    -0.2593617055
    3      C      -0.9701181391     0.1537833459    -0.3546797181
    4      H      -0.0538363756    -1.8515496590     0.1705225129
    5      I       2.1404412005    -0.1561332517     0.1705234737
    6      Br     -2.7219455362    -0.3650644566     0.2976221511
    7      Cl     -0.5741088205     1.8603160326    -0.1020479534
    8      H       0.1540954933     0.0659588988    -2.3206910836
    9      H      -1.0740488082    -1.2764742903    -2.1097670733
 ----------------------------------------------------------------
 Molecular Point Group                 C1    NOp =  1
 Largest Abelian Subgroup              C1    NOp =  1
 Nuclear Repulsion Energy =   933.4206279037 hartrees
 There are       63 alpha and       63 beta electrons
 Requested basis set is 6-311++G(d,p)
 There are 89 shells and 227 basis functions

 Total QAlloc Memory Limit  32000 MB
 Mega-Array Size       188 MB
 MEM_STATIC part       192 MB
 A cutoff of  1.0D-11 yielded   3237 shell pairs
 There are     22230 function pairs (     24635 Cartesian)
 Smallest overlap matrix eigenvalue = 3.82E-05

 Scale SEOQF with 1.000000e-01/1.000000e-01/1.000000e-01

 Standard Electronic Orientation quadrupole field applied
 Nucleus-field energy     =     0.0000000205 hartrees
 Guess from superposition of atomic densities
 Warning:  Energy on first SCF cycle will be non-variational
 SAD guess density has 126.000000 electrons

 -----------------------------------------------------------------------
  General SCF calculation program by
  Eric Jon Sundstrom, Paul Horn, Yuezhi Mao, Dmitri Zuev, Alec White,
  David Stuck, Shaama M.S., Shane Yost, Joonho Lee, David Small,
  Daniel Levine, Susi Lehtola, Hugh Burton, Evgeny Epifanovsky
 -----------------------------------------------------------------------
 Exchange:     0.2000 Hartree-Fock + 0.0800 Slater + 0.7200 B88
 Correlation:  0.1900 VWN1RPA + 0.8100 LYP
 Using SG-1 standard quadrature grid
 A restricted SCF calculation will be
 performed using DIIS
 SCF converges when DIIS error is below 1.0e-08
 ---------------------------------------
  Cycle       Energy         DIIS error
 ---------------------------------------
    1  -10070.8606968745      3.53e-02  
    2  -10069.9455641261      2.99e-03  
    3  -10069.9061603342      3.80e-03  
    4  -10069.9904272166      5.75e-04  
    5  -10069.9924232236      2.37e-04  
    6  -10069.9927509970      8.05e-05  
    7  -10069.9927887670      2.36e-05  
    8  -10069.9927921168      7.72e-06  
    9  -10069.9927924846      1.22e-06  
   10  -10069.9927924939      4.40e-07  
   11  -10069.9927924950      8.79e-08  
   12  -10069.9927924950      3.52e-08  
   13  -10069.9927924951      4.46e-09  Convergence criterion met
 ---------------------------------------
 SCF time:   CPU 81.96s  wall 103.00s 
 SCF   energy in the final basis set =   -10069.9927924951
 Total energy in the final basis set =   -10069.9927924951

 --------------------------------------------------------------

                    Orbital Energies (a.u.)
 --------------------------------------------------------------

 Alpha MOs
 -- Occupied --
*******-482.849-176.307-165.711-165.709-165.709-101.571 -62.502
-56.323 -56.318 -56.318 -35.804 -31.297 -31.291 -31.291 -22.948
-22.946 -22.946 -22.942 -22.942 -10.317 -10.261 -10.226  -9.485
 -8.711  -7.250  -7.240  -7.239  -6.543  -6.529  -6.528  -6.353
 -4.766  -4.751  -4.751  -2.654  -2.649  -2.649  -2.638  -2.638
 -2.031  -2.027  -2.027  -2.014  -2.014  -0.935  -0.841  -0.800
 -0.688  -0.623  -0.584  -0.516  -0.493  -0.420  -0.416  -0.391
 -0.374  -0.333  -0.322  -0.307  -0.291  -0.270  -0.267
 -- Virtual --
 -0.069  -0.051  -0.015   0.006   0.018   0.022   0.026   0.046
  0.056   0.064   0.072   0.075   0.081   0.089   0.097   0.107
  0.108   0.113   0.122   0.126   0.137   0.140   0.144   0.155
  0.165   0.171   0.190   0.202   0.208   0.239   0.240   0.245
  0.258   0.264   0.292   0.381   0.384   0.398   0.409   0.414
  0.426   0.434   0.443   0.459   0.463   0.475   0.485   0.504
  0.507   0.523   0.543   0.565   0.584   0.595   0.602   0.629
  0.640   0.645   0.655   0.667   0.691   0.720   0.778   0.793
  0.826   0.843   0.865   0.894   0.915   0.944   0.990   1.031
  1.086   1.151   1.247   1.294   1.338   1.352   1.365   1.396
  1.445   1.494   1.502   1.527   1.564   1.611   1.684   1.710
  1.760   1.794   1.835   1.880   1.950   1.990   2.027   2.056
  2.096   2.141   2.180   2.205   2.210   2.289   2.344   2.452
  2.499   2.526   2.572   2.692   2.699   2.763   2.793   2.812
  2.976   3.029   3.213   3.388   3.686   3.812   3.979   4.001
  4.011   4.032   4.067   4.104   4.117   4.199   4.220   4.262
  4.380   4.438   6.029   6.053   6.102   6.667   7.567   7.595
  7.678   9.738  23.516  23.708  23.818  25.867  26.032  26.438
 27.882  28.364  28.383  28.396  28.543  28.554  28.584  28.604
 28.696  47.936 127.903 127.918 127.948 151.676 215.726 289.762
289.789 289.8991020.7351901.840
 --------------------------------------------------------------

          Ground-State Mulliken Net Atomic Charges

     Atom                 Charge (a.u.)
  ----------------------------------------
      1 C                    -0.597950
      2 C                    -0.416859
      3 C                     0.190467
      4 H                     0.233308
      5 I                     0.085427
      6 Br                   -0.041348
      7 Cl                    0.197395
      8 H                     0.164488
      9 H                     0.185072
  ----------------------------------------
  Sum of atomic charges =     0.000000

 -----------------------------------------------------------------
                    Cartesian Multipole Moments
 -----------------------------------------------------------------
    Charge (ESU x 10^10)
                 0.0000
    Dipole Moment (Debye)
         X      -0.0168      Y      -1.3168      Z      -1.2779
       Tot       1.8350
    Quadrupole Moments (Debye-Ang)
        XX     -79.0341     XY       3.1293     YY     -76.9726
        XZ       0.5935     YZ       0.7770     ZZ     -76.1607
    Octopole Moments (Debye-Ang^2)
       XXX      16.5422    XXY      -1.6682    XYY       3.3665
       YYY     -11.6408    XXZ      11.7804    XYZ      -0.7058
       YYZ       6.3823    XZZ       1.9437    YZZ      -5.4862
       ZZZ       9.0179
    Hexadecapole Moments (Debye-Ang^3)
      XXXX   -1675.9311   XXXY      45.8012   XXYY    -373.9577
      XYYY      19.7617   YYYY    -410.1509   XXXZ     -15.1277
      XXYZ      -1.6582   XYYZ      -1.5479   YYYZ      -2.2082
      XXZZ    -337.9925   XYZZ      10.1133   YYZZ    -113.4952
      XZZZ      -7.0939   YZZZ      -1.5925   ZZZZ    -231.8774
 -----------------------------------------------------------------
 Calculating analytic gradient of the SCF energy
 Gradient of SCF Energy
            1           2           3           4           5           6
    1   0.0026025   0.0182822  -0.0191163  -0.0027591  -0.0065184  -0.0022675
    2  -0.0028327  -0.0104650   0.0161153  -0.0062833   0.0071696  -0.0003163
    3  -0.0167546   0.0108882   0.0153984   0.0001424  -0.0017151  -0.0001380
            7           8           9
    1   0.0083452   0.0031832  -0.0017519
    2  -0.0013837   0.0001899  -0.0021938
    3   0.0006213  -0.0047544  -0.0036882
 Max gradient component =       1.912E-02
 RMS gradient           =       8.597E-03
 Gradient time:  CPU 22.08 s  wall 28.15 s
 Geometry Optimization Parameters
   NAtoms,    NIC,     NZ,  NCons,   NDum,   NFix, NCnnct, MaxDiis
        9      69       9       0       0       0       0       0


** GEOMETRY OPTIMIZATION IN DELOCALIZED INTERNAL COORDINATES **
   Searching for a Minimum

   Optimization Cycle:   1

                       Coordinates (Angstroms)
     ATOM                X               Y               Z
      1  C        -0.4415264713   -0.5300682085   -1.6292533332
      2  C         0.1713695741   -0.8755466677   -0.2593617055
      3  C        -0.9701181391    0.1537833459   -0.3546797181
      4  H        -0.0538363756   -1.8515496590    0.1705225129
      5  I         2.1404412005   -0.1561332517    0.1705234737
      6  Br       -2.7219455362   -0.3650644566    0.2976221511
      7  Cl       -0.5741088205    1.8603160326   -0.1020479534
      8  H         0.1540954933    0.0659588988   -2.3206910836
      9  H        -1.0740488082   -1.2764742903   -2.1097670733
   Point Group: c1    Number of degrees of freedom:    21


   Energy is -10069.992792495


 Attempting to Generate Delocalized Internal Coordinates

 21 Hessian modes will be used to form the next step
  Hessian Eigenvalues:
     0.016341    0.020947    0.023307    0.030304    0.030782    0.032544
     0.083421    0.087153    0.090379    0.107532    0.108095    0.134223
     0.138421    0.175927    0.253751    0.264506    0.285189    0.286300
     0.348126    0.348126    0.348126

 Minimum Search - Taking Simple RFO Step
 Searching for Lamda that Minimizes Along All modes
 Value Taken    Lamda =  -0.00766150
 Calculated Step too Large.  Step scaled by  0.992139
 Step Taken.  Stepsize is  0.300000

                             Maximum     Tolerance    Cnvgd?
         Gradient           0.021559      0.000300      NO
         Displacement       0.195506      0.001200      NO
         Energy change     *********      0.000001      NO


 New Cartesian Coordinates Obtained by Inverse Iteration

 Displacement from previous Coordinates is:  0.460726
 ----------------------------------------------------------------
             Standard Nuclear Orientation (Angstroms)
    I     Atom           X                Y                Z
 ----------------------------------------------------------------
    1      C      -0.4302440447    -0.5088327346    -1.6055813106
    2      C       0.1731966547    -0.8519873257    -0.2525669364
    3      C      -0.9608335725     0.1586832257    -0.3614800627
    4      H      -0.0713543940    -1.8100088855     0.1841590653
    5      I       2.2198577570    -0.2999424712     0.1485186353
    6      Br     -2.6936581477    -0.4070526310     0.2848650794
    7      Cl     -0.6951435870     1.8970948166    -0.1710141467
    8      H       0.1462063993     0.1038387355    -2.2876679016
    9      H      -1.0577049482    -1.2565709862    -2.0763651516
 ----------------------------------------------------------------
 Molecular Point Group                 C1    NOp =  1
 Largest Abelian Subgroup              C1    NOp =  1
 Nuclear Repulsion Energy =   922.1956540405 hartrees
 There are       63 alpha and       63 beta electrons
 Applying Cartesian multipole field
    Component          Value
    ---------          -----
     (2,0,0)        1.00000E-11
     (0,2,0)        2.00000E-11
     (0,0,2)       -3.00000E-11
 Nucleus-field energy     =     0.0000000216 hartrees
 Requested basis set is 6-311++G(d,p)
 There are 89 shells and 227 basis functions
 A cutoff of  1.0D-11 yielded   3228 shell pairs
 There are     22089 function pairs (     24449 Cartesian)
 Smallest overlap matrix eigenvalue = 3.52E-05
 Guess MOs from SCF MO coefficient file

 -----------------------------------------------------------------------
  General SCF calculation program by
  Eric Jon Sundstrom, Paul Horn, Yuezhi Mao, Dmitri Zuev, Alec White,
  David Stuck, Shaama M.S., Shane Yost, Joonho Lee, David Small,
  Daniel Levine, Susi Lehtola, Hugh Burton, Evgeny Epifanovsky
 -----------------------------------------------------------------------
 Exchange:     0.2000 Hartree-Fock + 0.0800 Slater + 0.7200 B88
 Correlation:  0.1900 VWN1RPA + 0.8100 LYP
 Using SG-1 standard quadrature grid
 A restricted SCF calculation will be
 performed using DIIS
 SCF converges when DIIS error is below 1.0e-08
 ---------------------------------------
  Cycle       Energy         DIIS error
 ---------------------------------------
    1  -10069.9907176644      7.64e-04  
    2  -10069.9962164785      2.04e-04  
    3  -10069.9962415331      2.05e-04  
    4  -10069.9964916828      6.53e-05  
    5  -10069.9965181257      1.50e-05  
    6  -10069.9965192912      6.70e-06  
    7  -10069.9965195736      1.59e-06  
    8  -10069.9965195887      5.82e-07  
    9  -10069.9965195907      1.09e-07  
   10  -10069.9965195906      3.78e-08  
   11  -10069.9965195908      9.60e-09  Convergence criterion met
 ---------------------------------------
 SCF time:   CPU 71.91s  wall 81.00s 
 SCF   energy in the final basis set =   -10069.9965195908
 Total energy in the final basis set =   -10069.9965195908

 --------------------------------------------------------------

                    Orbital Energies (a.u.)
 --------------------------------------------------------------

 Alpha MOs
 -- Occupied --
*******-482.848-176.309-165.713-165.710-165.710-101.571 -62.501
-56.322 -56.318 -56.318 -35.805 -31.299 -31.292 -31.292 -22.949
-22.948 -22.948 -22.943 -22.943 -10.316 -10.261 -10.222  -9.486
 -8.710  -7.251  -7.240  -7.240  -6.542  -6.528  -6.528  -6.354
 -4.767  -4.752  -4.752  -2.653  -2.649  -2.649  -2.638  -2.638
 -2.033  -2.028  -2.028  -2.015  -2.015  -0.943  -0.846  -0.800
 -0.688  -0.625  -0.585  -0.520  -0.496  -0.420  -0.416  -0.395
 -0.372  -0.333  -0.322  -0.305  -0.294  -0.273  -0.269
 -- Virtual --
 -0.073  -0.048  -0.015   0.006   0.018   0.021   0.025   0.049
  0.058   0.065   0.072   0.076   0.080   0.090   0.099   0.107
  0.109   0.113   0.123   0.129   0.138   0.141   0.145   0.154
  0.167   0.171   0.193   0.203   0.211   0.238   0.244   0.250
  0.261   0.266   0.284   0.380   0.384   0.395   0.411   0.415
  0.427   0.441   0.444   0.460   0.465   0.471   0.479   0.502
  0.509   0.524   0.547   0.574   0.584   0.599   0.601   0.618
  0.649   0.650   0.655   0.666   0.690   0.717   0.774   0.791
  0.826   0.844   0.872   0.902   0.915   0.942   0.985   1.032
  1.091   1.160   1.246   1.293   1.334   1.350   1.358   1.413
  1.454   1.491   1.510   1.527   1.564   1.616   1.684   1.716
  1.773   1.802   1.845   1.888   1.972   2.004   2.035   2.069
  2.108   2.150   2.185   2.213   2.215   2.290   2.338   2.464
  2.497   2.539   2.587   2.695   2.714   2.784   2.806   2.827
  2.987   3.054   3.246   3.420   3.702   3.828   3.977   3.997
  4.014   4.035   4.060   4.105   4.119   4.209   4.247   4.255
  4.382   4.433   6.025   6.044   6.093   6.670   7.569   7.599
  7.682   9.739  23.547  23.735  23.851  25.860  26.015  26.433
 27.876  28.362  28.376  28.390  28.541  28.550  28.580  28.601
 28.691  47.939 127.901 127.912 127.941 151.670 215.726 289.764
289.793 289.9031020.7391901.834
 --------------------------------------------------------------

          Ground-State Mulliken Net Atomic Charges

     Atom                 Charge (a.u.)
  ----------------------------------------
      1 C                    -0.558353
      2 C                    -0.412726
      3 C                     0.161655
      4 H                     0.225056
      5 I                     0.079699
      6 Br                   -0.061746
      7 Cl                    0.214497
      8 H                     0.164605
      9 H                     0.187313
  ----------------------------------------
  Sum of atomic charges =     0.000000

 -----------------------------------------------------------------
                    Cartesian Multipole Moments
 -----------------------------------------------------------------
    Charge (ESU x 10^10)
                 0.0000
    Dipole Moment (Debye)
         X       0.0246      Y      -1.3087      Z      -1.2712
       Tot       1.8247
    Quadrupole Moments (Debye-Ang)
        XX     -78.7818     XY       2.6553     YY     -77.2020
        XZ       0.5538     YZ       0.5419     ZZ     -76.2239
    Octopole Moments (Debye-Ang^2)
       XXX      15.5046    XXY       0.8578    XYY       0.6966
       YYY       1.3213    XXZ      13.1331    XYZ      -0.9197
       YYZ       7.6986    XZZ       0.5560    YZZ      -1.1624
       ZZZ      14.0061
    Hexadecapole Moments (Debye-Ang^3)
      XXXX   -1718.3394   XXXY      72.3490   XXYY    -387.6916
      XYYY      49.8704   YYYY    -431.8048   XXXZ     -15.1852
      XXYZ      -0.2310   XYYZ      -2.5120   YYYZ       5.0599
      XXZZ    -346.7710   XYZZ      20.6986   YYZZ    -116.9080
      XZZZ      -8.3437   YZZZ       6.0774   ZZZZ    -228.4378
 -----------------------------------------------------------------
 Calculating analytic gradient of the SCF energy
 Gradient of SCF Energy
            1           2           3           4           5           6
    1   0.0043177   0.0065013  -0.0105778  -0.0009416   0.0004195   0.0022109
    2   0.0030976  -0.0093338   0.0046374  -0.0006482   0.0008616   0.0016241
    3  -0.0057827   0.0061255   0.0067613  -0.0013480  -0.0013629  -0.0020987
            7           8           9
    1  -0.0010971  -0.0002359  -0.0005970
    2   0.0002575  -0.0007787   0.0002826
    3  -0.0017961  -0.0012652   0.0007667
 Max gradient component =       1.058E-02
 RMS gradient           =       4.006E-03
 Gradient time:  CPU 22.26 s  wall 22.27 s
 Geometry Optimization Parameters
   NAtoms,    NIC,     NZ,  NCons,   NDum,   NFix, NCnnct, MaxDiis
        9      69       9       0       0       0       0       0

 Cartesian Hessian Update
 Hessian Updated using BFGS Update


** GEOMETRY OPTIMIZATION IN DELOCALIZED INTERNAL COORDINATES **
   Searching for a Minimum

   Optimization Cycle:   2

                       Coordinates (Angstroms)
     ATOM                X               Y               Z
      1  C        -0.4302440447   -0.5088327346   -1.6055813106
      2  C         0.1731966547   -0.8519873257   -0.2525669364
      3  C        -0.9608335725    0.1586832257   -0.3614800627
      4  H        -0.0713543940   -1.8100088855    0.1841590653
      5  I         2.2198577570   -0.2999424712    0.1485186353
      6  Br       -2.6936581477   -0.4070526310    0.2848650794
      7  Cl       -0.6951435870    1.8970948166   -0.1710141467
      8  H         0.1462063993    0.1038387355   -2.2876679016
      9  H        -1.0577049482   -1.2565709862   -2.0763651516
   Point Group: c1    Number of degrees of freedom:    21


   Energy is -10069.996519591

 Hessian Updated using BFGS Update

 20 Hessian modes will be used to form the next step
  Hessian Eigenvalues:
     0.016222    0.021014    0.023269    0.029822    0.030575    0.040373
     0.084577    0.087469    0.090554    0.103454    0.108950    0.131999
     0.134277    0.179835    0.240464    0.265867    0.272379    0.286363
     0.348096    0.349701

 Minimum Search - Taking Simple RFO Step
 Searching for Lamda that Minimizes Along All modes
 Value Taken    Lamda =  -0.00119966
 Step Taken.  Stepsize is  0.142882

                             Maximum     Tolerance    Cnvgd?
         Gradient           0.006768      0.000300      NO
         Displacement       0.073701      0.001200      NO
         Energy change     -0.003727      0.000001      NO


 New Cartesian Coordinates Obtained by Inverse Iteration

 Displacement from previous Coordinates is:  0.142189
 ----------------------------------------------------------------
             Standard Nuclear Orientation (Angstroms)
    I     Atom           X                Y                Z
 ----------------------------------------------------------------
    1      C      -0.4355667030    -0.5119262114    -1.6182357132
    2      C       0.1643510305    -0.8374496940    -0.2701550588
    3      C      -0.9554376857     0.1579731842    -0.3858246825
    4      H      -0.0858171792    -1.7792013007     0.1934105604
    5      I       2.2087478914    -0.3064900176     0.1728905722
    6      Br     -2.6730356075    -0.4252223131     0.3103541278
    7      Cl     -0.6801948059     1.8902701698    -0.1571408130
    8      H       0.1399612401     0.1051301005    -2.2948850182
    9      H      -1.0526860639    -1.2678621742    -2.0875467042
 ----------------------------------------------------------------
 Molecular Point Group                 C1    NOp =  1
 Largest Abelian Subgroup              C1    NOp =  1
 Nuclear Repulsion Energy =   924.4141653724 hartrees
 There are       63 alpha and       63 beta electrons
 Applying Cartesian multipole field
    Component          Value
    ---------          -----
     (2,0,0)        1.00000E-11
     (0,2,0)        2.00000E-11
     (0,0,2)       -3.00000E-11
 Nucleus-field energy     =     0.0000000212 hartrees
 Requested basis set is 6-311++G(d,p)
 There are 89 shells and 227 basis functions
 A cutoff of  1.0D-11 yielded   3231 shell pairs
 There are     22101 function pairs (     24463 Cartesian)
 Smallest overlap matrix eigenvalue = 3.37E-05
 Guess MOs from SCF MO coefficient file

 -----------------------------------------------------------------------
  General SCF calculation program by
  Eric Jon Sundstrom, Paul Horn, Yuezhi Mao, Dmitri Zuev, Alec White,
  David Stuck, Shaama M.S., Shane Yost, Joonho Lee, David Small,
  Daniel Levine, Susi Lehtola, Hugh Burton, Evgeny Epifanovsky
 -----------------------------------------------------------------------
 Exchange:     0.2000 Hartree-Fock + 0.0800 Slater + 0.7200 B88
 Correlation:  0.1900 VWN1RPA + 0.8100 LYP
 Using SG-1 standard quadrature grid
 A restricted SCF calculation will be
 performed using DIIS
 SCF converges when DIIS error is below 1.0e-08
 ---------------------------------------
  Cycle       Energy         DIIS error
 ---------------------------------------
    1  -10069.9961980581      3.24e-04  
    2  -10069.9970334621      8.90e-05  
    3  -10069.9970021376      1.14e-04  
    4  -10069.9970847546      2.90e-05  
    5  -10069.9970905959      4.19e-06  
    6  -10069.9970906804      2.08e-06  
    7  -10069.9970907044      7.37e-07  
    8  -10069.9970907075      1.32e-07  
    9  -10069.9970907076      4.04e-08  
   10  -10069.9970907078      1.25e-08  
   11  -10069.9970907077      2.95e-09  Convergence criterion met
 ---------------------------------------
 SCF time:   CPU 75.93s  wall 76.00s 
 SCF   energy in the final basis set =   -10069.9970907077
 Total energy in the final basis set =   -10069.9970907077

 --------------------------------------------------------------

                    Orbital Energies (a.u.)
 --------------------------------------------------------------

 Alpha MOs
 -- Occupied --
*******-482.848-176.309-165.712-165.710-165.710-101.572 -62.501
-56.321 -56.317 -56.317 -35.805 -31.298 -31.292 -31.292 -22.949
-22.947 -22.947 -22.943 -22.943 -10.315 -10.258 -10.223  -9.486
 -8.709  -7.251  -7.241  -7.240  -6.541  -6.527  -6.527  -6.354
 -4.767  -4.752  -4.752  -2.652  -2.648  -2.648  -2.637  -2.637
 -2.032  -2.028  -2.028  -2.015  -2.015  -0.948  -0.848  -0.799
 -0.689  -0.627  -0.585  -0.522  -0.498  -0.421  -0.416  -0.395
 -0.372  -0.334  -0.322  -0.305  -0.295  -0.273  -0.269
 -- Virtual --
 -0.074  -0.049  -0.015   0.006   0.018   0.022   0.026   0.050
  0.058   0.065   0.071   0.076   0.081   0.090   0.099   0.107
  0.109   0.113   0.123   0.129   0.139   0.142   0.144   0.156
  0.168   0.171   0.193   0.203   0.211   0.239   0.246   0.252
  0.265   0.269   0.285   0.379   0.384   0.396   0.412   0.414
  0.427   0.442   0.444   0.458   0.464   0.472   0.478   0.500
  0.508   0.523   0.550   0.576   0.586   0.601   0.602   0.620
  0.651   0.652   0.656   0.668   0.691   0.713   0.777   0.789
  0.825   0.843   0.875   0.901   0.915   0.946   0.985   1.036
  1.093   1.159   1.241   1.293   1.337   1.352   1.360   1.413
  1.464   1.494   1.510   1.529   1.564   1.617   1.687   1.713
  1.784   1.803   1.855   1.892   1.975   2.006   2.037   2.073
  2.115   2.155   2.189   2.212   2.220   2.292   2.339   2.465
  2.501   2.543   2.588   2.698   2.717   2.795   2.818   2.836
  2.985   3.067   3.271   3.436   3.704   3.829   3.976   3.997
  4.014   4.036   4.062   4.106   4.119   4.209   4.254   4.256
  4.385   4.434   6.026   6.044   6.092   6.668   7.570   7.599
  7.685   9.740  23.565  23.762  23.864  25.862  26.012  26.433
 27.876  28.362  28.377  28.390  28.541  28.550  28.580  28.602
 28.691  47.938 127.901 127.912 127.941 151.670 215.727 289.765
289.794 289.9051020.7381901.833
 --------------------------------------------------------------

          Ground-State Mulliken Net Atomic Charges

     Atom                 Charge (a.u.)
  ----------------------------------------
      1 C                    -0.579021
      2 C                    -0.406863
      3 C                     0.172432
      4 H                     0.228197
      5 I                     0.078567
      6 Br                   -0.063280
      7 Cl                    0.218519
      8 H                     0.164954
      9 H                     0.186495
  ----------------------------------------
  Sum of atomic charges =     0.000000

 -----------------------------------------------------------------
                    Cartesian Multipole Moments
 -----------------------------------------------------------------
    Charge (ESU x 10^10)
                 0.0000
    Dipole Moment (Debye)
         X       0.0330      Y      -1.2844      Z      -1.2992
       Tot       1.8272
    Quadrupole Moments (Debye-Ang)
        XX     -78.9671     XY       2.6469     YY     -77.2511
        XZ       0.6213     YZ       0.5993     ZZ     -76.0138
    Octopole Moments (Debye-Ang^2)
       XXX      15.5624    XXY       1.1856    XYY       0.4234
       YYY       3.1123    XXZ      12.6295    XYZ      -0.8457
       YYZ       6.7266    XZZ       0.2569    YZZ      -0.7710
       ZZZ      10.5727
    Hexadecapole Moments (Debye-Ang^3)
      XXXX   -1702.1820   XXXY      68.4499   XXYY    -383.7910
      XYYY      47.4909   YYYY    -432.2104   XXXZ     -15.4794
      XXYZ      -0.5516   XYYZ      -3.0406   YYYZ       6.2233
      XXZZ    -342.5898   XYZZ      19.9970   YYZZ    -117.2021
      XZZZ      -9.4280   YZZZ       6.5847   ZZZZ    -232.7963
 -----------------------------------------------------------------
 Calculating analytic gradient of the SCF energy
 Gradient of SCF Energy
            1           2           3           4           5           6
    1   0.0026178  -0.0004605  -0.0022223  -0.0008813   0.0000815   0.0012740
    2   0.0030118  -0.0030154  -0.0013780   0.0012822   0.0006511   0.0002033
    3   0.0012835  -0.0000851  -0.0027187  -0.0001027  -0.0002569  -0.0002147
            7           8           9
    1   0.0001525  -0.0006761   0.0001145
    2  -0.0001605  -0.0006466   0.0000521
    3   0.0004484   0.0003871   0.0012590
 Max gradient component =       3.015E-03
 RMS gradient           =       1.342E-03
 Gradient time:  CPU 24.77 s  wall 24.78 s
 Geometry Optimization Parameters
   NAtoms,    NIC,     NZ,  NCons,   NDum,   NFix, NCnnct, MaxDiis
        9      69       9       0       0       0       0       0

 Cartesian Hessian Update
 Hessian Updated using BFGS Update


** GEOMETRY OPTIMIZATION IN DELOCALIZED INTERNAL COORDINATES **
   Searching for a Minimum

   Optimization Cycle:   3

                       Coordinates (Angstroms)
     ATOM                X               Y               Z
      1  C        -0.4355667030   -0.5119262114   -1.6182357132
      2  C         0.1643510305   -0.8374496940   -0.2701550588
      3  C        -0.9554376857    0.1579731842   -0.3858246825
      4  H        -0.0858171792   -1.7792013007    0.1934105604
      5  I         2.2087478914   -0.3064900176    0.1728905722
      6  Br       -2.6730356075   -0.4252223131    0.3103541278
      7  Cl       -0.6801948059    1.8902701698   -0.1571408130
      8  H         0.1399612401    0.1051301005   -2.2948850182
      9  H        -1.0526860639   -1.2678621742   -2.0875467042
   Point Group: c1    Number of degrees of freedom:    21


   Energy is -10069.997090708

 Hessian Updated using BFGS Update

 21 Hessian modes will be used to form the next step
  Hessian Eigenvalues:
     0.016709    0.020990    0.023633    0.029687    0.032406    0.045287
     0.071971    0.085459    0.090907    0.101531    0.108676    0.132137
     0.134454    0.175724    0.257726    0.263192    0.278015    0.286331
     0.348117    0.348249    0.350209

 Minimum Search - Taking Simple RFO Step
 Searching for Lamda that Minimizes Along All modes
 Value Taken    Lamda =  -0.00013677
 Step Taken.  Stepsize is  0.045247

                             Maximum     Tolerance    Cnvgd?
         Gradient           0.002135      0.000300      NO
         Displacement       0.020779      0.001200      NO
         Energy change     -0.000571      0.000001      NO


 New Cartesian Coordinates Obtained by Inverse Iteration

 Displacement from previous Coordinates is:  0.034732
 ----------------------------------------------------------------
             Standard Nuclear Orientation (Angstroms)
    I     Atom           X                Y                Z
 ----------------------------------------------------------------
    1      C      -0.4396433381    -0.5134901785    -1.6179308748
    2      C       0.1659178625    -0.8349858805    -0.2698628059
    3      C      -0.9528828246     0.1587158506    -0.3810977395
    4      H      -0.0760961622    -1.7826221019     0.1890696284
    5      I       2.2093105316    -0.3094901073     0.1793102317
    6      Br     -2.6777406547    -0.4229336925     0.3114437509
    7      Cl     -0.6811704840     1.8929953686    -0.1627657949
    8      H       0.1379562283     0.1057055220    -2.2931287112
    9      H      -1.0553290417    -1.2686730370    -2.0921704142
 ----------------------------------------------------------------
 Molecular Point Group                 C1    NOp =  1
 Largest Abelian Subgroup              C1    NOp =  1
 Nuclear Repulsion Energy =   923.4900408039 hartrees
 There are       63 alpha and       63 beta electrons
 Applying Cartesian multipole field
    Component          Value
    ---------          -----
     (2,0,0)        1.00000E-11
     (0,2,0)        2.00000E-11
     (0,0,2)       -3.00000E-11
 Nucleus-field energy     =     0.0000000212 hartrees
 Requested basis set is 6-311++G(d,p)
 There are 89 shells and 227 basis functions
 A cutoff of  1.0D-11 yielded   3230 shell pairs
 There are     22086 function pairs (     24445 Cartesian)
 Smallest overlap matrix eigenvalue = 3.37E-05
 Guess MOs from SCF MO coefficient file

 -----------------------------------------------------------------------
  General SCF calculation program by
  Eric Jon Sundstrom, Paul Horn, Yuezhi Mao, Dmitri Zuev, Alec White,
  David Stuck, Shaama M.S., Shane Yost, Joonho Lee, David Small,
  Daniel Levine, Susi Lehtola, Hugh Burton, Evgeny Epifanovsky
 -----------------------------------------------------------------------
 Exchange:     0.2000 Hartree-Fock + 0.0800 Slater + 0.7200 B88
 Correlation:  0.1900 VWN1RPA + 0.8100 LYP
 Using SG-1 standard quadrature grid
 A restricted SCF calculation will be
 performed using DIIS
 SCF converges when DIIS error is below 1.0e-08
 ---------------------------------------
  Cycle       Energy         DIIS error
 ---------------------------------------
    1  -10069.9971155411      8.83e-05  
    2  -10069.9971714903      2.10e-05  
    3  -10069.9971681465      3.18e-05  
    4  -10069.9971745642      4.98e-06  
    5  -10069.9971747150      1.51e-06  
    6  -10069.9971747271      6.71e-07  
    7  -10069.9971747299      1.33e-07  
    8  -10069.9971747302      4.23e-08  
    9  -10069.9971747300      1.04e-08  
   10  -10069.9971747301      2.12e-09  Convergence criterion met
 ---------------------------------------
 SCF time:   CPU 68.51s  wall 69.00s 
 SCF   energy in the final basis set =   -10069.9971747301
 Total energy in the final basis set =   -10069.9971747301

 --------------------------------------------------------------

                    Orbital Energies (a.u.)
 --------------------------------------------------------------

 Alpha MOs
 -- Occupied --
*******-482.847-176.309-165.713-165.710-165.710-101.572 -62.500
-56.321 -56.317 -56.317 -35.805 -31.298 -31.292 -31.292 -22.949
-22.947 -22.947 -22.943 -22.943 -10.316 -10.259 -10.223  -9.486
 -8.709  -7.251  -7.241  -7.241  -6.541  -6.527  -6.527  -6.354
 -4.767  -4.752  -4.752  -2.652  -2.648  -2.648  -2.637  -2.637
 -2.033  -2.028  -2.028  -2.015  -2.015  -0.947  -0.848  -0.799
 -0.690  -0.627  -0.585  -0.522  -0.498  -0.421  -0.416  -0.394
 -0.372  -0.334  -0.322  -0.305  -0.295  -0.273  -0.270
 -- Virtual --
 -0.074  -0.050  -0.015   0.006   0.018   0.022   0.026   0.050
  0.059   0.065   0.072   0.076   0.081   0.090   0.099   0.107
  0.109   0.113   0.123   0.129   0.139   0.142   0.144   0.156
  0.168   0.170   0.193   0.203   0.211   0.239   0.246   0.252
  0.264   0.267   0.285   0.380   0.384   0.396   0.412   0.415
  0.427   0.442   0.444   0.458   0.464   0.472   0.478   0.500
  0.508   0.522   0.550   0.576   0.586   0.601   0.602   0.620
  0.650   0.652   0.656   0.668   0.690   0.712   0.776   0.789
  0.824   0.843   0.874   0.899   0.915   0.945   0.985   1.034
  1.092   1.158   1.242   1.294   1.335   1.353   1.360   1.414
  1.461   1.494   1.510   1.528   1.564   1.616   1.689   1.715
  1.780   1.803   1.854   1.890   1.974   2.006   2.037   2.072
  2.115   2.154   2.189   2.211   2.218   2.292   2.338   2.464
  2.501   2.541   2.587   2.697   2.715   2.791   2.818   2.836
  2.983   3.064   3.269   3.435   3.701   3.826   3.976   3.997
  4.014   4.036   4.062   4.106   4.119   4.208   4.253   4.255
  4.384   4.434   6.026   6.044   6.092   6.667   7.570   7.599
  7.685   9.739  23.563  23.762  23.860  25.861  26.011  26.432
 27.875  28.362  28.376  28.390  28.541  28.550  28.580  28.602
 28.691  47.938 127.901 127.912 127.941 151.670 215.726 289.765
289.794 289.9051020.7371901.833
 --------------------------------------------------------------

          Ground-State Mulliken Net Atomic Charges

     Atom                 Charge (a.u.)
  ----------------------------------------
      1 C                    -0.573915
      2 C                    -0.411320
      3 C                     0.174637
      4 H                     0.227317
      5 I                     0.078962
      6 Br                   -0.065103
      7 Cl                    0.218078
      8 H                     0.163759
      9 H                     0.187587
  ----------------------------------------
  Sum of atomic charges =     0.000000

 -----------------------------------------------------------------
                    Cartesian Multipole Moments
 -----------------------------------------------------------------
    Charge (ESU x 10^10)
                 0.0000
    Dipole Moment (Debye)
         X       0.0528      Y      -1.2846      Z      -1.3010
       Tot       1.8290
    Quadrupole Moments (Debye-Ang)
        XX     -78.9977     XY       2.6092     YY     -77.2224
        XZ       0.6665     YZ       0.6222     ZZ     -76.0371
    Octopole Moments (Debye-Ang^2)
       XXX      15.8911    XXY       1.1468    XYY       0.5170
       YYY       3.1581    XXZ      12.4941    XYZ      -0.8871
       YYZ       6.4857    XZZ       0.3804    YZZ      -0.8018
       ZZZ      10.1103
    Hexadecapole Moments (Debye-Ang^3)
      XXXX   -1705.2616   XXXY      69.1365   XXYY    -384.5593
      XYYY      48.2426   YYYY    -432.6574   XXXZ     -16.1116
      XXYZ      -0.2744   XYYZ      -3.3592   YYYZ       6.6822
      XXZZ    -343.2128   XYZZ      20.3572   YYZZ    -117.4186
      XZZZ     -10.3986   YZZZ       7.3360   ZZZZ    -233.4077
 -----------------------------------------------------------------
 Calculating analytic gradient of the SCF energy
 Gradient of SCF Energy
            1           2           3           4           5           6
    1   0.0008244  -0.0001736  -0.0000272  -0.0002494  -0.0002021  -0.0001600
    2   0.0012222  -0.0007580  -0.0006072   0.0001060   0.0003400  -0.0001341
    3   0.0009958  -0.0001026  -0.0010599  -0.0001424   0.0000106  -0.0001662
            7           8           9
    1   0.0000021   0.0000515  -0.0000658
    2   0.0002509  -0.0002339  -0.0001858
    3   0.0001372   0.0000612   0.0002662
 Max gradient component =       1.222E-03
 RMS gradient           =       4.654E-04
 Gradient time:  CPU 22.49 s  wall 22.50 s
 Geometry Optimization Parameters
   NAtoms,    NIC,     NZ,  NCons,   NDum,   NFix, NCnnct, MaxDiis
        9      69       9       0       0       0       0       0

 Cartesian Hessian Update
 Hessian Updated using BFGS Update


** GEOMETRY OPTIMIZATION IN DELOCALIZED INTERNAL COORDINATES **
   Searching for a Minimum

   Optimization Cycle:   4

                       Coordinates (Angstroms)
     ATOM                X               Y               Z
      1  C        -0.4396433381   -0.5134901785   -1.6179308748
      2  C         0.1659178625   -0.8349858805   -0.2698628059
      3  C        -0.9528828246    0.1587158506   -0.3810977395
      4  H        -0.0760961622   -1.7826221019    0.1890696284
      5  I         2.2093105316   -0.3094901073    0.1793102317
      6  Br       -2.6777406547   -0.4229336925    0.3114437509
      7  Cl       -0.6811704840    1.8929953686   -0.1627657949
      8  H         0.1379562283    0.1057055220   -2.2931287112
      9  H        -1.0553290417   -1.2686730370   -2.0921704142
   Point Group: c1    Number of degrees of freedom:    21


   Energy is -10069.997174730

 Hessian Updated using BFGS Update

 21 Hessian modes will be used to form the next step
  Hessian Eigenvalues:
     0.017062    0.021105    0.023795    0.027887    0.033210    0.043594
     0.061543    0.085544    0.090330    0.100790    0.109185    0.132065
     0.134179    0.182356    0.242366    0.261293    0.269803    0.287704
     0.347168    0.348124    0.353092

 Minimum Search - Taking Simple RFO Step
 Searching for Lamda that Minimizes Along All modes
 Value Taken    Lamda =  -0.00002180
 Step Taken.  Stepsize is  0.021456

                             Maximum     Tolerance    Cnvgd?
         Gradient           0.000813      0.000300      NO
         Displacement       0.009942      0.001200      NO
         Energy change     -0.000084      0.000001      NO


 New Cartesian Coordinates Obtained by Inverse Iteration

 Displacement from previous Coordinates is:  0.020910
 ----------------------------------------------------------------
             Standard Nuclear Orientation (Angstroms)
    I     Atom           X                Y                Z
 ----------------------------------------------------------------
    1      C      -0.4411957998    -0.5145647748    -1.6195680474
    2      C       0.1662258625    -0.8335543628    -0.2701638617
    3      C      -0.9523787481     0.1588953796    -0.3803354704
    4      H      -0.0739899292    -1.7812371982     0.1903326886
    5      I       2.2104575786    -0.3136818206     0.1839862904
    6      Br     -2.6766164089    -0.4228857099     0.3148452549
    7      Cl     -0.6827327305     1.8932762553    -0.1659542580
    8      H       0.1351836835     0.1082995849    -2.2932545846
    9      H      -1.0546313912    -1.2693256100    -2.0970207412
 ----------------------------------------------------------------
 Molecular Point Group                 C1    NOp =  1
 Largest Abelian Subgroup              C1    NOp =  1
 Nuclear Repulsion Energy =   923.1123493381 hartrees
 There are       63 alpha and       63 beta electrons
 Applying Cartesian multipole field
    Component          Value
    ---------          -----
     (2,0,0)        1.00000E-11
     (0,2,0)        2.00000E-11
     (0,0,2)       -3.00000E-11
 Nucleus-field energy     =     0.0000000212 hartrees
 Requested basis set is 6-311++G(d,p)
 There are 89 shells and 227 basis functions
 A cutoff of  1.0D-11 yielded   3228 shell pairs
 There are     22080 function pairs (     24439 Cartesian)
 Smallest overlap matrix eigenvalue = 3.37E-05
 Guess MOs from SCF MO coefficient file

 -----------------------------------------------------------------------
  General SCF calculation program by
  Eric Jon Sundstrom, Paul Horn, Yuezhi Mao, Dmitri Zuev, Alec White,
  David Stuck, Shaama M.S., Shane Yost, Joonho Lee, David Small,
  Daniel Levine, Susi Lehtola, Hugh Burton, Evgeny Epifanovsky
 -----------------------------------------------------------------------
 Exchange:     0.2000 Hartree-Fock + 0.0800 Slater + 0.7200 B88
 Correlation:  0.1900 VWN1RPA + 0.8100 LYP
 Using SG-1 standard quadrature grid
 A restricted SCF calculation will be
 performed using DIIS
 SCF converges when DIIS error is below 1.0e-08
 ---------------------------------------
  Cycle       Energy         DIIS error
 ---------------------------------------
    1  -10069.9971727736      4.24e-05  
    2  -10069.9971861461      9.68e-06  
    3  -10069.9971857865      1.25e-05  
    4  -10069.9971868121      2.86e-06  
    5  -10069.9971868640      9.04e-07  
    6  -10069.9971868688      2.78e-07  
    7  -10069.9971868692      7.09e-08  
    8  -10069.9971868694      2.64e-08  
    9  -10069.9971868692      6.49e-09  Convergence criterion met
 ---------------------------------------
 SCF time:   CPU 58.94s  wall 59.00s 
 SCF   energy in the final basis set =   -10069.9971868692
 Total energy in the final basis set =   -10069.9971868692

 --------------------------------------------------------------

                    Orbital Energies (a.u.)
 --------------------------------------------------------------

 Alpha MOs
 -- Occupied --
*******-482.847-176.309-165.713-165.710-165.710-101.572 -62.500
-56.321 -56.317 -56.317 -35.805 -31.298 -31.292 -31.292 -22.949
-22.947 -22.947 -22.943 -22.943 -10.316 -10.259 -10.223  -9.487
 -8.709  -7.252  -7.241  -7.241  -6.541  -6.527  -6.527  -6.354
 -4.767  -4.752  -4.752  -2.652  -2.648  -2.648  -2.637  -2.636
 -2.033  -2.028  -2.028  -2.015  -2.015  -0.947  -0.848  -0.799
 -0.690  -0.627  -0.585  -0.522  -0.498  -0.422  -0.416  -0.394
 -0.372  -0.334  -0.322  -0.305  -0.295  -0.273  -0.270
 -- Virtual --
 -0.074  -0.050  -0.015   0.006   0.018   0.022   0.026   0.050
  0.059   0.065   0.072   0.076   0.081   0.090   0.099   0.107
  0.109   0.113   0.123   0.129   0.139   0.142   0.144   0.156
  0.167   0.170   0.193   0.202   0.211   0.239   0.246   0.252
  0.264   0.267   0.285   0.380   0.384   0.396   0.413   0.415
  0.427   0.443   0.444   0.458   0.464   0.472   0.478   0.500
  0.508   0.522   0.550   0.576   0.586   0.600   0.602   0.620
  0.650   0.652   0.656   0.668   0.689   0.712   0.776   0.789
  0.824   0.843   0.874   0.899   0.915   0.945   0.985   1.034
  1.092   1.158   1.241   1.294   1.335   1.353   1.360   1.414
  1.460   1.494   1.510   1.528   1.563   1.616   1.690   1.715
  1.780   1.802   1.854   1.888   1.974   2.006   2.037   2.072
  2.116   2.153   2.189   2.211   2.218   2.291   2.338   2.465
  2.501   2.539   2.587   2.697   2.714   2.792   2.817   2.836
  2.982   3.063   3.268   3.434   3.700   3.824   3.976   3.997
  4.014   4.036   4.062   4.105   4.119   4.208   4.253   4.254
  4.384   4.434   6.026   6.044   6.091   6.667   7.570   7.599
  7.685   9.739  23.562  23.762  23.858  25.861  26.010  26.432
 27.875  28.362  28.376  28.390  28.541  28.550  28.580  28.602
 28.691  47.938 127.901 127.912 127.941 151.670 215.726 289.765
289.794 289.9051020.7371901.833
 --------------------------------------------------------------

          Ground-State Mulliken Net Atomic Charges

     Atom                 Charge (a.u.)
  ----------------------------------------
      1 C                    -0.571454
      2 C                    -0.412291
      3 C                     0.174588
      4 H                     0.227025
      5 I                     0.078678
      6 Br                   -0.065533
      7 Cl                    0.217999
      8 H                     0.163212
      9 H                     0.187775
  ----------------------------------------
  Sum of atomic charges =     0.000000

 -----------------------------------------------------------------
                    Cartesian Multipole Moments
 -----------------------------------------------------------------
    Charge (ESU x 10^10)
                 0.0000
    Dipole Moment (Debye)
         X       0.0528      Y      -1.2809      Z      -1.3018
       Tot       1.8271
    Quadrupole Moments (Debye-Ang)
        XX     -79.0119     XY       2.5907     YY     -77.2233
        XZ       0.6866     YZ       0.6237     ZZ     -76.0262
    Octopole Moments (Debye-Ang^2)
       XXX      15.8561    XXY       1.2121    XYY       0.4653
       YYY       3.5359    XXZ      12.4004    XYZ      -0.9002
       YYZ       6.3102    XZZ       0.3330    YZZ      -0.7100
       ZZZ       9.6335
    Hexadecapole Moments (Debye-Ang^3)
      XXXX   -1705.7545   XXXY      69.8043   XXYY    -384.7414
      XYYY      49.1490   YYYY    -433.0935   XXXZ     -16.4370
      XXYZ      -0.1379   XYYZ      -3.5404   YYYZ       7.1000
      XXZZ    -343.2962   XYZZ      20.7308   YYZZ    -117.5983
      XZZZ     -10.8604   YZZZ       7.8797   ZZZZ    -234.1883
 -----------------------------------------------------------------
 Calculating analytic gradient of the SCF energy
 Gradient of SCF Energy
            1           2           3           4           5           6
    1   0.0000266  -0.0001479   0.0004049   0.0000023  -0.0001398  -0.0002327
    2   0.0002007  -0.0001513  -0.0000779  -0.0000860   0.0001660  -0.0001169
    3   0.0000240   0.0002486  -0.0002188   0.0000623   0.0001757  -0.0002012
            7           8           9
    1  -0.0001530   0.0001321   0.0001075
    2   0.0000635   0.0000447  -0.0000427
    3   0.0000796  -0.0000824  -0.0000878
 Max gradient component =       4.049E-04
 RMS gradient           =       1.545E-04
 Gradient time:  CPU 22.20 s  wall 22.21 s
 Geometry Optimization Parameters
   NAtoms,    NIC,     NZ,  NCons,   NDum,   NFix, NCnnct, MaxDiis
        9      69       9       0       0       0       0       0

 Cartesian Hessian Update
 Hessian Updated using BFGS Update


** GEOMETRY OPTIMIZATION IN DELOCALIZED INTERNAL COORDINATES **
   Searching for a Minimum

   Optimization Cycle:   5

                       Coordinates (Angstroms)
     ATOM                X               Y               Z
      1  C        -0.4411957998   -0.5145647748   -1.6195680474
      2  C         0.1662258625   -0.8335543628   -0.2701638617
      3  C        -0.9523787481    0.1588953796   -0.3803354704
      4  H        -0.0739899292   -1.7812371982    0.1903326886
      5  I         2.2104575786   -0.3136818206    0.1839862904
      6  Br       -2.6766164089   -0.4228857099    0.3148452549
      7  Cl       -0.6827327305    1.8932762553   -0.1659542580
      8  H         0.1351836835    0.1082995849   -2.2932545846
      9  H        -1.0546313912   -1.2693256100   -2.0970207412
   Point Group: c1    Number of degrees of freedom:    21


   Energy is -10069.997186869

 Hessian Updated using BFGS Update

 21 Hessian modes will be used to form the next step
  Hessian Eigenvalues:
     0.017158    0.021149    0.023209    0.023867    0.032349    0.043836
     0.062030    0.085583    0.091107    0.099399    0.109022    0.131591
     0.135974    0.180117    0.247519    0.267276    0.275552    0.286950
     0.348123    0.348465    0.355220

 Minimum Search - Taking Simple RFO Step
 Searching for Lamda that Minimizes Along All modes
 Value Taken    Lamda =  -0.00000201
 Step Taken.  Stepsize is  0.007631

                             Maximum     Tolerance    Cnvgd?
         Gradient           0.000205      0.000300     YES
         Displacement       0.003799      0.001200      NO
         Energy change     -0.000012      0.000001      NO


 New Cartesian Coordinates Obtained by Inverse Iteration

 Displacement from previous Coordinates is:  0.008206
 ----------------------------------------------------------------
             Standard Nuclear Orientation (Angstroms)
    I     Atom           X                Y                Z
 ----------------------------------------------------------------
    1      C      -0.4413953767    -0.5146104273    -1.6197907386
    2      C       0.1660662140    -0.8328359031    -0.2704978334
    3      C      -0.9529156472     0.1591223245    -0.3804167943
    4      H      -0.0742686397    -1.7805143215     0.1897122638
    5      I       2.2109007463    -0.3155111584     0.1850817915
    6      Br     -2.6757316561    -0.4233796483     0.3169473954
    7      Cl     -0.6837237071     1.8935431817    -0.1676616915
    8      H       0.1352427683     0.1089439654    -2.2924963224
    9      H      -1.0538525849    -1.2695362695    -2.0980107999
 ----------------------------------------------------------------
 Molecular Point Group                 C1    NOp =  1
 Largest Abelian Subgroup              C1    NOp =  1
 Nuclear Repulsion Energy =   923.0029037867 hartrees
 There are       63 alpha and       63 beta electrons
 Applying Cartesian multipole field
    Component          Value
    ---------          -----
     (2,0,0)        1.00000E-11
     (0,2,0)        2.00000E-11
     (0,0,2)       -3.00000E-11
 Nucleus-field energy     =     0.0000000212 hartrees
 Requested basis set is 6-311++G(d,p)
 There are 89 shells and 227 basis functions
 A cutoff of  1.0D-11 yielded   3228 shell pairs
 There are     22080 function pairs (     24439 Cartesian)
 Smallest overlap matrix eigenvalue = 3.37E-05
 Guess MOs from SCF MO coefficient file

 -----------------------------------------------------------------------
  General SCF calculation program by
  Eric Jon Sundstrom, Paul Horn, Yuezhi Mao, Dmitri Zuev, Alec White,
  David Stuck, Shaama M.S., Shane Yost, Joonho Lee, David Small,
  Daniel Levine, Susi Lehtola, Hugh Burton, Evgeny Epifanovsky
 -----------------------------------------------------------------------
 Exchange:     0.2000 Hartree-Fock + 0.0800 Slater + 0.7200 B88
 Correlation:  0.1900 VWN1RPA + 0.8100 LYP
 Using SG-1 standard quadrature grid
 A restricted SCF calculation will be
 performed using DIIS
 SCF converges when DIIS error is below 1.0e-08
 ---------------------------------------
  Cycle       Energy         DIIS error
 ---------------------------------------
    1  -10069.9971862323      1.47e-05  
    2  -10069.9971881357      2.29e-06  
    3  -10069.9971881642      1.77e-06  
    4  -10069.9971881853      5.33e-07  
    5  -10069.9971881867      2.57e-07  
    6  -10069.9971881873      7.33e-08  
    7  -10069.9971881872      2.29e-08  
    8  -10069.9971881874      6.04e-09  Convergence criterion met
 ---------------------------------------
 SCF time:   CPU 52.25s  wall 52.00s 
 SCF   energy in the final basis set =   -10069.9971881874
 Total energy in the final basis set =   -10069.9971881874

 --------------------------------------------------------------

                    Orbital Energies (a.u.)
 --------------------------------------------------------------

 Alpha MOs
 -- Occupied --
*******-482.847-176.309-165.713-165.710-165.710-101.572 -62.500
-56.321 -56.317 -56.317 -35.805 -31.298 -31.292 -31.292 -22.949
-22.947 -22.947 -22.943 -22.943 -10.316 -10.259 -10.223  -9.487
 -8.709  -7.252  -7.241  -7.241  -6.541  -6.527  -6.527  -6.354
 -4.767  -4.752  -4.752  -2.652  -2.648  -2.648  -2.637  -2.636
 -2.033  -2.028  -2.028  -2.015  -2.015  -0.947  -0.848  -0.799
 -0.690  -0.627  -0.585  -0.522  -0.498  -0.422  -0.416  -0.394
 -0.372  -0.334  -0.322  -0.305  -0.295  -0.273  -0.270
 -- Virtual --
 -0.074  -0.050  -0.015   0.006   0.018   0.022   0.026   0.050
  0.059   0.065   0.072   0.076   0.081   0.090   0.099   0.107
  0.109   0.113   0.123   0.130   0.139   0.142   0.144   0.156
  0.168   0.170   0.193   0.202   0.211   0.239   0.246   0.252
  0.264   0.267   0.285   0.380   0.384   0.396   0.413   0.415
  0.427   0.443   0.444   0.458   0.464   0.472   0.478   0.500
  0.508   0.522   0.550   0.576   0.586   0.600   0.602   0.620
  0.650   0.652   0.656   0.668   0.689   0.711   0.776   0.788
  0.824   0.843   0.874   0.899   0.915   0.945   0.985   1.034
  1.092   1.158   1.241   1.294   1.334   1.353   1.360   1.414
  1.460   1.494   1.510   1.528   1.563   1.616   1.690   1.715
  1.780   1.802   1.854   1.888   1.974   2.006   2.037   2.072
  2.116   2.153   2.189   2.211   2.218   2.291   2.338   2.465
  2.501   2.539   2.587   2.697   2.714   2.792   2.817   2.836
  2.982   3.063   3.268   3.434   3.700   3.825   3.976   3.997
  4.014   4.036   4.062   4.105   4.119   4.208   4.254   4.254
  4.384   4.434   6.026   6.044   6.091   6.668   7.570   7.599
  7.685   9.739  23.562  23.762  23.858  25.861  26.010  26.433
 27.875  28.362  28.376  28.389  28.541  28.550  28.580  28.602
 28.691  47.938 127.901 127.912 127.941 151.670 215.727 289.765
289.793 289.9051020.7371901.833
 --------------------------------------------------------------

          Ground-State Mulliken Net Atomic Charges

     Atom                 Charge (a.u.)
  ----------------------------------------
      1 C                    -0.571247
      2 C                    -0.412088
      3 C                     0.174755
      4 H                     0.226746
      5 I                     0.078511
      6 Br                   -0.065432
      7 Cl                    0.217864
      8 H                     0.163073
      9 H                     0.187817
  ----------------------------------------
  Sum of atomic charges =     0.000000

 -----------------------------------------------------------------
                    Cartesian Multipole Moments
 -----------------------------------------------------------------
    Charge (ESU x 10^10)
                 0.0000
    Dipole Moment (Debye)
         X       0.0510      Y      -1.2807      Z      -1.3019
       Tot       1.8269
    Quadrupole Moments (Debye-Ang)
        XX     -79.0093     XY       2.5873     YY     -77.2248
        XZ       0.6862     YZ       0.6250     ZZ     -76.0247
    Octopole Moments (Debye-Ang^2)
       XXX      15.8349    XXY       1.2368    XYY       0.4397
       YYY       3.7025    XXZ      12.3827    XYZ      -0.8995
       YYZ       6.2525    XZZ       0.3137    YZZ      -0.6655
       ZZZ       9.5058
    Hexadecapole Moments (Debye-Ang^3)
      XXXX   -1705.7469   XXXY      70.0838   XXYY    -384.7789
      XYYY      49.5356   YYYY    -433.3703   XXXZ     -16.4006
      XXYZ      -0.0938   XYYZ      -3.5417   YYYZ       7.3226
      XXZZ    -343.2689   XYZZ      20.8765   YYZZ    -117.6838
      XZZZ     -10.8424   YZZZ       8.1360   ZZZZ    -234.4939
 -----------------------------------------------------------------
 Calculating analytic gradient of the SCF energy
 Gradient of SCF Energy
            1           2           3           4           5           6
    1  -0.0000362  -0.0001865   0.0002637   0.0000390  -0.0000738  -0.0001551
    2   0.0000378  -0.0000319   0.0000316  -0.0000357   0.0001114  -0.0001189
    3  -0.0000776   0.0001977  -0.0001049   0.0000077   0.0002012  -0.0001807
            7           8           9
    1  -0.0001739   0.0001636   0.0001592
    2  -0.0000159   0.0000131   0.0000086
    3   0.0000410   0.0000143  -0.0000987
 Max gradient component =       2.637E-04
 RMS gradient           =       1.204E-04
 Gradient time:  CPU 22.71 s  wall 22.73 s
 Geometry Optimization Parameters
   NAtoms,    NIC,     NZ,  NCons,   NDum,   NFix, NCnnct, MaxDiis
        9      69       9       0       0       0       0       0

 Cartesian Hessian Update
 Hessian Updated using BFGS Update


** GEOMETRY OPTIMIZATION IN DELOCALIZED INTERNAL COORDINATES **
   Searching for a Minimum

   Optimization Cycle:   6

                       Coordinates (Angstroms)
     ATOM                X               Y               Z
      1  C        -0.4413953767   -0.5146104273   -1.6197907386
      2  C         0.1660662140   -0.8328359031   -0.2704978334
      3  C        -0.9529156472    0.1591223245   -0.3804167943
      4  H        -0.0742686397   -1.7805143215    0.1897122638
      5  I         2.2109007463   -0.3155111584    0.1850817915
      6  Br       -2.6757316561   -0.4233796483    0.3169473954
      7  Cl       -0.6837237071    1.8935431817   -0.1676616915
      8  H         0.1352427683    0.1089439654   -2.2924963224
      9  H        -1.0538525849   -1.2695362695   -2.0980107999
   Point Group: c1    Number of degrees of freedom:    21


   Energy is -10069.997188187

 Hessian Updated using BFGS Update

 21 Hessian modes will be used to form the next step
  Hessian Eigenvalues:
     0.015248    0.018546    0.022867    0.023994    0.035319    0.044381
     0.064131    0.082839    0.088319    0.092156    0.109719    0.125703
     0.134133    0.176156    0.250483    0.258288    0.272185    0.288062
     0.348045    0.348146    0.355009

 Minimum Search - Taking Simple RFO Step
 Searching for Lamda that Minimizes Along All modes
 Value Taken    Lamda =   0.00000000
 Step Taken.  Stepsize is  0.006057

                             Maximum     Tolerance    Cnvgd?
         Gradient           0.000110      0.000300     YES
         Displacement       0.002720      0.001200      NO
         Energy change     -0.000001      0.000001      NO


 New Cartesian Coordinates Obtained by Inverse Iteration

 Displacement from previous Coordinates is:  0.005667
 ----------------------------------------------------------------
             Standard Nuclear Orientation (Angstroms)
    I     Atom           X                Y                Z
 ----------------------------------------------------------------
    1      C      -0.4413159184    -0.5146846286    -1.6198310152
    2      C       0.1662773160    -0.8325671284    -0.2708493801
    3      C      -0.9532571919     0.1590592036    -0.3804526173
    4      H      -0.0746538160    -1.7799929483     0.1894809361
    5      I       2.2112140071    -0.3166795299     0.1859995683
    6      Br     -2.6751964564    -0.4236734281     0.3178891126
    7      Cl     -0.6839159849     1.8935436229    -0.1689733837
    8      H       0.1343870694     0.1101011614    -2.2921101440
    9      H      -1.0532169082    -1.2698845810    -2.0982858062
 ----------------------------------------------------------------
 Molecular Point Group                 C1    NOp =  1
 Largest Abelian Subgroup              C1    NOp =  1
 Nuclear Repulsion Energy =   922.9519329201 hartrees
 There are       63 alpha and       63 beta electrons
 Applying Cartesian multipole field
    Component          Value
    ---------          -----
     (2,0,0)        1.00000E-11
     (0,2,0)        2.00000E-11
     (0,0,2)       -3.00000E-11
 Nucleus-field energy     =     0.0000000212 hartrees
 Requested basis set is 6-311++G(d,p)
 There are 89 shells and 227 basis functions
 A cutoff of  1.0D-11 yielded   3228 shell pairs
 There are     22080 function pairs (     24439 Cartesian)
 Smallest overlap matrix eigenvalue = 3.37E-05
 Guess MOs from SCF MO coefficient file

 -----------------------------------------------------------------------
  General SCF calculation program by
  Eric Jon Sundstrom, Paul Horn, Yuezhi Mao, Dmitri Zuev, Alec White,
  David Stuck, Shaama M.S., Shane Yost, Joonho Lee, David Small,
  Daniel Levine, Susi Lehtola, Hugh Burton, Evgeny Epifanovsky
 -----------------------------------------------------------------------
 Exchange:     0.2000 Hartree-Fock + 0.0800 Slater + 0.7200 B88
 Correlation:  0.1900 VWN1RPA + 0.8100 LYP
 Using SG-1 standard quadrature grid
 A restricted SCF calculation will be
 performed using DIIS
 SCF converges when DIIS error is below 1.0e-08
 ---------------------------------------
  Cycle       Energy         DIIS error
 ---------------------------------------
    1  -10069.9971876672      1.07e-05  
    2  -10069.9971886681      1.45e-06  
    3  -10069.9971886816      1.09e-06  
    4  -10069.9971886894      3.84e-07  
    5  -10069.9971886901      1.96e-07  
    6  -10069.9971886904      4.43e-08  
    7  -10069.9971886905      1.12e-08  
    8  -10069.9971886904      3.70e-09  Convergence criterion met
 ---------------------------------------
 SCF time:   CPU 49.08s  wall 49.00s 
 SCF   energy in the final basis set =   -10069.9971886904
 Total energy in the final basis set =   -10069.9971886904

 --------------------------------------------------------------

                    Orbital Energies (a.u.)
 --------------------------------------------------------------

 Alpha MOs
 -- Occupied --
*******-482.847-176.309-165.713-165.710-165.710-101.572 -62.500
-56.321 -56.317 -56.317 -35.805 -31.298 -31.292 -31.292 -22.949
-22.947 -22.947 -22.943 -22.943 -10.316 -10.259 -10.223  -9.487
 -8.709  -7.252  -7.241  -7.241  -6.541  -6.527  -6.527  -6.354
 -4.767  -4.752  -4.752  -2.652  -2.648  -2.648  -2.637  -2.637
 -2.033  -2.028  -2.028  -2.015  -2.015  -0.947  -0.848  -0.799
 -0.690  -0.627  -0.585  -0.522  -0.498  -0.422  -0.416  -0.394
 -0.372  -0.334  -0.322  -0.305  -0.295  -0.273  -0.270
 -- Virtual --
 -0.074  -0.050  -0.015   0.006   0.018   0.022   0.026   0.050
  0.059   0.065   0.072   0.076   0.081   0.090   0.099   0.107
  0.109   0.113   0.124   0.130   0.139   0.142   0.144   0.156
  0.168   0.170   0.193   0.202   0.211   0.239   0.246   0.252
  0.265   0.267   0.285   0.380   0.384   0.396   0.413   0.415
  0.427   0.443   0.445   0.458   0.464   0.472   0.478   0.500
  0.508   0.522   0.550   0.576   0.586   0.600   0.602   0.619
  0.650   0.652   0.656   0.668   0.689   0.711   0.776   0.788
  0.824   0.842   0.874   0.899   0.915   0.946   0.985   1.034
  1.092   1.158   1.241   1.294   1.334   1.353   1.360   1.414
  1.460   1.494   1.510   1.528   1.563   1.616   1.689   1.715
  1.780   1.802   1.854   1.888   1.974   2.006   2.037   2.072
  2.116   2.153   2.189   2.211   2.218   2.291   2.338   2.465
  2.501   2.539   2.588   2.697   2.714   2.792   2.817   2.836
  2.982   3.063   3.268   3.434   3.700   3.825   3.976   3.997
  4.014   4.036   4.062   4.105   4.119   4.208   4.254   4.254
  4.384   4.434   6.026   6.044   6.091   6.668   7.570   7.599
  7.685   9.739  23.562  23.762  23.858  25.861  26.010  26.433
 27.875  28.362  28.376  28.389  28.541  28.550  28.580  28.602
 28.691  47.938 127.901 127.912 127.941 151.670 215.727 289.765
289.793 289.9051020.7371901.833
 --------------------------------------------------------------

          Ground-State Mulliken Net Atomic Charges

     Atom                 Charge (a.u.)
  ----------------------------------------
      1 C                    -0.571184
      2 C                    -0.412083
      3 C                     0.175025
      4 H                     0.226540
      5 I                     0.078482
      6 Br                   -0.065123
      7 Cl                    0.217526
      8 H                     0.163016
      9 H                     0.187801
  ----------------------------------------
  Sum of atomic charges =     0.000000

 -----------------------------------------------------------------
                    Cartesian Multipole Moments
 -----------------------------------------------------------------
    Charge (ESU x 10^10)
                 0.0000
    Dipole Moment (Debye)
         X       0.0491      Y      -1.2806      Z      -1.3018
       Tot       1.8267
    Quadrupole Moments (Debye-Ang)
        XX     -79.0054     XY       2.5872     YY     -77.2270
        XZ       0.6873     YZ       0.6237     ZZ     -76.0237
    Octopole Moments (Debye-Ang^2)
       XXX      15.7864    XXY       1.2571    XYY       0.4171
       YYY       3.8161    XXZ      12.3770    XYZ      -0.8980
       YYZ       6.2185    XZZ       0.2934    YZZ      -0.6274
       ZZZ       9.4362
    Hexadecapole Moments (Debye-Ang^3)
      XXXX   -1705.6874   XXXY      70.2443   XXYY    -384.7945
      XYYY      49.7682   YYYY    -433.5313   XXXZ     -16.4579
      XXYZ      -0.0572   XYYZ      -3.5763   YYYZ       7.4719
      XXZZ    -343.2530   XYZZ      20.9554   YYZZ    -117.7291
      XZZZ     -10.9233   YZZZ       8.2933   ZZZZ    -234.6717
 -----------------------------------------------------------------
 Calculating analytic gradient of the SCF energy
 Gradient of SCF Energy
            1           2           3           4           5           6
    1   0.0000387  -0.0001272   0.0000730   0.0000157  -0.0000444  -0.0000841
    2  -0.0000349  -0.0000395   0.0000806   0.0000138   0.0000869  -0.0001157
    3  -0.0000671   0.0000904  -0.0000491   0.0000175   0.0002121  -0.0001976
            7           8           9
    1  -0.0001563   0.0001218   0.0001627
    2  -0.0000567   0.0000486   0.0000169
    3   0.0000067   0.0000721  -0.0000850
 Max gradient component =       2.121E-04
 RMS gradient           =       9.549E-05
 Gradient time:  CPU 20.90 s  wall 20.90 s
 Geometry Optimization Parameters
   NAtoms,    NIC,     NZ,  NCons,   NDum,   NFix, NCnnct, MaxDiis
        9      69       9       0       0       0       0       0

 Cartesian Hessian Update
 Hessian Updated using BFGS Update


** GEOMETRY OPTIMIZATION IN DELOCALIZED INTERNAL COORDINATES **
   Searching for a Minimum

   Optimization Cycle:   7

                       Coordinates (Angstroms)
     ATOM                X               Y               Z
      1  C        -0.4413159184   -0.5146846286   -1.6198310152
      2  C         0.1662773160   -0.8325671284   -0.2708493801
      3  C        -0.9532571919    0.1590592036   -0.3804526173
      4  H        -0.0746538160   -1.7799929483    0.1894809361
      5  I         2.2112140071   -0.3166795299    0.1859995683
      6  Br       -2.6751964564   -0.4236734281    0.3178891126
      7  Cl       -0.6839159849    1.8935436229   -0.1689733837
      8  H         0.1343870694    0.1101011614   -2.2921101440
      9  H        -1.0532169082   -1.2698845810   -2.0982858062
   Point Group: c1    Number of degrees of freedom:    21


   Energy is -10069.997188690

 Hessian Updated using BFGS Update

 21 Hessian modes will be used to form the next step
  Hessian Eigenvalues:
     0.014149    0.018361    0.022944    0.024959    0.035490    0.043960
     0.063305    0.070241    0.087857    0.091800    0.110354    0.126084
     0.134688    0.177307    0.248788    0.254435    0.271898    0.290236
     0.348069    0.348258    0.358120

 Minimum Search - Taking Simple RFO Step
 Searching for Lamda that Minimizes Along All modes
 Value Taken    Lamda =   0.00000000
 Step Taken.  Stepsize is  0.002354

                             Maximum     Tolerance    Cnvgd?
         Gradient           0.000076      0.000300     YES
         Displacement       0.001367      0.001200      NO
         Energy change     -0.000001      0.000001     YES


                       Distance Matrix (Angstroms)
             C (  1)   C (  2)   C (  3)   H (  4)   I (  5)   Br(  6)
   C (  2)  1.513265
   C (  3)  1.500691  1.499564
   H (  4)  2.238092  1.080540  2.203790
   I (  5)  3.214988  2.157920  3.249781  2.714128
   Br(  6)  2.958592  2.930491  1.947391  2.935799  4.889361
   Cl(  7)  2.821951  2.857427  1.767966  3.740930  3.659627  3.093821
   H (  8)  1.083398  2.230501  2.199955  3.126411  3.261346  3.871792
   H (  9)  1.083360  2.240075  2.236699  2.540014  4.096714  3.030642
             Cl(  7)   H (  8)
   H (  8)  2.891020
   H (  9)  3.723695  1.830937

 Final energy is   -10069.997188690397     


 ******************************
 **  OPTIMIZATION CONVERGED  **
 ******************************

                       Coordinates (Angstroms)
     ATOM                X               Y               Z
      1  C        -0.4413159184   -0.5146846286   -1.6198310152
      2  C         0.1662773160   -0.8325671284   -0.2708493801
      3  C        -0.9532571919    0.1590592036   -0.3804526173
      4  H        -0.0746538160   -1.7799929483    0.1894809361
      5  I         2.2112140071   -0.3166795299    0.1859995683
      6  Br       -2.6751964564   -0.4236734281    0.3178891126
      7  Cl       -0.6839159849    1.8935436229   -0.1689733837
      8  H         0.1343870694    0.1101011614   -2.2921101440
      9  H        -1.0532169082   -1.2698845810   -2.0982858062

Z-matrix Print:
$molecule
0 1
I 
C  1 2.157920
H  2 1.080540 1 109.312652
C  2 1.499564 1 124.393191 3 144.160584 0
C  4 1.500691 2 60.580217 1 109.198762 0
H  5 1.083360 4 119.013804 2 107.671635 0
H  5 1.083398 4 115.775360 2 -108.092039 0
Cl 4 1.767966 2 121.754004 1 1.208017 0
Br 4 1.947391 2 115.852274 1 -142.259419 0
$end


 --------------------------------------------------------------

                    Orbital Energies (a.u.)
 --------------------------------------------------------------

 Alpha MOs
 -- Occupied --
*******-482.847-176.309-165.713-165.710-165.710-101.572 -62.500
-56.321 -56.317 -56.317 -35.805 -31.298 -31.292 -31.292 -22.949
-22.947 -22.947 -22.943 -22.943 -10.316 -10.259 -10.223  -9.487
 -8.709  -7.252  -7.241  -7.241  -6.541  -6.527  -6.527  -6.354
 -4.767  -4.752  -4.752  -2.652  -2.648  -2.648  -2.637  -2.637
 -2.033  -2.028  -2.028  -2.015  -2.015  -0.947  -0.848  -0.799
 -0.690  -0.627  -0.585  -0.522  -0.498  -0.422  -0.416  -0.394
 -0.372  -0.334  -0.322  -0.305  -0.295  -0.273  -0.270
 -- Virtual --
 -0.074  -0.050  -0.015   0.006   0.018   0.022   0.026   0.050
  0.059   0.065   0.072   0.076   0.081   0.090   0.099   0.107
  0.109   0.113   0.124   0.130   0.139   0.142   0.144   0.156
  0.168   0.170   0.193   0.202   0.211   0.239   0.246   0.252
  0.265   0.267   0.285   0.380   0.384   0.396   0.413   0.415
  0.427   0.443   0.445   0.458   0.464   0.472   0.478   0.500
  0.508   0.522   0.550   0.576   0.586   0.600   0.602   0.619
  0.650   0.652   0.656   0.668   0.689   0.711   0.776   0.788
  0.824   0.842   0.874   0.899   0.915   0.946   0.985   1.034
  1.092   1.158   1.241   1.294   1.334   1.353   1.360   1.414
  1.460   1.494   1.510   1.528   1.563   1.616   1.689   1.715
  1.780   1.802   1.854   1.888   1.974   2.006   2.037   2.072
  2.116   2.153   2.189   2.211   2.218   2.291   2.338   2.465
  2.501   2.539   2.588   2.697   2.714   2.792   2.817   2.836
  2.982   3.063   3.268   3.434   3.700   3.825   3.976   3.997
  4.014   4.036   4.062   4.105   4.119   4.208   4.254   4.254
  4.384   4.434   6.026   6.044   6.091   6.668   7.570   7.599
  7.685   9.739  23.562  23.762  23.858  25.861  26.010  26.433
 27.875  28.362  28.376  28.389  28.541  28.550  28.580  28.602
 28.691  47.938 127.901 127.912 127.941 151.670 215.727 289.765
289.793 289.9051020.7371901.833
 --------------------------------------------------------------

          Ground-State Mulliken Net Atomic Charges

     Atom                 Charge (a.u.)
  ----------------------------------------
      1 C                    -0.571184
      2 C                    -0.412083
      3 C                     0.175025
      4 H                     0.226540
      5 I                     0.078482
      6 Br                   -0.065123
      7 Cl                    0.217526
      8 H                     0.163016
      9 H                     0.187801
  ----------------------------------------
  Sum of atomic charges =     0.000000

 -----------------------------------------------------------------
                    Cartesian Multipole Moments
 -----------------------------------------------------------------
    Charge (ESU x 10^10)
                 0.0000
    Dipole Moment (Debye)
         X       0.0491      Y      -1.2806      Z      -1.3018
       Tot       1.8267
    Quadrupole Moments (Debye-Ang)
        XX     -79.0054     XY       2.5872     YY     -77.2270
        XZ       0.6873     YZ       0.6237     ZZ     -76.0237
    Octopole Moments (Debye-Ang^2)
       XXX      15.7864    XXY       1.2571    XYY       0.4171
       YYY       3.8161    XXZ      12.3770    XYZ      -0.8980
       YYZ       6.2185    XZZ       0.2934    YZZ      -0.6274
       ZZZ       9.4362
    Hexadecapole Moments (Debye-Ang^3)
      XXXX   -1705.6874   XXXY      70.2443   XXYY    -384.7945
      XYYY      49.7682   YYYY    -433.5313   XXXZ     -16.4579
      XXYZ      -0.0572   XYYZ      -3.5763   YYYZ       7.4719
      XXZZ    -343.2530   XYZZ      20.9554   YYZZ    -117.7291
      XZZZ     -10.9233   YZZZ       8.2933   ZZZZ    -234.6717
 -----------------------------------------------------------------
Archival summary:
1\1\TWL02\OPT\ProcedureUnspecified\BasisUnspecified\1r1l133\taweetha\ThuOct1103:59:212018ThuOct1103:59:212018\0\\#,OPT,ProcedureUnspecified,BasisUnspecified,\\0,1\I\C,1,2.15792\H,2,1.08054,1,109.313\C,2,1.49956,1,124.393,3,144.161,0\C,4,1.50069,2,60.5802,1,109.199,0\H,5,1.08336,4,119.014,2,107.672,0\H,5,1.0834,4,115.775,2,-108.092,0\Cl,4,1.76797,2,121.754,1,1.20802,0\Br,4,1.94739,2,115.852,1,-142.259,0\\\@

 Total job time:  653.99s(wall), 617.08s(cpu) 
 Thu Oct 11 03:59:21 2018

        *************************************************************
        *                                                           *
        *  Thank you very much for using Q-Chem.  Have a nice day.  *
        *                                                           *
        *************************************************************


 
User input: 2 of 2 
 
Q-Chem Developer Version!
                  Welcome to Q-Chem
     A Quantum Leap Into The Future Of Chemistry


 Q-Chem 5.1, Q-Chem, Inc., Pleasanton, CA (2018)

 Yihan Shao,  Zhengting Gan,  E. Epifanovsky,  A. T. B. Gilbert,  M. Wormit,  
 J. Kussmann,  A. W. Lange,  A. Behn,  Jia Deng,  Xintian Feng,  D. Ghosh,  
 M. Goldey,  P. R. Horn,  L. D. Jacobson,  I. Kaliman,  T. Kus,  A. Landau,  
 Jie Liu,  E. I. Proynov,  R. M. Richard,  R. P. Steele,  E. J. Sundstrom,  
 H. L. Woodcock III,  P. M. Zimmerman,  D. Zuev,  B. Albrecht,  E. Alguire,  
 S. A. Baeppler,  D. Barton,  Z. Benda,  Y. A. Bernard,  E. J. Berquist,  
 K. B. Bravaya,  H. Burton,  D. Casanova,  Chun-Min Chang,  Yunqing Chen,  
 A. Chien,  K. D. Closser,  M. P. Coons,  S. Coriani,  S. Dasgupta,  
 A. L. Dempwolff,  M. Diedenhofen,  Hainam Do,  R. G. Edgar,  Po-Tung Fang,  
 S. Faraji,  S. Fatehi,  Qingguo Feng,  K. D. Fenk,  J. Fosso-Tande,  
 Qinghui Ge,  A. Ghysels,  G. Gidofalvi,  J. Gomes,  J. Gonthier,  A. Gunina,  
 D. Hait,  M. W. D. Hanson-Heine,  P. H. P. Harbach,  A. W. Hauser,  
 J. E. Herr,  E. G. Hohenstein,  Z. C. Holden,  Kerwin Hui,  B. C. Huynh,  
 T.-C. Jagau,  Hyunjun Ji,  B. Kaduk,  K. Khistyaev,  Jaehoon Kim,  
 P. Klunzinger,  K. Koh,  D. Kosenkov,  L. Koulias,  T. Kowalczyk,  
 C. M. Krauter,  A. Kunitsa,  Ka Un Lao,  A. Laurent,  K. V. Lawler,  
 Joonho Lee,  D. Lefrancois,  S. Lehtola,  D. S. Levine,  Yi-Pei Li,  
 You-Sheng Lin,  Fenglai Liu,  E. Livshits,  A. Luenser,  P. Manohar,  
 E. Mansoor,  S. F. Manzer,  Shan-Ping Mao,  Yuezhi Mao,  N. Mardirossian,  
 A. V. Marenich,  T. Markovich,  L. A. Martinez-Martinez,  S. A. Maurer,  
 N. J. Mayhall,  S. C. McKenzie,  J.-M. Mewes,  A. F. Morrison,  
 J. W. Mullinax,  K. Nanda,  T. S. Nguyen-Beck,  R. Olivares-Amaya,  
 J. A. Parkhill,  T. M. Perrine,  F. Plasser,  P. Pokhilko,  S. Prager,  
 A. Prociuk,  E. Ramos,  D. R. Rehn,  F. Rob,  M. Schneider,  N. Sergueev,  
 S. M. Sharada,  S. Sharma,  D. W. Small,  T. Stauch,  T. Stein,  
 Yu-Chuan Su,  A. J. W. Thom,  A. Tkatchenko,  T. Tsuchimochi,  N. M. Tubman,  
 L. Vogt,  M. L. Vidal,  O. Vydrov,  M. A. Watson,  J. Wenzel,  
 M. de Wergifosse,  T. A. Wesolowski,  A. White,  J. Witte,  A. Yamada,  
 Jun Yang,  K. Yao,  S. Yeganeh,  S. R. Yost,  Zhi-Qiang You,  A. Zech,  
 Igor Ying Zhang,  Xing Zhang,  Yan Zhao,  Ying Zhu,  B. R. Brooks,  
 G. K. L. Chan,  C. J. Cramer,  M. S. Gordon,  W. J. Hehre,  A. Klamt,  
 M. W. Schmidt,  C. D. Sherrill,  D. G. Truhlar,  A. Aspuru-Guzik,  R. Baer,  
 A. T. Bell,  N. A. Besley,  Jeng-Da Chai,  A. E. DePrince, III,  
 R. A. DiStasio Jr.,  A. Dreuw,  B. D. Dunietz,  T. R. Furlani,  
 Chao-Ping Hsu,  Yousung Jung,  Jing Kong,  D. S. Lambrecht,  WanZhen Liang,  
 C. Ochsenfeld,  V. A. Rassolov,  L. V. Slipchenko,  J. E. Subotnik,  
 T. Van Voorhis,  J. M. Herbert,  A. I. Krylov,  P. M. W. Gill,  M. Head-Gordon

 Contributors to earlier versions of Q-Chem not listed above: 
 R. D. Adamson,  B. Austin,  J. Baker,  G. J. O. Beran,  K. Brandhorst,  
 S. T. Brown,  E. F. C. Byrd,  A. K. Chakraborty,  C.-L. Cheng,  
 Siu Hung Chien,  D. M. Chipman,  D. L. Crittenden,  H. Dachsel,  
 R. J. Doerksen,  A. D. Dutoi,  L. Fusti-Molnar,  W. A. Goddard III,  
 A. Golubeva-Zadorozhnaya,  S. R. Gwaltney,  G. Hawkins,  A. Heyden,  
 S. Hirata,  G. Kedziora,  F. J. Keil,  C. Kelley,  Jihan Kim,  R. A. King,  
 R. Z. Khaliullin,  P. P. Korambath,  W. Kurlancheek,  A. M. Lee,  M. S. Lee,  
 S. V. Levchenko,  Ching Yeh Lin,  D. Liotard,  R. C. Lochan,  I. Lotan,  
 P. E. Maslen,  N. Nair,  D. P. O'Neill,  D. Neuhauser,  E. Neuscamman,  
 C. M. Oana,  R. Olson,  B. Peters,  R. Peverati,  P. A. Pieniazek,  
 Y. M. Rhee,  J. Ritchie,  M. A. Rohrdanz,  E. Rosta,  N. J. Russ,  
 H. F. Schaefer III,  N. E. Schultz,  N. Shenvi,  A. C. Simmonett,  A. Sodt,  
 D. Stuck,  K. S. Thanthiriwatte,  V. Vanovschi,  Tao Wang,  A. Warshel,  
 C. F. Williams,  Q. Wu,  X. Xu,  W. Zhang

 Please cite Q-Chem as follows:
 Y. Shao et al., Mol. Phys. 113, 184-215 (2015)
 DOI: 10.1080/00268976.2014.952696

 Q-Chem 5.1.1 for Intel X86 EM64T Linux

 Parts of Q-Chem use Armadillo 8.300.2 (Tropical Shenanigans).
 http://arma.sourceforge.net/

 Q-Chem begins on Thu Oct 11 03:59:21 2018  

Host: 
0

     Scratch files written to /scratch/taweetham/qchem2997//
The previous job contains 0 fragments, simply inherited here
Input Ideriv = 2
Curr. Ideriv = -1
Max.  Ideriv = 2

Checking the input file for inconsistencies... 	...done.

--------------------------------------------------------------
User input:
--------------------------------------------------------------

$molecule
read
$end

$rem
   job_type 	frequency
   basis 	6-311++g**
   method	b3lyp	
$end


--------------------------------------------------------------
 ----------------------------------------------------------------
             Standard Nuclear Orientation (Angstroms)
    I     Atom           X                Y                Z
 ----------------------------------------------------------------
    1      C      -0.4588587185    -0.2905498716    -1.6582549845
    2      C       0.1674250577    -0.7191389754    -0.3490375520
    3      C      -0.9921128966     0.2317087737    -0.3563489506
    4      H      -0.0325367878    -1.7176553055     0.0122765688
    5      I       2.1917129154    -0.1690422163     0.1571929009
    6      Br     -2.6856068862    -0.4893781823     0.2796109786
    7      Cl     -0.7927552316     1.9451686454     0.0309702231
    8      H       0.0877703740     0.4226354819    -2.2634935551
    9      H      -1.0416588025    -1.0174928660    -2.2110358826
 ----------------------------------------------------------------
 Molecular Point Group                 C1    NOp =  1
 Largest Abelian Subgroup              C1    NOp =  1
 Nuclear Repulsion Energy =   922.9519329201 hartrees
 There are       63 alpha and       63 beta electrons
 Requested basis set is 6-311++G(d,p)
 There are 89 shells and 227 basis functions

 Total QAlloc Memory Limit   2000 MB
 Mega-Array Size       188 MB
 MEM_STATIC part       192 MB

                       Distance Matrix (Angstroms)
             C (  1)   C (  2)   C (  3)   H (  4)   I (  5)   Br(  6)
   C (  2)  1.513265
   C (  3)  1.500691  1.499564
   H (  4)  2.238092  1.080540  2.203790
   I (  5)  3.214988  2.157920  3.249781  2.714128
   Br(  6)  2.958592  2.930491  1.947391  2.935799  4.889361
   Cl(  7)  2.821951  2.857427  1.767966  3.740930  3.659627  3.093821
   H (  8)  1.083398  2.230501  2.199955  3.126411  3.261346  3.871792
   H (  9)  1.083360  2.240075  2.236699  2.540014  4.096714  3.030642
             Cl(  7)   H (  8)
   H (  8)  2.891020
   H (  9)  3.723695  1.830937

 A cutoff of  1.0D-11 yielded   3228 shell pairs
 There are     22080 function pairs (     24439 Cartesian)
 Smallest overlap matrix eigenvalue = 3.37E-05
 Guess from superposition of atomic densities
 Warning:  Energy on first SCF cycle will be non-variational
 SAD guess density has 126.000000 electrons

 -----------------------------------------------------------------------
  General SCF calculation program by
  Eric Jon Sundstrom, Paul Horn, Yuezhi Mao, Dmitri Zuev, Alec White,
  David Stuck, Shaama M.S., Shane Yost, Joonho Lee, David Small,
  Daniel Levine, Susi Lehtola, Hugh Burton, Evgeny Epifanovsky
 -----------------------------------------------------------------------
 Exchange:     0.2000 Hartree-Fock + 0.0800 Slater + 0.7200 B88
 Correlation:  0.1900 VWN1RPA + 0.8100 LYP
 Using SG-1 standard quadrature grid
 A restricted SCF calculation will be
 performed using DIIS
 SCF converges when DIIS error is below 1.0e-08
 ---------------------------------------
  Cycle       Energy         DIIS error
 ---------------------------------------
    1  -10070.9385341125      3.60e-02  
    2  -10069.9469532079      3.08e-03  
    3  -10069.9069027697      3.86e-03  
    4  -10069.9940693466      6.42e-04  
    5  -10069.9965823580      2.76e-04  
    6  -10069.9970284725      8.65e-05  
    7  -10069.9970703877      2.66e-05  
    8  -10069.9970747059      6.83e-06  
    9  -10069.9970749880      1.13e-06  
   10  -10069.9970749957      3.77e-07  
   11  -10069.9970749965      8.23e-08  
   12  -10069.9970749966      3.10e-08  
   13  -10069.9970749967      4.33e-09  Convergence criterion met
 ---------------------------------------
 SCF time:   CPU 75.83s  wall 76.00s 
 SCF   energy in the final basis set =   -10069.9970749967
 Total energy in the final basis set =   -10069.9970749967

 --------------------------------------------------------------

                    Orbital Energies (a.u.)
 --------------------------------------------------------------

 Alpha MOs
 -- Occupied --
*******-482.847-176.309-165.713-165.710-165.710-101.572 -62.500
-56.321 -56.317 -56.317 -35.805 -31.298 -31.292 -31.292 -22.949
-22.947 -22.947 -22.943 -22.943 -10.316 -10.259 -10.223  -9.487
 -8.709  -7.252  -7.241  -7.241  -6.541  -6.527  -6.527  -6.354
 -4.767  -4.752  -4.752  -2.652  -2.648  -2.648  -2.637  -2.637
 -2.033  -2.028  -2.028  -2.015  -2.015  -0.947  -0.848  -0.799
 -0.690  -0.627  -0.585  -0.522  -0.498  -0.422  -0.416  -0.394
 -0.372  -0.334  -0.322  -0.305  -0.295  -0.273  -0.270
 -- Virtual --
 -0.074  -0.050  -0.015   0.006   0.018   0.022   0.026   0.050
  0.059   0.065   0.072   0.076   0.081   0.090   0.099   0.106
  0.109   0.113   0.124   0.130   0.139   0.142   0.144   0.155
  0.168   0.170   0.193   0.202   0.211   0.239   0.246   0.252
  0.264   0.267   0.285   0.380   0.384   0.396   0.413   0.415
  0.427   0.443   0.445   0.458   0.464   0.472   0.478   0.500
  0.508   0.522   0.549   0.576   0.586   0.600   0.602   0.619
  0.650   0.652   0.656   0.668   0.689   0.711   0.776   0.788
  0.824   0.842   0.874   0.899   0.915   0.946   0.985   1.033
  1.092   1.158   1.241   1.293   1.334   1.353   1.360   1.414
  1.460   1.494   1.510   1.528   1.563   1.616   1.689   1.715
  1.780   1.802   1.854   1.888   1.974   2.006   2.037   2.073
  2.116   2.153   2.189   2.211   2.218   2.291   2.338   2.465
  2.501   2.539   2.588   2.697   2.714   2.792   2.817   2.836
  2.982   3.063   3.268   3.434   3.700   3.825   3.976   3.997
  4.014   4.036   4.062   4.105   4.119   4.208   4.254   4.254
  4.384   4.434   6.026   6.044   6.091   6.668   7.570   7.599
  7.684   9.739  23.562  23.762  23.858  25.861  26.010  26.432
 27.875  28.362  28.376  28.390  28.541  28.550  28.580  28.602
 28.691  47.938 127.901 127.912 127.940 151.670 215.727 289.765
289.793 289.9051020.7371901.833
 --------------------------------------------------------------

          Ground-State Mulliken Net Atomic Charges

     Atom                 Charge (a.u.)
  ----------------------------------------
      1 C                    -0.569396
      2 C                    -0.410659
      3 C                     0.171618
      4 H                     0.226613
      5 I                     0.078410
      6 Br                   -0.065169
      7 Cl                    0.217894
      8 H                     0.162989
      9 H                     0.187699
  ----------------------------------------
  Sum of atomic charges =     0.000000

 -----------------------------------------------------------------
                    Cartesian Multipole Moments
 -----------------------------------------------------------------
    Charge (ESU x 10^10)
                 0.0000
    Dipole Moment (Debye)
         X       0.0951      Y      -1.1385      Z      -1.4267
       Tot       1.8278
    Quadrupole Moments (Debye-Ang)
        XX     -79.2157     XY       2.4708     YY     -77.3065
        XZ       0.9741     YZ       0.4155     ZZ     -75.9275
    Octopole Moments (Debye-Ang^2)
       XXX      23.2296    XXY      -5.4267    XYY       3.3338
       YYY     -15.2193    XXZ      11.9996    XYZ      -0.5541
       YYZ       6.1883    XZZ       2.5104    YZZ      -5.8748
       ZZZ       8.0478
    Hexadecapole Moments (Debye-Ang^3)
      XXXX   -1718.0754   XXXY      50.2220   XXYY    -382.8565
      XYYY      21.8785   YYYY    -430.9366   XXXZ      -9.4081
      XXYZ      -3.4816   XYYZ      -3.2203   YYYZ       0.1573
      XXZZ    -345.0004   XYZZ      11.9375   YYZZ    -116.5321
      XZZZ      -4.1941   YZZZ      -3.4979   ZZZZ    -233.5813
 -----------------------------------------------------------------
 Calculating MO derivatives via CPSCF
   1         3          27      0.125260    0.025675
   2         3          27      0.017877    0.003637
   3         3          27      0.002032    0.000648
   4         5          25      0.000156    0.000058
   5        27           3      0.000009    0.000006
   6        30           0      0.000000    0.000000    Roots Converged
 Time for AOints: 40.7 s (CPU) 40.7 s (wall)
 ------------------------------------------------------------------------------
                     AOints        : Timing summary (seconds)
 ------------------------------------------------------------------------------
     job step          cpu (% of tot)      sys (% of tot)     wall (% of tot)
 ------------------------------------------------------------------------------
  cpscf_lag         0.2534E+03 (42.6)   0.3430E-03 (16.7)   0.2536E+03 (42.6)
  iterzp            0.3007E+03 (50.5)   0.1715E-02 (83.3)   0.3009E+03 (50.5)
  make_fx           0.0000E+00 ( 0.0)   0.0000E+00 ( 0.0)   0.0000E+00 ( 0.0)
  AOints            0.4069E+02 ( 6.8)   0.0000E+00 ( 0.0)   0.4073E+02 ( 6.8)
 ------------------------------------------------------------------------------
   Grand Totals     0.5955E+03          0.2058E-02          0.5959E+03
 ------------------------------------------------------------------------------
 Calculating analytic Hessian of the SCF energy
 Polarizability Matrix (a.u.)
            1           2           3
    1-128.0556719  -4.2989518  -1.1568203
    2  -4.2989518 -87.1792423  -1.6206560
    3  -1.1568203  -1.6206560 -78.9709150

 Direct stationary perturbation theory relativistic correction:

 rels  =     114.544979098277
 relv  =    -381.911093215102
 rel2e =      52.145364320398
 E_rel =    -215.220749796427

 Hessian of the SCF Energy
            1           2           3           4           5           6
    1   0.3777899   0.2165758  -0.0024604  -0.0590612   0.0010971  -0.0483660
    2   0.2165758   0.4908705   0.0017149  -0.0049243  -0.0634296   0.0268338
    3  -0.0024604   0.0017149   0.6008248  -0.0766239   0.0662081  -0.1614333
    4  -0.0590612  -0.0049243  -0.0766239   0.3032595  -0.0101535   0.0536512
    5   0.0010971  -0.0634296   0.0662081  -0.0101535   0.5305839  -0.1437235
    6  -0.0483660   0.0268338  -0.1614333   0.0536512  -0.1437235   0.2846638
    7  -0.0493451   0.0027309   0.0751717  -0.1458709   0.0817274  -0.0154985
    8  -0.0018074  -0.0636831  -0.0670155   0.0793447  -0.1192223   0.0206849
    9   0.0405882  -0.0413704  -0.1766722   0.0103288  -0.0040080  -0.0114410
   10  -0.0012317   0.0032817  -0.0033895  -0.0447790  -0.0615663   0.0232874
   11   0.0036864   0.0037856  -0.0021691  -0.0492597  -0.3059732   0.0982854
   12   0.0077543   0.0272500  -0.0083473   0.0181029   0.0945648  -0.0703887
   13  -0.0120349   0.0018330  -0.0041542  -0.0385953  -0.0216901  -0.0109516
   14  -0.0009132  -0.0009601   0.0004289  -0.0181865  -0.0244228  -0.0082456
   15  -0.0167654  -0.0059651  -0.0009418  -0.0119008  -0.0099271  -0.0163862
   16  -0.0125274   0.0005622   0.0054390  -0.0211995  -0.0056813   0.0137675
   17  -0.0026928   0.0006365  -0.0012183   0.0039507   0.0025119  -0.0002358
   18   0.0197836   0.0092569  -0.0038888   0.0008580  -0.0047586  -0.0001251
   19   0.0000147   0.0006829   0.0022625   0.0042787   0.0126410   0.0022750
   20   0.0018509  -0.0163937  -0.0058260  -0.0030449  -0.0224306  -0.0067143
   21  -0.0042214  -0.0243479  -0.0022922   0.0044710   0.0031178  -0.0001338
   22  -0.1151319  -0.1063463   0.0828091   0.0104579   0.0176156  -0.0127568
   23  -0.1060696  -0.1721119   0.1060534  -0.0066397  -0.0108485   0.0059840
   24   0.0789430   0.1035624  -0.1318801   0.0076896   0.0088368  -0.0112024
   25  -0.1284725  -0.1143959  -0.0790543  -0.0084903  -0.0139898  -0.0054083
   26  -0.1117272  -0.1787142  -0.0981765   0.0089131   0.0132313   0.0071311
   27  -0.0752559  -0.0969345  -0.1153691  -0.0065769  -0.0103104  -0.0135533
            7           8           9          10          11          12
    1  -0.0493451  -0.0018074   0.0405882  -0.0012317   0.0036864   0.0077543
    2   0.0027309  -0.0636831  -0.0413704   0.0032817   0.0037856   0.0272500
    3   0.0751717  -0.0670155  -0.1766722  -0.0033895  -0.0021691  -0.0083473
    4  -0.1458709   0.0793447   0.0103288  -0.0447790  -0.0492597   0.0181029
    5   0.0817274  -0.1192223  -0.0040080  -0.0615663  -0.3059732   0.0945648
    6  -0.0154985   0.0206849  -0.0114410   0.0232874   0.0982854  -0.0703887
    7   0.3274059  -0.0568298  -0.0750690   0.0019620  -0.0043461  -0.0038734
    8  -0.0568298   0.3560441   0.0672963   0.0185508  -0.0135258  -0.0110415
    9  -0.0750690   0.0672963   0.2882005  -0.0059346   0.0066031   0.0013530
   10   0.0019620   0.0185508  -0.0059346   0.0591026   0.0505618  -0.0142240
   11  -0.0043461  -0.0135258   0.0066031   0.0505618   0.3147596  -0.1020616
   12  -0.0038734  -0.0110415   0.0013530  -0.0142240  -0.1020616   0.0751783
   13  -0.0160150  -0.0059230  -0.0088673  -0.0137570   0.0000681  -0.0052812
   14   0.0048598   0.0020314   0.0021595  -0.0148513   0.0002656  -0.0058522
   15   0.0004340   0.0038792  -0.0023129   0.0010089  -0.0002683   0.0012582
   16  -0.0865405  -0.0196401   0.0264815  -0.0005772  -0.0017431  -0.0019193
   17  -0.0254320  -0.0299865   0.0104755   0.0013940   0.0010118   0.0000192
   18   0.0226282   0.0067293  -0.0358993   0.0004480  -0.0002354   0.0007038
   19  -0.0318708  -0.0156354  -0.0040435  -0.0011654   0.0012440   0.0020001
   20  -0.0029050  -0.1330857  -0.0290418   0.0018014  -0.0015849  -0.0037747
   21  -0.0001484  -0.0232911  -0.0374659  -0.0009983   0.0006647   0.0004263
   22  -0.0100337  -0.0119911   0.0089312  -0.0008231  -0.0003314  -0.0047190
   23   0.0089159   0.0106786  -0.0107512   0.0006363   0.0007763   0.0026220
   24   0.0062945   0.0111151  -0.0140019   0.0006415  -0.0013827  -0.0021486
   25   0.0103081   0.0139314   0.0075847   0.0012688   0.0001201   0.0021596
   26  -0.0087210  -0.0092506  -0.0013629   0.0001915   0.0004851  -0.0017260
   27  -0.0099391  -0.0083566  -0.0117603  -0.0008395   0.0005639   0.0019650
           13          14          15          16          17          18
    1  -0.0120349  -0.0009132  -0.0167654  -0.0125274  -0.0026928   0.0197836
    2   0.0018330  -0.0009601  -0.0059651   0.0005622   0.0006365   0.0092569
    3  -0.0041542   0.0004289  -0.0009418   0.0054390  -0.0012183  -0.0038888
    4  -0.0385953  -0.0181865  -0.0119008  -0.0211995   0.0039507   0.0008580
    5  -0.0216901  -0.0244228  -0.0099271  -0.0056813   0.0025119  -0.0047586
    6  -0.0109516  -0.0082456  -0.0163862   0.0137675  -0.0002358  -0.0001251
    7  -0.0160150   0.0048598   0.0004340  -0.0865405  -0.0254320   0.0226282
    8  -0.0059230   0.0020314   0.0038792  -0.0196401  -0.0299865   0.0067293
    9  -0.0088673   0.0021595  -0.0023129   0.0264815   0.0104755  -0.0358993
   10  -0.0137570  -0.0148513   0.0010089  -0.0005772   0.0013940   0.0004480
   11   0.0000681   0.0002656  -0.0002683  -0.0017431   0.0010118  -0.0002354
   12  -0.0052812  -0.0058522   0.0012582  -0.0019193   0.0000192   0.0007038
   13   0.0835542   0.0245765   0.0272421  -0.0021630   0.0006772  -0.0001853
   14   0.0245765   0.0218337   0.0111692   0.0000316   0.0002867   0.0001921
   15   0.0272421   0.0111692   0.0164636   0.0010787  -0.0004121   0.0002801
   16  -0.0021630   0.0000316   0.0010787   0.1317169   0.0429946  -0.0449208
   17   0.0006772   0.0002867  -0.0004121   0.0429946   0.0446981  -0.0129815
   18  -0.0001853   0.0001921   0.0002801  -0.0449208  -0.0129815   0.0344946
   19  -0.0014885   0.0040076  -0.0004090  -0.0087346  -0.0216476  -0.0006947
   20   0.0003840  -0.0000374   0.0011805  -0.0163314  -0.0200974   0.0020583
   21   0.0008865   0.0000631   0.0010579   0.0006971   0.0045110   0.0034712
   22   0.0019169   0.0005130   0.0015154  -0.0018582   0.0001817   0.0031699
   23  -0.0014645   0.0005885  -0.0015728   0.0015710   0.0003696  -0.0023440
   24   0.0000644   0.0003239   0.0009938  -0.0009736   0.0000680  -0.0003777
   25  -0.0014174  -0.0000375  -0.0022040   0.0018835   0.0005740  -0.0010869
   26   0.0015388   0.0004145   0.0019165  -0.0017635   0.0005692   0.0020829
   27   0.0012467  -0.0002389  -0.0004127   0.0003499  -0.0002260   0.0013413
           19          20          21          22          23          24
    1   0.0000147   0.0018509  -0.0042214  -0.1151319  -0.1060696   0.0789430
    2   0.0006829  -0.0163937  -0.0243479  -0.1063463  -0.1721119   0.1035624
    3   0.0022625  -0.0058260  -0.0022922   0.0828091   0.1060534  -0.1318801
    4   0.0042787  -0.0030449   0.0044710   0.0104579  -0.0066397   0.0076896
    5   0.0126410  -0.0224306   0.0031178   0.0176156  -0.0108485   0.0088368
    6   0.0022750  -0.0067143  -0.0001338  -0.0127568   0.0059840  -0.0112024
    7  -0.0318708  -0.0029050  -0.0001484  -0.0100337   0.0089159   0.0062945
    8  -0.0156354  -0.1330857  -0.0232911  -0.0119911   0.0106786   0.0111151
    9  -0.0040435  -0.0290418  -0.0374659   0.0089312  -0.0107512  -0.0140019
   10  -0.0011654   0.0018014  -0.0009983  -0.0008231   0.0006363   0.0006415
   11   0.0012440  -0.0015849   0.0006647  -0.0003314   0.0007763  -0.0013827
   12   0.0020001  -0.0037747   0.0004263  -0.0047190   0.0026220  -0.0021486
   13  -0.0014885   0.0003840   0.0008865   0.0019169  -0.0014645   0.0000644
   14   0.0040076  -0.0000374   0.0000631   0.0005130   0.0005885   0.0003239
   15  -0.0004090   0.0011805   0.0010579   0.0015154  -0.0015728   0.0009938
   16  -0.0087346  -0.0163314   0.0006971  -0.0018582   0.0015710  -0.0009736
   17  -0.0216476  -0.0200974   0.0045110   0.0001817   0.0003696   0.0000680
   18  -0.0006947   0.0020583   0.0034712   0.0031699  -0.0023440  -0.0003777
   19   0.0379270   0.0176411  -0.0013321   0.0010543   0.0006567   0.0004637
   20   0.0176411   0.1941480   0.0417127  -0.0018545   0.0012031  -0.0000499
   21  -0.0013321   0.0417127   0.0337735  -0.0025363   0.0005712   0.0016047
   22   0.0010543  -0.0018545  -0.0025363   0.1195222   0.1097249  -0.0852213
   23   0.0006567   0.0012031   0.0005712   0.1097249   0.1784810  -0.1119459
   24   0.0004637  -0.0000499   0.0016047  -0.0852213  -0.1119459   0.1450059
   25  -0.0000154   0.0024583   0.0031819  -0.0051044  -0.0073311  -0.0079018
   26   0.0004097  -0.0017213  -0.0030015  -0.0075119  -0.0091367  -0.0105276
   27  -0.0005221   0.0004552  -0.0004418   0.0088078   0.0113834   0.0120063
           25          26          27
    1  -0.1284725  -0.1117272  -0.0752559
    2  -0.1143959  -0.1787142  -0.0969345
    3  -0.0790543  -0.0981765  -0.1153691
    4  -0.0084903   0.0089131  -0.0065769
    5  -0.0139898   0.0132313  -0.0103104
    6  -0.0054083   0.0071311  -0.0135533
    7   0.0103081  -0.0087210  -0.0099391
    8   0.0139314  -0.0092506  -0.0083566
    9   0.0075847  -0.0013629  -0.0117603
   10   0.0012688   0.0001915  -0.0008395
   11   0.0001201   0.0004851   0.0005639
   12   0.0021596  -0.0017260   0.0019650
   13  -0.0014174   0.0015388   0.0012467
   14  -0.0000375   0.0004145  -0.0002389
   15  -0.0022040   0.0019165  -0.0004127
   16   0.0018835  -0.0017635   0.0003499
   17   0.0005740   0.0005692  -0.0002260
   18  -0.0010869   0.0020829   0.0013413
   19  -0.0000154   0.0004097  -0.0005221
   20   0.0024583  -0.0017213   0.0004552
   21   0.0031819  -0.0030015  -0.0004418
   22  -0.0051044  -0.0075119   0.0088078
   23  -0.0073311  -0.0091367   0.0113834
   24  -0.0079018  -0.0105276   0.0120063
   25   0.1300396   0.1186705   0.0827290
   26   0.1186705   0.1841226   0.1036640
   27   0.0827290   0.1036640   0.1262246
 Gradient time:  CPU 751.44 s  wall 751.97 s
 **********************************************************************
 **                                                                  **
 **                       VIBRATIONAL ANALYSIS                       **
 **                       --------------------                       **
 **                                                                  **
 **        VIBRATIONAL FREQUENCIES (CM**-1) AND NORMAL MODES         **
 **     FORCE CONSTANTS (mDYN/ANGSTROM) AND REDUCED MASSES (AMU)     **
 **                  INFRARED INTENSITIES (KM/MOL)                   **
 **                                                                  **
 **********************************************************************


 Mode:                 1                      2                      3
 Frequency:        80.80                 105.48                 185.54
 Force Cnst:      0.0389                 0.1762                 0.1709
 Red. Mass:      10.1090                26.8728                 8.4269
 IR Active:          YES                    YES                    YES
 IR Intens:        0.417                  0.052                  0.799
 Raman Active:       YES                    YES                    YES
               X      Y      Z        X      Y      Z        X      Y      Z
 C         -0.042  0.256 -0.258    0.034 -0.217 -0.099    0.095 -0.117  0.232
 C          0.020  0.134 -0.330    0.061 -0.299 -0.128   -0.049 -0.011  0.333
 C         -0.000  0.093 -0.166    0.139 -0.228 -0.053    0.080  0.135  0.112
 H         -0.029  0.087 -0.487    0.099 -0.318 -0.160   -0.163  0.098  0.565
 I         -0.095 -0.044  0.057   -0.221  0.133 -0.006   -0.099 -0.025 -0.043
 Br         0.170 -0.052  0.093    0.075  0.049 -0.003    0.150 -0.038 -0.065
 Cl        -0.026  0.091 -0.132    0.548 -0.317  0.134   -0.027  0.181  0.039
 H         -0.141  0.382 -0.199    0.054 -0.265 -0.136    0.334 -0.336  0.191
 H         -0.002  0.267 -0.316   -0.062 -0.174 -0.054   -0.029 -0.051  0.278
 TransDip  -0.002  0.013 -0.016   -0.005 -0.005 -0.001    0.006 -0.005  0.027

 Mode:                 4                      5                      6
 Frequency:       226.34                 328.57                 405.32
 Force Cnst:      0.6547                 0.2106                 0.4613
 Red. Mass:      21.6909                 3.3111                 4.7658
 IR Active:          YES                    YES                    YES
 IR Intens:        0.406                  2.246                  2.041
 Raman Active:       YES                    YES                    YES
               X      Y      Z        X      Y      Z        X      Y      Z
 C         -0.224  0.210  0.114    0.320  0.175  0.061   -0.231  0.190  0.197
 C         -0.152  0.199  0.086    0.112 -0.010  0.073    0.093 -0.079 -0.023
 C         -0.117  0.230  0.135    0.060 -0.048  0.048    0.047 -0.115  0.338
 H         -0.152  0.200  0.084    0.078 -0.073 -0.115    0.164 -0.173 -0.238
 I          0.025  0.006  0.008   -0.026 -0.005 -0.020   -0.005  0.000  0.002
 Br        -0.169 -0.237  0.001   -0.046 -0.007  0.030    0.040  0.022 -0.042
 Cl         0.477  0.275 -0.154    0.002 -0.021 -0.059   -0.022 -0.063 -0.093
 H         -0.263  0.199  0.068    0.398  0.362  0.351   -0.454  0.376  0.221
 H         -0.267  0.207  0.167    0.517  0.252 -0.246   -0.308  0.258  0.194
 TransDip  -0.017  0.010  0.002    0.048 -0.003 -0.005   -0.041  0.010  0.018

 Mode:                 7                      8                      9
 Frequency:       470.32                 511.14                 688.63
 Force Cnst:      0.7935                 0.5536                 0.8567
 Red. Mass:       6.0885                 3.5966                 3.0662
 IR Active:          YES                    YES                    YES
 IR Intens:       17.143                  6.016                 71.821
 Raman Active:       YES                    YES                    YES
               X      Y      Z        X      Y      Z        X      Y      Z
 C          0.029 -0.163 -0.030    0.000 -0.022  0.040   -0.030  0.084 -0.027
 C          0.372 -0.098 -0.214    0.199  0.387  0.070    0.014 -0.024  0.013
 C          0.264 -0.089  0.090   -0.024  0.052 -0.004    0.292  0.241 -0.023
 H          0.398 -0.120 -0.251    0.241  0.372  0.041   -0.171  0.121  0.304
 I         -0.019 -0.006  0.000   -0.019 -0.015 -0.007   -0.001  0.001  0.002
 Br        -0.061 -0.014  0.007   -0.002  0.003 -0.008   -0.026 -0.010  0.010
 Cl        -0.022  0.192  0.045    0.011 -0.095  0.001   -0.023 -0.088 -0.024
 H         -0.228 -0.235 -0.348   -0.387  0.012 -0.265    0.312 -0.328 -0.210
 H         -0.115 -0.294  0.290    0.196 -0.435  0.380   -0.547  0.346  0.181
 TransDip   0.124 -0.042 -0.022    0.072  0.022  0.021    0.168  0.213  0.006

 Mode:                10                     11                     12
 Frequency:       882.73                 922.97                 939.23
 Force Cnst:      0.9823                 1.3920                 2.0837
 Red. Mass:       2.1396                 2.7734                 4.0090
 IR Active:          YES                    YES                    YES
 IR Intens:        8.169                  5.924                  4.019
 Raman Active:       YES                    YES                    YES
               X      Y      Z        X      Y      Z        X      Y      Z
 C         -0.151  0.016 -0.081    0.027 -0.162 -0.086   -0.020 -0.081  0.269
 C          0.129  0.018  0.133   -0.099  0.132 -0.165    0.194 -0.066 -0.229
 C          0.055 -0.138 -0.121    0.072  0.008  0.257   -0.215  0.192 -0.118
 H          0.107  0.187  0.589   -0.157  0.368  0.435    0.171  0.157  0.360
 I         -0.002 -0.002  0.000   -0.000  0.000  0.001   -0.001 -0.001  0.002
 Br        -0.003  0.001  0.001   -0.001  0.001 -0.004    0.001 -0.000  0.000
 Cl         0.004  0.021  0.009   -0.001 -0.011 -0.004    0.005 -0.023 -0.000
 H          0.016  0.238  0.322    0.170  0.118  0.370    0.289 -0.081  0.545
 H         -0.100  0.291 -0.500    0.155  0.070 -0.531   -0.118  0.334 -0.178
 TransDip   0.065 -0.056  0.032   -0.048  0.028  0.055   -0.050  0.038  0.012

 Mode:                13                     14                     15
 Frequency:      1039.04                1081.30                1130.65
 Force Cnst:      0.8343                 0.8958                 1.0306
 Red. Mass:       1.3116                 1.3004                 1.3684
 IR Active:          YES                    YES                    YES
 IR Intens:       42.619                  7.462                 15.779
 Raman Active:       YES                    YES                    YES
               X      Y      Z        X      Y      Z        X      Y      Z
 C          0.020  0.034 -0.042   -0.135  0.081  0.006    0.059  0.101 -0.010
 C         -0.003  0.068 -0.002    0.019 -0.019 -0.017    0.022 -0.057 -0.066
 C         -0.086 -0.094  0.057    0.025  0.010  0.013   -0.063 -0.079  0.022
 H          0.464 -0.019 -0.004   -0.034 -0.005 -0.011   -0.399  0.294  0.691
 I         -0.001 -0.002  0.000    0.000  0.000  0.000    0.001  0.000 -0.000
 Br         0.002  0.002 -0.000   -0.000 -0.000 -0.000    0.001  0.001 -0.000
 Cl         0.003  0.006 -0.003   -0.001 -0.001 -0.000    0.003  0.005 -0.000
 H          0.547 -0.459 -0.149    0.495 -0.355  0.060   -0.105 -0.050 -0.338
 H         -0.389  0.255  0.092    0.616 -0.461 -0.069    0.016 -0.114  0.322
 TransDip  -0.089 -0.175  0.072    0.074 -0.046 -0.010   -0.097 -0.067  0.047

 Mode:                16                     17                     18
 Frequency:      1223.10                1272.12                1463.88
 Force Cnst:      1.0991                 3.7728                 1.4807
 Red. Mass:       1.2470                 3.9569                 1.1728
 IR Active:          YES                    YES                    YES
 IR Intens:       31.273                  9.506                 13.203
 Raman Active:       YES                    YES                    YES
               X      Y      Z        X      Y      Z        X      Y      Z
 C          0.013  0.024 -0.055   -0.008 -0.038 -0.226   -0.003 -0.006 -0.111
 C         -0.044 -0.075  0.009    0.240 -0.110  0.158    0.026 -0.019  0.006
 C         -0.015  0.095  0.031   -0.216  0.191  0.192   -0.027  0.026  0.010
 H          0.810 -0.099  0.401   -0.507 -0.134 -0.216   -0.016 -0.014  0.006
 I         -0.002 -0.002  0.000    0.000  0.001 -0.000    0.000  0.000  0.000
 Br         0.000 -0.000 -0.000    0.004  0.000 -0.002    0.000 -0.000 -0.000
 Cl        -0.002 -0.006 -0.002    0.001 -0.015 -0.005    0.000 -0.001 -0.000
 H         -0.224  0.151 -0.134   -0.016 -0.128 -0.379    0.267  0.346  0.566
 H          0.195 -0.144 -0.034   -0.015  0.123 -0.485   -0.234 -0.313  0.566
 TransDip  -0.167  0.053 -0.036    0.014  0.084  0.049   -0.014  0.009  0.115

 Mode:                19                     20                     21
 Frequency:      3130.65                3203.75                3221.37
 Force Cnst:      6.0853                 6.5999                 6.8242
 Red. Mass:       1.0538                 1.0914                 1.1162
 IR Active:          YES                    YES                    YES
 IR Intens:        0.696                  2.453                  0.900
 Raman Active:       YES                    YES                    YES
               X      Y      Z        X      Y      Z        X      Y      Z
 C         -0.003 -0.003 -0.064    0.015  0.020 -0.004   -0.059 -0.076  0.003
 C          0.002 -0.001  0.001   -0.013 -0.077  0.029   -0.003 -0.020  0.007
 C         -0.002  0.002  0.002   -0.002  0.001  0.001   -0.001  0.000  0.001
 H          0.001 -0.009  0.005    0.168  0.894 -0.325    0.043  0.233 -0.088
 I          0.000 -0.000  0.000    0.000  0.000 -0.000    0.000  0.000  0.000
 Br        -0.000  0.000  0.000   -0.000  0.000  0.000    0.000  0.000 -0.000
 Cl        -0.000  0.000  0.000   -0.000  0.000 -0.000    0.000  0.000  0.000
 H         -0.355 -0.464  0.377   -0.095 -0.118  0.099    0.346  0.454 -0.388
 H          0.389  0.488  0.351   -0.088 -0.112 -0.084    0.361  0.451  0.340
 TransDip  -0.019 -0.003 -0.019   -0.025  0.043 -0.007    0.010  0.018 -0.022

 STANDARD THERMODYNAMIC QUANTITIES AT   298.15 K  AND     1.00 ATM

   This Molecule has  0 Imaginary Frequencies
   Zero point vibrational energy:       32.184 kcal/mol

   Atom    1 Element C  Has Mass   12.00000
   Atom    2 Element C  Has Mass   12.00000
   Atom    3 Element C  Has Mass   12.00000
   Atom    4 Element H  Has Mass    1.00783
   Atom    5 Element I  Has Mass  126.90440
   Atom    6 Element Br Has Mass   78.91830
   Atom    7 Element Cl Has Mass   34.96885
   Atom    8 Element H  Has Mass    1.00783
   Atom    9 Element H  Has Mass    1.00783
   Molecular Mass:   279.815040 amu
   Principal axes and moments of inertia in amu*Bohr^2:
                             1           2           3
    Eigenvalues --      792.34599  4534.45496  4934.25690
          X               1.00000    -0.00162     0.00204
          Y               0.00156     0.99968     0.02538
          Z              -0.00209    -0.02537     0.99968
   Rotational Symmetry Number is   1
   The Molecule is an Asymmetric Top
   Translational Enthalpy:        0.889 kcal/mol
   Rotational Enthalpy:           0.889 kcal/mol
   Vibrational Enthalpy:         34.781 kcal/mol
   gas constant (RT):             0.592 kcal/mol
   Translational Entropy:        42.785  cal/mol.K
   Rotational Entropy:           31.250  cal/mol.K
   Vibrational Entropy:          15.980  cal/mol.K

   Total Enthalpy:               37.151 kcal/mol
   Total Entropy:                90.015  cal/mol.K

 ======================================================================

 STANDARD THERMODYNAMIC QUANTITIES FOR ANHARMONIC VIBRATION -- TOSH

   Zero point vibrational energy: ************ kcal/mol

   Vibrational Enthalpy:       Infinity kcal/mol
   Vibrational Entropy:             NaN  cal/mol.K

   Total Enthalpy:             Infinity kcal/mol
   Total Entropy:                   NaN  cal/mol.K

 ======================================================================

 STANDARD THERMODYNAMIC QUANTITIES FOR ANHARMONIC VIBRATION -- VPT2

   Zero point vibrational energy: ************ kcal/mol

   Vibrational Enthalpy:       Infinity kcal/mol
   Vibrational Entropy:             NaN  cal/mol.K

   Total Enthalpy:             Infinity kcal/mol
   Total Entropy:                   NaN  cal/mol.K

 ======================================================================

Archival summary:
1\1\TWL02\FREQ\ProcedureUnspecified\BasisUnspecified\1r1l133\taweetha\ThuOct1104:13:092018ThuOct1104:13:092018\0\\#,FREQ,ProcedureUnspecified,BasisUnspecified,\\0,1\I\C,1,2.15792\H,2,1.08054,1,109.313\C,2,1.49956,1,124.393,3,144.161,0\C,4,1.50069,2,60.5802,1,109.199,0\H,5,1.08336,4,119.014,2,107.672,0\H,5,1.0834,4,115.775,2,-108.092,0\Cl,4,1.76797,2,121.754,1,1.20802,0\Br,4,1.94739,2,115.852,1,-142.259,0\\\@

 Total job time:  828.03s(wall), 827.44s(cpu) 
 Thu Oct 11 04:13:09 2018

        *************************************************************
        *                                                           *
        *  Thank you very much for using Q-Chem.  Have a nice day.  *
        *                                                           *
        *************************************************************
