# Supplementary material for: Geometric and energetic data from ab initio calculations of haloethene, haloimine, halomethylenephosphine, haloiminophosphine, halodiazene, halodiphosphene and halocyclopropane
Source: Data Brief. 2019 Nov 2;27:104738. doi: 10.1016/j.dib.2019.104738 (PMC6861602; doi:10.1016/j.dib.2019.104738)
Supplement: Multimedia component 3 [file mmc3.zip › CCC/B3LYP/HICCCBrF.out]

Q-Chem Developer Version!
                  Welcome to Q-Chem
     A Quantum Leap Into The Future Of Chemistry


 Q-Chem 5.1, Q-Chem, Inc., Pleasanton, CA (2018)

 Yihan Shao,  Zhengting Gan,  E. Epifanovsky,  A. T. B. Gilbert,  M. Wormit,  
 J. Kussmann,  A. W. Lange,  A. Behn,  Jia Deng,  Xintian Feng,  D. Ghosh,  
 M. Goldey,  P. R. Horn,  L. D. Jacobson,  I. Kaliman,  T. Kus,  A. Landau,  
 Jie Liu,  E. I. Proynov,  R. M. Richard,  R. P. Steele,  E. J. Sundstrom,  
 H. L. Woodcock III,  P. M. Zimmerman,  D. Zuev,  B. Albrecht,  E. Alguire,  
 S. A. Baeppler,  D. Barton,  Z. Benda,  Y. A. Bernard,  E. J. Berquist,  
 K. B. Bravaya,  H. Burton,  D. Casanova,  Chun-Min Chang,  Yunqing Chen,  
 A. Chien,  K. D. Closser,  M. P. Coons,  S. Coriani,  S. Dasgupta,  
 A. L. Dempwolff,  M. Diedenhofen,  Hainam Do,  R. G. Edgar,  Po-Tung Fang,  
 S. Faraji,  S. Fatehi,  Qingguo Feng,  K. D. Fenk,  J. Fosso-Tande,  
 Qinghui Ge,  A. Ghysels,  G. Gidofalvi,  J. Gomes,  J. Gonthier,  A. Gunina,  
 D. Hait,  M. W. D. Hanson-Heine,  P. H. P. Harbach,  A. W. Hauser,  
 J. E. Herr,  E. G. Hohenstein,  Z. C. Holden,  Kerwin Hui,  B. C. Huynh,  
 T.-C. Jagau,  Hyunjun Ji,  B. Kaduk,  K. Khistyaev,  Jaehoon Kim,  
 P. Klunzinger,  K. Koh,  D. Kosenkov,  L. Koulias,  T. Kowalczyk,  
 C. M. Krauter,  A. Kunitsa,  Ka Un Lao,  A. Laurent,  K. V. Lawler,  
 Joonho Lee,  D. Lefrancois,  S. Lehtola,  D. S. Levine,  Yi-Pei Li,  
 You-Sheng Lin,  Fenglai Liu,  E. Livshits,  A. Luenser,  P. Manohar,  
 E. Mansoor,  S. F. Manzer,  Shan-Ping Mao,  Yuezhi Mao,  N. Mardirossian,  
 A. V. Marenich,  T. Markovich,  L. A. Martinez-Martinez,  S. A. Maurer,  
 N. J. Mayhall,  S. C. McKenzie,  J.-M. Mewes,  A. F. Morrison,  
 J. W. Mullinax,  K. Nanda,  T. S. Nguyen-Beck,  R. Olivares-Amaya,  
 J. A. Parkhill,  T. M. Perrine,  F. Plasser,  P. Pokhilko,  S. Prager,  
 A. Prociuk,  E. Ramos,  D. R. Rehn,  F. Rob,  M. Schneider,  N. Sergueev,  
 S. M. Sharada,  S. Sharma,  D. W. Small,  T. Stauch,  T. Stein,  
 Yu-Chuan Su,  A. J. W. Thom,  A. Tkatchenko,  T. Tsuchimochi,  N. M. Tubman,  
 L. Vogt,  M. L. Vidal,  O. Vydrov,  M. A. Watson,  J. Wenzel,  
 M. de Wergifosse,  T. A. Wesolowski,  A. White,  J. Witte,  A. Yamada,  
 Jun Yang,  K. Yao,  S. Yeganeh,  S. R. Yost,  Zhi-Qiang You,  A. Zech,  
 Igor Ying Zhang,  Xing Zhang,  Yan Zhao,  Ying Zhu,  B. R. Brooks,  
 G. K. L. Chan,  C. J. Cramer,  M. S. Gordon,  W. J. Hehre,  A. Klamt,  
 M. W. Schmidt,  C. D. Sherrill,  D. G. Truhlar,  A. Aspuru-Guzik,  R. Baer,  
 A. T. Bell,  N. A. Besley,  Jeng-Da Chai,  A. E. DePrince, III,  
 R. A. DiStasio Jr.,  A. Dreuw,  B. D. Dunietz,  T. R. Furlani,  
 Chao-Ping Hsu,  Yousung Jung,  Jing Kong,  D. S. Lambrecht,  WanZhen Liang,  
 C. Ochsenfeld,  V. A. Rassolov,  L. V. Slipchenko,  J. E. Subotnik,  
 T. Van Voorhis,  J. M. Herbert,  A. I. Krylov,  P. M. W. Gill,  M. Head-Gordon

 Contributors to earlier versions of Q-Chem not listed above: 
 R. D. Adamson,  B. Austin,  J. Baker,  G. J. O. Beran,  K. Brandhorst,  
 S. T. Brown,  E. F. C. Byrd,  A. K. Chakraborty,  C.-L. Cheng,  
 Siu Hung Chien,  D. M. Chipman,  D. L. Crittenden,  H. Dachsel,  
 R. J. Doerksen,  A. D. Dutoi,  L. Fusti-Molnar,  W. A. Goddard III,  
 A. Golubeva-Zadorozhnaya,  S. R. Gwaltney,  G. Hawkins,  A. Heyden,  
 S. Hirata,  G. Kedziora,  F. J. Keil,  C. Kelley,  Jihan Kim,  R. A. King,  
 R. Z. Khaliullin,  P. P. Korambath,  W. Kurlancheek,  A. M. Lee,  M. S. Lee,  
 S. V. Levchenko,  Ching Yeh Lin,  D. Liotard,  R. C. Lochan,  I. Lotan,  
 P. E. Maslen,  N. Nair,  D. P. O'Neill,  D. Neuhauser,  E. Neuscamman,  
 C. M. Oana,  R. Olson,  B. Peters,  R. Peverati,  P. A. Pieniazek,  
 Y. M. Rhee,  J. Ritchie,  M. A. Rohrdanz,  E. Rosta,  N. J. Russ,  
 H. F. Schaefer III,  N. E. Schultz,  N. Shenvi,  A. C. Simmonett,  A. Sodt,  
 D. Stuck,  K. S. Thanthiriwatte,  V. Vanovschi,  Tao Wang,  A. Warshel,  
 C. F. Williams,  Q. Wu,  X. Xu,  W. Zhang

 Please cite Q-Chem as follows:
 Y. Shao et al., Mol. Phys. 113, 184-215 (2015)
 DOI: 10.1080/00268976.2014.952696

 Q-Chem 5.1.1 for Intel X86 EM64T Linux

 Parts of Q-Chem use Armadillo 8.300.2 (Tropical Shenanigans).
 http://arma.sourceforge.net/

 Q-Chem begins on Wed Oct 10 02:04:11 2018  

Host: 
0

     Scratch files written to /scratch/taweetham/qchem23194//
Input Ideriv = 2
Curr. Ideriv = -1
Max.  Ideriv = 2

Checking the input file for inconsistencies... 	...done.

--------------------------------------------------------------
User input:
--------------------------------------------------------------
$molecule
0 1
C 
C 1 CC 
C 2 CC 1 60.0
H 2 CH 1 ANG  3 pDHA
I 2 CI 1 ANG  3 mDHA
Br 3 CBr 1 ANG  2 mDHA
F 3 CF 1 ANG  2 pDHA
H 1 CH 2 ANG  3 pDHA
H 1 CH 2 ANG  3 mDHA

CC=1.54
CH=1.09
CF=1.35
CCl=1.77
CBr=1.94
CI=2.14
ANG=118.0
pDHA=107.9
mDHA=-107.9
$end

$rem
   job_type	optimization
   basis	6-311++g**
   method	b3lyp
   mem_total	32000
$end

--------------------------------------------------------------
 ----------------------------------------------------------------
             Standard Nuclear Orientation (Angstroms)
    I     Atom           X                Y                Z
 ----------------------------------------------------------------
    1      C      -0.4809092487    -1.0840111293    -1.2723730161
    2      C       0.1246555259    -0.7599399638     0.1059844062
    3      C      -0.9951936523     0.1260861649    -0.4706398366
    4      H      -0.1207903768    -1.4172840153     0.9401037662
    5      I       2.1082460645     0.0407018235     0.1687642093
    6      Br     -2.7574342709     0.0047862026     0.3314788086
    7      F      -0.6661720019     1.3608958754    -0.9059440204
    8      H       0.1269800540    -0.8915777244    -2.1564205150
    9      H      -1.1287993474    -1.9567253031    -1.3542777836
 ----------------------------------------------------------------
 Molecular Point Group                 C1    NOp =  1
 Largest Abelian Subgroup              C1    NOp =  1
 Nuclear Repulsion Energy =   801.8160159453 hartrees
 There are       59 alpha and       59 beta electrons
 Requested basis set is 6-311++G(d,p)
 There are 82 shells and 219 basis functions

 Total QAlloc Memory Limit  32000 MB
 Mega-Array Size       188 MB
 MEM_STATIC part       192 MB
 A cutoff of  1.0D-11 yielded   2782 shell pairs
 There are     20690 function pairs (     22952 Cartesian)

 -------------------------------------------------------
 OpenMP Integral Computing Module                       
 Release: version 1.0, May 2013, Q-Chem Inc. Pittsburgh 
 -------------------------------------------------------
 Integral Job Info:
 Integral job number is                      11
 Integral operator is                         1
 short-range coefficients                     0
 long-range coefficients              100000000
 Omega coefficients                           0
 if combine SR and LR in K                    0
 Integral screening is                        0
 Integral computing path is                   2
 max size of driver memory is            800000
 size of driver memory is                593474
 size of scratch memory is             29623520
 max col of scratch BK array               1296
 max len of scratch array in speh3          155
 max len of scratch index in speh4           18
 max int batch size is                      520
 min int batch size is                       52
 fixed nKL is                                45
 max L of basis functions is                  2
 order of int derivative is                   0
 number of shells is                         82
 number of basis is                         231
 number of cartesian basis is               231
 number of contracted shell pairs          2782
 number of primitive shell pairs           6260
 maxK2 (contraction) of shell pair           36
 max number of K2 of shell pair               1
 max number of CS2 of shell pair            307
 max number of PS2 of shell pair            468
 mem total for path MDJ                  533020
 -------------------------------------------------------
 Smallest overlap matrix eigenvalue = 7.30E-05

 Scale SEOQF with 1.000000e-01/1.000000e-01/1.000000e-01

 Standard Electronic Orientation quadrupole field applied
 Nucleus-field energy     =     0.0000000175 hartrees
 Guess from superposition of atomic densities
 Warning:  Energy on first SCF cycle will be non-variational
 SAD guess density has 118.000000 electrons

 -----------------------------------------------------------------------
  General SCF calculation program by
  Eric Jon Sundstrom, Paul Horn, Yuezhi Mao, Dmitri Zuev, Alec White,
  David Stuck, Shaama M.S., Shane Yost, Joonho Lee, David Small,
  Daniel Levine, Susi Lehtola, Hugh Burton, Evgeny Epifanovsky
 -----------------------------------------------------------------------
 Exchange:     0.2000 Hartree-Fock + 0.0800 Slater + 0.7200 B88
 Correlation:  0.1900 VWN1RPA + 0.8100 LYP
 Using SG-1 standard quadrature grid
 using 4 threads for integral computing
 -------------------------------------------------------
 OpenMP Integral computing Module                
 Release: version 2.0, May 2017, Q-Chem Inc. Pleasanton 
 -------------------------------------------------------
 -------------------------------------------------------
 OpenMP BLAS3 based DFT computing Module                
 Release: version 1.0, May 2013, Q-Chem Inc. Pittsburgh 
 -------------------------------------------------------
 A restricted SCF calculation will be
 performed using DIIS
 SCF converges when DIIS error is below 1.0e-08
 ---------------------------------------
  Cycle       Energy         DIIS error
 ---------------------------------------
    1   -9710.4780872128      3.67e-02  
    2   -9709.5801757442      3.65e-03  
    3   -9709.5262771490      4.75e-03  
    4   -9709.6392688469      5.83e-04  
    5   -9709.6409624946      2.35e-04  
    6   -9709.6412606075      7.24e-05  
    7   -9709.6412881505      1.98e-05  
    8   -9709.6412899444      7.18e-06  
    9   -9709.6412902258      1.20e-06  
   10   -9709.6412902327      4.73e-07  
   11   -9709.6412902332      1.59e-07  
   12   -9709.6412902335      4.82e-08  
   13   -9709.6412902335      6.48e-09  Convergence criterion met
 ---------------------------------------
 SCF time:   CPU 49.98s  wall 13.00s 
 SCF   energy in the final basis set =    -9709.6412902335
 Total energy in the final basis set =    -9709.6412902335

 --------------------------------------------------------------

                    Orbital Energies (a.u.)
 --------------------------------------------------------------

 Alpha MOs
 -- Occupied --
*******-482.850-176.309-165.712-165.710-165.710 -62.503 -56.323
-56.319 -56.319 -35.805 -31.298 -31.292 -31.292 -24.716 -22.949
-22.947 -22.947 -22.943 -22.943 -10.342 -10.259 -10.224  -8.711
 -6.543  -6.530  -6.529  -6.354  -4.767  -4.752  -4.752  -2.654
 -2.650  -2.650  -2.639  -2.639  -2.033  -2.028  -2.028  -2.015
 -2.015  -1.257  -0.903  -0.804  -0.689  -0.639  -0.612  -0.542
 -0.522  -0.495  -0.462  -0.428  -0.381  -0.359  -0.352  -0.316
 -0.295  -0.273  -0.267
 -- Virtual --
 -0.067  -0.035  -0.011   0.011   0.020   0.026   0.045   0.058
  0.064   0.067   0.073   0.079   0.089   0.104   0.106   0.116
  0.126   0.128   0.139   0.143   0.148   0.154   0.165   0.183
  0.205   0.233   0.236   0.245   0.251   0.260   0.265   0.298
  0.351   0.362   0.372   0.386   0.404   0.418   0.426   0.433
  0.448   0.451   0.459   0.483   0.496   0.513   0.516   0.528
  0.582   0.592   0.600   0.602   0.641   0.645   0.667   0.679
  0.692   0.699   0.746   0.771   0.813   0.862   0.884   0.952
  1.022   1.235   1.243   1.274   1.325   1.349   1.353   1.365
  1.417   1.447   1.466   1.491   1.511   1.540   1.563   1.612
  1.684   1.711   1.757   1.778   1.830   1.881   1.942   1.972
  1.978   2.029   2.064   2.109   2.142   2.179   2.207   2.223
  2.479   2.517   2.566   2.667   2.670   2.749   2.777   2.802
  2.954   3.007   3.173   3.361   3.680   3.740   3.782   3.794
  3.978   3.987   3.995   3.998   4.016   4.034   4.067   4.101
  4.117   4.218   4.221   4.266   4.390   4.432   4.836   6.025
  6.036   6.099   6.335   6.413   6.601   6.689   7.564   7.580
  7.683  23.546  23.708  23.817  27.876  28.361  28.370  28.394
 28.542  28.550  28.581  28.601  28.697  47.911  66.755 127.901
127.908 127.946 151.671 289.758 289.774 289.9021020.7031901.834
 --------------------------------------------------------------

          Ground-State Mulliken Net Atomic Charges

     Atom                 Charge (a.u.)
  ----------------------------------------
      1 C                    -0.378762
      2 C                    -0.183908
      3 C                    -0.018682
      4 H                     0.209011
      5 I                     0.078047
      6 Br                   -0.022831
      7 F                    -0.038336
      8 H                     0.181708
      9 H                     0.173754
  ----------------------------------------
  Sum of atomic charges =     0.000000

 -----------------------------------------------------------------
                    Cartesian Multipole Moments
 -----------------------------------------------------------------
    Charge (ESU x 10^10)
                 0.0000
    Dipole Moment (Debye)
         X      -0.1314      Y      -2.0367      Z      -0.4057
       Tot       2.0809
    Quadrupole Moments (Debye-Ang)
        XX     -70.5445     XY       2.8357     YY     -70.1718
        XZ      -0.6879     YZ       1.3970     ZZ     -68.9352
    Octopole Moments (Debye-Ang^2)
       XXX      11.6739    XXY       8.4566    XYY       0.7292
       YYY       6.4832    XXZ       8.2649    XYZ      -1.0092
       YYZ       4.5119    XZZ       0.8591    YZZ      -0.4014
       ZZZ       7.6843
    Hexadecapole Moments (Debye-Ang^3)
      XXXX   -1647.8502   XXXY      21.1007   XXYY    -331.4276
      XYYY       6.5534   YYYY    -222.3066   XXXZ     -27.9245
      XXYZ      -1.2867   XYYZ      -0.9894   YYYZ      -5.6033
      XXZZ    -330.1298   XYZZ       1.4764   YYZZ     -71.1649
      XZZZ     -12.4100   YZZZ      -4.6742   ZZZZ    -210.4750
 -----------------------------------------------------------------
 Calculating analytic gradient of the SCF energy
 Gradient of SCF Energy
            1           2           3           4           5           6
    1   0.0058353   0.0177490  -0.0221498  -0.0035887  -0.0004339  -0.0032595
    2  -0.0122479  -0.0075215   0.0347093  -0.0048779   0.0016276  -0.0045544
    3  -0.0108186   0.0136344   0.0044600   0.0031840  -0.0046548   0.0013152
            7           8           9
    1   0.0054605   0.0027497  -0.0023627
    2  -0.0007876  -0.0029255  -0.0034221
    3  -0.0010910  -0.0041327  -0.0018964
 Max gradient component =       3.471E-02
 RMS gradient           =       1.012E-02
 Gradient time:  CPU 12.37 s  wall 3.15 s
 Geometry Optimization Parameters
   NAtoms,    NIC,     NZ,  NCons,   NDum,   NFix, NCnnct, MaxDiis
        9      69       9       0       0       0       0       0


** GEOMETRY OPTIMIZATION IN DELOCALIZED INTERNAL COORDINATES **
   Searching for a Minimum

   Optimization Cycle:   1

                       Coordinates (Angstroms)
     ATOM                X               Y               Z
      1  C        -0.4809092487   -1.0840111293   -1.2723730161
      2  C         0.1246555259   -0.7599399638    0.1059844062
      3  C        -0.9951936523    0.1260861649   -0.4706398366
      4  H        -0.1207903768   -1.4172840153    0.9401037662
      5  I         2.1082460645    0.0407018235    0.1687642093
      6  Br       -2.7574342709    0.0047862026    0.3314788086
      7  F        -0.6661720019    1.3608958754   -0.9059440204
      8  H         0.1269800540   -0.8915777244   -2.1564205150
      9  H        -1.1287993474   -1.9567253031   -1.3542777836
   Point Group: c1    Number of degrees of freedom:    21


   Energy is  -9709.641290233


 Attempting to Generate Delocalized Internal Coordinates

 21 Hessian modes will be used to form the next step
  Hessian Eigenvalues:
     0.016341    0.020947    0.023307    0.030304    0.030782    0.032544
     0.083421    0.087153    0.090379    0.107532    0.108095    0.134223
     0.138421    0.175927    0.253751    0.264506    0.285189    0.348126
     0.348126    0.348126    0.550214

 Minimum Search - Taking Simple RFO Step
 Searching for Lamda that Minimizes Along All modes
 Value Taken    Lamda =  -0.00487015
 Step Taken.  Stepsize is  0.189410

                             Maximum     Tolerance    Cnvgd?
         Gradient           0.016739      0.000300      NO
         Displacement       0.094678      0.001200      NO
         Energy change     *********      0.000001      NO


 New Cartesian Coordinates Obtained by Inverse Iteration

 Displacement from previous Coordinates is:  0.202679
 ----------------------------------------------------------------
             Standard Nuclear Orientation (Angstroms)
    I     Atom           X                Y                Z
 ----------------------------------------------------------------
    1      C      -0.4846842520    -1.0835013718    -1.2755806665
    2      C       0.1213541257    -0.7609511156     0.0884971761
    3      C      -0.9786484464     0.0940347782    -0.4842659362
    4      H      -0.1221962788    -1.3983222137     0.9265206115
    5      I       2.1015675831     0.0387839139     0.2233900584
    6      Br     -2.7156649689     0.0169670046     0.3506914973
    7      F      -0.6807839949     1.3313142247    -0.9320755067
    8      H       0.0951592528    -0.8609117627    -2.1631547684
    9      H      -1.1255202742    -1.9544815271    -1.3473464468
 ----------------------------------------------------------------
 Molecular Point Group                 C1    NOp =  1
 Largest Abelian Subgroup              C1    NOp =  1
 Nuclear Repulsion Energy =   806.3503154134 hartrees
 There are       59 alpha and       59 beta electrons
 Applying Cartesian multipole field
    Component          Value
    ---------          -----
     (2,0,0)        1.00000E-11
     (0,2,0)        2.00000E-11
     (0,0,2)       -3.00000E-11
 Nucleus-field energy     =     0.0000000168 hartrees
 Requested basis set is 6-311++G(d,p)
 There are 82 shells and 219 basis functions
 A cutoff of  1.0D-11 yielded   2788 shell pairs
 There are     20710 function pairs (     22972 Cartesian)
 Smallest overlap matrix eigenvalue = 6.30E-05
 Guess MOs from SCF MO coefficient file

 -----------------------------------------------------------------------
  General SCF calculation program by
  Eric Jon Sundstrom, Paul Horn, Yuezhi Mao, Dmitri Zuev, Alec White,
  David Stuck, Shaama M.S., Shane Yost, Joonho Lee, David Small,
  Daniel Levine, Susi Lehtola, Hugh Burton, Evgeny Epifanovsky
 -----------------------------------------------------------------------
 Exchange:     0.2000 Hartree-Fock + 0.0800 Slater + 0.7200 B88
 Correlation:  0.1900 VWN1RPA + 0.8100 LYP
 Using SG-1 standard quadrature grid
 using 4 threads for integral computing
 -------------------------------------------------------
 OpenMP Integral computing Module                
 Release: version 2.0, May 2017, Q-Chem Inc. Pleasanton 
 -------------------------------------------------------
 -------------------------------------------------------
 OpenMP BLAS3 based DFT computing Module                
 Release: version 1.0, May 2013, Q-Chem Inc. Pittsburgh 
 -------------------------------------------------------
 A restricted SCF calculation will be
 performed using DIIS
 SCF converges when DIIS error is below 1.0e-08
 ---------------------------------------
  Cycle       Energy         DIIS error
 ---------------------------------------
    1   -9709.6426883122      4.85e-04  
    2   -9709.6442615458      2.06e-04  
    3   -9709.6441622590      2.48e-04  
    4   -9709.6444920066      2.98e-05  
    5   -9709.6444967938      9.21e-06  
    6   -9709.6444971307      3.85e-06  
    7   -9709.6444972161      7.64e-07  
    8   -9709.6444972189      1.78e-07  
    9   -9709.6444972191      8.08e-08  
   10   -9709.6444972191      1.44e-08  
   11   -9709.6444972191      7.37e-09  Convergence criterion met
 ---------------------------------------
 SCF time:   CPU 44.03s  wall 12.00s 
 SCF   energy in the final basis set =    -9709.6444972191
 Total energy in the final basis set =    -9709.6444972191

 --------------------------------------------------------------

                    Orbital Energies (a.u.)
 --------------------------------------------------------------

 Alpha MOs
 -- Occupied --
*******-482.848-176.309-165.712-165.710-165.710 -62.501 -56.321
-56.317 -56.317 -35.805 -31.298 -31.292 -31.292 -24.713 -22.949
-22.947 -22.947 -22.943 -22.943 -10.338 -10.256 -10.221  -8.710
 -6.542  -6.528  -6.528  -6.354  -4.767  -4.752  -4.752  -2.652
 -2.649  -2.648  -2.638  -2.638  -2.033  -2.028  -2.028  -2.015
 -2.015  -1.257  -0.916  -0.805  -0.692  -0.639  -0.615  -0.546
 -0.524  -0.495  -0.463  -0.431  -0.381  -0.360  -0.355  -0.315
 -0.297  -0.274  -0.268
 -- Virtual --
 -0.067  -0.032  -0.010   0.011   0.021   0.026   0.048   0.059
  0.065   0.068   0.073   0.080   0.089   0.104   0.109   0.116
  0.127   0.130   0.140   0.145   0.149   0.154   0.166   0.186
  0.206   0.231   0.238   0.247   0.256   0.271   0.272   0.299
  0.352   0.361   0.374   0.386   0.407   0.419   0.426   0.435
  0.449   0.451   0.459   0.480   0.493   0.516   0.518   0.535
  0.587   0.596   0.603   0.608   0.646   0.651   0.669   0.678
  0.695   0.697   0.747   0.770   0.819   0.863   0.888   0.961
  1.030   1.230   1.247   1.285   1.325   1.351   1.361   1.369
  1.432   1.448   1.472   1.488   1.515   1.543   1.566   1.619
  1.693   1.717   1.771   1.789   1.846   1.893   1.955   1.973
  1.995   2.036   2.073   2.128   2.153   2.190   2.208   2.233
  2.499   2.530   2.574   2.674   2.677   2.771   2.795   2.821
  2.965   3.037   3.214   3.394   3.691   3.750   3.785   3.800
  3.978   3.994   3.997   4.004   4.022   4.038   4.068   4.105
  4.124   4.224   4.247   4.269   4.395   4.432   4.855   6.026
  6.036   6.100   6.339   6.413   6.617   6.698   7.566   7.583
  7.688  23.586  23.751  23.852  27.874  28.361  28.370  28.394
 28.542  28.550  28.580  28.602  28.697  47.917  66.759 127.901
127.908 127.946 151.669 289.761 289.778 289.9081020.7101901.832
 --------------------------------------------------------------

          Ground-State Mulliken Net Atomic Charges

     Atom                 Charge (a.u.)
  ----------------------------------------
      1 C                    -0.382332
      2 C                    -0.185962
      3 C                    -0.012438
      4 H                     0.209195
      5 I                     0.077420
      6 Br                   -0.023638
      7 F                    -0.041569
      8 H                     0.185643
      9 H                     0.173682
  ----------------------------------------
  Sum of atomic charges =     0.000000

 -----------------------------------------------------------------
                    Cartesian Multipole Moments
 -----------------------------------------------------------------
    Charge (ESU x 10^10)
                 0.0000
    Dipole Moment (Debye)
         X      -0.1039      Y      -2.0476      Z      -0.4407
       Tot       2.0970
    Quadrupole Moments (Debye-Ang)
        XX     -70.6847     XY       2.8358     YY     -70.1630
        XZ      -0.5151     YZ       1.5071     ZZ     -68.7314
    Octopole Moments (Debye-Ang^2)
       XXX      10.8311    XXY       8.8421    XYY       0.1270
       YYY       6.7834    XXZ       7.2462    XYZ      -1.0502
       YYZ       2.9185    XZZ       0.1051    YZZ      -0.2504
       ZZZ       2.4160
    Hexadecapole Moments (Debye-Ang^3)
      XXXX   -1623.0652   XXXY      20.5437   XXYY    -325.8576
      XYYY       8.0291   YYYY    -218.7875   XXXZ     -33.2472
      XXYZ      -0.2186   XYYZ      -3.5921   YYYZ      -6.0441
      XXZZ    -325.0321   XYZZ       2.1473   YYZZ     -72.0795
      XZZZ     -20.6200   YZZZ      -5.1840   ZZZZ    -216.2190
 -----------------------------------------------------------------
 Calculating analytic gradient of the SCF energy
 Gradient of SCF Energy
            1           2           3           4           5           6
    1   0.0040249   0.0052051  -0.0080353  -0.0013503  -0.0018181   0.0025847
    2  -0.0027702  -0.0058673   0.0146440   0.0000482   0.0008945  -0.0021801
    3  -0.0031550   0.0072288  -0.0004010  -0.0000668  -0.0033232  -0.0007226
            7           8           9
    1   0.0009701  -0.0006013  -0.0009797
    2  -0.0039309  -0.0012760   0.0004377
    3   0.0009568  -0.0005085  -0.0000085
 Max gradient component =       1.464E-02
 RMS gradient           =       4.201E-03
 Gradient time:  CPU 12.48 s  wall 3.18 s
 Geometry Optimization Parameters
   NAtoms,    NIC,     NZ,  NCons,   NDum,   NFix, NCnnct, MaxDiis
        9      69       9       0       0       0       0       0

 Cartesian Hessian Update
 Hessian Updated using BFGS Update


** GEOMETRY OPTIMIZATION IN DELOCALIZED INTERNAL COORDINATES **
   Searching for a Minimum

   Optimization Cycle:   2

                       Coordinates (Angstroms)
     ATOM                X               Y               Z
      1  C        -0.4846842520   -1.0835013718   -1.2755806665
      2  C         0.1213541257   -0.7609511156    0.0884971761
      3  C        -0.9786484464    0.0940347782   -0.4842659362
      4  H        -0.1221962788   -1.3983222137    0.9265206115
      5  I         2.1015675831    0.0387839139    0.2233900584
      6  Br       -2.7156649689    0.0169670046    0.3506914973
      7  F        -0.6807839949    1.3313142247   -0.9320755067
      8  H         0.0951592528   -0.8609117627   -2.1631547684
      9  H        -1.1255202742   -1.9544815271   -1.3473464468
   Point Group: c1    Number of degrees of freedom:    21


   Energy is  -9709.644497219

 Hessian Updated using BFGS Update

 20 Hessian modes will be used to form the next step
  Hessian Eigenvalues:
     0.016375    0.021274    0.023376    0.028324    0.030811    0.032396
     0.081531    0.083661    0.089161    0.097793    0.108306    0.124124
     0.137147    0.181561    0.251400    0.259574    0.271751    0.348103
     0.353976    0.559026

 Minimum Search - Taking Simple RFO Step
 Searching for Lamda that Minimizes Along All modes
 Value Taken    Lamda =  -0.00130883
 Step Taken.  Stepsize is  0.151039

                             Maximum     Tolerance    Cnvgd?
         Gradient           0.008050      0.000300      NO
         Displacement       0.071349      0.001200      NO
         Energy change     -0.003207      0.000001      NO


 New Cartesian Coordinates Obtained by Inverse Iteration

 Displacement from previous Coordinates is:  0.154706
 ----------------------------------------------------------------
             Standard Nuclear Orientation (Angstroms)
    I     Atom           X                Y                Z
 ----------------------------------------------------------------
    1      C      -0.4927752586    -1.0823821818    -1.2808576926
    2      C       0.1197136075    -0.7545803137     0.0729981532
    3      C      -0.9754548960     0.0794176738    -0.4915072891
    4      H      -0.1137773915    -1.3967303435     0.9077329232
    5      I       2.1129927186     0.0300455718     0.2703902074
    6      Br     -2.7089787162     0.0398848315     0.3744821864
    7      F      -0.6994348384     1.3210233446    -0.9559580497
    8      H       0.0788656784    -0.8443697341    -2.1687254164
    9      H      -1.1105681575    -1.9693769183    -1.3418790038
 ----------------------------------------------------------------
 Molecular Point Group                 C1    NOp =  1
 Largest Abelian Subgroup              C1    NOp =  1
 Nuclear Repulsion Energy =   803.7284947734 hartrees
 There are       59 alpha and       59 beta electrons
 Applying Cartesian multipole field
    Component          Value
    ---------          -----
     (2,0,0)        1.00000E-11
     (0,2,0)        2.00000E-11
     (0,0,2)       -3.00000E-11
 Nucleus-field energy     =     0.0000000166 hartrees
 Requested basis set is 6-311++G(d,p)
 There are 82 shells and 219 basis functions
 A cutoff of  1.0D-11 yielded   2788 shell pairs
 There are     20719 function pairs (     22981 Cartesian)
 Smallest overlap matrix eigenvalue = 5.78E-05
 Guess MOs from SCF MO coefficient file

 -----------------------------------------------------------------------
  General SCF calculation program by
  Eric Jon Sundstrom, Paul Horn, Yuezhi Mao, Dmitri Zuev, Alec White,
  David Stuck, Shaama M.S., Shane Yost, Joonho Lee, David Small,
  Daniel Levine, Susi Lehtola, Hugh Burton, Evgeny Epifanovsky
 -----------------------------------------------------------------------
 Exchange:     0.2000 Hartree-Fock + 0.0800 Slater + 0.7200 B88
 Correlation:  0.1900 VWN1RPA + 0.8100 LYP
 Using SG-1 standard quadrature grid
 using 4 threads for integral computing
 -------------------------------------------------------
 OpenMP Integral computing Module                
 Release: version 2.0, May 2017, Q-Chem Inc. Pleasanton 
 -------------------------------------------------------
 -------------------------------------------------------
 OpenMP BLAS3 based DFT computing Module                
 Release: version 1.0, May 2013, Q-Chem Inc. Pittsburgh 
 -------------------------------------------------------
 A restricted SCF calculation will be
 performed using DIIS
 SCF converges when DIIS error is below 1.0e-08
 ---------------------------------------
  Cycle       Energy         DIIS error
 ---------------------------------------
    1   -9709.6441683248      3.58e-04  
    2   -9709.6451757296      8.72e-05  
    3   -9709.6451728053      1.04e-04  
    4   -9709.6452140779      2.14e-05  
    5   -9709.6452160444      6.24e-06  
    6   -9709.6452162086      2.65e-06  
    7   -9709.6452162488      6.11e-07  
    8   -9709.6452162511      1.17e-07  
    9   -9709.6452162511      2.90e-08  
   10   -9709.6452162511      9.78e-09  Convergence criterion met
 ---------------------------------------
 SCF time:   CPU 39.92s  wall 10.00s 
 SCF   energy in the final basis set =    -9709.6452162511
 Total energy in the final basis set =    -9709.6452162511

 --------------------------------------------------------------

                    Orbital Energies (a.u.)
 --------------------------------------------------------------

 Alpha MOs
 -- Occupied --
*******-482.847-176.309-165.713-165.711-165.711 -62.500 -56.320
-56.316 -56.316 -35.806 -31.299 -31.293 -31.293 -24.712 -22.949
-22.948 -22.948 -22.943 -22.943 -10.338 -10.256 -10.222  -8.708
 -6.540  -6.527  -6.526  -6.355  -4.767  -4.752  -4.752  -2.651
 -2.647  -2.647  -2.636  -2.636  -2.033  -2.028  -2.028  -2.015
 -2.015  -1.254  -0.923  -0.804  -0.693  -0.639  -0.616  -0.548
 -0.525  -0.495  -0.462  -0.431  -0.381  -0.361  -0.355  -0.313
 -0.298  -0.275  -0.269
 -- Virtual --
 -0.071  -0.033  -0.011   0.011   0.021   0.026   0.049   0.059
  0.066   0.069   0.073   0.081   0.087   0.104   0.110   0.116
  0.126   0.131   0.140   0.146   0.149   0.154   0.166   0.190
  0.206   0.230   0.237   0.248   0.256   0.273   0.276   0.298
  0.352   0.360   0.376   0.385   0.409   0.420   0.427   0.437
  0.450   0.452   0.458   0.477   0.489   0.516   0.520   0.539
  0.590   0.595   0.607   0.610   0.646   0.653   0.669   0.676
  0.690   0.698   0.745   0.767   0.816   0.859   0.884   0.964
  1.034   1.227   1.248   1.288   1.319   1.352   1.365   1.369
  1.435   1.447   1.473   1.484   1.513   1.543   1.566   1.617
  1.697   1.723   1.775   1.790   1.851   1.898   1.959   1.973
  2.002   2.039   2.073   2.134   2.155   2.196   2.204   2.236
  2.510   2.532   2.571   2.676   2.678   2.775   2.803   2.828
  2.963   3.046   3.232   3.408   3.690   3.749   3.782   3.803
  3.977   3.994   3.995   4.006   4.022   4.037   4.064   4.102
  4.124   4.220   4.256   4.266   4.396   4.429   4.857   6.025
  6.036   6.095   6.341   6.412   6.621   6.695   7.567   7.583
  7.688  23.597  23.775  23.868  27.870  28.360  28.369  28.391
 28.541  28.549  28.578  28.600  28.694  47.917  66.760 127.900
127.907 127.943 151.665 289.762 289.778 289.9081020.7111901.828
 --------------------------------------------------------------

          Ground-State Mulliken Net Atomic Charges

     Atom                 Charge (a.u.)
  ----------------------------------------
      1 C                    -0.391234
      2 C                    -0.184096
      3 C                     0.006382
      4 H                     0.207521
      5 I                     0.075287
      6 Br                   -0.027809
      7 F                    -0.048130
      8 H                     0.187201
      9 H                     0.174877
  ----------------------------------------
  Sum of atomic charges =     0.000000

 -----------------------------------------------------------------
                    Cartesian Multipole Moments
 -----------------------------------------------------------------
    Charge (ESU x 10^10)
                 0.0000
    Dipole Moment (Debye)
         X      -0.0353      Y      -2.1024      Z      -0.4650
       Tot       2.1535
    Quadrupole Moments (Debye-Ang)
        XX     -70.8253     XY       2.8104     YY     -70.1137
        XZ      -0.3976     YZ       1.6439     ZZ     -68.6989
    Octopole Moments (Debye-Ang^2)
       XXX      10.8560    XXY       8.9185    XYY      -0.2607
       YYY       6.1313    XXZ       6.3873    XYZ      -1.0921
       YYZ       1.3462    XZZ      -0.1734    YZZ      -0.3229
       ZZZ      -2.3081
    Hexadecapole Moments (Debye-Ang^3)
      XXXX   -1629.7781   XXXY      23.3523   XXYY    -327.0028
      XYYY      13.0679   YYYY    -216.8011   XXXZ     -37.1165
      XXYZ       0.6693   XYYZ      -5.5053   YYYZ      -6.0951
      XXZZ    -326.2221   XYZZ       3.8508   YYZZ     -73.2878
      XZZZ     -26.8253   YZZZ      -5.4195   ZZZZ    -223.6647
 -----------------------------------------------------------------
 Calculating analytic gradient of the SCF energy
 Gradient of SCF Energy
            1           2           3           4           5           6
    1   0.0002421  -0.0023984   0.0028639   0.0002718  -0.0000835   0.0007450
    2   0.0031329  -0.0023810  -0.0000332   0.0006399   0.0006485  -0.0003781
    3   0.0016758   0.0012200  -0.0030069  -0.0007307  -0.0016408   0.0003419
            7           8           9
    1  -0.0010516  -0.0003688  -0.0002205
    2  -0.0015284  -0.0006220   0.0005213
    3   0.0005917   0.0007181   0.0008309
 Max gradient component =       3.133E-03
 RMS gradient           =       1.409E-03
 Gradient time:  CPU 12.40 s  wall 3.16 s
 Geometry Optimization Parameters
   NAtoms,    NIC,     NZ,  NCons,   NDum,   NFix, NCnnct, MaxDiis
        9      69       9       0       0       0       0       0

 Cartesian Hessian Update
 Hessian Updated using BFGS Update


** GEOMETRY OPTIMIZATION IN DELOCALIZED INTERNAL COORDINATES **
   Searching for a Minimum

   Optimization Cycle:   3

                       Coordinates (Angstroms)
     ATOM                X               Y               Z
      1  C        -0.4927752586   -1.0823821818   -1.2808576926
      2  C         0.1197136075   -0.7545803137    0.0729981532
      3  C        -0.9754548960    0.0794176738   -0.4915072891
      4  H        -0.1137773915   -1.3967303435    0.9077329232
      5  I         2.1129927186    0.0300455718    0.2703902074
      6  Br       -2.7089787162    0.0398848315    0.3744821864
      7  F        -0.6994348384    1.3210233446   -0.9559580497
      8  H         0.0788656784   -0.8443697341   -2.1687254164
      9  H        -1.1105681575   -1.9693769183   -1.3418790038
   Point Group: c1    Number of degrees of freedom:    21


   Energy is  -9709.645216251

 Hessian Updated using BFGS Update

 21 Hessian modes will be used to form the next step
  Hessian Eigenvalues:
     0.016223    0.021526    0.022679    0.026226    0.030816    0.032553
     0.073113    0.083915    0.088733    0.092925    0.109226    0.128861
     0.137270    0.182413    0.254929    0.262522    0.304909    0.348099
     0.348149    0.358930    0.552677

 Minimum Search - Taking Simple RFO Step
 Searching for Lamda that Minimizes Along All modes
 Value Taken    Lamda =  -0.00015010
 Step Taken.  Stepsize is  0.055757

                             Maximum     Tolerance    Cnvgd?
         Gradient           0.003065      0.000300      NO
         Displacement       0.031957      0.001200      NO
         Energy change     -0.000719      0.000001      NO


 New Cartesian Coordinates Obtained by Inverse Iteration

 Displacement from previous Coordinates is:  0.057864
 ----------------------------------------------------------------
             Standard Nuclear Orientation (Angstroms)
    I     Atom           X                Y                Z
 ----------------------------------------------------------------
    1      C      -0.4945201265    -1.0860733031    -1.2840892016
    2      C       0.1225930259    -0.7523068227     0.0690845395
    3      C      -0.9765957437     0.0775987617    -0.4911104938
    4      H      -0.1089732513    -1.3942249398     0.9057241875
    5      I       2.1166654004     0.0283537338     0.2883046269
    6      Br     -2.7097645402     0.0482067877     0.3801485371
    7      F      -0.7009362999     1.3197296125    -0.9607394224
    8      H       0.0667503730    -0.8392611736    -2.1772588814
    9      H      -1.1046360914    -1.9790907261    -1.3433878732
 ----------------------------------------------------------------
 Molecular Point Group                 C1    NOp =  1
 Largest Abelian Subgroup              C1    NOp =  1
 Nuclear Repulsion Energy =   802.3660993666 hartrees
 There are       59 alpha and       59 beta electrons
 Applying Cartesian multipole field
    Component          Value
    ---------          -----
     (2,0,0)        1.00000E-11
     (0,2,0)        2.00000E-11
     (0,0,2)       -3.00000E-11
 Nucleus-field energy     =     0.0000000166 hartrees
 Requested basis set is 6-311++G(d,p)
 There are 82 shells and 219 basis functions
 A cutoff of  1.0D-11 yielded   2783 shell pairs
 There are     20703 function pairs (     22965 Cartesian)
 Smallest overlap matrix eigenvalue = 5.78E-05
 Guess MOs from SCF MO coefficient file

 -----------------------------------------------------------------------
  General SCF calculation program by
  Eric Jon Sundstrom, Paul Horn, Yuezhi Mao, Dmitri Zuev, Alec White,
  David Stuck, Shaama M.S., Shane Yost, Joonho Lee, David Small,
  Daniel Levine, Susi Lehtola, Hugh Burton, Evgeny Epifanovsky
 -----------------------------------------------------------------------
 Exchange:     0.2000 Hartree-Fock + 0.0800 Slater + 0.7200 B88
 Correlation:  0.1900 VWN1RPA + 0.8100 LYP
 Using SG-1 standard quadrature grid
 using 4 threads for integral computing
 -------------------------------------------------------
 OpenMP Integral computing Module                
 Release: version 2.0, May 2017, Q-Chem Inc. Pleasanton 
 -------------------------------------------------------
 -------------------------------------------------------
 OpenMP BLAS3 based DFT computing Module                
 Release: version 1.0, May 2013, Q-Chem Inc. Pittsburgh 
 -------------------------------------------------------
 A restricted SCF calculation will be
 performed using DIIS
 SCF converges when DIIS error is below 1.0e-08
 ---------------------------------------
  Cycle       Energy         DIIS error
 ---------------------------------------
    1   -9709.6452198164      1.13e-04  
    2   -9709.6453102658      3.05e-05  
    3   -9709.6453071889      3.89e-05  
    4   -9709.6453161341      6.91e-06  
    5   -9709.6453164130      2.38e-06  
    6   -9709.6453164374      8.88e-07  
    7   -9709.6453164414      1.74e-07  
    8   -9709.6453164415      5.77e-08  
    9   -9709.6453164416      1.42e-08  
   10   -9709.6453164414      2.71e-09  Convergence criterion met
 ---------------------------------------
 SCF time:   CPU 39.84s  wall 11.00s 
 SCF   energy in the final basis set =    -9709.6453164414
 Total energy in the final basis set =    -9709.6453164414

 --------------------------------------------------------------

                    Orbital Energies (a.u.)
 --------------------------------------------------------------

 Alpha MOs
 -- Occupied --
*******-482.847-176.309-165.713-165.711-165.711 -62.500 -56.320
-56.316 -56.316 -35.806 -31.299 -31.293 -31.293 -24.712 -22.949
-22.948 -22.948 -22.944 -22.944 -10.338 -10.256 -10.223  -8.708
 -6.540  -6.527  -6.526  -6.355  -4.768  -4.752  -4.752  -2.651
 -2.647  -2.647  -2.636  -2.636  -2.033  -2.029  -2.028  -2.015
 -2.015  -1.253  -0.922  -0.804  -0.693  -0.639  -0.616  -0.547
 -0.524  -0.494  -0.461  -0.432  -0.381  -0.361  -0.355  -0.313
 -0.298  -0.275  -0.269
 -- Virtual --
 -0.072  -0.034  -0.011   0.011   0.021   0.026   0.049   0.058
  0.066   0.069   0.073   0.081   0.087   0.103   0.110   0.116
  0.126   0.130   0.140   0.146   0.149   0.154   0.165   0.191
  0.205   0.229   0.236   0.247   0.256   0.272   0.276   0.298
  0.352   0.360   0.376   0.385   0.410   0.421   0.427   0.438
  0.450   0.451   0.458   0.475   0.489   0.515   0.520   0.539
  0.590   0.594   0.606   0.609   0.646   0.653   0.668   0.675
  0.688   0.698   0.744   0.767   0.815   0.859   0.883   0.964
  1.034   1.223   1.248   1.287   1.318   1.352   1.365   1.369
  1.435   1.447   1.471   1.483   1.513   1.542   1.565   1.616
  1.697   1.722   1.774   1.789   1.849   1.896   1.959   1.973
  2.001   2.038   2.071   2.133   2.153   2.194   2.202   2.236
  2.509   2.528   2.569   2.675   2.677   2.774   2.802   2.827
  2.959   3.046   3.228   3.406   3.687   3.746   3.781   3.804
  3.976   3.993   3.995   4.005   4.021   4.036   4.063   4.101
  4.124   4.218   4.255   4.263   4.395   4.429   4.855   6.024
  6.036   6.094   6.342   6.412   6.619   6.692   7.567   7.582
  7.687  23.593  23.773  23.863  27.869  28.360  28.369  28.390
 28.540  28.549  28.578  28.600  28.694  47.917  66.760 127.900
127.907 127.942 151.665 289.762 289.777 289.9071020.7101901.827
 --------------------------------------------------------------

          Ground-State Mulliken Net Atomic Charges

     Atom                 Charge (a.u.)
  ----------------------------------------
      1 C                    -0.391390
      2 C                    -0.183191
      3 C                     0.008696
      4 H                     0.206493
      5 I                     0.075293
      6 Br                   -0.028074
      7 F                    -0.049891
      8 H                     0.187286
      9 H                     0.174778
  ----------------------------------------
  Sum of atomic charges =     0.000000

 -----------------------------------------------------------------
                    Cartesian Multipole Moments
 -----------------------------------------------------------------
    Charge (ESU x 10^10)
                 0.0000
    Dipole Moment (Debye)
         X      -0.0318      Y      -2.1145      Z      -0.4673
       Tot       2.1658
    Quadrupole Moments (Debye-Ang)
        XX     -70.8364     XY       2.8076     YY     -70.1175
        XZ      -0.3510     YZ       1.6855     ZZ     -68.6818
    Octopole Moments (Debye-Ang^2)
       XXX      10.7022    XXY       8.8780    XYY      -0.3709
       YYY       5.7994    XXZ       6.0803    XYZ      -1.1023
       YYZ       0.7698    XZZ      -0.2411    YZZ      -0.4092
       ZZZ      -4.0545
    Hexadecapole Moments (Debye-Ang^3)
      XXXX   -1632.8261   XXXY      24.3356   XXYY    -327.6862
      XYYY      14.6745   YYYY    -216.8375   XXXZ     -39.0141
      XXYZ       0.8657   XYYZ      -6.3233   YYYZ      -6.2628
      XXZZ    -326.9846   XYZZ       4.4391   YYZZ     -73.8154
      XZZZ     -29.4467   YZZZ      -5.6651   ZZZZ    -226.3177
 -----------------------------------------------------------------
 Calculating analytic gradient of the SCF energy
 Gradient of SCF Energy
            1           2           3           4           5           6
    1  -0.0003139  -0.0016247   0.0028164   0.0005984   0.0001322  -0.0000727
    2   0.0012917  -0.0012352  -0.0005065   0.0005536   0.0004279  -0.0000508
    3   0.0005974   0.0007117  -0.0020990   0.0000561  -0.0008435   0.0005868
            7           8           9
    1  -0.0009195  -0.0004388  -0.0001773
    2  -0.0002030  -0.0002879   0.0000102
    3   0.0003810   0.0000927   0.0005167
 Max gradient component =       2.816E-03
 RMS gradient           =       9.217E-04
 Gradient time:  CPU 12.38 s  wall 3.16 s
 Geometry Optimization Parameters
   NAtoms,    NIC,     NZ,  NCons,   NDum,   NFix, NCnnct, MaxDiis
        9      69       9       0       0       0       0       0

 Cartesian Hessian Update
 Hessian Updated using BFGS Update


** GEOMETRY OPTIMIZATION IN DELOCALIZED INTERNAL COORDINATES **
   Searching for a Minimum

   Optimization Cycle:   4

                       Coordinates (Angstroms)
     ATOM                X               Y               Z
      1  C        -0.4945201265   -1.0860733031   -1.2840892016
      2  C         0.1225930259   -0.7523068227    0.0690845395
      3  C        -0.9765957437    0.0775987617   -0.4911104938
      4  H        -0.1089732513   -1.3942249398    0.9057241875
      5  I         2.1166654004    0.0283537338    0.2883046269
      6  Br       -2.7097645402    0.0482067877    0.3801485371
      7  F        -0.7009362999    1.3197296125   -0.9607394224
      8  H         0.0667503730   -0.8392611736   -2.1772588814
      9  H        -1.1046360914   -1.9790907261   -1.3433878732
   Point Group: c1    Number of degrees of freedom:    21


   Energy is  -9709.645316441

 Hessian Updated using BFGS Update

 21 Hessian modes will be used to form the next step
  Hessian Eigenvalues:
     0.016128    0.018959    0.021713    0.025730    0.030950    0.032846
     0.066091    0.084268    0.088128    0.092020    0.108628    0.127462
     0.138146    0.184205    0.251509    0.260591    0.284836    0.348004
     0.348110    0.354300    0.546705

 Minimum Search - Taking Simple RFO Step
 Searching for Lamda that Minimizes Along All modes
 Value Taken    Lamda =  -0.00005903
 Step Taken.  Stepsize is  0.042318

                             Maximum     Tolerance    Cnvgd?
         Gradient           0.001002      0.000300      NO
         Displacement       0.017867      0.001200      NO
         Energy change     -0.000100      0.000001      NO


 New Cartesian Coordinates Obtained by Inverse Iteration

 Displacement from previous Coordinates is:  0.035731
 ----------------------------------------------------------------
             Standard Nuclear Orientation (Angstroms)
    I     Atom           X                Y                Z
 ----------------------------------------------------------------
    1      C      -0.4954929891    -1.0873603065    -1.2843872034
    2      C       0.1245336147    -0.7490217603     0.0671473417
    3      C      -0.9798305386     0.0778898887    -0.4885505382
    4      H      -0.1061501049    -1.3959736735     0.9009508600
    5      I       2.1195864466     0.0259393041     0.2974091875
    6      Br     -2.7114393669     0.0539349056     0.3835273745
    7      F      -0.7024429052     1.3177523393    -0.9666233519
    8      H       0.0615099033    -0.8356220452    -2.1794756927
    9      H      -1.0996913133    -1.9846067218    -1.3433219589
 ----------------------------------------------------------------
 Molecular Point Group                 C1    NOp =  1
 Largest Abelian Subgroup              C1    NOp =  1
 Nuclear Repulsion Energy =   801.4937348486 hartrees
 There are       59 alpha and       59 beta electrons
 Applying Cartesian multipole field
    Component          Value
    ---------          -----
     (2,0,0)        1.00000E-11
     (0,2,0)        2.00000E-11
     (0,0,2)       -3.00000E-11
 Nucleus-field energy     =     0.0000000165 hartrees
 Requested basis set is 6-311++G(d,p)
 There are 82 shells and 219 basis functions
 A cutoff of  1.0D-11 yielded   2782 shell pairs
 There are     20676 function pairs (     22927 Cartesian)
 Smallest overlap matrix eigenvalue = 5.79E-05
 Guess MOs from SCF MO coefficient file

 -----------------------------------------------------------------------
  General SCF calculation program by
  Eric Jon Sundstrom, Paul Horn, Yuezhi Mao, Dmitri Zuev, Alec White,
  David Stuck, Shaama M.S., Shane Yost, Joonho Lee, David Small,
  Daniel Levine, Susi Lehtola, Hugh Burton, Evgeny Epifanovsky
 -----------------------------------------------------------------------
 Exchange:     0.2000 Hartree-Fock + 0.0800 Slater + 0.7200 B88
 Correlation:  0.1900 VWN1RPA + 0.8100 LYP
 Using SG-1 standard quadrature grid
 using 4 threads for integral computing
 -------------------------------------------------------
 OpenMP Integral computing Module                
 Release: version 2.0, May 2017, Q-Chem Inc. Pleasanton 
 -------------------------------------------------------
 -------------------------------------------------------
 OpenMP BLAS3 based DFT computing Module                
 Release: version 1.0, May 2013, Q-Chem Inc. Pittsburgh 
 -------------------------------------------------------
 A restricted SCF calculation will be
 performed using DIIS
 SCF converges when DIIS error is below 1.0e-08
 ---------------------------------------
  Cycle       Energy         DIIS error
 ---------------------------------------
    1   -9709.6452876141      9.31e-05  
    2   -9709.6453479205      2.20e-05  
    3   -9709.6453464690      2.85e-05  
    4   -9709.6453505901      4.08e-06  
    5   -9709.6453506786      1.86e-06  
    6   -9709.6453506954      6.01e-07  
    7   -9709.6453506969      1.33e-07  
    8   -9709.6453506970      4.62e-08  
    9   -9709.6453506971      9.68e-09  Convergence criterion met
 ---------------------------------------
 SCF time:   CPU 35.83s  wall 9.00s 
 SCF   energy in the final basis set =    -9709.6453506971
 Total energy in the final basis set =    -9709.6453506971

 --------------------------------------------------------------

                    Orbital Energies (a.u.)
 --------------------------------------------------------------

 Alpha MOs
 -- Occupied --
*******-482.847-176.309-165.713-165.711-165.711 -62.500 -56.321
-56.317 -56.316 -35.806 -31.299 -31.293 -31.293 -24.711 -22.949
-22.948 -22.948 -22.944 -22.944 -10.338 -10.256 -10.223  -8.709
 -6.541  -6.527  -6.527  -6.355  -4.768  -4.752  -4.752  -2.651
 -2.648  -2.647  -2.637  -2.637  -2.033  -2.029  -2.028  -2.015
 -2.015  -1.253  -0.921  -0.804  -0.693  -0.639  -0.615  -0.547
 -0.524  -0.494  -0.460  -0.432  -0.381  -0.361  -0.354  -0.313
 -0.298  -0.274  -0.269
 -- Virtual --
 -0.072  -0.034  -0.011   0.011   0.021   0.026   0.049   0.058
  0.065   0.069   0.073   0.081   0.086   0.103   0.110   0.116
  0.126   0.130   0.140   0.146   0.149   0.154   0.165   0.191
  0.205   0.228   0.236   0.247   0.255   0.271   0.276   0.298
  0.352   0.360   0.377   0.385   0.410   0.421   0.427   0.438
  0.451   0.451   0.458   0.475   0.489   0.515   0.520   0.539
  0.590   0.594   0.606   0.609   0.645   0.653   0.667   0.674
  0.687   0.698   0.743   0.766   0.814   0.859   0.882   0.964
  1.034   1.223   1.248   1.287   1.316   1.353   1.365   1.370
  1.435   1.447   1.469   1.483   1.512   1.542   1.565   1.616
  1.697   1.723   1.773   1.788   1.848   1.895   1.959   1.973
  2.000   2.038   2.069   2.132   2.153   2.193   2.202   2.236
  2.508   2.527   2.568   2.674   2.677   2.772   2.800   2.827
  2.957   3.046   3.226   3.405   3.686   3.745   3.781   3.804
  3.976   3.993   3.994   4.005   4.021   4.035   4.063   4.100
  4.123   4.217   4.254   4.261   4.395   4.429   4.854   6.024
  6.036   6.093   6.342   6.413   6.618   6.691   7.567   7.582
  7.686  23.590  23.771  23.859  27.869  28.360  28.369  28.390
 28.540  28.549  28.577  28.600  28.693  47.917  66.760 127.900
127.907 127.942 151.664 289.762 289.777 289.9061020.7101901.827
 --------------------------------------------------------------

          Ground-State Mulliken Net Atomic Charges

     Atom                 Charge (a.u.)
  ----------------------------------------
      1 C                    -0.391811
      2 C                    -0.181893
      3 C                     0.009542
      4 H                     0.205087
      5 I                     0.075538
      6 Br                   -0.026830
      7 F                    -0.051333
      8 H                     0.187076
      9 H                     0.174624
  ----------------------------------------
  Sum of atomic charges =     0.000000

 -----------------------------------------------------------------
                    Cartesian Multipole Moments
 -----------------------------------------------------------------
    Charge (ESU x 10^10)
                 0.0000
    Dipole Moment (Debye)
         X      -0.0396      Y      -2.1199      Z      -0.4564
       Tot       2.1688
    Quadrupole Moments (Debye-Ang)
        XX     -70.7803     XY       2.7965     YY     -70.1140
        XZ      -0.3450     YZ       1.7057     ZZ     -68.7112
    Octopole Moments (Debye-Ang^2)
       XXX      10.5015    XXY       8.8376    XYY      -0.4334
       YYY       5.6246    XXZ       5.9405    XYZ      -1.1047
       YYZ       0.4821    XZZ      -0.2554    YZZ      -0.4275
       ZZZ      -4.9148
    Hexadecapole Moments (Debye-Ang^3)
      XXXX   -1635.0534   XXXY      25.2839   XXYY    -328.2942
      XYYY      16.0193   YYYY    -216.6459   XXXZ     -39.9950
      XXYZ       0.9667   XYYZ      -6.7596   YYYZ      -6.2710
      XXZZ    -327.6318   XYZZ       4.9124   YYZZ     -74.0927
      XZZZ     -30.7708   YZZZ      -5.7069   ZZZZ    -227.8900
 -----------------------------------------------------------------
 Calculating analytic gradient of the SCF energy
 Gradient of SCF Energy
            1           2           3           4           5           6
    1  -0.0005157  -0.0005605   0.0013174   0.0006464   0.0002887  -0.0002633
    2  -0.0001654  -0.0000688   0.0002053   0.0001383   0.0002017   0.0000280
    3  -0.0001035   0.0002010  -0.0003898   0.0001860  -0.0004209   0.0005158
            7           8           9
    1  -0.0005759  -0.0001666  -0.0001706
    2   0.0000846  -0.0002712  -0.0001527
    3  -0.0001055  -0.0001321   0.0002489
 Max gradient component =       1.317E-03
 RMS gradient           =       3.984E-04
 Gradient time:  CPU 12.40 s  wall 3.16 s
 Geometry Optimization Parameters
   NAtoms,    NIC,     NZ,  NCons,   NDum,   NFix, NCnnct, MaxDiis
        9      69       9       0       0       0       0       0

 Cartesian Hessian Update
 Hessian Updated using BFGS Update


** GEOMETRY OPTIMIZATION IN DELOCALIZED INTERNAL COORDINATES **
   Searching for a Minimum

   Optimization Cycle:   5

                       Coordinates (Angstroms)
     ATOM                X               Y               Z
      1  C        -0.4954929891   -1.0873603065   -1.2843872034
      2  C         0.1245336147   -0.7490217603    0.0671473417
      3  C        -0.9798305386    0.0778898887   -0.4885505382
      4  H        -0.1061501049   -1.3959736735    0.9009508600
      5  I         2.1195864466    0.0259393041    0.2974091875
      6  Br       -2.7114393669    0.0539349056    0.3835273745
      7  F        -0.7024429052    1.3177523393   -0.9666233519
      8  H         0.0615099033   -0.8356220452   -2.1794756927
      9  H        -1.0996913133   -1.9846067218   -1.3433219589
   Point Group: c1    Number of degrees of freedom:    21


   Energy is  -9709.645350697

 Hessian Updated using BFGS Update

 21 Hessian modes will be used to form the next step
  Hessian Eigenvalues:
     0.013848    0.019180    0.021982    0.025608    0.031734    0.033342
     0.064175    0.083111    0.085156    0.093271    0.106886    0.119168
     0.136908    0.180650    0.253077    0.261454    0.303018    0.348005
     0.348187    0.360355    0.548952

 Minimum Search - Taking Simple RFO Step
 Searching for Lamda that Minimizes Along All modes
 Value Taken    Lamda =  -0.00001066
 Step Taken.  Stepsize is  0.019045

                             Maximum     Tolerance    Cnvgd?
         Gradient           0.000619      0.000300      NO
         Displacement       0.012562      0.001200      NO
         Energy change     -0.000034      0.000001      NO


 New Cartesian Coordinates Obtained by Inverse Iteration

 Displacement from previous Coordinates is:  0.013453
 ----------------------------------------------------------------
             Standard Nuclear Orientation (Angstroms)
    I     Atom           X                Y                Z
 ----------------------------------------------------------------
    1      C      -0.4951936440    -1.0879612189    -1.2842473410
    2      C       0.1249133060    -0.7482892006     0.0664103533
    3      C      -0.9813932994     0.0772312484    -0.4880983015
    4      H      -0.1078567560    -1.3953711103     0.8996712691
    5      I       2.1191740918     0.0257796819     0.2983705580
    6      Br     -2.7110140794     0.0554810077     0.3845452141
    7      F      -0.7003804334     1.3163321234    -0.9669013424
    8      H       0.0588777601    -0.8331668059    -2.1802389363
    9      H      -1.0965441992    -1.9871037953    -1.3428354546
 ----------------------------------------------------------------
 Molecular Point Group                 C1    NOp =  1
 Largest Abelian Subgroup              C1    NOp =  1
 Nuclear Repulsion Energy =   801.6110844395 hartrees
 There are       59 alpha and       59 beta electrons
 Applying Cartesian multipole field
    Component          Value
    ---------          -----
     (2,0,0)        1.00000E-11
     (0,2,0)        2.00000E-11
     (0,0,2)       -3.00000E-11
 Nucleus-field energy     =     0.0000000165 hartrees
 Requested basis set is 6-311++G(d,p)
 There are 82 shells and 219 basis functions
 A cutoff of  1.0D-11 yielded   2782 shell pairs
 There are     20676 function pairs (     22927 Cartesian)
 Smallest overlap matrix eigenvalue = 5.78E-05
 Guess MOs from SCF MO coefficient file

 -----------------------------------------------------------------------
  General SCF calculation program by
  Eric Jon Sundstrom, Paul Horn, Yuezhi Mao, Dmitri Zuev, Alec White,
  David Stuck, Shaama M.S., Shane Yost, Joonho Lee, David Small,
  Daniel Levine, Susi Lehtola, Hugh Burton, Evgeny Epifanovsky
 -----------------------------------------------------------------------
 Exchange:     0.2000 Hartree-Fock + 0.0800 Slater + 0.7200 B88
 Correlation:  0.1900 VWN1RPA + 0.8100 LYP
 Using SG-1 standard quadrature grid
 using 4 threads for integral computing
 -------------------------------------------------------
 OpenMP Integral computing Module                
 Release: version 2.0, May 2017, Q-Chem Inc. Pleasanton 
 -------------------------------------------------------
 -------------------------------------------------------
 OpenMP BLAS3 based DFT computing Module                
 Release: version 1.0, May 2013, Q-Chem Inc. Pittsburgh 
 -------------------------------------------------------
 A restricted SCF calculation will be
 performed using DIIS
 SCF converges when DIIS error is below 1.0e-08
 ---------------------------------------
  Cycle       Energy         DIIS error
 ---------------------------------------
    1   -9709.6453470960      3.53e-05  
    2   -9709.6453566682      8.93e-06  
    3   -9709.6453564398      1.26e-05  
    4   -9709.6453570071      1.22e-06  
    5   -9709.6453570123      7.18e-07  
    6   -9709.6453570152      1.63e-07  
    7   -9709.6453570154      4.46e-08  
    8   -9709.6453570153      1.55e-08  
    9   -9709.6453570152      1.49e-09  Convergence criterion met
 ---------------------------------------
 SCF time:   CPU 35.82s  wall 9.00s 
 SCF   energy in the final basis set =    -9709.6453570152
 Total energy in the final basis set =    -9709.6453570152

 --------------------------------------------------------------

                    Orbital Energies (a.u.)
 --------------------------------------------------------------

 Alpha MOs
 -- Occupied --
*******-482.847-176.309-165.713-165.711-165.711 -62.500 -56.321
-56.317 -56.317 -35.806 -31.299 -31.293 -31.293 -24.711 -22.949
-22.948 -22.948 -22.944 -22.944 -10.338 -10.256 -10.223  -8.709
 -6.541  -6.527  -6.527  -6.355  -4.768  -4.752  -4.752  -2.652
 -2.648  -2.647  -2.637  -2.637  -2.033  -2.029  -2.028  -2.015
 -2.015  -1.252  -0.921  -0.805  -0.693  -0.639  -0.615  -0.546
 -0.524  -0.493  -0.460  -0.432  -0.381  -0.361  -0.354  -0.313
 -0.298  -0.274  -0.269
 -- Virtual --
 -0.071  -0.034  -0.011   0.011   0.021   0.026   0.049   0.058
  0.065   0.069   0.073   0.081   0.086   0.103   0.110   0.116
  0.126   0.130   0.140   0.146   0.149   0.154   0.165   0.191
  0.205   0.228   0.236   0.247   0.255   0.272   0.276   0.298
  0.352   0.360   0.377   0.385   0.410   0.421   0.427   0.438
  0.451   0.451   0.458   0.475   0.489   0.515   0.521   0.539
  0.590   0.594   0.606   0.610   0.645   0.653   0.667   0.674
  0.687   0.698   0.743   0.766   0.814   0.860   0.882   0.964
  1.033   1.222   1.248   1.288   1.317   1.353   1.366   1.370
  1.436   1.447   1.469   1.482   1.512   1.542   1.565   1.617
  1.696   1.722   1.773   1.789   1.848   1.895   1.960   1.974
  2.000   2.037   2.069   2.132   2.154   2.193   2.202   2.237
  2.508   2.527   2.568   2.674   2.678   2.773   2.800   2.827
  2.957   3.047   3.226   3.405   3.686   3.745   3.781   3.804
  3.976   3.993   3.994   4.005   4.021   4.035   4.063   4.100
  4.123   4.217   4.254   4.261   4.395   4.429   4.854   6.024
  6.036   6.093   6.342   6.413   6.618   6.691   7.566   7.582
  7.686  23.590  23.771  23.859  27.869  28.360  28.369  28.390
 28.540  28.549  28.577  28.600  28.693  47.917  66.761 127.900
127.907 127.942 151.664 289.762 289.777 289.9061020.7101901.827
 --------------------------------------------------------------

          Ground-State Mulliken Net Atomic Charges

     Atom                 Charge (a.u.)
  ----------------------------------------
      1 C                    -0.391431
      2 C                    -0.181969
      3 C                     0.009167
      4 H                     0.204516
      5 I                     0.075818
      6 Br                   -0.025874
      7 F                    -0.051795
      8 H                     0.187078
      9 H                     0.174491
  ----------------------------------------
  Sum of atomic charges =     0.000000

 -----------------------------------------------------------------
                    Cartesian Multipole Moments
 -----------------------------------------------------------------
    Charge (ESU x 10^10)
                 0.0000
    Dipole Moment (Debye)
         X      -0.0507      Y      -2.1196      Z      -0.4536
       Tot       2.1682
    Quadrupole Moments (Debye-Ang)
        XX     -70.7493     XY       2.7944     YY     -70.1131
        XZ      -0.3512     YZ       1.7087     ZZ     -68.7124
    Octopole Moments (Debye-Ang^2)
       XXX      10.4124    XXY       8.8351    XYY      -0.4491
       YYY       5.5660    XXZ       5.9343    XYZ      -1.1013
       YYZ       0.4373    XZZ      -0.2759    YZZ      -0.4267
       ZZZ      -5.0425
    Hexadecapole Moments (Debye-Ang^3)
      XXXX   -1634.1567   XXXY      25.3761   XXYY    -328.1702
      XYYY      16.2345   YYYY    -216.5300   XXXZ     -40.0323
      XXYZ       0.9472   XYYZ      -6.7731   YYYZ      -6.3120
      XXZZ    -327.5024   XYZZ       4.9825   YYZZ     -74.1370
      XZZZ     -30.7758   YZZZ      -5.7924   ZZZZ    -228.0455
 -----------------------------------------------------------------
 Calculating analytic gradient of the SCF energy
 Gradient of SCF Energy
            1           2           3           4           5           6
    1  -0.0002976  -0.0000863   0.0003111   0.0004241   0.0001939  -0.0000162
    2  -0.0004223   0.0002419   0.0002565   0.0001917   0.0001224   0.0000034
    3  -0.0001004  -0.0000966  -0.0001207   0.0002031  -0.0004277   0.0004275
            7           8           9
    1  -0.0001770  -0.0002534  -0.0000986
    2  -0.0000300  -0.0001843  -0.0001793
    3  -0.0000126  -0.0001267   0.0002541
 Max gradient component =       4.277E-04
 RMS gradient           =       2.325E-04
 Gradient time:  CPU 12.40 s  wall 3.16 s
 Geometry Optimization Parameters
   NAtoms,    NIC,     NZ,  NCons,   NDum,   NFix, NCnnct, MaxDiis
        9      69       9       0       0       0       0       0

 Cartesian Hessian Update
 Hessian Updated using BFGS Update


** GEOMETRY OPTIMIZATION IN DELOCALIZED INTERNAL COORDINATES **
   Searching for a Minimum

   Optimization Cycle:   6

                       Coordinates (Angstroms)
     ATOM                X               Y               Z
      1  C        -0.4951936440   -1.0879612189   -1.2842473410
      2  C         0.1249133060   -0.7482892006    0.0664103533
      3  C        -0.9813932994    0.0772312484   -0.4880983015
      4  H        -0.1078567560   -1.3953711103    0.8996712691
      5  I         2.1191740918    0.0257796819    0.2983705580
      6  Br       -2.7110140794    0.0554810077    0.3845452141
      7  F        -0.7003804334    1.3163321234   -0.9669013424
      8  H         0.0588777601   -0.8331668059   -2.1802389363
      9  H        -1.0965441992   -1.9871037953   -1.3428354546
   Point Group: c1    Number of degrees of freedom:    21


   Energy is  -9709.645357015

 Hessian Updated using BFGS Update

 21 Hessian modes will be used to form the next step
  Hessian Eigenvalues:
     0.013019    0.019174    0.022017    0.025397    0.032561    0.036118
     0.064823    0.072003    0.084753    0.092007    0.106377    0.117343
     0.135195    0.177485    0.256501    0.262113    0.291184    0.348050
     0.348100    0.355297    0.549178

 Minimum Search - Taking Simple RFO Step
 Searching for Lamda that Minimizes Along All modes
 Value Taken    Lamda =  -0.00000287
 Step Taken.  Stepsize is  0.008858

                             Maximum     Tolerance    Cnvgd?
         Gradient           0.000262      0.000300     YES
         Displacement       0.004206      0.001200      NO
         Energy change     -0.000006      0.000001      NO


 New Cartesian Coordinates Obtained by Inverse Iteration

 Displacement from previous Coordinates is:  0.007260
 ----------------------------------------------------------------
             Standard Nuclear Orientation (Angstroms)
    I     Atom           X                Y                Z
 ----------------------------------------------------------------
    1      C      -0.4948292132    -1.0876795668    -1.2835706164
    2      C       0.1253153930    -0.7484680850     0.0666290177
    3      C      -0.9817829346     0.0768949603    -0.4873980181
    4      H      -0.1085598434    -1.3966709162     0.8986361031
    5      I       2.1188669137     0.0261079337     0.2984237182
    6      Br     -2.7106337491     0.0563316397     0.3847749775
    7      F      -0.7002229694     1.3150718110    -0.9687396350
    8      H       0.0582355358    -0.8316668896    -2.1796978803
    9      H      -1.0958063865    -1.9869889566    -1.3423816480
 ----------------------------------------------------------------
 Molecular Point Group                 C1    NOp =  1
 Largest Abelian Subgroup              C1    NOp =  1
 Nuclear Repulsion Energy =   801.7205588815 hartrees
 There are       59 alpha and       59 beta electrons
 Applying Cartesian multipole field
    Component          Value
    ---------          -----
     (2,0,0)        1.00000E-11
     (0,2,0)        2.00000E-11
     (0,0,2)       -3.00000E-11
 Nucleus-field energy     =     0.0000000165 hartrees
 Requested basis set is 6-311++G(d,p)
 There are 82 shells and 219 basis functions
 A cutoff of  1.0D-11 yielded   2783 shell pairs
 There are     20679 function pairs (     22930 Cartesian)
 Smallest overlap matrix eigenvalue = 5.77E-05
 Guess MOs from SCF MO coefficient file

 -----------------------------------------------------------------------
  General SCF calculation program by
  Eric Jon Sundstrom, Paul Horn, Yuezhi Mao, Dmitri Zuev, Alec White,
  David Stuck, Shaama M.S., Shane Yost, Joonho Lee, David Small,
  Daniel Levine, Susi Lehtola, Hugh Burton, Evgeny Epifanovsky
 -----------------------------------------------------------------------
 Exchange:     0.2000 Hartree-Fock + 0.0800 Slater + 0.7200 B88
 Correlation:  0.1900 VWN1RPA + 0.8100 LYP
 Using SG-1 standard quadrature grid
 using 4 threads for integral computing
 -------------------------------------------------------
 OpenMP Integral computing Module                
 Release: version 2.0, May 2017, Q-Chem Inc. Pleasanton 
 -------------------------------------------------------
 -------------------------------------------------------
 OpenMP BLAS3 based DFT computing Module                
 Release: version 1.0, May 2013, Q-Chem Inc. Pittsburgh 
 -------------------------------------------------------
 A restricted SCF calculation will be
 performed using DIIS
 SCF converges when DIIS error is below 1.0e-08
 ---------------------------------------
  Cycle       Energy         DIIS error
 ---------------------------------------
    1   -9709.6453552430      1.93e-05  
    2   -9709.6453583482      5.22e-06  
    3   -9709.6453582274      7.61e-06  
    4   -9709.6453584711      8.03e-07  
    5   -9709.6453584738      4.04e-07  
    6   -9709.6453584746      9.00e-08  
    7   -9709.6453584746      2.48e-08  
    8   -9709.6453584747      4.45e-09  Convergence criterion met
 ---------------------------------------
 SCF time:   CPU 31.86s  wall 9.00s 
 SCF   energy in the final basis set =    -9709.6453584747
 Total energy in the final basis set =    -9709.6453584747

 --------------------------------------------------------------

                    Orbital Energies (a.u.)
 --------------------------------------------------------------

 Alpha MOs
 -- Occupied --
*******-482.847-176.309-165.713-165.711-165.711 -62.500 -56.321
-56.317 -56.317 -35.806 -31.299 -31.293 -31.293 -24.711 -22.949
-22.948 -22.948 -22.944 -22.944 -10.338 -10.256 -10.222  -8.709
 -6.541  -6.527  -6.527  -6.355  -4.768  -4.752  -4.752  -2.652
 -2.648  -2.648  -2.637  -2.637  -2.033  -2.029  -2.028  -2.015
 -2.015  -1.252  -0.921  -0.805  -0.693  -0.639  -0.615  -0.546
 -0.524  -0.493  -0.460  -0.432  -0.381  -0.361  -0.354  -0.314
 -0.298  -0.274  -0.269
 -- Virtual --
 -0.071  -0.034  -0.011   0.011   0.021   0.026   0.049   0.058
  0.065   0.069   0.073   0.081   0.086   0.103   0.110   0.116
  0.126   0.130   0.140   0.146   0.149   0.154   0.165   0.191
  0.205   0.228   0.236   0.248   0.255   0.272   0.276   0.298
  0.352   0.360   0.377   0.385   0.410   0.422   0.427   0.438
  0.451   0.452   0.458   0.475   0.489   0.515   0.521   0.539
  0.590   0.595   0.606   0.610   0.646   0.653   0.667   0.674
  0.687   0.698   0.743   0.766   0.814   0.860   0.882   0.964
  1.033   1.223   1.248   1.288   1.317   1.353   1.365   1.370
  1.436   1.447   1.469   1.482   1.512   1.542   1.565   1.617
  1.697   1.722   1.773   1.789   1.848   1.895   1.960   1.974
  2.000   2.038   2.069   2.133   2.154   2.193   2.202   2.237
  2.508   2.527   2.568   2.674   2.678   2.773   2.800   2.827
  2.957   3.048   3.227   3.405   3.686   3.745   3.781   3.805
  3.976   3.993   3.994   4.005   4.022   4.035   4.063   4.100
  4.124   4.218   4.254   4.261   4.395   4.430   4.854   6.024
  6.036   6.093   6.342   6.413   6.618   6.691   7.566   7.582
  7.686  23.590  23.771  23.859  27.869  28.360  28.369  28.390
 28.540  28.549  28.577  28.600  28.694  47.917  66.761 127.900
127.907 127.942 151.665 289.762 289.776 289.9061020.7101901.827
 --------------------------------------------------------------

          Ground-State Mulliken Net Atomic Charges

     Atom                 Charge (a.u.)
  ----------------------------------------
      1 C                    -0.391772
      2 C                    -0.181763
      3 C                     0.009103
      4 H                     0.204265
      5 I                     0.075989
      6 Br                   -0.025309
      7 F                    -0.052062
      8 H                     0.187143
      9 H                     0.174406
  ----------------------------------------
  Sum of atomic charges =     0.000000

 -----------------------------------------------------------------
                    Cartesian Multipole Moments
 -----------------------------------------------------------------
    Charge (ESU x 10^10)
                 0.0000
    Dipole Moment (Debye)
         X      -0.0546      Y      -2.1194      Z      -0.4500
       Tot       2.1673
    Quadrupole Moments (Debye-Ang)
        XX     -70.7319     XY       2.7953     YY     -70.1100
        XZ      -0.3568     YZ       1.7077     ZZ     -68.7202
    Octopole Moments (Debye-Ang^2)
       XXX      10.3555    XXY       8.8294    XYY      -0.4490
       YYY       5.5105    XXZ       5.9304    XYZ      -1.1026
       YYZ       0.4451    XZZ      -0.2813    YZZ      -0.4370
       ZZZ      -5.0496
    Hexadecapole Moments (Debye-Ang^3)
      XXXX   -1633.5413   XXXY      25.4227   XXYY    -328.0530
      XYYY      16.2908   YYYY    -216.4299   XXXZ     -40.0405
      XXYZ       0.9599   XYYZ      -6.7770   YYYZ      -6.3142
      XXZZ    -327.4196   XYZZ       5.0045   YYZZ     -74.1476
      XZZZ     -30.7525   YZZZ      -5.7862   ZZZZ    -228.0964
 -----------------------------------------------------------------
 Calculating analytic gradient of the SCF energy
 Gradient of SCF Energy
            1           2           3           4           5           6
    1  -0.0001151   0.0000862  -0.0000204   0.0003087   0.0001314   0.0001498
    2  -0.0002253   0.0001566   0.0002136   0.0001588   0.0001254   0.0000015
    3   0.0000399  -0.0001232   0.0001312   0.0000739  -0.0004804   0.0003321
            7           8           9
    1  -0.0001317  -0.0002853  -0.0001235
    2  -0.0001536  -0.0001717  -0.0001053
    3  -0.0001888  -0.0000571   0.0002724
 Max gradient component =       4.804E-04
 RMS gradient           =       1.915E-04
 Gradient time:  CPU 12.39 s  wall 3.16 s
 Geometry Optimization Parameters
   NAtoms,    NIC,     NZ,  NCons,   NDum,   NFix, NCnnct, MaxDiis
        9      69       9       0       0       0       0       0

 Cartesian Hessian Update
 Hessian Updated using BFGS Update


** GEOMETRY OPTIMIZATION IN DELOCALIZED INTERNAL COORDINATES **
   Searching for a Minimum

   Optimization Cycle:   7

                       Coordinates (Angstroms)
     ATOM                X               Y               Z
      1  C        -0.4948292132   -1.0876795668   -1.2835706164
      2  C         0.1253153930   -0.7484680850    0.0666290177
      3  C        -0.9817829346    0.0768949603   -0.4873980181
      4  H        -0.1085598434   -1.3966709162    0.8986361031
      5  I         2.1188669137    0.0261079337    0.2984237182
      6  Br       -2.7106337491    0.0563316397    0.3847749775
      7  F        -0.7002229694    1.3150718110   -0.9687396350
      8  H         0.0582355358   -0.8316668896   -2.1796978803
      9  H        -1.0958063865   -1.9869889566   -1.3423816480
   Point Group: c1    Number of degrees of freedom:    21


   Energy is  -9709.645358475

 Hessian Updated using BFGS Update

 21 Hessian modes will be used to form the next step
  Hessian Eigenvalues:
     0.013590    0.019568    0.022053    0.025584    0.032376    0.040401
     0.060197    0.068445    0.085120    0.091224    0.107461    0.119444
     0.130985    0.178440    0.251839    0.260511    0.279897    0.347963
     0.348098    0.352709    0.551076

 Minimum Search - Taking Simple RFO Step
 Searching for Lamda that Minimizes Along All modes
 Value Taken    Lamda =   0.00000000
 Step Taken.  Stepsize is  0.002314

                             Maximum     Tolerance    Cnvgd?
         Gradient           0.000088      0.000300     YES
         Displacement       0.001204      0.001200      NO
         Energy change     -0.000001      0.000001      NO


 New Cartesian Coordinates Obtained by Inverse Iteration

 Displacement from previous Coordinates is:  0.002300
 ----------------------------------------------------------------
             Standard Nuclear Orientation (Angstroms)
    I     Atom           X                Y                Z
 ----------------------------------------------------------------
    1      C      -0.4948063111    -1.0876745362    -1.2835818866
    2      C       0.1252341873    -0.7487110022     0.0666245628
    3      C      -0.9818261025     0.0766942381    -0.4875377618
    4      H      -0.1089149378    -1.3969012201     0.8985123635
    5      I       2.1185490205     0.0266212531     0.2979716285
    6      Br     -2.7105509448     0.0566885529     0.3848393889
    7      F      -0.6999273109     1.3151143243    -0.9682541523
    8      H       0.0584535476    -0.8318125045    -2.1795946074
    9      H      -1.0956284019    -1.9870871749    -1.3423035169
 ----------------------------------------------------------------
 Molecular Point Group                 C1    NOp =  1
 Largest Abelian Subgroup              C1    NOp =  1
 Nuclear Repulsion Energy =   801.7759561636 hartrees
 There are       59 alpha and       59 beta electrons
 Applying Cartesian multipole field
    Component          Value
    ---------          -----
     (2,0,0)        1.00000E-11
     (0,2,0)        2.00000E-11
     (0,0,2)       -3.00000E-11
 Nucleus-field energy     =     0.0000000165 hartrees
 Requested basis set is 6-311++G(d,p)
 There are 82 shells and 219 basis functions
 A cutoff of  1.0D-11 yielded   2783 shell pairs
 There are     20679 function pairs (     22930 Cartesian)
 Smallest overlap matrix eigenvalue = 5.77E-05
 Guess MOs from SCF MO coefficient file

 -----------------------------------------------------------------------
  General SCF calculation program by
  Eric Jon Sundstrom, Paul Horn, Yuezhi Mao, Dmitri Zuev, Alec White,
  David Stuck, Shaama M.S., Shane Yost, Joonho Lee, David Small,
  Daniel Levine, Susi Lehtola, Hugh Burton, Evgeny Epifanovsky
 -----------------------------------------------------------------------
 Exchange:     0.2000 Hartree-Fock + 0.0800 Slater + 0.7200 B88
 Correlation:  0.1900 VWN1RPA + 0.8100 LYP
 Using SG-1 standard quadrature grid
 using 4 threads for integral computing
 -------------------------------------------------------
 OpenMP Integral computing Module                
 Release: version 2.0, May 2017, Q-Chem Inc. Pleasanton 
 -------------------------------------------------------
 -------------------------------------------------------
 OpenMP BLAS3 based DFT computing Module                
 Release: version 1.0, May 2013, Q-Chem Inc. Pittsburgh 
 -------------------------------------------------------
 A restricted SCF calculation will be
 performed using DIIS
 SCF converges when DIIS error is below 1.0e-08
 ---------------------------------------
  Cycle       Energy         DIIS error
 ---------------------------------------
    1   -9709.6453583786      5.58e-06  
    2   -9709.6453586364      1.26e-06  
    3   -9709.6453586340      1.51e-06  
    4   -9709.6453586454      3.67e-07  
    5   -9709.6453586462      9.95e-08  
    6   -9709.6453586462      3.39e-08  
    7   -9709.6453586461      7.87e-09  Convergence criterion met
 ---------------------------------------
 SCF time:   CPU 28.04s  wall 7.00s 
 SCF   energy in the final basis set =    -9709.6453586461
 Total energy in the final basis set =    -9709.6453586461

 --------------------------------------------------------------

                    Orbital Energies (a.u.)
 --------------------------------------------------------------

 Alpha MOs
 -- Occupied --
*******-482.847-176.309-165.713-165.711-165.711 -62.500 -56.321
-56.317 -56.317 -35.806 -31.299 -31.293 -31.293 -24.711 -22.949
-22.948 -22.948 -22.944 -22.944 -10.338 -10.256 -10.222  -8.709
 -6.541  -6.527  -6.527  -6.355  -4.768  -4.752  -4.752  -2.652
 -2.648  -2.648  -2.637  -2.637  -2.033  -2.029  -2.028  -2.015
 -2.015  -1.252  -0.921  -0.805  -0.693  -0.638  -0.615  -0.546
 -0.524  -0.493  -0.460  -0.432  -0.381  -0.361  -0.355  -0.314
 -0.298  -0.274  -0.269
 -- Virtual --
 -0.071  -0.034  -0.011   0.011   0.021   0.026   0.049   0.058
  0.065   0.069   0.073   0.081   0.086   0.103   0.110   0.116
  0.126   0.130   0.140   0.146   0.149   0.154   0.165   0.191
  0.205   0.228   0.236   0.248   0.256   0.272   0.276   0.298
  0.352   0.360   0.377   0.385   0.410   0.421   0.427   0.438
  0.451   0.451   0.458   0.475   0.489   0.515   0.521   0.539
  0.590   0.595   0.606   0.610   0.646   0.653   0.667   0.674
  0.687   0.698   0.743   0.766   0.814   0.860   0.882   0.965
  1.033   1.223   1.248   1.288   1.317   1.353   1.365   1.370
  1.436   1.447   1.469   1.482   1.512   1.542   1.565   1.617
  1.697   1.722   1.773   1.789   1.848   1.896   1.960   1.974
  1.999   2.038   2.069   2.133   2.154   2.193   2.202   2.237
  2.508   2.527   2.568   2.674   2.678   2.773   2.800   2.827
  2.957   3.048   3.227   3.405   3.686   3.745   3.782   3.805
  3.976   3.993   3.994   4.005   4.022   4.035   4.063   4.100
  4.124   4.218   4.254   4.261   4.395   4.430   4.854   6.024
  6.036   6.093   6.342   6.413   6.618   6.691   7.566   7.582
  7.686  23.590  23.771  23.859  27.869  28.360  28.369  28.390
 28.540  28.549  28.578  28.600  28.694  47.917  66.761 127.900
127.907 127.942 151.665 289.762 289.776 289.9061020.7101901.827
 --------------------------------------------------------------

          Ground-State Mulliken Net Atomic Charges

     Atom                 Charge (a.u.)
  ----------------------------------------
      1 C                    -0.391784
      2 C                    -0.181813
      3 C                     0.009104
      4 H                     0.204266
      5 I                     0.076007
      6 Br                   -0.025276
      7 F                    -0.052072
      8 H                     0.187143
      9 H                     0.174425
  ----------------------------------------
  Sum of atomic charges =     0.000000

 -----------------------------------------------------------------
                    Cartesian Multipole Moments
 -----------------------------------------------------------------
    Charge (ESU x 10^10)
                 0.0000
    Dipole Moment (Debye)
         X      -0.0548      Y      -2.1201      Z      -0.4506
       Tot       2.1682
    Quadrupole Moments (Debye-Ang)
        XX     -70.7325     XY       2.7962     YY     -70.1081
        XZ      -0.3583     YZ       1.7084     ZZ     -68.7192
    Octopole Moments (Debye-Ang^2)
       XXX      10.3730    XXY       8.8216    XYY      -0.4397
       YYY       5.4495    XXZ       5.9371    XYZ      -1.1032
       YYZ       0.4543    XZZ      -0.2771    YZZ      -0.4557
       ZZZ      -5.0188
    Hexadecapole Moments (Debye-Ang^3)
      XXXX   -1633.3161   XXXY      25.3746   XXYY    -327.9964
      XYYY      16.2471   YYYY    -216.4452   XXXZ     -39.9652
      XXYZ       0.9546   XYYZ      -6.7422   YYYZ      -6.3415
      XXZZ    -327.3586   XYZZ       4.9831   YYZZ     -74.1389
      XZZZ     -30.6488   YZZZ      -5.8157   ZZZZ    -228.0274
 -----------------------------------------------------------------
 Calculating analytic gradient of the SCF energy
 Gradient of SCF Energy
            1           2           3           4           5           6
    1  -0.0001191   0.0000919  -0.0000344   0.0002723   0.0001362   0.0001642
    2  -0.0001329   0.0000910   0.0000795   0.0001770   0.0001525   0.0000272
    3   0.0001048  -0.0001100   0.0000162   0.0000424  -0.0005079   0.0003441
            7           8           9
    1  -0.0001182  -0.0002862  -0.0001067
    2  -0.0001078  -0.0001766  -0.0001098
    3  -0.0001496  -0.0000339   0.0002938
 Max gradient component =       5.079E-04
 RMS gradient           =       1.830E-04
 Gradient time:  CPU 12.60 s  wall 3.21 s
 Geometry Optimization Parameters
   NAtoms,    NIC,     NZ,  NCons,   NDum,   NFix, NCnnct, MaxDiis
        9      69       9       0       0       0       0       0

 Cartesian Hessian Update
 Hessian Updated using BFGS Update


** GEOMETRY OPTIMIZATION IN DELOCALIZED INTERNAL COORDINATES **
   Searching for a Minimum

   Optimization Cycle:   8

                       Coordinates (Angstroms)
     ATOM                X               Y               Z
      1  C        -0.4948063111   -1.0876745362   -1.2835818866
      2  C         0.1252341873   -0.7487110022    0.0666245628
      3  C        -0.9818261025    0.0766942381   -0.4875377618
      4  H        -0.1089149378   -1.3969012201    0.8985123635
      5  I         2.1185490205    0.0266212531    0.2979716285
      6  Br       -2.7105509448    0.0566885529    0.3848393889
      7  F        -0.6999273109    1.3151143243   -0.9682541523
      8  H         0.0584535476   -0.8318125045   -2.1795946074
      9  H        -1.0956284019   -1.9870871749   -1.3423035169
   Point Group: c1    Number of degrees of freedom:    21


   Energy is  -9709.645358646

 Hessian Updated using BFGS Update

 21 Hessian modes will be used to form the next step
  Hessian Eigenvalues:
     0.013559    0.019544    0.022305    0.025528    0.030353    0.044431
     0.058283    0.067299    0.086213    0.091420    0.103449    0.112814
     0.122063    0.177926    0.251141    0.262574    0.291095    0.348068
     0.348112    0.356106    0.537837

 Minimum Search - Taking Simple RFO Step
 Searching for Lamda that Minimizes Along All modes
 Value Taken    Lamda =   0.00000000
 Step Taken.  Stepsize is  0.000825

                             Maximum     Tolerance    Cnvgd?
         Gradient           0.000033      0.000300     YES
         Displacement       0.000322      0.001200     YES
         Energy change     -0.000000      0.000001     YES


                       Distance Matrix (Angstroms)
             C (  1)   C (  2)   C (  3)   H (  4)   I (  5)   Br(  6)
   C (  2)  1.523944
   C (  3)  1.492189  1.487942
   H (  4)  2.237425  1.080284  2.203314
   I (  5)  3.251552  2.151271  3.198728  2.710841
   Br(  6)  3.000453  2.965064  1.936474  3.024119  4.829975
   F (  7)  2.432057  2.451783  1.358028  3.345017  3.347738  2.730770
   H (  8)  1.083698  2.248748  2.184176  3.134020  3.334552  3.877260
   H (  9)  1.083226  2.238115  2.236687  2.518567  4.132367  3.125383
             F (  7)   H (  8)
   H (  8)  2.579105
   H (  9)  3.346794  1.835108

 Final energy is   -9709.6453586460593     


 ******************************
 **  OPTIMIZATION CONVERGED  **
 ******************************

                       Coordinates (Angstroms)
     ATOM                X               Y               Z
      1  C        -0.4948063111   -1.0876745362   -1.2835818866
      2  C         0.1252341873   -0.7487110022    0.0666245628
      3  C        -0.9818261025    0.0766942381   -0.4875377618
      4  H        -0.1089149378   -1.3969012201    0.8985123635
      5  I         2.1185490205    0.0266212531    0.2979716285
      6  Br       -2.7105509448    0.0566885529    0.3848393889
      7  F        -0.6999273109    1.3151143243   -0.9682541523
      8  H         0.0584535476   -0.8318125045   -2.1795946074
      9  H        -1.0956284019   -1.9870871749   -1.3423035169

Z-matrix Print:
$molecule
0 1
I 
C  1 2.151271
H  2 1.080284 1 109.528230
C  2 1.487942 1 121.972700 3 142.629066 0
F  4 1.358028 2 118.898758 1 5.825601 0
C  4 1.492189 2 61.509775 1 112.787199 0
H  6 1.083226 4 119.721717 2 105.873518 0
H  6 1.083698 4 115.054273 2 -109.140507 0
Br 4 1.936474 2 119.385851 1 -134.995578 0
$end


 --------------------------------------------------------------

                    Orbital Energies (a.u.)
 --------------------------------------------------------------

 Alpha MOs
 -- Occupied --
*******-482.847-176.309-165.713-165.711-165.711 -62.500 -56.321
-56.317 -56.317 -35.806 -31.299 -31.293 -31.293 -24.711 -22.949
-22.948 -22.948 -22.944 -22.944 -10.338 -10.256 -10.222  -8.709
 -6.541  -6.527  -6.527  -6.355  -4.768  -4.752  -4.752  -2.652
 -2.648  -2.648  -2.637  -2.637  -2.033  -2.029  -2.028  -2.015
 -2.015  -1.252  -0.921  -0.805  -0.693  -0.638  -0.615  -0.546
 -0.524  -0.493  -0.460  -0.432  -0.381  -0.361  -0.355  -0.314
 -0.298  -0.274  -0.269
 -- Virtual --
 -0.071  -0.034  -0.011   0.011   0.021   0.026   0.049   0.058
  0.065   0.069   0.073   0.081   0.086   0.103   0.110   0.116
  0.126   0.130   0.140   0.146   0.149   0.154   0.165   0.191
  0.205   0.228   0.236   0.248   0.256   0.272   0.276   0.298
  0.352   0.360   0.377   0.385   0.410   0.421   0.427   0.438
  0.451   0.451   0.458   0.475   0.489   0.515   0.521   0.539
  0.590   0.595   0.606   0.610   0.646   0.653   0.667   0.674
  0.687   0.698   0.743   0.766   0.814   0.860   0.882   0.965
  1.033   1.223   1.248   1.288   1.317   1.353   1.365   1.370
  1.436   1.447   1.469   1.482   1.512   1.542   1.565   1.617
  1.697   1.722   1.773   1.789   1.848   1.896   1.960   1.974
  1.999   2.038   2.069   2.133   2.154   2.193   2.202   2.237
  2.508   2.527   2.568   2.674   2.678   2.773   2.800   2.827
  2.957   3.048   3.227   3.405   3.686   3.745   3.782   3.805
  3.976   3.993   3.994   4.005   4.022   4.035   4.063   4.100
  4.124   4.218   4.254   4.261   4.395   4.430   4.854   6.024
  6.036   6.093   6.342   6.413   6.618   6.691   7.566   7.582
  7.686  23.590  23.771  23.859  27.869  28.360  28.369  28.390
 28.540  28.549  28.578  28.600  28.694  47.917  66.761 127.900
127.907 127.942 151.665 289.762 289.776 289.9061020.7101901.827
 --------------------------------------------------------------

          Ground-State Mulliken Net Atomic Charges

     Atom                 Charge (a.u.)
  ----------------------------------------
      1 C                    -0.391784
      2 C                    -0.181813
      3 C                     0.009104
      4 H                     0.204266
      5 I                     0.076007
      6 Br                   -0.025276
      7 F                    -0.052072
      8 H                     0.187143
      9 H                     0.174425
  ----------------------------------------
  Sum of atomic charges =     0.000000

 -----------------------------------------------------------------
                    Cartesian Multipole Moments
 -----------------------------------------------------------------
    Charge (ESU x 10^10)
                 0.0000
    Dipole Moment (Debye)
         X      -0.0548      Y      -2.1201      Z      -0.4506
       Tot       2.1682
    Quadrupole Moments (Debye-Ang)
        XX     -70.7325     XY       2.7962     YY     -70.1081
        XZ      -0.3583     YZ       1.7084     ZZ     -68.7192
    Octopole Moments (Debye-Ang^2)
       XXX      10.3730    XXY       8.8216    XYY      -0.4397
       YYY       5.4495    XXZ       5.9371    XYZ      -1.1032
       YYZ       0.4543    XZZ      -0.2771    YZZ      -0.4557
       ZZZ      -5.0188
    Hexadecapole Moments (Debye-Ang^3)
      XXXX   -1633.3161   XXXY      25.3746   XXYY    -327.9964
      XYYY      16.2471   YYYY    -216.4452   XXXZ     -39.9652
      XXYZ       0.9546   XYYZ      -6.7422   YYYZ      -6.3415
      XXZZ    -327.3586   XYZZ       4.9831   YYZZ     -74.1389
      XZZZ     -30.6488   YZZZ      -5.8157   ZZZZ    -228.0274
 -----------------------------------------------------------------
Archival summary:
1\1\garfield\OPT\ProcedureUnspecified\BasisUnspecified\1r1133\taweetha\WedOct1002:05:562018WedOct1002:05:562018\0\\#,OPT,ProcedureUnspecified,BasisUnspecified,\\0,1\I\C,1,2.15127\H,2,1.08028,1,109.528\C,2,1.48794,1,121.973,3,142.629,0\F,4,1.35803,2,118.899,1,5.8256,0\C,4,1.49219,2,61.5098,1,112.787,0\H,6,1.08323,4,119.722,2,105.874,0\H,6,1.0837,4,115.054,2,-109.141,0\Br,4,1.93647,2,119.386,1,-134.996,0\\\@

 Total job time:  105.55s(wall), 406.37s(cpu) 
 Wed Oct 10 02:05:56 2018

        *************************************************************
        *                                                           *
        *  Thank you very much for using Q-Chem.  Have a nice day.  *
        *                                                           *
        *************************************************************


 
User input: 2 of 2 
 
Q-Chem Developer Version!
                  Welcome to Q-Chem
     A Quantum Leap Into The Future Of Chemistry


 Q-Chem 5.1, Q-Chem, Inc., Pleasanton, CA (2018)

 Yihan Shao,  Zhengting Gan,  E. Epifanovsky,  A. T. B. Gilbert,  M. Wormit,  
 J. Kussmann,  A. W. Lange,  A. Behn,  Jia Deng,  Xintian Feng,  D. Ghosh,  
 M. Goldey,  P. R. Horn,  L. D. Jacobson,  I. Kaliman,  T. Kus,  A. Landau,  
 Jie Liu,  E. I. Proynov,  R. M. Richard,  R. P. Steele,  E. J. Sundstrom,  
 H. L. Woodcock III,  P. M. Zimmerman,  D. Zuev,  B. Albrecht,  E. Alguire,  
 S. A. Baeppler,  D. Barton,  Z. Benda,  Y. A. Bernard,  E. J. Berquist,  
 K. B. Bravaya,  H. Burton,  D. Casanova,  Chun-Min Chang,  Yunqing Chen,  
 A. Chien,  K. D. Closser,  M. P. Coons,  S. Coriani,  S. Dasgupta,  
 A. L. Dempwolff,  M. Diedenhofen,  Hainam Do,  R. G. Edgar,  Po-Tung Fang,  
 S. Faraji,  S. Fatehi,  Qingguo Feng,  K. D. Fenk,  J. Fosso-Tande,  
 Qinghui Ge,  A. Ghysels,  G. Gidofalvi,  J. Gomes,  J. Gonthier,  A. Gunina,  
 D. Hait,  M. W. D. Hanson-Heine,  P. H. P. Harbach,  A. W. Hauser,  
 J. E. Herr,  E. G. Hohenstein,  Z. C. Holden,  Kerwin Hui,  B. C. Huynh,  
 T.-C. Jagau,  Hyunjun Ji,  B. Kaduk,  K. Khistyaev,  Jaehoon Kim,  
 P. Klunzinger,  K. Koh,  D. Kosenkov,  L. Koulias,  T. Kowalczyk,  
 C. M. Krauter,  A. Kunitsa,  Ka Un Lao,  A. Laurent,  K. V. Lawler,  
 Joonho Lee,  D. Lefrancois,  S. Lehtola,  D. S. Levine,  Yi-Pei Li,  
 You-Sheng Lin,  Fenglai Liu,  E. Livshits,  A. Luenser,  P. Manohar,  
 E. Mansoor,  S. F. Manzer,  Shan-Ping Mao,  Yuezhi Mao,  N. Mardirossian,  
 A. V. Marenich,  T. Markovich,  L. A. Martinez-Martinez,  S. A. Maurer,  
 N. J. Mayhall,  S. C. McKenzie,  J.-M. Mewes,  A. F. Morrison,  
 J. W. Mullinax,  K. Nanda,  T. S. Nguyen-Beck,  R. Olivares-Amaya,  
 J. A. Parkhill,  T. M. Perrine,  F. Plasser,  P. Pokhilko,  S. Prager,  
 A. Prociuk,  E. Ramos,  D. R. Rehn,  F. Rob,  M. Schneider,  N. Sergueev,  
 S. M. Sharada,  S. Sharma,  D. W. Small,  T. Stauch,  T. Stein,  
 Yu-Chuan Su,  A. J. W. Thom,  A. Tkatchenko,  T. Tsuchimochi,  N. M. Tubman,  
 L. Vogt,  M. L. Vidal,  O. Vydrov,  M. A. Watson,  J. Wenzel,  
 M. de Wergifosse,  T. A. Wesolowski,  A. White,  J. Witte,  A. Yamada,  
 Jun Yang,  K. Yao,  S. Yeganeh,  S. R. Yost,  Zhi-Qiang You,  A. Zech,  
 Igor Ying Zhang,  Xing Zhang,  Yan Zhao,  Ying Zhu,  B. R. Brooks,  
 G. K. L. Chan,  C. J. Cramer,  M. S. Gordon,  W. J. Hehre,  A. Klamt,  
 M. W. Schmidt,  C. D. Sherrill,  D. G. Truhlar,  A. Aspuru-Guzik,  R. Baer,  
 A. T. Bell,  N. A. Besley,  Jeng-Da Chai,  A. E. DePrince, III,  
 R. A. DiStasio Jr.,  A. Dreuw,  B. D. Dunietz,  T. R. Furlani,  
 Chao-Ping Hsu,  Yousung Jung,  Jing Kong,  D. S. Lambrecht,  WanZhen Liang,  
 C. Ochsenfeld,  V. A. Rassolov,  L. V. Slipchenko,  J. E. Subotnik,  
 T. Van Voorhis,  J. M. Herbert,  A. I. Krylov,  P. M. W. Gill,  M. Head-Gordon

 Contributors to earlier versions of Q-Chem not listed above: 
 R. D. Adamson,  B. Austin,  J. Baker,  G. J. O. Beran,  K. Brandhorst,  
 S. T. Brown,  E. F. C. Byrd,  A. K. Chakraborty,  C.-L. Cheng,  
 Siu Hung Chien,  D. M. Chipman,  D. L. Crittenden,  H. Dachsel,  
 R. J. Doerksen,  A. D. Dutoi,  L. Fusti-Molnar,  W. A. Goddard III,  
 A. Golubeva-Zadorozhnaya,  S. R. Gwaltney,  G. Hawkins,  A. Heyden,  
 S. Hirata,  G. Kedziora,  F. J. Keil,  C. Kelley,  Jihan Kim,  R. A. King,  
 R. Z. Khaliullin,  P. P. Korambath,  W. Kurlancheek,  A. M. Lee,  M. S. Lee,  
 S. V. Levchenko,  Ching Yeh Lin,  D. Liotard,  R. C. Lochan,  I. Lotan,  
 P. E. Maslen,  N. Nair,  D. P. O'Neill,  D. Neuhauser,  E. Neuscamman,  
 C. M. Oana,  R. Olson,  B. Peters,  R. Peverati,  P. A. Pieniazek,  
 Y. M. Rhee,  J. Ritchie,  M. A. Rohrdanz,  E. Rosta,  N. J. Russ,  
 H. F. Schaefer III,  N. E. Schultz,  N. Shenvi,  A. C. Simmonett,  A. Sodt,  
 D. Stuck,  K. S. Thanthiriwatte,  V. Vanovschi,  Tao Wang,  A. Warshel,  
 C. F. Williams,  Q. Wu,  X. Xu,  W. Zhang

 Please cite Q-Chem as follows:
 Y. Shao et al., Mol. Phys. 113, 184-215 (2015)
 DOI: 10.1080/00268976.2014.952696

 Q-Chem 5.1.1 for Intel X86 EM64T Linux

 Parts of Q-Chem use Armadillo 8.300.2 (Tropical Shenanigans).
 http://arma.sourceforge.net/

 Q-Chem begins on Wed Oct 10 02:05:56 2018  

Host: 
0

     Scratch files written to /scratch/taweetham/qchem23194//
The previous job contains 0 fragments, simply inherited here
Input Ideriv = 2
Curr. Ideriv = -1
Max.  Ideriv = 2

Checking the input file for inconsistencies... 	...done.

--------------------------------------------------------------
User input:
--------------------------------------------------------------

$molecule
read
$end

$rem
   job_type 	frequency
   basis 	6-311++g**
   method	b3lyp	
$end


--------------------------------------------------------------
 ----------------------------------------------------------------
             Standard Nuclear Orientation (Angstroms)
    I     Atom           X                Y                Z
 ----------------------------------------------------------------
    1      C       0.5273726181     1.5579952801     0.7523182754
    2      C      -0.1192230463     0.1782111021     0.7296550466
    3      C       1.0109429793     0.5005765400    -0.1829113659
    4      H       0.0872370429    -0.4817696371     1.5596028398
    5      I      -2.1071268082    -0.1907498729    -0.0052408830
    6      Br      2.7186650181    -0.3758189511     0.0731122312
    7      F       0.7562963924     0.6811156778    -1.5045770658
    8      H      -0.0016928798     2.3789672624     0.2827489518
    9      H       1.1176782011     1.8154702948     1.6233087718
 ----------------------------------------------------------------
 Molecular Point Group                 C1    NOp =  1
 Largest Abelian Subgroup              C1    NOp =  1
 Nuclear Repulsion Energy =   801.7759561636 hartrees
 There are       59 alpha and       59 beta electrons
 Requested basis set is 6-311++G(d,p)
 There are 82 shells and 219 basis functions

 Total QAlloc Memory Limit   2000 MB
 Mega-Array Size       188 MB
 MEM_STATIC part       192 MB

                       Distance Matrix (Angstroms)
             C (  1)   C (  2)   C (  3)   H (  4)   I (  5)   Br(  6)
   C (  2)  1.523944
   C (  3)  1.492189  1.487942
   H (  4)  2.237425  1.080284  2.203314
   I (  5)  3.251552  2.151271  3.198728  2.710841
   Br(  6)  3.000453  2.965064  1.936474  3.024119  4.829975
   F (  7)  2.432057  2.451783  1.358028  3.345017  3.347738  2.730770
   H (  8)  1.083698  2.248748  2.184176  3.134020  3.334552  3.877260
   H (  9)  1.083226  2.238115  2.236687  2.518567  4.132367  3.125383
             F (  7)   H (  8)
   H (  8)  2.579105
   H (  9)  3.346794  1.835108

 A cutoff of  1.0D-11 yielded   2783 shell pairs
 There are     20679 function pairs (     22930 Cartesian)

 -------------------------------------------------------
 OpenMP Integral Computing Module                       
 Release: version 1.0, May 2013, Q-Chem Inc. Pittsburgh 
 -------------------------------------------------------
 Integral Job Info:
 Integral job number is                      11
 Integral operator is                         1
 short-range coefficients                     0
 long-range coefficients              100000000
 Omega coefficients                           0
 if combine SR and LR in K                    0
 Integral screening is                        0
 Integral computing path is                   2
 max size of driver memory is            800000
 size of driver memory is                593474
 size of scratch memory is             29623520
 max col of scratch BK array               1296
 max len of scratch array in speh3          155
 max len of scratch index in speh4           18
 max int batch size is                      520
 min int batch size is                       52
 fixed nKL is                                45
 max L of basis functions is                  2
 order of int derivative is                   0
 number of shells is                         82
 number of basis is                         231
 number of cartesian basis is               231
 number of contracted shell pairs          2783
 number of primitive shell pairs           6272
 maxK2 (contraction) of shell pair           36
 max number of K2 of shell pair               1
 max number of CS2 of shell pair            307
 max number of PS2 of shell pair            462
 mem total for path MDJ                  532604
 -------------------------------------------------------
 Smallest overlap matrix eigenvalue = 5.77E-05
 Guess from superposition of atomic densities
 Warning:  Energy on first SCF cycle will be non-variational
 SAD guess density has 118.000000 electrons

 -----------------------------------------------------------------------
  General SCF calculation program by
  Eric Jon Sundstrom, Paul Horn, Yuezhi Mao, Dmitri Zuev, Alec White,
  David Stuck, Shaama M.S., Shane Yost, Joonho Lee, David Small,
  Daniel Levine, Susi Lehtola, Hugh Burton, Evgeny Epifanovsky
 -----------------------------------------------------------------------
 Exchange:     0.2000 Hartree-Fock + 0.0800 Slater + 0.7200 B88
 Correlation:  0.1900 VWN1RPA + 0.8100 LYP
 Using SG-1 standard quadrature grid
 using 4 threads for integral computing
 -------------------------------------------------------
 OpenMP Integral computing Module                
 Release: version 2.0, May 2017, Q-Chem Inc. Pleasanton 
 -------------------------------------------------------
 -------------------------------------------------------
 OpenMP BLAS3 based DFT computing Module                
 Release: version 1.0, May 2013, Q-Chem Inc. Pittsburgh 
 -------------------------------------------------------
 A restricted SCF calculation will be
 performed using DIIS
 SCF converges when DIIS error is below 1.0e-08
 ---------------------------------------
  Cycle       Energy         DIIS error
 ---------------------------------------
    1   -9710.5722772988      3.76e-02  
    2   -9709.5843203352      3.66e-03  
    3   -9709.5381740612      4.61e-03  
    4   -9709.6434150553      5.81e-04  
    5   -9709.6451373864      2.48e-04  
    6   -9709.6454810272      7.90e-05  
    7   -9709.6455114783      2.46e-05  
    8   -9709.6455144102      6.65e-06  
    9   -9709.6455146457      1.08e-06  
   10   -9709.6455146505      2.54e-07  
   11   -9709.6455146507      7.75e-08  
   12   -9709.6455146506      1.37e-08  
   13   -9709.6455146506      5.64e-09  Convergence criterion met
 ---------------------------------------
 SCF time:   CPU 49.97s  wall 13.00s 
 SCF   energy in the final basis set =    -9709.6455146506
 Total energy in the final basis set =    -9709.6455146506

 --------------------------------------------------------------

                    Orbital Energies (a.u.)
 --------------------------------------------------------------

 Alpha MOs
 -- Occupied --
*******-482.847-176.309-165.713-165.711-165.711 -62.500 -56.321
-56.317 -56.317 -35.806 -31.299 -31.293 -31.293 -24.711 -22.949
-22.948 -22.948 -22.944 -22.943 -10.338 -10.256 -10.222  -8.709
 -6.541  -6.527  -6.527  -6.355  -4.767  -4.752  -4.752  -2.652
 -2.648  -2.647  -2.637  -2.637  -2.033  -2.029  -2.028  -2.015
 -2.015  -1.252  -0.921  -0.805  -0.693  -0.638  -0.615  -0.546
 -0.524  -0.493  -0.460  -0.432  -0.381  -0.361  -0.355  -0.314
 -0.298  -0.274  -0.269
 -- Virtual --
 -0.071  -0.034  -0.011   0.011   0.021   0.026   0.049   0.058
  0.065   0.069   0.073   0.081   0.086   0.103   0.110   0.116
  0.126   0.130   0.140   0.146   0.149   0.154   0.165   0.191
  0.205   0.228   0.236   0.248   0.256   0.272   0.276   0.298
  0.352   0.360   0.377   0.385   0.410   0.422   0.427   0.438
  0.451   0.452   0.458   0.475   0.489   0.515   0.521   0.539
  0.590   0.595   0.606   0.610   0.645   0.653   0.667   0.674
  0.687   0.698   0.743   0.766   0.814   0.860   0.882   0.965
  1.033   1.223   1.248   1.288   1.317   1.352   1.365   1.370
  1.436   1.447   1.469   1.482   1.512   1.542   1.565   1.617
  1.697   1.722   1.773   1.789   1.848   1.896   1.960   1.974
  1.999   2.038   2.069   2.133   2.154   2.193   2.202   2.237
  2.508   2.527   2.568   2.674   2.678   2.773   2.800   2.827
  2.957   3.048   3.227   3.405   3.686   3.745   3.782   3.805
  3.976   3.993   3.994   4.005   4.022   4.035   4.063   4.101
  4.124   4.217   4.254   4.261   4.395   4.430   4.854   6.024
  6.036   6.093   6.342   6.413   6.618   6.691   7.566   7.582
  7.686  23.590  23.771  23.859  27.869  28.360  28.369  28.390
 28.540  28.549  28.578  28.600  28.694  47.917  66.761 127.900
127.907 127.942 151.665 289.762 289.777 289.9061020.7101901.828
 --------------------------------------------------------------

          Ground-State Mulliken Net Atomic Charges

     Atom                 Charge (a.u.)
  ----------------------------------------
      1 C                    -0.392193
      2 C                    -0.181226
      3 C                     0.008421
      4 H                     0.204316
      5 I                     0.075944
      6 Br                   -0.024872
      7 F                    -0.052009
      8 H                     0.187196
      9 H                     0.174422
  ----------------------------------------
  Sum of atomic charges =     0.000000

 -----------------------------------------------------------------
                    Cartesian Multipole Moments
 -----------------------------------------------------------------
    Charge (ESU x 10^10)
                 0.0000
    Dipole Moment (Debye)
         X       0.0373      Y       0.9379      Z       1.9563
       Tot       2.1698
    Quadrupole Moments (Debye-Ang)
        XX     -70.8132     XY       0.3581     YY     -67.9054
        XZ       2.8564     YZ       1.2666     ZZ     -70.7542
    Octopole Moments (Debye-Ang^2)
       XXX     -14.0987    XXY     -12.1614    XYY       0.0727
       YYY      -8.3406    XXZ      -6.4059    XYZ       1.2175
       YYZ      -0.3349    XZZ      -1.5686    YZZ      -6.0184
       ZZZ      -2.2956
    Hexadecapole Moments (Debye-Ang^3)
      XXXX   -1638.1264   XXXY     -21.5109   XXYY    -328.1004
      XYYY     -11.0115   YYYY    -231.7901   XXXZ      22.1305
      XXYZ      -0.2375   XYYZ       4.2856   YYYZ      -4.8023
      XXZZ    -327.8452   XYZZ      -0.7838   YYZZ     -74.4375
      XZZZ       6.5390   YZZZ      -4.7235   ZZZZ    -210.1733
 -----------------------------------------------------------------
 Calculating MO derivatives via CPSCF
 D1JvT checksum  = 706752 46671.5771573976
 D1KAT checksum  = 1667196 2216.6525400963
   1         3          27      0.123067    0.025875
   2         3          27      0.016872    0.003466
   3         3          27      0.001860    0.000621
   4         8          22      0.000143    0.000054
   5        27           3      0.000008    0.000005
   6        30           0      0.000000    0.000000    Roots Converged
 Time for AOints: 29.7 s (CPU) 7.5 s (wall)
 ------------------------------------------------------------------------------
                     AOints        : Timing summary (seconds)
 ------------------------------------------------------------------------------
     job step          cpu (% of tot)      sys (% of tot)     wall (% of tot)
 ------------------------------------------------------------------------------
  cpscf_lag         0.1300E+03 (30.6)   0.8000E-05 (13.8)   0.3318E+02 (30.0)
  iterzp            0.2652E+03 (62.4)   0.4900E-04 (84.5)   0.6954E+02 (62.9)
  make_fx           0.0000E+00 ( 0.0)   0.0000E+00 ( 0.0)   0.0000E+00 ( 0.0)
  AOints            0.2973E+02 ( 7.0)   0.1000E-05 ( 1.7)   0.7480E+01 ( 6.8)
 ------------------------------------------------------------------------------
   Grand Totals     0.4254E+03          0.5800E-04          0.1106E+03
 ------------------------------------------------------------------------------
 Calculating analytic Hessian of the SCF energy
 Polarizability Matrix (a.u.)
            1           2           3
    1-118.4704489  -0.2218621  -3.8770387
    2  -0.2218621 -73.3982803  -2.4415665
    3  -3.8770387  -2.4415665 -67.1737749

 Direct stationary perturbation theory relativistic correction:

 rels  =     113.818541816546
 relv  =    -378.958903476661
 rel2e =      51.229741088713
 E_rel =    -213.910620571401

 Hessian of the SCF Energy
            1           2           3           4           5           6
    1   0.3697167  -0.0783464   0.2035888  -0.0580748  -0.0441233  -0.0141384
    2  -0.0783464   0.5845979   0.0377042  -0.0649021  -0.1684192   0.0265832
    3   0.2035888   0.0377042   0.5144877  -0.0307312  -0.0132651  -0.0423862
    4  -0.0580748  -0.0649021  -0.0307312   0.3468262   0.0535494   0.0027478
    5  -0.0441233  -0.1684192  -0.0132651   0.0535494   0.4022925  -0.1977080
    6  -0.0141384   0.0265832  -0.0423862   0.0027478  -0.1977080   0.4348190
    7  -0.0467225   0.0684828   0.0263055  -0.1599247  -0.0420067   0.0718557
    8   0.0442874  -0.1424384  -0.0587451  -0.0225777  -0.0276711   0.0237920
    9   0.0165202  -0.0922132  -0.1138569   0.0895736   0.0484215  -0.1109816
   10  -0.0015888  -0.0047731   0.0012142  -0.0477561   0.0427403  -0.0516748
   11   0.0058902  -0.0154579   0.0206667   0.0340984  -0.1524173   0.1466832
   12   0.0060514  -0.0083957   0.0102597  -0.0418642   0.1494360  -0.2243190
   13  -0.0098550  -0.0046759   0.0017558  -0.0731506  -0.0062200  -0.0264191
   14  -0.0147335   0.0013719  -0.0051666  -0.0082811  -0.0269508   0.0001426
   15  -0.0058914   0.0010571  -0.0029030  -0.0241356   0.0015751  -0.0307141
   16  -0.0119006   0.0025443   0.0043970  -0.0184282   0.0170001   0.0019550
   17   0.0186358  -0.0036562   0.0047764  -0.0005762   0.0009388  -0.0050624
   18   0.0050455  -0.0034737   0.0026510   0.0051685  -0.0018681   0.0009588
   19  -0.0003363   0.0021158  -0.0003735   0.0084124  -0.0034069   0.0185619
   20  -0.0092978   0.0099932  -0.0270029   0.0085234  -0.0031784   0.0169181
   21  -0.0083282  -0.0031760  -0.0328834  -0.0036419   0.0105323  -0.0299727
   22  -0.1110594   0.1126105  -0.0702361   0.0110190  -0.0169231   0.0125775
   23   0.1087057  -0.2071538   0.0939839   0.0097760  -0.0143335   0.0061107
   24  -0.0708951   0.0955537  -0.1005567  -0.0033233   0.0040573  -0.0067769
   25  -0.1301793  -0.0330560  -0.1359206  -0.0089231  -0.0006098  -0.0154656
   26  -0.0310180  -0.0588376  -0.0529515  -0.0096101  -0.0102611  -0.0174596
   27  -0.1319528  -0.0536398  -0.2348122   0.0062064  -0.0011810   0.0093727
            7           8           9          10          11          12
    1  -0.0467225   0.0442874   0.0165202  -0.0015888   0.0058902   0.0060514
    2   0.0684828  -0.1424384  -0.0922132  -0.0047731  -0.0154579  -0.0083957
    3   0.0263055  -0.0587451  -0.1138569   0.0012142   0.0206667   0.0102597
    4  -0.1599247  -0.0225777   0.0895736  -0.0477561   0.0340984  -0.0418642
    5  -0.0420067  -0.0276711   0.0484215   0.0427403  -0.1524173   0.1494360
    6   0.0718557   0.0237920  -0.1109816  -0.0516748   0.1466832  -0.2243190
    7   0.3748448  -0.0567391  -0.0682737   0.0048810  -0.0032981  -0.0080526
    8  -0.0567391   0.2982051   0.0227034  -0.0102143   0.0001705   0.0103810
    9  -0.0682737   0.0227034   0.5259380   0.0140564  -0.0058687  -0.0122313
   10   0.0048810  -0.0102143   0.0140564   0.0589349  -0.0303412   0.0459462
   11  -0.0032981   0.0001705  -0.0058687  -0.0303412   0.1621754  -0.1529272
   12  -0.0080526   0.0103810  -0.0122313   0.0459462  -0.1529272   0.2287165
   13  -0.0182825  -0.0079491  -0.0115907  -0.0133694  -0.0049338  -0.0017324
   14  -0.0017153  -0.0042413   0.0015665   0.0054346   0.0027063   0.0005913
   15   0.0046315   0.0001476   0.0037966  -0.0141705  -0.0051336  -0.0013208
   16  -0.0941227   0.0363895   0.0009857   0.0000274  -0.0014425  -0.0022161
   17   0.0347579  -0.0451177  -0.0021873   0.0003938   0.0008564  -0.0003384
   18  -0.0038488   0.0007393  -0.0226884   0.0007254   0.0001503   0.0014065
   19  -0.0609580   0.0043939  -0.0455281  -0.0017432   0.0022647   0.0028761
   20   0.0041074  -0.0584497   0.0296122  -0.0025674   0.0019113   0.0025186
   21  -0.0203381   0.0187453  -0.2684432   0.0031423  -0.0039876  -0.0038141
   22  -0.0101615   0.0132811  -0.0091850  -0.0008992  -0.0044842  -0.0018599
   23   0.0032667  -0.0132756   0.0046391   0.0005196  -0.0021754  -0.0023706
   24   0.0099004  -0.0198382   0.0095792   0.0008979   0.0016611   0.0008473
   25   0.0104461  -0.0008716   0.0134416   0.0015133   0.0022465   0.0008515
   26  -0.0068557  -0.0071818  -0.0066734  -0.0011924   0.0022307   0.0011049
   27  -0.0121801   0.0020746  -0.0111124  -0.0001372  -0.0012443   0.0004551
           13          14          15          16          17          18
    1  -0.0098550  -0.0147335  -0.0058914  -0.0119006   0.0186358   0.0050455
    2  -0.0046759   0.0013719   0.0010571   0.0025443  -0.0036562  -0.0034737
    3   0.0017558  -0.0051666  -0.0029030   0.0043970   0.0047764   0.0026510
    4  -0.0731506  -0.0082811  -0.0241356  -0.0184282  -0.0005762   0.0051685
    5  -0.0062200  -0.0269508   0.0015751   0.0170001   0.0009388  -0.0018681
    6  -0.0264191   0.0001426  -0.0307141   0.0019550  -0.0050624   0.0009588
    7  -0.0182825  -0.0017153   0.0046315  -0.0941227   0.0347579  -0.0038488
    8  -0.0079491  -0.0042413   0.0001476   0.0363895  -0.0451177   0.0007393
    9  -0.0115907   0.0015665   0.0037966   0.0009857  -0.0021873  -0.0226884
   10  -0.0133694   0.0054346  -0.0141705   0.0000274   0.0003938   0.0007254
   11  -0.0049338   0.0027063  -0.0051336  -0.0014425   0.0008564   0.0001503
   12  -0.0017324   0.0005913  -0.0013208  -0.0022161  -0.0003384   0.0014065
   13   0.1155586   0.0208059   0.0373286  -0.0020099   0.0000080   0.0007078
   14   0.0208059   0.0257142   0.0022987   0.0006993   0.0004661  -0.0004359
   15   0.0373286   0.0022987   0.0284341   0.0001913   0.0002573   0.0000848
   16  -0.0020099   0.0006993   0.0001913   0.1415862  -0.0650440   0.0169901
   17   0.0000080   0.0004661   0.0002573  -0.0650440   0.0480086  -0.0088207
   18   0.0007078  -0.0004359   0.0000848   0.0169901  -0.0088207   0.0293160
   19   0.0008695  -0.0012971   0.0017206  -0.0153191   0.0105060  -0.0259571
   20   0.0018938   0.0007112  -0.0002329   0.0100023  -0.0024098   0.0137209
   21  -0.0003428   0.0008482   0.0013327  -0.0219119   0.0118550  -0.0122355
   22   0.0015216   0.0012409   0.0011226  -0.0014493   0.0026006   0.0014578
   23   0.0001097   0.0010584   0.0007150  -0.0012280   0.0003977   0.0002414
   24  -0.0015260  -0.0013978   0.0003545   0.0008734  -0.0019915  -0.0007095
   25  -0.0012824  -0.0021538  -0.0007971   0.0016162  -0.0012819  -0.0002894
   26   0.0009613  -0.0008360  -0.0006843   0.0010790   0.0005160  -0.0002534
   27   0.0018188   0.0015530   0.0009351  -0.0012644   0.0015116   0.0012163
           19          20          21          22          23          24
    1  -0.0003363  -0.0092978  -0.0083282  -0.1110594   0.1087057  -0.0708951
    2   0.0021158   0.0099932  -0.0031760   0.1126105  -0.2071538   0.0955537
    3  -0.0003735  -0.0270029  -0.0328834  -0.0702361   0.0939839  -0.1005567
    4   0.0084124   0.0085234  -0.0036419   0.0110190   0.0097760  -0.0033233
    5  -0.0034069  -0.0031784   0.0105323  -0.0169231  -0.0143335   0.0040573
    6   0.0185619   0.0169181  -0.0299727   0.0125775   0.0061107  -0.0067769
    7  -0.0609580   0.0041074  -0.0203381  -0.0101615   0.0032667   0.0099004
    8   0.0043939  -0.0584497   0.0187453   0.0132811  -0.0132756  -0.0198382
    9  -0.0455281   0.0296122  -0.2684432  -0.0091850   0.0046391   0.0095792
   10  -0.0017432  -0.0025674   0.0031423  -0.0008992   0.0005196   0.0008979
   11   0.0022647   0.0019113  -0.0039876  -0.0044842  -0.0021754   0.0016611
   12   0.0028761   0.0025186  -0.0038141  -0.0018599  -0.0023706   0.0008473
   13   0.0008695   0.0018938  -0.0003428   0.0015216   0.0001097  -0.0015260
   14  -0.0012971   0.0007112   0.0008482   0.0012409   0.0010584  -0.0013978
   15   0.0017206  -0.0002329   0.0013327   0.0011226   0.0007150   0.0003545
   16  -0.0153191   0.0100023  -0.0219119  -0.0014493  -0.0012280   0.0008734
   17   0.0105060  -0.0024098   0.0118550   0.0026006   0.0003977  -0.0019915
   18  -0.0259571   0.0137209  -0.0122355   0.0014578   0.0002414  -0.0007095
   19   0.0677922  -0.0135404   0.0480495   0.0008725  -0.0000043   0.0006139
   20  -0.0135404   0.0486451  -0.0349904  -0.0028292   0.0025814   0.0031115
   21   0.0480495  -0.0349904   0.3479535  -0.0027090  -0.0000029   0.0020159
   22   0.0008725  -0.0028292  -0.0027090   0.1152403  -0.1164235   0.0725049
   23  -0.0000043   0.0025814  -0.0000029  -0.1164235   0.2235597  -0.0994708
   24   0.0006139   0.0031115   0.0020159   0.0725049  -0.0994708   0.1015103
   25   0.0004100   0.0037080   0.0060802  -0.0050840  -0.0047220  -0.0090459
   26  -0.0010318   0.0001957   0.0001760   0.0109270   0.0093411   0.0183147
   27   0.0000367  -0.0036550  -0.0039531  -0.0036728  -0.0038458  -0.0062642
           25          26          27
    1  -0.1301793  -0.0310180  -0.1319528
    2  -0.0330560  -0.0588376  -0.0536398
    3  -0.1359206  -0.0529515  -0.2348122
    4  -0.0089231  -0.0096101   0.0062064
    5  -0.0006098  -0.0102611  -0.0011810
    6  -0.0154656  -0.0174596   0.0093727
    7   0.0104461  -0.0068557  -0.0121801
    8  -0.0008716  -0.0071818   0.0020746
    9   0.0134416  -0.0066734  -0.0111124
   10   0.0015133  -0.0011924  -0.0001372
   11   0.0022465   0.0022307  -0.0012443
   12   0.0008515   0.0011049   0.0004551
   13  -0.0012824   0.0009613   0.0018188
   14  -0.0021538  -0.0008360   0.0015530
   15  -0.0007971  -0.0006843   0.0009351
   16   0.0016162   0.0010790  -0.0012644
   17  -0.0012819   0.0005160   0.0015116
   18  -0.0002894  -0.0002534   0.0012163
   19   0.0004100  -0.0010318   0.0000367
   20   0.0037080   0.0001957  -0.0036550
   21   0.0060802   0.0001760  -0.0039531
   22  -0.0050840   0.0109270  -0.0036728
   23  -0.0047220   0.0093411  -0.0038458
   24  -0.0090459   0.0183147  -0.0062642
   25   0.1314832   0.0367407   0.1411453
   26   0.0367407   0.0648330   0.0584267
   27   0.1411453   0.0584267   0.2441628
 Gradient time:  CPU 562.57 s  wall 146.88 s
 **********************************************************************
 **                                                                  **
 **                       VIBRATIONAL ANALYSIS                       **
 **                       --------------------                       **
 **                                                                  **
 **        VIBRATIONAL FREQUENCIES (CM**-1) AND NORMAL MODES         **
 **     FORCE CONSTANTS (mDYN/ANGSTROM) AND REDUCED MASSES (AMU)     **
 **                  INFRARED INTENSITIES (KM/MOL)                   **
 **                                                                  **
 **********************************************************************


 Mode:                 1                      2                      3
 Frequency:       107.37                 132.39                 208.87
 Force Cnst:      0.1202                 0.1485                 0.1715
 Red. Mass:      17.6905                14.3820                 6.6720
 IR Active:          YES                    YES                    YES
 IR Intens:        0.381                  0.335                  1.159
 Raman Active:       YES                    YES                    YES
               X      Y      Z        X      Y      Z        X      Y      Z
 C         -0.002 -0.337  0.013    0.041  0.108 -0.154    0.063  0.262 -0.016
 C          0.008 -0.329 -0.151    0.062  0.100 -0.324   -0.068  0.303  0.131
 C          0.075 -0.220 -0.072    0.130  0.204 -0.218    0.069  0.069  0.191
 H         -0.044 -0.432 -0.219    0.179  0.041 -0.401   -0.184  0.494  0.313
 I         -0.204  0.054  0.022   -0.060 -0.062  0.068   -0.079 -0.038 -0.024
 Br         0.271  0.098  0.017   -0.043 -0.077  0.062    0.109 -0.055 -0.056
 F          0.192 -0.146 -0.079    0.424  0.459 -0.238    0.033  0.028  0.189
 H         -0.022 -0.305  0.092    0.067  0.108 -0.188    0.281  0.265 -0.259
 H         -0.022 -0.403  0.047   -0.064  0.097 -0.080   -0.080  0.318  0.065
 TransDip  -0.014 -0.013  0.001   -0.016 -0.006 -0.006   -0.002  0.034  0.006

 Mode:                 4                      5                      6
 Frequency:       313.59                 336.87                 476.79
 Force Cnst:      0.4458                 0.2650                 0.5650
 Red. Mass:       7.6950                 3.9639                 4.2184
 IR Active:          YES                    YES                    YES
 IR Intens:        2.403                  0.679                  4.220
 Raman Active:       YES                    YES                    YES
               X      Y      Z        X      Y      Z        X      Y      Z
 C         -0.319  0.003  0.033    0.338 -0.020  0.122   -0.116  0.135  0.241
 C         -0.082 -0.065  0.068    0.045  0.085  0.050    0.155  0.024 -0.037
 C          0.013 -0.012  0.179    0.040 -0.030  0.008    0.038  0.316 -0.051
 H         -0.093  0.003  0.129   -0.009 -0.008 -0.010    0.235 -0.181 -0.223
 I          0.023  0.016  0.012   -0.023 -0.017 -0.009   -0.016 -0.003 -0.005
 Br        -0.069  0.025 -0.083   -0.074  0.053 -0.014    0.024 -0.030  0.002
 F          0.431 -0.166  0.085    0.139 -0.119 -0.017   -0.030 -0.155 -0.104
 H         -0.413 -0.184 -0.189    0.486  0.209  0.355   -0.395  0.170  0.613
 H         -0.518  0.275  0.087    0.539 -0.331  0.082   -0.010  0.015  0.211
 TransDip  -0.048  0.007  0.010    0.026  0.001  0.002   -0.037  0.053  0.014

 Mode:                 7                      8                      9
 Frequency:       525.35                 600.95                 812.29
 Force Cnst:      0.5278                 1.0743                 1.2372
 Red. Mass:       3.2457                 5.0487                 3.1825
 IR Active:          YES                    YES                    YES
 IR Intens:       24.374                  9.754                 82.247
 Raman Active:       YES                    YES                    YES
               X      Y      Z        X      Y      Z        X      Y      Z
 C          0.062  0.023 -0.094   -0.025 -0.007  0.028   -0.094 -0.134  0.121
 C          0.313 -0.141  0.148   -0.050  0.046  0.430    0.077  0.159  0.094
 C          0.145  0.026  0.021   -0.258 -0.047 -0.081    0.241 -0.117 -0.012
 H          0.365 -0.175  0.111    0.061 -0.085  0.308   -0.077  0.390  0.319
 I         -0.029 -0.000 -0.014   -0.003 -0.002 -0.009   -0.003 -0.000 -0.001
 Br        -0.031  0.008 -0.000    0.034 -0.015  0.004   -0.013  0.007  0.002
 F         -0.015  0.027  0.070    0.079  0.080 -0.206   -0.046  0.020 -0.153
 H         -0.297 -0.331 -0.305   -0.374 -0.099  0.256    0.227 -0.127 -0.225
 H          0.084  0.525 -0.260    0.453  0.177 -0.347   -0.531 -0.046  0.398
 TransDip   0.156 -0.009 -0.024   -0.096  0.018  0.021    0.241 -0.043  0.157

 Mode:                10                     11                     12
 Frequency:       898.58                 973.06                 992.39
 Force Cnst:      0.6745                 2.0792                 1.5787
 Red. Mass:       1.4179                 3.7270                 2.7208
 IR Active:          YES                    YES                    YES
 IR Intens:        3.425                  8.519                 27.402
 Raman Active:       YES                    YES                    YES
               X      Y      Z        X      Y      Z        X      Y      Z
 C          0.072  0.020  0.123    0.074 -0.185 -0.063   -0.074 -0.131 -0.028
 C         -0.044  0.066 -0.046   -0.242 -0.016  0.076    0.051  0.258 -0.027
 C         -0.046 -0.064  0.021    0.220  0.288  0.056    0.045 -0.077 -0.148
 H          0.061 -0.380 -0.431   -0.561 -0.213 -0.004   -0.013 -0.080 -0.297
 I          0.002 -0.001  0.001    0.004 -0.001  0.003   -0.001 -0.002 -0.000
 Br         0.003  0.001 -0.000   -0.002 -0.002 -0.001   -0.001  0.001 -0.001
 F         -0.008 -0.008 -0.027   -0.028 -0.019 -0.036    0.013 -0.002  0.140
 H         -0.071 -0.344 -0.364   -0.167 -0.360 -0.101   -0.592 -0.218  0.419
 H         -0.090  0.601  0.063    0.282  0.211 -0.321    0.303 -0.095 -0.296
 TransDip   0.001 -0.057 -0.018    0.082  0.029  0.034    0.084 -0.050 -0.136

 Mode:                13                     14                     15
 Frequency:      1065.45                1081.26                1155.82
 Force Cnst:      0.9339                 1.0155                 1.3591
 Red. Mass:       1.3963                 1.4742                 1.7267
 IR Active:          YES                    YES                    YES
 IR Intens:       38.118                 21.745                 71.593
 Raman Active:       YES                    YES                    YES
               X      Y      Z        X      Y      Z        X      Y      Z
 C         -0.097 -0.092  0.023   -0.105  0.046  0.098    0.062 -0.090  0.082
 C          0.005  0.037  0.044    0.045 -0.030 -0.078    0.037 -0.015 -0.075
 C         -0.035  0.085 -0.048    0.042 -0.070  0.048   -0.128  0.090 -0.103
 H          0.485 -0.107 -0.185   -0.435  0.104  0.143   -0.107  0.667  0.493
 I         -0.001  0.001 -0.001    0.001 -0.000  0.001   -0.000 -0.000 -0.001
 Br         0.002 -0.001  0.000   -0.001  0.001 -0.000    0.003 -0.001  0.001
 F          0.008 -0.015  0.037   -0.008  0.013 -0.027    0.019 -0.015  0.044
 H          0.639  0.124 -0.433    0.154  0.109 -0.089   -0.074 -0.348 -0.208
 H          0.188 -0.078 -0.177    0.668  0.191 -0.460   -0.032  0.254  0.039
 TransDip  -0.007  0.111 -0.163    0.116 -0.088  0.034   -0.229  0.127 -0.069

 Mode:                16                     17                     18
 Frequency:      1244.35                1327.91                1457.94
 Force Cnst:      1.2023                 3.9861                 1.6167
 Red. Mass:       1.3179                 3.8367                 1.2909
 IR Active:          YES                    YES                    YES
 IR Intens:       22.051                 48.408                 21.492
 Raman Active:       YES                    YES                    YES
               X      Y      Z        X      Y      Z        X      Y      Z
 C          0.010 -0.011  0.013    0.006 -0.121 -0.086   -0.000 -0.117 -0.054
 C         -0.092 -0.006 -0.054    0.200  0.140 -0.073    0.042  0.020 -0.025
 C          0.048 -0.031  0.105   -0.180  0.084  0.343   -0.043  0.007  0.065
 H          0.802  0.401  0.060   -0.212 -0.050 -0.161   -0.032  0.015 -0.018
 I         -0.001  0.001 -0.001   -0.001 -0.001  0.000   -0.000 -0.000  0.000
 Br        -0.001  0.000 -0.000    0.004 -0.002 -0.001    0.001 -0.000 -0.000
 F         -0.011  0.005 -0.033   -0.007  0.006 -0.088   -0.001  0.002 -0.012
 H         -0.235 -0.094  0.160   -0.182 -0.391 -0.288    0.268  0.391  0.516
 H          0.225  0.052 -0.151    0.085 -0.630 -0.024   -0.230  0.645 -0.112
 TransDip  -0.105 -0.102  0.035   -0.079 -0.006  0.208   -0.044  0.099  0.101

 Mode:                19                     20                     21
 Frequency:      3132.02                3206.70                3225.43
 Force Cnst:      6.0899                 6.6161                 6.8434
 Red. Mass:       1.0537                 1.0920                 1.1165
 IR Active:          YES                    YES                    YES
 IR Intens:        0.563                  2.466                  0.672
 Raman Active:       YES                    YES                    YES
               X      Y      Z        X      Y      Z        X      Y      Z
 C         -0.003 -0.060 -0.024    0.014 -0.010  0.017   -0.059  0.030 -0.071
 C          0.002  0.001 -0.000   -0.013  0.052 -0.065   -0.003  0.012 -0.016
 C         -0.002  0.001  0.002   -0.002  0.001  0.001   -0.001  0.001  0.000
 H          0.001  0.009 -0.008    0.176 -0.594  0.745    0.042 -0.149  0.181
 I          0.000  0.000 -0.000    0.000 -0.000  0.000    0.000  0.000  0.000
 Br        -0.000 -0.000  0.000    0.000 -0.000  0.000    0.000 -0.000  0.000
 F         -0.000  0.000  0.000   -0.000 -0.000  0.000    0.000  0.000  0.000
 H         -0.348  0.521 -0.310   -0.087  0.127 -0.073    0.337 -0.523  0.295
 H          0.390  0.156  0.575   -0.083 -0.037 -0.126    0.368  0.161  0.546
 TransDip  -0.020 -0.012 -0.002   -0.032 -0.020  0.033    0.009 -0.023  0.009

 STANDARD THERMODYNAMIC QUANTITIES AT   298.15 K  AND     1.00 ATM

   This Molecule has  0 Imaginary Frequencies
   Zero point vibrational energy:       33.274 kcal/mol

   Atom    1 Element C  Has Mass   12.00000
   Atom    2 Element C  Has Mass   12.00000
   Atom    3 Element C  Has Mass   12.00000
   Atom    4 Element H  Has Mass    1.00783
   Atom    5 Element I  Has Mass  126.90440
   Atom    6 Element Br Has Mass   78.91830
   Atom    7 Element F  Has Mass   18.99840
   Atom    8 Element H  Has Mass    1.00783
   Atom    9 Element H  Has Mass    1.00783
   Molecular Mass:   263.844590 amu
   Principal axes and moments of inertia in amu*Bohr^2:
                             1           2           3
    Eigenvalues --      457.33794  4401.23126  4434.62445
          X               1.00000     0.00155     0.00250
          Y              -0.00267     0.83895     0.54420
          Z              -0.00125    -0.54421     0.83895
   Rotational Symmetry Number is   1
   The Molecule is an Asymmetric Top
   Translational Enthalpy:        0.889 kcal/mol
   Rotational Enthalpy:           0.889 kcal/mol
   Vibrational Enthalpy:         35.559 kcal/mol
   gas constant (RT):             0.592 kcal/mol
   Translational Entropy:        42.610  cal/mol.K
   Rotational Entropy:           30.568  cal/mol.K
   Vibrational Entropy:          13.415  cal/mol.K

   Total Enthalpy:               37.929 kcal/mol
   Total Entropy:                86.593  cal/mol.K

 ======================================================================

 STANDARD THERMODYNAMIC QUANTITIES FOR ANHARMONIC VIBRATION -- TOSH

   Zero point vibrational energy: ************ kcal/mol

   Vibrational Enthalpy:       Infinity kcal/mol
   Vibrational Entropy:             NaN  cal/mol.K

   Total Enthalpy:             Infinity kcal/mol
   Total Entropy:                   NaN  cal/mol.K

 ======================================================================

 STANDARD THERMODYNAMIC QUANTITIES FOR ANHARMONIC VIBRATION -- VPT2

   Zero point vibrational energy: ************ kcal/mol

   Vibrational Enthalpy:       Infinity kcal/mol
   Vibrational Entropy:             NaN  cal/mol.K

   Total Enthalpy:             Infinity kcal/mol
   Total Entropy:                   NaN  cal/mol.K

 ======================================================================

Archival summary:
1\1\garfield\FREQ\ProcedureUnspecified\BasisUnspecified\1r1133\taweetha\WedOct1002:08:362018WedOct1002:08:362018\0\\#,FREQ,ProcedureUnspecified,BasisUnspecified,\\0,1\I\C,1,2.15127\H,2,1.08028,1,109.528\C,2,1.48794,1,121.973,3,142.629,0\F,4,1.35803,2,118.899,1,5.8256,0\C,4,1.49219,2,61.5098,1,112.787,0\H,6,1.08323,4,119.722,2,105.874,0\H,6,1.0837,4,115.054,2,-109.141,0\Br,4,1.93647,2,119.386,1,-134.996,0\\\@

 Total job time:  159.96s(wall), 612.77s(cpu) 
 Wed Oct 10 02:08:36 2018

        *************************************************************
        *                                                           *
        *  Thank you very much for using Q-Chem.  Have a nice day.  *
        *                                                           *
        *************************************************************
