# Supplementary material for: Geometric and energetic data from ab initio calculations of haloethene, haloimine, halomethylenephosphine, haloiminophosphine, halodiazene, halodiphosphene and halocyclopropane
Source: Data Brief. 2019 Nov 2;27:104738. doi: 10.1016/j.dib.2019.104738 (PMC6861602; doi:10.1016/j.dib.2019.104738)
Supplement: Multimedia component 3 [file mmc3.zip › CCC/B3LYP/HICCCBrH.out]

Q-Chem Developer Version!
                  Welcome to Q-Chem
     A Quantum Leap Into The Future Of Chemistry


 Q-Chem 5.1, Q-Chem, Inc., Pleasanton, CA (2018)

 Yihan Shao,  Zhengting Gan,  E. Epifanovsky,  A. T. B. Gilbert,  M. Wormit,  
 J. Kussmann,  A. W. Lange,  A. Behn,  Jia Deng,  Xintian Feng,  D. Ghosh,  
 M. Goldey,  P. R. Horn,  L. D. Jacobson,  I. Kaliman,  T. Kus,  A. Landau,  
 Jie Liu,  E. I. Proynov,  R. M. Richard,  R. P. Steele,  E. J. Sundstrom,  
 H. L. Woodcock III,  P. M. Zimmerman,  D. Zuev,  B. Albrecht,  E. Alguire,  
 S. A. Baeppler,  D. Barton,  Z. Benda,  Y. A. Bernard,  E. J. Berquist,  
 K. B. Bravaya,  H. Burton,  D. Casanova,  Chun-Min Chang,  Yunqing Chen,  
 A. Chien,  K. D. Closser,  M. P. Coons,  S. Coriani,  S. Dasgupta,  
 A. L. Dempwolff,  M. Diedenhofen,  Hainam Do,  R. G. Edgar,  Po-Tung Fang,  
 S. Faraji,  S. Fatehi,  Qingguo Feng,  K. D. Fenk,  J. Fosso-Tande,  
 Qinghui Ge,  A. Ghysels,  G. Gidofalvi,  J. Gomes,  J. Gonthier,  A. Gunina,  
 D. Hait,  M. W. D. Hanson-Heine,  P. H. P. Harbach,  A. W. Hauser,  
 J. E. Herr,  E. G. Hohenstein,  Z. C. Holden,  Kerwin Hui,  B. C. Huynh,  
 T.-C. Jagau,  Hyunjun Ji,  B. Kaduk,  K. Khistyaev,  Jaehoon Kim,  
 P. Klunzinger,  K. Koh,  D. Kosenkov,  L. Koulias,  T. Kowalczyk,  
 C. M. Krauter,  A. Kunitsa,  Ka Un Lao,  A. Laurent,  K. V. Lawler,  
 Joonho Lee,  D. Lefrancois,  S. Lehtola,  D. S. Levine,  Yi-Pei Li,  
 You-Sheng Lin,  Fenglai Liu,  E. Livshits,  A. Luenser,  P. Manohar,  
 E. Mansoor,  S. F. Manzer,  Shan-Ping Mao,  Yuezhi Mao,  N. Mardirossian,  
 A. V. Marenich,  T. Markovich,  L. A. Martinez-Martinez,  S. A. Maurer,  
 N. J. Mayhall,  S. C. McKenzie,  J.-M. Mewes,  A. F. Morrison,  
 J. W. Mullinax,  K. Nanda,  T. S. Nguyen-Beck,  R. Olivares-Amaya,  
 J. A. Parkhill,  T. M. Perrine,  F. Plasser,  P. Pokhilko,  S. Prager,  
 A. Prociuk,  E. Ramos,  D. R. Rehn,  F. Rob,  M. Schneider,  N. Sergueev,  
 S. M. Sharada,  S. Sharma,  D. W. Small,  T. Stauch,  T. Stein,  
 Yu-Chuan Su,  A. J. W. Thom,  A. Tkatchenko,  T. Tsuchimochi,  N. M. Tubman,  
 L. Vogt,  M. L. Vidal,  O. Vydrov,  M. A. Watson,  J. Wenzel,  
 M. de Wergifosse,  T. A. Wesolowski,  A. White,  J. Witte,  A. Yamada,  
 Jun Yang,  K. Yao,  S. Yeganeh,  S. R. Yost,  Zhi-Qiang You,  A. Zech,  
 Igor Ying Zhang,  Xing Zhang,  Yan Zhao,  Ying Zhu,  B. R. Brooks,  
 G. K. L. Chan,  C. J. Cramer,  M. S. Gordon,  W. J. Hehre,  A. Klamt,  
 M. W. Schmidt,  C. D. Sherrill,  D. G. Truhlar,  A. Aspuru-Guzik,  R. Baer,  
 A. T. Bell,  N. A. Besley,  Jeng-Da Chai,  A. E. DePrince, III,  
 R. A. DiStasio Jr.,  A. Dreuw,  B. D. Dunietz,  T. R. Furlani,  
 Chao-Ping Hsu,  Yousung Jung,  Jing Kong,  D. S. Lambrecht,  WanZhen Liang,  
 C. Ochsenfeld,  V. A. Rassolov,  L. V. Slipchenko,  J. E. Subotnik,  
 T. Van Voorhis,  J. M. Herbert,  A. I. Krylov,  P. M. W. Gill,  M. Head-Gordon

 Contributors to earlier versions of Q-Chem not listed above: 
 R. D. Adamson,  B. Austin,  J. Baker,  G. J. O. Beran,  K. Brandhorst,  
 S. T. Brown,  E. F. C. Byrd,  A. K. Chakraborty,  C.-L. Cheng,  
 Siu Hung Chien,  D. M. Chipman,  D. L. Crittenden,  H. Dachsel,  
 R. J. Doerksen,  A. D. Dutoi,  L. Fusti-Molnar,  W. A. Goddard III,  
 A. Golubeva-Zadorozhnaya,  S. R. Gwaltney,  G. Hawkins,  A. Heyden,  
 S. Hirata,  G. Kedziora,  F. J. Keil,  C. Kelley,  Jihan Kim,  R. A. King,  
 R. Z. Khaliullin,  P. P. Korambath,  W. Kurlancheek,  A. M. Lee,  M. S. Lee,  
 S. V. Levchenko,  Ching Yeh Lin,  D. Liotard,  R. C. Lochan,  I. Lotan,  
 P. E. Maslen,  N. Nair,  D. P. O'Neill,  D. Neuhauser,  E. Neuscamman,  
 C. M. Oana,  R. Olson,  B. Peters,  R. Peverati,  P. A. Pieniazek,  
 Y. M. Rhee,  J. Ritchie,  M. A. Rohrdanz,  E. Rosta,  N. J. Russ,  
 H. F. Schaefer III,  N. E. Schultz,  N. Shenvi,  A. C. Simmonett,  A. Sodt,  
 D. Stuck,  K. S. Thanthiriwatte,  V. Vanovschi,  Tao Wang,  A. Warshel,  
 C. F. Williams,  Q. Wu,  X. Xu,  W. Zhang

 Please cite Q-Chem as follows:
 Y. Shao et al., Mol. Phys. 113, 184-215 (2015)
 DOI: 10.1080/00268976.2014.952696

 Q-Chem 5.1.1 for Intel X86 EM64T Linux

 Parts of Q-Chem use Armadillo 8.300.2 (Tropical Shenanigans).
 http://arma.sourceforge.net/

 Q-Chem begins on Wed Oct 10 02:23:21 2018  

Host: 
0

     Scratch files written to /scratch/taweetham/qchem23474//
Input Ideriv = 2
Curr. Ideriv = -1
Max.  Ideriv = 2

Checking the input file for inconsistencies... 	...done.

--------------------------------------------------------------
User input:
--------------------------------------------------------------
$molecule
0 1
C 
C 1 CC 
C 2 CC 1 60.0
H 2 CH 1 ANG  3 pDHA
I 2 CI 1 ANG  3 mDHA
Br 3 CBr 1 ANG  2 mDHA
H 3 CH 1 ANG  2 pDHA
H 1 CH 2 ANG  3 pDHA
H 1 CH 2 ANG  3 mDHA

CC=1.54
CH=1.09
CF=1.35
CCl=1.77
CBr=1.94
CI=2.14
ANG=118.0
pDHA=107.9
mDHA=-107.9
$end

$rem
   job_type	optimization
   basis	6-311++g**
   method	b3lyp
   mem_total	32000
$end

--------------------------------------------------------------
 ----------------------------------------------------------------
             Standard Nuclear Orientation (Angstroms)
    I     Atom           X                Y                Z
 ----------------------------------------------------------------
    1      C       0.5303643419     1.6604081387    -0.0197986803
    2      C      -0.0660046195     0.3614868856     0.5535665087
    3      C       1.0337798315     0.2945320804    -0.5223476215
    4      H       0.1983187728     0.0838348841     1.5739304194
    5      I      -2.0611889044    -0.1642567951    -0.0142655541
    6      Br      2.8058714092    -0.2788815648     0.0203200777
    7      H       0.7488774155    -0.0177769587    -1.5270334816
    8      H      -0.0895415093     2.2558555123    -0.6900666573
    9      H       1.1910206076     2.2459888435     0.6195201266
 ----------------------------------------------------------------
 Molecular Point Group                 C1    NOp =  1
 Largest Abelian Subgroup              C1    NOp =  1
 Nuclear Repulsion Energy =   637.7585992673 hartrees
 There are       55 alpha and       55 beta electrons
 Requested basis set is 6-311++G(d,p)
 There are 81 shells and 204 basis functions

 Total QAlloc Memory Limit  32000 MB
 Mega-Array Size       188 MB
 MEM_STATIC part       192 MB
 A cutoff of  1.0D-11 yielded   2803 shell pairs
 There are     18324 function pairs (     20310 Cartesian)

 -------------------------------------------------------
 OpenMP Integral Computing Module                       
 Release: version 1.0, May 2013, Q-Chem Inc. Pittsburgh 
 -------------------------------------------------------
 Integral Job Info:
 Integral job number is                      11
 Integral operator is                         1
 short-range coefficients                     0
 long-range coefficients              100000000
 Omega coefficients                           0
 if combine SR and LR in K                    0
 Integral screening is                        0
 Integral computing path is                   2
 max size of driver memory is            800000
 size of driver memory is                593474
 size of scratch memory is             29623520
 max col of scratch BK array               1296
 max len of scratch array in speh3          155
 max len of scratch index in speh4           18
 max int batch size is                      520
 min int batch size is                       52
 fixed nKL is                                45
 max L of basis functions is                  2
 order of int derivative is                   0
 number of shells is                         81
 number of basis is                         215
 number of cartesian basis is               215
 number of contracted shell pairs          2803
 number of primitive shell pairs           6133
 maxK2 (contraction) of shell pair           36
 max number of K2 of shell pair               1
 max number of CS2 of shell pair            376
 max number of PS2 of shell pair            474
 mem total for path MDJ                  530316
 -------------------------------------------------------
 Smallest overlap matrix eigenvalue = 7.84E-05

 Scale SEOQF with 1.000000e-01/1.000000e-01/1.000000e-01

 Standard Electronic Orientation quadrupole field applied
 Nucleus-field energy     =     0.0000000196 hartrees
 Guess from superposition of atomic densities
 Warning:  Energy on first SCF cycle will be non-variational
 SAD guess density has 110.000000 electrons

 -----------------------------------------------------------------------
  General SCF calculation program by
  Eric Jon Sundstrom, Paul Horn, Yuezhi Mao, Dmitri Zuev, Alec White,
  David Stuck, Shaama M.S., Shane Yost, Joonho Lee, David Small,
  Daniel Levine, Susi Lehtola, Hugh Burton, Evgeny Epifanovsky
 -----------------------------------------------------------------------
 Exchange:     0.2000 Hartree-Fock + 0.0800 Slater + 0.7200 B88
 Correlation:  0.1900 VWN1RPA + 0.8100 LYP
 Using SG-1 standard quadrature grid
 using 4 threads for integral computing
 -------------------------------------------------------
 OpenMP Integral computing Module                
 Release: version 2.0, May 2017, Q-Chem Inc. Pleasanton 
 -------------------------------------------------------
 -------------------------------------------------------
 OpenMP BLAS3 based DFT computing Module                
 Release: version 1.0, May 2013, Q-Chem Inc. Pittsburgh 
 -------------------------------------------------------
 A restricted SCF calculation will be
 performed using DIIS
 SCF converges when DIIS error is below 1.0e-08
 ---------------------------------------
  Cycle       Energy         DIIS error
 ---------------------------------------
    1   -9611.0263617661      3.76e-02  
    2   -9610.3319808813      3.38e-03  
    3   -9610.2789763112      4.50e-03  
    4   -9610.3796503563      7.52e-04  
    5   -9610.3826454927      2.87e-04  
    6   -9610.3830519146      7.02e-05  
    7   -9610.3830775421      9.80e-06  
    8   -9610.3830779840      3.09e-06  
    9   -9610.3830780133      1.49e-06  
   10   -9610.3830780231      2.63e-07  
   11   -9610.3830780234      8.07e-08  
   12   -9610.3830780233      1.22e-08  
   13   -9610.3830780234      2.92e-09  Convergence criterion met
 ---------------------------------------
 SCF time:   CPU 42.74s  wall 11.00s 
 SCF   energy in the final basis set =    -9610.3830780234
 Total energy in the final basis set =    -9610.3830780234

 --------------------------------------------------------------

                    Orbital Energies (a.u.)
 --------------------------------------------------------------

 Alpha MOs
 -- Occupied --
*******-482.837-176.305-165.709-165.707-165.707 -62.490 -56.311
-56.307 -56.307 -35.802 -31.295 -31.289 -31.289 -22.945 -22.944
-22.944 -22.940 -22.940 -10.260 -10.251 -10.215  -8.699  -6.531
 -6.517  -6.517  -6.351  -4.763  -4.749  -4.748  -2.641  -2.637
 -2.637  -2.627  -2.627  -2.029  -2.024  -2.024  -2.012  -2.012
 -0.896  -0.788  -0.681  -0.620  -0.598  -0.498  -0.491  -0.399
 -0.378  -0.369  -0.354  -0.300  -0.289  -0.269  -0.263
 -- Virtual --
 -0.061  -0.029  -0.001   0.006   0.016   0.023   0.046   0.059
  0.065   0.070   0.073   0.077   0.096   0.096   0.107   0.117
  0.123   0.128   0.135   0.145   0.152   0.159   0.178   0.181
  0.196   0.209   0.229   0.247   0.249   0.261   0.264   0.271
  0.388   0.396   0.409   0.418   0.426   0.440   0.445   0.448
  0.468   0.489   0.495   0.502   0.542   0.551   0.578   0.599
  0.603   0.624   0.639   0.647   0.661   0.665   0.676   0.695
  0.726   0.783   0.814   0.832   0.884   0.933   0.998   1.212
  1.243   1.291   1.312   1.344   1.361   1.370   1.415   1.490
  1.528   1.565   1.613   1.649   1.658   1.724   1.740   1.774
  1.793   1.859   1.914   1.995   2.025   2.027   2.079   2.110
  2.193   2.197   2.211   2.240   2.417   2.490   2.565   2.579
  2.665   2.708   2.741   2.791   2.813   2.831   3.021   3.087
  3.349   3.409   3.698   3.977   3.996   4.012   4.038   4.063
  4.080   4.114   4.129   4.207   4.257   4.276   4.390   4.433
  6.027   6.037   6.097   6.663   7.575   7.591   7.690  23.707
 23.715  23.829  27.877  28.363  28.371  28.394  28.544  28.552
 28.582  28.602  28.695  47.935 127.903 127.910 127.945 151.672
289.771 289.786 289.9081020.7311901.836
 --------------------------------------------------------------

          Ground-State Mulliken Net Atomic Charges

     Atom                 Charge (a.u.)
  ----------------------------------------
      1 C                    -0.366930
      2 C                    -0.228060
      3 C                    -0.097141
      4 H                     0.205900
      5 I                     0.050834
      6 Br                   -0.126002
      7 H                     0.234997
      8 H                     0.149661
      9 H                     0.176740
  ----------------------------------------
  Sum of atomic charges =     0.000000

 -----------------------------------------------------------------
                    Cartesian Multipole Moments
 -----------------------------------------------------------------
    Charge (ESU x 10^10)
                 0.0000
    Dipole Moment (Debye)
         X      -0.1382      Y       1.1608      Z      -0.0371
       Tot       1.1696
    Quadrupole Moments (Debye-Ang)
        XX     -69.4248     XY       1.0668     YY     -65.1207
        XZ       1.6447     YZ       0.0622     ZZ     -64.2127
    Octopole Moments (Debye-Ang^2)
       XXX     -18.8919    XXY     -10.7482    XYY      -0.8323
       YYY      -9.8603    XXZ       0.2102    XYZ       0.6478
       YYZ      -0.1704    XZZ      -1.0000    YZZ      -5.5295
       ZZZ       0.3326
    Hexadecapole Moments (Debye-Ang^3)
      XXXX   -1671.0247   XXXY     -10.2565   XXYY    -332.4365
      XYYY      -4.6111   YYYY    -225.4829   XXXZ      33.0892
      XXYZ       1.3212   XYYZ       6.1113   YYYZ      -0.4197
      XXZZ    -317.2414   XYZZ      -2.8586   YYZZ     -60.6415
      XZZZ       3.7372   YZZZ       0.2923   ZZZZ    -120.3935
 -----------------------------------------------------------------
 Calculating analytic gradient of the SCF energy
 Gradient of SCF Energy
            1           2           3           4           5           6
    1  -0.0001777  -0.0240936   0.0212677   0.0038723   0.0021256   0.0028303
    2   0.0187971  -0.0123036  -0.0169568  -0.0000605   0.0014915   0.0008709
    3  -0.0001872   0.0156041  -0.0160401   0.0058732  -0.0025122   0.0032107
            7           8           9
    1  -0.0053856  -0.0031856   0.0027466
    2   0.0004380   0.0037314   0.0039919
    3  -0.0058018  -0.0010179   0.0008712
 Max gradient component =       2.409E-02
 RMS gradient           =       9.660E-03
 Gradient time:  CPU 10.18 s  wall 2.60 s
 Geometry Optimization Parameters
   NAtoms,    NIC,     NZ,  NCons,   NDum,   NFix, NCnnct, MaxDiis
        9      69       9       0       0       0       0       0


** GEOMETRY OPTIMIZATION IN DELOCALIZED INTERNAL COORDINATES **
   Searching for a Minimum

   Optimization Cycle:   1

                       Coordinates (Angstroms)
     ATOM                X               Y               Z
      1  C         0.5303643419    1.6604081387   -0.0197986803
      2  C        -0.0660046195    0.3614868856    0.5535665087
      3  C         1.0337798315    0.2945320804   -0.5223476215
      4  H         0.1983187728    0.0838348841    1.5739304194
      5  I        -2.0611889044   -0.1642567951   -0.0142655541
      6  Br        2.8058714092   -0.2788815648    0.0203200777
      7  H         0.7488774155   -0.0177769587   -1.5270334816
      8  H        -0.0895415093    2.2558555123   -0.6900666573
      9  H         1.1910206076    2.2459888435    0.6195201266
   Point Group: c1    Number of degrees of freedom:    21


   Energy is  -9610.383078023


 Attempting to Generate Delocalized Internal Coordinates

 21 Hessian modes will be used to form the next step
  Hessian Eigenvalues:
     0.015566    0.020947    0.022466    0.023621    0.030130    0.032042
     0.080386    0.082571    0.090112    0.091755    0.108095    0.110244
     0.127284    0.175927    0.252960    0.257000    0.285189    0.348126
     0.348126    0.348126    0.348126

 Minimum Search - Taking Simple RFO Step
 Searching for Lamda that Minimizes Along All modes
 Value Taken    Lamda =  -0.00410794
 Step Taken.  Stepsize is  0.156302

                             Maximum     Tolerance    Cnvgd?
         Gradient           0.018027      0.000300      NO
         Displacement       0.072697      0.001200      NO
         Energy change     *********      0.000001      NO


 New Cartesian Coordinates Obtained by Inverse Iteration

 Displacement from previous Coordinates is:  0.138522
 ----------------------------------------------------------------
             Standard Nuclear Orientation (Angstroms)
    I     Atom           X                Y                Z
 ----------------------------------------------------------------
    1      C       0.5308102136     1.6553780923    -0.0204565372
    2      C      -0.0538949042     0.3754481379     0.5382945743
    3      C       1.0231904629     0.3149285036    -0.5118465050
    4      H       0.2039457352     0.0896356852     1.5477031074
    5      I      -2.0600763530    -0.1771505765     0.0059248535
    6      Br      2.7815964172    -0.2832866638     0.0150131444
    7      H       0.7580966925    -0.0061276442    -1.5083247997
    8      H      -0.0679694440     2.2426725455    -0.7061993513
    9      H       1.1757985251     2.2296929459     0.6337166512
 ----------------------------------------------------------------
 Molecular Point Group                 C1    NOp =  1
 Largest Abelian Subgroup              C1    NOp =  1
 Nuclear Repulsion Energy =   640.7503254116 hartrees
 There are       55 alpha and       55 beta electrons
 Applying Cartesian multipole field
    Component          Value
    ---------          -----
     (2,0,0)        1.00000E-11
     (0,2,0)        2.00000E-11
     (0,0,2)       -3.00000E-11
 Nucleus-field energy     =     0.0000000194 hartrees
 Requested basis set is 6-311++G(d,p)
 There are 81 shells and 204 basis functions
 A cutoff of  1.0D-11 yielded   2807 shell pairs
 There are     18338 function pairs (     20324 Cartesian)
 Smallest overlap matrix eigenvalue = 6.92E-05
 Guess MOs from SCF MO coefficient file

 -----------------------------------------------------------------------
  General SCF calculation program by
  Eric Jon Sundstrom, Paul Horn, Yuezhi Mao, Dmitri Zuev, Alec White,
  David Stuck, Shaama M.S., Shane Yost, Joonho Lee, David Small,
  Daniel Levine, Susi Lehtola, Hugh Burton, Evgeny Epifanovsky
 -----------------------------------------------------------------------
 Exchange:     0.2000 Hartree-Fock + 0.0800 Slater + 0.7200 B88
 Correlation:  0.1900 VWN1RPA + 0.8100 LYP
 Using SG-1 standard quadrature grid
 using 4 threads for integral computing
 -------------------------------------------------------
 OpenMP Integral computing Module                
 Release: version 2.0, May 2017, Q-Chem Inc. Pleasanton 
 -------------------------------------------------------
 -------------------------------------------------------
 OpenMP BLAS3 based DFT computing Module                
 Release: version 1.0, May 2013, Q-Chem Inc. Pittsburgh 
 -------------------------------------------------------
 A restricted SCF calculation will be
 performed using DIIS
 SCF converges when DIIS error is below 1.0e-08
 ---------------------------------------
  Cycle       Energy         DIIS error
 ---------------------------------------
    1   -9610.3848529816      4.28e-04  
    2   -9610.3855027696      1.95e-04  
    3   -9610.3854557415      2.12e-04  
    4   -9610.3856999189      3.06e-05  
    5   -9610.3857044800      6.65e-06  
    6   -9610.3857046452      3.00e-06  
    7   -9610.3857046892      7.78e-07  
    8   -9610.3857046920      2.03e-07  
    9   -9610.3857046921      6.30e-08  
   10   -9610.3857046922      1.29e-08  
   11   -9610.3857046920      3.05e-09  Convergence criterion met
 ---------------------------------------
 SCF time:   CPU 37.47s  wall 10.00s 
 SCF   energy in the final basis set =    -9610.3857046920
 Total energy in the final basis set =    -9610.3857046920

 --------------------------------------------------------------

                    Orbital Energies (a.u.)
 --------------------------------------------------------------

 Alpha MOs
 -- Occupied --
*******-482.836-176.304-165.708-165.706-165.706 -62.489 -56.310
-56.306 -56.306 -35.801 -31.294 -31.288 -31.288 -22.944 -22.943
-22.943 -22.939 -22.939 -10.256 -10.248 -10.212  -8.698  -6.530
 -6.517  -6.516  -6.350  -4.762  -4.748  -4.748  -2.641  -2.637
 -2.637  -2.626  -2.626  -2.028  -2.023  -2.023  -2.011  -2.011
 -0.910  -0.791  -0.681  -0.623  -0.602  -0.504  -0.496  -0.400
 -0.380  -0.371  -0.356  -0.300  -0.289  -0.270  -0.263
 -- Virtual --
 -0.062  -0.027  -0.000   0.006   0.016   0.023   0.048   0.061
  0.066   0.070   0.074   0.079   0.096   0.097   0.108   0.118
  0.124   0.128   0.136   0.147   0.153   0.160   0.181   0.183
  0.198   0.212   0.229   0.248   0.251   0.263   0.274   0.280
  0.387   0.396   0.408   0.420   0.424   0.440   0.445   0.450
  0.469   0.488   0.494   0.503   0.547   0.556   0.580   0.604
  0.607   0.628   0.640   0.653   0.665   0.668   0.679   0.697
  0.724   0.782   0.820   0.838   0.888   0.939   1.001   1.214
  1.243   1.298   1.318   1.352   1.366   1.375   1.428   1.505
  1.523   1.568   1.620   1.650   1.666   1.734   1.750   1.790
  1.810   1.875   1.929   2.009   2.031   2.035   2.087   2.120
  2.202   2.210   2.230   2.251   2.430   2.510   2.569   2.602
  2.662   2.716   2.762   2.818   2.835   2.851   3.039   3.112
  3.409   3.448   3.715   3.978   3.997   4.013   4.040   4.065
  4.092   4.121   4.138   4.223   4.259   4.309   4.393   4.433
  6.027   6.037   6.097   6.668   7.576   7.593   7.694  23.736
 23.780  23.862  27.876  28.364  28.372  28.394  28.545  28.552
 28.583  28.604  28.696  47.939 127.904 127.911 127.945 151.672
289.773 289.789 289.9121020.7351901.835
 --------------------------------------------------------------

          Ground-State Mulliken Net Atomic Charges

     Atom                 Charge (a.u.)
  ----------------------------------------
      1 C                    -0.370544
      2 C                    -0.220986
      3 C                    -0.098311
      4 H                     0.205399
      5 I                     0.045180
      6 Br                   -0.123944
      7 H                     0.235066
      8 H                     0.151350
      9 H                     0.176791
  ----------------------------------------
  Sum of atomic charges =     0.000000

 -----------------------------------------------------------------
                    Cartesian Multipole Moments
 -----------------------------------------------------------------
    Charge (ESU x 10^10)
                 0.0000
    Dipole Moment (Debye)
         X      -0.0973      Y       1.1944      Z      -0.0529
       Tot       1.1995
    Quadrupole Moments (Debye-Ang)
        XX     -69.5360     XY       1.1011     YY     -64.9988
        XZ       1.5534     YZ       0.0342     ZZ     -64.1875
    Octopole Moments (Debye-Ang^2)
       XXX     -17.8412    XXY     -10.6583    XYY      -0.3335
       YYY      -8.8679    XXZ      -0.1766    XYZ       0.6379
       YYZ      -0.6651    XZZ      -0.3924    YZZ      -4.9149
       ZZZ      -1.1303
    Hexadecapole Moments (Debye-Ang^3)
      XXXX   -1657.2031   XXXY     -12.1380   XXYY    -329.2309
      XYYY      -6.9182   YYYY    -225.9992   XXXZ      34.9154
      XXYZ       1.3257   XYYZ       7.3662   YYYZ      -0.1464
      XXZZ    -314.6938   XYZZ      -3.5101   YYZZ     -59.9698
      XZZZ       7.6725   YZZZ       0.5665   ZZZZ    -119.2540
 -----------------------------------------------------------------
 Calculating analytic gradient of the SCF energy
 Gradient of SCF Energy
            1           2           3           4           5           6
    1  -0.0001734  -0.0076801   0.0084686   0.0021179   0.0019396  -0.0022329
    2   0.0048861  -0.0041640  -0.0051478   0.0005238   0.0013466   0.0019194
    3  -0.0001793   0.0080764  -0.0067176  -0.0004155  -0.0021874   0.0010705
            7           8           9
    1  -0.0022378  -0.0003272   0.0001253
    2   0.0006933  -0.0000993   0.0000420
    3   0.0005602   0.0001292  -0.0003366
 Max gradient component =       8.469E-03
 RMS gradient           =       3.549E-03
 Gradient time:  CPU 10.23 s  wall 2.62 s
 Geometry Optimization Parameters
   NAtoms,    NIC,     NZ,  NCons,   NDum,   NFix, NCnnct, MaxDiis
        9      69       9       0       0       0       0       0

 Cartesian Hessian Update
 Hessian Updated using BFGS Update


** GEOMETRY OPTIMIZATION IN DELOCALIZED INTERNAL COORDINATES **
   Searching for a Minimum

   Optimization Cycle:   2

                       Coordinates (Angstroms)
     ATOM                X               Y               Z
      1  C         0.5308102136    1.6553780923   -0.0204565372
      2  C        -0.0538949042    0.3754481379    0.5382945743
      3  C         1.0231904629    0.3149285036   -0.5118465050
      4  H         0.2039457352    0.0896356852    1.5477031074
      5  I        -2.0600763530   -0.1771505765    0.0059248535
      6  Br        2.7815964172   -0.2832866638    0.0150131444
      7  H         0.7580966925   -0.0061276442   -1.5083247997
      8  H        -0.0679694440    2.2426725455   -0.7061993513
      9  H         1.1757985251    2.2296929459    0.6337166512
   Point Group: c1    Number of degrees of freedom:    21


   Energy is  -9610.385704692

 Hessian Updated using BFGS Update

 19 Hessian modes will be used to form the next step
  Hessian Eigenvalues:
     0.015849    0.020967    0.022460    0.023331    0.029741    0.031966
     0.074100    0.080397    0.089131    0.091781    0.096044    0.108292
     0.126711    0.178855    0.252960    0.256622    0.266796    0.348120
     0.362139

 Minimum Search - Taking Simple RFO Step
 Searching for Lamda that Minimizes Along All modes
 Value Taken    Lamda =  -0.00089631
 Step Taken.  Stepsize is  0.114085

                             Maximum     Tolerance    Cnvgd?
         Gradient           0.006459      0.000300      NO
         Displacement       0.061967      0.001200      NO
         Energy change     -0.002627      0.000001      NO


 New Cartesian Coordinates Obtained by Inverse Iteration

 Displacement from previous Coordinates is:  0.114336
 ----------------------------------------------------------------
             Standard Nuclear Orientation (Angstroms)
    I     Atom           X                Y                Z
 ----------------------------------------------------------------
    1      C       0.5315183874     1.6564462674    -0.0226585362
    2      C      -0.0503616810     0.3829667236     0.5255603551
    3      C       1.0202040061     0.3243441651    -0.5079295582
    4      H       0.1931270903     0.1003708241     1.5381617382
    5      I      -2.0711271930    -0.1990621043     0.0337448151
    6      Br      2.7801856317    -0.3045915474     0.0095099361
    7      H       0.7787093203     0.0084368344    -1.5109703020
    8      H      -0.0558597505     2.2448303252    -0.7159852290
    9      H       1.1651015340     2.2274495377     0.6443919185
 ----------------------------------------------------------------
 Molecular Point Group                 C1    NOp =  1
 Largest Abelian Subgroup              C1    NOp =  1
 Nuclear Repulsion Energy =   638.9868344180 hartrees
 There are       55 alpha and       55 beta electrons
 Applying Cartesian multipole field
    Component          Value
    ---------          -----
     (2,0,0)        1.00000E-11
     (0,2,0)        2.00000E-11
     (0,0,2)       -3.00000E-11
 Nucleus-field energy     =     0.0000000196 hartrees
 Requested basis set is 6-311++G(d,p)
 There are 81 shells and 204 basis functions
 A cutoff of  1.0D-11 yielded   2803 shell pairs
 There are     18326 function pairs (     20312 Cartesian)
 Smallest overlap matrix eigenvalue = 6.50E-05
 Guess MOs from SCF MO coefficient file

 -----------------------------------------------------------------------
  General SCF calculation program by
  Eric Jon Sundstrom, Paul Horn, Yuezhi Mao, Dmitri Zuev, Alec White,
  David Stuck, Shaama M.S., Shane Yost, Joonho Lee, David Small,
  Daniel Levine, Susi Lehtola, Hugh Burton, Evgeny Epifanovsky
 -----------------------------------------------------------------------
 Exchange:     0.2000 Hartree-Fock + 0.0800 Slater + 0.7200 B88
 Correlation:  0.1900 VWN1RPA + 0.8100 LYP
 Using SG-1 standard quadrature grid
 using 4 threads for integral computing
 -------------------------------------------------------
 OpenMP Integral computing Module                
 Release: version 2.0, May 2017, Q-Chem Inc. Pleasanton 
 -------------------------------------------------------
 -------------------------------------------------------
 OpenMP BLAS3 based DFT computing Module                
 Release: version 1.0, May 2013, Q-Chem Inc. Pittsburgh 
 -------------------------------------------------------
 A restricted SCF calculation will be
 performed using DIIS
 SCF converges when DIIS error is below 1.0e-08
 ---------------------------------------
  Cycle       Energy         DIIS error
 ---------------------------------------
    1   -9610.3857596852      2.78e-04  
    2   -9610.3862186587      5.57e-05  
    3   -9610.3862247512      4.83e-05  
    4   -9610.3862358816      1.68e-05  
    5   -9610.3862374848      4.56e-06  
    6   -9610.3862375720      1.43e-06  
    7   -9610.3862375822      4.23e-07  
    8   -9610.3862375830      1.08e-07  
    9   -9610.3862375832      4.21e-08  
   10   -9610.3862375832      7.30e-09  Convergence criterion met
 ---------------------------------------
 SCF time:   CPU 33.99s  wall 9.00s 
 SCF   energy in the final basis set =    -9610.3862375832
 Total energy in the final basis set =    -9610.3862375832

 --------------------------------------------------------------

                    Orbital Energies (a.u.)
 --------------------------------------------------------------

 Alpha MOs
 -- Occupied --
*******-482.836-176.304-165.708-165.706-165.706 -62.489 -56.309
-56.305 -56.305 -35.800 -31.293 -31.288 -31.287 -22.944 -22.943
-22.942 -22.938 -22.938 -10.256 -10.248 -10.212  -8.697  -6.529
 -6.516  -6.516  -6.350  -4.762  -4.747  -4.747  -2.640  -2.636
 -2.636  -2.626  -2.626  -2.027  -2.023  -2.023  -2.011  -2.011
 -0.916  -0.790  -0.681  -0.624  -0.603  -0.507  -0.497  -0.399
 -0.382  -0.370  -0.355  -0.299  -0.289  -0.270  -0.264
 -- Virtual --
 -0.064  -0.028  -0.000   0.006   0.016   0.023   0.048   0.062
  0.066   0.070   0.074   0.080   0.095   0.098   0.108   0.117
  0.124   0.128   0.136   0.149   0.153   0.160   0.183   0.184
  0.197   0.212   0.228   0.247   0.251   0.262   0.277   0.283
  0.388   0.396   0.408   0.421   0.425   0.442   0.446   0.450
  0.470   0.486   0.495   0.504   0.547   0.558   0.582   0.604
  0.607   0.630   0.638   0.655   0.665   0.668   0.680   0.695
  0.720   0.780   0.819   0.836   0.884   0.943   1.003   1.214
  1.242   1.299   1.314   1.354   1.366   1.375   1.432   1.508
  1.520   1.567   1.619   1.650   1.672   1.734   1.753   1.796
  1.813   1.881   1.935   2.013   2.032   2.036   2.087   2.125
  2.200   2.216   2.238   2.255   2.431   2.513   2.566   2.606
  2.663   2.714   2.770   2.824   2.841   2.859   3.041   3.115
  3.430   3.461   3.715   3.978   3.996   4.013   4.040   4.064
  4.091   4.121   4.136   4.224   4.257   4.318   4.393   4.430
  6.027   6.037   6.094   6.665   7.577   7.594   7.692  23.738
 23.810  23.875  27.874  28.364  28.372  28.392  28.545  28.552
 28.583  28.604  28.694  47.937 127.904 127.911 127.944 151.669
289.773 289.790 289.9111020.7331901.832
 --------------------------------------------------------------

          Ground-State Mulliken Net Atomic Charges

     Atom                 Charge (a.u.)
  ----------------------------------------
      1 C                    -0.376963
      2 C                    -0.215102
      3 C                    -0.090925
      4 H                     0.204487
      5 I                     0.040648
      6 Br                   -0.125159
      7 H                     0.233868
      8 H                     0.152644
      9 H                     0.176502
  ----------------------------------------
  Sum of atomic charges =     0.000000

 -----------------------------------------------------------------
                    Cartesian Multipole Moments
 -----------------------------------------------------------------
    Charge (ESU x 10^10)
                 0.0000
    Dipole Moment (Debye)
         X      -0.0926      Y       1.2489      Z      -0.0681
       Tot       1.2542
    Quadrupole Moments (Debye-Ang)
        XX     -69.6990     XY       1.1469     YY     -64.9154
        XZ       1.4414     YZ       0.0190     ZZ     -64.1734
    Octopole Moments (Debye-Ang^2)
       XXX     -17.3169    XXY     -10.0976    XYY      -0.0041
       YYY      -5.9617    XXZ      -0.6494    XYZ       0.6483
       YYZ      -1.3080    XZZ       0.0974    YZZ      -3.7701
       ZZZ      -3.1575
    Hexadecapole Moments (Debye-Ang^3)
      XXXX   -1665.6902   XXXY     -12.8029   XXYY    -330.2653
      XYYY      -7.9264   YYYY    -228.9564   XXXZ      38.7000
      XXYZ       1.2923   XYYZ       9.3789   YYYZ       0.3783
      XXZZ    -316.4984   XYZZ      -3.7880   YYZZ     -60.2340
      XZZZ      13.3305   YZZZ       1.1133   ZZZZ    -118.8349
 -----------------------------------------------------------------
 Calculating analytic gradient of the SCF energy
 Gradient of SCF Energy
            1           2           3           4           5           6
    1  -0.0003182   0.0004340  -0.0005035   0.0005430   0.0007191  -0.0003372
    2  -0.0022753   0.0001979   0.0015688   0.0004582   0.0007017   0.0003622
    3  -0.0005831   0.0019745  -0.0004652  -0.0008520  -0.0016679   0.0006089
            7           8           9
    1  -0.0003150  -0.0000300  -0.0001922
    2   0.0004491  -0.0007138  -0.0007488
    3   0.0008301   0.0004147  -0.0002600
 Max gradient component =       2.275E-03
 RMS gradient           =       8.746E-04
 Gradient time:  CPU 10.19 s  wall 2.61 s
 Geometry Optimization Parameters
   NAtoms,    NIC,     NZ,  NCons,   NDum,   NFix, NCnnct, MaxDiis
        9      69       9       0       0       0       0       0

 Cartesian Hessian Update
 Hessian Updated using BFGS Update


** GEOMETRY OPTIMIZATION IN DELOCALIZED INTERNAL COORDINATES **
   Searching for a Minimum

   Optimization Cycle:   3

                       Coordinates (Angstroms)
     ATOM                X               Y               Z
      1  C         0.5315183874    1.6564462674   -0.0226585362
      2  C        -0.0503616810    0.3829667236    0.5255603551
      3  C         1.0202040061    0.3243441651   -0.5079295582
      4  H         0.1931270903    0.1003708241    1.5381617382
      5  I        -2.0711271930   -0.1990621043    0.0337448151
      6  Br        2.7801856317   -0.3045915474    0.0095099361
      7  H         0.7787093203    0.0084368344   -1.5109703020
      8  H        -0.0558597505    2.2448303252   -0.7159852290
      9  H         1.1651015340    2.2274495377    0.6443919185
   Point Group: c1    Number of degrees of freedom:    21


   Energy is  -9610.386237583

 Hessian Updated using BFGS Update

 20 Hessian modes will be used to form the next step
  Hessian Eigenvalues:
     0.015908    0.020974    0.021569    0.022593    0.028842    0.031911
     0.057763    0.080418    0.087393    0.091140    0.092169    0.108344
     0.126549    0.182689    0.252990    0.256726    0.316294    0.348118
     0.348231    0.374494

 Minimum Search - Taking Simple RFO Step
 Searching for Lamda that Minimizes Along All modes
 Value Taken    Lamda =  -0.00018224
 Step Taken.  Stepsize is  0.062737

                             Maximum     Tolerance    Cnvgd?
         Gradient           0.003633      0.000300      NO
         Displacement       0.039064      0.001200      NO
         Energy change     -0.000533      0.000001      NO


 New Cartesian Coordinates Obtained by Inverse Iteration

 Displacement from previous Coordinates is:  0.075635
 ----------------------------------------------------------------
             Standard Nuclear Orientation (Angstroms)
    I     Atom           X                Y                Z
 ----------------------------------------------------------------
    1      C       0.5326151411     1.6608387310    -0.0238118727
    2      C      -0.0519191675     0.3849542978     0.5189058073
    3      C       1.0207350442     0.3260654353    -0.5085356490
    4      H       0.1853067200     0.1008114903     1.5331855155
    5      I      -2.0799736267    -0.2141543904     0.0545010053
    6      Br      2.7790389944    -0.3143564229     0.0073094801
    7      H       0.7908571736     0.0126152406    -1.5157856947
    8      H      -0.0435070471     2.2530891734    -0.7242718946
    9      H       1.1583441133     2.2313274709     0.6523284403
 ----------------------------------------------------------------
 Molecular Point Group                 C1    NOp =  1
 Largest Abelian Subgroup              C1    NOp =  1
 Nuclear Repulsion Energy =   637.4992598402 hartrees
 There are       55 alpha and       55 beta electrons
 Applying Cartesian multipole field
    Component          Value
    ---------          -----
     (2,0,0)        1.00000E-11
     (0,2,0)        2.00000E-11
     (0,0,2)       -3.00000E-11
 Nucleus-field energy     =     0.0000000197 hartrees
 Requested basis set is 6-311++G(d,p)
 There are 81 shells and 204 basis functions
 A cutoff of  1.0D-11 yielded   2799 shell pairs
 There are     18313 function pairs (     20299 Cartesian)
 Smallest overlap matrix eigenvalue = 6.45E-05
 Guess MOs from SCF MO coefficient file

 -----------------------------------------------------------------------
  General SCF calculation program by
  Eric Jon Sundstrom, Paul Horn, Yuezhi Mao, Dmitri Zuev, Alec White,
  David Stuck, Shaama M.S., Shane Yost, Joonho Lee, David Small,
  Daniel Levine, Susi Lehtola, Hugh Burton, Evgeny Epifanovsky
 -----------------------------------------------------------------------
 Exchange:     0.2000 Hartree-Fock + 0.0800 Slater + 0.7200 B88
 Correlation:  0.1900 VWN1RPA + 0.8100 LYP
 Using SG-1 standard quadrature grid
 using 4 threads for integral computing
 -------------------------------------------------------
 OpenMP Integral computing Module                
 Release: version 2.0, May 2017, Q-Chem Inc. Pleasanton 
 -------------------------------------------------------
 -------------------------------------------------------
 OpenMP BLAS3 based DFT computing Module                
 Release: version 1.0, May 2013, Q-Chem Inc. Pittsburgh 
 -------------------------------------------------------
 A restricted SCF calculation will be
 performed using DIIS
 SCF converges when DIIS error is below 1.0e-08
 ---------------------------------------
  Cycle       Energy         DIIS error
 ---------------------------------------
    1   -9610.3862229983      1.39e-04  
    2   -9610.3863461114      3.55e-05  
    3   -9610.3863426262      4.53e-05  
    4   -9610.3863538941      1.00e-05  
    5   -9610.3863544548      2.05e-06  
    6   -9610.3863544758      8.81e-07  
    7   -9610.3863544800      1.18e-07  
    8   -9610.3863544799      3.44e-08  
    9   -9610.3863544801      1.62e-08  
   10   -9610.3863544798      4.01e-09  Convergence criterion met
 ---------------------------------------
 SCF time:   CPU 33.96s  wall 9.00s 
 SCF   energy in the final basis set =    -9610.3863544798
 Total energy in the final basis set =    -9610.3863544798

 --------------------------------------------------------------

                    Orbital Energies (a.u.)
 --------------------------------------------------------------

 Alpha MOs
 -- Occupied --
*******-482.836-176.304-165.707-165.705-165.705 -62.489 -56.309
-56.305 -56.305 -35.800 -31.293 -31.287 -31.287 -22.944 -22.942
-22.942 -22.938 -22.938 -10.256 -10.248 -10.212  -8.697  -6.529
 -6.516  -6.516  -6.349  -4.761  -4.747  -4.747  -2.640  -2.636
 -2.636  -2.625  -2.625  -2.027  -2.023  -2.022  -2.010  -2.010
 -0.916  -0.790  -0.681  -0.624  -0.602  -0.508  -0.497  -0.400
 -0.382  -0.369  -0.355  -0.299  -0.289  -0.270  -0.264
 -- Virtual --
 -0.065  -0.028  -0.000   0.006   0.016   0.024   0.048   0.062
  0.066   0.070   0.074   0.080   0.095   0.098   0.108   0.117
  0.124   0.128   0.136   0.149   0.153   0.161   0.183   0.185
  0.196   0.212   0.227   0.247   0.251   0.260   0.276   0.283
  0.388   0.397   0.408   0.422   0.426   0.443   0.446   0.450
  0.470   0.484   0.496   0.504   0.547   0.558   0.582   0.604
  0.605   0.629   0.636   0.655   0.664   0.668   0.679   0.694
  0.716   0.779   0.818   0.835   0.883   0.944   1.003   1.213
  1.239   1.298   1.311   1.355   1.366   1.375   1.433   1.508
  1.519   1.565   1.617   1.649   1.674   1.733   1.752   1.795
  1.812   1.882   1.934   2.011   2.031   2.036   2.085   2.125
  2.199   2.216   2.236   2.255   2.429   2.512   2.564   2.603
  2.663   2.712   2.771   2.822   2.839   2.858   3.039   3.112
  3.427   3.459   3.712   3.977   3.996   4.013   4.039   4.063
  4.089   4.121   4.134   4.223   4.256   4.318   4.392   4.430
  6.027   6.037   6.091   6.665   7.577   7.594   7.692  23.734
 23.812  23.872  27.872  28.364  28.372  28.391  28.545  28.552
 28.583  28.604  28.693  47.936 127.904 127.911 127.943 151.668
289.773 289.790 289.9111020.7321901.831
 --------------------------------------------------------------

          Ground-State Mulliken Net Atomic Charges

     Atom                 Charge (a.u.)
  ----------------------------------------
      1 C                    -0.379557
      2 C                    -0.211919
      3 C                    -0.088152
      4 H                     0.203446
      5 I                     0.038761
      6 Br                   -0.125238
      7 H                     0.233279
      8 H                     0.153271
      9 H                     0.176109
  ----------------------------------------
  Sum of atomic charges =     0.000000

 -----------------------------------------------------------------
                    Cartesian Multipole Moments
 -----------------------------------------------------------------
    Charge (ESU x 10^10)
                 0.0000
    Dipole Moment (Debye)
         X      -0.0805      Y       1.2733      Z      -0.0819
       Tot       1.2784
    Quadrupole Moments (Debye-Ang)
        XX     -69.7751     XY       1.1789     YY     -64.8657
        XZ       1.3745     YZ       0.0032     ZZ     -64.1749
    Octopole Moments (Debye-Ang^2)
       XXX     -16.7000    XXY      -9.7446    XYY       0.2613
       YYY      -4.1278    XXZ      -0.9971    XYZ       0.6739
       YYZ      -1.8356    XZZ       0.4799    YZZ      -3.1131
       ZZZ      -4.7835
    Hexadecapole Moments (Debye-Ang^3)
      XXXX   -1671.6981   XXXY     -13.8593   XXYY    -331.3268
      XYYY      -9.3331   YYYY    -231.1098   XXXZ      41.7022
      XXYZ       1.2998   XYYZ      10.8316   YYYZ       0.8151
      XXZZ    -317.8610   XYZZ      -4.2892   YYZZ     -60.5679
      XZZZ      17.4630   YZZZ       1.5822   ZZZZ    -119.0432
 -----------------------------------------------------------------
 Calculating analytic gradient of the SCF energy
 Gradient of SCF Energy
            1           2           3           4           5           6
    1  -0.0001470   0.0015755  -0.0016537  -0.0003076  -0.0000002  -0.0000087
    2  -0.0014478   0.0002041   0.0015956  -0.0001272   0.0002955   0.0000287
    3  -0.0005276   0.0008791   0.0003371  -0.0003766  -0.0010667   0.0002195
            7           8           9
    1   0.0005446   0.0002277  -0.0002305
    2  -0.0001312  -0.0001666  -0.0002509
    3   0.0002989   0.0000438   0.0001925
 Max gradient component =       1.654E-03
 RMS gradient           =       7.006E-04
 Gradient time:  CPU 10.16 s  wall 2.60 s
 Geometry Optimization Parameters
   NAtoms,    NIC,     NZ,  NCons,   NDum,   NFix, NCnnct, MaxDiis
        9      69       9       0       0       0       0       0

 Cartesian Hessian Update
 Hessian Updated using BFGS Update


** GEOMETRY OPTIMIZATION IN DELOCALIZED INTERNAL COORDINATES **
   Searching for a Minimum

   Optimization Cycle:   4

                       Coordinates (Angstroms)
     ATOM                X               Y               Z
      1  C         0.5326151411    1.6608387310   -0.0238118727
      2  C        -0.0519191675    0.3849542978    0.5189058073
      3  C         1.0207350442    0.3260654353   -0.5085356490
      4  H         0.1853067200    0.1008114903    1.5331855155
      5  I        -2.0799736267   -0.2141543904    0.0545010053
      6  Br        2.7790389944   -0.3143564229    0.0073094801
      7  H         0.7908571736    0.0126152406   -1.5157856947
      8  H        -0.0435070471    2.2530891734   -0.7242718946
      9  H         1.1583441133    2.2313274709    0.6523284403
   Point Group: c1    Number of degrees of freedom:    21


   Energy is  -9610.386354480

 Hessian Updated using BFGS Update

 21 Hessian modes will be used to form the next step
  Hessian Eigenvalues:
     0.016216    0.019320    0.020992    0.022602    0.027664    0.031907
     0.055205    0.080417    0.086066    0.090783    0.092981    0.108549
     0.125170    0.182726    0.253238    0.256974    0.287607    0.348124
     0.348126    0.348245    0.359362

 Minimum Search - Taking Simple RFO Step
 Searching for Lamda that Minimizes Along All modes
 Value Taken    Lamda =  -0.00004750
 Step Taken.  Stepsize is  0.035421

                             Maximum     Tolerance    Cnvgd?
         Gradient           0.001384      0.000300      NO
         Displacement       0.020119      0.001200      NO
         Energy change     -0.000117      0.000001      NO


 New Cartesian Coordinates Obtained by Inverse Iteration

 Displacement from previous Coordinates is:  0.043034
 ----------------------------------------------------------------
             Standard Nuclear Orientation (Angstroms)
    I     Atom           X                Y                Z
 ----------------------------------------------------------------
    1      C       0.5334391036     1.6634751219    -0.0244838594
    2      C      -0.0540345169     0.3859986281     0.5144035188
    3      C       1.0220236251     0.3259971202    -0.5098548225
    4      H       0.1818421166     0.1037146095     1.5299540749
    5      I      -2.0831813012    -0.2251490280     0.0656364596
    6      Br      2.7770121007    -0.3218110917     0.0098324715
    7      H       0.7961362104     0.0177804137    -1.5200473306
    8      H      -0.0392407598     2.2582058283    -0.7261808796
    9      H       1.1575007668     2.2329794240     0.6545655048
 ----------------------------------------------------------------
 Molecular Point Group                 C1    NOp =  1
 Largest Abelian Subgroup              C1    NOp =  1
 Nuclear Repulsion Energy =   636.8556367719 hartrees
 There are       55 alpha and       55 beta electrons
 Applying Cartesian multipole field
    Component          Value
    ---------          -----
     (2,0,0)        1.00000E-11
     (0,2,0)        2.00000E-11
     (0,0,2)       -3.00000E-11
 Nucleus-field energy     =     0.0000000197 hartrees
 Requested basis set is 6-311++G(d,p)
 There are 81 shells and 204 basis functions
 A cutoff of  1.0D-11 yielded   2797 shell pairs
 There are     18307 function pairs (     20293 Cartesian)
 Smallest overlap matrix eigenvalue = 6.45E-05
 Guess MOs from SCF MO coefficient file

 -----------------------------------------------------------------------
  General SCF calculation program by
  Eric Jon Sundstrom, Paul Horn, Yuezhi Mao, Dmitri Zuev, Alec White,
  David Stuck, Shaama M.S., Shane Yost, Joonho Lee, David Small,
  Daniel Levine, Susi Lehtola, Hugh Burton, Evgeny Epifanovsky
 -----------------------------------------------------------------------
 Exchange:     0.2000 Hartree-Fock + 0.0800 Slater + 0.7200 B88
 Correlation:  0.1900 VWN1RPA + 0.8100 LYP
 Using SG-1 standard quadrature grid
 using 4 threads for integral computing
 -------------------------------------------------------
 OpenMP Integral computing Module                
 Release: version 2.0, May 2017, Q-Chem Inc. Pleasanton 
 -------------------------------------------------------
 -------------------------------------------------------
 OpenMP BLAS3 based DFT computing Module                
 Release: version 1.0, May 2013, Q-Chem Inc. Pittsburgh 
 -------------------------------------------------------
 A restricted SCF calculation will be
 performed using DIIS
 SCF converges when DIIS error is below 1.0e-08
 ---------------------------------------
  Cycle       Energy         DIIS error
 ---------------------------------------
    1   -9610.3863383921      8.22e-05  
    2   -9610.3863794436      2.19e-05  
    3   -9610.3863781382      2.75e-05  
    4   -9610.3863822878      6.00e-06  
    5   -9610.3863824896      1.22e-06  
    6   -9610.3863824964      5.90e-07  
    7   -9610.3863824983      8.86e-08  
    8   -9610.3863824983      2.93e-08  
    9   -9610.3863824983      1.23e-08  
   10   -9610.3863824982      1.95e-09  Convergence criterion met
 ---------------------------------------
 SCF time:   CPU 33.90s  wall 9.00s 
 SCF   energy in the final basis set =    -9610.3863824982
 Total energy in the final basis set =    -9610.3863824982

 --------------------------------------------------------------

                    Orbital Energies (a.u.)
 --------------------------------------------------------------

 Alpha MOs
 -- Occupied --
*******-482.836-176.304-165.707-165.705-165.705 -62.489 -56.309
-56.305 -56.305 -35.800 -31.293 -31.287 -31.287 -22.944 -22.942
-22.942 -22.938 -22.938 -10.256 -10.248 -10.213  -8.697  -6.529
 -6.516  -6.516  -6.349  -4.761  -4.747  -4.747  -2.640  -2.636
 -2.636  -2.625  -2.625  -2.027  -2.023  -2.022  -2.010  -2.010
 -0.915  -0.790  -0.681  -0.624  -0.602  -0.507  -0.496  -0.400
 -0.382  -0.369  -0.354  -0.299  -0.289  -0.270  -0.264
 -- Virtual --
 -0.065  -0.028  -0.001   0.006   0.016   0.024   0.048   0.061
  0.066   0.070   0.074   0.080   0.095   0.098   0.108   0.117
  0.124   0.128   0.136   0.149   0.153   0.161   0.183   0.185
  0.195   0.212   0.226   0.247   0.251   0.260   0.276   0.283
  0.388   0.398   0.408   0.422   0.426   0.443   0.447   0.451
  0.470   0.483   0.496   0.504   0.547   0.558   0.582   0.603
  0.604   0.629   0.635   0.655   0.663   0.667   0.679   0.694
  0.714   0.778   0.817   0.834   0.882   0.945   1.003   1.213
  1.238   1.297   1.309   1.356   1.365   1.375   1.433   1.507
  1.518   1.563   1.616   1.649   1.676   1.732   1.751   1.794
  1.810   1.881   1.934   2.011   2.031   2.036   2.085   2.125
  2.198   2.215   2.235   2.255   2.429   2.511   2.563   2.601
  2.664   2.712   2.770   2.820   2.838   2.857   3.039   3.110
  3.423   3.458   3.710   3.977   3.996   4.013   4.039   4.063
  4.088   4.120   4.133   4.221   4.255   4.317   4.392   4.430
  6.027   6.038   6.090   6.664   7.577   7.594   7.691  23.732
 23.810  23.869  27.871  28.364  28.372  28.390  28.545  28.552
 28.582  28.604  28.693  47.936 127.904 127.911 127.942 151.668
289.773 289.790 289.9101020.7311901.831
 --------------------------------------------------------------

          Ground-State Mulliken Net Atomic Charges

     Atom                 Charge (a.u.)
  ----------------------------------------
      1 C                    -0.380339
      2 C                    -0.211374
      3 C                    -0.086055
      4 H                     0.202251
      5 I                     0.038560
      6 Br                   -0.125124
      7 H                     0.232986
      8 H                     0.153280
      9 H                     0.175815
  ----------------------------------------
  Sum of atomic charges =     0.000000

 -----------------------------------------------------------------
                    Cartesian Multipole Moments
 -----------------------------------------------------------------
    Charge (ESU x 10^10)
                 0.0000
    Dipole Moment (Debye)
         X      -0.0745      Y       1.2842      Z      -0.0907
       Tot       1.2896
    Quadrupole Moments (Debye-Ang)
        XX     -69.7767     XY       1.1980     YY     -64.8455
        XZ       1.3440     YZ      -0.0046     ZZ     -64.1825
    Octopole Moments (Debye-Ang^2)
       XXX     -16.3577    XXY      -9.4613    XYY       0.3616
       YYY      -2.8128    XXZ      -1.1982    XYZ       0.6750
       YYZ      -2.1683    XZZ       0.6703    YZZ      -2.6496
       ZZZ      -5.8396
    Hexadecapole Moments (Debye-Ang^3)
      XXXX   -1673.0411   XXXY     -14.4976   XXYY    -331.4927
      XYYY     -10.2893   YYYY    -232.7726   XXXZ      42.9031
      XXYZ       1.2905   XYYZ      11.4480   YYYZ       1.1666
      XXZZ    -318.1842   XYZZ      -4.6371   YYZZ     -60.8890
      XZZZ      19.1450   YZZZ       1.9536   ZZZZ    -119.2208
 -----------------------------------------------------------------
 Calculating analytic gradient of the SCF energy
 Gradient of SCF Energy
            1           2           3           4           5           6
    1  -0.0000217   0.0009768  -0.0009809  -0.0006183  -0.0002648   0.0002140
    2  -0.0002283  -0.0000941   0.0006200  -0.0001739   0.0000249  -0.0001773
    3  -0.0002622   0.0003315   0.0001022  -0.0000547  -0.0006527   0.0002593
            7           8           9
    1   0.0006633   0.0000868  -0.0000551
    2  -0.0000943   0.0001297  -0.0000067
    3  -0.0000256   0.0001073   0.0001950
 Max gradient component =       9.809E-04
 RMS gradient           =       3.913E-04
 Gradient time:  CPU 10.12 s  wall 2.59 s
 Geometry Optimization Parameters
   NAtoms,    NIC,     NZ,  NCons,   NDum,   NFix, NCnnct, MaxDiis
        9      69       9       0       0       0       0       0

 Cartesian Hessian Update
 Hessian Updated using BFGS Update


** GEOMETRY OPTIMIZATION IN DELOCALIZED INTERNAL COORDINATES **
   Searching for a Minimum

   Optimization Cycle:   5

                       Coordinates (Angstroms)
     ATOM                X               Y               Z
      1  C         0.5334391036    1.6634751219   -0.0244838594
      2  C        -0.0540345169    0.3859986281    0.5144035188
      3  C         1.0220236251    0.3259971202   -0.5098548225
      4  H         0.1818421166    0.1037146095    1.5299540749
      5  I        -2.0831813012   -0.2251490280    0.0656364596
      6  Br        2.7770121007   -0.3218110917    0.0098324715
      7  H         0.7961362104    0.0177804137   -1.5200473306
      8  H        -0.0392407598    2.2582058283   -0.7261808796
      9  H         1.1575007668    2.2329794240    0.6545655048
   Point Group: c1    Number of degrees of freedom:    21


   Energy is  -9610.386382498

 Hessian Updated using BFGS Update

 21 Hessian modes will be used to form the next step
  Hessian Eigenvalues:
     0.016377    0.017176    0.021052    0.022621    0.026932    0.032010
     0.059943    0.076257    0.080545    0.091310    0.092462    0.107534
     0.119775    0.182090    0.253265    0.256809    0.293045    0.348111
     0.348126    0.348296    0.362587

 Minimum Search - Taking Simple RFO Step
 Searching for Lamda that Minimizes Along All modes
 Value Taken    Lamda =  -0.00000966
 Step Taken.  Stepsize is  0.017015

                             Maximum     Tolerance    Cnvgd?
         Gradient           0.000552      0.000300      NO
         Displacement       0.009102      0.001200      NO
         Energy change     -0.000028      0.000001      NO


 New Cartesian Coordinates Obtained by Inverse Iteration

 Displacement from previous Coordinates is:  0.015474
 ----------------------------------------------------------------
             Standard Nuclear Orientation (Angstroms)
    I     Atom           X                Y                Z
 ----------------------------------------------------------------
    1      C       0.5336736160     1.6641839150    -0.0244942928
    2      C      -0.0553824015     0.3865717285     0.5127654337
    3      C       1.0224044287     0.3257553878    -0.5102476021
    4      H       0.1826379286     0.1042515841     1.5279819521
    5      I      -2.0831161111    -0.2285987383     0.0690839874
    6      Br      2.7755889950    -0.3231849093     0.0115718294
    7      H       0.7953871210     0.0197605144    -1.5209980274
    8      H      -0.0360854557     2.2594269839    -0.7282513212
    9      H       1.1563892243     2.2330245598     0.6564131784
 ----------------------------------------------------------------
 Molecular Point Group                 C1    NOp =  1
 Largest Abelian Subgroup              C1    NOp =  1
 Nuclear Repulsion Energy =   636.8865398272 hartrees
 There are       55 alpha and       55 beta electrons
 Applying Cartesian multipole field
    Component          Value
    ---------          -----
     (2,0,0)        1.00000E-11
     (0,2,0)        2.00000E-11
     (0,0,2)       -3.00000E-11
 Nucleus-field energy     =     0.0000000197 hartrees
 Requested basis set is 6-311++G(d,p)
 There are 81 shells and 204 basis functions
 A cutoff of  1.0D-11 yielded   2797 shell pairs
 There are     18307 function pairs (     20293 Cartesian)
 Smallest overlap matrix eigenvalue = 6.45E-05
 Guess MOs from SCF MO coefficient file

 -----------------------------------------------------------------------
  General SCF calculation program by
  Eric Jon Sundstrom, Paul Horn, Yuezhi Mao, Dmitri Zuev, Alec White,
  David Stuck, Shaama M.S., Shane Yost, Joonho Lee, David Small,
  Daniel Levine, Susi Lehtola, Hugh Burton, Evgeny Epifanovsky
 -----------------------------------------------------------------------
 Exchange:     0.2000 Hartree-Fock + 0.0800 Slater + 0.7200 B88
 Correlation:  0.1900 VWN1RPA + 0.8100 LYP
 Using SG-1 standard quadrature grid
 using 4 threads for integral computing
 -------------------------------------------------------
 OpenMP Integral computing Module                
 Release: version 2.0, May 2017, Q-Chem Inc. Pleasanton 
 -------------------------------------------------------
 -------------------------------------------------------
 OpenMP BLAS3 based DFT computing Module                
 Release: version 1.0, May 2013, Q-Chem Inc. Pittsburgh 
 -------------------------------------------------------
 A restricted SCF calculation will be
 performed using DIIS
 SCF converges when DIIS error is below 1.0e-08
 ---------------------------------------
  Cycle       Energy         DIIS error
 ---------------------------------------
    1   -9610.3863820108      3.30e-05  
    2   -9610.3863887345      6.09e-06  
    3   -9610.3863887794      6.12e-06  
    4   -9610.3863889877      1.43e-06  
    5   -9610.3863889972      4.24e-07  
    6   -9610.3863889980      1.41e-07  
    7   -9610.3863889982      2.71e-08  
    8   -9610.3863889982      1.17e-08  
    9   -9610.3863889982      4.54e-09  Convergence criterion met
 ---------------------------------------
 SCF time:   CPU 30.51s  wall 8.00s 
 SCF   energy in the final basis set =    -9610.3863889982
 Total energy in the final basis set =    -9610.3863889982

 --------------------------------------------------------------

                    Orbital Energies (a.u.)
 --------------------------------------------------------------

 Alpha MOs
 -- Occupied --
*******-482.836-176.304-165.707-165.705-165.705 -62.489 -56.309
-56.305 -56.305 -35.800 -31.293 -31.287 -31.287 -22.944 -22.942
-22.942 -22.938 -22.938 -10.256 -10.248 -10.213  -8.697  -6.529
 -6.516  -6.516  -6.349  -4.761  -4.747  -4.747  -2.640  -2.636
 -2.636  -2.626  -2.625  -2.027  -2.023  -2.022  -2.010  -2.010
 -0.914  -0.790  -0.681  -0.624  -0.602  -0.507  -0.496  -0.400
 -0.382  -0.369  -0.354  -0.299  -0.289  -0.270  -0.264
 -- Virtual --
 -0.065  -0.028  -0.001   0.006   0.016   0.024   0.048   0.061
  0.066   0.070   0.074   0.080   0.095   0.098   0.108   0.117
  0.124   0.128   0.136   0.149   0.153   0.161   0.183   0.185
  0.195   0.212   0.226   0.247   0.251   0.260   0.276   0.283
  0.388   0.398   0.408   0.422   0.426   0.443   0.447   0.451
  0.470   0.483   0.496   0.504   0.547   0.558   0.583   0.603
  0.604   0.629   0.635   0.655   0.662   0.668   0.679   0.694
  0.714   0.778   0.817   0.834   0.883   0.945   1.003   1.214
  1.237   1.297   1.309   1.356   1.366   1.375   1.433   1.507
  1.518   1.563   1.616   1.649   1.675   1.732   1.751   1.794
  1.810   1.881   1.934   2.011   2.032   2.036   2.086   2.124
  2.198   2.214   2.234   2.254   2.429   2.511   2.563   2.601
  2.664   2.712   2.770   2.819   2.837   2.857   3.040   3.111
  3.422   3.457   3.710   3.977   3.996   4.013   4.039   4.063
  4.088   4.120   4.133   4.221   4.255   4.316   4.392   4.430
  6.027   6.038   6.090   6.664   7.577   7.594   7.691  23.731
 23.809  23.868  27.872  28.364  28.372  28.390  28.545  28.552
 28.582  28.604  28.693  47.936 127.904 127.911 127.942 151.668
289.773 289.790 289.9101020.7321901.831
 --------------------------------------------------------------

          Ground-State Mulliken Net Atomic Charges

     Atom                 Charge (a.u.)
  ----------------------------------------
      1 C                    -0.380154
      2 C                    -0.211573
      3 C                    -0.085862
      4 H                     0.201594
      5 I                     0.039046
      6 Br                   -0.124904
      7 H                     0.232873
      8 H                     0.153234
      9 H                     0.175747
  ----------------------------------------
  Sum of atomic charges =     0.000000

 -----------------------------------------------------------------
                    Cartesian Multipole Moments
 -----------------------------------------------------------------
    Charge (ESU x 10^10)
                 0.0000
    Dipole Moment (Debye)
         X      -0.0728      Y       1.2852      Z      -0.0941
       Tot       1.2907
    Quadrupole Moments (Debye-Ang)
        XX     -69.7655     XY       1.2060     YY     -64.8417
        XZ       1.3414     YZ      -0.0088     ZZ     -64.1844
    Octopole Moments (Debye-Ang^2)
       XXX     -16.2617    XXY      -9.3882    XYY       0.3750
       YYY      -2.4671    XXZ      -1.2618    XYZ       0.6722
       YYZ      -2.2898    XZZ       0.7176    YZZ      -2.5146
       ZZZ      -6.2223
    Hexadecapole Moments (Debye-Ang^3)
      XXXX   -1672.1040   XXXY     -14.7957   XXYY    -331.3344
      XYYY     -10.7141   YYYY    -233.2527   XXXZ      43.1594
      XXYZ       1.2907   XYYZ      11.5770   YYYZ       1.2912
      XXZZ    -318.0349   XYZZ      -4.7897   YYZZ     -60.9520
      XZZZ      19.5273   YZZZ       2.0792   ZZZZ    -119.3054
 -----------------------------------------------------------------
 Calculating analytic gradient of the SCF energy
 Gradient of SCF Energy
            1           2           3           4           5           6
    1   0.0000084   0.0003762  -0.0003956  -0.0005098  -0.0001215   0.0001201
    2   0.0001736  -0.0001008   0.0000899  -0.0002433   0.0000214  -0.0000798
    3  -0.0000262   0.0000855  -0.0000661  -0.0000218  -0.0004917   0.0003207
            7           8           9
    1   0.0004449   0.0001344  -0.0000570
    2  -0.0000466   0.0001599   0.0000258
    3  -0.0000645   0.0000177   0.0002465
 Max gradient component =       5.098E-04
 RMS gradient           =       2.254E-04
 Gradient time:  CPU 10.14 s  wall 2.60 s
 Geometry Optimization Parameters
   NAtoms,    NIC,     NZ,  NCons,   NDum,   NFix, NCnnct, MaxDiis
        9      69       9       0       0       0       0       0

 Cartesian Hessian Update
 Hessian Updated using BFGS Update


** GEOMETRY OPTIMIZATION IN DELOCALIZED INTERNAL COORDINATES **
   Searching for a Minimum

   Optimization Cycle:   6

                       Coordinates (Angstroms)
     ATOM                X               Y               Z
      1  C         0.5336736160    1.6641839150   -0.0244942928
      2  C        -0.0553824015    0.3865717285    0.5127654337
      3  C         1.0224044287    0.3257553878   -0.5102476021
      4  H         0.1826379286    0.1042515841    1.5279819521
      5  I        -2.0831161111   -0.2285987383    0.0690839874
      6  Br        2.7755889950   -0.3231849093    0.0115718294
      7  H         0.7953871210    0.0197605144   -1.5209980274
      8  H        -0.0360854557    2.2594269839   -0.7282513212
      9  H         1.1563892243    2.2330245598    0.6564131784
   Point Group: c1    Number of degrees of freedom:    21


   Energy is  -9610.386388998

 Hessian Updated using BFGS Update

 21 Hessian modes will be used to form the next step
  Hessian Eigenvalues:
     0.013225    0.017903    0.021111    0.022743    0.026202    0.031902
     0.053444    0.062708    0.080562    0.090950    0.093261    0.108138
     0.121890    0.179896    0.254251    0.256713    0.307183    0.348077
     0.348128    0.348241    0.368356

 Minimum Search - Taking Simple RFO Step
 Searching for Lamda that Minimizes Along All modes
 Value Taken    Lamda =  -0.00000406
 Step Taken.  Stepsize is  0.012963

                             Maximum     Tolerance    Cnvgd?
         Gradient           0.000288      0.000300     YES
         Displacement       0.007989      0.001200      NO
         Energy change     -0.000007      0.000001      NO


 New Cartesian Coordinates Obtained by Inverse Iteration

 Displacement from previous Coordinates is:  0.010329
 ----------------------------------------------------------------
             Standard Nuclear Orientation (Angstroms)
    I     Atom           X                Y                Z
 ----------------------------------------------------------------
    1      C       0.5337760063     1.6641515883    -0.0243894992
    2      C      -0.0562144952     0.3869485818     0.5119080764
    3      C       1.0227915327     0.3256946565    -0.5102477453
    4      H       0.1839826762     0.1061419944     1.5270452243
    5      I      -2.0825619193    -0.2308766806     0.0700469270
    6      Br      2.7743235989    -0.3246818064     0.0125819480
    7      H       0.7943550138     0.0220149315    -1.5213443039
    8      H      -0.0347270503     2.2592632867    -0.7291738901
    9      H       1.1557719823     2.2325344736     0.6573984005
 ----------------------------------------------------------------
 Molecular Point Group                 C1    NOp =  1
 Largest Abelian Subgroup              C1    NOp =  1
 Nuclear Repulsion Energy =   636.9997434805 hartrees
 There are       55 alpha and       55 beta electrons
 Applying Cartesian multipole field
    Component          Value
    ---------          -----
     (2,0,0)        1.00000E-11
     (0,2,0)        2.00000E-11
     (0,0,2)       -3.00000E-11
 Nucleus-field energy     =     0.0000000197 hartrees
 Requested basis set is 6-311++G(d,p)
 There are 81 shells and 204 basis functions
 A cutoff of  1.0D-11 yielded   2797 shell pairs
 There are     18307 function pairs (     20293 Cartesian)
 Smallest overlap matrix eigenvalue = 6.44E-05
 Guess MOs from SCF MO coefficient file

 -----------------------------------------------------------------------
  General SCF calculation program by
  Eric Jon Sundstrom, Paul Horn, Yuezhi Mao, Dmitri Zuev, Alec White,
  David Stuck, Shaama M.S., Shane Yost, Joonho Lee, David Small,
  Daniel Levine, Susi Lehtola, Hugh Burton, Evgeny Epifanovsky
 -----------------------------------------------------------------------
 Exchange:     0.2000 Hartree-Fock + 0.0800 Slater + 0.7200 B88
 Correlation:  0.1900 VWN1RPA + 0.8100 LYP
 Using SG-1 standard quadrature grid
 using 4 threads for integral computing
 -------------------------------------------------------
 OpenMP Integral computing Module                
 Release: version 2.0, May 2017, Q-Chem Inc. Pleasanton 
 -------------------------------------------------------
 -------------------------------------------------------
 OpenMP BLAS3 based DFT computing Module                
 Release: version 1.0, May 2013, Q-Chem Inc. Pittsburgh 
 -------------------------------------------------------
 A restricted SCF calculation will be
 performed using DIIS
 SCF converges when DIIS error is below 1.0e-08
 ---------------------------------------
  Cycle       Energy         DIIS error
 ---------------------------------------
    1   -9610.3863882936      2.13e-05  
    2   -9610.3863912148      3.38e-06  
    3   -9610.3863911793      4.63e-06  
    4   -9610.3863912997      9.76e-07  
    5   -9610.3863913045      2.67e-07  
    6   -9610.3863913047      8.41e-08  
    7   -9610.3863913049      1.61e-08  
    8   -9610.3863913049      7.07e-09  Convergence criterion met
 ---------------------------------------
 SCF time:   CPU 27.14s  wall 7.00s 
 SCF   energy in the final basis set =    -9610.3863913049
 Total energy in the final basis set =    -9610.3863913049

 --------------------------------------------------------------

                    Orbital Energies (a.u.)
 --------------------------------------------------------------

 Alpha MOs
 -- Occupied --
*******-482.836-176.304-165.707-165.705-165.705 -62.489 -56.309
-56.305 -56.305 -35.800 -31.293 -31.287 -31.287 -22.944 -22.942
-22.942 -22.938 -22.938 -10.256 -10.248 -10.213  -8.697  -6.529
 -6.516  -6.516  -6.349  -4.761  -4.747  -4.747  -2.640  -2.636
 -2.636  -2.626  -2.626  -2.027  -2.023  -2.022  -2.010  -2.010
 -0.914  -0.790  -0.681  -0.624  -0.602  -0.507  -0.496  -0.400
 -0.382  -0.369  -0.354  -0.299  -0.289  -0.270  -0.264
 -- Virtual --
 -0.065  -0.028  -0.001   0.006   0.016   0.024   0.048   0.061
  0.066   0.070   0.074   0.080   0.095   0.098   0.108   0.117
  0.124   0.128   0.136   0.149   0.153   0.161   0.183   0.186
  0.195   0.212   0.226   0.247   0.251   0.260   0.276   0.283
  0.388   0.398   0.408   0.422   0.426   0.443   0.447   0.451
  0.470   0.483   0.496   0.504   0.548   0.558   0.583   0.603
  0.604   0.629   0.635   0.656   0.662   0.668   0.679   0.694
  0.714   0.778   0.817   0.834   0.883   0.945   1.003   1.214
  1.237   1.297   1.309   1.356   1.366   1.375   1.434   1.507
  1.517   1.562   1.616   1.649   1.675   1.733   1.750   1.794
  1.810   1.881   1.934   2.011   2.032   2.036   2.087   2.124
  2.198   2.214   2.234   2.254   2.430   2.511   2.562   2.601
  2.664   2.713   2.771   2.818   2.838   2.857   3.042   3.112
  3.423   3.458   3.711   3.977   3.996   4.013   4.039   4.063
  4.088   4.120   4.134   4.221   4.255   4.316   4.392   4.430
  6.027   6.038   6.090   6.664   7.577   7.594   7.692  23.731
 23.808  23.868  27.872  28.364  28.372  28.390  28.545  28.552
 28.582  28.604  28.693  47.936 127.904 127.911 127.942 151.668
289.773 289.790 289.9101020.7321901.831
 --------------------------------------------------------------

          Ground-State Mulliken Net Atomic Charges

     Atom                 Charge (a.u.)
  ----------------------------------------
      1 C                    -0.380013
      2 C                    -0.211494
      3 C                    -0.085978
      4 H                     0.201072
      5 I                     0.039460
      6 Br                   -0.124647
      7 H                     0.232731
      8 H                     0.153143
      9 H                     0.175726
  ----------------------------------------
  Sum of atomic charges =     0.000000

 -----------------------------------------------------------------
                    Cartesian Multipole Moments
 -----------------------------------------------------------------
    Charge (ESU x 10^10)
                 0.0000
    Dipole Moment (Debye)
         X      -0.0720      Y       1.2861      Z      -0.0954
       Tot       1.2917
    Quadrupole Moments (Debye-Ang)
        XX     -69.7500     XY       1.2103     YY     -64.8425
        XZ       1.3440     YZ      -0.0094     ZZ     -64.1839
    Octopole Moments (Debye-Ang^2)
       XXX     -16.2132    XXY      -9.3302    XYY       0.3746
       YYY      -2.2206    XXZ      -1.2809    XYZ       0.6649
       YYZ      -2.3299    XZZ       0.7352    YZZ      -2.4088
       ZZZ      -6.3581
    Hexadecapole Moments (Debye-Ang^3)
      XXXX   -1670.9469   XXXY     -14.9240   XXYY    -331.1038
      XYYY     -10.9101   YYYY    -233.5825   XXXZ      43.1549
      XXYZ       1.2869   XYYZ      11.5864   YYYZ       1.3456
      XXZZ    -317.8137   XYZZ      -4.8518   YYZZ     -60.9875
      XZZZ      19.5574   YZZZ       2.1312   ZZZZ    -119.3177
 -----------------------------------------------------------------
 Calculating analytic gradient of the SCF energy
 Gradient of SCF Energy
            1           2           3           4           5           6
    1   0.0000302  -0.0000174   0.0000469  -0.0003352  -0.0000503  -0.0000108
    2   0.0001303  -0.0000230  -0.0001065  -0.0001300   0.0000186  -0.0000201
    3   0.0001395  -0.0000964  -0.0000996  -0.0000574  -0.0004648   0.0003595
            7           8           9
    1   0.0002657   0.0001289  -0.0000580
    2   0.0000905   0.0000835  -0.0000435
    3  -0.0000245   0.0000310   0.0002126
 Max gradient component =       4.648E-04
 RMS gradient           =       1.618E-04
 Gradient time:  CPU 10.13 s  wall 2.59 s
 Geometry Optimization Parameters
   NAtoms,    NIC,     NZ,  NCons,   NDum,   NFix, NCnnct, MaxDiis
        9      69       9       0       0       0       0       0

 Cartesian Hessian Update
 Hessian Updated using BFGS Update


** GEOMETRY OPTIMIZATION IN DELOCALIZED INTERNAL COORDINATES **
   Searching for a Minimum

   Optimization Cycle:   7

                       Coordinates (Angstroms)
     ATOM                X               Y               Z
      1  C         0.5337760063    1.6641515883   -0.0243894992
      2  C        -0.0562144952    0.3869485818    0.5119080764
      3  C         1.0227915327    0.3256946565   -0.5102477453
      4  H         0.1839826762    0.1061419944    1.5270452243
      5  I        -2.0825619193   -0.2308766806    0.0700469270
      6  Br        2.7743235989   -0.3246818064    0.0125819480
      7  H         0.7943550138    0.0220149315   -1.5213443039
      8  H        -0.0347270503    2.2592632867   -0.7291738901
      9  H         1.1557719823    2.2325344736    0.6573984005
   Point Group: c1    Number of degrees of freedom:    21


   Energy is  -9610.386391305

 Hessian Updated using BFGS Update

 21 Hessian modes will be used to form the next step
  Hessian Eigenvalues:
     0.012459    0.018079    0.021112    0.022700    0.026065    0.031823
     0.048808    0.063591    0.080578    0.090569    0.093763    0.108122
     0.126519    0.180282    0.253857    0.256846    0.297369    0.348093
     0.348127    0.348223    0.362551

 Minimum Search - Taking Simple RFO Step
 Searching for Lamda that Minimizes Along All modes
 Value Taken    Lamda =   0.00000000
 Step Taken.  Stepsize is  0.003330

                             Maximum     Tolerance    Cnvgd?
         Gradient           0.000086      0.000300     YES
         Displacement       0.002028      0.001200      NO
         Energy change     -0.000002      0.000001      NO


 New Cartesian Coordinates Obtained by Inverse Iteration

 Displacement from previous Coordinates is:  0.002651
 ----------------------------------------------------------------
             Standard Nuclear Orientation (Angstroms)
    I     Atom           X                Y                Z
 ----------------------------------------------------------------
    1      C       0.5337247970     1.6640752922    -0.0243499814
    2      C      -0.0563265088     0.3870154681     0.5119507813
    3      C       1.0228773684     0.3258010388    -0.5099828942
    4      H       0.1844778462     0.1064306432     1.5269812162
    5      I      -2.0823236513    -0.2309154396     0.0697749206
    6      Br      2.7742803244    -0.3250442111     0.0122751643
    7      H       0.7939461144     0.0223062064    -1.5209939686
    8      H      -0.0343952066     2.2589690518    -0.7295871594
    9      H       1.1552362616     2.2325529762     0.6577570586
 ----------------------------------------------------------------
 Molecular Point Group                 C1    NOp =  1
 Largest Abelian Subgroup              C1    NOp =  1
 Nuclear Repulsion Energy =   637.0314363580 hartrees
 There are       55 alpha and       55 beta electrons
 Applying Cartesian multipole field
    Component          Value
    ---------          -----
     (2,0,0)        1.00000E-11
     (0,2,0)        2.00000E-11
     (0,0,2)       -3.00000E-11
 Nucleus-field energy     =     0.0000000197 hartrees
 Requested basis set is 6-311++G(d,p)
 There are 81 shells and 204 basis functions
 A cutoff of  1.0D-11 yielded   2797 shell pairs
 There are     18307 function pairs (     20293 Cartesian)
 Smallest overlap matrix eigenvalue = 6.44E-05
 Guess MOs from SCF MO coefficient file

 -----------------------------------------------------------------------
  General SCF calculation program by
  Eric Jon Sundstrom, Paul Horn, Yuezhi Mao, Dmitri Zuev, Alec White,
  David Stuck, Shaama M.S., Shane Yost, Joonho Lee, David Small,
  Daniel Levine, Susi Lehtola, Hugh Burton, Evgeny Epifanovsky
 -----------------------------------------------------------------------
 Exchange:     0.2000 Hartree-Fock + 0.0800 Slater + 0.7200 B88
 Correlation:  0.1900 VWN1RPA + 0.8100 LYP
 Using SG-1 standard quadrature grid
 using 4 threads for integral computing
 -------------------------------------------------------
 OpenMP Integral computing Module                
 Release: version 2.0, May 2017, Q-Chem Inc. Pleasanton 
 -------------------------------------------------------
 -------------------------------------------------------
 OpenMP BLAS3 based DFT computing Module                
 Release: version 1.0, May 2013, Q-Chem Inc. Pittsburgh 
 -------------------------------------------------------
 A restricted SCF calculation will be
 performed using DIIS
 SCF converges when DIIS error is below 1.0e-08
 ---------------------------------------
  Cycle       Energy         DIIS error
 ---------------------------------------
    1   -9610.3863913693      5.23e-06  
    2   -9610.3863915462      1.33e-06  
    3   -9610.3863915353      1.97e-06  
    4   -9610.3863915571      2.85e-07  
    5   -9610.3863915577      6.42e-08  
    6   -9610.3863915576      1.97e-08  
    7   -9610.3863915576      6.68e-09  Convergence criterion met
 ---------------------------------------
 SCF time:   CPU 23.76s  wall 6.00s 
 SCF   energy in the final basis set =    -9610.3863915576
 Total energy in the final basis set =    -9610.3863915576

 --------------------------------------------------------------

                    Orbital Energies (a.u.)
 --------------------------------------------------------------

 Alpha MOs
 -- Occupied --
*******-482.836-176.304-165.707-165.705-165.705 -62.489 -56.309
-56.305 -56.305 -35.800 -31.293 -31.287 -31.287 -22.944 -22.942
-22.942 -22.938 -22.938 -10.256 -10.248 -10.213  -8.697  -6.529
 -6.516  -6.516  -6.349  -4.761  -4.747  -4.747  -2.640  -2.636
 -2.636  -2.626  -2.626  -2.027  -2.023  -2.022  -2.010  -2.010
 -0.915  -0.790  -0.681  -0.624  -0.602  -0.507  -0.496  -0.400
 -0.382  -0.369  -0.354  -0.299  -0.289  -0.270  -0.264
 -- Virtual --
 -0.065  -0.028  -0.001   0.006   0.016   0.024   0.048   0.061
  0.066   0.070   0.074   0.080   0.095   0.098   0.108   0.117
  0.124   0.128   0.136   0.149   0.153   0.161   0.183   0.186
  0.195   0.212   0.226   0.247   0.251   0.260   0.276   0.283
  0.388   0.398   0.408   0.422   0.426   0.443   0.447   0.451
  0.470   0.483   0.496   0.504   0.548   0.558   0.583   0.603
  0.604   0.629   0.635   0.656   0.662   0.668   0.679   0.694
  0.714   0.778   0.817   0.835   0.883   0.946   1.003   1.214
  1.237   1.297   1.309   1.356   1.366   1.375   1.434   1.507
  1.517   1.562   1.616   1.649   1.675   1.733   1.750   1.794
  1.810   1.881   1.934   2.012   2.032   2.036   2.087   2.124
  2.198   2.214   2.235   2.254   2.430   2.511   2.562   2.601
  2.664   2.713   2.771   2.818   2.838   2.857   3.042   3.112
  3.423   3.458   3.711   3.977   3.996   4.013   4.039   4.063
  4.088   4.120   4.134   4.221   4.255   4.317   4.392   4.430
  6.027   6.038   6.090   6.664   7.577   7.594   7.692  23.731
 23.809  23.868  27.872  28.364  28.372  28.390  28.545  28.552
 28.582  28.604  28.693  47.936 127.904 127.911 127.942 151.668
289.773 289.790 289.9101020.7321901.831
 --------------------------------------------------------------

          Ground-State Mulliken Net Atomic Charges

     Atom                 Charge (a.u.)
  ----------------------------------------
      1 C                    -0.379962
      2 C                    -0.211390
      3 C                    -0.086126
      4 H                     0.200995
      5 I                     0.039561
      6 Br                   -0.124565
      7 H                     0.232622
      8 H                     0.153131
      9 H                     0.175734
  ----------------------------------------
  Sum of atomic charges =     0.000000

 -----------------------------------------------------------------
                    Cartesian Multipole Moments
 -----------------------------------------------------------------
    Charge (ESU x 10^10)
                 0.0000
    Dipole Moment (Debye)
         X      -0.0724      Y       1.2863      Z      -0.0950
       Tot       1.2918
    Quadrupole Moments (Debye-Ang)
        XX     -69.7480     XY       1.2102     YY     -64.8424
        XZ       1.3458     YZ      -0.0093     ZZ     -64.1839
    Octopole Moments (Debye-Ang^2)
       XXX     -16.2286    XXY      -9.3274    XYY       0.3702
       YYY      -2.2027    XXZ      -1.2744    XYZ       0.6635
       YYZ      -2.3178    XZZ       0.7267    YZZ      -2.3972
       ZZZ      -6.3214
    Hexadecapole Moments (Debye-Ang^3)
      XXXX   -1670.7391   XXXY     -14.8911   XXYY    -331.0658
      XYYY     -10.8583   YYYY    -233.6110   XXXZ      43.1424
      XXYZ       1.2864   XYYZ      11.5825   YYYZ       1.3341
      XXZZ    -317.7768   XYZZ      -4.8295   YYZZ     -60.9811
      XZZZ      19.5550   YZZZ       2.1169   ZZZZ    -119.3085
 -----------------------------------------------------------------
 Calculating analytic gradient of the SCF energy
 Gradient of SCF Energy
            1           2           3           4           5           6
    1   0.0000179  -0.0000668   0.0000778  -0.0002729  -0.0000312  -0.0000235
    2   0.0000358   0.0000077  -0.0000344  -0.0001192   0.0000361  -0.0000234
    3   0.0001226  -0.0001125  -0.0000240  -0.0000936  -0.0004804   0.0003427
            7           8           9
    1   0.0002306   0.0001462  -0.0000781
    2   0.0001037   0.0000577  -0.0000641
    3   0.0000066   0.0000209   0.0002177
 Max gradient component =       4.804E-04
 RMS gradient           =       1.536E-04
 Gradient time:  CPU 10.16 s  wall 2.60 s
 Geometry Optimization Parameters
   NAtoms,    NIC,     NZ,  NCons,   NDum,   NFix, NCnnct, MaxDiis
        9      69       9       0       0       0       0       0

 Cartesian Hessian Update
 Hessian Updated using BFGS Update


** GEOMETRY OPTIMIZATION IN DELOCALIZED INTERNAL COORDINATES **
   Searching for a Minimum

   Optimization Cycle:   8

                       Coordinates (Angstroms)
     ATOM                X               Y               Z
      1  C         0.5337247970    1.6640752922   -0.0243499814
      2  C        -0.0563265088    0.3870154681    0.5119507813
      3  C         1.0228773684    0.3258010388   -0.5099828942
      4  H         0.1844778462    0.1064306432    1.5269812162
      5  I        -2.0823236513   -0.2309154396    0.0697749206
      6  Br        2.7742803244   -0.3250442111    0.0122751643
      7  H         0.7939461144    0.0223062064   -1.5209939686
      8  H        -0.0343952066    2.2589690518   -0.7295871594
      9  H         1.1552362616    2.2325529762    0.6577570586
   Point Group: c1    Number of degrees of freedom:    21


   Energy is  -9610.386391558

 Hessian Updated using BFGS Update

 21 Hessian modes will be used to form the next step
  Hessian Eigenvalues:
     0.011725    0.018783    0.021200    0.022429    0.026305    0.031544
     0.047936    0.062136    0.080611    0.083837    0.091673    0.107616
     0.108771    0.180265    0.253135    0.256725    0.299458    0.348096
     0.348124    0.348215    0.366804

 Minimum Search - Taking Simple RFO Step
 Searching for Lamda that Minimizes Along All modes
 Value Taken    Lamda =   0.00000000
 Step Taken.  Stepsize is  0.001659

                             Maximum     Tolerance    Cnvgd?
         Gradient           0.000042      0.000300     YES
         Displacement       0.000649      0.001200     YES
         Energy change     -0.000000      0.000001     YES


                       Distance Matrix (Angstroms)
             C (  1)   C (  2)   C (  3)   H (  4)   I (  5)   Br(  6)
   C (  2)  1.505543
   C (  3)  1.505353  1.487540
   H (  4)  2.225951  1.080278  2.213653
   I (  5)  3.231650  2.163798  3.207542  2.715813
   Br(  6)  2.996336  2.961256  1.940043  3.031102  4.857856
   H (  7)  2.236753  2.233571  1.080121  3.109450  3.296603  2.528496
   H (  8)  1.083521  2.246354  2.214315  3.126248  3.321523  3.887948
   H (  9)  1.083842  2.212499  2.239830  2.493656  4.110498  3.095037
             H (  7)   H (  8)
   H (  8)  2.512993
   H (  9)  3.124528  1.827743

 Final energy is   -9610.3863915576185     


 ******************************
 **  OPTIMIZATION CONVERGED  **
 ******************************

                       Coordinates (Angstroms)
     ATOM                X               Y               Z
      1  C         0.5337247970    1.6640752922   -0.0243499814
      2  C        -0.0563265088    0.3870154681    0.5119507813
      3  C         1.0228773684    0.3258010388   -0.5099828942
      4  H         0.1844778462    0.1064306432    1.5269812162
      5  I        -2.0823236513   -0.2309154396    0.0697749206
      6  Br        2.7742803244   -0.3250442111    0.0122751643
      7  H         0.7939461144    0.0223062064   -1.5209939686
      8  H        -0.0343952066    2.2589690518   -0.7295871594
      9  H         1.1552362616    2.2325529762    0.6577570586

Z-matrix Print:
$molecule
0 1
I 
C  1 2.163798
H  2 1.080278 1 109.059425
C  2 1.487540 1 121.813217 3 143.450453 0
H  4 1.080121 2 120.055149 1 3.694674 0
C  4 1.505353 2 60.399095 1 111.930029 0
H  6 1.083521 4 116.647553 2 -109.992328 0
H  6 1.083842 4 118.880438 2 105.281081 0
Br 4 1.940043 2 118.935115 1 -137.628459 0
$end


 --------------------------------------------------------------

                    Orbital Energies (a.u.)
 --------------------------------------------------------------

 Alpha MOs
 -- Occupied --
*******-482.836-176.304-165.707-165.705-165.705 -62.489 -56.309
-56.305 -56.305 -35.800 -31.293 -31.287 -31.287 -22.944 -22.942
-22.942 -22.938 -22.938 -10.256 -10.248 -10.213  -8.697  -6.529
 -6.516  -6.516  -6.349  -4.761  -4.747  -4.747  -2.640  -2.636
 -2.636  -2.626  -2.626  -2.027  -2.023  -2.022  -2.010  -2.010
 -0.915  -0.790  -0.681  -0.624  -0.602  -0.507  -0.496  -0.400
 -0.382  -0.369  -0.354  -0.299  -0.289  -0.270  -0.264
 -- Virtual --
 -0.065  -0.028  -0.001   0.006   0.016   0.024   0.048   0.061
  0.066   0.070   0.074   0.080   0.095   0.098   0.108   0.117
  0.124   0.128   0.136   0.149   0.153   0.161   0.183   0.186
  0.195   0.212   0.226   0.247   0.251   0.260   0.276   0.283
  0.388   0.398   0.408   0.422   0.426   0.443   0.447   0.451
  0.470   0.483   0.496   0.504   0.548   0.558   0.583   0.603
  0.604   0.629   0.635   0.656   0.662   0.668   0.679   0.694
  0.714   0.778   0.817   0.835   0.883   0.946   1.003   1.214
  1.237   1.297   1.309   1.356   1.366   1.375   1.434   1.507
  1.517   1.562   1.616   1.649   1.675   1.733   1.750   1.794
  1.810   1.881   1.934   2.012   2.032   2.036   2.087   2.124
  2.198   2.214   2.235   2.254   2.430   2.511   2.562   2.601
  2.664   2.713   2.771   2.818   2.838   2.857   3.042   3.112
  3.423   3.458   3.711   3.977   3.996   4.013   4.039   4.063
  4.088   4.120   4.134   4.221   4.255   4.317   4.392   4.430
  6.027   6.038   6.090   6.664   7.577   7.594   7.692  23.731
 23.809  23.868  27.872  28.364  28.372  28.390  28.545  28.552
 28.582  28.604  28.693  47.936 127.904 127.911 127.942 151.668
289.773 289.790 289.9101020.7321901.831
 --------------------------------------------------------------

          Ground-State Mulliken Net Atomic Charges

     Atom                 Charge (a.u.)
  ----------------------------------------
      1 C                    -0.379962
      2 C                    -0.211390
      3 C                    -0.086126
      4 H                     0.200995
      5 I                     0.039561
      6 Br                   -0.124565
      7 H                     0.232622
      8 H                     0.153131
      9 H                     0.175734
  ----------------------------------------
  Sum of atomic charges =     0.000000

 -----------------------------------------------------------------
                    Cartesian Multipole Moments
 -----------------------------------------------------------------
    Charge (ESU x 10^10)
                 0.0000
    Dipole Moment (Debye)
         X      -0.0724      Y       1.2863      Z      -0.0950
       Tot       1.2918
    Quadrupole Moments (Debye-Ang)
        XX     -69.7480     XY       1.2102     YY     -64.8424
        XZ       1.3458     YZ      -0.0093     ZZ     -64.1839
    Octopole Moments (Debye-Ang^2)
       XXX     -16.2286    XXY      -9.3274    XYY       0.3702
       YYY      -2.2027    XXZ      -1.2744    XYZ       0.6635
       YYZ      -2.3178    XZZ       0.7267    YZZ      -2.3972
       ZZZ      -6.3214
    Hexadecapole Moments (Debye-Ang^3)
      XXXX   -1670.7391   XXXY     -14.8911   XXYY    -331.0658
      XYYY     -10.8583   YYYY    -233.6110   XXXZ      43.1424
      XXYZ       1.2864   XYYZ      11.5825   YYYZ       1.3341
      XXZZ    -317.7768   XYZZ      -4.8295   YYZZ     -60.9811
      XZZZ      19.5550   YZZZ       2.1169   ZZZZ    -119.3085
 -----------------------------------------------------------------
Archival summary:
1\1\garfield\OPT\ProcedureUnspecified\BasisUnspecified\1r134\taweetha\WedOct1002:24:512018WedOct1002:24:512018\0\\#,OPT,ProcedureUnspecified,BasisUnspecified,\\0,1\I\C,1,2.1638\H,2,1.08028,1,109.059\C,2,1.48754,1,121.813,3,143.45,0\H,4,1.08012,2,120.055,1,3.69467,0\C,4,1.50535,2,60.3991,1,111.93,0\H,6,1.08352,4,116.648,2,-109.992,0\H,6,1.08384,4,118.88,2,105.281,0\Br,4,1.94004,2,118.935,1,-137.628,0\\\@

 Total job time:  89.79s(wall), 346.33s(cpu) 
 Wed Oct 10 02:24:51 2018

        *************************************************************
        *                                                           *
        *  Thank you very much for using Q-Chem.  Have a nice day.  *
        *                                                           *
        *************************************************************


 
User input: 2 of 2 
 
Q-Chem Developer Version!
                  Welcome to Q-Chem
     A Quantum Leap Into The Future Of Chemistry


 Q-Chem 5.1, Q-Chem, Inc., Pleasanton, CA (2018)

 Yihan Shao,  Zhengting Gan,  E. Epifanovsky,  A. T. B. Gilbert,  M. Wormit,  
 J. Kussmann,  A. W. Lange,  A. Behn,  Jia Deng,  Xintian Feng,  D. Ghosh,  
 M. Goldey,  P. R. Horn,  L. D. Jacobson,  I. Kaliman,  T. Kus,  A. Landau,  
 Jie Liu,  E. I. Proynov,  R. M. Richard,  R. P. Steele,  E. J. Sundstrom,  
 H. L. Woodcock III,  P. M. Zimmerman,  D. Zuev,  B. Albrecht,  E. Alguire,  
 S. A. Baeppler,  D. Barton,  Z. Benda,  Y. A. Bernard,  E. J. Berquist,  
 K. B. Bravaya,  H. Burton,  D. Casanova,  Chun-Min Chang,  Yunqing Chen,  
 A. Chien,  K. D. Closser,  M. P. Coons,  S. Coriani,  S. Dasgupta,  
 A. L. Dempwolff,  M. Diedenhofen,  Hainam Do,  R. G. Edgar,  Po-Tung Fang,  
 S. Faraji,  S. Fatehi,  Qingguo Feng,  K. D. Fenk,  J. Fosso-Tande,  
 Qinghui Ge,  A. Ghysels,  G. Gidofalvi,  J. Gomes,  J. Gonthier,  A. Gunina,  
 D. Hait,  M. W. D. Hanson-Heine,  P. H. P. Harbach,  A. W. Hauser,  
 J. E. Herr,  E. G. Hohenstein,  Z. C. Holden,  Kerwin Hui,  B. C. Huynh,  
 T.-C. Jagau,  Hyunjun Ji,  B. Kaduk,  K. Khistyaev,  Jaehoon Kim,  
 P. Klunzinger,  K. Koh,  D. Kosenkov,  L. Koulias,  T. Kowalczyk,  
 C. M. Krauter,  A. Kunitsa,  Ka Un Lao,  A. Laurent,  K. V. Lawler,  
 Joonho Lee,  D. Lefrancois,  S. Lehtola,  D. S. Levine,  Yi-Pei Li,  
 You-Sheng Lin,  Fenglai Liu,  E. Livshits,  A. Luenser,  P. Manohar,  
 E. Mansoor,  S. F. Manzer,  Shan-Ping Mao,  Yuezhi Mao,  N. Mardirossian,  
 A. V. Marenich,  T. Markovich,  L. A. Martinez-Martinez,  S. A. Maurer,  
 N. J. Mayhall,  S. C. McKenzie,  J.-M. Mewes,  A. F. Morrison,  
 J. W. Mullinax,  K. Nanda,  T. S. Nguyen-Beck,  R. Olivares-Amaya,  
 J. A. Parkhill,  T. M. Perrine,  F. Plasser,  P. Pokhilko,  S. Prager,  
 A. Prociuk,  E. Ramos,  D. R. Rehn,  F. Rob,  M. Schneider,  N. Sergueev,  
 S. M. Sharada,  S. Sharma,  D. W. Small,  T. Stauch,  T. Stein,  
 Yu-Chuan Su,  A. J. W. Thom,  A. Tkatchenko,  T. Tsuchimochi,  N. M. Tubman,  
 L. Vogt,  M. L. Vidal,  O. Vydrov,  M. A. Watson,  J. Wenzel,  
 M. de Wergifosse,  T. A. Wesolowski,  A. White,  J. Witte,  A. Yamada,  
 Jun Yang,  K. Yao,  S. Yeganeh,  S. R. Yost,  Zhi-Qiang You,  A. Zech,  
 Igor Ying Zhang,  Xing Zhang,  Yan Zhao,  Ying Zhu,  B. R. Brooks,  
 G. K. L. Chan,  C. J. Cramer,  M. S. Gordon,  W. J. Hehre,  A. Klamt,  
 M. W. Schmidt,  C. D. Sherrill,  D. G. Truhlar,  A. Aspuru-Guzik,  R. Baer,  
 A. T. Bell,  N. A. Besley,  Jeng-Da Chai,  A. E. DePrince, III,  
 R. A. DiStasio Jr.,  A. Dreuw,  B. D. Dunietz,  T. R. Furlani,  
 Chao-Ping Hsu,  Yousung Jung,  Jing Kong,  D. S. Lambrecht,  WanZhen Liang,  
 C. Ochsenfeld,  V. A. Rassolov,  L. V. Slipchenko,  J. E. Subotnik,  
 T. Van Voorhis,  J. M. Herbert,  A. I. Krylov,  P. M. W. Gill,  M. Head-Gordon

 Contributors to earlier versions of Q-Chem not listed above: 
 R. D. Adamson,  B. Austin,  J. Baker,  G. J. O. Beran,  K. Brandhorst,  
 S. T. Brown,  E. F. C. Byrd,  A. K. Chakraborty,  C.-L. Cheng,  
 Siu Hung Chien,  D. M. Chipman,  D. L. Crittenden,  H. Dachsel,  
 R. J. Doerksen,  A. D. Dutoi,  L. Fusti-Molnar,  W. A. Goddard III,  
 A. Golubeva-Zadorozhnaya,  S. R. Gwaltney,  G. Hawkins,  A. Heyden,  
 S. Hirata,  G. Kedziora,  F. J. Keil,  C. Kelley,  Jihan Kim,  R. A. King,  
 R. Z. Khaliullin,  P. P. Korambath,  W. Kurlancheek,  A. M. Lee,  M. S. Lee,  
 S. V. Levchenko,  Ching Yeh Lin,  D. Liotard,  R. C. Lochan,  I. Lotan,  
 P. E. Maslen,  N. Nair,  D. P. O'Neill,  D. Neuhauser,  E. Neuscamman,  
 C. M. Oana,  R. Olson,  B. Peters,  R. Peverati,  P. A. Pieniazek,  
 Y. M. Rhee,  J. Ritchie,  M. A. Rohrdanz,  E. Rosta,  N. J. Russ,  
 H. F. Schaefer III,  N. E. Schultz,  N. Shenvi,  A. C. Simmonett,  A. Sodt,  
 D. Stuck,  K. S. Thanthiriwatte,  V. Vanovschi,  Tao Wang,  A. Warshel,  
 C. F. Williams,  Q. Wu,  X. Xu,  W. Zhang

 Please cite Q-Chem as follows:
 Y. Shao et al., Mol. Phys. 113, 184-215 (2015)
 DOI: 10.1080/00268976.2014.952696

 Q-Chem 5.1.1 for Intel X86 EM64T Linux

 Parts of Q-Chem use Armadillo 8.300.2 (Tropical Shenanigans).
 http://arma.sourceforge.net/

 Q-Chem begins on Wed Oct 10 02:24:51 2018  

Host: 
0

     Scratch files written to /scratch/taweetham/qchem23474//
The previous job contains 0 fragments, simply inherited here
Input Ideriv = 2
Curr. Ideriv = -1
Max.  Ideriv = 2

Checking the input file for inconsistencies... 	...done.

--------------------------------------------------------------
User input:
--------------------------------------------------------------

$molecule
read
$end

$rem
   job_type 	frequency
   basis 	6-311++g**
   method	b3lyp	
$end


--------------------------------------------------------------
 ----------------------------------------------------------------
             Standard Nuclear Orientation (Angstroms)
    I     Atom           X                Y                Z
 ----------------------------------------------------------------
    1      C       0.5673378691     1.7035634348     0.0072291134
    2      C      -0.0428890608     0.4144478790     0.4893753814
    3      C       1.0559404460     0.3780078660    -0.5126338464
    4      H       0.1755482383     0.0986884356     1.4991191535
    5      I      -2.0642941880    -0.1719833890    -0.0126626646
    6      Br      2.7916436241    -0.3039894398     0.0221366518
    7      H       0.8448849912     0.1097934015    -1.5374160774
    8      H       0.0178678829     2.3259531810    -0.6889979610
    9      H       1.1794284785     2.2441999123     0.7198094085
 ----------------------------------------------------------------
 Molecular Point Group                 C1    NOp =  1
 Largest Abelian Subgroup              C1    NOp =  1
 Nuclear Repulsion Energy =   637.0314363580 hartrees
 There are       55 alpha and       55 beta electrons
 Requested basis set is 6-311++G(d,p)
 There are 81 shells and 204 basis functions

 Total QAlloc Memory Limit   2000 MB
 Mega-Array Size       188 MB
 MEM_STATIC part       192 MB

                       Distance Matrix (Angstroms)
             C (  1)   C (  2)   C (  3)   H (  4)   I (  5)   Br(  6)
   C (  2)  1.505543
   C (  3)  1.505353  1.487540
   H (  4)  2.225951  1.080278  2.213653
   I (  5)  3.231650  2.163798  3.207542  2.715813
   Br(  6)  2.996336  2.961256  1.940043  3.031102  4.857856
   H (  7)  2.236753  2.233571  1.080121  3.109450  3.296603  2.528496
   H (  8)  1.083521  2.246354  2.214315  3.126248  3.321523  3.887948
   H (  9)  1.083842  2.212499  2.239830  2.493656  4.110498  3.095037
             H (  7)   H (  8)
   H (  8)  2.512993
   H (  9)  3.124528  1.827743

 A cutoff of  1.0D-11 yielded   2797 shell pairs
 There are     18307 function pairs (     20293 Cartesian)

 -------------------------------------------------------
 OpenMP Integral Computing Module                       
 Release: version 1.0, May 2013, Q-Chem Inc. Pittsburgh 
 -------------------------------------------------------
 Integral Job Info:
 Integral job number is                      11
 Integral operator is                         1
 short-range coefficients                     0
 long-range coefficients              100000000
 Omega coefficients                           0
 if combine SR and LR in K                    0
 Integral screening is                        0
 Integral computing path is                   2
 max size of driver memory is            800000
 size of driver memory is                593474
 size of scratch memory is             29623520
 max col of scratch BK array               1296
 max len of scratch array in speh3          155
 max len of scratch index in speh4           18
 max int batch size is                      520
 min int batch size is                       52
 fixed nKL is                                45
 max L of basis functions is                  2
 order of int derivative is                   0
 number of shells is                         81
 number of basis is                         215
 number of cartesian basis is               215
 number of contracted shell pairs          2797
 number of primitive shell pairs           6128
 maxK2 (contraction) of shell pair           36
 max number of K2 of shell pair               1
 max number of CS2 of shell pair            372
 max number of PS2 of shell pair            480
 mem total for path MDJ                  530316
 -------------------------------------------------------
 Smallest overlap matrix eigenvalue = 6.44E-05
 Guess from superposition of atomic densities
 Warning:  Energy on first SCF cycle will be non-variational
 SAD guess density has 110.000000 electrons

 -----------------------------------------------------------------------
  General SCF calculation program by
  Eric Jon Sundstrom, Paul Horn, Yuezhi Mao, Dmitri Zuev, Alec White,
  David Stuck, Shaama M.S., Shane Yost, Joonho Lee, David Small,
  Daniel Levine, Susi Lehtola, Hugh Burton, Evgeny Epifanovsky
 -----------------------------------------------------------------------
 Exchange:     0.2000 Hartree-Fock + 0.0800 Slater + 0.7200 B88
 Correlation:  0.1900 VWN1RPA + 0.8100 LYP
 Using SG-1 standard quadrature grid
 using 4 threads for integral computing
 -------------------------------------------------------
 OpenMP Integral computing Module                
 Release: version 2.0, May 2017, Q-Chem Inc. Pleasanton 
 -------------------------------------------------------
 -------------------------------------------------------
 OpenMP BLAS3 based DFT computing Module                
 Release: version 1.0, May 2013, Q-Chem Inc. Pittsburgh 
 -------------------------------------------------------
 A restricted SCF calculation will be
 performed using DIIS
 SCF converges when DIIS error is below 1.0e-08
 ---------------------------------------
  Cycle       Energy         DIIS error
 ---------------------------------------
    1   -9611.1263633003      3.87e-02  
    2   -9610.3289025358      3.57e-03  
    3   -9610.2635964077      4.86e-03  
    4   -9610.3820666403      8.26e-04  
    5   -9610.3857818774      2.88e-04  
    6   -9610.3861801843      7.11e-05  
    7   -9610.3862068761      1.21e-05  
    8   -9610.3862074466      3.60e-06  
    9   -9610.3862074845      1.64e-06  
   10   -9610.3862074968      2.57e-07  
   11   -9610.3862074969      7.58e-08  
   12   -9610.3862074969      1.16e-08  
   13   -9610.3862074970      3.43e-09  Convergence criterion met
 ---------------------------------------
 SCF time:   CPU 42.64s  wall 11.00s 
 SCF   energy in the final basis set =    -9610.3862074970
 Total energy in the final basis set =    -9610.3862074970

 --------------------------------------------------------------

                    Orbital Energies (a.u.)
 --------------------------------------------------------------

 Alpha MOs
 -- Occupied --
*******-482.836-176.304-165.707-165.705-165.705 -62.489 -56.309
-56.305 -56.305 -35.800 -31.293 -31.287 -31.287 -22.944 -22.942
-22.942 -22.938 -22.938 -10.256 -10.248 -10.213  -8.697  -6.529
 -6.516  -6.516  -6.349  -4.761  -4.747  -4.747  -2.640  -2.636
 -2.636  -2.626  -2.626  -2.027  -2.023  -2.022  -2.010  -2.010
 -0.915  -0.790  -0.681  -0.624  -0.602  -0.507  -0.496  -0.400
 -0.382  -0.369  -0.354  -0.299  -0.289  -0.270  -0.264
 -- Virtual --
 -0.065  -0.028  -0.001   0.006   0.016   0.024   0.048   0.061
  0.066   0.070   0.074   0.080   0.095   0.098   0.108   0.117
  0.124   0.128   0.136   0.149   0.153   0.161   0.183   0.186
  0.195   0.212   0.226   0.247   0.251   0.260   0.276   0.283
  0.388   0.398   0.408   0.422   0.426   0.443   0.447   0.451
  0.470   0.483   0.496   0.504   0.548   0.558   0.583   0.603
  0.604   0.629   0.635   0.656   0.662   0.668   0.679   0.694
  0.714   0.778   0.817   0.835   0.883   0.946   1.003   1.214
  1.237   1.298   1.309   1.357   1.366   1.376   1.434   1.507
  1.517   1.562   1.616   1.649   1.675   1.733   1.750   1.794
  1.810   1.881   1.934   2.012   2.032   2.036   2.087   2.124
  2.198   2.214   2.235   2.254   2.430   2.511   2.562   2.601
  2.664   2.713   2.771   2.818   2.838   2.857   3.042   3.112
  3.423   3.458   3.711   3.977   3.996   4.013   4.039   4.063
  4.088   4.120   4.134   4.221   4.255   4.317   4.392   4.430
  6.027   6.037   6.090   6.664   7.577   7.593   7.691  23.731
 23.809  23.868  27.872  28.364  28.372  28.391  28.545  28.552
 28.582  28.604  28.693  47.936 127.904 127.911 127.942 151.668
289.773 289.790 289.9101020.7321901.831
 --------------------------------------------------------------

          Ground-State Mulliken Net Atomic Charges

     Atom                 Charge (a.u.)
  ----------------------------------------
      1 C                    -0.379767
      2 C                    -0.211556
      3 C                    -0.085978
      4 H                     0.200970
      5 I                     0.039512
      6 Br                   -0.124642
      7 H                     0.232656
      8 H                     0.153055
      9 H                     0.175751
  ----------------------------------------
  Sum of atomic charges =     0.000000

 -----------------------------------------------------------------
                    Cartesian Multipole Moments
 -----------------------------------------------------------------
    Charge (ESU x 10^10)
                 0.0000
    Dipole Moment (Debye)
         X      -0.0609      Y       1.2897      Z      -0.0543
       Tot       1.2923
    Quadrupole Moments (Debye-Ang)
        XX     -69.7827     XY       1.2300     YY     -64.7468
        XZ       1.2768     YZ      -0.0643     ZZ     -64.1292
    Octopole Moments (Debye-Ang^2)
       XXX     -20.6865    XXY     -12.1821    XYY      -0.7284
       YYY     -10.5439    XXZ       0.4913    XYZ       0.5234
       YYZ      -0.0414    XZZ      -0.6029    YZZ      -5.1380
       ZZZ       0.0055
    Hexadecapole Moments (Debye-Ang^3)
      XXXX   -1675.5052   XXXY     -12.2600   XXYY    -332.3494
      XYYY      -5.9015   YYYY    -234.4882   XXXZ      29.0877
      XXYZ       0.9316   XYYZ       6.2189   YYYZ      -0.6645
      XXZZ    -316.7442   XYZZ      -2.6789   YYZZ     -60.8618
      XZZZ       2.6496   YZZZ      -0.0516   ZZZZ    -117.8708
 -----------------------------------------------------------------
 Calculating MO derivatives via CPSCF
 D1JvT checksum  = 650268 39016.7230656812
 D1KAT checksum  = 1499040 1921.2533225116
   1         3          27      0.126129    0.028889
   2         3          27      0.015890    0.003903
   3         3          27      0.001878    0.000715
   4        10          20      0.000138    0.000058
   5        28           2      0.000007    0.000005
   6        30           0      0.000000    0.000000    Roots Converged
 Time for AOints: 23.4 s (CPU) 5.9 s (wall)
 ------------------------------------------------------------------------------
                     AOints        : Timing summary (seconds)
 ------------------------------------------------------------------------------
     job step          cpu (% of tot)      sys (% of tot)     wall (% of tot)
 ------------------------------------------------------------------------------
  cpscf_lag         0.1111E+03 (31.5)   0.8000E-05 (17.4)   0.2831E+02 (30.9)
  iterzp            0.2181E+03 (61.8)   0.3600E-04 (78.3)   0.5714E+02 (62.3)
  make_fx           0.0000E+00 ( 0.0)   0.0000E+00 ( 0.0)   0.0000E+00 ( 0.0)
  AOints            0.2344E+02 ( 6.6)   0.2000E-05 ( 4.3)   0.5908E+01 ( 6.4)
 ------------------------------------------------------------------------------
   Grand Totals     0.3529E+03          0.4600E-04          0.9170E+02
 ------------------------------------------------------------------------------
 Calculating analytic Hessian of the SCF energy
 Polarizability Matrix (a.u.)
            1           2           3
    1-121.1445608  -1.3563820  -1.5529205
    2  -1.3563820 -74.2508243   0.2165811
    3  -1.5529205   0.2165811 -64.8293153

 Direct stationary perturbation theory relativistic correction:

 rels  =     113.767236532864
 relv  =    -378.372550255815
 rel2e =      50.780308666917
 E_rel =    -213.825005056034

 Hessian of the SCF Energy
            1           2           3           4           5           6
    1   0.3846477   0.0059437   0.2173366  -0.0581108  -0.0490803   0.0006855
    2   0.0059437   0.6066718  -0.0099900  -0.0804759  -0.1658282   0.0734508
    3   0.2173366  -0.0099900   0.4754018  -0.0010841   0.0368891  -0.0680630
    4  -0.0581108  -0.0804759  -0.0010841   0.3026208   0.0477262  -0.0190072
    5  -0.0490803  -0.1658282   0.0368891   0.0477262   0.2793209  -0.1362935
    6   0.0006855   0.0734508  -0.0680630  -0.0190072  -0.1362935   0.5619878
    7  -0.0492447   0.0698907  -0.0015507  -0.1425588  -0.0087802   0.0888624
    8   0.0341577  -0.1732758  -0.0430962   0.0214948  -0.0106899  -0.0164689
    9  -0.0047972  -0.0755547  -0.0720275   0.0868137   0.0142300  -0.1507912
   10  -0.0009948  -0.0027524   0.0031190  -0.0478962   0.0219176  -0.0675530
   11   0.0073148  -0.0084822   0.0277340   0.0166095  -0.0605681   0.0839551
   12   0.0030175  -0.0022195   0.0021397  -0.0549049   0.0870147  -0.3116389
   13  -0.0117176  -0.0039543   0.0022404  -0.0378056  -0.0094908  -0.0218359
   14  -0.0161718  -0.0006268  -0.0064696  -0.0103367  -0.0161866  -0.0092233
   15  -0.0002789   0.0007701  -0.0011522  -0.0164239  -0.0068965  -0.0232365
   16  -0.0106284   0.0062186   0.0020717  -0.0213539   0.0130433  -0.0062126
   17   0.0208560  -0.0035424   0.0091338   0.0014721  -0.0011732  -0.0061691
   18  -0.0001311  -0.0005473  -0.0008667   0.0066197  -0.0038313   0.0039031
   19  -0.0011855   0.0014974   0.0005657   0.0043932   0.0034171   0.0214669
   20  -0.0069813  -0.0066456  -0.0275603   0.0029104  -0.0003791   0.0129827
   21   0.0031246   0.0014607   0.0014252  -0.0040432  -0.0045071  -0.0131929
   22  -0.1175074   0.0847073  -0.1047979   0.0100532  -0.0116108   0.0168296
   23   0.0802649  -0.1361341   0.1054666   0.0079573  -0.0106311   0.0077532
   24  -0.1034391   0.1054817  -0.1658374  -0.0074690   0.0047676  -0.0114279
   25  -0.1352584  -0.0810752  -0.1179007  -0.0093419  -0.0071421  -0.0132356
   26  -0.0763037  -0.1121368  -0.0921074  -0.0073578  -0.0138647  -0.0099869
   27  -0.1155178  -0.0928518  -0.1710198   0.0094988   0.0086271   0.0124595
            7           8           9          10          11          12
    1  -0.0492447   0.0341577  -0.0047972  -0.0009948   0.0073148   0.0030175
    2   0.0698907  -0.1732758  -0.0755547  -0.0027524  -0.0084822  -0.0022195
    3  -0.0015507  -0.0430962  -0.0720275   0.0031190   0.0277340   0.0021397
    4  -0.1425588   0.0214948   0.0868137  -0.0478962   0.0166095  -0.0549049
    5  -0.0087802  -0.0106899   0.0142300   0.0219176  -0.0605681   0.0870147
    6   0.0888624  -0.0164689  -0.1507912  -0.0675530   0.0839551  -0.3116389
    7   0.3532561  -0.0694914  -0.0032402   0.0039717  -0.0035676  -0.0049421
    8  -0.0694914   0.2981968   0.1315096  -0.0045272   0.0006074   0.0055665
    9  -0.0032402   0.1315096   0.5939567   0.0200209  -0.0151455  -0.0151937
   10   0.0039717  -0.0045272   0.0200209   0.0600000  -0.0126016   0.0561359
   11  -0.0035676   0.0006074  -0.0151455  -0.0126016   0.0667797  -0.0904374
   12  -0.0049421   0.0055665  -0.0151937   0.0561359  -0.0904374   0.3221587
   13  -0.0168714  -0.0102040  -0.0054159  -0.0144010  -0.0058826   0.0002471
   14  -0.0003660  -0.0012386   0.0055473  -0.0000424   0.0005714  -0.0003844
   15   0.0054775   0.0024782   0.0030376  -0.0147731  -0.0061896   0.0006106
   16  -0.1025783   0.0300848  -0.0348184   0.0009496  -0.0023352  -0.0013138
   17   0.0299448  -0.0346238   0.0114880   0.0004292   0.0007082  -0.0004079
   18  -0.0298516   0.0089614  -0.0391029   0.0005405   0.0006973   0.0014714
   19  -0.0483335  -0.0167392  -0.0625878  -0.0022205   0.0025819   0.0018045
   20  -0.0134322  -0.0541467  -0.0734664  -0.0021123   0.0009014   0.0017817
   21  -0.0548959  -0.0752733  -0.3201999   0.0013239  -0.0017656  -0.0007364
   22  -0.0081367   0.0061739  -0.0124615  -0.0006154  -0.0043533  -0.0002807
   23   0.0064153  -0.0142439   0.0106940   0.0006406  -0.0019628  -0.0012388
   24   0.0087620  -0.0096879   0.0125873   0.0006816   0.0029530   0.0007539
   25   0.0104957   0.0090507   0.0164865   0.0012066   0.0022341   0.0002364
   26  -0.0106133  -0.0105856  -0.0093023  -0.0009515   0.0014449   0.0003251
   27  -0.0086213  -0.0039894  -0.0122664   0.0005043  -0.0018013   0.0004346
           13          14          15          16          17          18
    1  -0.0117176  -0.0161718  -0.0002789  -0.0106284   0.0208560  -0.0001311
    2  -0.0039543  -0.0006268   0.0007701   0.0062186  -0.0035424  -0.0005473
    3   0.0022404  -0.0064696  -0.0011522   0.0020717   0.0091338  -0.0008667
    4  -0.0378056  -0.0103367  -0.0164239  -0.0213539   0.0014721   0.0066197
    5  -0.0094908  -0.0161866  -0.0068965   0.0130433  -0.0011732  -0.0038313
    6  -0.0218359  -0.0092233  -0.0232365  -0.0062126  -0.0061691   0.0039031
    7  -0.0168714  -0.0003660   0.0054775  -0.1025783   0.0299448  -0.0298516
    8  -0.0102040  -0.0012386   0.0024782   0.0300848  -0.0346238   0.0089614
    9  -0.0054159   0.0055473   0.0030376  -0.0348184   0.0114880  -0.0391029
   10  -0.0144010  -0.0000424  -0.0147731   0.0009496   0.0004292   0.0005405
   11  -0.0058826   0.0005714  -0.0061896  -0.0023352   0.0007082   0.0006973
   12   0.0002471  -0.0003844   0.0006106  -0.0013138  -0.0004079   0.0014714
   13   0.0811973   0.0268174   0.0248128  -0.0024091  -0.0005268   0.0006209
   14   0.0268174   0.0158034   0.0100881   0.0009403   0.0001680  -0.0004380
   15   0.0248128   0.0100881   0.0181846   0.0007405   0.0003194   0.0003621
   16  -0.0024091   0.0009403   0.0007405   0.1508064  -0.0545482   0.0402776
   17  -0.0005268   0.0001680   0.0003194  -0.0545482   0.0371318  -0.0142165
   18   0.0006209  -0.0004380   0.0003621   0.0402776  -0.0142165   0.0324137
   19   0.0012811  -0.0002350  -0.0000135  -0.0152658   0.0012671  -0.0185340
   20   0.0020024   0.0006116  -0.0005566   0.0075272   0.0001201   0.0093900
   21  -0.0008655   0.0002571   0.0009453  -0.0010594   0.0005086   0.0002423
   22   0.0022576   0.0017167   0.0004311  -0.0016270   0.0030204   0.0001905
   23  -0.0000033   0.0011887   0.0002175  -0.0010484  -0.0005645   0.0002137
   24  -0.0015675  -0.0015875   0.0007620   0.0016655  -0.0028519   0.0005384
   25  -0.0015314  -0.0023225   0.0000276   0.0021066  -0.0019145   0.0002675
   26   0.0012420  -0.0002910  -0.0002306   0.0001176   0.0017758  -0.0002294
   27   0.0017635   0.0022102   0.0004864  -0.0013511   0.0021956   0.0010387
           19          20          21          22          23          24
    1  -0.0011855  -0.0069813   0.0031246  -0.1175074   0.0802649  -0.1034391
    2   0.0014974  -0.0066456   0.0014607   0.0847073  -0.1361341   0.1054817
    3   0.0005657  -0.0275603   0.0014252  -0.1047979   0.1054666  -0.1658374
    4   0.0043932   0.0029104  -0.0040432   0.0100532   0.0079573  -0.0074690
    5   0.0034171  -0.0003791  -0.0045071  -0.0116108  -0.0106311   0.0047676
    6   0.0214669   0.0129827  -0.0131929   0.0168296   0.0077532  -0.0114279
    7  -0.0483335  -0.0134322  -0.0548959  -0.0081367   0.0064153   0.0087620
    8  -0.0167392  -0.0541467  -0.0752733   0.0061739  -0.0142439  -0.0096879
    9  -0.0625878  -0.0734664  -0.3201999  -0.0124615   0.0106940   0.0125873
   10  -0.0022205  -0.0021123   0.0013239  -0.0006154   0.0006406   0.0006816
   11   0.0025819   0.0009014  -0.0017656  -0.0043533  -0.0019628   0.0029530
   12   0.0018045   0.0017817  -0.0007364  -0.0002807  -0.0012388   0.0007539
   13   0.0012811   0.0020024  -0.0008655   0.0022576  -0.0000033  -0.0015675
   14  -0.0002350   0.0006116   0.0002571   0.0017167   0.0011887  -0.0015875
   15  -0.0000135  -0.0005566   0.0009453   0.0004311   0.0002175   0.0007620
   16  -0.0152658   0.0075272  -0.0010594  -0.0016270  -0.0010484   0.0016655
   17   0.0012671   0.0001201   0.0005086   0.0030204  -0.0005645  -0.0028519
   18  -0.0185340   0.0093900   0.0002423   0.0001905   0.0002137   0.0005384
   19   0.0607875   0.0081041   0.0563315   0.0009916   0.0008442   0.0005863
   20   0.0081041   0.0599815   0.0785880  -0.0019256   0.0015936   0.0017959
   21   0.0563315   0.0785880   0.3304995   0.0001956  -0.0004002   0.0003091
   22   0.0009916  -0.0019256   0.0001956   0.1202957  -0.0874307   0.1079599
   23   0.0008442   0.0015936  -0.0004002  -0.0874307   0.1489971  -0.1125263
   24   0.0005863   0.0017959   0.0003091   0.1079599  -0.1125263   0.1718178
   25  -0.0004482   0.0039073  -0.0001116  -0.0057116  -0.0076399  -0.0071797
   26  -0.0007376  -0.0020367   0.0011317   0.0097021   0.0117570   0.0116553
   27   0.0003803  -0.0029549   0.0007079  -0.0080664  -0.0101798  -0.0095032
           25          26          27
    1  -0.1352584  -0.0763037  -0.1155178
    2  -0.0810752  -0.1121368  -0.0928518
    3  -0.1179007  -0.0921074  -0.1710198
    4  -0.0093419  -0.0073578   0.0094988
    5  -0.0071421  -0.0138647   0.0086271
    6  -0.0132356  -0.0099869   0.0124595
    7   0.0104957  -0.0106133  -0.0086213
    8   0.0090507  -0.0105856  -0.0039894
    9   0.0164865  -0.0093023  -0.0122664
   10   0.0012066  -0.0009515   0.0005043
   11   0.0022341   0.0014449  -0.0018013
   12   0.0002364   0.0003251   0.0004346
   13  -0.0015314   0.0012420   0.0017635
   14  -0.0023225  -0.0002910   0.0022102
   15   0.0000276  -0.0002306   0.0004864
   16   0.0021066   0.0001176  -0.0013511
   17  -0.0019145   0.0017758   0.0021956
   18   0.0002675  -0.0002294   0.0010387
   19  -0.0004482  -0.0007376   0.0003803
   20   0.0039073  -0.0020367  -0.0029549
   21  -0.0001116   0.0011317   0.0007079
   22  -0.0057116   0.0097021  -0.0080664
   23  -0.0076399   0.0117570  -0.0101798
   24  -0.0071797   0.0116553  -0.0095032
   25   0.1384826   0.0849022   0.1214097
   26   0.0849022   0.1239371   0.0987444
   27   0.1214097   0.0987444   0.1776624
 Gradient time:  CPU 461.83 s  wall 120.54 s
 **********************************************************************
 **                                                                  **
 **                       VIBRATIONAL ANALYSIS                       **
 **                       --------------------                       **
 **                                                                  **
 **        VIBRATIONAL FREQUENCIES (CM**-1) AND NORMAL MODES         **
 **     FORCE CONSTANTS (mDYN/ANGSTROM) AND REDUCED MASSES (AMU)     **
 **                  INFRARED INTENSITIES (KM/MOL)                   **
 **                                                                  **
 **********************************************************************


 Mode:                 1                      2                      3
 Frequency:        92.43                 175.87                 211.06
 Force Cnst:      0.0721                 0.1002                 0.1201
 Red. Mass:      14.3240                 5.4972                 4.5777
 IR Active:          YES                    YES                    YES
 IR Intens:        0.286                  2.102                  1.210
 Raman Active:       YES                    YES                    YES
               X      Y      Z        X      Y      Z        X      Y      Z
 C          0.009 -0.343 -0.001    0.139  0.209  0.029   -0.021  0.123 -0.030
 C          0.056 -0.364 -0.017    0.069  0.141 -0.243   -0.109  0.250  0.224
 C          0.077 -0.301 -0.025    0.187  0.267 -0.114   -0.049 -0.014  0.287
 H          0.004 -0.417 -0.022    0.071  0.044 -0.273   -0.256  0.523  0.342
 I         -0.170  0.053  0.001   -0.081 -0.038  0.019   -0.034 -0.017 -0.022
 Br         0.250  0.086  0.005    0.062 -0.046  0.023    0.088 -0.035 -0.044
 H          0.143 -0.334 -0.030    0.330  0.498 -0.204   -0.175 -0.174  0.355
 H         -0.057 -0.359  0.038    0.288  0.306 -0.004    0.099  0.023 -0.214
 H          0.026 -0.323 -0.030    0.001  0.114  0.221   -0.073  0.231 -0.065
 TransDip   0.003 -0.017 -0.001    0.028  0.034 -0.015   -0.018  0.021  0.022

 Mode:                 4                      5                      6
 Frequency:       339.16                 489.00                 595.68
 Force Cnst:      0.2210                 0.4629                 0.6213
 Red. Mass:       3.2605                 3.2860                 2.9720
 IR Active:          YES                    YES                    YES
 IR Intens:        2.533                 15.609                 16.851
 Raman Active:       YES                    YES                    YES
               X      Y      Z        X      Y      Z        X      Y      Z
 C          0.365 -0.035  0.022   -0.019  0.056 -0.037    0.046 -0.070 -0.025
 C          0.064  0.092  0.068    0.349 -0.031  0.221    0.017 -0.084 -0.073
 C         -0.016 -0.129  0.000    0.098  0.078 -0.024    0.276 -0.029  0.233
 H          0.006  0.040  0.064    0.408 -0.124  0.181   -0.129  0.170  0.040
 I         -0.019 -0.018 -0.007   -0.026 -0.006 -0.014    0.000  0.003  0.003
 Br        -0.045  0.043 -0.006   -0.024 -0.005 -0.000   -0.053  0.021 -0.024
 H         -0.116 -0.161  0.029   -0.043 -0.098  0.054    0.350  0.164  0.169
 H          0.500  0.199  0.128   -0.451 -0.257  0.023    0.299 -0.319 -0.445
 H          0.622 -0.296  0.002    0.081  0.396 -0.380   -0.409  0.183  0.171
 TransDip   0.049 -0.014 -0.007    0.126  0.004 -0.003    0.131 -0.011  0.000

 Mode:                 7                      8                      9
 Frequency:       863.82                 901.75                 932.30
 Force Cnst:      0.7022                 1.4854                 2.7287
 Red. Mass:       1.5972                 3.1003                 5.3284
 IR Active:          YES                    YES                    YES
 IR Intens:       11.728                 10.346                  2.189
 Raman Active:       YES                    YES                    YES
               X      Y      Z        X      Y      Z        X      Y      Z
 C         -0.122  0.022  0.026    0.054  0.008 -0.200    0.044  0.352 -0.003
 C          0.125  0.050 -0.060   -0.042 -0.259  0.067    0.176 -0.222 -0.201
 C          0.083 -0.090 -0.022   -0.013  0.266  0.056   -0.271 -0.171  0.209
 H         -0.057  0.450  0.103   -0.144  0.263  0.254    0.232 -0.290 -0.236
 I         -0.002  0.000 -0.000   -0.001  0.001  0.001    0.001  0.001  0.000
 Br        -0.007  0.001 -0.002    0.002 -0.005  0.002    0.006  0.001  0.001
 H         -0.111 -0.423  0.105   -0.208 -0.238  0.230   -0.246 -0.052  0.176
 H          0.017  0.410  0.271    0.166  0.464  0.116    0.206  0.193 -0.274
 H         -0.122 -0.391  0.345    0.148 -0.467  0.077   -0.135  0.352  0.148
 TransDip   0.063 -0.003  0.090   -0.103  0.010 -0.002   -0.030 -0.036 -0.008

 Mode:                10                     11                     12
 Frequency:       972.31                1071.30                1099.27
 Force Cnst:      0.6908                 0.8714                 0.7902
 Red. Mass:       1.2403                 1.2886                 1.1098
 IR Active:          YES                    YES                    YES
 IR Intens:       16.916                  9.973                  0.845
 Raman Active:       YES                    YES                    YES
               X      Y      Z        X      Y      Z        X      Y      Z
 C         -0.005 -0.053 -0.003   -0.135  0.006  0.077   -0.006  0.020 -0.028
 C          0.052 -0.008  0.065    0.017 -0.020 -0.007    0.022 -0.039 -0.009
 C         -0.079 -0.001 -0.067    0.018  0.017  0.003   -0.029 -0.061  0.038
 H          0.296  0.361  0.133    0.028  0.019  0.005   -0.165  0.414  0.172
 I         -0.001  0.000 -0.002    0.000  0.000 -0.000    0.000 -0.000 -0.000
 Br         0.005 -0.000  0.005   -0.000 -0.000 -0.001   -0.001 -0.000 -0.001
 H         -0.187  0.444 -0.167    0.077 -0.001 -0.001    0.390  0.565 -0.208
 H          0.404 -0.050 -0.317    0.531  0.070 -0.390   -0.287  0.080  0.246
 H         -0.356 -0.058  0.295    0.573 -0.122 -0.431    0.252 -0.090 -0.166
 TransDip  -0.002  0.131 -0.017    0.049 -0.002 -0.089    0.005  0.026 -0.013

 Mode:                13                     14                     15
 Frequency:      1106.11                1218.02                1232.63
 Force Cnst:      0.9141                 1.0188                 1.5104
 Red. Mass:       1.2681                 1.1655                 1.6872
 IR Active:          YES                    YES                    YES
 IR Intens:        6.406                 83.777                  3.768
 Raman Active:       YES                    YES                    YES
               X      Y      Z        X      Y      Z        X      Y      Z
 C         -0.048  0.002 -0.095    0.038 -0.000  0.066    0.012  0.124  0.014
 C         -0.022  0.051  0.064   -0.067 -0.037 -0.032   -0.045 -0.072  0.128
 C          0.006 -0.028  0.065   -0.030  0.027 -0.006    0.021 -0.061 -0.135
 H          0.559 -0.425 -0.198    0.628  0.502 -0.004   -0.405 -0.085  0.216
 I         -0.001  0.000 -0.001   -0.001 -0.000 -0.002    0.001  0.000  0.001
 Br        -0.002  0.000 -0.003   -0.001  0.000 -0.002   -0.003  0.001 -0.002
 H          0.448  0.099 -0.050    0.341 -0.401  0.035    0.600 -0.286 -0.209
 H          0.086  0.314  0.076   -0.092 -0.144  0.043    0.241  0.171 -0.143
 H         -0.042 -0.314  0.138    0.042  0.159 -0.055   -0.221  0.241  0.145
 TransDip  -0.003 -0.021 -0.078   -0.286 -0.025 -0.057   -0.010  0.059 -0.017

 Mode:                16                     17                     18
 Frequency:      1300.03                1469.07                3127.86
 Force Cnst:      2.0835                 1.5065                 6.0747
 Red. Mass:       2.0924                 1.1848                 1.0539
 IR Active:          YES                    YES                    YES
 IR Intens:       13.115                 10.727                  1.798
 Raman Active:       YES                    YES                    YES
               X      Y      Z        X      Y      Z        X      Y      Z
 C          0.005 -0.113  0.006   -0.005 -0.114 -0.002   -0.005 -0.064 -0.003
 C          0.155  0.080 -0.055    0.028  0.007 -0.024    0.002  0.001  0.000
 C         -0.187  0.120  0.055   -0.031  0.011  0.024   -0.002  0.001  0.000
 H         -0.421 -0.074 -0.002   -0.027  0.008 -0.016   -0.001  0.007 -0.017
 I          0.000 -0.000  0.001    0.000  0.000  0.000    0.000  0.000 -0.000
 Br         0.001 -0.001 -0.002    0.000 -0.000 -0.000   -0.000  0.000  0.000
 H          0.656 -0.310  0.017    0.036  0.004  0.017    0.001  0.005  0.016
 H          0.037 -0.286 -0.152    0.287  0.545  0.336   -0.355  0.383 -0.451
 H         -0.086 -0.231  0.153   -0.224  0.580 -0.320    0.410  0.345  0.481
 TransDip  -0.057  0.100 -0.013   -0.008  0.105 -0.002   -0.008 -0.042  0.001

 Mode:                19                     20                     21
 Frequency:      3204.81                3207.54                3218.28
 Force Cnst:      6.6287                 6.6396                 6.7567
 Red. Mass:       1.0954                 1.0953                 1.1072
 IR Active:          YES                    YES                    YES
 IR Intens:        1.918                  0.707                  0.118
 Raman Active:       YES                    YES                    YES
               X      Y      Z        X      Y      Z        X      Y      Z
 C          0.028 -0.005  0.035    0.020  0.002  0.025   -0.052  0.005 -0.064
 C         -0.013  0.023 -0.071    0.003 -0.010  0.028   -0.006  0.008 -0.028
 C         -0.004 -0.003 -0.013   -0.012 -0.021 -0.074   -0.007 -0.009 -0.035
 H          0.166 -0.256  0.821   -0.066  0.099 -0.307    0.064 -0.105  0.329
 I          0.000 -0.000  0.000   -0.000 -0.000 -0.000    0.000  0.000  0.000
 Br         0.000  0.000  0.000    0.000  0.000  0.000    0.000 -0.000  0.000
 H          0.028  0.040  0.160    0.167  0.222  0.843    0.078  0.110  0.407
 H         -0.170  0.187 -0.211   -0.104  0.123 -0.138    0.302 -0.345  0.384
 H         -0.168 -0.149 -0.197   -0.132 -0.111 -0.148    0.320  0.287  0.376
 TransDip  -0.023 -0.013  0.036   -0.013  0.022  0.008   -0.000  0.006  0.009

 STANDARD THERMODYNAMIC QUANTITIES AT   298.15 K  AND     1.00 ATM

   This Molecule has  0 Imaginary Frequencies
   Zero point vibrational energy:       38.353 kcal/mol

   Atom    1 Element C  Has Mass   12.00000
   Atom    2 Element C  Has Mass   12.00000
   Atom    3 Element C  Has Mass   12.00000
   Atom    4 Element H  Has Mass    1.00783
   Atom    5 Element I  Has Mass  126.90440
   Atom    6 Element Br Has Mass   78.91830
   Atom    7 Element H  Has Mass    1.00783
   Atom    8 Element H  Has Mass    1.00783
   Atom    9 Element H  Has Mass    1.00783
   Molecular Mass:   245.854020 amu
   Principal axes and moments of inertia in amu*Bohr^2:
                             1           2           3
    Eigenvalues --      255.05163  4232.69138  4403.94219
          X               0.99999     0.00345    -0.00111
          Y              -0.00345     0.99999     0.00010
          Z               0.00111    -0.00010     1.00000
   Rotational Symmetry Number is   1
   The Molecule is an Asymmetric Top
   Translational Enthalpy:        0.889 kcal/mol
   Rotational Enthalpy:           0.889 kcal/mol
   Vibrational Enthalpy:         40.229 kcal/mol
   gas constant (RT):             0.592 kcal/mol
   Translational Entropy:        42.399  cal/mol.K
   Rotational Entropy:           29.942  cal/mol.K
   Vibrational Entropy:          11.209  cal/mol.K

   Total Enthalpy:               42.599 kcal/mol
   Total Entropy:                83.551  cal/mol.K

 ======================================================================

 STANDARD THERMODYNAMIC QUANTITIES FOR ANHARMONIC VIBRATION -- TOSH

   Zero point vibrational energy: ************ kcal/mol

   Vibrational Enthalpy:       Infinity kcal/mol
   Vibrational Entropy:             NaN  cal/mol.K

   Total Enthalpy:             Infinity kcal/mol
   Total Entropy:                   NaN  cal/mol.K

 ======================================================================

 STANDARD THERMODYNAMIC QUANTITIES FOR ANHARMONIC VIBRATION -- VPT2

   Zero point vibrational energy: ************ kcal/mol

   Vibrational Enthalpy:       Infinity kcal/mol
   Vibrational Entropy:             NaN  cal/mol.K

   Total Enthalpy:             Infinity kcal/mol
   Total Entropy:                   NaN  cal/mol.K

 ======================================================================

Archival summary:
1\1\garfield\FREQ\ProcedureUnspecified\BasisUnspecified\1r134\taweetha\WedOct1002:27:032018WedOct1002:27:032018\0\\#,FREQ,ProcedureUnspecified,BasisUnspecified,\\0,1\I\C,1,2.1638\H,2,1.08028,1,109.059\C,2,1.48754,1,121.813,3,143.45,0\H,4,1.08012,2,120.055,1,3.69467,0\C,4,1.50535,2,60.3991,1,111.93,0\H,6,1.08352,4,116.648,2,-109.992,0\H,6,1.08384,4,118.88,2,105.281,0\Br,4,1.94004,2,118.935,1,-137.628,0\\\@

 Total job time:  131.66s(wall), 504.67s(cpu) 
 Wed Oct 10 02:27:03 2018

        *************************************************************
        *                                                           *
        *  Thank you very much for using Q-Chem.  Have a nice day.  *
        *                                                           *
        *************************************************************
