# Supplementary material for: Geometric and energetic data from ab initio calculations of haloethene, haloimine, halomethylenephosphine, haloiminophosphine, halodiazene, halodiphosphene and halocyclopropane
Source: Data Brief. 2019 Nov 2;27:104738. doi: 10.1016/j.dib.2019.104738 (PMC6861602; doi:10.1016/j.dib.2019.104738)
Supplement: Multimedia component 3 [file mmc3.zip › CCC/B3LYP/HICCCBrI.out]

Q-Chem Developer Version!
                  Welcome to Q-Chem
     A Quantum Leap Into The Future Of Chemistry


 Q-Chem 5.1, Q-Chem, Inc., Pleasanton, CA (2018)

 Yihan Shao,  Zhengting Gan,  E. Epifanovsky,  A. T. B. Gilbert,  M. Wormit,  
 J. Kussmann,  A. W. Lange,  A. Behn,  Jia Deng,  Xintian Feng,  D. Ghosh,  
 M. Goldey,  P. R. Horn,  L. D. Jacobson,  I. Kaliman,  T. Kus,  A. Landau,  
 Jie Liu,  E. I. Proynov,  R. M. Richard,  R. P. Steele,  E. J. Sundstrom,  
 H. L. Woodcock III,  P. M. Zimmerman,  D. Zuev,  B. Albrecht,  E. Alguire,  
 S. A. Baeppler,  D. Barton,  Z. Benda,  Y. A. Bernard,  E. J. Berquist,  
 K. B. Bravaya,  H. Burton,  D. Casanova,  Chun-Min Chang,  Yunqing Chen,  
 A. Chien,  K. D. Closser,  M. P. Coons,  S. Coriani,  S. Dasgupta,  
 A. L. Dempwolff,  M. Diedenhofen,  Hainam Do,  R. G. Edgar,  Po-Tung Fang,  
 S. Faraji,  S. Fatehi,  Qingguo Feng,  K. D. Fenk,  J. Fosso-Tande,  
 Qinghui Ge,  A. Ghysels,  G. Gidofalvi,  J. Gomes,  J. Gonthier,  A. Gunina,  
 D. Hait,  M. W. D. Hanson-Heine,  P. H. P. Harbach,  A. W. Hauser,  
 J. E. Herr,  E. G. Hohenstein,  Z. C. Holden,  Kerwin Hui,  B. C. Huynh,  
 T.-C. Jagau,  Hyunjun Ji,  B. Kaduk,  K. Khistyaev,  Jaehoon Kim,  
 P. Klunzinger,  K. Koh,  D. Kosenkov,  L. Koulias,  T. Kowalczyk,  
 C. M. Krauter,  A. Kunitsa,  Ka Un Lao,  A. Laurent,  K. V. Lawler,  
 Joonho Lee,  D. Lefrancois,  S. Lehtola,  D. S. Levine,  Yi-Pei Li,  
 You-Sheng Lin,  Fenglai Liu,  E. Livshits,  A. Luenser,  P. Manohar,  
 E. Mansoor,  S. F. Manzer,  Shan-Ping Mao,  Yuezhi Mao,  N. Mardirossian,  
 A. V. Marenich,  T. Markovich,  L. A. Martinez-Martinez,  S. A. Maurer,  
 N. J. Mayhall,  S. C. McKenzie,  J.-M. Mewes,  A. F. Morrison,  
 J. W. Mullinax,  K. Nanda,  T. S. Nguyen-Beck,  R. Olivares-Amaya,  
 J. A. Parkhill,  T. M. Perrine,  F. Plasser,  P. Pokhilko,  S. Prager,  
 A. Prociuk,  E. Ramos,  D. R. Rehn,  F. Rob,  M. Schneider,  N. Sergueev,  
 S. M. Sharada,  S. Sharma,  D. W. Small,  T. Stauch,  T. Stein,  
 Yu-Chuan Su,  A. J. W. Thom,  A. Tkatchenko,  T. Tsuchimochi,  N. M. Tubman,  
 L. Vogt,  M. L. Vidal,  O. Vydrov,  M. A. Watson,  J. Wenzel,  
 M. de Wergifosse,  T. A. Wesolowski,  A. White,  J. Witte,  A. Yamada,  
 Jun Yang,  K. Yao,  S. Yeganeh,  S. R. Yost,  Zhi-Qiang You,  A. Zech,  
 Igor Ying Zhang,  Xing Zhang,  Yan Zhao,  Ying Zhu,  B. R. Brooks,  
 G. K. L. Chan,  C. J. Cramer,  M. S. Gordon,  W. J. Hehre,  A. Klamt,  
 M. W. Schmidt,  C. D. Sherrill,  D. G. Truhlar,  A. Aspuru-Guzik,  R. Baer,  
 A. T. Bell,  N. A. Besley,  Jeng-Da Chai,  A. E. DePrince, III,  
 R. A. DiStasio Jr.,  A. Dreuw,  B. D. Dunietz,  T. R. Furlani,  
 Chao-Ping Hsu,  Yousung Jung,  Jing Kong,  D. S. Lambrecht,  WanZhen Liang,  
 C. Ochsenfeld,  V. A. Rassolov,  L. V. Slipchenko,  J. E. Subotnik,  
 T. Van Voorhis,  J. M. Herbert,  A. I. Krylov,  P. M. W. Gill,  M. Head-Gordon

 Contributors to earlier versions of Q-Chem not listed above: 
 R. D. Adamson,  B. Austin,  J. Baker,  G. J. O. Beran,  K. Brandhorst,  
 S. T. Brown,  E. F. C. Byrd,  A. K. Chakraborty,  C.-L. Cheng,  
 Siu Hung Chien,  D. M. Chipman,  D. L. Crittenden,  H. Dachsel,  
 R. J. Doerksen,  A. D. Dutoi,  L. Fusti-Molnar,  W. A. Goddard III,  
 A. Golubeva-Zadorozhnaya,  S. R. Gwaltney,  G. Hawkins,  A. Heyden,  
 S. Hirata,  G. Kedziora,  F. J. Keil,  C. Kelley,  Jihan Kim,  R. A. King,  
 R. Z. Khaliullin,  P. P. Korambath,  W. Kurlancheek,  A. M. Lee,  M. S. Lee,  
 S. V. Levchenko,  Ching Yeh Lin,  D. Liotard,  R. C. Lochan,  I. Lotan,  
 P. E. Maslen,  N. Nair,  D. P. O'Neill,  D. Neuhauser,  E. Neuscamman,  
 C. M. Oana,  R. Olson,  B. Peters,  R. Peverati,  P. A. Pieniazek,  
 Y. M. Rhee,  J. Ritchie,  M. A. Rohrdanz,  E. Rosta,  N. J. Russ,  
 H. F. Schaefer III,  N. E. Schultz,  N. Shenvi,  A. C. Simmonett,  A. Sodt,  
 D. Stuck,  K. S. Thanthiriwatte,  V. Vanovschi,  Tao Wang,  A. Warshel,  
 C. F. Williams,  Q. Wu,  X. Xu,  W. Zhang

 Please cite Q-Chem as follows:
 Y. Shao et al., Mol. Phys. 113, 184-215 (2015)
 DOI: 10.1080/00268976.2014.952696

 Q-Chem 5.1.1 for Intel X86 EM64T Linux

 Parts of Q-Chem use Armadillo 8.300.2 (Tropical Shenanigans).
 http://arma.sourceforge.net/

 Q-Chem begins on Wed Oct 10 02:41:16 2018  

Host: 
0

     Scratch files written to /scratch/taweetham/qchem23752//
Input Ideriv = 2
Curr. Ideriv = -1
Max.  Ideriv = 2

Checking the input file for inconsistencies... 	...done.

--------------------------------------------------------------
User input:
--------------------------------------------------------------
$molecule
0 1
C 
C 1 CC 
C 2 CC 1 60.0
H 2 CH 1 ANG  3 pDHA
I 2 CI 1 ANG  3 mDHA
Br 3 CBr 1 ANG  2 mDHA
I 3 CI 1 ANG  2 pDHA
H 1 CH 2 ANG  3 pDHA
H 1 CH 2 ANG  3 mDHA

CC=1.54
CH=1.09
CF=1.35
CCl=1.77
CBr=1.94
CI=2.14
ANG=118.0
pDHA=107.9
mDHA=-107.9
$end

$rem
   job_type	optimization
   basis	6-311++g**
   method	b3lyp
   mem_total	32000
$end

--------------------------------------------------------------
 ----------------------------------------------------------------
             Standard Nuclear Orientation (Angstroms)
    I     Atom           X                Y                Z
 ----------------------------------------------------------------
    1      C      -0.2288894518    -1.0731791793    -1.6349556689
    2      C       0.4181340978    -1.3664930768    -0.2686001209
    3      C      -0.8254620986    -0.4621296785    -0.3534254958
    4      H       0.2973019496    -2.3652181217     0.1509804752
    5      I       2.3008824622    -0.4482882011     0.1693021544
    6      Br     -2.5123732694    -1.1693221859     0.2929563257
    7      I      -0.5663031840     1.6367758752    -0.0262678369
    8      H       0.3000837807    -0.4105658266    -2.3199599493
    9      H      -0.7797183288    -1.8769746633    -2.1234230355
 ----------------------------------------------------------------
 Molecular Point Group                 C1    NOp =  1
 Largest Abelian Subgroup              C1    NOp =  1
 Nuclear Repulsion Energy =  1527.7112102979 hartrees
 There are       81 alpha and       81 beta electrons
 Requested basis set is 6-311++G(d,p)
 There are 100 shells and 259 basis functions

 Total QAlloc Memory Limit  32000 MB
 Mega-Array Size       188 MB
 MEM_STATIC part       192 MB
 A cutoff of  1.0D-11 yielded   3835 shell pairs
 There are     26907 function pairs (     30230 Cartesian)

 -------------------------------------------------------
 OpenMP Integral Computing Module                       
 Release: version 1.0, May 2013, Q-Chem Inc. Pittsburgh 
 -------------------------------------------------------
 Integral Job Info:
 Integral job number is                      11
 Integral operator is                         1
 short-range coefficients                     0
 long-range coefficients              100000000
 Omega coefficients                           0
 if combine SR and LR in K                    0
 Integral screening is                        0
 Integral computing path is                   2
 max size of driver memory is            800000
 size of driver memory is                593474
 size of scratch memory is             29623520
 max col of scratch BK array               1296
 max len of scratch array in speh3          155
 max len of scratch index in speh4           18
 max int batch size is                      520
 min int batch size is                       52
 fixed nKL is                                45
 max L of basis functions is                  2
 order of int derivative is                   0
 number of shells is                        100
 number of basis is                         275
 number of cartesian basis is               275
 number of contracted shell pairs          3835
 number of primitive shell pairs           7822
 maxK2 (contraction) of shell pair           36
 max number of K2 of shell pair               1
 max number of CS2 of shell pair            575
 max number of PS2 of shell pair            575
 mem total for path MDJ                  552988
 -------------------------------------------------------
 Smallest overlap matrix eigenvalue = 5.34E-05

 Scale SEOQF with 1.000000e-01/1.000000e-01/1.000000e-01

 Standard Electronic Orientation quadrupole field applied
 Nucleus-field energy     =     0.0000000317 hartrees
 Guess from superposition of atomic densities
 Warning:  Energy on first SCF cycle will be non-variational
 SAD guess density has 162.000000 electrons

 -----------------------------------------------------------------------
  General SCF calculation program by
  Eric Jon Sundstrom, Paul Horn, Yuezhi Mao, Dmitri Zuev, Alec White,
  David Stuck, Shaama M.S., Shane Yost, Joonho Lee, David Small,
  Daniel Levine, Susi Lehtola, Hugh Burton, Evgeny Epifanovsky
 -----------------------------------------------------------------------
 Exchange:     0.2000 Hartree-Fock + 0.0800 Slater + 0.7200 B88
 Correlation:  0.1900 VWN1RPA + 0.8100 LYP
 Using SG-1 standard quadrature grid
 using 4 threads for integral computing
 -------------------------------------------------------
 OpenMP Integral computing Module                
 Release: version 2.0, May 2017, Q-Chem Inc. Pleasanton 
 -------------------------------------------------------
 -------------------------------------------------------
 OpenMP BLAS3 based DFT computing Module                
 Release: version 1.0, May 2013, Q-Chem Inc. Pittsburgh 
 -------------------------------------------------------
 A restricted SCF calculation will be
 performed using DIIS
 SCF converges when DIIS error is below 1.0e-08
 ---------------------------------------
  Cycle       Energy         DIIS error
 ---------------------------------------
    1  -16530.0722827939      3.31e-02  
    2  -16529.2360041848      2.64e-03  
    3  -16529.1899046855      3.40e-03  
    4  -16529.2782344302      6.34e-04  
    5  -16529.2814667656      2.88e-04  
    6  -16529.2821257003      8.89e-05  
    7  -16529.2821821451      2.97e-05  
    8  -16529.2821892071      6.14e-06  
    9  -16529.2821895289      1.15e-06  
   10  -16529.2821895415      3.02e-07  
   11  -16529.2821895425      6.83e-08  
   12  -16529.2821895425      2.05e-08  
   13  -16529.2821895425      6.51e-09  Convergence criterion met
 ---------------------------------------
 SCF time:   CPU 76.35s  wall 20.00s 
 SCF   energy in the final basis set =   -16529.2821895425
 Total energy in the final basis set =   -16529.2821895425

 --------------------------------------------------------------

                    Orbital Energies (a.u.)
 --------------------------------------------------------------

 Alpha MOs
 -- Occupied --
***************-482.847-176.309-176.307-165.713-165.711-165.710
*******-165.709-165.709 -62.500 -56.321 -56.316 -56.316 -35.805
-35.804 -31.299 -31.297 -31.292 -31.292 -31.291 -31.291 -22.949
-22.948 -22.948 -22.948 -22.946 -22.946 -22.943 -22.943 -22.942
-22.942 -10.301 -10.261 -10.225  -8.709  -6.541  -6.527  -6.526
 -6.355  -6.353  -4.768  -4.766  -4.752  -4.752  -4.751  -4.751
 -2.652  -2.648  -2.647  -2.636  -2.636  -2.034  -2.031  -2.029
 -2.028  -2.027  -2.027  -2.015  -2.015  -2.014  -2.014  -0.911
 -0.800  -0.688  -0.684  -0.620  -0.564  -0.510  -0.472  -0.402
 -0.388  -0.381  -0.361  -0.311  -0.303  -0.287  -0.273  -0.264
 -0.251
 -- Virtual --
 -0.083  -0.064  -0.020  -0.002   0.016   0.022   0.031   0.047
  0.060   0.067   0.070   0.075   0.083   0.091   0.105   0.109
  0.117   0.124   0.128   0.138   0.153   0.157   0.160   0.185
  0.195   0.200   0.213   0.218   0.242   0.242   0.245   0.262
  0.265   0.282   0.358   0.386   0.388   0.398   0.414   0.424
  0.434   0.437   0.447   0.456   0.461   0.467   0.491   0.508
  0.514   0.537   0.541   0.556   0.569   0.596   0.598   0.615
  0.641   0.650   0.658   0.676   0.707   0.711   0.735   0.782
  0.787   0.827   0.882   0.896   0.965   1.054   1.221   1.244
  1.289   1.312   1.336   1.357   1.363   1.377   1.416   1.435
  1.491   1.524   1.564   1.570   1.619   1.665   1.702   1.761
  1.783   1.814   1.885   1.950   1.973   2.032   2.054   2.098
  2.135   2.185   2.208   2.228   2.465   2.506   2.567   2.651
  2.678   2.745   2.788   2.802   2.908   3.021   3.160   3.387
  3.681   3.744   3.956   3.981   3.983   3.999   4.005   4.034
  4.066   4.078   4.095   4.107   4.124   4.214   4.219   4.258
  4.283   4.390   4.430   4.469   5.988   6.028   6.037   6.076
  6.082   6.135   6.658   7.566   7.593   7.683  23.535  23.707
 23.814  27.863  27.897  28.338  28.364  28.371  28.390  28.392
 28.417  28.535  28.544  28.548  28.560  28.575  28.589  28.603
 28.618  28.687  28.707  47.924 127.883 127.903 127.908 127.931
127.940 127.960 151.662 151.691 289.761 289.785 289.9041020.719
*******1901.856
 --------------------------------------------------------------

          Ground-State Mulliken Net Atomic Charges

     Atom                 Charge (a.u.)
  ----------------------------------------
      1 C                    -0.483042
      2 C                    -0.274204
      3 C                     0.017569
      4 H                     0.220990
      5 I                     0.086784
      6 Br                   -0.045918
      7 I                     0.121717
      8 H                     0.175040
      9 H                     0.181064
  ----------------------------------------
  Sum of atomic charges =     0.000000

 -----------------------------------------------------------------
                    Cartesian Multipole Moments
 -----------------------------------------------------------------
    Charge (ESU x 10^10)
                 0.0000
    Dipole Moment (Debye)
         X       0.2899      Y      -0.9258      Z      -1.1631
       Tot       1.5146
    Quadrupole Moments (Debye-Ang)
        XX     -96.1141     XY       2.8001     YY     -89.4073
        XZ       0.3430     YZ       1.8464     ZZ     -92.4354
    Octopole Moments (Debye-Ang^2)
       XXX       6.1180    XXY      10.3827    XYY      -1.2752
       YYY      23.7471    XXZ      11.7313    XYZ      -0.2720
       YYZ       6.1924    XZZ      -0.6073    YZZ       2.9243
       ZZZ       8.2935
    Hexadecapole Moments (Debye-Ang^3)
      XXXX   -1742.2624   XXXY      48.3431   XXYY    -459.6969
      XYYY       7.2221   YYYY    -842.7188   XXXZ      -7.8661
      XXYZ      -8.9813   XYYZ      -0.9176   YYYZ      -8.6564
      XXZZ    -352.2937   XYZZ       7.8537   YYZZ    -194.3671
      XZZZ      -4.4807   YZZZ      -7.6450   ZZZZ    -258.6754
 -----------------------------------------------------------------
 Calculating analytic gradient of the SCF energy
 Gradient of SCF Energy
            1           2           3           4           5           6
    1   0.0014605   0.0201136  -0.0188070  -0.0022549  -0.0113956  -0.0018112
    2  -0.0019666  -0.0099287   0.0136934  -0.0063100   0.0119010   0.0014491
    3  -0.0172800   0.0142358   0.0146355  -0.0002798  -0.0034471   0.0001109
            7           8           9
    1   0.0108737   0.0032234  -0.0014024
    2  -0.0081842   0.0013996  -0.0020536
    3  -0.0002160  -0.0041080  -0.0036514
 Max gradient component =       2.011E-02
 RMS gradient           =       9.297E-03
 Gradient time:  CPU 19.46 s  wall 4.94 s
 Geometry Optimization Parameters
   NAtoms,    NIC,     NZ,  NCons,   NDum,   NFix, NCnnct, MaxDiis
        9      69       9       0       0       0       0       0


** GEOMETRY OPTIMIZATION IN DELOCALIZED INTERNAL COORDINATES **
   Searching for a Minimum

   Optimization Cycle:   1

                       Coordinates (Angstroms)
     ATOM                X               Y               Z
      1  C        -0.2288894518   -1.0731791793   -1.6349556689
      2  C         0.4181340978   -1.3664930768   -0.2686001209
      3  C        -0.8254620986   -0.4621296785   -0.3534254958
      4  H         0.2973019496   -2.3652181217    0.1509804752
      5  I         2.3008824622   -0.4482882011    0.1693021544
      6  Br       -2.5123732694   -1.1693221859    0.2929563257
      7  I        -0.5663031840    1.6367758752   -0.0262678369
      8  H         0.3000837807   -0.4105658266   -2.3199599493
      9  H        -0.7797183288   -1.8769746633   -2.1234230355
   Point Group: c1    Number of degrees of freedom:    21


   Energy is -16529.282189542


 Attempting to Generate Delocalized Internal Coordinates

 21 Hessian modes will be used to form the next step
  Hessian Eigenvalues:
     0.016341    0.020947    0.023307    0.030304    0.030782    0.032544
     0.083421    0.087153    0.090379    0.107532    0.108095    0.108095
     0.134223    0.138421    0.175927    0.253751    0.264506    0.285189
     0.348126    0.348126    0.348126

 Minimum Search - Taking Simple RFO Step
 Searching for Lamda that Minimizes Along All modes
 Value Taken    Lamda =  -0.01673342
 Calculated Step too Large.  Step scaled by  0.702892
 Step Taken.  Stepsize is  0.300000

                             Maximum     Tolerance    Cnvgd?
         Gradient           0.039224      0.000300      NO
         Displacement       0.234602      0.001200      NO
         Energy change     *********      0.000001      NO


 New Cartesian Coordinates Obtained by Inverse Iteration

 Displacement from previous Coordinates is:  0.536260
 ----------------------------------------------------------------
             Standard Nuclear Orientation (Angstroms)
    I     Atom           X                Y                Z
 ----------------------------------------------------------------
    1      C      -0.2177970987    -1.0466135887    -1.6136559415
    2      C       0.4236805501    -1.3467616245    -0.2630538927
    3      C      -0.8151851227    -0.4443301233    -0.3513397093
    4      H       0.2758907168    -2.3361120854     0.1542751384
    5      I       2.4092524523    -0.6136125457     0.1525464805
    6      Br     -2.4783961520    -1.2081146402     0.2859349501
    7      I      -0.7220979828     1.6976967468    -0.0896687556
    8      H       0.2989721860    -0.3850972121    -2.3008778425
    9      H      -0.7706635913    -1.8524499849    -2.0875535794
 ----------------------------------------------------------------
 Molecular Point Group                 C1    NOp =  1
 Largest Abelian Subgroup              C1    NOp =  1
 Nuclear Repulsion Energy =  1485.6723946372 hartrees
 There are       81 alpha and       81 beta electrons
 Applying Cartesian multipole field
    Component          Value
    ---------          -----
     (2,0,0)        1.00000E-11
     (0,2,0)        2.00000E-11
     (0,0,2)       -3.00000E-11
 Nucleus-field energy     =     0.0000000345 hartrees
 Requested basis set is 6-311++G(d,p)
 There are 100 shells and 259 basis functions
 A cutoff of  1.0D-11 yielded   3832 shell pairs
 There are     26896 function pairs (     30217 Cartesian)
 Smallest overlap matrix eigenvalue = 5.22E-05
 Guess MOs from SCF MO coefficient file

 -----------------------------------------------------------------------
  General SCF calculation program by
  Eric Jon Sundstrom, Paul Horn, Yuezhi Mao, Dmitri Zuev, Alec White,
  David Stuck, Shaama M.S., Shane Yost, Joonho Lee, David Small,
  Daniel Levine, Susi Lehtola, Hugh Burton, Evgeny Epifanovsky
 -----------------------------------------------------------------------
 Exchange:     0.2000 Hartree-Fock + 0.0800 Slater + 0.7200 B88
 Correlation:  0.1900 VWN1RPA + 0.8100 LYP
 Using SG-1 standard quadrature grid
 using 4 threads for integral computing
 -------------------------------------------------------
 OpenMP Integral computing Module                
 Release: version 2.0, May 2017, Q-Chem Inc. Pleasanton 
 -------------------------------------------------------
 -------------------------------------------------------
 OpenMP BLAS3 based DFT computing Module                
 Release: version 1.0, May 2013, Q-Chem Inc. Pittsburgh 
 -------------------------------------------------------
 A restricted SCF calculation will be
 performed using DIIS
 SCF converges when DIIS error is below 1.0e-08
 ---------------------------------------
  Cycle       Energy         DIIS error
 ---------------------------------------
    1  -16529.2823613990      6.50e-04  
    2  -16529.2876276401      2.29e-04  
    3  -16529.2877940234      1.91e-04  
    4  -16529.2880794660      8.10e-05  
    5  -16529.2881364334      1.55e-05  
    6  -16529.2881383776      7.79e-06  
    7  -16529.2881387881      1.34e-06  
    8  -16529.2881387993      7.78e-07  
    9  -16529.2881388033      1.22e-07  
   10  -16529.2881388036      5.51e-08  
   11  -16529.2881388036      1.36e-08  
   12  -16529.2881388038      4.74e-09  Convergence criterion met
 ---------------------------------------
 SCF time:   CPU 73.77s  wall 19.00s 
 SCF   energy in the final basis set =   -16529.2881388038
 Total energy in the final basis set =   -16529.2881388038

 --------------------------------------------------------------

                    Orbital Energies (a.u.)
 --------------------------------------------------------------

 Alpha MOs
 -- Occupied --
***************-482.847-176.311-176.308-165.715-165.712-165.712
*******-165.710-165.710 -62.500 -56.321 -56.316 -56.316 -35.807
-35.805 -31.301 -31.298 -31.294 -31.294 -31.292 -31.292 -22.951
-22.950 -22.950 -22.949 -22.947 -22.947 -22.945 -22.945 -22.943
-22.943 -10.302 -10.261 -10.223  -8.709  -6.541  -6.527  -6.527
 -6.357  -6.354  -4.770  -4.767  -4.754  -4.754  -4.752  -4.752
 -2.652  -2.648  -2.647  -2.636  -2.636  -2.035  -2.032  -2.030
 -2.030  -2.028  -2.028  -2.017  -2.017  -2.015  -2.015  -0.917
 -0.800  -0.690  -0.680  -0.621  -0.566  -0.512  -0.474  -0.398
 -0.390  -0.383  -0.361  -0.311  -0.300  -0.283  -0.271  -0.268
 -0.262
 -- Virtual --
 -0.085  -0.068  -0.023  -0.002   0.016   0.022   0.030   0.050
  0.060   0.067   0.070   0.075   0.083   0.090   0.104   0.109
  0.118   0.124   0.129   0.138   0.151   0.158   0.158   0.188
  0.196   0.206   0.217   0.222   0.231   0.239   0.244   0.257
  0.268   0.282   0.371   0.386   0.391   0.395   0.413   0.421
  0.440   0.441   0.448   0.457   0.463   0.464   0.493   0.503
  0.517   0.532   0.541   0.547   0.561   0.595   0.599   0.616
  0.643   0.649   0.660   0.684   0.697   0.710   0.734   0.762
  0.786   0.833   0.884   0.907   0.959   1.062   1.224   1.243
  1.300   1.322   1.333   1.350   1.357   1.372   1.412   1.437
  1.495   1.522   1.550   1.578   1.619   1.663   1.708   1.770
  1.787   1.822   1.892   1.967   1.981   2.037   2.057   2.107
  2.146   2.190   2.211   2.225   2.469   2.517   2.571   2.660
  2.679   2.753   2.798   2.805   2.921   3.043   3.175   3.407
  3.691   3.757   3.970   3.971   3.988   3.995   4.007   4.032
  4.059   4.080   4.090   4.108   4.125   4.206   4.234   4.249
  4.284   4.389   4.419   4.459   6.022   6.026   6.033   6.053
  6.087   6.096   6.657   7.568   7.596   7.685  23.548  23.719
 23.837  27.850  27.893  28.360  28.362  28.367  28.382  28.387
 28.391  28.538  28.540  28.551  28.552  28.576  28.580  28.600
 28.615  28.678  28.705  47.925 127.900 127.901 127.906 127.916
127.941 127.942 151.649 151.686 289.763 289.789 289.9061020.720
*******1901.850
 --------------------------------------------------------------

          Ground-State Mulliken Net Atomic Charges

     Atom                 Charge (a.u.)
  ----------------------------------------
      1 C                    -0.460882
      2 C                    -0.272275
      3 C                     0.014937
      4 H                     0.215064
      5 I                     0.082440
      6 Br                   -0.056575
      7 I                     0.120105
      8 H                     0.176974
      9 H                     0.180211
  ----------------------------------------
  Sum of atomic charges =     0.000000

 -----------------------------------------------------------------
                    Cartesian Multipole Moments
 -----------------------------------------------------------------
    Charge (ESU x 10^10)
                 0.0000
    Dipole Moment (Debye)
         X       0.2031      Y      -0.9042      Z      -1.1987
       Tot       1.5152
    Quadrupole Moments (Debye-Ang)
        XX     -95.6800     XY       1.9619     YY     -89.5333
        XZ       0.2800     YZ       1.5477     ZZ     -92.5792
    Octopole Moments (Debye-Ang^2)
       XXX      11.6616    XXY      12.1778    XYY      -3.5305
       YYY      35.4926    XXZ      13.9487    XYZ      -0.5607
       YYZ       7.9724    XZZ       0.0242    YZZ       6.3718
       ZZZ      15.2627
    Hexadecapole Moments (Debye-Ang^3)
      XXXX   -1827.5052   XXXY     101.5222   XXYY    -488.2984
      XYYY      63.0707   YYYY    -907.9148   XXXZ      -9.2667
      XXYZ      -5.9450   XYYZ      -2.8666   YYYZ       1.7374
      XXZZ    -369.4826   XYZZ      27.9181   YYZZ    -206.5600
      XZZZ      -8.2846   YZZZ       4.2937   ZZZZ    -256.1040
 -----------------------------------------------------------------
 Calculating analytic gradient of the SCF energy
 Gradient of SCF Energy
            1           2           3           4           5           6
    1   0.0030965   0.0116891  -0.0161546  -0.0007406   0.0006007   0.0007118
    2   0.0023719  -0.0097494   0.0090073  -0.0026875   0.0019350   0.0020639
    3  -0.0103442   0.0081594   0.0091982  -0.0013842  -0.0004402  -0.0014003
            7           8           9
    1   0.0007668   0.0008099  -0.0007796
    2  -0.0018318  -0.0003497  -0.0007597
    3  -0.0015772  -0.0021692  -0.0000423
 Max gradient component =       1.615E-02
 RMS gradient           =       5.712E-03
 Gradient time:  CPU 19.17 s  wall 4.86 s
 Geometry Optimization Parameters
   NAtoms,    NIC,     NZ,  NCons,   NDum,   NFix, NCnnct, MaxDiis
        9      69       9       0       0       0       0       0

 Cartesian Hessian Update
 Hessian Updated using BFGS Update


** GEOMETRY OPTIMIZATION IN DELOCALIZED INTERNAL COORDINATES **
   Searching for a Minimum

   Optimization Cycle:   2

                       Coordinates (Angstroms)
     ATOM                X               Y               Z
      1  C        -0.2177970987   -1.0466135887   -1.6136559415
      2  C         0.4236805501   -1.3467616245   -0.2630538927
      3  C        -0.8151851227   -0.4443301233   -0.3513397093
      4  H         0.2758907168   -2.3361120854    0.1542751384
      5  I         2.4092524523   -0.6136125457    0.1525464805
      6  Br       -2.4783961520   -1.2081146402    0.2859349501
      7  I        -0.7220979828    1.6976967468   -0.0896687556
      8  H         0.2989721860   -0.3850972121   -2.3008778425
      9  H        -0.7706635913   -1.8524499849   -2.0875535794
   Point Group: c1    Number of degrees of freedom:    21


   Energy is -16529.288138804

 Hessian Updated using BFGS Update

 20 Hessian modes will be used to form the next step
  Hessian Eigenvalues:
     0.016290    0.020953    0.023265    0.030296    0.030878    0.042005
     0.085993    0.087503    0.090286    0.106515    0.107872    0.111089
     0.134229    0.148133    0.177546    0.251800    0.265815    0.298429
     0.348008    0.348252

 Minimum Search - Taking Simple RFO Step
 Searching for Lamda that Minimizes Along All modes
 Value Taken    Lamda =  -0.00191159
 Step Taken.  Stepsize is  0.161937

                             Maximum     Tolerance    Cnvgd?
         Gradient           0.010117      0.000300      NO
         Displacement       0.083051      0.001200      NO
         Energy change     -0.005949      0.000001      NO


 New Cartesian Coordinates Obtained by Inverse Iteration

 Displacement from previous Coordinates is:  0.160793
 ----------------------------------------------------------------
             Standard Nuclear Orientation (Angstroms)
    I     Atom           X                Y                Z
 ----------------------------------------------------------------
    1      C      -0.2174006469    -1.0485682259    -1.6204648682
    2      C       0.4137097346    -1.3313474201    -0.2787571178
    3      C      -0.8035986273    -0.4449142183    -0.3758406659
    4      H       0.2495491202    -2.2965873086     0.1770568820
    5      I       2.4043261149    -0.6414945528     0.1578861755
    6      Br     -2.4467143233    -1.2370418019     0.2964159870
    7      I      -0.7260520850     1.7055201790    -0.0761853730
    8      H       0.2960946575    -0.3845680371    -2.3029562255
    9      H      -0.7662579871    -1.8563936723    -2.0905479461
 ----------------------------------------------------------------
 Molecular Point Group                 C1    NOp =  1
 Largest Abelian Subgroup              C1    NOp =  1
 Nuclear Repulsion Energy =  1485.1663153785 hartrees
 There are       81 alpha and       81 beta electrons
 Applying Cartesian multipole field
    Component          Value
    ---------          -----
     (2,0,0)        1.00000E-11
     (0,2,0)        2.00000E-11
     (0,0,2)       -3.00000E-11
 Nucleus-field energy     =     0.0000000346 hartrees
 Requested basis set is 6-311++G(d,p)
 There are 100 shells and 259 basis functions
 A cutoff of  1.0D-11 yielded   3837 shell pairs
 There are     26895 function pairs (     30208 Cartesian)
 Smallest overlap matrix eigenvalue = 4.96E-05
 Guess MOs from SCF MO coefficient file

 -----------------------------------------------------------------------
  General SCF calculation program by
  Eric Jon Sundstrom, Paul Horn, Yuezhi Mao, Dmitri Zuev, Alec White,
  David Stuck, Shaama M.S., Shane Yost, Joonho Lee, David Small,
  Daniel Levine, Susi Lehtola, Hugh Burton, Evgeny Epifanovsky
 -----------------------------------------------------------------------
 Exchange:     0.2000 Hartree-Fock + 0.0800 Slater + 0.7200 B88
 Correlation:  0.1900 VWN1RPA + 0.8100 LYP
 Using SG-1 standard quadrature grid
 using 4 threads for integral computing
 -------------------------------------------------------
 OpenMP Integral computing Module                
 Release: version 2.0, May 2017, Q-Chem Inc. Pleasanton 
 -------------------------------------------------------
 -------------------------------------------------------
 OpenMP BLAS3 based DFT computing Module                
 Release: version 1.0, May 2013, Q-Chem Inc. Pittsburgh 
 -------------------------------------------------------
 A restricted SCF calculation will be
 performed using DIIS
 SCF converges when DIIS error is below 1.0e-08
 ---------------------------------------
  Cycle       Energy         DIIS error
 ---------------------------------------
    1  -16529.2881881902      3.37e-04  
    2  -16529.2890582457      1.05e-04  
    3  -16529.2889746089      1.42e-04  
    4  -16529.2891483595      3.24e-05  
    5  -16529.2891574905      8.29e-06  
    6  -16529.2891579660      3.50e-06  
    7  -16529.2891580651      5.15e-07  
    8  -16529.2891580671      1.55e-07  
    9  -16529.2891580677      3.80e-08  
   10  -16529.2891580673      1.53e-08  
   11  -16529.2891580676      3.71e-09  Convergence criterion met
 ---------------------------------------
 SCF time:   CPU 66.55s  wall 17.00s 
 SCF   energy in the final basis set =   -16529.2891580676
 Total energy in the final basis set =   -16529.2891580676

 --------------------------------------------------------------

                    Orbital Energies (a.u.)
 --------------------------------------------------------------

 Alpha MOs
 -- Occupied --
***************-482.847-176.311-176.308-165.715-165.713-165.713
*******-165.710-165.710 -62.500 -56.320 -56.316 -56.316 -35.807
-35.805 -31.301 -31.298 -31.294 -31.294 -31.292 -31.292 -22.951
-22.950 -22.950 -22.949 -22.947 -22.947 -22.945 -22.945 -22.943
-22.943 -10.301 -10.258 -10.222  -8.708  -6.540  -6.526  -6.526
 -6.357  -6.354  -4.770  -4.766  -4.754  -4.754  -4.752  -4.752
 -2.651  -2.647  -2.647  -2.636  -2.636  -2.035  -2.032  -2.031
 -2.030  -2.028  -2.027  -2.017  -2.017  -2.015  -2.015  -0.926
 -0.800  -0.691  -0.679  -0.623  -0.566  -0.515  -0.476  -0.399
 -0.390  -0.384  -0.359  -0.311  -0.300  -0.282  -0.272  -0.268
 -0.263
 -- Virtual --
 -0.087  -0.068  -0.024  -0.002   0.016   0.023   0.031   0.053
  0.061   0.067   0.070   0.075   0.083   0.091   0.104   0.110
  0.118   0.125   0.130   0.139   0.150   0.158   0.159   0.188
  0.197   0.206   0.217   0.222   0.231   0.239   0.248   0.261
  0.273   0.285   0.371   0.386   0.390   0.396   0.412   0.422
  0.440   0.443   0.449   0.458   0.461   0.464   0.494   0.502
  0.516   0.531   0.544   0.547   0.563   0.595   0.602   0.617
  0.645   0.651   0.662   0.690   0.696   0.710   0.733   0.762
  0.787   0.838   0.886   0.908   0.964   1.062   1.222   1.241
  1.299   1.325   1.335   1.352   1.360   1.370   1.416   1.452
  1.501   1.528   1.553   1.579   1.621   1.664   1.707   1.787
  1.792   1.834   1.897   1.976   1.988   2.041   2.059   2.120
  2.154   2.195   2.214   2.232   2.475   2.523   2.576   2.666
  2.685   2.769   2.812   2.821   2.931   3.062   3.200   3.433
  3.697   3.766   3.969   3.972   3.987   3.996   4.008   4.031
  4.061   4.083   4.089   4.111   4.125   4.205   4.245   4.252
  4.286   4.393   4.420   4.457   6.023   6.028   6.033   6.051
  6.089   6.095   6.656   7.569   7.598   7.689  23.572  23.755
 23.858  27.850  27.892  28.360  28.363  28.368  28.380  28.386
 28.391  28.538  28.540  28.551  28.551  28.576  28.580  28.602
 28.614  28.679  28.704  47.925 127.900 127.902 127.906 127.914
127.939 127.943 151.649 151.684 289.764 289.790 289.9091020.720
*******1901.848
 --------------------------------------------------------------

          Ground-State Mulliken Net Atomic Charges

     Atom                 Charge (a.u.)
  ----------------------------------------
      1 C                    -0.464447
      2 C                    -0.277871
      3 C                     0.030810
      4 H                     0.215383
      5 I                     0.082676
      6 Br                   -0.060659
      7 I                     0.116832
      8 H                     0.177477
      9 H                     0.179800
  ----------------------------------------
  Sum of atomic charges =     0.000000

 -----------------------------------------------------------------
                    Cartesian Multipole Moments
 -----------------------------------------------------------------
    Charge (ESU x 10^10)
                 0.0000
    Dipole Moment (Debye)
         X       0.2104      Y      -0.8885      Z      -1.1967
       Tot       1.5053
    Quadrupole Moments (Debye-Ang)
        XX     -95.7714     XY       1.9073     YY     -89.6750
        XZ       0.3059     YZ       1.5909     ZZ     -92.3909
    Octopole Moments (Debye-Ang^2)
       XXX      11.6025    XXY      12.8551    XYY      -4.2372
       YYY      38.9236    XXZ      13.7036    XYZ      -0.5710
       YYZ       7.8639    XZZ      -0.3296    YZZ       7.2050
       ZZZ      13.5523
    Hexadecapole Moments (Debye-Ang^3)
      XXXX   -1809.4457   XXXY     103.2431   XXYY    -487.3656
      XYYY      68.1885   YYYY    -925.9627   XXXZ      -7.7765
      XXYZ      -6.6635   XYYZ      -3.2878   YYYZ       2.2063
      XXZZ    -365.5776   XYZZ      29.4996   YYZZ    -209.0924
      XZZZ      -7.7597   YZZZ       3.9387   ZZZZ    -257.5663
 -----------------------------------------------------------------
 Calculating analytic gradient of the SCF energy
 Gradient of SCF Energy
            1           2           3           4           5           6
    1   0.0032674   0.0017998  -0.0049505  -0.0011884  -0.0006902   0.0012860
    2   0.0033236  -0.0040236  -0.0004997   0.0008374   0.0003074   0.0003764
    3  -0.0002773  -0.0002668  -0.0000987  -0.0000428   0.0001940  -0.0005222
            7           8           9
    1   0.0010823  -0.0005701  -0.0000363
    2   0.0005648  -0.0007384  -0.0001479
    3  -0.0002640  -0.0000738   0.0013516
 Max gradient component =       4.950E-03
 RMS gradient           =       1.668E-03
 Gradient time:  CPU 18.89 s  wall 4.79 s
 Geometry Optimization Parameters
   NAtoms,    NIC,     NZ,  NCons,   NDum,   NFix, NCnnct, MaxDiis
        9      69       9       0       0       0       0       0

 Cartesian Hessian Update
 Hessian Updated using BFGS Update


** GEOMETRY OPTIMIZATION IN DELOCALIZED INTERNAL COORDINATES **
   Searching for a Minimum

   Optimization Cycle:   3

                       Coordinates (Angstroms)
     ATOM                X               Y               Z
      1  C        -0.2174006469   -1.0485682259   -1.6204648682
      2  C         0.4137097346   -1.3313474201   -0.2787571178
      3  C        -0.8035986273   -0.4449142183   -0.3758406659
      4  H         0.2495491202   -2.2965873086    0.1770568820
      5  I         2.4043261149   -0.6414945528    0.1578861755
      6  Br       -2.4467143233   -1.2370418019    0.2964159870
      7  I        -0.7260520850    1.7055201790   -0.0761853730
      8  H         0.2960946575   -0.3845680371   -2.3029562255
      9  H        -0.7662579871   -1.8563936723   -2.0905479461
   Point Group: c1    Number of degrees of freedom:    21


   Energy is -16529.289158068

 Hessian Updated using BFGS Update

 21 Hessian modes will be used to form the next step
  Hessian Eigenvalues:
     0.016651    0.020977    0.023729    0.030007    0.032137    0.042620
     0.078208    0.086395    0.090730    0.105903    0.109467    0.111321
     0.131305    0.142763    0.177932    0.258602    0.269137    0.294295
     0.348112    0.348143    0.351015

 Minimum Search - Taking Simple RFO Step
 Searching for Lamda that Minimizes Along All modes
 Value Taken    Lamda =  -0.00017981
 Step Taken.  Stepsize is  0.052125

                             Maximum     Tolerance    Cnvgd?
         Gradient           0.002272      0.000300      NO
         Displacement       0.026287      0.001200      NO
         Energy change     -0.001019      0.000001      NO


 New Cartesian Coordinates Obtained by Inverse Iteration

 Displacement from previous Coordinates is:  0.040107
 ----------------------------------------------------------------
             Standard Nuclear Orientation (Angstroms)
    I     Atom           X                Y                Z
 ----------------------------------------------------------------
    1      C      -0.2203902689    -1.0512349775    -1.6186462608
    2      C       0.4127718904    -1.3259062713    -0.2765539966
    3      C      -0.7999659772    -0.4439614996    -0.3744214067
    4      H       0.2555655573    -2.2932346426     0.1791119333
    5      I       2.4104965757    -0.6485638547     0.1520431064
    6      Br     -2.4520200960    -1.2345896069     0.2923739037
    7      I      -0.7344811690     1.7053189599    -0.0747474487
    8      H       0.2998983862    -0.3868528533    -2.2970891139
    9      H      -0.7682189408    -1.8563703120    -2.0954638687
 ----------------------------------------------------------------
 Molecular Point Group                 C1    NOp =  1
 Largest Abelian Subgroup              C1    NOp =  1
 Nuclear Repulsion Energy =  1483.4798599666 hartrees
 There are       81 alpha and       81 beta electrons
 Applying Cartesian multipole field
    Component          Value
    ---------          -----
     (2,0,0)        1.00000E-11
     (0,2,0)        2.00000E-11
     (0,0,2)       -3.00000E-11
 Nucleus-field energy     =     0.0000000348 hartrees
 Requested basis set is 6-311++G(d,p)
 There are 100 shells and 259 basis functions
 A cutoff of  1.0D-11 yielded   3837 shell pairs
 There are     26889 function pairs (     30200 Cartesian)
 Smallest overlap matrix eigenvalue = 4.86E-05
 Guess MOs from SCF MO coefficient file

 -----------------------------------------------------------------------
  General SCF calculation program by
  Eric Jon Sundstrom, Paul Horn, Yuezhi Mao, Dmitri Zuev, Alec White,
  David Stuck, Shaama M.S., Shane Yost, Joonho Lee, David Small,
  Daniel Levine, Susi Lehtola, Hugh Burton, Evgeny Epifanovsky
 -----------------------------------------------------------------------
 Exchange:     0.2000 Hartree-Fock + 0.0800 Slater + 0.7200 B88
 Correlation:  0.1900 VWN1RPA + 0.8100 LYP
 Using SG-1 standard quadrature grid
 using 4 threads for integral computing
 -------------------------------------------------------
 OpenMP Integral computing Module                
 Release: version 2.0, May 2017, Q-Chem Inc. Pleasanton 
 -------------------------------------------------------
 -------------------------------------------------------
 OpenMP BLAS3 based DFT computing Module                
 Release: version 1.0, May 2013, Q-Chem Inc. Pittsburgh 
 -------------------------------------------------------
 A restricted SCF calculation will be
 performed using DIIS
 SCF converges when DIIS error is below 1.0e-08
 ---------------------------------------
  Cycle       Energy         DIIS error
 ---------------------------------------
    1  -16529.2891947518      9.11e-05  
    2  -16529.2892680287      1.44e-05  
    3  -16529.2892685741      1.39e-05  
    4  -16529.2892700451      6.06e-06  
    5  -16529.2892703571      1.47e-06  
    6  -16529.2892703759      4.12e-07  
    7  -16529.2892703772      1.09e-07  
    8  -16529.2892703771      2.67e-08  
    9  -16529.2892703770      7.71e-09  Convergence criterion met
 ---------------------------------------
 SCF time:   CPU 54.47s  wall 15.00s 
 SCF   energy in the final basis set =   -16529.2892703770
 Total energy in the final basis set =   -16529.2892703770

 --------------------------------------------------------------

                    Orbital Energies (a.u.)
 --------------------------------------------------------------

 Alpha MOs
 -- Occupied --
***************-482.846-176.311-176.309-165.715-165.713-165.713
*******-165.710-165.710 -62.499 -56.320 -56.316 -56.316 -35.808
-35.805 -31.301 -31.298 -31.295 -31.295 -31.292 -31.292 -22.951
-22.950 -22.950 -22.949 -22.947 -22.947 -22.945 -22.945 -22.943
-22.943 -10.301 -10.258 -10.222  -8.708  -6.540  -6.526  -6.526
 -6.357  -6.354  -4.770  -4.767  -4.754  -4.754  -4.752  -4.752
 -2.651  -2.647  -2.646  -2.635  -2.635  -2.035  -2.032  -2.031
 -2.030  -2.028  -2.028  -2.017  -2.017  -2.015  -2.015  -0.927
 -0.799  -0.691  -0.680  -0.624  -0.566  -0.515  -0.476  -0.400
 -0.390  -0.384  -0.359  -0.311  -0.300  -0.282  -0.273  -0.268
 -0.263
 -- Virtual --
 -0.088  -0.069  -0.024  -0.002   0.016   0.022   0.031   0.054
  0.061   0.067   0.070   0.075   0.082   0.091   0.104   0.110
  0.118   0.125   0.130   0.139   0.150   0.158   0.159   0.188
  0.197   0.206   0.218   0.222   0.230   0.239   0.248   0.261
  0.273   0.286   0.371   0.386   0.390   0.396   0.412   0.423
  0.440   0.443   0.449   0.458   0.461   0.465   0.493   0.502
  0.516   0.530   0.545   0.548   0.562   0.596   0.602   0.618
  0.644   0.650   0.662   0.690   0.696   0.709   0.732   0.761
  0.788   0.837   0.884   0.908   0.963   1.063   1.223   1.243
  1.298   1.324   1.335   1.351   1.361   1.371   1.417   1.451
  1.500   1.528   1.552   1.580   1.621   1.668   1.708   1.785
  1.792   1.838   1.894   1.977   1.988   2.041   2.059   2.122
  2.153   2.197   2.215   2.230   2.475   2.522   2.575   2.666
  2.684   2.767   2.813   2.826   2.930   3.061   3.204   3.436
  3.695   3.762   3.969   3.972   3.987   3.995   4.008   4.030
  4.060   4.083   4.089   4.111   4.126   4.204   4.245   4.252
  4.286   4.392   4.420   4.457   6.024   6.028   6.033   6.051
  6.089   6.094   6.656   7.569   7.598   7.688  23.574  23.761
 23.859  27.850  27.891  28.360  28.363  28.367  28.379  28.385
 28.391  28.537  28.540  28.551  28.551  28.576  28.580  28.602
 28.614  28.678  28.704  47.925 127.900 127.902 127.906 127.914
127.939 127.943 151.649 151.684 289.764 289.791 289.9091020.720
*******1901.848
 --------------------------------------------------------------

          Ground-State Mulliken Net Atomic Charges

     Atom                 Charge (a.u.)
  ----------------------------------------
      1 C                    -0.462866
      2 C                    -0.277827
      3 C                     0.031832
      4 H                     0.215408
      5 I                     0.082503
      6 Br                   -0.063767
      7 I                     0.117557
      8 H                     0.176186
      9 H                     0.180973
  ----------------------------------------
  Sum of atomic charges =     0.000000

 -----------------------------------------------------------------
                    Cartesian Multipole Moments
 -----------------------------------------------------------------
    Charge (ESU x 10^10)
                 0.0000
    Dipole Moment (Debye)
         X       0.2277      Y      -0.8818      Z      -1.1959
       Tot       1.5032
    Quadrupole Moments (Debye-Ang)
        XX     -95.7503     XY       1.8114     YY     -89.6888
        XZ       0.3261     YZ       1.6130     ZZ     -92.4088
    Octopole Moments (Debye-Ang^2)
       XXX      12.3537    XXY      12.9428    XYY      -4.1339
       YYY      39.4900    XXZ      13.7734    XYZ      -0.6730
       YYZ       7.9792    XZZ      -0.1741    YZZ       7.3086
       ZZZ      14.0794
    Hexadecapole Moments (Debye-Ang^3)
      XXXX   -1817.6193   XXXY     105.4060   XXYY    -489.0957
      XYYY      70.4481   YYYY    -926.4935   XXXZ      -7.1041
      XXYZ      -6.8467   XYYZ      -2.9211   YYYZ       1.6605
      XXZZ    -367.2869   XYZZ      30.4406   YYZZ    -208.8929
      XZZZ      -6.9239   YZZZ       3.4433   ZZZZ    -256.7981
 -----------------------------------------------------------------
 Calculating analytic gradient of the SCF energy
 Gradient of SCF Energy
            1           2           3           4           5           6
    1   0.0013703   0.0003377  -0.0010465  -0.0006549  -0.0005783   0.0001257
    2   0.0015391  -0.0001864  -0.0011433   0.0001649  -0.0002244   0.0003341
    3   0.0012239  -0.0007544  -0.0002737  -0.0001602   0.0002744  -0.0005664
            7           8           9
    1   0.0004778   0.0000914  -0.0001231
    2   0.0001429  -0.0004365  -0.0001902
    3  -0.0001993   0.0000158   0.0004398
 Max gradient component =       1.539E-03
 RMS gradient           =       6.401E-04
 Gradient time:  CPU 19.14 s  wall 4.85 s
 Geometry Optimization Parameters
   NAtoms,    NIC,     NZ,  NCons,   NDum,   NFix, NCnnct, MaxDiis
        9      69       9       0       0       0       0       0

 Cartesian Hessian Update
 Hessian Updated using BFGS Update


** GEOMETRY OPTIMIZATION IN DELOCALIZED INTERNAL COORDINATES **
   Searching for a Minimum

   Optimization Cycle:   4

                       Coordinates (Angstroms)
     ATOM                X               Y               Z
      1  C        -0.2203902689   -1.0512349775   -1.6186462608
      2  C         0.4127718904   -1.3259062713   -0.2765539966
      3  C        -0.7999659772   -0.4439614996   -0.3744214067
      4  H         0.2555655573   -2.2932346426    0.1791119333
      5  I         2.4104965757   -0.6485638547    0.1520431064
      6  Br       -2.4520200960   -1.2345896069    0.2923739037
      7  I        -0.7344811690    1.7053189599   -0.0747474487
      8  H         0.2998983862   -0.3868528533   -2.2970891139
      9  H        -0.7682189408   -1.8563703120   -2.0954638687
   Point Group: c1    Number of degrees of freedom:    21


   Energy is -16529.289270377

 Hessian Updated using BFGS Update

 21 Hessian modes will be used to form the next step
  Hessian Eigenvalues:
     0.016688    0.021010    0.023602    0.028095    0.032612    0.040459
     0.064273    0.087382    0.090411    0.107723    0.110157    0.111225
     0.127621    0.143688    0.176786    0.257810    0.268118    0.301138
     0.347329    0.348116    0.350550

 Minimum Search - Taking Simple RFO Step
 Searching for Lamda that Minimizes Along All modes
 Value Taken    Lamda =  -0.00004011
 Step Taken.  Stepsize is  0.029122

                             Maximum     Tolerance    Cnvgd?
         Gradient           0.001125      0.000300      NO
         Displacement       0.015748      0.001200      NO
         Energy change     -0.000112      0.000001      NO


 New Cartesian Coordinates Obtained by Inverse Iteration

 Displacement from previous Coordinates is:  0.024139
 ----------------------------------------------------------------
             Standard Nuclear Orientation (Angstroms)
    I     Atom           X                Y                Z
 ----------------------------------------------------------------
    1      C      -0.2219567952    -1.0534212353    -1.6207419649
    2      C       0.4115211516    -1.3248787624    -0.2755254134
    3      C      -0.7990002117    -0.4429292566    -0.3754240404
    4      H       0.2568253360    -2.2916045057     0.1834143486
    5      I       2.4138968346    -0.6521657064     0.1521979816
    6      Br     -2.4520349314    -1.2336353627     0.2960302608
    7      I      -0.7387000925     1.7058202385    -0.0744053706
    8      H       0.3007922600    -0.3862341406    -2.2956321332
    9      H      -0.7676875938    -1.8563463266    -2.1033068205
 ----------------------------------------------------------------
 Molecular Point Group                 C1    NOp =  1
 Largest Abelian Subgroup              C1    NOp =  1
 Nuclear Repulsion Energy =  1482.2745653837 hartrees
 There are       81 alpha and       81 beta electrons
 Applying Cartesian multipole field
    Component          Value
    ---------          -----
     (2,0,0)        1.00000E-11
     (0,2,0)        2.00000E-11
     (0,0,2)       -3.00000E-11
 Nucleus-field energy     =     0.0000000348 hartrees
 Requested basis set is 6-311++G(d,p)
 There are 100 shells and 259 basis functions
 A cutoff of  1.0D-11 yielded   3832 shell pairs
 There are     26872 function pairs (     30182 Cartesian)
 Smallest overlap matrix eigenvalue = 4.86E-05
 Guess MOs from SCF MO coefficient file

 -----------------------------------------------------------------------
  General SCF calculation program by
  Eric Jon Sundstrom, Paul Horn, Yuezhi Mao, Dmitri Zuev, Alec White,
  David Stuck, Shaama M.S., Shane Yost, Joonho Lee, David Small,
  Daniel Levine, Susi Lehtola, Hugh Burton, Evgeny Epifanovsky
 -----------------------------------------------------------------------
 Exchange:     0.2000 Hartree-Fock + 0.0800 Slater + 0.7200 B88
 Correlation:  0.1900 VWN1RPA + 0.8100 LYP
 Using SG-1 standard quadrature grid
 using 4 threads for integral computing
 -------------------------------------------------------
 OpenMP Integral computing Module                
 Release: version 2.0, May 2017, Q-Chem Inc. Pleasanton 
 -------------------------------------------------------
 -------------------------------------------------------
 OpenMP BLAS3 based DFT computing Module                
 Release: version 1.0, May 2013, Q-Chem Inc. Pittsburgh 
 -------------------------------------------------------
 A restricted SCF calculation will be
 performed using DIIS
 SCF converges when DIIS error is below 1.0e-08
 ---------------------------------------
  Cycle       Energy         DIIS error
 ---------------------------------------
    1  -16529.2892699984      5.06e-05  
    2  -16529.2892900068      1.39e-05  
    3  -16529.2892870662      2.29e-05  
    4  -16529.2892917818      3.31e-06  
    5  -16529.2892918679      1.17e-06  
    6  -16529.2892918782      4.02e-07  
    7  -16529.2892918793      9.56e-08  
    8  -16529.2892918790      2.86e-08  
    9  -16529.2892918795      7.04e-09  Convergence criterion met
 ---------------------------------------
 SCF time:   CPU 54.29s  wall 14.00s 
 SCF   energy in the final basis set =   -16529.2892918795
 Total energy in the final basis set =   -16529.2892918795

 --------------------------------------------------------------

                    Orbital Energies (a.u.)
 --------------------------------------------------------------

 Alpha MOs
 -- Occupied --
***************-482.846-176.311-176.309-165.715-165.713-165.713
*******-165.710-165.710 -62.499 -56.320 -56.315 -56.315 -35.808
-35.805 -31.301 -31.298 -31.295 -31.295 -31.292 -31.292 -22.952
-22.950 -22.950 -22.949 -22.947 -22.947 -22.945 -22.945 -22.943
-22.943 -10.301 -10.259 -10.223  -8.708  -6.540  -6.526  -6.525
 -6.357  -6.354  -4.770  -4.767  -4.754  -4.754  -4.752  -4.752
 -2.650  -2.647  -2.646  -2.635  -2.635  -2.035  -2.032  -2.031
 -2.031  -2.028  -2.028  -2.017  -2.017  -2.015  -2.015  -0.927
 -0.799  -0.691  -0.680  -0.624  -0.566  -0.515  -0.476  -0.400
 -0.390  -0.383  -0.359  -0.311  -0.300  -0.282  -0.273  -0.269
 -0.264
 -- Virtual --
 -0.088  -0.069  -0.024  -0.002   0.016   0.022   0.031   0.054
  0.061   0.067   0.070   0.075   0.082   0.091   0.104   0.110
  0.118   0.125   0.130   0.139   0.149   0.157   0.159   0.188
  0.197   0.206   0.218   0.222   0.230   0.239   0.248   0.260
  0.273   0.286   0.371   0.386   0.390   0.396   0.412   0.423
  0.440   0.443   0.449   0.458   0.460   0.465   0.493   0.502
  0.516   0.530   0.545   0.548   0.561   0.596   0.602   0.618
  0.644   0.650   0.662   0.690   0.696   0.708   0.731   0.761
  0.788   0.836   0.883   0.908   0.964   1.063   1.223   1.242
  1.297   1.323   1.335   1.350   1.361   1.371   1.417   1.450
  1.500   1.528   1.551   1.580   1.620   1.669   1.708   1.783
  1.790   1.839   1.891   1.976   1.988   2.041   2.059   2.123
  2.151   2.197   2.215   2.230   2.474   2.520   2.575   2.664
  2.683   2.767   2.813   2.827   2.927   3.059   3.203   3.434
  3.694   3.759   3.969   3.973   3.987   3.995   4.008   4.030
  4.059   4.083   4.089   4.111   4.126   4.204   4.244   4.252
  4.286   4.392   4.420   4.457   6.024   6.028   6.033   6.050
  6.089   6.093   6.656   7.569   7.598   7.688  23.574  23.761
 23.856  27.850  27.891  28.360  28.363  28.367  28.379  28.385
 28.391  28.537  28.540  28.550  28.551  28.575  28.580  28.602
 28.614  28.678  28.704  47.924 127.900 127.902 127.906 127.914
127.939 127.942 151.649 151.683 289.764 289.791 289.9091020.720
*******1901.847
 --------------------------------------------------------------

          Ground-State Mulliken Net Atomic Charges

     Atom                 Charge (a.u.)
  ----------------------------------------
      1 C                    -0.461963
      2 C                    -0.277127
      3 C                     0.032281
      4 H                     0.215639
      5 I                     0.081522
      6 Br                   -0.065252
      7 I                     0.118042
      8 H                     0.175405
      9 H                     0.181454
  ----------------------------------------
  Sum of atomic charges =     0.000000

 -----------------------------------------------------------------
                    Cartesian Multipole Moments
 -----------------------------------------------------------------
    Charge (ESU x 10^10)
                 0.0000
    Dipole Moment (Debye)
         X       0.2280      Y      -0.8752      Z      -1.1981
       Tot       1.5011
    Quadrupole Moments (Debye-Ang)
        XX     -95.7764     XY       1.7739     YY     -89.6953
        XZ       0.3375     YZ       1.6250     ZZ     -92.3926
    Octopole Moments (Debye-Ang^2)
       XXX      12.5818    XXY      13.0361    XYY      -4.1491
       YYY      39.7995    XXZ      13.7195    XYZ      -0.7095
       YYZ       7.9139    XZZ      -0.1880    YZZ       7.3270
       ZZZ      13.8218
    Hexadecapole Moments (Debye-Ang^3)
      XXXX   -1821.3477   XXXY     106.6438   XXYY    -489.9571
      XYYY      71.8462   YYYY    -927.3825   XXXZ      -6.7705
      XXYZ      -6.8316   XYYZ      -2.7861   YYYZ       1.9177
      XXZZ    -367.9906   XYZZ      31.0752   YYZZ    -208.9749
      XZZZ      -6.4802   YZZZ       3.8110   ZZZZ    -257.2612
 -----------------------------------------------------------------
 Calculating analytic gradient of the SCF energy
 Gradient of SCF Energy
            1           2           3           4           5           6
    1   0.0002586  -0.0000524   0.0000378  -0.0003628  -0.0001242  -0.0002925
    2   0.0002144   0.0005005  -0.0004779  -0.0001713  -0.0003086   0.0002710
    3   0.0001852  -0.0000342  -0.0001382   0.0000667   0.0005064  -0.0003365
            7           8           9
    1   0.0001742   0.0002678   0.0000935
    2   0.0000636  -0.0000753  -0.0000163
    3  -0.0000601  -0.0000962  -0.0000932
 Max gradient component =       5.064E-04
 RMS gradient           =       2.433E-04
 Gradient time:  CPU 18.80 s  wall 4.77 s
 Geometry Optimization Parameters
   NAtoms,    NIC,     NZ,  NCons,   NDum,   NFix, NCnnct, MaxDiis
        9      69       9       0       0       0       0       0

 Cartesian Hessian Update
 Hessian Updated using BFGS Update


** GEOMETRY OPTIMIZATION IN DELOCALIZED INTERNAL COORDINATES **
   Searching for a Minimum

   Optimization Cycle:   5

                       Coordinates (Angstroms)
     ATOM                X               Y               Z
      1  C        -0.2219567952   -1.0534212353   -1.6207419649
      2  C         0.4115211516   -1.3248787624   -0.2755254134
      3  C        -0.7990002117   -0.4429292566   -0.3754240404
      4  H         0.2568253360   -2.2916045057    0.1834143486
      5  I         2.4138968346   -0.6521657064    0.1521979816
      6  Br       -2.4520349314   -1.2336353627    0.2960302608
      7  I        -0.7387000925    1.7058202385   -0.0744053706
      8  H         0.3007922600   -0.3862341406   -2.2956321332
      9  H        -0.7676875938   -1.8563463266   -2.1033068205
   Point Group: c1    Number of degrees of freedom:    21


   Energy is -16529.289291879

 Hessian Updated using BFGS Update

 21 Hessian modes will be used to form the next step
  Hessian Eigenvalues:
     0.016707    0.020925    0.022376    0.026723    0.032643    0.039035
     0.065133    0.087543    0.090249    0.105984    0.110442    0.112201
     0.133694    0.143509    0.177094    0.257733    0.271819    0.297454
     0.347824    0.348450    0.352680

 Minimum Search - Taking Simple RFO Step
 Searching for Lamda that Minimizes Along All modes
 Value Taken    Lamda =  -0.00000231
 Step Taken.  Stepsize is  0.007284

                             Maximum     Tolerance    Cnvgd?
         Gradient           0.000277      0.000300     YES
         Displacement       0.004097      0.001200      NO
         Energy change     -0.000022      0.000001      NO


 New Cartesian Coordinates Obtained by Inverse Iteration

 Displacement from previous Coordinates is:  0.006829
 ----------------------------------------------------------------
             Standard Nuclear Orientation (Angstroms)
    I     Atom           X                Y                Z
 ----------------------------------------------------------------
    1      C      -0.2221687226    -1.0536622543    -1.6205815476
    2      C       0.4111286917    -1.3253871471    -0.2751573606
    3      C      -0.7990437110    -0.4425398354    -0.3752383698
    4      H       0.2568862791    -2.2916461721     0.1845300771
    5      I       2.4141112085    -0.6526286547     0.1504632168
    6      Br     -2.4518344318    -1.2339391614     0.2959330711
    7      I      -0.7396024738     1.7061603428    -0.0749950124
    8      H       0.3019813989    -0.3860589026    -2.2938880560
    9      H      -0.7678022813    -1.8556932731    -2.1044591706
 ----------------------------------------------------------------
 Molecular Point Group                 C1    NOp =  1
 Largest Abelian Subgroup              C1    NOp =  1
 Nuclear Repulsion Energy =  1482.1580358339 hartrees
 There are       81 alpha and       81 beta electrons
 Applying Cartesian multipole field
    Component          Value
    ---------          -----
     (2,0,0)        1.00000E-11
     (0,2,0)        2.00000E-11
     (0,0,2)       -3.00000E-11
 Nucleus-field energy     =     0.0000000348 hartrees
 Requested basis set is 6-311++G(d,p)
 There are 100 shells and 259 basis functions
 A cutoff of  1.0D-11 yielded   3832 shell pairs
 There are     26872 function pairs (     30182 Cartesian)
 Smallest overlap matrix eigenvalue = 4.87E-05
 Guess MOs from SCF MO coefficient file

 -----------------------------------------------------------------------
  General SCF calculation program by
  Eric Jon Sundstrom, Paul Horn, Yuezhi Mao, Dmitri Zuev, Alec White,
  David Stuck, Shaama M.S., Shane Yost, Joonho Lee, David Small,
  Daniel Levine, Susi Lehtola, Hugh Burton, Evgeny Epifanovsky
 -----------------------------------------------------------------------
 Exchange:     0.2000 Hartree-Fock + 0.0800 Slater + 0.7200 B88
 Correlation:  0.1900 VWN1RPA + 0.8100 LYP
 Using SG-1 standard quadrature grid
 using 4 threads for integral computing
 -------------------------------------------------------
 OpenMP Integral computing Module                
 Release: version 2.0, May 2017, Q-Chem Inc. Pleasanton 
 -------------------------------------------------------
 -------------------------------------------------------
 OpenMP BLAS3 based DFT computing Module                
 Release: version 1.0, May 2013, Q-Chem Inc. Pittsburgh 
 -------------------------------------------------------
 A restricted SCF calculation will be
 performed using DIIS
 SCF converges when DIIS error is below 1.0e-08
 ---------------------------------------
  Cycle       Energy         DIIS error
 ---------------------------------------
    1  -16529.2892922798      1.11e-05  
    2  -16529.2892934794      1.79e-06  
    3  -16529.2892934753      2.16e-06  
    4  -16529.2892935125      7.30e-07  
    5  -16529.2892935165      2.17e-07  
    6  -16529.2892935171      7.88e-08  
    7  -16529.2892935169      2.00e-08  
    8  -16529.2892935171      5.28e-09  Convergence criterion met
 ---------------------------------------
 SCF time:   CPU 48.30s  wall 12.00s 
 SCF   energy in the final basis set =   -16529.2892935171
 Total energy in the final basis set =   -16529.2892935171

 --------------------------------------------------------------

                    Orbital Energies (a.u.)
 --------------------------------------------------------------

 Alpha MOs
 -- Occupied --
***************-482.846-176.311-176.309-165.715-165.713-165.713
*******-165.710-165.710 -62.499 -56.320 -56.315 -56.315 -35.808
-35.805 -31.301 -31.298 -31.295 -31.295 -31.292 -31.292 -22.952
-22.950 -22.950 -22.949 -22.947 -22.947 -22.946 -22.946 -22.943
-22.943 -10.301 -10.259 -10.223  -8.708  -6.540  -6.526  -6.525
 -6.357  -6.354  -4.770  -4.767  -4.754  -4.754  -4.752  -4.752
 -2.650  -2.647  -2.646  -2.635  -2.635  -2.036  -2.032  -2.031
 -2.031  -2.028  -2.028  -2.017  -2.017  -2.015  -2.015  -0.927
 -0.799  -0.691  -0.680  -0.624  -0.566  -0.515  -0.476  -0.400
 -0.390  -0.383  -0.359  -0.311  -0.300  -0.282  -0.273  -0.269
 -0.264
 -- Virtual --
 -0.088  -0.069  -0.024  -0.002   0.016   0.022   0.031   0.054
  0.061   0.067   0.070   0.075   0.082   0.091   0.104   0.110
  0.118   0.125   0.130   0.139   0.149   0.157   0.159   0.188
  0.197   0.207   0.219   0.222   0.230   0.239   0.248   0.260
  0.273   0.286   0.371   0.386   0.390   0.396   0.412   0.423
  0.440   0.443   0.449   0.458   0.460   0.465   0.493   0.502
  0.516   0.530   0.545   0.548   0.561   0.596   0.602   0.618
  0.644   0.650   0.662   0.690   0.696   0.709   0.731   0.760
  0.788   0.836   0.883   0.908   0.963   1.063   1.223   1.242
  1.297   1.323   1.335   1.350   1.361   1.371   1.417   1.450
  1.500   1.528   1.551   1.580   1.620   1.669   1.708   1.784
  1.790   1.839   1.891   1.976   1.988   2.041   2.059   2.123
  2.151   2.197   2.215   2.229   2.474   2.520   2.575   2.664
  2.683   2.767   2.812   2.827   2.927   3.059   3.202   3.434
  3.694   3.759   3.969   3.973   3.987   3.995   4.008   4.030
  4.059   4.083   4.089   4.111   4.126   4.204   4.244   4.252
  4.286   4.392   4.420   4.457   6.024   6.028   6.033   6.050
  6.089   6.093   6.656   7.569   7.598   7.688  23.574  23.760
 23.856  27.850  27.891  28.360  28.363  28.367  28.379  28.385
 28.391  28.537  28.540  28.550  28.551  28.575  28.580  28.602
 28.614  28.678  28.704  47.925 127.900 127.902 127.906 127.914
127.939 127.942 151.649 151.683 289.764 289.791 289.9091020.720
*******1901.847
 --------------------------------------------------------------

          Ground-State Mulliken Net Atomic Charges

     Atom                 Charge (a.u.)
  ----------------------------------------
      1 C                    -0.461375
      2 C                    -0.277158
      3 C                     0.031787
      4 H                     0.215865
      5 I                     0.081340
      6 Br                   -0.065487
      7 I                     0.118184
      8 H                     0.175273
      9 H                     0.181570
  ----------------------------------------
  Sum of atomic charges =     0.000000

 -----------------------------------------------------------------
                    Cartesian Multipole Moments
 -----------------------------------------------------------------
    Charge (ESU x 10^10)
                 0.0000
    Dipole Moment (Debye)
         X       0.2266      Y      -0.8740      Z      -1.1974
       Tot       1.4997
    Quadrupole Moments (Debye-Ang)
        XX     -95.7802     XY       1.7714     YY     -89.6909
        XZ       0.3361     YZ       1.6216     ZZ     -92.3965
    Octopole Moments (Debye-Ang^2)
       XXX      12.6395    XXY      13.0518    XYY      -4.1456
       YYY      39.8428    XXZ      13.7583    XYZ      -0.7154
       YYZ       7.9751    XZZ      -0.1794    YZZ       7.3296
       ZZZ      14.0235
    Hexadecapole Moments (Debye-Ang^3)
      XXXX   -1821.6819   XXXY     106.8734   XXYY    -490.0564
      XYYY      72.0434   YYYY    -927.7388   XXXZ      -6.5520
      XXYZ      -6.8316   XYYZ      -2.6774   YYYZ       1.8810
      XXZZ    -368.0535   XYZZ      31.1608   YYZZ    -209.0073
      XZZZ      -6.1704   YZZZ       3.8384   ZZZZ    -257.1799
 -----------------------------------------------------------------
 Calculating analytic gradient of the SCF energy
 Gradient of SCF Energy
            1           2           3           4           5           6
    1   0.0001295  -0.0000351   0.0000045  -0.0002836  -0.0001465  -0.0002450
    2   0.0000446   0.0002535  -0.0001947  -0.0000892  -0.0003136   0.0002535
    3  -0.0000305   0.0001168  -0.0000430   0.0000368   0.0004641  -0.0003631
            7           8           9
    1   0.0001292   0.0002860   0.0001611
    2   0.0000616  -0.0000529   0.0000372
    3  -0.0000808   0.0000142  -0.0001145
 Max gradient component =       4.641E-04
 RMS gradient           =       1.897E-04
 Gradient time:  CPU 18.72 s  wall 4.75 s
 Geometry Optimization Parameters
   NAtoms,    NIC,     NZ,  NCons,   NDum,   NFix, NCnnct, MaxDiis
        9      69       9       0       0       0       0       0

 Cartesian Hessian Update
 Hessian Updated using BFGS Update


** GEOMETRY OPTIMIZATION IN DELOCALIZED INTERNAL COORDINATES **
   Searching for a Minimum

   Optimization Cycle:   6

                       Coordinates (Angstroms)
     ATOM                X               Y               Z
      1  C        -0.2221687226   -1.0536622543   -1.6205815476
      2  C         0.4111286917   -1.3253871471   -0.2751573606
      3  C        -0.7990437110   -0.4425398354   -0.3752383698
      4  H         0.2568862791   -2.2916461721    0.1845300771
      5  I         2.4141112085   -0.6526286547    0.1504632168
      6  Br       -2.4518344318   -1.2339391614    0.2959330711
      7  I        -0.7396024738    1.7061603428   -0.0749950124
      8  H         0.3019813989   -0.3860589026   -2.2938880560
      9  H        -0.7678022813   -1.8556932731   -2.1044591706
   Point Group: c1    Number of degrees of freedom:    21


   Energy is -16529.289293517

 Hessian Updated using BFGS Update

 21 Hessian modes will be used to form the next step
  Hessian Eigenvalues:
     0.015410    0.016975    0.021174    0.027300    0.033068    0.041774
     0.065219    0.078306    0.089709    0.092125    0.109291    0.113032
     0.125387    0.143627    0.177293    0.259578    0.271572    0.303217
     0.347903    0.348388    0.353582

 Minimum Search - Taking Simple RFO Step
 Searching for Lamda that Minimizes Along All modes
 Value Taken    Lamda =  -0.00000122
 Step Taken.  Stepsize is  0.007240

                             Maximum     Tolerance    Cnvgd?
         Gradient           0.000122      0.000300     YES
         Displacement       0.003426      0.001200      NO
         Energy change     -0.000002      0.000001      NO


 New Cartesian Coordinates Obtained by Inverse Iteration

 Displacement from previous Coordinates is:  0.006416
 ----------------------------------------------------------------
             Standard Nuclear Orientation (Angstroms)
    I     Atom           X                Y                Z
 ----------------------------------------------------------------
    1      C      -0.2222328974    -1.0538843392    -1.6204636186
    2      C       0.4107741329    -1.3260564227    -0.2750444997
    3      C      -0.7990530793    -0.4422241251    -0.3753391820
    4      H       0.2565116783    -2.2916208886     0.1858796417
    5      I       2.4142804381    -0.6523081698     0.1489883693
    6      Br     -2.4514080539    -1.2346202148     0.2955619624
    7      I      -0.7399175634     1.7062852562    -0.0752159966
    8      H       0.3032834515    -0.3861575381    -2.2925267202
    9      H      -0.7685821493    -1.8548086159    -2.1052331084
 ----------------------------------------------------------------
 Molecular Point Group                 C1    NOp =  1
 Largest Abelian Subgroup              C1    NOp =  1
 Nuclear Repulsion Energy =  1482.1343105477 hartrees
 There are       81 alpha and       81 beta electrons
 Applying Cartesian multipole field
    Component          Value
    ---------          -----
     (2,0,0)        1.00000E-11
     (0,2,0)        2.00000E-11
     (0,0,2)       -3.00000E-11
 Nucleus-field energy     =     0.0000000348 hartrees
 Requested basis set is 6-311++G(d,p)
 There are 100 shells and 259 basis functions
 A cutoff of  1.0D-11 yielded   3833 shell pairs
 There are     26875 function pairs (     30185 Cartesian)
 Smallest overlap matrix eigenvalue = 4.88E-05
 Guess MOs from SCF MO coefficient file

 -----------------------------------------------------------------------
  General SCF calculation program by
  Eric Jon Sundstrom, Paul Horn, Yuezhi Mao, Dmitri Zuev, Alec White,
  David Stuck, Shaama M.S., Shane Yost, Joonho Lee, David Small,
  Daniel Levine, Susi Lehtola, Hugh Burton, Evgeny Epifanovsky
 -----------------------------------------------------------------------
 Exchange:     0.2000 Hartree-Fock + 0.0800 Slater + 0.7200 B88
 Correlation:  0.1900 VWN1RPA + 0.8100 LYP
 Using SG-1 standard quadrature grid
 using 4 threads for integral computing
 -------------------------------------------------------
 OpenMP Integral computing Module                
 Release: version 2.0, May 2017, Q-Chem Inc. Pleasanton 
 -------------------------------------------------------
 -------------------------------------------------------
 OpenMP BLAS3 based DFT computing Module                
 Release: version 1.0, May 2013, Q-Chem Inc. Pittsburgh 
 -------------------------------------------------------
 A restricted SCF calculation will be
 performed using DIIS
 SCF converges when DIIS error is below 1.0e-08
 ---------------------------------------
  Cycle       Energy         DIIS error
 ---------------------------------------
    1  -16529.2892929255      1.12e-05  
    2  -16529.2892941508      1.84e-06  
    3  -16529.2892941380      2.44e-06  
    4  -16529.2892941880      4.60e-07  
    5  -16529.2892941895      2.30e-07  
    6  -16529.2892941902      9.38e-08  
    7  -16529.2892941901      2.41e-08  
    8  -16529.2892941899      4.41e-09  Convergence criterion met
 ---------------------------------------
 SCF time:   CPU 48.28s  wall 13.00s 
 SCF   energy in the final basis set =   -16529.2892941899
 Total energy in the final basis set =   -16529.2892941899

 --------------------------------------------------------------

                    Orbital Energies (a.u.)
 --------------------------------------------------------------

 Alpha MOs
 -- Occupied --
***************-482.846-176.311-176.309-165.715-165.713-165.713
*******-165.710-165.710 -62.499 -56.320 -56.315 -56.315 -35.808
-35.805 -31.301 -31.298 -31.295 -31.295 -31.292 -31.292 -22.952
-22.950 -22.950 -22.949 -22.947 -22.947 -22.946 -22.946 -22.943
-22.943 -10.301 -10.259 -10.223  -8.708  -6.540  -6.526  -6.525
 -6.357  -6.354  -4.770  -4.767  -4.754  -4.754  -4.752  -4.752
 -2.650  -2.647  -2.646  -2.635  -2.635  -2.036  -2.032  -2.031
 -2.031  -2.028  -2.028  -2.017  -2.017  -2.015  -2.015  -0.927
 -0.799  -0.691  -0.680  -0.624  -0.566  -0.515  -0.476  -0.400
 -0.390  -0.383  -0.359  -0.311  -0.300  -0.282  -0.273  -0.269
 -0.264
 -- Virtual --
 -0.088  -0.069  -0.024  -0.002   0.016   0.022   0.031   0.054
  0.061   0.067   0.070   0.075   0.082   0.091   0.104   0.110
  0.118   0.125   0.130   0.139   0.149   0.157   0.159   0.188
  0.197   0.206   0.219   0.222   0.230   0.239   0.248   0.260
  0.273   0.286   0.370   0.386   0.390   0.396   0.412   0.423
  0.440   0.443   0.449   0.458   0.460   0.464   0.493   0.502
  0.516   0.530   0.545   0.548   0.561   0.596   0.603   0.618
  0.644   0.650   0.662   0.690   0.696   0.709   0.731   0.760
  0.789   0.836   0.884   0.908   0.963   1.063   1.223   1.243
  1.297   1.323   1.335   1.350   1.361   1.371   1.418   1.450
  1.499   1.529   1.551   1.580   1.620   1.669   1.708   1.784
  1.790   1.839   1.891   1.976   1.988   2.041   2.059   2.123
  2.151   2.197   2.215   2.229   2.474   2.521   2.575   2.664
  2.683   2.768   2.812   2.827   2.927   3.058   3.202   3.434
  3.694   3.759   3.969   3.973   3.987   3.995   4.008   4.030
  4.059   4.083   4.089   4.111   4.126   4.204   4.244   4.253
  4.286   4.392   4.420   4.457   6.024   6.028   6.033   6.050
  6.089   6.093   6.656   7.569   7.598   7.689  23.574  23.760
 23.856  27.850  27.891  28.360  28.363  28.367  28.379  28.385
 28.391  28.537  28.540  28.550  28.551  28.575  28.580  28.602
 28.614  28.678  28.704  47.924 127.900 127.902 127.906 127.914
127.939 127.942 151.649 151.683 289.764 289.791 289.9091020.720
*******1901.847
 --------------------------------------------------------------

          Ground-State Mulliken Net Atomic Charges

     Atom                 Charge (a.u.)
  ----------------------------------------
      1 C                    -0.461052
      2 C                    -0.276858
      3 C                     0.031188
      4 H                     0.216079
      5 I                     0.081098
      6 Br                   -0.065655
      7 I                     0.118342
      8 H                     0.175206
      9 H                     0.181652
  ----------------------------------------
  Sum of atomic charges =     0.000000

 -----------------------------------------------------------------
                    Cartesian Multipole Moments
 -----------------------------------------------------------------
    Charge (ESU x 10^10)
                 0.0000
    Dipole Moment (Debye)
         X       0.2248      Y      -0.8725      Z      -1.1966
       Tot       1.4979
    Quadrupole Moments (Debye-Ang)
        XX     -95.7844     XY       1.7747     YY     -89.6889
        XZ       0.3353     YZ       1.6178     ZZ     -92.3987
    Octopole Moments (Debye-Ang^2)
       XXX      12.6286    XXY      13.0639    XYY      -4.1591
       YYY      39.8614    XXZ      13.7890    XYZ      -0.7192
       YYZ       8.0382    XZZ      -0.1905    YZZ       7.3277
       ZZZ      14.1933
    Hexadecapole Moments (Debye-Ang^3)
      XXXX   -1821.7826   XXXY     106.8605   XXYY    -490.0702
      XYYY      71.9833   YYYY    -927.9537   XXXZ      -6.3791
      XXYZ      -6.8480   XYYZ      -2.5970   YYYZ       1.7725
      XXZZ    -368.0549   XYZZ      31.1466   YYZZ    -209.0186
      XZZZ      -5.9301   YZZZ       3.7829   ZZZZ    -257.0943
 -----------------------------------------------------------------
 Calculating analytic gradient of the SCF energy
 Gradient of SCF Energy
            1           2           3           4           5           6
    1   0.0000990  -0.0000509  -0.0000789  -0.0002765  -0.0001019  -0.0001806
    2  -0.0000305  -0.0000075   0.0000077  -0.0000304  -0.0002579   0.0002148
    3  -0.0000849   0.0001216  -0.0000539   0.0000511   0.0004475  -0.0003811
            7           8           9
    1   0.0001244   0.0003091   0.0001561
    2   0.0000557  -0.0000259   0.0000741
    3  -0.0000974   0.0001058  -0.0001087
 Max gradient component =       4.475E-04
 RMS gradient           =       1.724E-04
 Gradient time:  CPU 18.81 s  wall 4.77 s
 Geometry Optimization Parameters
   NAtoms,    NIC,     NZ,  NCons,   NDum,   NFix, NCnnct, MaxDiis
        9      69       9       0       0       0       0       0

 Cartesian Hessian Update
 Hessian Updated using BFGS Update


** GEOMETRY OPTIMIZATION IN DELOCALIZED INTERNAL COORDINATES **
   Searching for a Minimum

   Optimization Cycle:   7

                       Coordinates (Angstroms)
     ATOM                X               Y               Z
      1  C        -0.2222328974   -1.0538843392   -1.6204636186
      2  C         0.4107741329   -1.3260564227   -0.2750444997
      3  C        -0.7990530793   -0.4422241251   -0.3753391820
      4  H         0.2565116783   -2.2916208886    0.1858796417
      5  I         2.4142804381   -0.6523081698    0.1489883693
      6  Br       -2.4514080539   -1.2346202148    0.2955619624
      7  I        -0.7399175634    1.7062852562   -0.0752159966
      8  H         0.3032834515   -0.3861575381   -2.2925267202
      9  H        -0.7685821493   -1.8548086159   -2.1052331084
   Point Group: c1    Number of degrees of freedom:    21


   Energy is -16529.289294190

 Hessian Updated using BFGS Update

 21 Hessian modes will be used to form the next step
  Hessian Eigenvalues:
     0.015018    0.016800    0.021210    0.027269    0.033022    0.042473
     0.064302    0.070058    0.089207    0.092235    0.109224    0.114071
     0.127203    0.144145    0.177744    0.259998    0.269896    0.304888
     0.347896    0.348387    0.356695

 Minimum Search - Taking Simple RFO Step
 Searching for Lamda that Minimizes Along All modes
 Value Taken    Lamda =   0.00000000
 Step Taken.  Stepsize is  0.001603

                             Maximum     Tolerance    Cnvgd?
         Gradient           0.000043      0.000300     YES
         Displacement       0.000712      0.001200     YES
         Energy change     -0.000001      0.000001     YES


                       Distance Matrix (Angstroms)
             C (  1)   C (  2)   C (  3)   H (  4)   I (  5)   Br(  6)
   C (  2)  1.511598
   C (  3)  1.502393  1.501633
   H (  4)  2.241442  1.081001  2.202147
   I (  5)  3.200535  2.155871  3.262601  2.710106
   Br(  6)  2.945003  2.919938  1.951481  2.908971  4.902601
   I (  7)  3.205359  3.249480  2.170176  4.128474  3.944895  3.422806
   H (  8)  1.083372  2.228273  2.212215  3.126576  3.238540  3.873812
   H (  9)  1.083964  2.240547  2.233575  2.547709  4.081438  2.996724
             I (  7)   H (  8)
   H (  8)  3.222274
   H (  9)  4.099168  1.827816

 Final energy is   -16529.289294189883     


 ******************************
 **  OPTIMIZATION CONVERGED  **
 ******************************

                       Coordinates (Angstroms)
     ATOM                X               Y               Z
      1  C        -0.2222328974   -1.0538843392   -1.6204636186
      2  C         0.4107741329   -1.3260564227   -0.2750444997
      3  C        -0.7990530793   -0.4422241251   -0.3753391820
      4  H         0.2565116783   -2.2916208886    0.1858796417
      5  I         2.4142804381   -0.6523081698    0.1489883693
      6  Br       -2.4514080539   -1.2346202148    0.2955619624
      7  I        -0.7399175634    1.7062852562   -0.0752159966
      8  H         0.3032834515   -0.3861575381   -2.2925267202
      9  H        -0.7685821493   -1.8548086159   -2.1052331084

Z-matrix Print:
$molecule
0 1
I 
C  1 2.170176
C  2 1.501633 1 123.470939
H  3 1.081001 2 116.055047 1 141.560677 0
C  2 1.502393 1 120.478197 3 -72.693235 0
H  5 1.083372 2 116.706868 1 6.066771 0
H  5 1.083964 2 118.551026 1 -138.238001 0
Br 2 1.951481 1 112.180323 3 144.446493 0
I  3 2.155871 2 125.305009 1 -0.951837 0
$end


 --------------------------------------------------------------

                    Orbital Energies (a.u.)
 --------------------------------------------------------------

 Alpha MOs
 -- Occupied --
***************-482.846-176.311-176.309-165.715-165.713-165.713
*******-165.710-165.710 -62.499 -56.320 -56.315 -56.315 -35.808
-35.805 -31.301 -31.298 -31.295 -31.295 -31.292 -31.292 -22.952
-22.950 -22.950 -22.949 -22.947 -22.947 -22.946 -22.946 -22.943
-22.943 -10.301 -10.259 -10.223  -8.708  -6.540  -6.526  -6.525
 -6.357  -6.354  -4.770  -4.767  -4.754  -4.754  -4.752  -4.752
 -2.650  -2.647  -2.646  -2.635  -2.635  -2.036  -2.032  -2.031
 -2.031  -2.028  -2.028  -2.017  -2.017  -2.015  -2.015  -0.927
 -0.799  -0.691  -0.680  -0.624  -0.566  -0.515  -0.476  -0.400
 -0.390  -0.383  -0.359  -0.311  -0.300  -0.282  -0.273  -0.269
 -0.264
 -- Virtual --
 -0.088  -0.069  -0.024  -0.002   0.016   0.022   0.031   0.054
  0.061   0.067   0.070   0.075   0.082   0.091   0.104   0.110
  0.118   0.125   0.130   0.139   0.149   0.157   0.159   0.188
  0.197   0.206   0.219   0.222   0.230   0.239   0.248   0.260
  0.273   0.286   0.370   0.386   0.390   0.396   0.412   0.423
  0.440   0.443   0.449   0.458   0.460   0.464   0.493   0.502
  0.516   0.530   0.545   0.548   0.561   0.596   0.603   0.618
  0.644   0.650   0.662   0.690   0.696   0.709   0.731   0.760
  0.789   0.836   0.884   0.908   0.963   1.063   1.223   1.243
  1.297   1.323   1.335   1.350   1.361   1.371   1.418   1.450
  1.499   1.529   1.551   1.580   1.620   1.669   1.708   1.784
  1.790   1.839   1.891   1.976   1.988   2.041   2.059   2.123
  2.151   2.197   2.215   2.229   2.474   2.521   2.575   2.664
  2.683   2.768   2.812   2.827   2.927   3.058   3.202   3.434
  3.694   3.759   3.969   3.973   3.987   3.995   4.008   4.030
  4.059   4.083   4.089   4.111   4.126   4.204   4.244   4.253
  4.286   4.392   4.420   4.457   6.024   6.028   6.033   6.050
  6.089   6.093   6.656   7.569   7.598   7.689  23.574  23.760
 23.856  27.850  27.891  28.360  28.363  28.367  28.379  28.385
 28.391  28.537  28.540  28.550  28.551  28.575  28.580  28.602
 28.614  28.678  28.704  47.924 127.900 127.902 127.906 127.914
127.939 127.942 151.649 151.683 289.764 289.791 289.9091020.720
*******1901.847
 --------------------------------------------------------------

          Ground-State Mulliken Net Atomic Charges

     Atom                 Charge (a.u.)
  ----------------------------------------
      1 C                    -0.461052
      2 C                    -0.276858
      3 C                     0.031188
      4 H                     0.216079
      5 I                     0.081098
      6 Br                   -0.065655
      7 I                     0.118342
      8 H                     0.175206
      9 H                     0.181652
  ----------------------------------------
  Sum of atomic charges =     0.000000

 -----------------------------------------------------------------
                    Cartesian Multipole Moments
 -----------------------------------------------------------------
    Charge (ESU x 10^10)
                 0.0000
    Dipole Moment (Debye)
         X       0.2248      Y      -0.8725      Z      -1.1966
       Tot       1.4979
    Quadrupole Moments (Debye-Ang)
        XX     -95.7844     XY       1.7747     YY     -89.6889
        XZ       0.3353     YZ       1.6178     ZZ     -92.3987
    Octopole Moments (Debye-Ang^2)
       XXX      12.6286    XXY      13.0639    XYY      -4.1591
       YYY      39.8614    XXZ      13.7890    XYZ      -0.7192
       YYZ       8.0382    XZZ      -0.1905    YZZ       7.3277
       ZZZ      14.1933
    Hexadecapole Moments (Debye-Ang^3)
      XXXX   -1821.7826   XXXY     106.8605   XXYY    -490.0702
      XYYY      71.9833   YYYY    -927.9537   XXXZ      -6.3791
      XXYZ      -6.8480   XYYZ      -2.5970   YYYZ       1.7725
      XXZZ    -368.0549   XYZZ      31.1466   YYZZ    -209.0186
      XZZZ      -5.9301   YZZZ       3.7829   ZZZZ    -257.0943
 -----------------------------------------------------------------
Archival summary:
1\1\garfield\OPT\ProcedureUnspecified\BasisUnspecified\2r133\taweetha\WedOct1002:43:412018WedOct1002:43:412018\0\\#,OPT,ProcedureUnspecified,BasisUnspecified,\\0,1\I\C,1,2.17018\C,2,1.50163,1,123.471\H,3,1.081,2,116.055,1,141.561,0\C,2,1.50239,1,120.478,3,-72.6932,0\H,5,1.08337,2,116.707,1,6.06677,0\H,5,1.08396,2,118.551,1,-138.238,0\Br,2,1.95148,1,112.18,3,144.446,0\I,3,2.15587,2,125.305,1,-0.951837,0\\\@

 Total job time:  145.18s(wall), 556.76s(cpu) 
 Wed Oct 10 02:43:41 2018

        *************************************************************
        *                                                           *
        *  Thank you very much for using Q-Chem.  Have a nice day.  *
        *                                                           *
        *************************************************************


 
User input: 2 of 2 
 
Q-Chem Developer Version!
                  Welcome to Q-Chem
     A Quantum Leap Into The Future Of Chemistry


 Q-Chem 5.1, Q-Chem, Inc., Pleasanton, CA (2018)

 Yihan Shao,  Zhengting Gan,  E. Epifanovsky,  A. T. B. Gilbert,  M. Wormit,  
 J. Kussmann,  A. W. Lange,  A. Behn,  Jia Deng,  Xintian Feng,  D. Ghosh,  
 M. Goldey,  P. R. Horn,  L. D. Jacobson,  I. Kaliman,  T. Kus,  A. Landau,  
 Jie Liu,  E. I. Proynov,  R. M. Richard,  R. P. Steele,  E. J. Sundstrom,  
 H. L. Woodcock III,  P. M. Zimmerman,  D. Zuev,  B. Albrecht,  E. Alguire,  
 S. A. Baeppler,  D. Barton,  Z. Benda,  Y. A. Bernard,  E. J. Berquist,  
 K. B. Bravaya,  H. Burton,  D. Casanova,  Chun-Min Chang,  Yunqing Chen,  
 A. Chien,  K. D. Closser,  M. P. Coons,  S. Coriani,  S. Dasgupta,  
 A. L. Dempwolff,  M. Diedenhofen,  Hainam Do,  R. G. Edgar,  Po-Tung Fang,  
 S. Faraji,  S. Fatehi,  Qingguo Feng,  K. D. Fenk,  J. Fosso-Tande,  
 Qinghui Ge,  A. Ghysels,  G. Gidofalvi,  J. Gomes,  J. Gonthier,  A. Gunina,  
 D. Hait,  M. W. D. Hanson-Heine,  P. H. P. Harbach,  A. W. Hauser,  
 J. E. Herr,  E. G. Hohenstein,  Z. C. Holden,  Kerwin Hui,  B. C. Huynh,  
 T.-C. Jagau,  Hyunjun Ji,  B. Kaduk,  K. Khistyaev,  Jaehoon Kim,  
 P. Klunzinger,  K. Koh,  D. Kosenkov,  L. Koulias,  T. Kowalczyk,  
 C. M. Krauter,  A. Kunitsa,  Ka Un Lao,  A. Laurent,  K. V. Lawler,  
 Joonho Lee,  D. Lefrancois,  S. Lehtola,  D. S. Levine,  Yi-Pei Li,  
 You-Sheng Lin,  Fenglai Liu,  E. Livshits,  A. Luenser,  P. Manohar,  
 E. Mansoor,  S. F. Manzer,  Shan-Ping Mao,  Yuezhi Mao,  N. Mardirossian,  
 A. V. Marenich,  T. Markovich,  L. A. Martinez-Martinez,  S. A. Maurer,  
 N. J. Mayhall,  S. C. McKenzie,  J.-M. Mewes,  A. F. Morrison,  
 J. W. Mullinax,  K. Nanda,  T. S. Nguyen-Beck,  R. Olivares-Amaya,  
 J. A. Parkhill,  T. M. Perrine,  F. Plasser,  P. Pokhilko,  S. Prager,  
 A. Prociuk,  E. Ramos,  D. R. Rehn,  F. Rob,  M. Schneider,  N. Sergueev,  
 S. M. Sharada,  S. Sharma,  D. W. Small,  T. Stauch,  T. Stein,  
 Yu-Chuan Su,  A. J. W. Thom,  A. Tkatchenko,  T. Tsuchimochi,  N. M. Tubman,  
 L. Vogt,  M. L. Vidal,  O. Vydrov,  M. A. Watson,  J. Wenzel,  
 M. de Wergifosse,  T. A. Wesolowski,  A. White,  J. Witte,  A. Yamada,  
 Jun Yang,  K. Yao,  S. Yeganeh,  S. R. Yost,  Zhi-Qiang You,  A. Zech,  
 Igor Ying Zhang,  Xing Zhang,  Yan Zhao,  Ying Zhu,  B. R. Brooks,  
 G. K. L. Chan,  C. J. Cramer,  M. S. Gordon,  W. J. Hehre,  A. Klamt,  
 M. W. Schmidt,  C. D. Sherrill,  D. G. Truhlar,  A. Aspuru-Guzik,  R. Baer,  
 A. T. Bell,  N. A. Besley,  Jeng-Da Chai,  A. E. DePrince, III,  
 R. A. DiStasio Jr.,  A. Dreuw,  B. D. Dunietz,  T. R. Furlani,  
 Chao-Ping Hsu,  Yousung Jung,  Jing Kong,  D. S. Lambrecht,  WanZhen Liang,  
 C. Ochsenfeld,  V. A. Rassolov,  L. V. Slipchenko,  J. E. Subotnik,  
 T. Van Voorhis,  J. M. Herbert,  A. I. Krylov,  P. M. W. Gill,  M. Head-Gordon

 Contributors to earlier versions of Q-Chem not listed above: 
 R. D. Adamson,  B. Austin,  J. Baker,  G. J. O. Beran,  K. Brandhorst,  
 S. T. Brown,  E. F. C. Byrd,  A. K. Chakraborty,  C.-L. Cheng,  
 Siu Hung Chien,  D. M. Chipman,  D. L. Crittenden,  H. Dachsel,  
 R. J. Doerksen,  A. D. Dutoi,  L. Fusti-Molnar,  W. A. Goddard III,  
 A. Golubeva-Zadorozhnaya,  S. R. Gwaltney,  G. Hawkins,  A. Heyden,  
 S. Hirata,  G. Kedziora,  F. J. Keil,  C. Kelley,  Jihan Kim,  R. A. King,  
 R. Z. Khaliullin,  P. P. Korambath,  W. Kurlancheek,  A. M. Lee,  M. S. Lee,  
 S. V. Levchenko,  Ching Yeh Lin,  D. Liotard,  R. C. Lochan,  I. Lotan,  
 P. E. Maslen,  N. Nair,  D. P. O'Neill,  D. Neuhauser,  E. Neuscamman,  
 C. M. Oana,  R. Olson,  B. Peters,  R. Peverati,  P. A. Pieniazek,  
 Y. M. Rhee,  J. Ritchie,  M. A. Rohrdanz,  E. Rosta,  N. J. Russ,  
 H. F. Schaefer III,  N. E. Schultz,  N. Shenvi,  A. C. Simmonett,  A. Sodt,  
 D. Stuck,  K. S. Thanthiriwatte,  V. Vanovschi,  Tao Wang,  A. Warshel,  
 C. F. Williams,  Q. Wu,  X. Xu,  W. Zhang

 Please cite Q-Chem as follows:
 Y. Shao et al., Mol. Phys. 113, 184-215 (2015)
 DOI: 10.1080/00268976.2014.952696

 Q-Chem 5.1.1 for Intel X86 EM64T Linux

 Parts of Q-Chem use Armadillo 8.300.2 (Tropical Shenanigans).
 http://arma.sourceforge.net/

 Q-Chem begins on Wed Oct 10 02:43:41 2018  

Host: 
0

     Scratch files written to /scratch/taweetham/qchem23752//
The previous job contains 0 fragments, simply inherited here
Input Ideriv = 2
Curr. Ideriv = -1
Max.  Ideriv = 2

Checking the input file for inconsistencies... 	...done.

--------------------------------------------------------------
User input:
--------------------------------------------------------------

$molecule
read
$end

$rem
   job_type 	frequency
   basis 	6-311++g**
   method	b3lyp	
$end


--------------------------------------------------------------
 ----------------------------------------------------------------
             Standard Nuclear Orientation (Angstroms)
    I     Atom           X                Y                Z
 ----------------------------------------------------------------
    1      C      -0.0780213537    -0.9692184160    -1.6294306935
    2      C       0.5920318126    -1.1909342718    -0.2927186891
    3      C      -0.7314327922    -0.4852723183    -0.3660881948
    4      H       0.5781489102    -2.1826603253     0.1372224773
    5      I       2.4810079135    -0.2530210849     0.1543453345
    6      Br     -2.2520553178    -1.5251715137     0.2778012899
    7      I      -0.9770419648     1.6393029401     0.0020416777
    8      H       0.3449044215    -0.2127496027    -2.2794953439
    9      H      -0.5067784864    -1.8239753837    -2.1398584627
 ----------------------------------------------------------------
 Molecular Point Group                 C1    NOp =  1
 Largest Abelian Subgroup              C1    NOp =  1
 Nuclear Repulsion Energy =  1482.1343105477 hartrees
 There are       81 alpha and       81 beta electrons
 Requested basis set is 6-311++G(d,p)
 There are 100 shells and 259 basis functions

 Total QAlloc Memory Limit   2000 MB
 Mega-Array Size       188 MB
 MEM_STATIC part       192 MB

                       Distance Matrix (Angstroms)
             C (  1)   C (  2)   C (  3)   H (  4)   I (  5)   Br(  6)
   C (  2)  1.511598
   C (  3)  1.502393  1.501633
   H (  4)  2.241442  1.081001  2.202147
   I (  5)  3.200535  2.155871  3.262601  2.710106
   Br(  6)  2.945003  2.919938  1.951481  2.908971  4.902601
   I (  7)  3.205359  3.249480  2.170176  4.128474  3.944895  3.422806
   H (  8)  1.083372  2.228273  2.212215  3.126576  3.238540  3.873812
   H (  9)  1.083964  2.240547  2.233575  2.547709  4.081438  2.996724
             I (  7)   H (  8)
   H (  8)  3.222274
   H (  9)  4.099168  1.827816

 A cutoff of  1.0D-11 yielded   3833 shell pairs
 There are     26875 function pairs (     30185 Cartesian)

 -------------------------------------------------------
 OpenMP Integral Computing Module                       
 Release: version 1.0, May 2013, Q-Chem Inc. Pittsburgh 
 -------------------------------------------------------
 Integral Job Info:
 Integral job number is                      11
 Integral operator is                         1
 short-range coefficients                     0
 long-range coefficients              100000000
 Omega coefficients                           0
 if combine SR and LR in K                    0
 Integral screening is                        0
 Integral computing path is                   2
 max size of driver memory is            800000
 size of driver memory is                593474
 size of scratch memory is             29623520
 max col of scratch BK array               1296
 max len of scratch array in speh3          155
 max len of scratch index in speh4           18
 max int batch size is                      520
 min int batch size is                       52
 fixed nKL is                                45
 max L of basis functions is                  2
 order of int derivative is                   0
 number of shells is                        100
 number of basis is                         275
 number of cartesian basis is               275
 number of contracted shell pairs          3833
 number of primitive shell pairs           7819
 maxK2 (contraction) of shell pair           36
 max number of K2 of shell pair               1
 max number of CS2 of shell pair            576
 max number of PS2 of shell pair            576
 mem total for path MDJ                  552988
 -------------------------------------------------------
 Smallest overlap matrix eigenvalue = 4.88E-05
 Guess from superposition of atomic densities
 Warning:  Energy on first SCF cycle will be non-variational
 SAD guess density has 162.000000 electrons

 -----------------------------------------------------------------------
  General SCF calculation program by
  Eric Jon Sundstrom, Paul Horn, Yuezhi Mao, Dmitri Zuev, Alec White,
  David Stuck, Shaama M.S., Shane Yost, Joonho Lee, David Small,
  Daniel Levine, Susi Lehtola, Hugh Burton, Evgeny Epifanovsky
 -----------------------------------------------------------------------
 Exchange:     0.2000 Hartree-Fock + 0.0800 Slater + 0.7200 B88
 Correlation:  0.1900 VWN1RPA + 0.8100 LYP
 Using SG-1 standard quadrature grid
 using 4 threads for integral computing
 -------------------------------------------------------
 OpenMP Integral computing Module                
 Release: version 2.0, May 2017, Q-Chem Inc. Pleasanton 
 -------------------------------------------------------
 -------------------------------------------------------
 OpenMP BLAS3 based DFT computing Module                
 Release: version 1.0, May 2013, Q-Chem Inc. Pittsburgh 
 -------------------------------------------------------
 A restricted SCF calculation will be
 performed using DIIS
 SCF converges when DIIS error is below 1.0e-08
 ---------------------------------------
  Cycle       Energy         DIIS error
 ---------------------------------------
    1  -16530.1096261401      3.32e-02  
    2  -16529.2385981939      2.75e-03  
    3  -16529.1854491801      3.59e-03  
    4  -16529.2835487305      7.43e-04  
    5  -16529.2881419860      3.06e-04  
    6  -16529.2888760739      8.92e-05  
    7  -16529.2889325895      3.09e-05  
    8  -16529.2889402588      5.84e-06  
    9  -16529.2889405493      1.10e-06  
   10  -16529.2889405605      2.80e-07  
   11  -16529.2889405612      7.78e-08  
   12  -16529.2889405609      2.09e-08  
   13  -16529.2889405613      6.18e-09  Convergence criterion met
 ---------------------------------------
 SCF time:   CPU 76.94s  wall 20.00s 
 SCF   energy in the final basis set =   -16529.2889405613
 Total energy in the final basis set =   -16529.2889405613

 --------------------------------------------------------------

                    Orbital Energies (a.u.)
 --------------------------------------------------------------

 Alpha MOs
 -- Occupied --
***************-482.846-176.312-176.309-165.715-165.713-165.713
*******-165.710-165.710 -62.499 -56.320 -56.315 -56.315 -35.808
-35.805 -31.301 -31.298 -31.295 -31.295 -31.292 -31.292 -22.952
-22.950 -22.950 -22.949 -22.947 -22.947 -22.946 -22.946 -22.943
-22.943 -10.301 -10.259 -10.223  -8.708  -6.540  -6.526  -6.526
 -6.357  -6.354  -4.770  -4.767  -4.754  -4.754  -4.752  -4.752
 -2.650  -2.647  -2.646  -2.635  -2.635  -2.036  -2.032  -2.031
 -2.031  -2.028  -2.027  -2.017  -2.017  -2.015  -2.015  -0.927
 -0.799  -0.691  -0.680  -0.624  -0.566  -0.515  -0.476  -0.400
 -0.390  -0.383  -0.359  -0.311  -0.300  -0.282  -0.273  -0.269
 -0.264
 -- Virtual --
 -0.088  -0.069  -0.024  -0.002   0.016   0.022   0.031   0.054
  0.061   0.067   0.070   0.075   0.082   0.091   0.104   0.110
  0.118   0.125   0.130   0.139   0.149   0.157   0.159   0.188
  0.197   0.206   0.219   0.222   0.229   0.239   0.248   0.260
  0.273   0.286   0.371   0.386   0.390   0.396   0.412   0.423
  0.439   0.443   0.449   0.458   0.460   0.464   0.493   0.502
  0.516   0.530   0.545   0.548   0.561   0.596   0.603   0.618
  0.644   0.650   0.662   0.690   0.696   0.709   0.731   0.760
  0.788   0.836   0.884   0.908   0.963   1.063   1.223   1.243
  1.297   1.323   1.334   1.350   1.361   1.371   1.418   1.450
  1.499   1.529   1.551   1.580   1.620   1.669   1.708   1.784
  1.790   1.839   1.891   1.976   1.988   2.041   2.059   2.123
  2.151   2.197   2.215   2.230   2.474   2.521   2.575   2.664
  2.683   2.768   2.812   2.827   2.927   3.058   3.202   3.434
  3.694   3.759   3.969   3.973   3.987   3.995   4.008   4.030
  4.059   4.083   4.090   4.111   4.126   4.204   4.244   4.253
  4.286   4.392   4.420   4.456   6.024   6.028   6.033   6.050
  6.089   6.093   6.656   7.569   7.597   7.688  23.574  23.760
 23.856  27.850  27.891  28.360  28.363  28.367  28.379  28.385
 28.391  28.537  28.540  28.550  28.551  28.575  28.580  28.602
 28.614  28.678  28.704  47.924 127.900 127.901 127.906 127.914
127.939 127.942 151.649 151.683 289.764 289.791 289.9091020.720
*******1901.847
 --------------------------------------------------------------

          Ground-State Mulliken Net Atomic Charges

     Atom                 Charge (a.u.)
  ----------------------------------------
      1 C                    -0.461169
      2 C                    -0.279307
      3 C                     0.032518
      4 H                     0.215844
      5 I                     0.081458
      6 Br                   -0.064723
      7 I                     0.118410
      8 H                     0.175432
      9 H                     0.181537
  ----------------------------------------
  Sum of atomic charges =     0.000000

 -----------------------------------------------------------------
                    Cartesian Multipole Moments
 -----------------------------------------------------------------
    Charge (ESU x 10^10)
                 0.0000
    Dipole Moment (Debye)
         X       0.3406      Y      -0.7942      Z      -1.2239
       Tot       1.4982
    Quadrupole Moments (Debye-Ang)
        XX     -96.1632     XY       0.8672     YY     -89.5066
        XZ       0.1532     YZ       1.6556     ZZ     -92.3534
    Octopole Moments (Debye-Ang^2)
       XXX       7.1164    XXY      10.2145    XYY      -5.2758
       YYY      22.4798    XXZ      12.0414    XYZ      -0.0269
       YYZ       6.7437    XZZ      -1.0904    YZZ       2.3919
       ZZZ       8.2921
    Hexadecapole Moments (Debye-Ang^3)
      XXXX   -1867.3807   XXXY      50.7423   XXYY    -475.0170
      XYYY      -5.1214   YYYY    -901.9209   XXXZ       0.8800
      XXYZ      -8.8646   XYYZ      -4.4564   YYYZ      -7.2092
      XXZZ    -373.5227   XYZZ       7.3522   YYZZ    -202.6656
      XZZZ      -2.7171   YZZZ      -7.3409   ZZZZ    -256.2777
 -----------------------------------------------------------------
 Calculating MO derivatives via CPSCF
 D1JvT checksum  = 957852 57296.6538281014
 D1KAT checksum  = 2442852 2087.5641546314
   1         3          27      0.113313    0.025120
   2         3          27      0.015311    0.003247
   3         3          27      0.001995    0.000555
   4         8          22      0.000169    0.000057
   5        27           3      0.000012    0.000006
   6        30           0      0.000000    0.000000    Roots Converged
 Time for AOints: 51.9 s (CPU) 13.1 s (wall)
 ------------------------------------------------------------------------------
                     AOints        : Timing summary (seconds)
 ------------------------------------------------------------------------------
     job step          cpu (% of tot)      sys (% of tot)     wall (% of tot)
 ------------------------------------------------------------------------------
  cpscf_lag         0.2064E+03 (31.8)   0.1200E-04 (15.0)   0.5276E+02 (31.1)
  iterzp            0.3908E+03 (60.1)   0.6500E-04 (81.2)   0.1029E+03 (60.7)
  make_fx           0.0000E+00 ( 0.0)   0.0000E+00 ( 0.0)   0.0000E+00 ( 0.0)
  AOints            0.5187E+02 ( 8.0)   0.2000E-05 ( 2.5)   0.1305E+02 ( 7.7)
 ------------------------------------------------------------------------------
   Grand Totals     0.6498E+03          0.8000E-04          0.1694E+03
 ------------------------------------------------------------------------------
 Calculating analytic Hessian of the SCF energy
 Polarizability Matrix (a.u.)
            1           2           3
    1-140.7191901  -5.5317999   0.1963021
    2  -5.5317999-118.7711780  -2.9507383
    3   0.1963021  -2.9507383 -90.1440900

 Direct stationary perturbation theory relativistic correction:

 rels  =     210.719085968499
 relv  =    -703.044900103112
 rel2e =      95.800834182508
 E_rel =    -396.524979952106

 Hessian of the SCF Energy
            1           2           3           4           5           6
    1   0.3038689   0.1817850  -0.0194657  -0.0549799  -0.0019030  -0.0501715
    2   0.1817850   0.5554024   0.0043325  -0.0082112  -0.0604973   0.0107932
    3  -0.0194657   0.0043325   0.6008858  -0.0868505   0.0433944  -0.1695996
    4  -0.0549799  -0.0082112  -0.0868505   0.3244932  -0.0366801   0.0826109
    5  -0.0019030  -0.0604973   0.0433944  -0.0366801   0.5011119  -0.1580000
    6  -0.0501715   0.0107932  -0.1695996   0.0826109  -0.1580000   0.3031908
    7  -0.0517221   0.0103119   0.0890945  -0.1687516   0.0753878  -0.0262979
    8   0.0014365  -0.0655165  -0.0582698   0.0649342  -0.0881821   0.0256573
    9   0.0473046  -0.0473849  -0.1665867   0.0055030   0.0086299  -0.0109595
   10  -0.0023149   0.0017548  -0.0025161  -0.0319957  -0.0109609   0.0055027
   11   0.0027595   0.0065058  -0.0038092  -0.0000218  -0.3013844   0.1163653
   12   0.0026166   0.0271658  -0.0094959   0.0006781   0.1109546  -0.0846339
   13  -0.0123590  -0.0011057  -0.0045818  -0.0494801  -0.0285024  -0.0070606
   14  -0.0041848  -0.0018449  -0.0003890  -0.0237077  -0.0424019   0.0018751
   15  -0.0155261  -0.0090348  -0.0009109  -0.0081382  -0.0002004  -0.0129407
   16  -0.0115215  -0.0028574   0.0063524  -0.0205996  -0.0104186   0.0121445
   17  -0.0036014  -0.0003092  -0.0004362  -0.0000531   0.0004701   0.0019387
   18   0.0177929   0.0140188  -0.0049629   0.0014299  -0.0051217   0.0006834
   19  -0.0016803   0.0033081   0.0017679  -0.0002803   0.0110261   0.0022902
   20   0.0065251  -0.0122159  -0.0009523   0.0018061  -0.0128634  -0.0067204
   21   0.0013175  -0.0150888  -0.0000891   0.0023462   0.0033721  -0.0011417
   22  -0.0824337  -0.0877087   0.0694935   0.0080623   0.0198559  -0.0140162
   23  -0.0872617  -0.1916326   0.1212085  -0.0027576  -0.0074050   0.0035555
   24   0.0662859   0.1184913  -0.1444406   0.0068025   0.0104862  -0.0116892
   25  -0.0868575  -0.0972769  -0.0532943  -0.0064683  -0.0178050  -0.0050021
   26  -0.0955553  -0.2298917  -0.1050788   0.0046912   0.0111520   0.0045353
   27  -0.0501542  -0.1032931  -0.1048001  -0.0043818  -0.0135152  -0.0129096
            7           8           9          10          11          12
    1  -0.0517221   0.0014365   0.0473046  -0.0023149   0.0027595   0.0026166
    2   0.0103119  -0.0655165  -0.0473849   0.0017548   0.0065058   0.0271658
    3   0.0890945  -0.0582698  -0.1665867  -0.0025161  -0.0038092  -0.0094959
    4  -0.1687516   0.0649342   0.0055030  -0.0319957  -0.0000218   0.0006781
    5   0.0753878  -0.0881821   0.0086299  -0.0109609  -0.3013844   0.1109546
    6  -0.0262979   0.0256573  -0.0109595   0.0055027   0.1163653  -0.0846339
    7   0.3205570  -0.0584210  -0.0757772  -0.0031548  -0.0010020  -0.0008071
    8  -0.0584210   0.2510016   0.0286735   0.0213307  -0.0112096  -0.0106012
    9  -0.0757772   0.0286735   0.2493553  -0.0092446   0.0064085   0.0018516
   10  -0.0031548   0.0213307  -0.0092446   0.0495088   0.0029461   0.0042951
   11  -0.0010020  -0.0112096   0.0064085   0.0029461   0.3068565  -0.1185494
   12  -0.0008071  -0.0106012   0.0018516   0.0042951  -0.1185494   0.0902665
   13  -0.0145263  -0.0087123  -0.0075578  -0.0108519  -0.0024891  -0.0040747
   14   0.0013480   0.0019457   0.0001759  -0.0174923  -0.0028040  -0.0066068
   15  -0.0005961   0.0037233  -0.0024065   0.0023073   0.0005315   0.0014604
   16  -0.0689338  -0.0275758   0.0211347  -0.0003360  -0.0024764  -0.0017301
   17  -0.0375887  -0.0431704   0.0172228   0.0011891   0.0015636  -0.0004032
   18   0.0175995   0.0110541  -0.0330569   0.0004847  -0.0002012   0.0006207
   19  -0.0131215   0.0031019  -0.0006186  -0.0011139   0.0008235   0.0016756
   20   0.0093692  -0.0461136  -0.0025206   0.0004980  -0.0007131  -0.0022897
   21   0.0004365   0.0000948  -0.0139292  -0.0009708   0.0004466   0.0003702
   22  -0.0089339  -0.0143274   0.0108855  -0.0006989  -0.0010239  -0.0049075
   23   0.0059425   0.0096082  -0.0095812   0.0003723   0.0007612   0.0014803
   24   0.0040198   0.0097606  -0.0125667   0.0009247  -0.0014956  -0.0022117
   25   0.0085871   0.0182332   0.0083703   0.0009574   0.0004842   0.0022541
   26  -0.0053477  -0.0083633  -0.0016239   0.0003622   0.0004239  -0.0011504
   27  -0.0076720  -0.0100926  -0.0117014  -0.0007830   0.0003036   0.0017722
           13          14          15          16          17          18
    1  -0.0123590  -0.0041848  -0.0155261  -0.0115215  -0.0036014   0.0177929
    2  -0.0011057  -0.0018449  -0.0090348  -0.0028574  -0.0003092   0.0140188
    3  -0.0045818  -0.0003890  -0.0009109   0.0063524  -0.0004362  -0.0049629
    4  -0.0494801  -0.0237077  -0.0081382  -0.0205996  -0.0000531   0.0014299
    5  -0.0285024  -0.0424019  -0.0002004  -0.0104186   0.0004701  -0.0051217
    6  -0.0070606   0.0018751  -0.0129407   0.0121445   0.0019387   0.0006834
    7  -0.0145263   0.0013480  -0.0005961  -0.0689338  -0.0375887   0.0175995
    8  -0.0087123   0.0019457   0.0037233  -0.0275758  -0.0431704   0.0110541
    9  -0.0075578   0.0001759  -0.0024065   0.0211347   0.0172228  -0.0330569
   10  -0.0108519  -0.0174923   0.0023073  -0.0003360   0.0011891   0.0004847
   11  -0.0024891  -0.0028040   0.0005315  -0.0024764   0.0015636  -0.0002012
   12  -0.0040747  -0.0066068   0.0014604  -0.0017301  -0.0004032   0.0006207
   13   0.0924345   0.0399936   0.0225042  -0.0024110   0.0000721  -0.0006506
   14   0.0399936   0.0434878   0.0041687  -0.0002718   0.0003579   0.0001747
   15   0.0225042   0.0041687   0.0135743   0.0012664  -0.0001644   0.0002288
   16  -0.0024110  -0.0002718   0.0012664   0.1055284   0.0521928  -0.0391647
   17   0.0000721   0.0003579  -0.0001644   0.0521928   0.0606107  -0.0216871
   18  -0.0006506   0.0001747   0.0002288  -0.0391647  -0.0216871   0.0337242
   19  -0.0028688   0.0040578  -0.0004616  -0.0012094  -0.0129808   0.0000064
   20   0.0008185  -0.0001009   0.0010174  -0.0083181  -0.0210315   0.0018307
   21   0.0005823   0.0002244   0.0009392   0.0004035   0.0038463   0.0022014
   22   0.0017089   0.0008423   0.0011279  -0.0022930  -0.0002712   0.0037305
   23  -0.0013202   0.0006457  -0.0014723   0.0011783   0.0007812  -0.0019782
   24  -0.0001945   0.0004893   0.0005714  -0.0011198  -0.0000985  -0.0002790
   25  -0.0016462  -0.0005852  -0.0024838   0.0017759   0.0010412  -0.0012284
   26   0.0012455   0.0007148   0.0014310  -0.0014531   0.0007276   0.0019101
   27   0.0010335  -0.0001123  -0.0005160   0.0007131  -0.0002183   0.0008403
           19          20          21          22          23          24
    1  -0.0016803   0.0065251   0.0013175  -0.0824337  -0.0872617   0.0662859
    2   0.0033081  -0.0122159  -0.0150888  -0.0877087  -0.1916326   0.1184913
    3   0.0017679  -0.0009523  -0.0000891   0.0694935   0.1212085  -0.1444406
    4  -0.0002803   0.0018061   0.0023462   0.0080623  -0.0027576   0.0068025
    5   0.0110261  -0.0128634   0.0033721   0.0198559  -0.0074050   0.0104862
    6   0.0022902  -0.0067204  -0.0011417  -0.0140162   0.0035555  -0.0116892
    7  -0.0131215   0.0093692   0.0004365  -0.0089339   0.0059425   0.0040198
    8   0.0031019  -0.0461136   0.0000948  -0.0143274   0.0096082   0.0097606
    9  -0.0006186  -0.0025206  -0.0139292   0.0108855  -0.0095812  -0.0125667
   10  -0.0011139   0.0004980  -0.0009708  -0.0006989   0.0003723   0.0009247
   11   0.0008235  -0.0007131   0.0004466  -0.0010239   0.0007612  -0.0014956
   12   0.0016756  -0.0022897   0.0003702  -0.0049075   0.0014803  -0.0022117
   13  -0.0028688   0.0008185   0.0005823   0.0017089  -0.0013202  -0.0001945
   14   0.0040578  -0.0001009   0.0002244   0.0008423   0.0006457   0.0004893
   15  -0.0004616   0.0010174   0.0009392   0.0011279  -0.0014723   0.0005714
   16  -0.0012094  -0.0083181   0.0004035  -0.0022930   0.0011783  -0.0011198
   17  -0.0129808  -0.0210315   0.0038463  -0.0002712   0.0007812  -0.0000985
   18   0.0000064   0.0018307   0.0022014   0.0037305  -0.0019782  -0.0002790
   19   0.0196151  -0.0104971  -0.0046718   0.0010875   0.0007647   0.0005328
   20  -0.0104971   0.0933130   0.0087788  -0.0016615   0.0004714  -0.0000406
   21  -0.0046718   0.0087788   0.0114910  -0.0016255  -0.0002116   0.0002486
   22   0.0010875  -0.0016615  -0.0016255   0.0860397   0.0901193  -0.0714358
   23   0.0007647   0.0004714  -0.0002116   0.0901193   0.1985775  -0.1272321
   24   0.0005328  -0.0000406   0.0002486  -0.0714358  -0.1272321   0.1586132
   25  -0.0004284   0.0014599   0.0021822  -0.0025388  -0.0070377  -0.0058157
   26   0.0003959  -0.0007460  -0.0014625  -0.0058248  -0.0118076  -0.0103606
   27  -0.0005208   0.0008966  -0.0000905   0.0067475   0.0142312   0.0117540
           25          26          27
    1  -0.0868575  -0.0955553  -0.0501542
    2  -0.0972769  -0.2298917  -0.1032931
    3  -0.0532943  -0.1050788  -0.1048001
    4  -0.0064683   0.0046912  -0.0043818
    5  -0.0178050   0.0111520  -0.0135152
    6  -0.0050021   0.0045353  -0.0129096
    7   0.0085871  -0.0053477  -0.0076720
    8   0.0182332  -0.0083633  -0.0100926
    9   0.0083703  -0.0016239  -0.0117014
   10   0.0009574   0.0003622  -0.0007830
   11   0.0004842   0.0004239   0.0003036
   12   0.0022541  -0.0011504   0.0017722
   13  -0.0016462   0.0012455   0.0010335
   14  -0.0005852   0.0007148  -0.0001123
   15  -0.0024838   0.0014310  -0.0005160
   16   0.0017759  -0.0014531   0.0007131
   17   0.0010412   0.0007276  -0.0002183
   18  -0.0012284   0.0019101   0.0008403
   19  -0.0004284   0.0003959  -0.0005208
   20   0.0014599  -0.0007460   0.0008966
   21   0.0021822  -0.0014625  -0.0000905
   22  -0.0025388  -0.0058248   0.0067475
   23  -0.0070377  -0.0118076   0.0142312
   24  -0.0058157  -0.0103606   0.0117540
   25   0.0866189   0.1014863   0.0550177
   26   0.1014863   0.2377903   0.1118000
   27   0.0550177   0.1118000   0.1156511
 Gradient time:  CPU 853.22 s  wall 223.47 s
 **********************************************************************
 **                                                                  **
 **                       VIBRATIONAL ANALYSIS                       **
 **                       --------------------                       **
 **                                                                  **
 **        VIBRATIONAL FREQUENCIES (CM**-1) AND NORMAL MODES         **
 **     FORCE CONSTANTS (mDYN/ANGSTROM) AND REDUCED MASSES (AMU)     **
 **                  INFRARED INTENSITIES (KM/MOL)                   **
 **                                                                  **
 **********************************************************************


 Mode:                 1                      2                      3
 Frequency:        69.75                  98.39                 140.76
 Force Cnst:      0.1640                 0.0631                 0.2430
 Red. Mass:      57.2041                11.0668                20.8122
 IR Active:          YES                    YES                    YES
 IR Intens:        0.030                  0.487                  0.152
 Raman Active:       YES                    YES                    YES
               X      Y      Z        X      Y      Z        X      Y      Z
 C         -0.146 -0.147 -0.197   -0.093  0.244 -0.252    0.042  0.113 -0.293
 C         -0.054 -0.149 -0.243   -0.015  0.045 -0.323    0.114 -0.019 -0.355
 C         -0.069 -0.199 -0.132   -0.008  0.057 -0.130    0.108 -0.028 -0.197
 H          0.069 -0.177 -0.301   -0.054 -0.027 -0.491    0.123 -0.087 -0.506
 I         -0.364  0.259  0.015   -0.093 -0.076  0.055    0.033  0.016  0.040
 Br        -0.072 -0.060  0.030    0.197 -0.069  0.088    0.034  0.329  0.062
 I          0.437 -0.171  0.025   -0.016  0.081 -0.035   -0.080 -0.229  0.010
 H         -0.253 -0.132 -0.247   -0.166  0.369 -0.153   -0.067  0.217 -0.244
 H         -0.138 -0.183 -0.143   -0.090  0.307 -0.361    0.069  0.131 -0.349
 TransDip   0.002 -0.005 -0.001   -0.011  0.011 -0.016   -0.007 -0.001 -0.011

 Mode:                 4                      5                      6
 Frequency:       178.74                 273.82                 339.50
 Force Cnst:      0.1557                 0.2397                 0.2708
 Red. Mass:       8.2708                 5.4253                 3.9875
 IR Active:          YES                    YES                    YES
 IR Intens:        0.866                  1.909                  5.443
 Raman Active:       YES                    YES                    YES
               X      Y      Z        X      Y      Z        X      Y      Z
 C          0.182 -0.269  0.126    0.022  0.372  0.202    0.327  0.105 -0.023
 C          0.031 -0.110  0.228   -0.027  0.130  0.178    0.178 -0.142 -0.020
 C          0.132  0.016 -0.013   -0.006  0.155  0.244    0.148 -0.152  0.010
 H         -0.066 -0.006  0.463   -0.068  0.067  0.027    0.198 -0.227 -0.205
 I         -0.109 -0.025 -0.037   -0.034 -0.014 -0.020   -0.025 -0.004 -0.016
 Br         0.165  0.091 -0.056    0.031  0.010 -0.015   -0.060 -0.014  0.035
 I         -0.029  0.008  0.033    0.016 -0.063 -0.033   -0.008  0.028 -0.001
 H          0.408 -0.469  0.040    0.063  0.514  0.397    0.380  0.298  0.236
 H          0.063 -0.273  0.234    0.044  0.491 -0.007    0.461  0.212 -0.314
 TransDip   0.011 -0.013  0.024   -0.014  0.042  0.005    0.061 -0.037 -0.021

 Mode:                 7                      8                      9
 Frequency:       379.18                 524.04                 596.20
 Force Cnst:      0.4039                 0.5464                 0.6979
 Red. Mass:       4.7679                 3.3767                 3.3326
 IR Active:          YES                    YES                    YES
 IR Intens:        1.086                 22.325                 45.484
 Raman Active:       YES                    YES                    YES
               X      Y      Z        X      Y      Z        X      Y      Z
 C         -0.249 -0.003  0.100    0.024 -0.045  0.016    0.001  0.016 -0.046
 C          0.155 -0.246 -0.127    0.266  0.296 -0.068   -0.018 -0.155 -0.048
 C          0.152 -0.152  0.316    0.146  0.090  0.047    0.238  0.332 -0.025
 H          0.267 -0.320 -0.284    0.278  0.289 -0.093   -0.233 -0.034  0.219
 I         -0.001  0.008  0.006   -0.024 -0.019 -0.002    0.003  0.007  0.003
 Br         0.017  0.021 -0.039   -0.028 -0.013  0.002   -0.031 -0.027  0.015
 I         -0.010  0.018 -0.008   -0.001 -0.003  0.001   -0.001 -0.008 -0.002
 H         -0.418  0.030  0.033   -0.336 -0.187 -0.383    0.455 -0.309 -0.135
 H         -0.466  0.071  0.156    0.090 -0.343  0.458   -0.563  0.242  0.051
 TransDip  -0.022 -0.022 -0.011    0.140  0.058  0.001    0.070  0.203 -0.022

 Mode:                10                     11                     12
 Frequency:       854.29                 922.17                 923.80
 Force Cnst:      1.5570                 0.9536                 1.8899
 Red. Mass:       3.6209                 1.9033                 3.7587
 IR Active:          YES                    YES                    YES
 IR Intens:       13.494                  3.483                  0.271
 Raman Active:       YES                    YES                    YES
               X      Y      Z        X      Y      Z        X      Y      Z
 C         -0.209  0.069 -0.120    0.012 -0.136 -0.076   -0.059 -0.051  0.246
 C          0.120  0.061  0.249   -0.054  0.091 -0.115    0.270 -0.063 -0.149
 C          0.186 -0.164 -0.180    0.049 -0.005  0.173   -0.203  0.099 -0.181
 H          0.054  0.204  0.577   -0.132  0.361  0.487    0.109  0.187  0.414
 I         -0.003 -0.003 -0.000   -0.001 -0.001  0.001   -0.003 -0.002  0.001
 Br        -0.007 -0.001  0.003   -0.001  0.001 -0.003    0.000  0.000  0.000
 I          0.000  0.001  0.001    0.000 -0.000  0.000    0.001 -0.001  0.001
 H         -0.032  0.199  0.138    0.119  0.205  0.387    0.134  0.125  0.572
 H         -0.334  0.282 -0.366    0.091  0.110 -0.554   -0.130  0.290 -0.265
 TransDip   0.107 -0.042  0.024   -0.034 -0.007  0.049    0.005  0.010  0.013

 Mode:                13                     14                     15
 Frequency:      1030.90                1086.87                1121.34
 Force Cnst:      0.7925                 0.8931                 0.9652
 Red. Mass:       1.2657                 1.2832                 1.3028
 IR Active:          YES                    YES                    YES
 IR Intens:       39.866                  5.761                  8.152
 Raman Active:       YES                    YES                    YES
               X      Y      Z        X      Y      Z        X      Y      Z
 C          0.029  0.039 -0.025   -0.144  0.054 -0.001    0.035  0.106 -0.006
 C         -0.000  0.060 -0.028    0.017 -0.009 -0.015    0.029 -0.058 -0.063
 C         -0.077 -0.088  0.048    0.021  0.010  0.012   -0.029 -0.071  0.020
 H          0.377  0.100  0.065    0.019 -0.012 -0.025   -0.528  0.244  0.626
 I         -0.000 -0.002  0.001    0.000  0.000  0.000    0.001  0.001 -0.000
 Br         0.001  0.002  0.000   -0.000 -0.000 -0.000    0.001  0.001  0.000
 I          0.000  0.000 -0.001   -0.000 -0.000 -0.000    0.000  0.000 -0.000
 H          0.602 -0.376 -0.138    0.585 -0.271  0.094   -0.110 -0.077 -0.315
 H         -0.490  0.210  0.118    0.662 -0.331 -0.029    0.082 -0.114  0.324
 TransDip  -0.032 -0.192  0.055    0.068 -0.036 -0.006   -0.041 -0.074  0.034

 Mode:                16                     17                     18
 Frequency:      1215.41                1255.62                1466.79
 Force Cnst:      1.2115                 2.6689                 1.4749
 Red. Mass:       1.3919                 2.8732                 1.1635
 IR Active:          YES                    YES                    YES
 IR Intens:       25.766                  8.111                 13.272
 Raman Active:       YES                    YES                    YES
               X      Y      Z        X      Y      Z        X      Y      Z
 C          0.008  0.025 -0.094   -0.008 -0.048 -0.184    0.001 -0.011 -0.109
 C          0.007 -0.093  0.042    0.229 -0.022  0.146    0.028 -0.013  0.009
 C         -0.070  0.091  0.042   -0.187  0.081  0.134   -0.028  0.016  0.006
 H          0.779  0.058  0.426   -0.645 -0.231 -0.294   -0.010 -0.017  0.004
 I         -0.001 -0.002  0.000   -0.000  0.001 -0.001   -0.000  0.000 -0.000
 Br         0.001  0.000 -0.000    0.002  0.001 -0.001    0.000  0.000 -0.000
 I         -0.000 -0.001 -0.000    0.000 -0.001 -0.000    0.000 -0.000  0.000
 H         -0.246  0.079 -0.214    0.100 -0.151 -0.259    0.186  0.420  0.535
 H          0.213 -0.102 -0.070   -0.066  0.086 -0.403   -0.191 -0.317  0.593
 TransDip  -0.160  0.022 -0.019    0.077  0.040  0.028   -0.011  0.002  0.116

 Mode:                19                     20                     21
 Frequency:      3127.93                3194.64                3216.04
 Force Cnst:      6.0770                 6.5616                 6.8021
 Red. Mass:       1.0542                 1.0912                 1.1162
 IR Active:          YES                    YES                    YES
 IR Intens:        0.775                  2.839                  0.940
 Raman Active:       YES                    YES                    YES
               X      Y      Z        X      Y      Z        X      Y      Z
 C         -0.003 -0.011 -0.064    0.009  0.017 -0.005   -0.045 -0.086  0.011
 C          0.002  0.000  0.001    0.001 -0.077  0.035    0.000 -0.015  0.007
 C         -0.002  0.001  0.001   -0.002  0.001  0.001   -0.001 -0.000  0.001
 H          0.002 -0.011  0.007    0.006  0.895 -0.392    0.000  0.179 -0.083
 I          0.000 -0.000  0.000    0.000  0.000 -0.000    0.000  0.000  0.000
 Br        -0.000  0.000  0.000   -0.000  0.000  0.000    0.000  0.000 -0.000
 I         -0.000  0.000  0.000   -0.000  0.000 -0.000    0.000  0.000  0.000
 H         -0.263 -0.474  0.386   -0.063 -0.105  0.087    0.283  0.508 -0.437
 H          0.297  0.593  0.336   -0.046 -0.095 -0.057    0.256  0.512  0.306
 TransDip  -0.010 -0.013 -0.023   -0.033  0.040 -0.014    0.009  0.016 -0.025

 STANDARD THERMODYNAMIC QUANTITIES AT   298.15 K  AND     1.00 ATM

   This Molecule has  0 Imaginary Frequencies
   Zero point vibrational energy:       31.474 kcal/mol

   Atom    1 Element C  Has Mass   12.00000
   Atom    2 Element C  Has Mass   12.00000
   Atom    3 Element C  Has Mass   12.00000
   Atom    4 Element H  Has Mass    1.00783
   Atom    5 Element I  Has Mass  126.90440
   Atom    6 Element Br Has Mass   78.91830
   Atom    7 Element I  Has Mass  126.90440
   Atom    8 Element H  Has Mass    1.00783
   Atom    9 Element H  Has Mass    1.00783
   Molecular Mass:   371.750590 amu
   Principal axes and moments of inertia in amu*Bohr^2:
                             1           2           3
    Eigenvalues --     2227.91636  4881.79962  6730.81740
          X               0.99976     0.02176    -0.00114
          Y              -0.02174     0.99961     0.01755
          Z               0.00152    -0.01752     0.99985
   Rotational Symmetry Number is   1
   The Molecule is an Asymmetric Top
   Translational Enthalpy:        0.889 kcal/mol
   Rotational Enthalpy:           0.889 kcal/mol
   Vibrational Enthalpy:         34.355 kcal/mol
   gas constant (RT):             0.592 kcal/mol
   Translational Entropy:        43.632  cal/mol.K
   Rotational Entropy:           32.659  cal/mol.K
   Vibrational Entropy:          18.380  cal/mol.K

   Total Enthalpy:               36.725 kcal/mol
   Total Entropy:                94.671  cal/mol.K

 ======================================================================

 STANDARD THERMODYNAMIC QUANTITIES FOR ANHARMONIC VIBRATION -- TOSH

   Zero point vibrational energy: ************ kcal/mol

   Vibrational Enthalpy:       Infinity kcal/mol
   Vibrational Entropy:             NaN  cal/mol.K

   Total Enthalpy:             Infinity kcal/mol
   Total Entropy:                   NaN  cal/mol.K

 ======================================================================

 STANDARD THERMODYNAMIC QUANTITIES FOR ANHARMONIC VIBRATION -- VPT2

   Zero point vibrational energy: ************ kcal/mol

   Vibrational Enthalpy:       Infinity kcal/mol
   Vibrational Entropy:             NaN  cal/mol.K

   Total Enthalpy:             Infinity kcal/mol
   Total Entropy:                   NaN  cal/mol.K

 ======================================================================

Archival summary:
1\1\garfield\FREQ\ProcedureUnspecified\BasisUnspecified\2r133\taweetha\WedOct1002:47:442018WedOct1002:47:442018\0\\#,FREQ,ProcedureUnspecified,BasisUnspecified,\\0,1\I\C,1,2.17018\C,2,1.50163,1,123.471\H,3,1.081,2,116.055,1,141.561,0\C,2,1.50239,1,120.478,3,-72.6932,0\H,5,1.08337,2,116.707,1,6.06677,0\H,5,1.08396,2,118.551,1,-138.238,0\Br,2,1.95148,1,112.18,3,144.446,0\I,3,2.15587,2,125.305,1,-0.951837,0\\\@

 Total job time:  243.70s(wall), 930.44s(cpu) 
 Wed Oct 10 02:47:44 2018

        *************************************************************
        *                                                           *
        *  Thank you very much for using Q-Chem.  Have a nice day.  *
        *                                                           *
        *************************************************************
