# Supplementary material for: Geometric and energetic data from ab initio calculations of haloethene, haloimine, halomethylenephosphine, haloiminophosphine, halodiazene, halodiphosphene and halocyclopropane
Source: Data Brief. 2019 Nov 2;27:104738. doi: 10.1016/j.dib.2019.104738 (PMC6861602; doi:10.1016/j.dib.2019.104738)
Supplement: Multimedia component 3 [file mmc3.zip › CCC/B3LYP/HICCCClBr.out]

Q-Chem Developer Version!
                  Welcome to Q-Chem
     A Quantum Leap Into The Future Of Chemistry


 Q-Chem 5.1, Q-Chem, Inc., Pleasanton, CA (2018)

 Yihan Shao,  Zhengting Gan,  E. Epifanovsky,  A. T. B. Gilbert,  M. Wormit,  
 J. Kussmann,  A. W. Lange,  A. Behn,  Jia Deng,  Xintian Feng,  D. Ghosh,  
 M. Goldey,  P. R. Horn,  L. D. Jacobson,  I. Kaliman,  T. Kus,  A. Landau,  
 Jie Liu,  E. I. Proynov,  R. M. Richard,  R. P. Steele,  E. J. Sundstrom,  
 H. L. Woodcock III,  P. M. Zimmerman,  D. Zuev,  B. Albrecht,  E. Alguire,  
 S. A. Baeppler,  D. Barton,  Z. Benda,  Y. A. Bernard,  E. J. Berquist,  
 K. B. Bravaya,  H. Burton,  D. Casanova,  Chun-Min Chang,  Yunqing Chen,  
 A. Chien,  K. D. Closser,  M. P. Coons,  S. Coriani,  S. Dasgupta,  
 A. L. Dempwolff,  M. Diedenhofen,  Hainam Do,  R. G. Edgar,  Po-Tung Fang,  
 S. Faraji,  S. Fatehi,  Qingguo Feng,  K. D. Fenk,  J. Fosso-Tande,  
 Qinghui Ge,  A. Ghysels,  G. Gidofalvi,  J. Gomes,  J. Gonthier,  A. Gunina,  
 D. Hait,  M. W. D. Hanson-Heine,  P. H. P. Harbach,  A. W. Hauser,  
 J. E. Herr,  E. G. Hohenstein,  Z. C. Holden,  Kerwin Hui,  B. C. Huynh,  
 T.-C. Jagau,  Hyunjun Ji,  B. Kaduk,  K. Khistyaev,  Jaehoon Kim,  
 P. Klunzinger,  K. Koh,  D. Kosenkov,  L. Koulias,  T. Kowalczyk,  
 C. M. Krauter,  A. Kunitsa,  Ka Un Lao,  A. Laurent,  K. V. Lawler,  
 Joonho Lee,  D. Lefrancois,  S. Lehtola,  D. S. Levine,  Yi-Pei Li,  
 You-Sheng Lin,  Fenglai Liu,  E. Livshits,  A. Luenser,  P. Manohar,  
 E. Mansoor,  S. F. Manzer,  Shan-Ping Mao,  Yuezhi Mao,  N. Mardirossian,  
 A. V. Marenich,  T. Markovich,  L. A. Martinez-Martinez,  S. A. Maurer,  
 N. J. Mayhall,  S. C. McKenzie,  J.-M. Mewes,  A. F. Morrison,  
 J. W. Mullinax,  K. Nanda,  T. S. Nguyen-Beck,  R. Olivares-Amaya,  
 J. A. Parkhill,  T. M. Perrine,  F. Plasser,  P. Pokhilko,  S. Prager,  
 A. Prociuk,  E. Ramos,  D. R. Rehn,  F. Rob,  M. Schneider,  N. Sergueev,  
 S. M. Sharada,  S. Sharma,  D. W. Small,  T. Stauch,  T. Stein,  
 Yu-Chuan Su,  A. J. W. Thom,  A. Tkatchenko,  T. Tsuchimochi,  N. M. Tubman,  
 L. Vogt,  M. L. Vidal,  O. Vydrov,  M. A. Watson,  J. Wenzel,  
 M. de Wergifosse,  T. A. Wesolowski,  A. White,  J. Witte,  A. Yamada,  
 Jun Yang,  K. Yao,  S. Yeganeh,  S. R. Yost,  Zhi-Qiang You,  A. Zech,  
 Igor Ying Zhang,  Xing Zhang,  Yan Zhao,  Ying Zhu,  B. R. Brooks,  
 G. K. L. Chan,  C. J. Cramer,  M. S. Gordon,  W. J. Hehre,  A. Klamt,  
 M. W. Schmidt,  C. D. Sherrill,  D. G. Truhlar,  A. Aspuru-Guzik,  R. Baer,  
 A. T. Bell,  N. A. Besley,  Jeng-Da Chai,  A. E. DePrince, III,  
 R. A. DiStasio Jr.,  A. Dreuw,  B. D. Dunietz,  T. R. Furlani,  
 Chao-Ping Hsu,  Yousung Jung,  Jing Kong,  D. S. Lambrecht,  WanZhen Liang,  
 C. Ochsenfeld,  V. A. Rassolov,  L. V. Slipchenko,  J. E. Subotnik,  
 T. Van Voorhis,  J. M. Herbert,  A. I. Krylov,  P. M. W. Gill,  M. Head-Gordon

 Contributors to earlier versions of Q-Chem not listed above: 
 R. D. Adamson,  B. Austin,  J. Baker,  G. J. O. Beran,  K. Brandhorst,  
 S. T. Brown,  E. F. C. Byrd,  A. K. Chakraborty,  C.-L. Cheng,  
 Siu Hung Chien,  D. M. Chipman,  D. L. Crittenden,  H. Dachsel,  
 R. J. Doerksen,  A. D. Dutoi,  L. Fusti-Molnar,  W. A. Goddard III,  
 A. Golubeva-Zadorozhnaya,  S. R. Gwaltney,  G. Hawkins,  A. Heyden,  
 S. Hirata,  G. Kedziora,  F. J. Keil,  C. Kelley,  Jihan Kim,  R. A. King,  
 R. Z. Khaliullin,  P. P. Korambath,  W. Kurlancheek,  A. M. Lee,  M. S. Lee,  
 S. V. Levchenko,  Ching Yeh Lin,  D. Liotard,  R. C. Lochan,  I. Lotan,  
 P. E. Maslen,  N. Nair,  D. P. O'Neill,  D. Neuhauser,  E. Neuscamman,  
 C. M. Oana,  R. Olson,  B. Peters,  R. Peverati,  P. A. Pieniazek,  
 Y. M. Rhee,  J. Ritchie,  M. A. Rohrdanz,  E. Rosta,  N. J. Russ,  
 H. F. Schaefer III,  N. E. Schultz,  N. Shenvi,  A. C. Simmonett,  A. Sodt,  
 D. Stuck,  K. S. Thanthiriwatte,  V. Vanovschi,  Tao Wang,  A. Warshel,  
 C. F. Williams,  Q. Wu,  X. Xu,  W. Zhang

 Please cite Q-Chem as follows:
 Y. Shao et al., Mol. Phys. 113, 184-215 (2015)
 DOI: 10.1080/00268976.2014.952696

 Q-Chem 5.1.1 for Intel X86 EM64T Linux

 Parts of Q-Chem use Armadillo 8.300.2 (Tropical Shenanigans).
 http://arma.sourceforge.net/

 Q-Chem begins on Thu Oct 11 03:48:27 2018  

Host: 
0

     Scratch files written to /scratch/taweetham/qchem2998//
Input Ideriv = 2
Curr. Ideriv = -1
Max.  Ideriv = 2

Checking the input file for inconsistencies... 	...done.

--------------------------------------------------------------
User input:
--------------------------------------------------------------
$molecule
0 1
C 
C 1 CC 
C 2 CC 1 60.0
H 2 CH 1 ANG  3 pDHA
I 2 CI 1 ANG  3 mDHA
Cl 3 CCl 1 ANG  2 mDHA
Br 3 CBr 1 ANG  2 pDHA
H 1 CH 2 ANG  3 pDHA
H 1 CH 2 ANG  3 mDHA

CC=1.54
CH=1.09
CF=1.35
CCl=1.77
CBr=1.94
CI=2.14
ANG=118.0
pDHA=107.9
mDHA=-107.9
$end

$rem
   job_type	optimization
   basis	6-311++g**
   method	b3lyp
   mem_total	32000
$end

--------------------------------------------------------------
 ----------------------------------------------------------------
             Standard Nuclear Orientation (Angstroms)
    I     Atom           X                Y                Z
 ----------------------------------------------------------------
    1      C      -0.6348321508    -1.1734129192    -1.4511739633
    2      C       0.1184899625    -1.2618661675    -0.1109195783
    3      C      -1.2358963610    -0.5327870738    -0.1862943875
    4      H       0.1529224201    -2.2272508060     0.3940030946
    5      I       1.8853011570    -0.0783748054     0.1285097408
    6      Cl     -2.6424932521    -1.3131468378     0.5522337600
    7      Br     -1.2371849323     1.4029955687    -0.0584511224
    8      H      -0.2355545690    -0.5118226098    -2.2199233863
    9      H      -1.1010399629    -2.0800135963    -1.8369530300
 ----------------------------------------------------------------
 Molecular Point Group                 C1    NOp =  1
 Largest Abelian Subgroup              C1    NOp =  1
 Nuclear Repulsion Energy =   975.3830738038 hartrees
 There are       63 alpha and       63 beta electrons
 Requested basis set is 6-311++G(d,p)
 There are 89 shells and 227 basis functions

 Total QAlloc Memory Limit  32000 MB
 Mega-Array Size       188 MB
 MEM_STATIC part       192 MB
 A cutoff of  1.0D-11 yielded   3232 shell pairs
 There are     22187 function pairs (     24593 Cartesian)
 Smallest overlap matrix eigenvalue = 3.70E-05

 Scale SEOQF with 1.000000e-01/1.000000e-01/1.000000e-01

 Standard Electronic Orientation quadrupole field applied
 Nucleus-field energy     =     0.0000000195 hartrees
 Guess from superposition of atomic densities
 Warning:  Energy on first SCF cycle will be non-variational
 SAD guess density has 126.000000 electrons

 -----------------------------------------------------------------------
  General SCF calculation program by
  Eric Jon Sundstrom, Paul Horn, Yuezhi Mao, Dmitri Zuev, Alec White,
  David Stuck, Shaama M.S., Shane Yost, Joonho Lee, David Small,
  Daniel Levine, Susi Lehtola, Hugh Burton, Evgeny Epifanovsky
 -----------------------------------------------------------------------
 Exchange:     0.2000 Hartree-Fock + 0.0800 Slater + 0.7200 B88
 Correlation:  0.1900 VWN1RPA + 0.8100 LYP
 Using SG-1 standard quadrature grid
 A restricted SCF calculation will be
 performed using DIIS
 SCF converges when DIIS error is below 1.0e-08
 ---------------------------------------
  Cycle       Energy         DIIS error
 ---------------------------------------
    1  -10070.8632516491      3.54e-02  
    2  -10069.9442400719      2.98e-03  
    3  -10069.9051481921      3.78e-03  
    4  -10069.9887036615      5.78e-04  
    5  -10069.9907373810      2.36e-04  
    6  -10069.9910601073      8.31e-05  
    7  -10069.9910995416      2.42e-05  
    8  -10069.9911030791      7.52e-06  
    9  -10069.9911034308      1.25e-06  
   10  -10069.9911034404      3.58e-07  
   11  -10069.9911034412      1.01e-07  
   12  -10069.9911034414      2.76e-08  
   13  -10069.9911034413      4.55e-09  Convergence criterion met
 ---------------------------------------
 SCF time:   CPU 83.33s  wall 106.00s 
 SCF   energy in the final basis set =   -10069.9911034413
 Total energy in the final basis set =   -10069.9911034413

 --------------------------------------------------------------

                    Orbital Energies (a.u.)
 --------------------------------------------------------------

 Alpha MOs
 -- Occupied --
*******-482.844-176.307-165.711-165.709-165.709-101.574 -62.497
-56.318 -56.314 -56.313 -35.803 -31.297 -31.291 -31.290 -22.947
-22.946 -22.946 -22.941 -22.941 -10.317 -10.261 -10.226  -9.489
 -8.706  -7.254  -7.243  -7.243  -6.538  -6.524  -6.524  -6.353
 -4.765  -4.750  -4.750  -2.649  -2.645  -2.645  -2.633  -2.633
 -2.031  -2.026  -2.026  -2.013  -2.013  -0.935  -0.843  -0.797
 -0.688  -0.624  -0.582  -0.522  -0.487  -0.417  -0.416  -0.392
 -0.376  -0.333  -0.324  -0.309  -0.287  -0.268  -0.263
 -- Virtual --
 -0.072  -0.044  -0.013   0.003   0.020   0.021   0.024   0.046
  0.054   0.062   0.072   0.078   0.080   0.090   0.098   0.100
  0.109   0.117   0.121   0.127   0.135   0.142   0.148   0.161
  0.165   0.170   0.195   0.202   0.206   0.238   0.240   0.243
  0.259   0.270   0.287   0.372   0.376   0.395   0.414   0.419
  0.421   0.437   0.446   0.460   0.467   0.477   0.482   0.506
  0.514   0.538   0.547   0.582   0.584   0.596   0.606   0.623
  0.633   0.648   0.653   0.671   0.681   0.730   0.781   0.786
  0.828   0.850   0.855   0.897   0.917   0.938   0.964   1.050
  1.074   1.156   1.248   1.289   1.342   1.353   1.367   1.406
  1.436   1.466   1.512   1.534   1.566   1.619   1.684   1.709
  1.761   1.807   1.827   1.876   1.945   1.994   2.033   2.063
  2.099   2.131   2.181   2.183   2.234   2.287   2.326   2.451
  2.501   2.529   2.578   2.674   2.693   2.766   2.789   2.817
  2.963   3.071   3.187   3.388   3.692   3.813   3.977   3.992
  4.020   4.042   4.077   4.106   4.116   4.203   4.215   4.261
  4.383   4.456   6.030   6.054   6.103   6.671   7.572   7.605
  7.681   9.731  23.516  23.707  23.818  25.861  25.997  26.431
 27.895  28.366  28.384  28.398  28.544  28.553  28.583  28.604
 28.696  47.940 127.905 127.919 127.949 151.687 215.717 289.768
289.800 289.9041020.7391901.850
 --------------------------------------------------------------

          Ground-State Mulliken Net Atomic Charges

     Atom                 Charge (a.u.)
  ----------------------------------------
      1 C                    -0.540966
      2 C                    -0.351649
      3 C                     0.044675
      4 H                     0.217838
      5 I                     0.088062
      6 Cl                    0.235802
      7 Br                   -0.043352
      8 H                     0.183320
      9 H                     0.166271
  ----------------------------------------
  Sum of atomic charges =     0.000000

 -----------------------------------------------------------------
                    Cartesian Multipole Moments
 -----------------------------------------------------------------
    Charge (ESU x 10^10)
                 0.0000
    Dipole Moment (Debye)
         X       0.3288      Y      -1.2492      Z      -1.2028
       Tot       1.7650
    Quadrupole Moments (Debye-Ang)
        XX     -81.4123     XY       2.3106     YY     -73.5395
        XZ       1.1245     YZ       1.3296     ZZ     -76.7364
    Octopole Moments (Debye-Ang^2)
       XXX      49.3612    XXY      17.7927    XYY      10.9444
       YYY      35.5093    XXZ       4.8375    XYZ      -1.4405
       YYZ       1.6800    XZZ      10.6754    YZZ       8.6920
       ZZZ      -0.1971
    Hexadecapole Moments (Debye-Ang^3)
      XXXX   -1455.8152   XXXY     -15.5476   XXYY    -340.8349
      XYYY     -48.9432   YYYY    -543.5764   XXXZ       1.9728
      XXYZ      -3.0121   XYYZ       5.1859   YYYZ      -2.8454
      XXZZ    -287.6500   XYZZ      -9.2244   YYZZ    -132.0674
      XZZZ       9.5237   YZZZ      -0.1869   ZZZZ    -219.3660
 -----------------------------------------------------------------
 Calculating analytic gradient of the SCF energy
 Gradient of SCF Energy
            1           2           3           4           5           6
    1   0.0012778   0.0185722  -0.0223100  -0.0008088  -0.0080192  -0.0002909
    2  -0.0048046  -0.0074519   0.0113974  -0.0064663   0.0077246   0.0000061
    3  -0.0166056   0.0110022   0.0165291   0.0002431  -0.0019551  -0.0010772
            7           8           9
    1   0.0097971   0.0025375  -0.0007556
    2   0.0013215   0.0009781  -0.0027050
    3   0.0003159  -0.0047872  -0.0036651
 Max gradient component =       2.231E-02
 RMS gradient           =       8.700E-03
 Gradient time:  CPU 22.66 s  wall 28.42 s
 Geometry Optimization Parameters
   NAtoms,    NIC,     NZ,  NCons,   NDum,   NFix, NCnnct, MaxDiis
        9      69       9       0       0       0       0       0


** GEOMETRY OPTIMIZATION IN DELOCALIZED INTERNAL COORDINATES **
   Searching for a Minimum

   Optimization Cycle:   1

                       Coordinates (Angstroms)
     ATOM                X               Y               Z
      1  C        -0.6348321508   -1.1734129192   -1.4511739633
      2  C         0.1184899625   -1.2618661675   -0.1109195783
      3  C        -1.2358963610   -0.5327870738   -0.1862943875
      4  H         0.1529224201   -2.2272508060    0.3940030946
      5  I         1.8853011570   -0.0783748054    0.1285097408
      6  Cl       -2.6424932521   -1.3131468378    0.5522337600
      7  Br       -1.2371849323    1.4029955687   -0.0584511224
      8  H        -0.2355545690   -0.5118226098   -2.2199233863
      9  H        -1.1010399629   -2.0800135963   -1.8369530300
   Point Group: c1    Number of degrees of freedom:    21


   Energy is -10069.991103441


 Attempting to Generate Delocalized Internal Coordinates

 21 Hessian modes will be used to form the next step
  Hessian Eigenvalues:
     0.016341    0.020947    0.023307    0.030304    0.030782    0.032544
     0.083421    0.087153    0.090379    0.107532    0.108095    0.134223
     0.138421    0.175927    0.253751    0.264506    0.285189    0.286300
     0.348126    0.348126    0.348126

 Minimum Search - Taking Simple RFO Step
 Searching for Lamda that Minimizes Along All modes
 Value Taken    Lamda =  -0.01007461
 Calculated Step too Large.  Step scaled by  0.862189
 Step Taken.  Stepsize is  0.300000

                             Maximum     Tolerance    Cnvgd?
         Gradient           0.026466      0.000300      NO
         Displacement       0.213256      0.001200      NO
         Energy change     *********      0.000001      NO


 New Cartesian Coordinates Obtained by Inverse Iteration

 Displacement from previous Coordinates is:  0.490496
 ----------------------------------------------------------------
             Standard Nuclear Orientation (Angstroms)
    I     Atom           X                Y                Z
 ----------------------------------------------------------------
    1      C      -0.6243917298    -1.1441463469    -1.4313745106
    2      C       0.1212225108    -1.2382895610    -0.1063205180
    3      C      -1.2262101140    -0.5231522759    -0.1902820734
    4      H       0.1290428546    -2.1930686494     0.4040948279
    5      I       1.9986044029    -0.2137816748     0.1097584682
    6      Cl     -2.6100836552    -1.3449796413     0.5469880917
    7      Br     -1.3847613101     1.4058622275    -0.1214647774
    8      H      -0.2412236608    -0.4759053417    -2.1938772943
    9      H      -1.0924869869    -2.0482179837    -1.8064910865
 ----------------------------------------------------------------
 Molecular Point Group                 C1    NOp =  1
 Largest Abelian Subgroup              C1    NOp =  1
 Nuclear Repulsion Energy =   952.1464861004 hartrees
 There are       63 alpha and       63 beta electrons
 Applying Cartesian multipole field
    Component          Value
    ---------          -----
     (2,0,0)        1.00000E-11
     (0,2,0)        2.00000E-11
     (0,0,2)       -3.00000E-11
 Nucleus-field energy     =     0.0000000210 hartrees
 Requested basis set is 6-311++G(d,p)
 There are 89 shells and 227 basis functions
 A cutoff of  1.0D-11 yielded   3237 shell pairs
 There are     22217 function pairs (     24626 Cartesian)
 Smallest overlap matrix eigenvalue = 3.14E-05
 Guess MOs from SCF MO coefficient file

 -----------------------------------------------------------------------
  General SCF calculation program by
  Eric Jon Sundstrom, Paul Horn, Yuezhi Mao, Dmitri Zuev, Alec White,
  David Stuck, Shaama M.S., Shane Yost, Joonho Lee, David Small,
  Daniel Levine, Susi Lehtola, Hugh Burton, Evgeny Epifanovsky
 -----------------------------------------------------------------------
 Exchange:     0.2000 Hartree-Fock + 0.0800 Slater + 0.7200 B88
 Correlation:  0.1900 VWN1RPA + 0.8100 LYP
 Using SG-1 standard quadrature grid
 A restricted SCF calculation will be
 performed using DIIS
 SCF converges when DIIS error is below 1.0e-08
 ---------------------------------------
  Cycle       Energy         DIIS error
 ---------------------------------------
    1  -10069.9900866167      7.46e-04  
    2  -10069.9953714804      2.01e-04  
    3  -10069.9954702168      1.70e-04  
    4  -10069.9956563605      5.91e-05  
    5  -10069.9956771000      1.46e-05  
    6  -10069.9956781573      6.70e-06  
    7  -10069.9956784202      1.34e-06  
    8  -10069.9956784308      6.64e-07  
    9  -10069.9956784334      7.89e-08  
   10  -10069.9956784334      4.11e-08  
   11  -10069.9956784335      1.00e-08  
   12  -10069.9956784334      2.93e-09  Convergence criterion met
 ---------------------------------------
 SCF time:   CPU 79.51s  wall 88.00s 
 SCF   energy in the final basis set =   -10069.9956784334
 Total energy in the final basis set =   -10069.9956784334

 --------------------------------------------------------------

                    Orbital Energies (a.u.)
 --------------------------------------------------------------

 Alpha MOs
 -- Occupied --
*******-482.845-176.309-165.713-165.710-165.710-101.573 -62.498
-56.319 -56.315 -56.315 -35.805 -31.299 -31.292 -31.292 -22.949
-22.948 -22.947 -22.943 -22.943 -10.316 -10.261 -10.222  -9.488
 -8.707  -7.253  -7.242  -7.242  -6.539  -6.525  -6.525  -6.354
 -4.767  -4.752  -4.752  -2.650  -2.646  -2.646  -2.634  -2.634
 -2.033  -2.028  -2.028  -2.015  -2.015  -0.942  -0.845  -0.799
 -0.689  -0.625  -0.583  -0.525  -0.490  -0.419  -0.413  -0.396
 -0.374  -0.334  -0.322  -0.305  -0.290  -0.271  -0.269
 -- Virtual --
 -0.073  -0.045  -0.014   0.003   0.019   0.021   0.024   0.048
  0.055   0.062   0.071   0.078   0.081   0.090   0.098   0.102
  0.111   0.117   0.121   0.128   0.135   0.141   0.147   0.159
  0.167   0.173   0.195   0.202   0.207   0.237   0.243   0.248
  0.262   0.269   0.283   0.376   0.380   0.399   0.415   0.417
  0.429   0.433   0.445   0.457   0.467   0.478   0.481   0.503
  0.509   0.537   0.555   0.582   0.591   0.595   0.605   0.608
  0.635   0.651   0.657   0.665   0.685   0.725   0.778   0.788
  0.828   0.841   0.859   0.900   0.912   0.951   0.977   1.045
  1.073   1.168   1.247   1.286   1.340   1.352   1.367   1.418
  1.440   1.468   1.509   1.537   1.565   1.624   1.681   1.715
  1.772   1.816   1.837   1.883   1.959   2.005   2.036   2.066
  2.112   2.148   2.183   2.190   2.231   2.290   2.331   2.444
  2.509   2.542   2.589   2.687   2.698   2.784   2.801   2.828
  2.978   3.089   3.216   3.415   3.708   3.826   3.974   3.994
  4.018   4.035   4.075   4.103   4.121   4.205   4.234   4.250
  4.386   4.444   6.028   6.047   6.096   6.669   7.571   7.601
  7.678   9.730  23.542  23.727  23.846  25.865  26.016  26.441
 27.884  28.364  28.377  28.392  28.542  28.550  28.580  28.602
 28.692  47.940 127.902 127.913 127.943 151.678 215.717 289.766
289.794 289.9001020.7391901.841
 --------------------------------------------------------------

          Ground-State Mulliken Net Atomic Charges

     Atom                 Charge (a.u.)
  ----------------------------------------
      1 C                    -0.518877
      2 C                    -0.387694
      3 C                     0.111475
      4 H                     0.209227
      5 I                     0.086293
      6 Cl                    0.194911
      7 Br                   -0.046525
      8 H                     0.187150
      9 H                     0.164041
  ----------------------------------------
  Sum of atomic charges =     0.000000

 -----------------------------------------------------------------
                    Cartesian Multipole Moments
 -----------------------------------------------------------------
    Charge (ESU x 10^10)
                 0.0000
    Dipole Moment (Debye)
         X       0.3512      Y      -1.2321      Z      -1.2112
       Tot       1.7630
    Quadrupole Moments (Debye-Ang)
        XX     -80.8261     XY       1.7647     YY     -74.0862
        XZ       1.1213     YZ       1.1004     ZZ     -76.7808
    Octopole Moments (Debye-Ang^2)
       XXX      49.4063    XXY      21.8274    XYY       8.0664
       YYY      47.1677    XXZ       6.3173    XYZ      -1.4255
       YYZ       3.0734    XZZ       9.6567    YZZ      12.7759
       ZZZ       4.8915
    Hexadecapole Moments (Debye-Ang^3)
      XXXX   -1545.6358   XXXY      15.0499   XXYY    -359.6969
      XYYY     -17.9393   YYYY    -554.6664   XXXZ      -1.1781
      XXYZ      -0.8645   XYYZ       3.5867   YYYZ       3.3888
      XXZZ    -305.0028   XYZZ       2.1821   YYZZ    -133.8066
      XZZZ       5.3565   YZZZ       7.1996   ZZZZ    -217.1340
 -----------------------------------------------------------------
 Calculating analytic gradient of the SCF energy
 Gradient of SCF Energy
            1           2           3           4           5           6
    1   0.0029445   0.0110417  -0.0134525  -0.0002279  -0.0010317   0.0016494
    2   0.0025446  -0.0084854   0.0029779  -0.0017511   0.0020004   0.0022261
    3  -0.0080521   0.0071748   0.0090680  -0.0010935  -0.0017747  -0.0024755
            7           8           9
    1  -0.0008396   0.0004689  -0.0005529
    2   0.0011676  -0.0005392  -0.0001409
    3  -0.0014970  -0.0015624   0.0002123
 Max gradient component =       1.345E-02
 RMS gradient           =       4.836E-03
 Gradient time:  CPU 22.58 s  wall 22.58 s
 Geometry Optimization Parameters
   NAtoms,    NIC,     NZ,  NCons,   NDum,   NFix, NCnnct, MaxDiis
        9      69       9       0       0       0       0       0

 Cartesian Hessian Update
 Hessian Updated using BFGS Update


** GEOMETRY OPTIMIZATION IN DELOCALIZED INTERNAL COORDINATES **
   Searching for a Minimum

   Optimization Cycle:   2

                       Coordinates (Angstroms)
     ATOM                X               Y               Z
      1  C        -0.6243917298   -1.1441463469   -1.4313745106
      2  C         0.1212225108   -1.2382895610   -0.1063205180
      3  C        -1.2262101140   -0.5231522759   -0.1902820734
      4  H         0.1290428546   -2.1930686494    0.4040948279
      5  I         1.9986044029   -0.2137816748    0.1097584682
      6  Cl       -2.6100836552   -1.3449796413    0.5469880917
      7  Br       -1.3847613101    1.4058622275   -0.1214647774
      8  H        -0.2412236608   -0.4759053417   -2.1938772943
      9  H        -1.0924869869   -2.0482179837   -1.8064910865
   Point Group: c1    Number of degrees of freedom:    21


   Energy is -10069.995678433

 Hessian Updated using BFGS Update

 20 Hessian modes will be used to form the next step
  Hessian Eigenvalues:
     0.016216    0.020990    0.023225    0.029934    0.030578    0.042101
     0.085462    0.088503    0.090491    0.102422    0.108322    0.130745
     0.135286    0.175877    0.244135    0.266553    0.276200    0.292058
     0.348043    0.349146

 Minimum Search - Taking Simple RFO Step
 Searching for Lamda that Minimizes Along All modes
 Value Taken    Lamda =  -0.00176417
 Step Taken.  Stepsize is  0.171261

                             Maximum     Tolerance    Cnvgd?
         Gradient           0.008250      0.000300      NO
         Displacement       0.084587      0.001200      NO
         Energy change     -0.004575      0.000001      NO


 New Cartesian Coordinates Obtained by Inverse Iteration

 Displacement from previous Coordinates is:  0.172592
 ----------------------------------------------------------------
             Standard Nuclear Orientation (Angstroms)
    I     Atom           X                Y                Z
 ----------------------------------------------------------------
    1      C      -0.6280727721    -1.1454980763    -1.4423629628
    2      C       0.1082143341    -1.2198847927    -0.1249953430
    3      C      -1.2204800663    -0.5228625354    -0.2184388498
    4      H       0.0999592087    -2.1533745768     0.4172494716
    5      I       2.0059320095    -0.2389984356     0.1348694509
    6      Cl     -2.5749490269    -1.3635725125     0.5680645143
    7      Br     -1.3825832657     1.3991734571    -0.1105131705
    8      H      -0.2542623026    -0.4736929765    -2.2027622880
    9      H      -1.0840458072    -2.0569687983    -1.8100796951
 ----------------------------------------------------------------
 Molecular Point Group                 C1    NOp =  1
 Largest Abelian Subgroup              C1    NOp =  1
 Nuclear Repulsion Energy =   952.5811528330 hartrees
 There are       63 alpha and       63 beta electrons
 Applying Cartesian multipole field
    Component          Value
    ---------          -----
     (2,0,0)        1.00000E-11
     (0,2,0)        2.00000E-11
     (0,0,2)       -3.00000E-11
 Nucleus-field energy     =     0.0000000208 hartrees
 Requested basis set is 6-311++G(d,p)
 There are 89 shells and 227 basis functions
 A cutoff of  1.0D-11 yielded   3235 shell pairs
 There are     22211 function pairs (     24620 Cartesian)
 Smallest overlap matrix eigenvalue = 2.90E-05
 Guess MOs from SCF MO coefficient file

 -----------------------------------------------------------------------
  General SCF calculation program by
  Eric Jon Sundstrom, Paul Horn, Yuezhi Mao, Dmitri Zuev, Alec White,
  David Stuck, Shaama M.S., Shane Yost, Joonho Lee, David Small,
  Daniel Levine, Susi Lehtola, Hugh Burton, Evgeny Epifanovsky
 -----------------------------------------------------------------------
 Exchange:     0.2000 Hartree-Fock + 0.0800 Slater + 0.7200 B88
 Correlation:  0.1900 VWN1RPA + 0.8100 LYP
 Using SG-1 standard quadrature grid
 A restricted SCF calculation will be
 performed using DIIS
 SCF converges when DIIS error is below 1.0e-08
 ---------------------------------------
  Cycle       Energy         DIIS error
 ---------------------------------------
    1  -10069.9952503900      4.17e-04  
    2  -10069.9964996810      1.14e-04  
    3  -10069.9964240366      1.58e-04  
    4  -10069.9965843453      3.31e-05  
    5  -10069.9965916659      4.49e-06  
    6  -10069.9965917744      1.45e-06  
    7  -10069.9965917824      5.33e-07  
    8  -10069.9965917836      9.82e-08  
    9  -10069.9965917836      5.86e-08  
   10  -10069.9965917838      1.19e-08  
   11  -10069.9965917837      4.08e-09  Convergence criterion met
 ---------------------------------------
 SCF time:   CPU 77.83s  wall 78.00s 
 SCF   energy in the final basis set =   -10069.9965917837
 Total energy in the final basis set =   -10069.9965917837

 --------------------------------------------------------------

                    Orbital Energies (a.u.)
 --------------------------------------------------------------

 Alpha MOs
 -- Occupied --
*******-482.846-176.309-165.712-165.710-165.710-101.572 -62.499
-56.320 -56.315 -56.315 -35.805 -31.298 -31.292 -31.292 -22.949
-22.947 -22.947 -22.943 -22.943 -10.314 -10.258 -10.223  -9.487
 -8.707  -7.252  -7.241  -7.241  -6.540  -6.525  -6.525  -6.354
 -4.767  -4.752  -4.752  -2.651  -2.647  -2.646  -2.635  -2.635
 -2.033  -2.028  -2.028  -2.015  -2.015  -0.948  -0.846  -0.800
 -0.690  -0.628  -0.583  -0.528  -0.493  -0.419  -0.414  -0.398
 -0.373  -0.335  -0.323  -0.304  -0.291  -0.272  -0.270
 -- Virtual --
 -0.074  -0.043  -0.015   0.003   0.019   0.021   0.025   0.049
  0.057   0.063   0.071   0.078   0.081   0.091   0.098   0.100
  0.112   0.118   0.122   0.130   0.135   0.141   0.148   0.160
  0.167   0.174   0.195   0.202   0.207   0.237   0.249   0.251
  0.265   0.273   0.284   0.376   0.381   0.401   0.415   0.418
  0.428   0.433   0.450   0.456   0.467   0.480   0.482   0.500
  0.505   0.539   0.558   0.580   0.593   0.597   0.603   0.608
  0.636   0.651   0.662   0.666   0.687   0.721   0.778   0.792
  0.829   0.847   0.858   0.902   0.912   0.956   0.978   1.050
  1.074   1.170   1.241   1.286   1.343   1.354   1.369   1.421
  1.456   1.468   1.508   1.543   1.566   1.627   1.683   1.717
  1.784   1.817   1.851   1.887   1.965   2.010   2.040   2.071
  2.124   2.147   2.181   2.197   2.237   2.293   2.332   2.445
  2.515   2.549   2.589   2.691   2.707   2.799   2.815   2.840
  2.981   3.107   3.244   3.439   3.713   3.829   3.974   3.994
  4.018   4.034   4.075   4.102   4.127   4.205   4.245   4.249
  4.386   4.443   6.029   6.046   6.095   6.671   7.571   7.600
  7.678   9.730  23.565  23.760  23.865  25.867  26.021  26.449
 27.882  28.364  28.377  28.391  28.541  28.550  28.580  28.603
 28.691  47.941 127.903 127.913 127.942 151.676 215.717 289.766
289.794 289.9001020.7411901.839
 --------------------------------------------------------------

          Ground-State Mulliken Net Atomic Charges

     Atom                 Charge (a.u.)
  ----------------------------------------
      1 C                    -0.544720
      2 C                    -0.394445
      3 C                     0.162180
      4 H                     0.207296
      5 I                     0.084084
      6 Cl                    0.173951
      7 Br                   -0.040800
      8 H                     0.187403
      9 H                     0.165049
  ----------------------------------------
  Sum of atomic charges =     0.000000

 -----------------------------------------------------------------
                    Cartesian Multipole Moments
 -----------------------------------------------------------------
    Charge (ESU x 10^10)
                 0.0000
    Dipole Moment (Debye)
         X       0.3425      Y      -1.1851      Z      -1.2384
       Tot       1.7480
    Quadrupole Moments (Debye-Ang)
        XX     -80.8955     XY       1.6801     YY     -74.2522
        XZ       1.2179     YZ       1.2239     ZZ     -76.5913
    Octopole Moments (Debye-Ang^2)
       XXX      48.5704    XXY      22.7932    XYY       7.1571
       YYY      50.4002    XXZ       5.7691    XYZ      -1.4283
       YYZ       2.2938    XZZ       8.9156    YZZ      13.5708
       ZZZ       2.0187
    Hexadecapole Moments (Debye-Ang^3)
      XXXX   -1537.2785   XXXY      15.8385   XXYY    -359.4255
      XYYY     -14.2242   YYYY    -557.8180   XXXZ      -2.3104
      XXYZ      -0.3883   XYYZ       2.0155   YYYZ       5.0320
      XXZZ    -303.3058   XYZZ       3.6177   YYZZ    -134.2504
      XZZZ       2.3719   YZZZ       7.8774   ZZZZ    -220.6990
 -----------------------------------------------------------------
 Calculating analytic gradient of the SCF energy
 Gradient of SCF Energy
            1           2           3           4           5           6
    1   0.0022537   0.0003902  -0.0031615  -0.0008515  -0.0007203   0.0024563
    2   0.0046136  -0.0041824  -0.0028586   0.0011963   0.0012112   0.0010900
    3   0.0007839   0.0010595  -0.0021062   0.0000993  -0.0011291  -0.0007922
            7           8           9
    1  -0.0000178  -0.0004573   0.0001081
    2  -0.0004266  -0.0008080   0.0001645
    3   0.0003271   0.0004560   0.0013017
 Max gradient component =       4.614E-03
 RMS gradient           =       1.771E-03
 Gradient time:  CPU 25.01 s  wall 25.03 s
 Geometry Optimization Parameters
   NAtoms,    NIC,     NZ,  NCons,   NDum,   NFix, NCnnct, MaxDiis
        9      69       9       0       0       0       0       0

 Cartesian Hessian Update
 Hessian Updated using BFGS Update


** GEOMETRY OPTIMIZATION IN DELOCALIZED INTERNAL COORDINATES **
   Searching for a Minimum

   Optimization Cycle:   3

                       Coordinates (Angstroms)
     ATOM                X               Y               Z
      1  C        -0.6280727721   -1.1454980763   -1.4423629628
      2  C         0.1082143341   -1.2198847927   -0.1249953430
      3  C        -1.2204800663   -0.5228625354   -0.2184388498
      4  H         0.0999592087   -2.1533745768    0.4172494716
      5  I         2.0059320095   -0.2389984356    0.1348694509
      6  Cl       -2.5749490269   -1.3635725125    0.5680645143
      7  Br       -1.3825832657    1.3991734571   -0.1105131705
      8  H        -0.2542623026   -0.4736929765   -2.2027622880
      9  H        -1.0840458072   -2.0569687983   -1.8100796951
   Point Group: c1    Number of degrees of freedom:    21


   Energy is -10069.996591784

 Hessian Updated using BFGS Update

 21 Hessian modes will be used to form the next step
  Hessian Eigenvalues:
     0.016702    0.020999    0.023775    0.028903    0.033133    0.044342
     0.072130    0.086065    0.091085    0.098016    0.108333    0.129287
     0.135260    0.176428    0.254822    0.269099    0.276367    0.304361
     0.348111    0.348227    0.351823

 Minimum Search - Taking Simple RFO Step
 Searching for Lamda that Minimizes Along All modes
 Value Taken    Lamda =  -0.00025121
 Step Taken.  Stepsize is  0.060558

                             Maximum     Tolerance    Cnvgd?
         Gradient           0.002581      0.000300      NO
         Displacement       0.028447      0.001200      NO
         Energy change     -0.000913      0.000001      NO


 New Cartesian Coordinates Obtained by Inverse Iteration

 Displacement from previous Coordinates is:  0.057104
 ----------------------------------------------------------------
             Standard Nuclear Orientation (Angstroms)
    I     Atom           X                Y                Z
 ----------------------------------------------------------------
    1      C      -0.6330780476    -1.1479808519    -1.4430588819
    2      C       0.1092266921    -1.2132080133    -0.1281817382
    3      C      -1.2168438226    -0.5194503947    -0.2160951654
    4      H       0.1077110907    -2.1512375890     0.4081774157
    5      I       2.0136257625    -0.2471440799     0.1522062431
    6      Cl     -2.5755346682    -1.3645788309     0.5730605589
    7      Br     -1.3873145464     1.4025736814    -0.1179667750
    8      H      -0.2629403282    -0.4732129321    -2.2043458720
    9      H      -1.0851398207    -2.0614402367    -1.8127646577
 ----------------------------------------------------------------
 Molecular Point Group                 C1    NOp =  1
 Largest Abelian Subgroup              C1    NOp =  1
 Nuclear Repulsion Energy =   950.4066404812 hartrees
 There are       63 alpha and       63 beta electrons
 Applying Cartesian multipole field
    Component          Value
    ---------          -----
     (2,0,0)        1.00000E-11
     (0,2,0)        2.00000E-11
     (0,0,2)       -3.00000E-11
 Nucleus-field energy     =     0.0000000209 hartrees
 Requested basis set is 6-311++G(d,p)
 There are 89 shells and 227 basis functions
 A cutoff of  1.0D-11 yielded   3235 shell pairs
 There are     22209 function pairs (     24618 Cartesian)
 Smallest overlap matrix eigenvalue = 2.89E-05
 Guess MOs from SCF MO coefficient file

 -----------------------------------------------------------------------
  General SCF calculation program by
  Eric Jon Sundstrom, Paul Horn, Yuezhi Mao, Dmitri Zuev, Alec White,
  David Stuck, Shaama M.S., Shane Yost, Joonho Lee, David Small,
  Daniel Levine, Susi Lehtola, Hugh Burton, Evgeny Epifanovsky
 -----------------------------------------------------------------------
 Exchange:     0.2000 Hartree-Fock + 0.0800 Slater + 0.7200 B88
 Correlation:  0.1900 VWN1RPA + 0.8100 LYP
 Using SG-1 standard quadrature grid
 A restricted SCF calculation will be
 performed using DIIS
 SCF converges when DIIS error is below 1.0e-08
 ---------------------------------------
  Cycle       Energy         DIIS error
 ---------------------------------------
    1  -10069.9966381683      1.24e-04  
    2  -10069.9967537388      2.72e-05  
    3  -10069.9967500898      3.76e-05  
    4  -10069.9967591553      8.35e-06  
    5  -10069.9967596244      2.06e-06  
    6  -10069.9967596512      9.03e-07  
    7  -10069.9967596557      1.74e-07  
    8  -10069.9967596560      7.33e-08  
    9  -10069.9967596559      1.52e-08  
   10  -10069.9967596560      5.10e-09  Convergence criterion met
 ---------------------------------------
 SCF time:   CPU 68.13s  wall 68.00s 
 SCF   energy in the final basis set =   -10069.9967596560
 Total energy in the final basis set =   -10069.9967596560

 --------------------------------------------------------------

                    Orbital Energies (a.u.)
 --------------------------------------------------------------

 Alpha MOs
 -- Occupied --
*******-482.846-176.309-165.713-165.710-165.710-101.572 -62.499
-56.320 -56.316 -56.316 -35.805 -31.299 -31.292 -31.292 -22.949
-22.948 -22.948 -22.943 -22.943 -10.315 -10.258 -10.223  -9.486
 -8.708  -7.251  -7.241  -7.240  -6.540  -6.526  -6.526  -6.354
 -4.767  -4.752  -4.752  -2.651  -2.647  -2.647  -2.635  -2.635
 -2.033  -2.028  -2.028  -2.015  -2.015  -0.948  -0.845  -0.800
 -0.691  -0.628  -0.583  -0.528  -0.492  -0.419  -0.415  -0.397
 -0.373  -0.335  -0.322  -0.304  -0.292  -0.272  -0.270
 -- Virtual --
 -0.075  -0.045  -0.016   0.002   0.019   0.021   0.025   0.049
  0.057   0.062   0.071   0.078   0.081   0.091   0.098   0.100
  0.112   0.117   0.122   0.130   0.135   0.141   0.147   0.160
  0.167   0.174   0.195   0.201   0.207   0.237   0.249   0.251
  0.265   0.271   0.284   0.377   0.381   0.402   0.415   0.419
  0.428   0.434   0.450   0.456   0.467   0.479   0.482   0.499
  0.504   0.539   0.558   0.580   0.592   0.598   0.601   0.610
  0.635   0.651   0.662   0.665   0.687   0.718   0.777   0.791
  0.830   0.847   0.859   0.902   0.910   0.956   0.978   1.049
  1.072   1.170   1.240   1.286   1.340   1.356   1.368   1.422
  1.453   1.468   1.508   1.542   1.564   1.627   1.685   1.718
  1.781   1.817   1.850   1.886   1.965   2.009   2.040   2.070
  2.125   2.146   2.180   2.197   2.237   2.293   2.331   2.442
  2.514   2.548   2.588   2.690   2.706   2.795   2.815   2.841
  2.979   3.106   3.246   3.439   3.709   3.824   3.974   3.994
  4.017   4.033   4.073   4.100   4.127   4.204   4.244   4.249
  4.386   4.442   6.028   6.046   6.093   6.670   7.570   7.599
  7.677   9.728  23.565  23.763  23.862  25.867  26.020  26.446
 27.881  28.364  28.377  28.390  28.541  28.549  28.579  28.602
 28.690  47.940 127.902 127.913 127.941 151.675 215.716 289.765
289.792 289.8991020.7401901.838
 --------------------------------------------------------------

          Ground-State Mulliken Net Atomic Charges

     Atom                 Charge (a.u.)
  ----------------------------------------
      1 C                    -0.546368
      2 C                    -0.400496
      3 C                     0.179963
      4 H                     0.205117
      5 I                     0.083537
      6 Cl                    0.165255
      7 Br                   -0.039929
      8 H                     0.186281
      9 H                     0.166641
  ----------------------------------------
  Sum of atomic charges =     0.000000

 -----------------------------------------------------------------
                    Cartesian Multipole Moments
 -----------------------------------------------------------------
    Charge (ESU x 10^10)
                 0.0000
    Dipole Moment (Debye)
         X       0.3619      Y      -1.1684      Z      -1.2516
       Tot       1.7501
    Quadrupole Moments (Debye-Ang)
        XX     -80.9205     XY       1.5832     YY     -74.2505
        XZ       1.2959     YZ       1.2800     ZZ     -76.6095
    Octopole Moments (Debye-Ang^2)
       XXX      48.6040    XXY      23.0039    XYY       6.9496
       YYY      50.8824    XXZ       5.4866    XYZ      -1.4284
       YYZ       1.6934    XZZ       8.8512    YZZ      13.7389
       ZZZ       0.7571
    Hexadecapole Moments (Debye-Ang^3)
      XXXX   -1543.9245   XXXY      17.0957   XXYY    -360.9261
      XYYY     -12.5759   YYYY    -559.0243   XXXZ      -4.5550
      XXYZ       0.2209   XYYZ       1.1108   YYYZ       6.4211
      XXZZ    -304.6462   XYZZ       4.3515   YYZZ    -134.6964
      XZZZ      -0.7695   YZZZ       9.2871   ZZZZ    -222.3769
 -----------------------------------------------------------------
 Calculating analytic gradient of the SCF energy
 Gradient of SCF Energy
            1           2           3           4           5           6
    1   0.0004416  -0.0007396   0.0001755  -0.0000214  -0.0002819   0.0007852
    2   0.0019313  -0.0013382  -0.0013749   0.0003639   0.0009064  -0.0000507
    3   0.0014854   0.0003227  -0.0015768  -0.0001039  -0.0004970  -0.0004398
            7           8           9
    1  -0.0003697  -0.0000292   0.0000396
    2   0.0001104  -0.0003111  -0.0002371
    3   0.0002192   0.0002095   0.0003809
 Max gradient component =       1.931E-03
 RMS gradient           =       7.608E-04
 Gradient time:  CPU 22.43 s  wall 22.44 s
 Geometry Optimization Parameters
   NAtoms,    NIC,     NZ,  NCons,   NDum,   NFix, NCnnct, MaxDiis
        9      69       9       0       0       0       0       0

 Cartesian Hessian Update
 Hessian Updated using BFGS Update


** GEOMETRY OPTIMIZATION IN DELOCALIZED INTERNAL COORDINATES **
   Searching for a Minimum

   Optimization Cycle:   4

                       Coordinates (Angstroms)
     ATOM                X               Y               Z
      1  C        -0.6330780476   -1.1479808519   -1.4430588819
      2  C         0.1092266921   -1.2132080133   -0.1281817382
      3  C        -1.2168438226   -0.5194503947   -0.2160951654
      4  H         0.1077110907   -2.1512375890    0.4081774157
      5  I         2.0136257625   -0.2471440799    0.1522062431
      6  Cl       -2.5755346682   -1.3645788309    0.5730605589
      7  Br       -1.3873145464    1.4025736814   -0.1179667750
      8  H        -0.2629403282   -0.4732129321   -2.2043458720
      9  H        -1.0851398207   -2.0614402367   -1.8127646577
   Point Group: c1    Number of degrees of freedom:    21


   Energy is -10069.996759656

 Hessian Updated using BFGS Update

 21 Hessian modes will be used to form the next step
  Hessian Eigenvalues:
     0.016794    0.021059    0.023320    0.024361    0.033273    0.044147
     0.062515    0.086192    0.090605    0.097949    0.108517    0.130414
     0.135259    0.178454    0.249734    0.265039    0.277633    0.283180
     0.347436    0.348116    0.351414

 Minimum Search - Taking Simple RFO Step
 Searching for Lamda that Minimizes Along All modes
 Value Taken    Lamda =  -0.00007617
 Step Taken.  Stepsize is  0.045636

                             Maximum     Tolerance    Cnvgd?
         Gradient           0.001545      0.000300      NO
         Displacement       0.019881      0.001200      NO
         Energy change     -0.000168      0.000001      NO


 New Cartesian Coordinates Obtained by Inverse Iteration

 Displacement from previous Coordinates is:  0.050994
 ----------------------------------------------------------------
             Standard Nuclear Orientation (Angstroms)
    I     Atom           X                Y                Z
 ----------------------------------------------------------------
    1      C      -0.6352804727    -1.1494939849    -1.4464813786
    2      C       0.1106351094    -1.2094919703    -0.1313466431
    3      C      -1.2155884081    -0.5178840256    -0.2151543526
    4      H       0.1103986786    -2.1483085429     0.4047858842
    5      I       2.0184140940    -0.2549654423     0.1676660779
    6      Cl     -2.5730360388    -1.3641247519     0.5834722907
    7      Br     -1.3909500084     1.4025883789    -0.1255471593
    8      H      -0.2717480146    -0.4700499890    -2.2079869355
    9      H      -1.0831326278    -2.0639489190    -1.8183766561
 ----------------------------------------------------------------
 Molecular Point Group                 C1    NOp =  1
 Largest Abelian Subgroup              C1    NOp =  1
 Nuclear Repulsion Energy =   949.0352859027 hartrees
 There are       63 alpha and       63 beta electrons
 Applying Cartesian multipole field
    Component          Value
    ---------          -----
     (2,0,0)        1.00000E-11
     (0,2,0)        2.00000E-11
     (0,0,2)       -3.00000E-11
 Nucleus-field energy     =     0.0000000209 hartrees
 Requested basis set is 6-311++G(d,p)
 There are 89 shells and 227 basis functions
 A cutoff of  1.0D-11 yielded   3235 shell pairs
 There are     22209 function pairs (     24618 Cartesian)
 Smallest overlap matrix eigenvalue = 2.92E-05
 Guess MOs from SCF MO coefficient file

 -----------------------------------------------------------------------
  General SCF calculation program by
  Eric Jon Sundstrom, Paul Horn, Yuezhi Mao, Dmitri Zuev, Alec White,
  David Stuck, Shaama M.S., Shane Yost, Joonho Lee, David Small,
  Daniel Levine, Susi Lehtola, Hugh Burton, Evgeny Epifanovsky
 -----------------------------------------------------------------------
 Exchange:     0.2000 Hartree-Fock + 0.0800 Slater + 0.7200 B88
 Correlation:  0.1900 VWN1RPA + 0.8100 LYP
 Using SG-1 standard quadrature grid
 A restricted SCF calculation will be
 performed using DIIS
 SCF converges when DIIS error is below 1.0e-08
 ---------------------------------------
  Cycle       Energy         DIIS error
 ---------------------------------------
    1  -10069.9967215338      9.59e-05  
    2  -10069.9967960055      2.38e-05  
    3  -10069.9967931814      3.26e-05  
    4  -10069.9968001111      7.13e-06  
    5  -10069.9968004574      1.82e-06  
    6  -10069.9968004769      6.59e-07  
    7  -10069.9968004795      1.01e-07  
    8  -10069.9968004796      4.56e-08  
    9  -10069.9968004797      1.31e-08  
   10  -10069.9968004797      3.88e-09  Convergence criterion met
 ---------------------------------------
 SCF time:   CPU 66.27s  wall 66.00s 
 SCF   energy in the final basis set =   -10069.9968004797
 Total energy in the final basis set =   -10069.9968004797

 --------------------------------------------------------------

                    Orbital Energies (a.u.)
 --------------------------------------------------------------

 Alpha MOs
 -- Occupied --
*******-482.847-176.309-165.713-165.711-165.711-101.571 -62.500
-56.320 -56.316 -56.316 -35.805 -31.299 -31.292 -31.292 -22.949
-22.948 -22.948 -22.943 -22.943 -10.315 -10.259 -10.223  -9.486
 -8.708  -7.251  -7.240  -7.240  -6.541  -6.526  -6.526  -6.355
 -4.767  -4.752  -4.752  -2.651  -2.647  -2.647  -2.636  -2.636
 -2.033  -2.028  -2.028  -2.015  -2.015  -0.947  -0.844  -0.801
 -0.691  -0.628  -0.582  -0.527  -0.492  -0.418  -0.415  -0.397
 -0.373  -0.335  -0.322  -0.304  -0.292  -0.272  -0.270
 -- Virtual --
 -0.075  -0.045  -0.016   0.002   0.019   0.021   0.025   0.049
  0.057   0.062   0.071   0.078   0.081   0.091   0.098   0.100
  0.112   0.117   0.122   0.130   0.135   0.141   0.147   0.160
  0.167   0.174   0.195   0.201   0.207   0.236   0.249   0.251
  0.265   0.271   0.284   0.377   0.381   0.403   0.415   0.419
  0.428   0.434   0.450   0.456   0.468   0.479   0.482   0.499
  0.504   0.538   0.557   0.579   0.592   0.598   0.600   0.611
  0.634   0.651   0.662   0.665   0.687   0.716   0.777   0.792
  0.830   0.847   0.859   0.902   0.909   0.955   0.978   1.049
  1.071   1.170   1.237   1.286   1.339   1.356   1.367   1.422
  1.452   1.468   1.509   1.540   1.563   1.627   1.685   1.717
  1.780   1.815   1.848   1.885   1.964   2.008   2.040   2.068
  2.125   2.145   2.180   2.196   2.237   2.292   2.331   2.440
  2.513   2.547   2.586   2.689   2.706   2.794   2.814   2.841
  2.975   3.105   3.243   3.437   3.707   3.821   3.974   3.993
  4.016   4.032   4.073   4.099   4.127   4.203   4.242   4.249
  4.385   4.442   6.028   6.046   6.092   6.670   7.570   7.598
  7.677   9.728  23.563  23.762  23.858  25.866  26.018  26.444
 27.880  28.364  28.377  28.389  28.541  28.549  28.579  28.602
 28.690  47.940 127.902 127.913 127.940 151.674 215.715 289.765
289.792 289.8981020.7391901.837
 --------------------------------------------------------------

          Ground-State Mulliken Net Atomic Charges

     Atom                 Charge (a.u.)
  ----------------------------------------
      1 C                    -0.545439
      2 C                    -0.402642
      3 C                     0.186569
      4 H                     0.203585
      5 I                     0.083133
      6 Cl                    0.161741
      7 Br                   -0.039991
      8 H                     0.185749
      9 H                     0.167295
  ----------------------------------------
  Sum of atomic charges =     0.000000

 -----------------------------------------------------------------
                    Cartesian Multipole Moments
 -----------------------------------------------------------------
    Charge (ESU x 10^10)
                 0.0000
    Dipole Moment (Debye)
         X       0.3668      Y      -1.1548      Z      -1.2629
       Tot       1.7502
    Quadrupole Moments (Debye-Ang)
        XX     -80.9420     XY       1.5230     YY     -74.2688
        XZ       1.3540     YZ       1.3094     ZZ     -76.5948
    Octopole Moments (Debye-Ang^2)
       XXX      48.5430    XXY      23.2419    XYY       6.7855
       YYY      51.5398    XXZ       5.2274    XYZ      -1.4062
       YYZ       1.1736    XZZ       8.7543    YZZ      13.9320
       ZZZ      -0.5021
    Hexadecapole Moments (Debye-Ang^3)
      XXXX   -1547.4235   XXXY      18.3110   XXYY    -361.7418
      XYYY     -10.9033   YYYY    -559.4078   XXXZ      -6.2819
      XXYZ       0.7936   XYYZ       0.3845   YYYZ       7.8636
      XXZZ    -305.4124   XYZZ       5.1053   YYZZ    -135.0485
      XZZZ      -3.1691   YZZZ      10.8035   ZZZZ    -224.7209
 -----------------------------------------------------------------
 Calculating analytic gradient of the SCF energy
 Gradient of SCF Energy
            1           2           3           4           5           6
    1  -0.0002964  -0.0004409   0.0009532   0.0004339  -0.0001183  -0.0001909
    2   0.0000054  -0.0002489   0.0003353   0.0001010   0.0005843  -0.0006020
    3   0.0000884   0.0004242  -0.0006096   0.0001583  -0.0000453   0.0001208
            7           8           9
    1  -0.0005465   0.0000188   0.0001871
    2  -0.0001438   0.0000594  -0.0000908
    3   0.0001197  -0.0001453  -0.0001113
 Max gradient component =       9.532E-04
 RMS gradient           =       3.514E-04
 Gradient time:  CPU 22.47 s  wall 22.48 s
 Geometry Optimization Parameters
   NAtoms,    NIC,     NZ,  NCons,   NDum,   NFix, NCnnct, MaxDiis
        9      69       9       0       0       0       0       0

 Cartesian Hessian Update
 Hessian Updated using BFGS Update


** GEOMETRY OPTIMIZATION IN DELOCALIZED INTERNAL COORDINATES **
   Searching for a Minimum

   Optimization Cycle:   5

                       Coordinates (Angstroms)
     ATOM                X               Y               Z
      1  C        -0.6352804727   -1.1494939849   -1.4464813786
      2  C         0.1106351094   -1.2094919703   -0.1313466431
      3  C        -1.2155884081   -0.5178840256   -0.2151543526
      4  H         0.1103986786   -2.1483085429    0.4047858842
      5  I         2.0184140940   -0.2549654423    0.1676660779
      6  Cl       -2.5730360388   -1.3641247519    0.5834722907
      7  Br       -1.3909500084    1.4025883789   -0.1255471593
      8  H        -0.2717480146   -0.4700499890   -2.2079869355
      9  H        -1.0831326278   -2.0639489190   -1.8183766561
   Point Group: c1    Number of degrees of freedom:    21


   Energy is -10069.996800480

 Hessian Updated using BFGS Update

 21 Hessian modes will be used to form the next step
  Hessian Eigenvalues:
     0.016677    0.019843    0.021138    0.024453    0.033300    0.044033
     0.063822    0.086365    0.091578    0.096920    0.108462    0.129871
     0.136021    0.178349    0.247354    0.271302    0.279067    0.294176
     0.348101    0.348757    0.353206

 Minimum Search - Taking Simple RFO Step
 Searching for Lamda that Minimizes Along All modes
 Value Taken    Lamda =  -0.00000563
 Step Taken.  Stepsize is  0.011976

                             Maximum     Tolerance    Cnvgd?
         Gradient           0.000451      0.000300      NO
         Displacement       0.005830      0.001200      NO
         Energy change     -0.000041      0.000001      NO


 New Cartesian Coordinates Obtained by Inverse Iteration

 Displacement from previous Coordinates is:  0.011319
 ----------------------------------------------------------------
             Standard Nuclear Orientation (Angstroms)
    I     Atom           X                Y                Z
 ----------------------------------------------------------------
    1      C      -0.6353334401    -1.1494439511    -1.4464978653
    2      C       0.1109964537    -1.2086670278    -0.1320880311
    3      C      -1.2161384561    -0.5179883435    -0.2145868702
    4      H       0.1100546930    -2.1483173184     0.4024163284
    5      I       2.0192265229    -0.2564660056     0.1700952533
    6      Cl     -2.5726113816    -1.3636764152     0.5854728199
    7      Br     -1.3913175443     1.4024508824    -0.1278902629
    8      H      -0.2737520627    -0.4688093568    -2.2076710546
    9      H      -1.0814124732    -2.0647617111    -1.8182191899
 ----------------------------------------------------------------
 Molecular Point Group                 C1    NOp =  1
 Largest Abelian Subgroup              C1    NOp =  1
 Nuclear Repulsion Energy =   948.8720014475 hartrees
 There are       63 alpha and       63 beta electrons
 Applying Cartesian multipole field
    Component          Value
    ---------          -----
     (2,0,0)        1.00000E-11
     (0,2,0)        2.00000E-11
     (0,0,2)       -3.00000E-11
 Nucleus-field energy     =     0.0000000209 hartrees
 Requested basis set is 6-311++G(d,p)
 There are 89 shells and 227 basis functions
 A cutoff of  1.0D-11 yielded   3233 shell pairs
 There are     22202 function pairs (     24611 Cartesian)
 Smallest overlap matrix eigenvalue = 2.93E-05
 Guess MOs from SCF MO coefficient file

 -----------------------------------------------------------------------
  General SCF calculation program by
  Eric Jon Sundstrom, Paul Horn, Yuezhi Mao, Dmitri Zuev, Alec White,
  David Stuck, Shaama M.S., Shane Yost, Joonho Lee, David Small,
  Daniel Levine, Susi Lehtola, Hugh Burton, Evgeny Epifanovsky
 -----------------------------------------------------------------------
 Exchange:     0.2000 Hartree-Fock + 0.0800 Slater + 0.7200 B88
 Correlation:  0.1900 VWN1RPA + 0.8100 LYP
 Using SG-1 standard quadrature grid
 A restricted SCF calculation will be
 performed using DIIS
 SCF converges when DIIS error is below 1.0e-08
 ---------------------------------------
  Cycle       Energy         DIIS error
 ---------------------------------------
    1  -10069.9968006706      2.20e-05  
    2  -10069.9968047648      3.26e-06  
    3  -10069.9968048076      3.04e-06  
    4  -10069.9968048624      9.46e-07  
    5  -10069.9968048669      3.90e-07  
    6  -10069.9968048677      1.32e-07  
    7  -10069.9968048677      3.47e-08  
    8  -10069.9968048679      9.86e-09  Convergence criterion met
 ---------------------------------------
 SCF time:   CPU 53.12s  wall 53.00s 
 SCF   energy in the final basis set =   -10069.9968048679
 Total energy in the final basis set =   -10069.9968048679

 --------------------------------------------------------------

                    Orbital Energies (a.u.)
 --------------------------------------------------------------

 Alpha MOs
 -- Occupied --
*******-482.847-176.309-165.713-165.711-165.711-101.571 -62.500
-56.320 -56.316 -56.316 -35.805 -31.299 -31.292 -31.292 -22.949
-22.948 -22.948 -22.943 -22.943 -10.315 -10.258 -10.223  -9.486
 -8.708  -7.251  -7.240  -7.240  -6.541  -6.526  -6.526  -6.355
 -4.767  -4.752  -4.752  -2.651  -2.647  -2.647  -2.636  -2.636
 -2.033  -2.028  -2.028  -2.015  -2.015  -0.947  -0.844  -0.801
 -0.691  -0.628  -0.582  -0.527  -0.492  -0.418  -0.415  -0.397
 -0.373  -0.335  -0.322  -0.304  -0.292  -0.272  -0.270
 -- Virtual --
 -0.075  -0.045  -0.016   0.002   0.019   0.021   0.025   0.049
  0.057   0.062   0.071   0.078   0.081   0.091   0.098   0.100
  0.112   0.117   0.122   0.130   0.135   0.141   0.147   0.159
  0.167   0.174   0.195   0.201   0.207   0.236   0.249   0.251
  0.265   0.271   0.284   0.377   0.381   0.403   0.415   0.419
  0.428   0.434   0.450   0.456   0.468   0.479   0.482   0.499
  0.504   0.538   0.557   0.579   0.591   0.597   0.600   0.611
  0.634   0.651   0.662   0.665   0.687   0.715   0.777   0.792
  0.830   0.847   0.859   0.903   0.909   0.955   0.978   1.049
  1.071   1.170   1.237   1.286   1.339   1.356   1.367   1.422
  1.452   1.469   1.508   1.540   1.562   1.627   1.685   1.718
  1.780   1.815   1.848   1.885   1.965   2.009   2.040   2.068
  2.125   2.145   2.180   2.196   2.237   2.292   2.331   2.441
  2.513   2.548   2.586   2.689   2.706   2.794   2.814   2.841
  2.975   3.105   3.244   3.437   3.707   3.822   3.974   3.993
  4.016   4.032   4.073   4.099   4.127   4.203   4.242   4.249
  4.386   4.442   6.028   6.046   6.091   6.670   7.570   7.598
  7.677   9.728  23.562  23.761  23.858  25.866  26.018  26.444
 27.880  28.364  28.377  28.389  28.541  28.549  28.579  28.602
 28.690  47.940 127.902 127.913 127.940 151.674 215.715 289.765
289.792 289.8981020.7391901.837
 --------------------------------------------------------------

          Ground-State Mulliken Net Atomic Charges

     Atom                 Charge (a.u.)
  ----------------------------------------
      1 C                    -0.544412
      2 C                    -0.402007
      3 C                     0.184677
      4 H                     0.203071
      5 I                     0.083156
      6 Cl                    0.162984
      7 Br                   -0.040555
      8 H                     0.185751
      9 H                     0.167335
  ----------------------------------------
  Sum of atomic charges =     0.000000

 -----------------------------------------------------------------
                    Cartesian Multipole Moments
 -----------------------------------------------------------------
    Charge (ESU x 10^10)
                 0.0000
    Dipole Moment (Debye)
         X       0.3652      Y      -1.1557      Z      -1.2636
       Tot       1.7509
    Quadrupole Moments (Debye-Ang)
        XX     -80.9347     XY       1.5228     YY     -74.2668
        XZ       1.3562     YZ       1.3114     ZZ     -76.5987
    Octopole Moments (Debye-Ang^2)
       XXX      48.4918    XXY      23.2587    XYY       6.7505
       YYY      51.6269    XXZ       5.2127    XYZ      -1.3872
       YYZ       1.0924    XZZ       8.7370    YZZ      13.9769
       ZZZ      -0.6393
    Hexadecapole Moments (Debye-Ang^3)
      XXXX   -1547.8308   XXXY      18.6237   XXYY    -361.8530
      XYYY     -10.5248   YYYY    -559.2983   XXXZ      -6.6230
      XXYZ       0.8931   XYYZ       0.2453   YYYZ       8.1966
      XXZZ    -305.5238   XYZZ       5.2389   YYZZ    -135.1011
      XZZZ      -3.6061   YZZZ      11.1284   ZZZZ    -225.1201
 -----------------------------------------------------------------
 Calculating analytic gradient of the SCF energy
 Gradient of SCF Energy
            1           2           3           4           5           6
    1  -0.0002013  -0.0002640   0.0006381   0.0003890  -0.0000959  -0.0001749
    2  -0.0001617  -0.0001364   0.0004667   0.0001274   0.0005282  -0.0005816
    3  -0.0000288   0.0002786  -0.0003331   0.0000408  -0.0000122   0.0001128
            7           8           9
    1  -0.0005286   0.0000046   0.0002330
    2  -0.0002060   0.0000425  -0.0000791
    3   0.0000558  -0.0000337  -0.0000802
 Max gradient component =       6.381E-04
 RMS gradient           =       2.857E-04
 Gradient time:  CPU 21.51 s  wall 21.52 s
 Geometry Optimization Parameters
   NAtoms,    NIC,     NZ,  NCons,   NDum,   NFix, NCnnct, MaxDiis
        9      69       9       0       0       0       0       0

 Cartesian Hessian Update
 Hessian Updated using BFGS Update


** GEOMETRY OPTIMIZATION IN DELOCALIZED INTERNAL COORDINATES **
   Searching for a Minimum

   Optimization Cycle:   6

                       Coordinates (Angstroms)
     ATOM                X               Y               Z
      1  C        -0.6353334401   -1.1494439511   -1.4464978653
      2  C         0.1109964537   -1.2086670278   -0.1320880311
      3  C        -1.2161384561   -0.5179883435   -0.2145868702
      4  H         0.1100546930   -2.1483173184    0.4024163284
      5  I         2.0192265229   -0.2564660056    0.1700952533
      6  Cl       -2.5726113816   -1.3636764152    0.5854728199
      7  Br       -1.3913175443    1.4024508824   -0.1278902629
      8  H        -0.2737520627   -0.4688093568   -2.2076710546
      9  H        -1.0814124732   -2.0647617111   -1.8182191899
   Point Group: c1    Number of degrees of freedom:    21


   Energy is -10069.996804868

 Hessian Updated using BFGS Update

 21 Hessian modes will be used to form the next step
  Hessian Eigenvalues:
     0.012156    0.017754    0.021682    0.024566    0.033042    0.045456
     0.065443    0.066057    0.089097    0.092226    0.108164    0.122594
     0.135524    0.179642    0.245913    0.260029    0.274163    0.292330
     0.348052    0.348761    0.355068

 Minimum Search - Taking Simple RFO Step
 Searching for Lamda that Minimizes Along All modes
 Value Taken    Lamda =  -0.00000624
 Step Taken.  Stepsize is  0.018356

                             Maximum     Tolerance    Cnvgd?
         Gradient           0.000399      0.000300      NO
         Displacement       0.009388      0.001200      NO
         Energy change     -0.000004      0.000001      NO


 New Cartesian Coordinates Obtained by Inverse Iteration

 Displacement from previous Coordinates is:  0.015590
 ----------------------------------------------------------------
             Standard Nuclear Orientation (Angstroms)
    I     Atom           X                Y                Z
 ----------------------------------------------------------------
    1      C      -0.6350661990    -1.1492970658    -1.4465906206
    2      C       0.1117941090    -1.2077774888    -0.1332234375
    3      C      -1.2169879964    -0.5189462233    -0.2139512037
    4      H       0.1089868658    -2.1482428068     0.3998667803
    5      I       2.0199056751    -0.2578797491     0.1735404513
    6      Cl     -2.5717078812    -1.3630523190     0.5877773607
    7      Br     -1.3906948172     1.4019946829    -0.1309914783
    8      H      -0.2773972054    -0.4666617317    -2.2076503210
    9      H      -1.0791202391    -2.0658165455    -1.8177464037
 ----------------------------------------------------------------
 Molecular Point Group                 C1    NOp =  1
 Largest Abelian Subgroup              C1    NOp =  1
 Nuclear Repulsion Energy =   948.8190123347 hartrees
 There are       63 alpha and       63 beta electrons
 Applying Cartesian multipole field
    Component          Value
    ---------          -----
     (2,0,0)        1.00000E-11
     (0,2,0)        2.00000E-11
     (0,0,2)       -3.00000E-11
 Nucleus-field energy     =     0.0000000208 hartrees
 Requested basis set is 6-311++G(d,p)
 There are 89 shells and 227 basis functions
 A cutoff of  1.0D-11 yielded   3232 shell pairs
 There are     22199 function pairs (     24608 Cartesian)
 Smallest overlap matrix eigenvalue = 2.95E-05
 Guess MOs from SCF MO coefficient file

 -----------------------------------------------------------------------
  General SCF calculation program by
  Eric Jon Sundstrom, Paul Horn, Yuezhi Mao, Dmitri Zuev, Alec White,
  David Stuck, Shaama M.S., Shane Yost, Joonho Lee, David Small,
  Daniel Levine, Susi Lehtola, Hugh Burton, Evgeny Epifanovsky
 -----------------------------------------------------------------------
 Exchange:     0.2000 Hartree-Fock + 0.0800 Slater + 0.7200 B88
 Correlation:  0.1900 VWN1RPA + 0.8100 LYP
 Using SG-1 standard quadrature grid
 A restricted SCF calculation will be
 performed using DIIS
 SCF converges when DIIS error is below 1.0e-08
 ---------------------------------------
  Cycle       Energy         DIIS error
 ---------------------------------------
    1  -10069.9967988417      3.33e-05  
    2  -10069.9968080715      4.29e-06  
    3  -10069.9968081764      3.72e-06  
    4  -10069.9968082446      1.26e-06  
    5  -10069.9968082517      6.04e-07  
    6  -10069.9968082538      1.55e-07  
    7  -10069.9968082541      3.12e-08  
    8  -10069.9968082541      1.17e-08  
    9  -10069.9968082542      3.25e-09  Convergence criterion met
 ---------------------------------------
 SCF time:   CPU 55.48s  wall 56.00s 
 SCF   energy in the final basis set =   -10069.9968082542
 Total energy in the final basis set =   -10069.9968082542

 --------------------------------------------------------------

                    Orbital Energies (a.u.)
 --------------------------------------------------------------

 Alpha MOs
 -- Occupied --
*******-482.847-176.309-165.713-165.711-165.711-101.572 -62.500
-56.320 -56.316 -56.316 -35.805 -31.299 -31.292 -31.292 -22.949
-22.948 -22.948 -22.943 -22.943 -10.315 -10.258 -10.223  -9.486
 -8.708  -7.251  -7.241  -7.240  -6.541  -6.526  -6.526  -6.355
 -4.767  -4.752  -4.752  -2.651  -2.647  -2.647  -2.636  -2.636
 -2.033  -2.028  -2.028  -2.015  -2.015  -0.947  -0.844  -0.801
 -0.691  -0.628  -0.582  -0.527  -0.492  -0.418  -0.415  -0.397
 -0.373  -0.335  -0.322  -0.304  -0.292  -0.272  -0.270
 -- Virtual --
 -0.075  -0.045  -0.016   0.002   0.019   0.021   0.025   0.049
  0.057   0.062   0.071   0.078   0.081   0.091   0.098   0.100
  0.112   0.117   0.122   0.130   0.135   0.141   0.147   0.159
  0.167   0.175   0.195   0.201   0.207   0.237   0.249   0.251
  0.265   0.271   0.284   0.377   0.382   0.403   0.415   0.419
  0.428   0.434   0.450   0.456   0.468   0.479   0.482   0.499
  0.504   0.538   0.557   0.580   0.591   0.597   0.600   0.611
  0.635   0.651   0.662   0.666   0.687   0.715   0.777   0.792
  0.830   0.847   0.859   0.903   0.909   0.955   0.977   1.049
  1.072   1.170   1.237   1.286   1.339   1.357   1.367   1.422
  1.453   1.469   1.508   1.540   1.562   1.627   1.684   1.718
  1.780   1.815   1.847   1.885   1.965   2.009   2.040   2.068
  2.125   2.145   2.180   2.196   2.237   2.292   2.331   2.441
  2.513   2.548   2.586   2.689   2.707   2.794   2.814   2.841
  2.976   3.106   3.244   3.437   3.708   3.823   3.974   3.993
  4.016   4.033   4.073   4.099   4.128   4.203   4.242   4.249
  4.386   4.442   6.028   6.046   6.091   6.670   7.570   7.598
  7.677   9.728  23.561  23.761  23.858  25.866  26.018  26.444
 27.880  28.364  28.377  28.389  28.541  28.549  28.579  28.602
 28.690  47.940 127.902 127.913 127.940 151.674 215.715 289.765
289.792 289.8991020.7391901.837
 --------------------------------------------------------------

          Ground-State Mulliken Net Atomic Charges

     Atom                 Charge (a.u.)
  ----------------------------------------
      1 C                    -0.542653
      2 C                    -0.400424
      3 C                     0.179866
      4 H                     0.202397
      5 I                     0.083352
      6 Cl                    0.166161
      7 Br                   -0.041817
      8 H                     0.185918
      9 H                     0.167200
  ----------------------------------------
  Sum of atomic charges =     0.000000

 -----------------------------------------------------------------
                    Cartesian Multipole Moments
 -----------------------------------------------------------------
    Charge (ESU x 10^10)
                 0.0000
    Dipole Moment (Debye)
         X       0.3608      Y      -1.1600      Z      -1.2630
       Tot       1.7524
    Quadrupole Moments (Debye-Ang)
        XX     -80.9169     XY       1.5375     YY     -74.2681
        XZ       1.3572     YZ       1.3093     ZZ     -76.6002
    Octopole Moments (Debye-Ang^2)
       XXX      48.3405    XXY      23.2484    XYY       6.6957
       YYY      51.7132    XXZ       5.2014    XYZ      -1.3564
       YYZ       0.9975    XZZ       8.6912    YZZ      14.0295
       ZZZ      -0.8232
    Hexadecapole Moments (Debye-Ang^3)
      XXXX   -1547.5521   XXXY      18.9446   XXYY    -361.8609
      XYYY     -10.1498   YYYY    -559.1034   XXXZ      -7.1686
      XXYZ       1.0137   XYYZ       0.0261   YYYZ       8.5903
      XXZZ    -305.5260   XYZZ       5.3565   YYZZ    -135.1658
      XZZZ      -4.2519   YZZZ      11.5112   ZZZZ    -225.6328
 -----------------------------------------------------------------
 Calculating analytic gradient of the SCF energy
 Gradient of SCF Energy
            1           2           3           4           5           6
    1   0.0000857   0.0000769  -0.0000157   0.0002180  -0.0000871   0.0000110
    2  -0.0001922   0.0000252   0.0002215   0.0001485   0.0004815  -0.0004419
    3  -0.0000708  -0.0000186   0.0000267   0.0000063   0.0000189   0.0000156
            7           8           9
    1  -0.0004448  -0.0000707   0.0002267
    2  -0.0002274   0.0000707  -0.0000860
    3  -0.0000299   0.0000477   0.0000041
 Max gradient component =       4.815E-04
 RMS gradient           =       1.859E-04
 Gradient time:  CPU 20.97 s  wall 20.97 s
 Geometry Optimization Parameters
   NAtoms,    NIC,     NZ,  NCons,   NDum,   NFix, NCnnct, MaxDiis
        9      69       9       0       0       0       0       0

 Cartesian Hessian Update
 Hessian Updated using BFGS Update


** GEOMETRY OPTIMIZATION IN DELOCALIZED INTERNAL COORDINATES **
   Searching for a Minimum

   Optimization Cycle:   7

                       Coordinates (Angstroms)
     ATOM                X               Y               Z
      1  C        -0.6350661990   -1.1492970658   -1.4465906206
      2  C         0.1117941090   -1.2077774888   -0.1332234375
      3  C        -1.2169879964   -0.5189462233   -0.2139512037
      4  H         0.1089868658   -2.1482428068    0.3998667803
      5  I         2.0199056751   -0.2578797491    0.1735404513
      6  Cl       -2.5717078812   -1.3630523190    0.5877773607
      7  Br       -1.3906948172    1.4019946829   -0.1309914783
      8  H        -0.2773972054   -0.4666617317   -2.2076503210
      9  H        -1.0791202391   -2.0658165455   -1.8177464037
   Point Group: c1    Number of degrees of freedom:    21


   Energy is -10069.996808254

 Hessian Updated using BFGS Update

 21 Hessian modes will be used to form the next step
  Hessian Eigenvalues:
     0.012290    0.017631    0.021671    0.024739    0.032878    0.045205
     0.060665    0.065502    0.088921    0.092131    0.108071    0.122078
     0.136991    0.179734    0.247427    0.257405    0.274219    0.290778
     0.348047    0.348787    0.356131

 Minimum Search - Taking Simple RFO Step
 Searching for Lamda that Minimizes Along All modes
 Value Taken    Lamda =   0.00000000
 Step Taken.  Stepsize is  0.002779

                             Maximum     Tolerance    Cnvgd?
         Gradient           0.000122      0.000300     YES
         Displacement       0.001926      0.001200      NO
         Energy change     -0.000003      0.000001      NO


 New Cartesian Coordinates Obtained by Inverse Iteration

 Displacement from previous Coordinates is:  0.002018
 ----------------------------------------------------------------
             Standard Nuclear Orientation (Angstroms)
    I     Atom           X                Y                Z
 ----------------------------------------------------------------
    1      C      -0.6351161780    -1.1491823308    -1.4466027830
    2      C       0.1117381329    -1.2076742619    -0.1332660818
    3      C      -1.2172274499    -0.5192438991    -0.2139539665
    4      H       0.1089878219    -2.1484000931     0.3994232145
    5      I       2.0195514300    -0.2577156213     0.1737898629
    6      Cl     -2.5716532579    -1.3627766228     0.5880682670
    7      Br     -1.3903245379     1.4020170087    -0.1309599762
    8      H      -0.2774889469    -0.4667206841    -2.2078430652
    9      H      -1.0787547029    -2.0659827428    -1.8176243443
 ----------------------------------------------------------------
 Molecular Point Group                 C1    NOp =  1
 Largest Abelian Subgroup              C1    NOp =  1
 Nuclear Repulsion Energy =   948.8900559927 hartrees
 There are       63 alpha and       63 beta electrons
 Applying Cartesian multipole field
    Component          Value
    ---------          -----
     (2,0,0)        1.00000E-11
     (0,2,0)        2.00000E-11
     (0,0,2)       -3.00000E-11
 Nucleus-field energy     =     0.0000000208 hartrees
 Requested basis set is 6-311++G(d,p)
 There are 89 shells and 227 basis functions
 A cutoff of  1.0D-11 yielded   3232 shell pairs
 There are     22199 function pairs (     24608 Cartesian)
 Smallest overlap matrix eigenvalue = 2.95E-05
 Guess MOs from SCF MO coefficient file

 -----------------------------------------------------------------------
  General SCF calculation program by
  Eric Jon Sundstrom, Paul Horn, Yuezhi Mao, Dmitri Zuev, Alec White,
  David Stuck, Shaama M.S., Shane Yost, Joonho Lee, David Small,
  Daniel Levine, Susi Lehtola, Hugh Burton, Evgeny Epifanovsky
 -----------------------------------------------------------------------
 Exchange:     0.2000 Hartree-Fock + 0.0800 Slater + 0.7200 B88
 Correlation:  0.1900 VWN1RPA + 0.8100 LYP
 Using SG-1 standard quadrature grid
 A restricted SCF calculation will be
 performed using DIIS
 SCF converges when DIIS error is below 1.0e-08
 ---------------------------------------
  Cycle       Energy         DIIS error
 ---------------------------------------
    1  -10069.9968082424      5.56e-06  
    2  -10069.9968084897      9.59e-07  
    3  -10069.9968084839      1.42e-06  
    4  -10069.9968084961      2.73e-07  
    5  -10069.9968084967      8.07e-08  
    6  -10069.9968084966      2.88e-08  
    7  -10069.9968084966      1.07e-08  
    8  -10069.9968084967      1.54e-09  Convergence criterion met
 ---------------------------------------
 SCF time:   CPU 49.36s  wall 49.00s 
 SCF   energy in the final basis set =   -10069.9968084967
 Total energy in the final basis set =   -10069.9968084967

 --------------------------------------------------------------

                    Orbital Energies (a.u.)
 --------------------------------------------------------------

 Alpha MOs
 -- Occupied --
*******-482.847-176.309-165.713-165.711-165.711-101.572 -62.500
-56.320 -56.316 -56.316 -35.805 -31.299 -31.292 -31.292 -22.949
-22.948 -22.948 -22.943 -22.943 -10.315 -10.258 -10.223  -9.486
 -8.708  -7.251  -7.241  -7.240  -6.541  -6.526  -6.526  -6.355
 -4.767  -4.752  -4.752  -2.651  -2.647  -2.647  -2.636  -2.636
 -2.033  -2.028  -2.028  -2.015  -2.015  -0.947  -0.844  -0.801
 -0.691  -0.628  -0.582  -0.527  -0.492  -0.418  -0.415  -0.397
 -0.373  -0.335  -0.322  -0.304  -0.292  -0.272  -0.270
 -- Virtual --
 -0.074  -0.045  -0.016   0.002   0.019   0.021   0.025   0.049
  0.057   0.062   0.071   0.078   0.081   0.091   0.098   0.100
  0.112   0.117   0.122   0.130   0.135   0.141   0.147   0.159
  0.167   0.175   0.195   0.201   0.207   0.237   0.249   0.251
  0.265   0.271   0.284   0.377   0.381   0.403   0.415   0.419
  0.428   0.434   0.450   0.456   0.468   0.479   0.482   0.499
  0.504   0.538   0.557   0.580   0.591   0.597   0.600   0.611
  0.635   0.651   0.662   0.666   0.687   0.715   0.777   0.792
  0.830   0.847   0.859   0.903   0.909   0.955   0.977   1.049
  1.072   1.170   1.237   1.286   1.339   1.357   1.367   1.422
  1.453   1.469   1.508   1.540   1.562   1.627   1.684   1.718
  1.780   1.815   1.847   1.885   1.965   2.009   2.040   2.068
  2.126   2.145   2.180   2.196   2.237   2.292   2.331   2.441
  2.513   2.548   2.586   2.690   2.707   2.794   2.814   2.841
  2.976   3.106   3.244   3.437   3.708   3.823   3.974   3.993
  4.016   4.033   4.073   4.099   4.128   4.204   4.242   4.249
  4.386   4.442   6.028   6.046   6.092   6.669   7.570   7.599
  7.677   9.728  23.561  23.761  23.858  25.866  26.018  26.444
 27.880  28.364  28.377  28.389  28.541  28.549  28.579  28.602
 28.690  47.940 127.902 127.913 127.940 151.674 215.715 289.765
289.792 289.8991020.7391901.837
 --------------------------------------------------------------

          Ground-State Mulliken Net Atomic Charges

     Atom                 Charge (a.u.)
  ----------------------------------------
      1 C                    -0.542598
      2 C                    -0.400248
      3 C                     0.179204
      4 H                     0.202359
      5 I                     0.083436
      6 Cl                    0.166809
      7 Br                   -0.042090
      8 H                     0.185963
      9 H                     0.167163
  ----------------------------------------
  Sum of atomic charges =     0.000000

 -----------------------------------------------------------------
                    Cartesian Multipole Moments
 -----------------------------------------------------------------
    Charge (ESU x 10^10)
                 0.0000
    Dipole Moment (Debye)
         X       0.3603      Y      -1.1621      Z      -1.2627
       Tot       1.7535
    Quadrupole Moments (Debye-Ang)
        XX     -80.9134     XY       1.5427     YY     -74.2676
        XZ       1.3548     YZ       1.3097     ZZ     -76.5994
    Octopole Moments (Debye-Ang^2)
       XXX      48.3380    XXY      23.2279    XYY       6.7040
       YYY      51.6791    XXZ       5.1992    XYZ      -1.3519
       YYZ       0.9870    XZZ       8.6953    YZZ      14.0201
       ZZZ      -0.8550
    Hexadecapole Moments (Debye-Ang^3)
      XXXX   -1547.1636   XXXY      18.9368   XXYY    -361.7967
      XYYY     -10.1679   YYYY    -559.0326   XXXZ      -7.1914
      XXYZ       1.0093   XYYZ       0.0161   YYYZ       8.6027
      XXZZ    -305.4598   XYZZ       5.3470   YYZZ    -135.1644
      XZZZ      -4.2720   YZZZ      11.5156   ZZZZ    -225.6662
 -----------------------------------------------------------------
 Calculating analytic gradient of the SCF energy
 Gradient of SCF Energy
            1           2           3           4           5           6
    1   0.0000903   0.0000850  -0.0001059   0.0002099  -0.0001135   0.0000784
    2  -0.0001029   0.0000912   0.0000294   0.0001292   0.0004705  -0.0003869
    3  -0.0000175  -0.0000308   0.0000201   0.0000014   0.0000112  -0.0000011
            7           8           9
    1  -0.0004245  -0.0000506   0.0002308
    2  -0.0001812   0.0000500  -0.0000993
    3  -0.0000249   0.0000288   0.0000128
 Max gradient component =       4.705E-04
 RMS gradient           =       1.702E-04
 Gradient time:  CPU 21.07 s  wall 21.08 s
 Geometry Optimization Parameters
   NAtoms,    NIC,     NZ,  NCons,   NDum,   NFix, NCnnct, MaxDiis
        9      69       9       0       0       0       0       0

 Cartesian Hessian Update
 Hessian Updated using BFGS Update


** GEOMETRY OPTIMIZATION IN DELOCALIZED INTERNAL COORDINATES **
   Searching for a Minimum

   Optimization Cycle:   8

                       Coordinates (Angstroms)
     ATOM                X               Y               Z
      1  C        -0.6351161780   -1.1491823308   -1.4466027830
      2  C         0.1117381329   -1.2076742619   -0.1332660818
      3  C        -1.2172274499   -0.5192438991   -0.2139539665
      4  H         0.1089878219   -2.1484000931    0.3994232145
      5  I         2.0195514300   -0.2577156213    0.1737898629
      6  Cl       -2.5716532579   -1.3627766228    0.5880682670
      7  Br       -1.3903245379    1.4020170087   -0.1309599762
      8  H        -0.2774889469   -0.4667206841   -2.2078430652
      9  H        -1.0787547029   -2.0659827428   -1.8176243443
   Point Group: c1    Number of degrees of freedom:    21


   Energy is -10069.996808497

 Hessian Updated using BFGS Update

 21 Hessian modes will be used to form the next step
  Hessian Eigenvalues:
     0.012023    0.017945    0.022491    0.023209    0.030971    0.043569
     0.060264    0.065814    0.088302    0.090124    0.108848    0.120209
     0.127184    0.173577    0.240832    0.257963    0.266396    0.283236
     0.348077    0.348787    0.352629

 Minimum Search - Taking Simple RFO Step
 Searching for Lamda that Minimizes Along All modes
 Value Taken    Lamda =   0.00000000
 Step Taken.  Stepsize is  0.001737

                             Maximum     Tolerance    Cnvgd?
         Gradient           0.000057      0.000300     YES
         Displacement       0.000976      0.001200     YES
         Energy change     -0.000000      0.000001     YES


                       Distance Matrix (Angstroms)
             C (  1)   C (  2)   C (  3)   H (  4)   I (  5)   Cl(  6)
   C (  2)  1.511974
   C (  3)  1.501699  1.498865
   H (  4)  2.227092  1.081078  2.188431
   I (  5)  3.235374  2.153243  3.270394  2.697379
   Cl(  6)  2.817035  2.782979  1.785849  2.799755  4.740459
   Br(  7)  2.968143  3.011094  1.930827  3.890335  3.804581  3.091379
   H (  8)  1.083115  2.237047  2.204872  3.126539  3.315457  3.726020
   H (  9)  1.083972  2.234061  2.232338  2.516510  4.103055  2.917294
             Br(  7)   H (  8)
   H (  8)  3.007329
   H (  9)  3.868971  1.830829

 Final energy is   -10069.996808496720     


 ******************************
 **  OPTIMIZATION CONVERGED  **
 ******************************

                       Coordinates (Angstroms)
     ATOM                X               Y               Z
      1  C        -0.6351161780   -1.1491823308   -1.4466027830
      2  C         0.1117381329   -1.2076742619   -0.1332660818
      3  C        -1.2172274499   -0.5192438991   -0.2139539665
      4  H         0.1089878219   -2.1484000931    0.3994232145
      5  I         2.0195514300   -0.2577156213    0.1737898629
      6  Cl       -2.5716532579   -1.3627766228    0.5880682670
      7  Br       -1.3903245379    1.4020170087   -0.1309599762
      8  H        -0.2774889469   -0.4667206841   -2.2078430652
      9  H        -1.0787547029   -2.0659827428   -1.8176243443

Z-matrix Print:
$molecule
0 1
I 
C  1 2.153243
H  2 1.081078 1 108.414440
C  2 1.498865 1 126.201769 3 142.883309 0
C  4 1.501699 2 60.516193 1 110.793099 0
H  5 1.083115 4 116.141018 2 -108.760387 0
H  5 1.083972 4 118.496053 2 107.312021 0
Cl 4 1.785849 2 115.551928 1 -140.475988 0
Br 4 1.930827 2 122.289593 1 3.028802 0
$end


 --------------------------------------------------------------

                    Orbital Energies (a.u.)
 --------------------------------------------------------------

 Alpha MOs
 -- Occupied --
*******-482.847-176.309-165.713-165.711-165.711-101.572 -62.500
-56.320 -56.316 -56.316 -35.805 -31.299 -31.292 -31.292 -22.949
-22.948 -22.948 -22.943 -22.943 -10.315 -10.258 -10.223  -9.486
 -8.708  -7.251  -7.241  -7.240  -6.541  -6.526  -6.526  -6.355
 -4.767  -4.752  -4.752  -2.651  -2.647  -2.647  -2.636  -2.636
 -2.033  -2.028  -2.028  -2.015  -2.015  -0.947  -0.844  -0.801
 -0.691  -0.628  -0.582  -0.527  -0.492  -0.418  -0.415  -0.397
 -0.373  -0.335  -0.322  -0.304  -0.292  -0.272  -0.270
 -- Virtual --
 -0.074  -0.045  -0.016   0.002   0.019   0.021   0.025   0.049
  0.057   0.062   0.071   0.078   0.081   0.091   0.098   0.100
  0.112   0.117   0.122   0.130   0.135   0.141   0.147   0.159
  0.167   0.175   0.195   0.201   0.207   0.237   0.249   0.251
  0.265   0.271   0.284   0.377   0.381   0.403   0.415   0.419
  0.428   0.434   0.450   0.456   0.468   0.479   0.482   0.499
  0.504   0.538   0.557   0.580   0.591   0.597   0.600   0.611
  0.635   0.651   0.662   0.666   0.687   0.715   0.777   0.792
  0.830   0.847   0.859   0.903   0.909   0.955   0.977   1.049
  1.072   1.170   1.237   1.286   1.339   1.357   1.367   1.422
  1.453   1.469   1.508   1.540   1.562   1.627   1.684   1.718
  1.780   1.815   1.847   1.885   1.965   2.009   2.040   2.068
  2.126   2.145   2.180   2.196   2.237   2.292   2.331   2.441
  2.513   2.548   2.586   2.690   2.707   2.794   2.814   2.841
  2.976   3.106   3.244   3.437   3.708   3.823   3.974   3.993
  4.016   4.033   4.073   4.099   4.128   4.204   4.242   4.249
  4.386   4.442   6.028   6.046   6.092   6.669   7.570   7.599
  7.677   9.728  23.561  23.761  23.858  25.866  26.018  26.444
 27.880  28.364  28.377  28.389  28.541  28.549  28.579  28.602
 28.690  47.940 127.902 127.913 127.940 151.674 215.715 289.765
289.792 289.8991020.7391901.837
 --------------------------------------------------------------

          Ground-State Mulliken Net Atomic Charges

     Atom                 Charge (a.u.)
  ----------------------------------------
      1 C                    -0.542598
      2 C                    -0.400248
      3 C                     0.179204
      4 H                     0.202359
      5 I                     0.083436
      6 Cl                    0.166809
      7 Br                   -0.042090
      8 H                     0.185963
      9 H                     0.167163
  ----------------------------------------
  Sum of atomic charges =     0.000000

 -----------------------------------------------------------------
                    Cartesian Multipole Moments
 -----------------------------------------------------------------
    Charge (ESU x 10^10)
                 0.0000
    Dipole Moment (Debye)
         X       0.3603      Y      -1.1621      Z      -1.2627
       Tot       1.7535
    Quadrupole Moments (Debye-Ang)
        XX     -80.9134     XY       1.5427     YY     -74.2676
        XZ       1.3548     YZ       1.3097     ZZ     -76.5994
    Octopole Moments (Debye-Ang^2)
       XXX      48.3380    XXY      23.2279    XYY       6.7040
       YYY      51.6791    XXZ       5.1992    XYZ      -1.3519
       YYZ       0.9870    XZZ       8.6953    YZZ      14.0201
       ZZZ      -0.8550
    Hexadecapole Moments (Debye-Ang^3)
      XXXX   -1547.1636   XXXY      18.9368   XXYY    -361.7967
      XYYY     -10.1679   YYYY    -559.0326   XXXZ      -7.1914
      XXYZ       1.0093   XYYZ       0.0161   YYYZ       8.6027
      XXZZ    -305.4598   XYZZ       5.3470   YYZZ    -135.1644
      XZZZ      -4.2720   YZZZ      11.5156   ZZZZ    -225.6662
 -----------------------------------------------------------------
Archival summary:
1\1\TWL02\OPT\ProcedureUnspecified\BasisUnspecified\1r1l133\taweetha\ThuOct1104:00:582018ThuOct1104:00:582018\0\\#,OPT,ProcedureUnspecified,BasisUnspecified,\\0,1\I\C,1,2.15324\H,2,1.08108,1,108.414\C,2,1.49887,1,126.202,3,142.883,0\C,4,1.5017,2,60.5162,1,110.793,0\H,5,1.08311,4,116.141,2,-108.76,0\H,5,1.08397,4,118.496,2,107.312,0\Cl,4,1.78585,2,115.552,1,-140.476,0\Br,4,1.93083,2,122.29,1,3.0288,0\\\@

 Total job time:  750.56s(wall), 712.98s(cpu) 
 Thu Oct 11 04:00:58 2018

        *************************************************************
        *                                                           *
        *  Thank you very much for using Q-Chem.  Have a nice day.  *
        *                                                           *
        *************************************************************


 
User input: 2 of 2 
 
Q-Chem Developer Version!
                  Welcome to Q-Chem
     A Quantum Leap Into The Future Of Chemistry


 Q-Chem 5.1, Q-Chem, Inc., Pleasanton, CA (2018)

 Yihan Shao,  Zhengting Gan,  E. Epifanovsky,  A. T. B. Gilbert,  M. Wormit,  
 J. Kussmann,  A. W. Lange,  A. Behn,  Jia Deng,  Xintian Feng,  D. Ghosh,  
 M. Goldey,  P. R. Horn,  L. D. Jacobson,  I. Kaliman,  T. Kus,  A. Landau,  
 Jie Liu,  E. I. Proynov,  R. M. Richard,  R. P. Steele,  E. J. Sundstrom,  
 H. L. Woodcock III,  P. M. Zimmerman,  D. Zuev,  B. Albrecht,  E. Alguire,  
 S. A. Baeppler,  D. Barton,  Z. Benda,  Y. A. Bernard,  E. J. Berquist,  
 K. B. Bravaya,  H. Burton,  D. Casanova,  Chun-Min Chang,  Yunqing Chen,  
 A. Chien,  K. D. Closser,  M. P. Coons,  S. Coriani,  S. Dasgupta,  
 A. L. Dempwolff,  M. Diedenhofen,  Hainam Do,  R. G. Edgar,  Po-Tung Fang,  
 S. Faraji,  S. Fatehi,  Qingguo Feng,  K. D. Fenk,  J. Fosso-Tande,  
 Qinghui Ge,  A. Ghysels,  G. Gidofalvi,  J. Gomes,  J. Gonthier,  A. Gunina,  
 D. Hait,  M. W. D. Hanson-Heine,  P. H. P. Harbach,  A. W. Hauser,  
 J. E. Herr,  E. G. Hohenstein,  Z. C. Holden,  Kerwin Hui,  B. C. Huynh,  
 T.-C. Jagau,  Hyunjun Ji,  B. Kaduk,  K. Khistyaev,  Jaehoon Kim,  
 P. Klunzinger,  K. Koh,  D. Kosenkov,  L. Koulias,  T. Kowalczyk,  
 C. M. Krauter,  A. Kunitsa,  Ka Un Lao,  A. Laurent,  K. V. Lawler,  
 Joonho Lee,  D. Lefrancois,  S. Lehtola,  D. S. Levine,  Yi-Pei Li,  
 You-Sheng Lin,  Fenglai Liu,  E. Livshits,  A. Luenser,  P. Manohar,  
 E. Mansoor,  S. F. Manzer,  Shan-Ping Mao,  Yuezhi Mao,  N. Mardirossian,  
 A. V. Marenich,  T. Markovich,  L. A. Martinez-Martinez,  S. A. Maurer,  
 N. J. Mayhall,  S. C. McKenzie,  J.-M. Mewes,  A. F. Morrison,  
 J. W. Mullinax,  K. Nanda,  T. S. Nguyen-Beck,  R. Olivares-Amaya,  
 J. A. Parkhill,  T. M. Perrine,  F. Plasser,  P. Pokhilko,  S. Prager,  
 A. Prociuk,  E. Ramos,  D. R. Rehn,  F. Rob,  M. Schneider,  N. Sergueev,  
 S. M. Sharada,  S. Sharma,  D. W. Small,  T. Stauch,  T. Stein,  
 Yu-Chuan Su,  A. J. W. Thom,  A. Tkatchenko,  T. Tsuchimochi,  N. M. Tubman,  
 L. Vogt,  M. L. Vidal,  O. Vydrov,  M. A. Watson,  J. Wenzel,  
 M. de Wergifosse,  T. A. Wesolowski,  A. White,  J. Witte,  A. Yamada,  
 Jun Yang,  K. Yao,  S. Yeganeh,  S. R. Yost,  Zhi-Qiang You,  A. Zech,  
 Igor Ying Zhang,  Xing Zhang,  Yan Zhao,  Ying Zhu,  B. R. Brooks,  
 G. K. L. Chan,  C. J. Cramer,  M. S. Gordon,  W. J. Hehre,  A. Klamt,  
 M. W. Schmidt,  C. D. Sherrill,  D. G. Truhlar,  A. Aspuru-Guzik,  R. Baer,  
 A. T. Bell,  N. A. Besley,  Jeng-Da Chai,  A. E. DePrince, III,  
 R. A. DiStasio Jr.,  A. Dreuw,  B. D. Dunietz,  T. R. Furlani,  
 Chao-Ping Hsu,  Yousung Jung,  Jing Kong,  D. S. Lambrecht,  WanZhen Liang,  
 C. Ochsenfeld,  V. A. Rassolov,  L. V. Slipchenko,  J. E. Subotnik,  
 T. Van Voorhis,  J. M. Herbert,  A. I. Krylov,  P. M. W. Gill,  M. Head-Gordon

 Contributors to earlier versions of Q-Chem not listed above: 
 R. D. Adamson,  B. Austin,  J. Baker,  G. J. O. Beran,  K. Brandhorst,  
 S. T. Brown,  E. F. C. Byrd,  A. K. Chakraborty,  C.-L. Cheng,  
 Siu Hung Chien,  D. M. Chipman,  D. L. Crittenden,  H. Dachsel,  
 R. J. Doerksen,  A. D. Dutoi,  L. Fusti-Molnar,  W. A. Goddard III,  
 A. Golubeva-Zadorozhnaya,  S. R. Gwaltney,  G. Hawkins,  A. Heyden,  
 S. Hirata,  G. Kedziora,  F. J. Keil,  C. Kelley,  Jihan Kim,  R. A. King,  
 R. Z. Khaliullin,  P. P. Korambath,  W. Kurlancheek,  A. M. Lee,  M. S. Lee,  
 S. V. Levchenko,  Ching Yeh Lin,  D. Liotard,  R. C. Lochan,  I. Lotan,  
 P. E. Maslen,  N. Nair,  D. P. O'Neill,  D. Neuhauser,  E. Neuscamman,  
 C. M. Oana,  R. Olson,  B. Peters,  R. Peverati,  P. A. Pieniazek,  
 Y. M. Rhee,  J. Ritchie,  M. A. Rohrdanz,  E. Rosta,  N. J. Russ,  
 H. F. Schaefer III,  N. E. Schultz,  N. Shenvi,  A. C. Simmonett,  A. Sodt,  
 D. Stuck,  K. S. Thanthiriwatte,  V. Vanovschi,  Tao Wang,  A. Warshel,  
 C. F. Williams,  Q. Wu,  X. Xu,  W. Zhang

 Please cite Q-Chem as follows:
 Y. Shao et al., Mol. Phys. 113, 184-215 (2015)
 DOI: 10.1080/00268976.2014.952696

 Q-Chem 5.1.1 for Intel X86 EM64T Linux

 Parts of Q-Chem use Armadillo 8.300.2 (Tropical Shenanigans).
 http://arma.sourceforge.net/

 Q-Chem begins on Thu Oct 11 04:00:58 2018  

Host: 
0

     Scratch files written to /scratch/taweetham/qchem2998//
The previous job contains 0 fragments, simply inherited here
Input Ideriv = 2
Curr. Ideriv = -1
Max.  Ideriv = 2

Checking the input file for inconsistencies... 	...done.

--------------------------------------------------------------
User input:
--------------------------------------------------------------

$molecule
read
$end

$rem
   job_type 	frequency
   basis 	6-311++g**
   method	b3lyp	
$end


--------------------------------------------------------------
 ----------------------------------------------------------------
             Standard Nuclear Orientation (Angstroms)
    I     Atom           X                Y                Z
 ----------------------------------------------------------------
    1      C      -0.5900471225    -1.0410642416    -1.4998830599
    2      C       0.1913017121    -1.1068541969    -0.2071218140
    3      C      -1.1983711166    -0.5453809337    -0.2195162992
    4      H       0.2906755635    -2.0739397382     0.2657427900
    5      I       2.0078084849     0.0013415364     0.1225169422
    6      Cl     -2.4467181854    -1.5617278595     0.5537397454
    7      Br     -1.5501719464     1.3419106443    -0.0134562211
    8      H      -0.3174949156    -0.2827670781    -2.2236500177
    9      H      -0.9541039103    -1.9720973142    -1.9189716044
 ----------------------------------------------------------------
 Molecular Point Group                 C1    NOp =  1
 Largest Abelian Subgroup              C1    NOp =  1
 Nuclear Repulsion Energy =   948.8900559927 hartrees
 There are       63 alpha and       63 beta electrons
 Requested basis set is 6-311++G(d,p)
 There are 89 shells and 227 basis functions

 Total QAlloc Memory Limit   2000 MB
 Mega-Array Size       188 MB
 MEM_STATIC part       192 MB

                       Distance Matrix (Angstroms)
             C (  1)   C (  2)   C (  3)   H (  4)   I (  5)   Cl(  6)
   C (  2)  1.511974
   C (  3)  1.501699  1.498865
   H (  4)  2.227092  1.081078  2.188431
   I (  5)  3.235374  2.153243  3.270394  2.697379
   Cl(  6)  2.817035  2.782979  1.785849  2.799755  4.740459
   Br(  7)  2.968143  3.011094  1.930827  3.890335  3.804581  3.091379
   H (  8)  1.083115  2.237047  2.204872  3.126539  3.315457  3.726020
   H (  9)  1.083972  2.234061  2.232338  2.516510  4.103055  2.917294
             Br(  7)   H (  8)
   H (  8)  3.007329
   H (  9)  3.868971  1.830829

 A cutoff of  1.0D-11 yielded   3232 shell pairs
 There are     22199 function pairs (     24608 Cartesian)
 Smallest overlap matrix eigenvalue = 2.95E-05
 Guess from superposition of atomic densities
 Warning:  Energy on first SCF cycle will be non-variational
 SAD guess density has 126.000000 electrons

 -----------------------------------------------------------------------
  General SCF calculation program by
  Eric Jon Sundstrom, Paul Horn, Yuezhi Mao, Dmitri Zuev, Alec White,
  David Stuck, Shaama M.S., Shane Yost, Joonho Lee, David Small,
  Daniel Levine, Susi Lehtola, Hugh Burton, Evgeny Epifanovsky
 -----------------------------------------------------------------------
 Exchange:     0.2000 Hartree-Fock + 0.0800 Slater + 0.7200 B88
 Correlation:  0.1900 VWN1RPA + 0.8100 LYP
 Using SG-1 standard quadrature grid
 A restricted SCF calculation will be
 performed using DIIS
 SCF converges when DIIS error is below 1.0e-08
 ---------------------------------------
  Cycle       Energy         DIIS error
 ---------------------------------------
    1  -10070.9383863227      3.60e-02  
    2  -10069.9459126264      3.10e-03  
    3  -10069.9049903998      3.89e-03  
    4  -10069.9933399196      6.41e-04  
    5  -10069.9958551525      2.77e-04  
    6  -10069.9963057261      8.71e-05  
    7  -10069.9963477547      2.72e-05  
    8  -10069.9963522785      6.58e-06  
    9  -10069.9963525378      1.23e-06  
   10  -10069.9963525466      3.51e-07  
   11  -10069.9963525474      1.01e-07  
   12  -10069.9963525474      2.53e-08  
   13  -10069.9963525474      4.25e-09  Convergence criterion met
 ---------------------------------------
 SCF time:   CPU 77.86s  wall 78.00s 
 SCF   energy in the final basis set =   -10069.9963525474
 Total energy in the final basis set =   -10069.9963525474

 --------------------------------------------------------------

                    Orbital Energies (a.u.)
 --------------------------------------------------------------

 Alpha MOs
 -- Occupied --
*******-482.847-176.309-165.713-165.711-165.711-101.572 -62.500
-56.320 -56.316 -56.316 -35.805 -31.299 -31.292 -31.292 -22.949
-22.948 -22.948 -22.943 -22.943 -10.315 -10.258 -10.223  -9.486
 -8.708  -7.251  -7.241  -7.240  -6.541  -6.526  -6.526  -6.355
 -4.767  -4.752  -4.752  -2.651  -2.647  -2.647  -2.636  -2.636
 -2.033  -2.028  -2.028  -2.015  -2.015  -0.947  -0.844  -0.801
 -0.691  -0.627  -0.582  -0.527  -0.492  -0.418  -0.415  -0.397
 -0.373  -0.335  -0.322  -0.304  -0.292  -0.272  -0.270
 -- Virtual --
 -0.074  -0.045  -0.016   0.002   0.019   0.021   0.025   0.049
  0.057   0.062   0.071   0.078   0.081   0.091   0.098   0.100
  0.112   0.117   0.122   0.130   0.135   0.141   0.147   0.160
  0.167   0.175   0.195   0.201   0.207   0.237   0.249   0.251
  0.265   0.271   0.284   0.377   0.381   0.403   0.415   0.419
  0.428   0.434   0.450   0.456   0.468   0.479   0.482   0.499
  0.504   0.538   0.557   0.580   0.591   0.597   0.600   0.611
  0.635   0.651   0.662   0.666   0.687   0.715   0.777   0.792
  0.830   0.847   0.859   0.903   0.909   0.955   0.977   1.049
  1.072   1.170   1.237   1.286   1.339   1.357   1.367   1.422
  1.453   1.469   1.508   1.540   1.562   1.627   1.684   1.718
  1.780   1.815   1.847   1.885   1.965   2.009   2.041   2.068
  2.126   2.145   2.180   2.196   2.237   2.292   2.331   2.441
  2.513   2.548   2.586   2.690   2.707   2.794   2.814   2.841
  2.976   3.106   3.244   3.437   3.708   3.823   3.974   3.993
  4.017   4.033   4.072   4.099   4.128   4.204   4.242   4.249
  4.386   4.442   6.028   6.045   6.091   6.669   7.570   7.599
  7.677   9.728  23.561  23.761  23.858  25.866  26.017  26.444
 27.880  28.364  28.377  28.389  28.541  28.549  28.579  28.602
 28.690  47.940 127.902 127.913 127.940 151.674 215.716 289.765
289.792 289.8991020.7391901.837
 --------------------------------------------------------------

          Ground-State Mulliken Net Atomic Charges

     Atom                 Charge (a.u.)
  ----------------------------------------
      1 C                    -0.542996
      2 C                    -0.400383
      3 C                     0.179540
      4 H                     0.202535
      5 I                     0.083791
      6 Cl                    0.166037
      7 Br                   -0.041987
      8 H                     0.186167
      9 H                     0.167297
  ----------------------------------------
  Sum of atomic charges =     0.000000

 -----------------------------------------------------------------
                    Cartesian Multipole Moments
 -----------------------------------------------------------------
    Charge (ESU x 10^10)
                 0.0000
    Dipole Moment (Debye)
         X       0.4382      Y      -1.0443      Z      -1.3386
       Tot       1.7534
    Quadrupole Moments (Debye-Ang)
        XX     -81.1039     XY       0.9083     YY     -74.3724
        XZ       1.4332     YZ       1.4543     ZZ     -76.4931
    Octopole Moments (Debye-Ang^2)
       XXX      49.1774    XXY      19.7695    XYY       9.0039
       YYY      36.7311    XXZ       5.9607    XYZ      -1.1831
       YYZ       2.0108    XZZ       9.2649    YZZ       9.3219
       ZZZ       0.5407
    Hexadecapole Moments (Debye-Ang^3)
      XXXX   -1551.4029   XXXY     -24.8329   XXYY    -352.6946
      XYYY     -58.7741   YYYY    -560.0109   XXXZ       6.2942
      XXYZ      -1.9813   XYYZ       2.3013   YYYZ       0.5836
      XXZZ    -305.3885   XYZZ     -10.5043   YYZZ    -134.1302
      XZZZ       9.8728   YZZZ       1.0099   ZZZZ    -224.4412
 -----------------------------------------------------------------
 Calculating MO derivatives via CPSCF
   1         3          27      0.127810    0.025909
   2         3          27      0.017424    0.003252
   3         3          27      0.001973    0.000566
   4         5          25      0.000159    0.000054
   5        27           3      0.000009    0.000005
   6        30           0      0.000000    0.000000    Roots Converged
 Time for AOints: 40.5 s (CPU) 40.6 s (wall)
 ------------------------------------------------------------------------------
                     AOints        : Timing summary (seconds)
 ------------------------------------------------------------------------------
     job step          cpu (% of tot)      sys (% of tot)     wall (% of tot)
 ------------------------------------------------------------------------------
  cpscf_lag         0.2628E+03 (43.7)   0.3490E-03 (16.7)   0.2631E+03 (43.7)
  iterzp            0.2969E+03 (49.4)   0.1742E-02 (83.2)   0.2971E+03 (49.4)
  make_fx           0.0000E+00 ( 0.0)   0.0000E+00 ( 0.0)   0.0000E+00 ( 0.0)
  AOints            0.4054E+02 ( 6.7)   0.2000E-05 ( 0.1)   0.4056E+02 ( 6.7)
 ------------------------------------------------------------------------------
   Grand Totals     0.6010E+03          0.2093E-02          0.6014E+03
 ------------------------------------------------------------------------------
 Calculating analytic Hessian of the SCF energy
 Polarizability Matrix (a.u.)
            1           2           3
    1-118.0348252  -7.4864531   0.1633627
    2  -7.4864531 -96.3120440  -1.4775221
    3   0.1633627  -1.4775221 -77.7933073

 Direct stationary perturbation theory relativistic correction:

 rels  =     114.544971772814
 relv  =    -382.091964039446
 rel2e =      52.326280082985
 E_rel =    -215.220712183647

 Hessian of the SCF Energy
            1           2           3           4           5           6
    1   0.2638953   0.1458405  -0.0060798  -0.0640748  -0.0033263  -0.0588771
    2   0.1458405   0.6001746  -0.0115547  -0.0149848  -0.0594832  -0.0001354
    3  -0.0060798  -0.0115547   0.6056933  -0.0964256   0.0284940  -0.1613758
    4  -0.0640748  -0.0149848  -0.0964256   0.3294646  -0.0650573   0.0920656
    5  -0.0033263  -0.0594832   0.0284940  -0.0650573   0.4599303  -0.1479125
    6  -0.0588771  -0.0001354  -0.1613758   0.0920656  -0.1479125   0.3056205
    7  -0.0454379   0.0148895   0.0842535  -0.1882303   0.0630583  -0.0202449
    8   0.0024046  -0.0723355  -0.0542608   0.0577238  -0.0737598   0.0220539
    9   0.0421547  -0.0483982  -0.1707988   0.0144375   0.0069394  -0.0146170
   10  -0.0027519   0.0020865  -0.0032493  -0.0351901   0.0191377  -0.0085511
   11   0.0014640   0.0079405  -0.0053291   0.0307327  -0.2882655   0.1245151
   12  -0.0009324   0.0268194  -0.0114985  -0.0143596   0.1195397  -0.0952527
   13  -0.0120730  -0.0018673  -0.0032902  -0.0187751  -0.0166636  -0.0005190
   14  -0.0051631  -0.0027530  -0.0003066  -0.0123779  -0.0276084  -0.0000675
   15  -0.0128868  -0.0100062   0.0015403  -0.0017164  -0.0021304  -0.0100075
   16  -0.0098635  -0.0024350   0.0077125  -0.0216804  -0.0136582   0.0166041
   17  -0.0033460   0.0008579   0.0005236  -0.0017511  -0.0001819   0.0031063
   18   0.0190682   0.0180137  -0.0081466   0.0040113  -0.0045542   0.0001904
   19  -0.0020398   0.0037418   0.0026309  -0.0008095   0.0163996   0.0019099
   20   0.0075920  -0.0153474  -0.0019259   0.0033921  -0.0147715  -0.0052573
   21   0.0028803  -0.0185019   0.0005849   0.0020309   0.0046153  -0.0006947
   22  -0.0551101  -0.0577673   0.0505412   0.0046717   0.0212747  -0.0172628
   23  -0.0582177  -0.1946319   0.1374898  -0.0005770  -0.0044725   0.0013266
   24   0.0478961   0.1342651  -0.1712311   0.0039582   0.0087407  -0.0116941
   25  -0.0725443  -0.0895038  -0.0360932  -0.0053761  -0.0211648  -0.0051249
   26  -0.0872481  -0.2644220  -0.0931303   0.0028995   0.0086126   0.0023707
   27  -0.0332231  -0.0905018  -0.0847678  -0.0040020  -0.0137319  -0.0121693
            7           8           9          10          11          12
    1  -0.0454379   0.0024046   0.0421547  -0.0027519   0.0014640  -0.0009324
    2   0.0148895  -0.0723355  -0.0483982   0.0020865   0.0079405   0.0268194
    3   0.0842535  -0.0542608  -0.1707988  -0.0032493  -0.0053291  -0.0114985
    4  -0.1882303   0.0577238   0.0144375  -0.0351901   0.0307327  -0.0143596
    5   0.0630583  -0.0737598   0.0069394   0.0191377  -0.2882655   0.1195397
    6  -0.0202449   0.0220539  -0.0146170  -0.0085511   0.1245151  -0.0952527
    7   0.3579896  -0.0586228  -0.0896409  -0.0045201  -0.0002486   0.0006059
    8  -0.0586228   0.3301927   0.0328191   0.0209731  -0.0102863  -0.0117590
    9  -0.0896409   0.0328191   0.2862730  -0.0105386   0.0065137   0.0026899
   10  -0.0045201   0.0209731  -0.0105386   0.0534615  -0.0263521   0.0194685
   11  -0.0002486  -0.0102863   0.0065137  -0.0263521   0.2941432  -0.1258081
   12   0.0006059  -0.0117590   0.0026899   0.0194685  -0.1258081   0.1011666
   13  -0.0132130  -0.0110148  -0.0072490  -0.0095008  -0.0032137  -0.0028317
   14   0.0001337   0.0010311  -0.0006537  -0.0181830  -0.0053611  -0.0055322
   15  -0.0008787   0.0041281  -0.0024819   0.0032318   0.0010606   0.0017326
   16  -0.0788652  -0.0329303   0.0315420   0.0000386  -0.0028469  -0.0016565
   17  -0.0427575  -0.0577695   0.0269464   0.0008868   0.0013781  -0.0006892
   18   0.0293750   0.0193828  -0.0513463   0.0007326  -0.0001486   0.0008645
   19  -0.0284692   0.0173073   0.0021460  -0.0016333   0.0013029   0.0024504
   20   0.0249241  -0.1173962  -0.0141839   0.0007659  -0.0008724  -0.0025014
   21   0.0027453  -0.0100606  -0.0253642  -0.0010059   0.0004226   0.0005092
   22  -0.0063862  -0.0154321   0.0122977  -0.0008819  -0.0015108  -0.0052762
   23   0.0031705   0.0083383  -0.0100283   0.0003109   0.0006858   0.0007375
   24   0.0019739   0.0102873  -0.0139152   0.0009270  -0.0014948  -0.0019712
   25   0.0071324   0.0195912   0.0048505   0.0009780   0.0006724   0.0025316
   26  -0.0045471  -0.0080147   0.0000455   0.0003742   0.0006378  -0.0008067
   27  -0.0081891  -0.0125907  -0.0104395  -0.0010151   0.0002687   0.0017596
           13          14          15          16          17          18
    1  -0.0120730  -0.0051631  -0.0128868  -0.0098635  -0.0033460   0.0190682
    2  -0.0018673  -0.0027530  -0.0100062  -0.0024350   0.0008579   0.0180137
    3  -0.0032902  -0.0003066   0.0015403   0.0077125   0.0005236  -0.0081466
    4  -0.0187751  -0.0123779  -0.0017164  -0.0216804  -0.0017511   0.0040113
    5  -0.0166636  -0.0276084  -0.0021304  -0.0136582  -0.0001819  -0.0045542
    6  -0.0005190  -0.0000675  -0.0100075   0.0166041   0.0031063   0.0001904
    7  -0.0132130   0.0001337  -0.0008787  -0.0788652  -0.0427575   0.0293750
    8  -0.0110148   0.0010311   0.0041281  -0.0329303  -0.0577695   0.0193828
    9  -0.0072490  -0.0006537  -0.0024819   0.0315420   0.0269464  -0.0513463
   10  -0.0095008  -0.0181830   0.0032318   0.0000386   0.0008868   0.0007326
   11  -0.0032137  -0.0053611   0.0010606  -0.0028469   0.0013781  -0.0001486
   12  -0.0028317  -0.0055322   0.0017326  -0.0016565  -0.0006892   0.0008645
   13   0.0577122   0.0329768   0.0120427  -0.0024390  -0.0003113  -0.0001424
   14   0.0329768   0.0322753   0.0057678  -0.0003584   0.0003866   0.0001045
   15   0.0120427   0.0057678   0.0075621   0.0016001  -0.0000975   0.0002496
   16  -0.0024390  -0.0003584   0.0016001   0.1115300   0.0610959  -0.0560252
   17  -0.0003113   0.0003866  -0.0000975   0.0610959   0.0831630  -0.0384591
   18  -0.0001424   0.0001045   0.0002496  -0.0560252  -0.0384591   0.0552623
   19  -0.0024103   0.0029493  -0.0008021   0.0016187  -0.0143592   0.0004756
   20   0.0000109   0.0008378   0.0010391  -0.0085749  -0.0291764   0.0058002
   21   0.0007919   0.0002516   0.0008620   0.0003479   0.0090558   0.0022938
   22   0.0024511   0.0010059   0.0019196  -0.0023247  -0.0001529   0.0045817
   23  -0.0010731   0.0003746  -0.0008226   0.0008191   0.0005922  -0.0018879
   24   0.0000343   0.0004335   0.0010221  -0.0009004  -0.0002284  -0.0005172
   25  -0.0017521  -0.0009833  -0.0025103   0.0019855   0.0006954  -0.0020768
   26   0.0011563   0.0008172   0.0010613  -0.0011113   0.0007499   0.0017486
   27   0.0011634   0.0000026  -0.0004792   0.0007754  -0.0001579   0.0011496
           19          20          21          22          23          24
    1  -0.0020398   0.0075920   0.0028803  -0.0551101  -0.0582177   0.0478961
    2   0.0037418  -0.0153474  -0.0185019  -0.0577673  -0.1946319   0.1342651
    3   0.0026309  -0.0019259   0.0005849   0.0505412   0.1374898  -0.1712311
    4  -0.0008095   0.0033921   0.0020309   0.0046717  -0.0005770   0.0039582
    5   0.0163996  -0.0147715   0.0046153   0.0212747  -0.0044725   0.0087407
    6   0.0019099  -0.0052573  -0.0006947  -0.0172628   0.0013266  -0.0116941
    7  -0.0284692   0.0249241   0.0027453  -0.0063862   0.0031705   0.0019739
    8   0.0173073  -0.1173962  -0.0100606  -0.0154321   0.0083383   0.0102873
    9   0.0021460  -0.0141839  -0.0253642   0.0122977  -0.0100283  -0.0139152
   10  -0.0016333   0.0007659  -0.0010059  -0.0008819   0.0003109   0.0009270
   11   0.0013029  -0.0008724   0.0004226  -0.0015108   0.0006858  -0.0014948
   12   0.0024504  -0.0025014   0.0005092  -0.0052762   0.0007375  -0.0019712
   13  -0.0024103   0.0000109   0.0007919   0.0024511  -0.0010731   0.0000343
   14   0.0029493   0.0008378   0.0002516   0.0010059   0.0003746   0.0004335
   15  -0.0008021   0.0010391   0.0008620   0.0019196  -0.0008226   0.0010221
   16   0.0016187  -0.0085749   0.0003479  -0.0023247   0.0008191  -0.0009004
   17  -0.0143592  -0.0291764   0.0090558  -0.0001529   0.0005922  -0.0002284
   18   0.0004756   0.0058002   0.0022938   0.0045817  -0.0018879  -0.0005172
   19   0.0332379  -0.0285612  -0.0086849   0.0011742   0.0007962   0.0005082
   20  -0.0285612   0.1771030   0.0163519  -0.0019823   0.0004487   0.0002027
   21  -0.0086849   0.0163519   0.0210179  -0.0019391  -0.0005121   0.0010289
   22   0.0011742  -0.0019823  -0.0019391   0.0575642   0.0593908  -0.0512037
   23   0.0007962   0.0004487  -0.0005121   0.0593908   0.2011362  -0.1431811
   24   0.0005082   0.0002027   0.0010289  -0.0512037  -0.1431811   0.1859313
   25  -0.0006687   0.0024335   0.0028336  -0.0011581  -0.0046197  -0.0031936
   26   0.0004233  -0.0008256  -0.0016226  -0.0048259  -0.0124714  -0.0090250
   27  -0.0006338   0.0004746  -0.0002379   0.0063415   0.0168780   0.0113463
           25          26          27
    1  -0.0725443  -0.0872481  -0.0332231
    2  -0.0895038  -0.2644220  -0.0905018
    3  -0.0360932  -0.0931303  -0.0847678
    4  -0.0053761   0.0028995  -0.0040020
    5  -0.0211648   0.0086126  -0.0137319
    6  -0.0051249   0.0023707  -0.0121693
    7   0.0071324  -0.0045471  -0.0081891
    8   0.0195912  -0.0080147  -0.0125907
    9   0.0048505   0.0000455  -0.0104395
   10   0.0009780   0.0003742  -0.0010151
   11   0.0006724   0.0006378   0.0002687
   12   0.0025316  -0.0008067   0.0017596
   13  -0.0017521   0.0011563   0.0011634
   14  -0.0009833   0.0008172   0.0000026
   15  -0.0025103   0.0010613  -0.0004792
   16   0.0019855  -0.0011113   0.0007754
   17   0.0006954   0.0007499  -0.0001579
   18  -0.0020768   0.0017486   0.0011496
   19  -0.0006687   0.0004233  -0.0006338
   20   0.0024335  -0.0008256   0.0004746
   21   0.0028336  -0.0016226  -0.0002379
   22  -0.0011581  -0.0048259   0.0063415
   23  -0.0046197  -0.0124714   0.0168780
   24  -0.0031936  -0.0090250   0.0113463
   25   0.0714035   0.0928790   0.0387829
   26   0.0928790   0.2749163   0.0993585
   27   0.0387829   0.0993585   0.0938382
 Gradient time:  CPU 757.98 s  wall 758.48 s
 **********************************************************************
 **                                                                  **
 **                       VIBRATIONAL ANALYSIS                       **
 **                       --------------------                       **
 **                                                                  **
 **        VIBRATIONAL FREQUENCIES (CM**-1) AND NORMAL MODES         **
 **     FORCE CONSTANTS (mDYN/ANGSTROM) AND REDUCED MASSES (AMU)     **
 **                  INFRARED INTENSITIES (KM/MOL)                   **
 **                                                                  **
 **********************************************************************


 Mode:                 1                      2                      3
 Frequency:        74.41                 104.59                 187.32
 Force Cnst:      0.1545                 0.0526                 0.2164
 Red. Mass:      47.3748                 8.1669                10.4681
 IR Active:          YES                    YES                    YES
 IR Intens:        0.050                  0.924                  1.224
 Raman Active:       YES                    YES                    YES
               X      Y      Z        X      Y      Z        X      Y      Z
 C          0.003 -0.271 -0.054   -0.143  0.184 -0.244    0.271 -0.041  0.183
 C          0.041 -0.282 -0.066    0.019  0.064 -0.349    0.102  0.017  0.288
 C          0.077 -0.216 -0.045    0.014  0.023 -0.097    0.142  0.111  0.053
 H          0.120 -0.272 -0.060    0.019 -0.019 -0.519   -0.044  0.089  0.463
 I         -0.339  0.162 -0.013   -0.056 -0.035  0.055   -0.112 -0.061 -0.035
 Cl        -0.075  0.007 -0.030    0.244 -0.028  0.185    0.266 -0.119 -0.087
 Br         0.558 -0.135  0.062    0.005  0.022 -0.053   -0.025  0.138  0.005
 H          0.026 -0.337 -0.114   -0.327  0.297 -0.195    0.536 -0.140  0.179
 H         -0.068 -0.278  0.024   -0.116  0.197 -0.299    0.184 -0.008  0.191
 TransDip   0.001 -0.007  0.002   -0.017  0.010 -0.024    0.026  0.009  0.022

 Mode:                 4                      5                      6
 Frequency:       233.19                 315.07                 421.47
 Force Cnst:      0.5350                 0.2146                 0.4866
 Red. Mass:      16.6983                 3.6684                 4.6490
 IR Active:          YES                    YES                    YES
 IR Intens:        0.695                  0.616                  1.156
 Raman Active:       YES                    YES                    YES
               X      Y      Z        X      Y      Z        X      Y      Z
 C          0.334 -0.109 -0.122    0.118  0.342  0.087   -0.271  0.016  0.148
 C          0.223 -0.087 -0.061    0.072  0.074  0.086    0.149 -0.186 -0.083
 C          0.267  0.017 -0.185    0.036  0.000  0.159    0.187 -0.009  0.287
 H          0.110 -0.058  0.026    0.081 -0.043 -0.150    0.210 -0.230 -0.183
 I         -0.047 -0.019 -0.009   -0.019 -0.011 -0.015   -0.002  0.004  0.006
 Cl         0.113  0.494 -0.007   -0.056  0.003  0.032    0.048  0.047 -0.106
 Br        -0.110 -0.156  0.076    0.016 -0.060 -0.040   -0.019  0.001 -0.018
 H          0.480 -0.177 -0.141    0.081  0.595  0.339   -0.393 -0.034  0.055
 H          0.277 -0.097 -0.099    0.244  0.436 -0.225   -0.577  0.077  0.279
 TransDip   0.021 -0.017  0.003    0.019  0.016 -0.004   -0.030 -0.005  0.016

 Mode:                 7                      8                      9
 Frequency:       432.55                 494.85                 701.40
 Force Cnst:      0.7213                 0.4531                 0.9110
 Red. Mass:       6.5429                 3.1407                 3.1428
 IR Active:          YES                    YES                    YES
 IR Intens:        7.218                 16.734                 75.790
 Raman Active:       YES                    YES                    YES
               X      Y      Z        X      Y      Z        X      Y      Z
 C         -0.224  0.041  0.102    0.032 -0.072  0.020    0.001  0.046 -0.046
 C         -0.193  0.347  0.155    0.235  0.300 -0.100    0.039 -0.034 -0.031
 C         -0.152  0.203 -0.010    0.077 -0.018  0.038    0.193  0.325 -0.065
 H         -0.258  0.424  0.312    0.307  0.262 -0.191   -0.186  0.092  0.266
 I         -0.000 -0.008  0.001   -0.014 -0.016 -0.001   -0.001  0.001  0.001
 Cl         0.138  0.067 -0.092   -0.072 -0.027  0.004   -0.071 -0.062  0.046
 Br         0.036 -0.110 -0.006   -0.000  0.010  0.006    0.002 -0.026 -0.004
 H         -0.285 -0.128 -0.094   -0.403 -0.201 -0.277    0.434 -0.287 -0.237
 H         -0.215 -0.084  0.378    0.274 -0.337  0.396   -0.573  0.164  0.194
 TransDip  -0.058  0.050  0.040    0.131  0.011  0.000    0.123  0.245 -0.049

 Mode:                10                     11                     12
 Frequency:       879.02                 927.81                 936.05
 Force Cnst:      1.2688                 0.9667                 2.9218
 Red. Mass:       2.7869                 1.9060                 5.6598
 IR Active:          YES                    YES                    YES
 IR Intens:       13.820                  5.200                  2.437
 Raman Active:       YES                    YES                    YES
               X      Y      Z        X      Y      Z        X      Y      Z
 C          0.189  0.003  0.063    0.026 -0.142 -0.033    0.014 -0.023  0.350
 C         -0.170 -0.056 -0.168   -0.059  0.071 -0.142    0.259 -0.075 -0.245
 C         -0.094  0.138  0.181    0.046  0.031  0.167   -0.342  0.114 -0.192
 H         -0.077 -0.227 -0.540   -0.168  0.358  0.456    0.151  0.146  0.219
 I          0.001  0.002 -0.001   -0.001 -0.001  0.001   -0.000 -0.001  0.002
 Cl         0.013  0.001 -0.008   -0.004  0.001 -0.009    0.008  0.002  0.001
 Br         0.001 -0.008 -0.002    0.001 -0.002 -0.000    0.004 -0.008  0.001
 H          0.023 -0.257 -0.265    0.130  0.239  0.403    0.284  0.058  0.537
 H          0.301 -0.222  0.462    0.033  0.089 -0.555   -0.206  0.254 -0.078
 TransDip  -0.115  0.025 -0.019   -0.033  0.010  0.064   -0.048  0.015 -0.003

 Mode:                13                     14                     15
 Frequency:      1046.02                1085.37                1133.68
 Force Cnst:      0.8322                 0.8996                 1.0508
 Red. Mass:       1.2909                 1.2961                 1.3877
 IR Active:          YES                    YES                    YES
 IR Intens:       38.797                  6.599                 17.263
 Raman Active:       YES                    YES                    YES
               X      Y      Z        X      Y      Z        X      Y      Z
 C          0.012  0.023 -0.040   -0.150  0.043  0.004    0.030  0.111 -0.024
 C         -0.020  0.065 -0.013    0.022 -0.015 -0.017    0.036 -0.050 -0.061
 C         -0.058 -0.103  0.066    0.018  0.017  0.013   -0.038 -0.102  0.038
 H          0.446  0.104 -0.046   -0.011 -0.004  0.009   -0.460  0.252  0.671
 I         -0.000 -0.002  0.001    0.000  0.000  0.000    0.000  0.001 -0.000
 Cl         0.005  0.008 -0.001   -0.000 -0.001 -0.000    0.003  0.005 -0.001
 Br         0.000  0.002 -0.001   -0.000 -0.001 -0.000    0.000  0.002 -0.000
 H          0.642 -0.278 -0.119    0.602 -0.200  0.034   -0.087 -0.130 -0.323
 H         -0.478  0.158  0.075    0.705 -0.264 -0.053    0.034 -0.049  0.328
 TransDip  -0.007 -0.187  0.070    0.079 -0.020 -0.009   -0.048 -0.108  0.062

 Mode:                16                     17                     18
 Frequency:      1232.00                1270.30                1467.02
 Force Cnst:      1.1565                 3.1831                 1.4899
 Red. Mass:       1.2932                 3.3480                 1.1750
 IR Active:          YES                    YES                    YES
 IR Intens:       34.403                  6.863                 13.020
 Raman Active:       YES                    YES                    YES
               X      Y      Z        X      Y      Z        X      Y      Z
 C          0.004  0.019 -0.072   -0.007 -0.066 -0.192   -0.005 -0.020 -0.110
 C         -0.000 -0.082  0.028    0.245 -0.007  0.136    0.030 -0.011  0.007
 C         -0.059  0.091  0.032   -0.227  0.111  0.170   -0.034  0.017  0.010
 H          0.800  0.179  0.388   -0.545 -0.307 -0.237   -0.013 -0.019  0.005
 I         -0.001 -0.002  0.000    0.000  0.001 -0.000    0.000  0.000  0.000
 Cl         0.002 -0.000 -0.001    0.008  0.004 -0.006    0.001  0.000 -0.000
 Br         0.000 -0.003 -0.000    0.002 -0.004 -0.001    0.000 -0.000 -0.000
 H         -0.271  0.051 -0.156    0.031 -0.165 -0.310    0.174  0.477  0.493
 H          0.205 -0.071 -0.060   -0.091  0.056 -0.453   -0.101 -0.295  0.621
 TransDip  -0.187  0.014 -0.017    0.005  0.071  0.044   -0.015  0.010  0.114

 Mode:                19                     20                     21
 Frequency:      3130.61                3195.57                3221.39
 Force Cnst:      6.0872                 6.5580                 6.8272
 Red. Mass:       1.0542                 1.0900                 1.1166
 IR Active:          YES                    YES                    YES
 IR Intens:        0.899                  2.466                  0.845
 Raman Active:       YES                    YES                    YES
               X      Y      Z        X      Y      Z        X      Y      Z
 C         -0.007 -0.016 -0.062    0.006  0.016 -0.007   -0.034 -0.090  0.021
 C          0.002  0.000  0.001    0.011 -0.075  0.038    0.002 -0.013  0.007
 C         -0.002  0.001  0.002   -0.002  0.000  0.001   -0.001 -0.000  0.001
 H          0.004 -0.012  0.008   -0.100  0.875 -0.431   -0.019  0.159 -0.083
 I          0.000  0.000  0.000    0.000  0.000 -0.000    0.000  0.000  0.000
 Cl        -0.000  0.000  0.000   -0.000  0.000  0.000    0.000  0.000 -0.000
 Br        -0.000  0.000  0.000   -0.000  0.000 -0.000   -0.000  0.000 -0.000
 H         -0.168 -0.468  0.427   -0.039 -0.098  0.091    0.185  0.517 -0.495
 H          0.253  0.652  0.277   -0.034 -0.091 -0.041    0.215  0.551  0.248
 TransDip  -0.018 -0.015 -0.019   -0.039  0.031 -0.010    0.009  0.010 -0.026

 STANDARD THERMODYNAMIC QUANTITIES AT   298.15 K  AND     1.00 ATM

   This Molecule has  0 Imaginary Frequencies
   Zero point vibrational energy:       32.151 kcal/mol

   Atom    1 Element C  Has Mass   12.00000
   Atom    2 Element C  Has Mass   12.00000
   Atom    3 Element C  Has Mass   12.00000
   Atom    4 Element H  Has Mass    1.00783
   Atom    5 Element I  Has Mass  126.90440
   Atom    6 Element Cl Has Mass   34.96885
   Atom    7 Element Br Has Mass   78.91830
   Atom    8 Element H  Has Mass    1.00783
   Atom    9 Element H  Has Mass    1.00783
   Molecular Mass:   279.815040 amu
   Principal axes and moments of inertia in amu*Bohr^2:
                             1           2           3
    Eigenvalues --     1125.22647  3501.92308  4275.71641
          X               0.99965     0.02642    -0.00040
          Y              -0.02640     0.99937     0.02386
          Z               0.00103    -0.02385     0.99972
   Rotational Symmetry Number is   1
   The Molecule is an Asymmetric Top
   Translational Enthalpy:        0.889 kcal/mol
   Rotational Enthalpy:           0.889 kcal/mol
   Vibrational Enthalpy:         34.772 kcal/mol
   gas constant (RT):             0.592 kcal/mol
   Translational Entropy:        42.785  cal/mol.K
   Rotational Entropy:           31.200  cal/mol.K
   Vibrational Entropy:          16.233  cal/mol.K

   Total Enthalpy:               37.142 kcal/mol
   Total Entropy:                90.218  cal/mol.K

 ======================================================================

 STANDARD THERMODYNAMIC QUANTITIES FOR ANHARMONIC VIBRATION -- TOSH

   Zero point vibrational energy: ************ kcal/mol

   Vibrational Enthalpy:       Infinity kcal/mol
   Vibrational Entropy:             NaN  cal/mol.K

   Total Enthalpy:             Infinity kcal/mol
   Total Entropy:                   NaN  cal/mol.K

 ======================================================================

 STANDARD THERMODYNAMIC QUANTITIES FOR ANHARMONIC VIBRATION -- VPT2

   Zero point vibrational energy: ************ kcal/mol

   Vibrational Enthalpy:       Infinity kcal/mol
   Vibrational Entropy:             NaN  cal/mol.K

   Total Enthalpy:             Infinity kcal/mol
   Total Entropy:                   NaN  cal/mol.K

 ======================================================================

Archival summary:
1\1\TWL02\FREQ\ProcedureUnspecified\BasisUnspecified\1r1l133\taweetha\ThuOct1104:14:542018ThuOct1104:14:542018\0\\#,FREQ,ProcedureUnspecified,BasisUnspecified,\\0,1\I\C,1,2.15324\H,2,1.08108,1,108.414\C,2,1.49887,1,126.202,3,142.883,0\C,4,1.5017,2,60.5162,1,110.793,0\H,5,1.08311,4,116.141,2,-108.76,0\H,5,1.08397,4,118.496,2,107.312,0\Cl,4,1.78585,2,115.552,1,-140.476,0\Br,4,1.93083,2,122.29,1,3.0288,0\\\@

 Total job time:  836.55s(wall), 836.01s(cpu) 
 Thu Oct 11 04:14:54 2018

        *************************************************************
        *                                                           *
        *  Thank you very much for using Q-Chem.  Have a nice day.  *
        *                                                           *
        *************************************************************
