# Supplementary material for: Geometric and energetic data from ab initio calculations of haloethene, haloimine, halomethylenephosphine, haloiminophosphine, halodiazene, halodiphosphene and halocyclopropane
Source: Data Brief. 2019 Nov 2;27:104738. doi: 10.1016/j.dib.2019.104738 (PMC6861602; doi:10.1016/j.dib.2019.104738)
Supplement: Multimedia component 3 [file mmc3.zip › CCC/B3LYP/HICCCClCl.out]

Q-Chem Developer Version!
                  Welcome to Q-Chem
     A Quantum Leap Into The Future Of Chemistry


 Q-Chem 5.1, Q-Chem, Inc., Pleasanton, CA (2018)

 Yihan Shao,  Zhengting Gan,  E. Epifanovsky,  A. T. B. Gilbert,  M. Wormit,  
 J. Kussmann,  A. W. Lange,  A. Behn,  Jia Deng,  Xintian Feng,  D. Ghosh,  
 M. Goldey,  P. R. Horn,  L. D. Jacobson,  I. Kaliman,  T. Kus,  A. Landau,  
 Jie Liu,  E. I. Proynov,  R. M. Richard,  R. P. Steele,  E. J. Sundstrom,  
 H. L. Woodcock III,  P. M. Zimmerman,  D. Zuev,  B. Albrecht,  E. Alguire,  
 S. A. Baeppler,  D. Barton,  Z. Benda,  Y. A. Bernard,  E. J. Berquist,  
 K. B. Bravaya,  H. Burton,  D. Casanova,  Chun-Min Chang,  Yunqing Chen,  
 A. Chien,  K. D. Closser,  M. P. Coons,  S. Coriani,  S. Dasgupta,  
 A. L. Dempwolff,  M. Diedenhofen,  Hainam Do,  R. G. Edgar,  Po-Tung Fang,  
 S. Faraji,  S. Fatehi,  Qingguo Feng,  K. D. Fenk,  J. Fosso-Tande,  
 Qinghui Ge,  A. Ghysels,  G. Gidofalvi,  J. Gomes,  J. Gonthier,  A. Gunina,  
 D. Hait,  M. W. D. Hanson-Heine,  P. H. P. Harbach,  A. W. Hauser,  
 J. E. Herr,  E. G. Hohenstein,  Z. C. Holden,  Kerwin Hui,  B. C. Huynh,  
 T.-C. Jagau,  Hyunjun Ji,  B. Kaduk,  K. Khistyaev,  Jaehoon Kim,  
 P. Klunzinger,  K. Koh,  D. Kosenkov,  L. Koulias,  T. Kowalczyk,  
 C. M. Krauter,  A. Kunitsa,  Ka Un Lao,  A. Laurent,  K. V. Lawler,  
 Joonho Lee,  D. Lefrancois,  S. Lehtola,  D. S. Levine,  Yi-Pei Li,  
 You-Sheng Lin,  Fenglai Liu,  E. Livshits,  A. Luenser,  P. Manohar,  
 E. Mansoor,  S. F. Manzer,  Shan-Ping Mao,  Yuezhi Mao,  N. Mardirossian,  
 A. V. Marenich,  T. Markovich,  L. A. Martinez-Martinez,  S. A. Maurer,  
 N. J. Mayhall,  S. C. McKenzie,  J.-M. Mewes,  A. F. Morrison,  
 J. W. Mullinax,  K. Nanda,  T. S. Nguyen-Beck,  R. Olivares-Amaya,  
 J. A. Parkhill,  T. M. Perrine,  F. Plasser,  P. Pokhilko,  S. Prager,  
 A. Prociuk,  E. Ramos,  D. R. Rehn,  F. Rob,  M. Schneider,  N. Sergueev,  
 S. M. Sharada,  S. Sharma,  D. W. Small,  T. Stauch,  T. Stein,  
 Yu-Chuan Su,  A. J. W. Thom,  A. Tkatchenko,  T. Tsuchimochi,  N. M. Tubman,  
 L. Vogt,  M. L. Vidal,  O. Vydrov,  M. A. Watson,  J. Wenzel,  
 M. de Wergifosse,  T. A. Wesolowski,  A. White,  J. Witte,  A. Yamada,  
 Jun Yang,  K. Yao,  S. Yeganeh,  S. R. Yost,  Zhi-Qiang You,  A. Zech,  
 Igor Ying Zhang,  Xing Zhang,  Yan Zhao,  Ying Zhu,  B. R. Brooks,  
 G. K. L. Chan,  C. J. Cramer,  M. S. Gordon,  W. J. Hehre,  A. Klamt,  
 M. W. Schmidt,  C. D. Sherrill,  D. G. Truhlar,  A. Aspuru-Guzik,  R. Baer,  
 A. T. Bell,  N. A. Besley,  Jeng-Da Chai,  A. E. DePrince, III,  
 R. A. DiStasio Jr.,  A. Dreuw,  B. D. Dunietz,  T. R. Furlani,  
 Chao-Ping Hsu,  Yousung Jung,  Jing Kong,  D. S. Lambrecht,  WanZhen Liang,  
 C. Ochsenfeld,  V. A. Rassolov,  L. V. Slipchenko,  J. E. Subotnik,  
 T. Van Voorhis,  J. M. Herbert,  A. I. Krylov,  P. M. W. Gill,  M. Head-Gordon

 Contributors to earlier versions of Q-Chem not listed above: 
 R. D. Adamson,  B. Austin,  J. Baker,  G. J. O. Beran,  K. Brandhorst,  
 S. T. Brown,  E. F. C. Byrd,  A. K. Chakraborty,  C.-L. Cheng,  
 Siu Hung Chien,  D. M. Chipman,  D. L. Crittenden,  H. Dachsel,  
 R. J. Doerksen,  A. D. Dutoi,  L. Fusti-Molnar,  W. A. Goddard III,  
 A. Golubeva-Zadorozhnaya,  S. R. Gwaltney,  G. Hawkins,  A. Heyden,  
 S. Hirata,  G. Kedziora,  F. J. Keil,  C. Kelley,  Jihan Kim,  R. A. King,  
 R. Z. Khaliullin,  P. P. Korambath,  W. Kurlancheek,  A. M. Lee,  M. S. Lee,  
 S. V. Levchenko,  Ching Yeh Lin,  D. Liotard,  R. C. Lochan,  I. Lotan,  
 P. E. Maslen,  N. Nair,  D. P. O'Neill,  D. Neuhauser,  E. Neuscamman,  
 C. M. Oana,  R. Olson,  B. Peters,  R. Peverati,  P. A. Pieniazek,  
 Y. M. Rhee,  J. Ritchie,  M. A. Rohrdanz,  E. Rosta,  N. J. Russ,  
 H. F. Schaefer III,  N. E. Schultz,  N. Shenvi,  A. C. Simmonett,  A. Sodt,  
 D. Stuck,  K. S. Thanthiriwatte,  V. Vanovschi,  Tao Wang,  A. Warshel,  
 C. F. Williams,  Q. Wu,  X. Xu,  W. Zhang

 Please cite Q-Chem as follows:
 Y. Shao et al., Mol. Phys. 113, 184-215 (2015)
 DOI: 10.1080/00268976.2014.952696

 Q-Chem 5.1.1 for Intel X86 EM64T Linux

 Parts of Q-Chem use Armadillo 8.300.2 (Tropical Shenanigans).
 http://arma.sourceforge.net/

 Q-Chem begins on Thu Oct 11 04:14:54 2018  

Host: 
0

     Scratch files written to /scratch/taweetham/qchem3229//
Input Ideriv = 2
Curr. Ideriv = -1
Max.  Ideriv = 2

Checking the input file for inconsistencies... 	...done.

--------------------------------------------------------------
User input:
--------------------------------------------------------------
$molecule
0 1
C 
C 1 CC 
C 2 CC 1 60.0
H 2 CH 1 ANG  3 pDHA
I 2 CI 1 ANG  3 mDHA
Cl 3 CCl 1 ANG  2 mDHA
Cl 3 CCl 1 ANG  2 pDHA
H 1 CH 2 ANG  3 pDHA
H 1 CH 2 ANG  3 mDHA

CC=1.54
CH=1.09
CF=1.35
CCl=1.77
CBr=1.94
CI=2.14
ANG=118.0
pDHA=107.9
mDHA=-107.9
$end

$rem
   job_type	optimization
   basis	6-311++g**
   method	b3lyp
   mem_total	32000
$end

--------------------------------------------------------------
 ----------------------------------------------------------------
             Standard Nuclear Orientation (Angstroms)
    I     Atom           X                Y                Z
 ----------------------------------------------------------------
    1      C      -0.9628236168    -0.8373512700    -1.4288626841
    2      C      -0.2351383983    -0.9812863307    -0.0792861131
    3      C      -1.4659486086    -0.0631363806    -0.1963625634
    4      H      -0.3460590875    -1.9194836851     0.4643887208
    5      I       1.6871356920    -0.0640653505     0.1284829787
    6      Cl     -2.9751361908    -0.5951831613     0.5600626245
    7      Cl     -1.2050989839     1.6869476695    -0.1509391018
    8      H      -0.4673239819    -0.2745127439    -2.2199334176
    9      H      -1.5573468946    -1.6798927470    -1.7820848968
 ----------------------------------------------------------------
 Molecular Point Group                 C1    NOp =  1
 Largest Abelian Subgroup              C1    NOp =  1
 Nuclear Repulsion Energy =   711.9786583312 hartrees
 There are       54 alpha and       54 beta electrons
 Requested basis set is 6-311++G(d,p)
 There are 83 shells and 209 basis functions

 Total QAlloc Memory Limit  32000 MB
 Mega-Array Size       188 MB
 MEM_STATIC part       192 MB
 A cutoff of  1.0D-11 yielded   2906 shell pairs
 There are     19533 function pairs (     21487 Cartesian)
 Smallest overlap matrix eigenvalue = 5.58E-05

 Scale SEOQF with 1.000000e-01/1.000000e-01/1.000000e-01

 Standard Electronic Orientation quadrupole field applied
 Nucleus-field energy     =     0.0000000146 hartrees
 Guess from superposition of atomic densities
 Warning:  Energy on first SCF cycle will be non-variational
 SAD guess density has 108.000000 electrons

 -----------------------------------------------------------------------
  General SCF calculation program by
  Eric Jon Sundstrom, Paul Horn, Yuezhi Mao, Dmitri Zuev, Alec White,
  David Stuck, Shaama M.S., Shane Yost, Joonho Lee, David Small,
  Daniel Levine, Susi Lehtola, Hugh Burton, Evgeny Epifanovsky
 -----------------------------------------------------------------------
 Exchange:     0.2000 Hartree-Fock + 0.0800 Slater + 0.7200 B88
 Correlation:  0.1900 VWN1RPA + 0.8100 LYP
 Using SG-1 standard quadrature grid
 A restricted SCF calculation will be
 performed using DIIS
 SCF converges when DIIS error is below 1.0e-08
 ---------------------------------------
  Cycle       Energy         DIIS error
 ---------------------------------------
    1   -7957.0107362003      3.66e-02  
    2   -7956.0277174230      2.99e-03  
    3   -7955.9906030100      3.95e-03  
    4   -7956.0726902290      5.24e-04  
    5   -7956.0740474928      2.38e-04  
    6   -7956.0743279992      7.59e-05  
    7   -7956.0743575029      1.84e-05  
    8   -7956.0743590786      8.96e-06  
    9   -7956.0743594928      1.17e-06  
   10   -7956.0743594997      3.78e-07  
   11   -7956.0743595003      7.48e-08  
   12   -7956.0743595004      1.40e-08  
   13   -7956.0743595002      3.30e-09  Convergence criterion met
 ---------------------------------------
 SCF time:   CPU 62.62s  wall 63.00s 
 SCF   energy in the final basis set =    -7956.0743595002
 Total energy in the final basis set =    -7956.0743595002

 --------------------------------------------------------------

                    Orbital Energies (a.u.)
 --------------------------------------------------------------

 Alpha MOs
 -- Occupied --
*******-176.307-165.711-165.709-165.709-101.575-101.570 -35.804
-31.297 -31.291 -31.291 -22.948 -22.946 -22.946 -22.942 -22.942
-10.323 -10.261 -10.226  -9.489  -9.485  -7.254  -7.250  -7.244
 -7.243  -7.239  -7.239  -6.353  -4.766  -4.751  -4.751  -2.031
 -2.027  -2.027  -2.014  -2.014  -0.948  -0.846  -0.841  -0.688
 -0.625  -0.586  -0.525  -0.496  -0.431  -0.427  -0.397  -0.379
 -0.340  -0.336  -0.326  -0.296  -0.270  -0.267
 -- Virtual --
 -0.066  -0.029  -0.013   0.006   0.021   0.023   0.028   0.048
  0.062   0.069   0.076   0.084   0.086   0.099   0.108   0.111
  0.112   0.117   0.124   0.130   0.137   0.144   0.155   0.159
  0.169   0.173   0.199   0.205   0.230   0.239   0.241   0.245
  0.261   0.276   0.285   0.383   0.395   0.412   0.419   0.434
  0.440   0.447   0.454   0.465   0.480   0.484   0.490   0.507
  0.525   0.528   0.566   0.575   0.599   0.607   0.641   0.645
  0.657   0.692   0.719   0.786   0.825   0.837   0.853   0.863
  0.916   0.918   0.926   0.934   0.945   0.985   1.057   1.086
  1.110   1.185   1.247   1.321   1.346   1.352   1.374   1.408
  1.448   1.497   1.514   1.534   1.568   1.619   1.688   1.721
  1.761   1.809   1.854   1.883   1.949   2.018   2.092   2.146
  2.179   2.202   2.264   2.274   2.305   2.319   2.445   2.470
  2.517   2.542   2.580   2.694   2.703   2.769   2.792   2.819
  2.986   3.107   3.216   3.389   3.695   3.858   3.980   4.003
  4.075   4.107   4.215   4.261   4.446   6.032   6.053   6.105
  9.716   9.760  23.504  23.708  23.820  25.835  25.867  25.886
 25.963  26.448  26.455  27.891  28.367  28.384  28.398  28.543
 28.554  28.583  28.604  28.696 127.905 127.918 127.949 151.683
215.704 215.7491901.847
 --------------------------------------------------------------

          Ground-State Mulliken Net Atomic Charges

     Atom                 Charge (a.u.)
  ----------------------------------------
      1 C                    -0.587343
      2 C                    -0.427110
      3 C                    -0.207822
      4 H                     0.230885
      5 I                     0.091071
      6 Cl                    0.326852
      7 Cl                    0.238634
      8 H                     0.168216
      9 H                     0.166617
  ----------------------------------------
  Sum of atomic charges =     0.000000

 -----------------------------------------------------------------
                    Cartesian Multipole Moments
 -----------------------------------------------------------------
    Charge (ESU x 10^10)
                 0.0000
    Dipole Moment (Debye)
         X       0.0945      Y      -1.4657      Z      -1.1752
       Tot       1.8810
    Quadrupole Moments (Debye-Ang)
        XX     -74.5843     XY       3.5450     YY     -70.1309
        XZ       1.3876     YZ       0.6947     ZZ     -70.8630
    Octopole Moments (Debye-Ang^2)
       XXX      76.1422    XXY       2.1841    XYY      19.1819
       YYY       0.5010    XXZ       4.2739    XYZ      -1.5362
       YYZ       2.6777    XZZ      17.9595    YZZ      -2.0951
       ZZZ       1.2868
    Hexadecapole Moments (Debye-Ang^3)
      XXXX   -1442.0405   XXXY      22.2329   XXYY    -316.4845
      XYYY       0.4176   YYYY    -385.1197   XXXZ      -3.8124
      XXYZ       0.7328   XYYZ       3.9882   YYYZ      -2.4668
      XXZZ    -282.7903   XYZZ       4.6857   YYZZ    -104.0861
      XZZZ       7.1232   YZZZ       0.8701   ZZZZ    -210.8950
 -----------------------------------------------------------------
 Calculating analytic gradient of the SCF energy
 Gradient of SCF Energy
            1           2           3           4           5           6
    1   0.0011763   0.0201182  -0.0209375  -0.0018058  -0.0083910  -0.0003325
    2  -0.0051365  -0.0088262   0.0170004  -0.0062282   0.0068469  -0.0003162
    3  -0.0161362   0.0125431   0.0165465   0.0007153  -0.0040479  -0.0012832
            7           8           9
    1   0.0086055   0.0029118  -0.0013450
    2  -0.0006748  -0.0000258  -0.0026396
    3  -0.0000363  -0.0047970  -0.0035043
 Max gradient component =       2.094E-02
 RMS gradient           =       9.097E-03
 Gradient time:  CPU 17.11 s  wall 17.12 s
 Geometry Optimization Parameters
   NAtoms,    NIC,     NZ,  NCons,   NDum,   NFix, NCnnct, MaxDiis
        9      69       9       0       0       0       0       0


** GEOMETRY OPTIMIZATION IN DELOCALIZED INTERNAL COORDINATES **
   Searching for a Minimum

   Optimization Cycle:   1

                       Coordinates (Angstroms)
     ATOM                X               Y               Z
      1  C        -0.9628236168   -0.8373512700   -1.4288626841
      2  C        -0.2351383983   -0.9812863307   -0.0792861131
      3  C        -1.4659486086   -0.0631363806   -0.1963625634
      4  H        -0.3460590875   -1.9194836851    0.4643887208
      5  I         1.6871356920   -0.0640653505    0.1284829787
      6  Cl       -2.9751361908   -0.5951831613    0.5600626245
      7  Cl       -1.2050989839    1.6869476695   -0.1509391018
      8  H        -0.4673239819   -0.2745127439   -2.2199334176
      9  H        -1.5573468946   -1.6798927470   -1.7820848968
   Point Group: c1    Number of degrees of freedom:    21


   Energy is  -7956.074359500


 Attempting to Generate Delocalized Internal Coordinates

 21 Hessian modes will be used to form the next step
  Hessian Eigenvalues:
     0.016341    0.020947    0.023307    0.030304    0.030782    0.032544
     0.083421    0.087153    0.090379    0.107532    0.108095    0.134223
     0.138421    0.253751    0.264506    0.285189    0.286300    0.286300
     0.348126    0.348126    0.348126

 Minimum Search - Taking Simple RFO Step
 Searching for Lamda that Minimizes Along All modes
 Value Taken    Lamda =  -0.00832473
 Calculated Step too Large.  Step scaled by  0.994813
 Step Taken.  Stepsize is  0.300000

                             Maximum     Tolerance    Cnvgd?
         Gradient           0.023151      0.000300      NO
         Displacement       0.203858      0.001200      NO
         Energy change     *********      0.000001      NO


 New Cartesian Coordinates Obtained by Inverse Iteration

 Displacement from previous Coordinates is:  0.462974
 ----------------------------------------------------------------
             Standard Nuclear Orientation (Angstroms)
    I     Atom           X                Y                Z
 ----------------------------------------------------------------
    1      C      -0.9526321120    -0.8131473078    -1.4153502403
    2      C      -0.2317781091    -0.9567269663    -0.0830689606
    3      C      -1.4554344268    -0.0600584715    -0.2093287946
    4      H      -0.3662299117    -1.8764855625     0.4692201242
    5      I       1.7816850986    -0.1998616391     0.1422506002
    6      Cl     -2.9396050713    -0.6351313381     0.5656648835
    7      Cl     -1.3348305312     1.7046899096    -0.2190450795
    8      H      -0.4838046406    -0.2351115287    -2.2019318029
    9      H      -1.5451103659    -1.6561310950    -1.7529451829
 ----------------------------------------------------------------
 Molecular Point Group                 C1    NOp =  1
 Largest Abelian Subgroup              C1    NOp =  1
 Nuclear Repulsion Energy =   699.2237859959 hartrees
 There are       54 alpha and       54 beta electrons
 Applying Cartesian multipole field
    Component          Value
    ---------          -----
     (2,0,0)        1.00000E-11
     (0,2,0)        2.00000E-11
     (0,0,2)       -3.00000E-11
 Nucleus-field energy     =     0.0000000154 hartrees
 Requested basis set is 6-311++G(d,p)
 There are 83 shells and 209 basis functions
 A cutoff of  1.0D-11 yielded   2894 shell pairs
 There are     19363 function pairs (     21271 Cartesian)
 Smallest overlap matrix eigenvalue = 5.04E-05
 Guess MOs from SCF MO coefficient file

 -----------------------------------------------------------------------
  General SCF calculation program by
  Eric Jon Sundstrom, Paul Horn, Yuezhi Mao, Dmitri Zuev, Alec White,
  David Stuck, Shaama M.S., Shane Yost, Joonho Lee, David Small,
  Daniel Levine, Susi Lehtola, Hugh Burton, Evgeny Epifanovsky
 -----------------------------------------------------------------------
 Exchange:     0.2000 Hartree-Fock + 0.0800 Slater + 0.7200 B88
 Correlation:  0.1900 VWN1RPA + 0.8100 LYP
 Using SG-1 standard quadrature grid
 A restricted SCF calculation will be
 performed using DIIS
 SCF converges when DIIS error is below 1.0e-08
 ---------------------------------------
  Cycle       Energy         DIIS error
 ---------------------------------------
    1   -7956.0717531975      9.07e-04  
    2   -7956.0780937235      2.14e-04  
    3   -7956.0781537907      2.04e-04  
    4   -7956.0783658659      5.68e-05  
    5   -7956.0783822671      1.36e-05  
    6   -7956.0783830511      5.92e-06  
    7   -7956.0783832299      1.65e-06  
    8   -7956.0783832434      6.18e-07  
    9   -7956.0783832457      1.03e-07  
   10   -7956.0783832455      3.92e-08  
   11   -7956.0783832456      9.52e-09  Convergence criterion met
 ---------------------------------------
 SCF time:   CPU 54.87s  wall 55.00s 
 SCF   energy in the final basis set =    -7956.0783832456
 Total energy in the final basis set =    -7956.0783832456

 --------------------------------------------------------------

                    Orbital Energies (a.u.)
 --------------------------------------------------------------

 Alpha MOs
 -- Occupied --
*******-176.309-165.713-165.711-165.711-101.573-101.571 -35.805
-31.299 -31.292 -31.292 -22.949 -22.948 -22.948 -22.943 -22.943
-10.322 -10.261 -10.222  -9.488  -9.486  -7.253  -7.251  -7.242
 -7.242  -7.240  -7.240  -6.355  -4.767  -4.752  -4.752  -2.033
 -2.028  -2.028  -2.015  -2.015  -0.955  -0.847  -0.844  -0.689
 -0.627  -0.588  -0.529  -0.499  -0.432  -0.425  -0.401  -0.377
 -0.342  -0.335  -0.323  -0.300  -0.273  -0.270
 -- Virtual --
 -0.071  -0.026  -0.014   0.006   0.021   0.022   0.027   0.051
  0.064   0.070   0.075   0.082   0.087   0.099   0.109   0.110
  0.113   0.118   0.126   0.132   0.138   0.145   0.154   0.159
  0.170   0.175   0.200   0.206   0.233   0.239   0.245   0.249
  0.266   0.274   0.281   0.387   0.395   0.414   0.423   0.432
  0.442   0.444   0.455   0.468   0.477   0.479   0.484   0.505
  0.518   0.529   0.575   0.576   0.600   0.606   0.638   0.653
  0.656   0.678   0.710   0.783   0.826   0.832   0.854   0.862
  0.915   0.922   0.930   0.941   0.957   0.973   1.061   1.086
  1.113   1.196   1.241   1.314   1.345   1.352   1.370   1.423
  1.458   1.498   1.513   1.536   1.568   1.624   1.687   1.725
  1.774   1.817   1.861   1.892   1.970   2.038   2.111   2.161
  2.184   2.203   2.268   2.277   2.305   2.317   2.450   2.459
  2.525   2.554   2.593   2.698   2.720   2.792   2.806   2.832
  3.006   3.118   3.249   3.422   3.713   3.872   3.977   3.996
  4.066   4.106   4.239   4.251   4.437   6.030   6.045   6.092
  9.713   9.764  23.536  23.734  23.851  25.839  25.868  25.882
 25.952  26.447  26.455  27.880  28.365  28.378  28.390  28.541
 28.549  28.578  28.601  28.689 127.903 127.912 127.941 151.674
215.700 215.7531901.837
 --------------------------------------------------------------

          Ground-State Mulliken Net Atomic Charges

     Atom                 Charge (a.u.)
  ----------------------------------------
      1 C                    -0.562028
      2 C                    -0.449999
      3 C                    -0.157572
      4 H                     0.217760
      5 I                     0.083018
      6 Cl                    0.263454
      7 Cl                    0.268349
      8 H                     0.170859
      9 H                     0.166160
  ----------------------------------------
  Sum of atomic charges =     0.000000

 -----------------------------------------------------------------
                    Cartesian Multipole Moments
 -----------------------------------------------------------------
    Charge (ESU x 10^10)
                 0.0000
    Dipole Moment (Debye)
         X       0.1380      Y      -1.4492      Z      -1.1933
       Tot       1.8823
    Quadrupole Moments (Debye-Ang)
        XX     -74.3060     XY       3.0851     YY     -70.5127
        XZ       1.4556     YZ       0.5605     ZZ     -70.8200
    Octopole Moments (Debye-Ang^2)
       XXX      74.2052    XXY       5.4100    XYY      16.2515
       YYY      12.3662    XXZ       4.7978    XYZ      -1.4223
       YYZ       2.8659    XZZ      16.2952    YZZ       2.0193
       ZZZ       2.4719
    Hexadecapole Moments (Debye-Ang^3)
      XXXX   -1498.3351   XXXY      45.7059   XXYY    -329.4896
      XYYY      25.0837   YYYY    -396.4484   XXXZ      -9.1430
      XXYZ       2.9024   XYYZ       1.2730   YYYZ       4.8087
      XXZZ    -293.4861   XYZZ      13.8018   YYZZ    -106.4068
      XZZZ      -0.2106   YZZZ       8.5730   ZZZZ    -212.0540
 -----------------------------------------------------------------
 Calculating analytic gradient of the SCF energy
 Gradient of SCF Energy
            1           2           3           4           5           6
    1   0.0031970   0.0049101  -0.0108699  -0.0006723   0.0030864   0.0024732
    2   0.0026794  -0.0095051   0.0048824  -0.0007993   0.0017029   0.0015850
    3  -0.0065345   0.0086659   0.0069664  -0.0010435  -0.0035824  -0.0024067
            7           8           9
    1  -0.0013243  -0.0001189  -0.0006812
    2   0.0000589  -0.0009837   0.0003795
    3  -0.0017588  -0.0010023   0.0006959
 Max gradient component =       1.087E-02
 RMS gradient           =       4.260E-03
 Gradient time:  CPU 16.95 s  wall 16.97 s
 Geometry Optimization Parameters
   NAtoms,    NIC,     NZ,  NCons,   NDum,   NFix, NCnnct, MaxDiis
        9      69       9       0       0       0       0       0

 Cartesian Hessian Update
 Hessian Updated using BFGS Update


** GEOMETRY OPTIMIZATION IN DELOCALIZED INTERNAL COORDINATES **
   Searching for a Minimum

   Optimization Cycle:   2

                       Coordinates (Angstroms)
     ATOM                X               Y               Z
      1  C        -0.9526321120   -0.8131473078   -1.4153502403
      2  C        -0.2317781091   -0.9567269663   -0.0830689606
      3  C        -1.4554344268   -0.0600584715   -0.2093287946
      4  H        -0.3662299117   -1.8764855625    0.4692201242
      5  I         1.7816850986   -0.1998616391    0.1422506002
      6  Cl       -2.9396050713   -0.6351313381    0.5656648835
      7  Cl       -1.3348305312    1.7046899096   -0.2190450795
      8  H        -0.4838046406   -0.2351115287   -2.2019318029
      9  H        -1.5451103659   -1.6561310950   -1.7529451829
   Point Group: c1    Number of degrees of freedom:    21


   Energy is  -7956.078383246

 Hessian Updated using BFGS Update

 20 Hessian modes will be used to form the next step
  Hessian Eigenvalues:
     0.016292    0.020973    0.023137    0.028734    0.030929    0.041592
     0.084054    0.087073    0.090558    0.099903    0.112598    0.132422
     0.134508    0.242278    0.266553    0.270734    0.286299    0.291242
     0.348021    0.349778

 Minimum Search - Taking Simple RFO Step
 Searching for Lamda that Minimizes Along All modes
 Value Taken    Lamda =  -0.00188797
 Step Taken.  Stepsize is  0.186532

                             Maximum     Tolerance    Cnvgd?
         Gradient           0.007176      0.000300      NO
         Displacement       0.079601      0.001200      NO
         Energy change     -0.004024      0.000001      NO


 New Cartesian Coordinates Obtained by Inverse Iteration

 Displacement from previous Coordinates is:  0.216033
 ----------------------------------------------------------------
             Standard Nuclear Orientation (Angstroms)
    I     Atom           X                Y                Z
 ----------------------------------------------------------------
    1      C      -0.9605433556    -0.8183433007    -1.4328691854
    2      C      -0.2363787687    -0.9455217707    -0.1131430653
    3      C      -1.4435636169    -0.0648074705    -0.2373195940
    4      H      -0.3783048292    -1.8457163118     0.4638947254
    5      I       1.7591523605    -0.2029722052     0.2054373983
    6      Cl     -2.8972466942    -0.6461008441     0.6040582778
    7      Cl     -1.3153417639     1.6991307325    -0.2147978762
    8      H      -0.5087503351    -0.2342416582    -2.2219442127
    9      H      -1.5467630671    -1.6693911708    -1.7578509208
 ----------------------------------------------------------------
 Molecular Point Group                 C1    NOp =  1
 Largest Abelian Subgroup              C1    NOp =  1
 Nuclear Repulsion Energy =   702.6709622104 hartrees
 There are       54 alpha and       54 beta electrons
 Applying Cartesian multipole field
    Component          Value
    ---------          -----
     (2,0,0)        1.00000E-11
     (0,2,0)        2.00000E-11
     (0,0,2)       -3.00000E-11
 Nucleus-field energy     =     0.0000000148 hartrees
 Requested basis set is 6-311++G(d,p)
 There are 83 shells and 209 basis functions
 A cutoff of  1.0D-11 yielded   2896 shell pairs
 There are     19395 function pairs (     21309 Cartesian)
 Smallest overlap matrix eigenvalue = 4.84E-05
 Guess MOs from SCF MO coefficient file

 -----------------------------------------------------------------------
  General SCF calculation program by
  Eric Jon Sundstrom, Paul Horn, Yuezhi Mao, Dmitri Zuev, Alec White,
  David Stuck, Shaama M.S., Shane Yost, Joonho Lee, David Small,
  Daniel Levine, Susi Lehtola, Hugh Burton, Evgeny Epifanovsky
 -----------------------------------------------------------------------
 Exchange:     0.2000 Hartree-Fock + 0.0800 Slater + 0.7200 B88
 Correlation:  0.1900 VWN1RPA + 0.8100 LYP
 Using SG-1 standard quadrature grid
 A restricted SCF calculation will be
 performed using DIIS
 SCF converges when DIIS error is below 1.0e-08
 ---------------------------------------
  Cycle       Energy         DIIS error
 ---------------------------------------
    1   -7956.0772496837      5.02e-04  
    2   -7956.0790003774      1.39e-04  
    3   -7956.0789321451      1.81e-04  
    4   -7956.0791129577      3.96e-05  
    5   -7956.0791222193      5.92e-06  
    6   -7956.0791223838      2.82e-06  
    7   -7956.0791224221      8.23e-07  
    8   -7956.0791224254      1.97e-07  
    9   -7956.0791224255      6.62e-08  
   10   -7956.0791224255      1.22e-08  
   11   -7956.0791224256      2.85e-09  Convergence criterion met
 ---------------------------------------
 SCF time:   CPU 54.94s  wall 56.00s 
 SCF   energy in the final basis set =    -7956.0791224256
 Total energy in the final basis set =    -7956.0791224256

 --------------------------------------------------------------

                    Orbital Energies (a.u.)
 --------------------------------------------------------------

 Alpha MOs
 -- Occupied --
*******-176.309-165.712-165.710-165.710-101.572-101.571 -35.805
-31.298 -31.292 -31.292 -22.949 -22.947 -22.947 -22.943 -22.943
-10.320 -10.258 -10.224  -9.486  -9.486  -7.251  -7.251  -7.241
 -7.241  -7.240  -7.240  -6.354  -4.767  -4.752  -4.752  -2.032
 -2.028  -2.028  -2.015  -2.015  -0.960  -0.850  -0.843  -0.692
 -0.628  -0.588  -0.531  -0.501  -0.431  -0.426  -0.403  -0.377
 -0.342  -0.334  -0.322  -0.302  -0.273  -0.270
 -- Virtual --
 -0.070  -0.027  -0.015   0.005   0.022   0.022   0.028   0.053
  0.064   0.071   0.074   0.083   0.088   0.101   0.109   0.110
  0.113   0.119   0.126   0.134   0.138   0.145   0.154   0.160
  0.170   0.175   0.198   0.206   0.231   0.242   0.246   0.253
  0.269   0.280   0.282   0.388   0.395   0.413   0.421   0.436
  0.443   0.447   0.457   0.470   0.476   0.479   0.484   0.503
  0.519   0.525   0.576   0.581   0.601   0.610   0.640   0.655
  0.659   0.683   0.705   0.784   0.826   0.834   0.853   0.863
  0.915   0.922   0.930   0.942   0.962   0.978   1.060   1.093
  1.114   1.197   1.232   1.318   1.349   1.357   1.374   1.425
  1.469   1.499   1.513   1.542   1.567   1.628   1.689   1.723
  1.785   1.819   1.870   1.899   1.975   2.047   2.121   2.167
  2.184   2.205   2.271   2.279   2.306   2.318   2.453   2.459
  2.530   2.564   2.593   2.702   2.728   2.804   2.818   2.842
  3.008   3.131   3.278   3.442   3.716   3.874   3.978   3.996
  4.067   4.108   4.245   4.254   4.441   6.031   6.046   6.095
  9.714   9.764  23.558  23.765  23.866  25.841  25.869  25.884
 25.954  26.446  26.460  27.881  28.366  28.379  28.392  28.542
 28.550  28.579  28.603  28.691 127.904 127.913 127.942 151.675
215.702 215.7541901.838
 --------------------------------------------------------------

          Ground-State Mulliken Net Atomic Charges

     Atom                 Charge (a.u.)
  ----------------------------------------
      1 C                    -0.591197
      2 C                    -0.446956
      3 C                    -0.116554
      4 H                     0.219233
      5 I                     0.084045
      6 Cl                    0.244070
      7 Cl                    0.271728
      8 H                     0.170370
      9 H                     0.165263
  ----------------------------------------
  Sum of atomic charges =     0.000000

 -----------------------------------------------------------------
                    Cartesian Multipole Moments
 -----------------------------------------------------------------
    Charge (ESU x 10^10)
                 0.0000
    Dipole Moment (Debye)
         X       0.1398      Y      -1.4206      Z      -1.2486
       Tot       1.8965
    Quadrupole Moments (Debye-Ang)
        XX     -74.4860     XY       3.0511     YY     -70.5375
        XZ       1.7075     YZ       0.7092     ZZ     -70.5855
    Octopole Moments (Debye-Ang^2)
       XXX      74.3782    XXY       5.6669    XYY      16.0837
       YYY      13.3680    XXZ       3.4525    XYZ      -1.3495
       YYZ       0.8931    XZZ      16.0567    YZZ       2.1842
       ZZZ      -3.6477
    Hexadecapole Moments (Debye-Ang^3)
      XXXX   -1469.1138   XXXY      42.1252   XXYY    -323.3852
      XYYY      23.3337   YYYY    -396.0408   XXXZ     -12.9592
      XXYZ       3.6904   XYYZ      -1.1501   YYYZ       7.0103
      XXZZ    -287.1439   XYZZ      13.5743   YYZZ    -107.5612
      XZZZ      -7.0284   YZZZ       9.7673   ZZZZ    -220.6374
 -----------------------------------------------------------------
 Calculating analytic gradient of the SCF energy
 Gradient of SCF Energy
            1           2           3           4           5           6
    1   0.0023106  -0.0022174  -0.0012915  -0.0001328  -0.0002215   0.0031930
    2   0.0038999  -0.0036090  -0.0022266   0.0018273   0.0001180   0.0005820
    3   0.0015518  -0.0007703  -0.0040058   0.0000537   0.0003733  -0.0001218
            7           8           9
    1  -0.0002484  -0.0011090  -0.0002831
    2  -0.0001829  -0.0008590   0.0004503
    3   0.0005238   0.0008588   0.0015365
 Max gradient component =       4.006E-03
 RMS gradient           =       1.764E-03
 Gradient time:  CPU 16.97 s  wall 16.98 s
 Geometry Optimization Parameters
   NAtoms,    NIC,     NZ,  NCons,   NDum,   NFix, NCnnct, MaxDiis
        9      69       9       0       0       0       0       0

 Cartesian Hessian Update
 Hessian Updated using BFGS Update


** GEOMETRY OPTIMIZATION IN DELOCALIZED INTERNAL COORDINATES **
   Searching for a Minimum

   Optimization Cycle:   3

                       Coordinates (Angstroms)
     ATOM                X               Y               Z
      1  C        -0.9605433556   -0.8183433007   -1.4328691854
      2  C        -0.2363787687   -0.9455217707   -0.1131430653
      3  C        -1.4435636169   -0.0648074705   -0.2373195940
      4  H        -0.3783048292   -1.8457163118    0.4638947254
      5  I         1.7591523605   -0.2029722052    0.2054373983
      6  Cl       -2.8972466942   -0.6461008441    0.6040582778
      7  Cl       -1.3153417639    1.6991307325   -0.2147978762
      8  H        -0.5087503351   -0.2342416582   -2.2219442127
      9  H        -1.5467630671   -1.6693911708   -1.7578509208
   Point Group: c1    Number of degrees of freedom:    21


   Energy is  -7956.079122426

 Hessian Updated using BFGS Update

 21 Hessian modes will be used to form the next step
  Hessian Eigenvalues:
     0.016294    0.021037    0.023892    0.030009    0.033275    0.047922
     0.076908    0.086141    0.090553    0.098342    0.113794    0.134499
     0.135480    0.255059    0.263153    0.267332    0.286304    0.295536
     0.348119    0.348358    0.350698

 Minimum Search - Taking Simple RFO Step
 Searching for Lamda that Minimizes Along All modes
 Value Taken    Lamda =  -0.00027974
 Step Taken.  Stepsize is  0.064400

                             Maximum     Tolerance    Cnvgd?
         Gradient           0.002729      0.000300      NO
         Displacement       0.026219      0.001200      NO
         Energy change     -0.000739      0.000001      NO


 New Cartesian Coordinates Obtained by Inverse Iteration

 Displacement from previous Coordinates is:  0.065077
 ----------------------------------------------------------------
             Standard Nuclear Orientation (Angstroms)
    I     Atom           X                Y                Z
 ----------------------------------------------------------------
    1      C      -0.9635906162    -0.8201388838    -1.4278924120
    2      C      -0.2342357733    -0.9428843837    -0.1083317528
    3      C      -1.4441329095    -0.0632416153    -0.2270132553
    4      H      -0.3678252096    -1.8521900337     0.4600671486
    5      I       1.7631893665    -0.2011520565     0.1935854398
    6      Cl     -2.9176419086    -0.6401525382     0.5923047199
    7      Cl     -1.3122851751     1.7008601509    -0.2122466490
    8      H      -0.5077152254    -0.2345826385    -2.2163133330
    9      H      -1.5435026189    -1.6744820008    -1.7586943590
 ----------------------------------------------------------------
 Molecular Point Group                 C1    NOp =  1
 Largest Abelian Subgroup              C1    NOp =  1
 Nuclear Repulsion Energy =   701.7914765398 hartrees
 There are       54 alpha and       54 beta electrons
 Applying Cartesian multipole field
    Component          Value
    ---------          -----
     (2,0,0)        1.00000E-11
     (0,2,0)        2.00000E-11
     (0,0,2)       -3.00000E-11
 Nucleus-field energy     =     0.0000000150 hartrees
 Requested basis set is 6-311++G(d,p)
 There are 83 shells and 209 basis functions
 A cutoff of  1.0D-11 yielded   2895 shell pairs
 There are     19368 function pairs (     21276 Cartesian)
 Smallest overlap matrix eigenvalue = 4.85E-05
 Guess MOs from SCF MO coefficient file

 -----------------------------------------------------------------------
  General SCF calculation program by
  Eric Jon Sundstrom, Paul Horn, Yuezhi Mao, Dmitri Zuev, Alec White,
  David Stuck, Shaama M.S., Shane Yost, Joonho Lee, David Small,
  Daniel Levine, Susi Lehtola, Hugh Burton, Evgeny Epifanovsky
 -----------------------------------------------------------------------
 Exchange:     0.2000 Hartree-Fock + 0.0800 Slater + 0.7200 B88
 Correlation:  0.1900 VWN1RPA + 0.8100 LYP
 Using SG-1 standard quadrature grid
 A restricted SCF calculation will be
 performed using DIIS
 SCF converges when DIIS error is below 1.0e-08
 ---------------------------------------
  Cycle       Energy         DIIS error
 ---------------------------------------
    1   -7956.0790776142      1.66e-04  
    2   -7956.0792647930      4.01e-05  
    3   -7956.0792593538      5.30e-05  
    4   -7956.0792740551      1.11e-05  
    5   -7956.0792747308      2.16e-06  
    6   -7956.0792747466      1.40e-06  
    7   -7956.0792747572      1.74e-07  
    8   -7956.0792747573      3.29e-08  
    9   -7956.0792747573      1.79e-08  
   10   -7956.0792747573      3.70e-09  Convergence criterion met
 ---------------------------------------
 SCF time:   CPU 49.99s  wall 50.00s 
 SCF   energy in the final basis set =    -7956.0792747573
 Total energy in the final basis set =    -7956.0792747573

 --------------------------------------------------------------

                    Orbital Energies (a.u.)
 --------------------------------------------------------------

 Alpha MOs
 -- Occupied --
*******-176.309-165.713-165.710-165.710-101.572-101.572 -35.805
-31.299 -31.292 -31.292 -22.949 -22.948 -22.948 -22.943 -22.943
-10.321 -10.258 -10.223  -9.486  -9.486  -7.251  -7.251  -7.241
 -7.241  -7.240  -7.240  -6.355  -4.767  -4.752  -4.752  -2.033
 -2.028  -2.028  -2.015  -2.015  -0.958  -0.849  -0.843  -0.691
 -0.628  -0.587  -0.530  -0.500  -0.430  -0.426  -0.401  -0.377
 -0.342  -0.334  -0.322  -0.302  -0.274  -0.270
 -- Virtual --
 -0.070  -0.028  -0.015   0.005   0.022   0.022   0.028   0.053
  0.064   0.070   0.074   0.083   0.088   0.100   0.109   0.110
  0.113   0.119   0.126   0.133   0.138   0.145   0.154   0.160
  0.170   0.175   0.198   0.206   0.232   0.241   0.246   0.253
  0.269   0.277   0.282   0.388   0.395   0.413   0.422   0.436
  0.443   0.446   0.457   0.469   0.476   0.479   0.484   0.504
  0.519   0.526   0.576   0.580   0.601   0.610   0.639   0.655
  0.658   0.682   0.706   0.784   0.827   0.834   0.853   0.863
  0.915   0.921   0.929   0.941   0.959   0.977   1.060   1.090
  1.113   1.197   1.236   1.318   1.347   1.357   1.371   1.426
  1.464   1.500   1.512   1.540   1.566   1.626   1.691   1.724
  1.780   1.819   1.867   1.896   1.974   2.043   2.119   2.165
  2.186   2.203   2.270   2.278   2.306   2.317   2.450   2.459
  2.529   2.560   2.591   2.701   2.724   2.797   2.816   2.841
  3.005   3.127   3.273   3.437   3.712   3.869   3.977   3.996
  4.067   4.107   4.244   4.253   4.441   6.031   6.046   6.094
  9.713   9.762  23.553  23.761  23.860  25.840  25.867  25.883
 25.953  26.446  26.456  27.881  28.366  28.379  28.391  28.541
 28.549  28.579  28.602  28.691 127.904 127.913 127.942 151.675
215.701 215.7521901.838
 --------------------------------------------------------------

          Ground-State Mulliken Net Atomic Charges

     Atom                 Charge (a.u.)
  ----------------------------------------
      1 C                    -0.583193
      2 C                    -0.454719
      3 C                    -0.116261
      4 H                     0.218460
      5 I                     0.085403
      6 Cl                    0.247328
      7 Cl                    0.266505
      8 H                     0.169671
      9 H                     0.166804
  ----------------------------------------
  Sum of atomic charges =     0.000000

 -----------------------------------------------------------------
                    Cartesian Multipole Moments
 -----------------------------------------------------------------
    Charge (ESU x 10^10)
                 0.0000
    Dipole Moment (Debye)
         X       0.1718      Y      -1.4273      Z      -1.2385
       Tot       1.8975
    Quadrupole Moments (Debye-Ang)
        XX     -74.5063     XY       3.0313     YY     -70.4926
        XZ       1.6911     YZ       0.7177     ZZ     -70.6727
    Octopole Moments (Debye-Ang^2)
       XXX      74.8228    XXY       5.5287    XYY      16.2331
       YYY      12.8340    XXZ       3.6650    XYZ      -1.4210
       YYZ       1.1456    XZZ      16.2778    YZZ       2.0411
       ZZZ      -2.5241
    Hexadecapole Moments (Debye-Ang^3)
      XXXX   -1478.3680   XXXY      42.2206   XXYY    -325.2484
      XYYY      23.1796   YYYY    -395.4681   XXXZ     -12.0607
      XXYZ       3.4788   XYYZ      -0.5121   YYYZ       6.2902
      XXZZ    -289.1670   XYZZ      13.4093   YYZZ    -107.0533
      XZZZ      -5.5318   YZZZ       9.1839   ZZZZ    -218.4182
 -----------------------------------------------------------------
 Calculating analytic gradient of the SCF energy
 Gradient of SCF Energy
            1           2           3           4           5           6
    1   0.0004774  -0.0002218  -0.0002393   0.0000889  -0.0002460   0.0005551
    2   0.0012879  -0.0012524  -0.0001116   0.0002683   0.0000353   0.0001345
    3   0.0008122  -0.0002893  -0.0004837  -0.0000449  -0.0002863  -0.0003171
            7           8           9
    1  -0.0000625  -0.0001570  -0.0001948
    2   0.0002301  -0.0003394  -0.0002527
    3   0.0001115   0.0000516   0.0004460
 Max gradient component =       1.288E-03
 RMS gradient           =       4.601E-04
 Gradient time:  CPU 16.99 s  wall 17.00 s
 Geometry Optimization Parameters
   NAtoms,    NIC,     NZ,  NCons,   NDum,   NFix, NCnnct, MaxDiis
        9      69       9       0       0       0       0       0

 Cartesian Hessian Update
 Hessian Updated using BFGS Update


** GEOMETRY OPTIMIZATION IN DELOCALIZED INTERNAL COORDINATES **
   Searching for a Minimum

   Optimization Cycle:   4

                       Coordinates (Angstroms)
     ATOM                X               Y               Z
      1  C        -0.9635906162   -0.8201388838   -1.4278924120
      2  C        -0.2342357733   -0.9428843837   -0.1083317528
      3  C        -1.4441329095   -0.0632416153   -0.2270132553
      4  H        -0.3678252096   -1.8521900337    0.4600671486
      5  I         1.7631893665   -0.2011520565    0.1935854398
      6  Cl       -2.9176419086   -0.6401525382    0.5923047199
      7  Cl       -1.3122851751    1.7008601509   -0.2122466490
      8  H        -0.5077152254   -0.2345826385   -2.2163133330
      9  H        -1.5435026189   -1.6744820008   -1.7586943590
   Point Group: c1    Number of degrees of freedom:    21


   Energy is  -7956.079274757

 Hessian Updated using BFGS Update

 21 Hessian modes will be used to form the next step
  Hessian Eigenvalues:
     0.016306    0.021218    0.023582    0.029943    0.036164    0.048750
     0.073145    0.085630    0.090499    0.098503    0.112144    0.131901
     0.135287    0.244650    0.260610    0.266341    0.283173    0.288692
     0.346484    0.348154    0.349943

 Minimum Search - Taking Simple RFO Step
 Searching for Lamda that Minimizes Along All modes
 Value Taken    Lamda =  -0.00002027
 Step Taken.  Stepsize is  0.017646

                             Maximum     Tolerance    Cnvgd?
         Gradient           0.000773      0.000300      NO
         Displacement       0.010063      0.001200      NO
         Energy change     -0.000152      0.000001      NO


 New Cartesian Coordinates Obtained by Inverse Iteration

 Displacement from previous Coordinates is:  0.016690
 ----------------------------------------------------------------
             Standard Nuclear Orientation (Angstroms)
    I     Atom           X                Y                Z
 ----------------------------------------------------------------
    1      C      -0.9641710991    -0.8215799281    -1.4289206564
    2      C      -0.2341705228    -0.9416461098    -0.1078373017
    3      C      -1.4444700120    -0.0638661805    -0.2264517635
    4      H      -0.3673248354    -1.8523010486     0.4595176759
    5      I       1.7647256008    -0.2013736302     0.1967326486
    6      Cl     -2.9184320989    -0.6390774709     0.5969622311
    7      Cl     -1.3118404914     1.6998100121    -0.2152532600
    8      H      -0.5090477926    -0.2328373042    -2.2161434319
    9      H      -1.5430088188    -1.6750923393    -1.7631405950
 ----------------------------------------------------------------
 Molecular Point Group                 C1    NOp =  1
 Largest Abelian Subgroup              C1    NOp =  1
 Nuclear Repulsion Energy =   701.4335270847 hartrees
 There are       54 alpha and       54 beta electrons
 Applying Cartesian multipole field
    Component          Value
    ---------          -----
     (2,0,0)        1.00000E-11
     (0,2,0)        2.00000E-11
     (0,0,2)       -3.00000E-11
 Nucleus-field energy     =     0.0000000150 hartrees
 Requested basis set is 6-311++G(d,p)
 There are 83 shells and 209 basis functions
 A cutoff of  1.0D-11 yielded   2894 shell pairs
 There are     19365 function pairs (     21273 Cartesian)
 Smallest overlap matrix eigenvalue = 4.85E-05
 Guess MOs from SCF MO coefficient file

 -----------------------------------------------------------------------
  General SCF calculation program by
  Eric Jon Sundstrom, Paul Horn, Yuezhi Mao, Dmitri Zuev, Alec White,
  David Stuck, Shaama M.S., Shane Yost, Joonho Lee, David Small,
  Daniel Levine, Susi Lehtola, Hugh Burton, Evgeny Epifanovsky
 -----------------------------------------------------------------------
 Exchange:     0.2000 Hartree-Fock + 0.0800 Slater + 0.7200 B88
 Correlation:  0.1900 VWN1RPA + 0.8100 LYP
 Using SG-1 standard quadrature grid
 A restricted SCF calculation will be
 performed using DIIS
 SCF converges when DIIS error is below 1.0e-08
 ---------------------------------------
  Cycle       Energy         DIIS error
 ---------------------------------------
    1   -7956.0792751091      4.22e-05  
    2   -7956.0792859788      1.10e-05  
    3   -7956.0792850656      1.70e-05  
    4   -7956.0792867103      2.10e-06  
    5   -7956.0792867326      5.74e-07  
    6   -7956.0792867343      2.09e-07  
    7   -7956.0792867345      3.31e-08  
    8   -7956.0792867346      1.49e-08  
    9   -7956.0792867344      4.00e-09  Convergence criterion met
 ---------------------------------------
 SCF time:   CPU 44.96s  wall 45.00s 
 SCF   energy in the final basis set =    -7956.0792867344
 Total energy in the final basis set =    -7956.0792867344

 --------------------------------------------------------------

                    Orbital Energies (a.u.)
 --------------------------------------------------------------

 Alpha MOs
 -- Occupied --
*******-176.309-165.713-165.711-165.711-101.572-101.572 -35.805
-31.299 -31.292 -31.292 -22.949 -22.948 -22.948 -22.943 -22.943
-10.321 -10.259 -10.224  -9.486  -9.486  -7.251  -7.251  -7.241
 -7.241  -7.240  -7.240  -6.355  -4.767  -4.752  -4.752  -2.033
 -2.028  -2.028  -2.015  -2.015  -0.958  -0.849  -0.843  -0.691
 -0.628  -0.587  -0.530  -0.500  -0.430  -0.427  -0.401  -0.377
 -0.342  -0.334  -0.322  -0.302  -0.274  -0.270
 -- Virtual --
 -0.071  -0.028  -0.015   0.005   0.022   0.022   0.028   0.052
  0.064   0.070   0.074   0.083   0.088   0.100   0.109   0.110
  0.113   0.119   0.126   0.133   0.138   0.145   0.154   0.159
  0.170   0.175   0.198   0.206   0.232   0.241   0.246   0.252
  0.268   0.277   0.282   0.388   0.395   0.413   0.422   0.436
  0.444   0.446   0.457   0.469   0.476   0.479   0.484   0.504
  0.519   0.526   0.575   0.580   0.601   0.610   0.639   0.655
  0.658   0.682   0.705   0.784   0.827   0.834   0.853   0.863
  0.915   0.921   0.929   0.941   0.958   0.977   1.060   1.089
  1.113   1.196   1.235   1.318   1.347   1.357   1.371   1.426
  1.463   1.500   1.512   1.539   1.566   1.626   1.691   1.724
  1.779   1.819   1.866   1.895   1.974   2.043   2.118   2.164
  2.185   2.203   2.270   2.277   2.305   2.317   2.449   2.459
  2.529   2.559   2.590   2.700   2.723   2.797   2.816   2.841
  3.003   3.126   3.273   3.436   3.711   3.868   3.977   3.996
  4.066   4.107   4.244   4.252   4.440   6.031   6.046   6.093
  9.713   9.762  23.552  23.760  23.858  25.840  25.867  25.883
 25.952  26.446  26.455  27.880  28.366  28.379  28.391  28.541
 28.549  28.579  28.602  28.690 127.903 127.913 127.941 151.674
215.701 215.7521901.838
 --------------------------------------------------------------

          Ground-State Mulliken Net Atomic Charges

     Atom                 Charge (a.u.)
  ----------------------------------------
      1 C                    -0.583134
      2 C                    -0.454249
      3 C                    -0.113929
      4 H                     0.217939
      5 I                     0.085209
      6 Cl                    0.248243
      7 Cl                    0.263590
      8 H                     0.169178
      9 H                     0.167153
  ----------------------------------------
  Sum of atomic charges =     0.000000

 -----------------------------------------------------------------
                    Cartesian Multipole Moments
 -----------------------------------------------------------------
    Charge (ESU x 10^10)
                 0.0000
    Dipole Moment (Debye)
         X       0.1753      Y      -1.4255      Z      -1.2410
       Tot       1.8982
    Quadrupole Moments (Debye-Ang)
        XX     -74.5115     XY       3.0269     YY     -70.4960
        XZ       1.7052     YZ       0.7245     ZZ     -70.6717
    Octopole Moments (Debye-Ang^2)
       XXX      74.8031    XXY       5.5413    XYY      16.2049
       YYY      12.8767    XXZ       3.5706    XYZ      -1.4328
       YYZ       1.0059    XZZ      16.2260    YZZ       2.0409
       ZZZ      -2.8621
    Hexadecapole Moments (Debye-Ang^3)
      XXXX   -1479.6700   XXXY      42.1641   XXYY    -325.4564
      XYYY      23.2100   YYYY    -395.1490   XXXZ     -12.1250
      XXYZ       3.6162   XYYZ      -0.5136   YYYZ       6.5564
      XXZZ    -289.4167   XYZZ      13.4822   YYZZ    -107.0998
      XZZZ      -5.6383   YZZZ       9.5231   ZZZZ    -219.2878
 -----------------------------------------------------------------
 Calculating analytic gradient of the SCF energy
 Gradient of SCF Energy
            1           2           3           4           5           6
    1   0.0000754  -0.0000550   0.0000457   0.0000674   0.0000942  -0.0000563
    2   0.0002515  -0.0003730   0.0002318  -0.0000753   0.0000581   0.0000067
    3   0.0000951   0.0000361  -0.0001182   0.0000376  -0.0001046   0.0000721
            7           8           9
    1   0.0000334  -0.0000114  -0.0001935
    2   0.0000587  -0.0001278  -0.0000308
    3   0.0000420  -0.0001738   0.0001136
 Max gradient component =       3.730E-04
 RMS gradient           =       1.275E-04
 Gradient time:  CPU 17.13 s  wall 17.13 s
 Geometry Optimization Parameters
   NAtoms,    NIC,     NZ,  NCons,   NDum,   NFix, NCnnct, MaxDiis
        9      69       9       0       0       0       0       0

 Cartesian Hessian Update
 Hessian Updated using BFGS Update


** GEOMETRY OPTIMIZATION IN DELOCALIZED INTERNAL COORDINATES **
   Searching for a Minimum

   Optimization Cycle:   5

                       Coordinates (Angstroms)
     ATOM                X               Y               Z
      1  C        -0.9641710991   -0.8215799281   -1.4289206564
      2  C        -0.2341705228   -0.9416461098   -0.1078373017
      3  C        -1.4444700120   -0.0638661805   -0.2264517635
      4  H        -0.3673248354   -1.8523010486    0.4595176759
      5  I         1.7647256008   -0.2013736302    0.1967326486
      6  Cl       -2.9184320989   -0.6390774709    0.5969622311
      7  Cl       -1.3118404914    1.6998100121   -0.2152532600
      8  H        -0.5090477926   -0.2328373042   -2.2161434319
      9  H        -1.5430088188   -1.6750923393   -1.7631405950
   Point Group: c1    Number of degrees of freedom:    21


   Energy is  -7956.079286734

 Hessian Updated using BFGS Update

 21 Hessian modes will be used to form the next step
  Hessian Eigenvalues:
     0.016423    0.021386    0.021841    0.027503    0.032224    0.048468
     0.069967    0.085715    0.090892    0.097239    0.115643    0.129711
     0.135834    0.248411    0.259615    0.269797    0.286606    0.301370
     0.348126    0.348475    0.355316

 Minimum Search - Taking Simple RFO Step
 Searching for Lamda that Minimizes Along All modes
 Value Taken    Lamda =  -0.00000329
 Step Taken.  Stepsize is  0.011347

                             Maximum     Tolerance    Cnvgd?
         Gradient           0.000175      0.000300     YES
         Displacement       0.006481      0.001200      NO
         Energy change     -0.000012      0.000001      NO


 New Cartesian Coordinates Obtained by Inverse Iteration

 Displacement from previous Coordinates is:  0.010172
 ----------------------------------------------------------------
             Standard Nuclear Orientation (Angstroms)
    I     Atom           X                Y                Z
 ----------------------------------------------------------------
    1      C      -0.9643805458    -0.8219419577    -1.4290879168
    2      C      -0.2343728972    -0.9408807029    -0.1078063816
    3      C      -1.4446407386    -0.0641892595    -0.2262922553
    4      H      -0.3680063777    -1.8514488314     0.4595057736
    5      I       1.7648414385    -0.2030741701     0.1971240858
    6      Cl     -2.9180368282    -0.6387403365     0.5990083380
    7      Cl     -1.3120596806     1.6993740721    -0.2170417297
    8      H      -0.5102215349    -0.2308128588    -2.2150237509
    9      H      -1.5408629057    -1.6762499547    -1.7649206159
 ----------------------------------------------------------------
 Molecular Point Group                 C1    NOp =  1
 Largest Abelian Subgroup              C1    NOp =  1
 Nuclear Repulsion Energy =   701.4161115557 hartrees
 There are       54 alpha and       54 beta electrons
 Applying Cartesian multipole field
    Component          Value
    ---------          -----
     (2,0,0)        1.00000E-11
     (0,2,0)        2.00000E-11
     (0,0,2)       -3.00000E-11
 Nucleus-field energy     =     0.0000000149 hartrees
 Requested basis set is 6-311++G(d,p)
 There are 83 shells and 209 basis functions
 A cutoff of  1.0D-11 yielded   2894 shell pairs
 There are     19365 function pairs (     21273 Cartesian)
 Smallest overlap matrix eigenvalue = 4.85E-05
 Guess MOs from SCF MO coefficient file

 -----------------------------------------------------------------------
  General SCF calculation program by
  Eric Jon Sundstrom, Paul Horn, Yuezhi Mao, Dmitri Zuev, Alec White,
  David Stuck, Shaama M.S., Shane Yost, Joonho Lee, David Small,
  Daniel Levine, Susi Lehtola, Hugh Burton, Evgeny Epifanovsky
 -----------------------------------------------------------------------
 Exchange:     0.2000 Hartree-Fock + 0.0800 Slater + 0.7200 B88
 Correlation:  0.1900 VWN1RPA + 0.8100 LYP
 Using SG-1 standard quadrature grid
 A restricted SCF calculation will be
 performed using DIIS
 SCF converges when DIIS error is below 1.0e-08
 ---------------------------------------
  Cycle       Energy         DIIS error
 ---------------------------------------
    1   -7956.0792852241      2.18e-05  
    2   -7956.0792885253      3.26e-06  
    3   -7956.0792885081      4.19e-06  
    4   -7956.0792886027      9.42e-07  
    5   -7956.0792886078      3.44e-07  
    6   -7956.0792886082      1.17e-07  
    7   -7956.0792886084      3.32e-08  
    8   -7956.0792886084      6.22e-09  Convergence criterion met
 ---------------------------------------
 SCF time:   CPU 39.96s  wall 40.00s 
 SCF   energy in the final basis set =    -7956.0792886084
 Total energy in the final basis set =    -7956.0792886084

 --------------------------------------------------------------

                    Orbital Energies (a.u.)
 --------------------------------------------------------------

 Alpha MOs
 -- Occupied --
*******-176.309-165.713-165.711-165.711-101.572-101.572 -35.805
-31.299 -31.292 -31.292 -22.949 -22.948 -22.948 -22.943 -22.943
-10.321 -10.258 -10.224  -9.486  -9.486  -7.251  -7.251  -7.241
 -7.241  -7.240  -7.240  -6.355  -4.767  -4.752  -4.752  -2.033
 -2.028  -2.028  -2.015  -2.015  -0.958  -0.849  -0.843  -0.691
 -0.628  -0.587  -0.530  -0.500  -0.430  -0.427  -0.401  -0.377
 -0.342  -0.334  -0.322  -0.302  -0.274  -0.270
 -- Virtual --
 -0.071  -0.028  -0.015   0.005   0.022   0.022   0.028   0.052
  0.064   0.070   0.074   0.083   0.088   0.100   0.109   0.110
  0.113   0.119   0.126   0.133   0.138   0.145   0.154   0.159
  0.170   0.175   0.198   0.206   0.232   0.241   0.246   0.252
  0.268   0.277   0.282   0.388   0.395   0.413   0.422   0.436
  0.444   0.446   0.457   0.470   0.476   0.479   0.484   0.504
  0.519   0.526   0.575   0.580   0.601   0.610   0.639   0.655
  0.658   0.682   0.705   0.784   0.827   0.834   0.853   0.863
  0.915   0.921   0.929   0.941   0.958   0.977   1.060   1.089
  1.113   1.197   1.235   1.318   1.346   1.357   1.371   1.426
  1.463   1.500   1.512   1.539   1.566   1.626   1.691   1.724
  1.779   1.819   1.866   1.894   1.974   2.043   2.118   2.164
  2.185   2.203   2.270   2.277   2.305   2.317   2.449   2.460
  2.529   2.559   2.590   2.700   2.723   2.797   2.816   2.842
  3.003   3.126   3.273   3.436   3.711   3.867   3.977   3.996
  4.066   4.107   4.244   4.252   4.441   6.031   6.046   6.093
  9.713   9.762  23.552  23.760  23.858  25.840  25.867  25.883
 25.952  26.446  26.455  27.881  28.366  28.379  28.391  28.541
 28.549  28.579  28.602  28.690 127.904 127.913 127.941 151.674
215.701 215.7521901.838
 --------------------------------------------------------------

          Ground-State Mulliken Net Atomic Charges

     Atom                 Charge (a.u.)
  ----------------------------------------
      1 C                    -0.582659
      2 C                    -0.455058
      3 C                    -0.112982
      4 H                     0.217770
      5 I                     0.085313
      6 Cl                    0.248935
      7 Cl                    0.262376
      8 H                     0.168993
      9 H                     0.167311
  ----------------------------------------
  Sum of atomic charges =     0.000000

 -----------------------------------------------------------------
                    Cartesian Multipole Moments
 -----------------------------------------------------------------
    Charge (ESU x 10^10)
                 0.0000
    Dipole Moment (Debye)
         X       0.1757      Y      -1.4254      Z      -1.2412
       Tot       1.8982
    Quadrupole Moments (Debye-Ang)
        XX     -74.5125     XY       3.0230     YY     -70.4958
        XZ       1.7066     YZ       0.7256     ZZ     -70.6715
    Octopole Moments (Debye-Ang^2)
       XXX      74.8302    XXY       5.5800    XYY      16.1934
       YYY      13.0154    XXZ       3.5639    XYZ      -1.4361
       YYZ       0.9693    XZZ      16.2144    YZZ       2.0847
       ZZZ      -2.8981
    Hexadecapole Moments (Debye-Ang^3)
      XXXX   -1479.6197   XXXY      42.3451   XXYY    -325.4711
      XYYY      23.5067   YYYY    -395.0973   XXXZ     -12.0785
      XXYZ       3.6652   XYYZ      -0.4773   YYYZ       6.7476
      XXZZ    -289.4279   XYZZ      13.5964   YYZZ    -107.1048
      XZZZ      -5.5720   YZZZ       9.7144   ZZZZ    -219.6018
 -----------------------------------------------------------------
 Calculating analytic gradient of the SCF energy
 Gradient of SCF Energy
            1           2           3           4           5           6
    1  -0.0000511  -0.0001255   0.0002976   0.0000640  -0.0000015  -0.0001209
    2   0.0000208  -0.0000455   0.0002059  -0.0000321  -0.0000568  -0.0000011
    3  -0.0000331   0.0000648  -0.0000510   0.0000339  -0.0001023   0.0001315
            7           8           9
    1   0.0000575  -0.0000576  -0.0000626
    2  -0.0000334  -0.0000463  -0.0000115
    3   0.0000161  -0.0000892   0.0000294
 Max gradient component =       2.976E-04
 RMS gradient           =       9.322E-05
 Gradient time:  CPU 16.92 s  wall 16.93 s
 Geometry Optimization Parameters
   NAtoms,    NIC,     NZ,  NCons,   NDum,   NFix, NCnnct, MaxDiis
        9      69       9       0       0       0       0       0

 Cartesian Hessian Update
 Hessian Updated using BFGS Update


** GEOMETRY OPTIMIZATION IN DELOCALIZED INTERNAL COORDINATES **
   Searching for a Minimum

   Optimization Cycle:   6

                       Coordinates (Angstroms)
     ATOM                X               Y               Z
      1  C        -0.9643805458   -0.8219419577   -1.4290879168
      2  C        -0.2343728972   -0.9408807029   -0.1078063816
      3  C        -1.4446407386   -0.0641892595   -0.2262922553
      4  H        -0.3680063777   -1.8514488314    0.4595057736
      5  I         1.7648414385   -0.2030741701    0.1971240858
      6  Cl       -2.9180368282   -0.6387403365    0.5990083380
      7  Cl       -1.3120596806    1.6993740721   -0.2170417297
      8  H        -0.5102215349   -0.2308128588   -2.2150237509
      9  H        -1.5408629057   -1.6762499547   -1.7649206159
   Point Group: c1    Number of degrees of freedom:    21


   Energy is  -7956.079288608

 Hessian Updated using BFGS Update

 21 Hessian modes will be used to form the next step
  Hessian Eigenvalues:
     0.016621    0.019255    0.021453    0.025206    0.031399    0.048944
     0.069675    0.087052    0.090230    0.097144    0.117712    0.129674
     0.135683    0.249828    0.268332    0.275675    0.291232    0.295136
     0.348126    0.348656    0.350961

 Minimum Search - Taking Simple RFO Step
 Searching for Lamda that Minimizes Along All modes
 Value Taken    Lamda =   0.00000000
 Step Taken.  Stepsize is  0.003863

                             Maximum     Tolerance    Cnvgd?
         Gradient           0.000122      0.000300     YES
         Displacement       0.001872      0.001200      NO
         Energy change     -0.000002      0.000001      NO


 New Cartesian Coordinates Obtained by Inverse Iteration

 Displacement from previous Coordinates is:  0.003584
 ----------------------------------------------------------------
             Standard Nuclear Orientation (Angstroms)
    I     Atom           X                Y                Z
 ----------------------------------------------------------------
    1      C      -0.9644036021    -0.8220454803    -1.4290486176
    2      C      -0.2343193560    -0.9407683603    -0.1078896215
    3      C      -1.4448529381    -0.0644133665    -0.2262760394
    4      H      -0.3684714388    -1.8513004332     0.4592655427
    5      I       1.7651362352    -0.2034722556     0.1973769248
    6      Cl     -2.9175486746    -0.6386970427     0.5997658261
    7      Cl     -1.3124296428     1.6992559638    -0.2179674413
    8      H      -0.5102297785    -0.2302286830    -2.2143747478
    9      H      -1.5406208745    -1.6762943418    -1.7653862788
 ----------------------------------------------------------------
 Molecular Point Group                 C1    NOp =  1
 Largest Abelian Subgroup              C1    NOp =  1
 Nuclear Repulsion Energy =   701.3850422517 hartrees
 There are       54 alpha and       54 beta electrons
 Applying Cartesian multipole field
    Component          Value
    ---------          -----
     (2,0,0)        1.00000E-11
     (0,2,0)        2.00000E-11
     (0,0,2)       -3.00000E-11
 Nucleus-field energy     =     0.0000000149 hartrees
 Requested basis set is 6-311++G(d,p)
 There are 83 shells and 209 basis functions
 A cutoff of  1.0D-11 yielded   2894 shell pairs
 There are     19365 function pairs (     21273 Cartesian)
 Smallest overlap matrix eigenvalue = 4.85E-05
 Guess MOs from SCF MO coefficient file

 -----------------------------------------------------------------------
  General SCF calculation program by
  Eric Jon Sundstrom, Paul Horn, Yuezhi Mao, Dmitri Zuev, Alec White,
  David Stuck, Shaama M.S., Shane Yost, Joonho Lee, David Small,
  Daniel Levine, Susi Lehtola, Hugh Burton, Evgeny Epifanovsky
 -----------------------------------------------------------------------
 Exchange:     0.2000 Hartree-Fock + 0.0800 Slater + 0.7200 B88
 Correlation:  0.1900 VWN1RPA + 0.8100 LYP
 Using SG-1 standard quadrature grid
 A restricted SCF calculation will be
 performed using DIIS
 SCF converges when DIIS error is below 1.0e-08
 ---------------------------------------
  Cycle       Energy         DIIS error
 ---------------------------------------
    1   -7956.0792884357      8.39e-06  
    2   -7956.0792889343      1.13e-06  
    3   -7956.0792889348      1.36e-06  
    4   -7956.0792889438      2.93e-07  
    5   -7956.0792889440      1.11e-07  
    6   -7956.0792889441      4.04e-08  
    7   -7956.0792889442      1.29e-08  
    8   -7956.0792889442      2.18e-09  Convergence criterion met
 ---------------------------------------
 SCF time:   CPU 40.15s  wall 41.00s 
 SCF   energy in the final basis set =    -7956.0792889442
 Total energy in the final basis set =    -7956.0792889442

 --------------------------------------------------------------

                    Orbital Energies (a.u.)
 --------------------------------------------------------------

 Alpha MOs
 -- Occupied --
*******-176.309-165.713-165.711-165.711-101.572-101.572 -35.805
-31.299 -31.292 -31.292 -22.949 -22.948 -22.948 -22.943 -22.943
-10.321 -10.258 -10.224  -9.486  -9.486  -7.251  -7.251  -7.241
 -7.241  -7.240  -7.240  -6.355  -4.767  -4.752  -4.752  -2.033
 -2.028  -2.028  -2.015  -2.015  -0.958  -0.849  -0.843  -0.691
 -0.628  -0.587  -0.530  -0.500  -0.430  -0.427  -0.401  -0.377
 -0.342  -0.334  -0.322  -0.302  -0.274  -0.270
 -- Virtual --
 -0.071  -0.028  -0.015   0.005   0.022   0.022   0.028   0.052
  0.064   0.070   0.074   0.083   0.088   0.100   0.109   0.110
  0.113   0.119   0.126   0.133   0.138   0.145   0.154   0.159
  0.170   0.175   0.198   0.206   0.232   0.241   0.246   0.253
  0.268   0.277   0.282   0.388   0.395   0.413   0.422   0.436
  0.444   0.446   0.457   0.470   0.476   0.479   0.484   0.504
  0.519   0.526   0.575   0.580   0.601   0.610   0.639   0.655
  0.658   0.682   0.705   0.784   0.827   0.834   0.853   0.863
  0.915   0.921   0.929   0.941   0.958   0.977   1.060   1.089
  1.113   1.197   1.235   1.318   1.346   1.357   1.371   1.426
  1.463   1.500   1.512   1.539   1.566   1.627   1.691   1.724
  1.779   1.819   1.866   1.894   1.974   2.043   2.118   2.164
  2.185   2.203   2.270   2.277   2.305   2.317   2.449   2.460
  2.529   2.560   2.590   2.700   2.724   2.797   2.816   2.842
  3.003   3.126   3.273   3.437   3.712   3.867   3.977   3.996
  4.066   4.107   4.244   4.252   4.441   6.031   6.046   6.093
  9.713   9.762  23.552  23.761  23.858  25.840  25.867  25.883
 25.952  26.446  26.455  27.880  28.366  28.379  28.391  28.541
 28.549  28.579  28.602  28.690 127.904 127.913 127.941 151.674
215.701 215.7521901.838
 --------------------------------------------------------------

          Ground-State Mulliken Net Atomic Charges

     Atom                 Charge (a.u.)
  ----------------------------------------
      1 C                    -0.582507
      2 C                    -0.454826
      3 C                    -0.113339
      4 H                     0.217606
      5 I                     0.085298
      6 Cl                    0.249531
      7 Cl                    0.261953
      8 H                     0.168908
      9 H                     0.167376
  ----------------------------------------
  Sum of atomic charges =     0.000000

 -----------------------------------------------------------------
                    Cartesian Multipole Moments
 -----------------------------------------------------------------
    Charge (ESU x 10^10)
                 0.0000
    Dipole Moment (Debye)
         X       0.1744      Y      -1.4262      Z      -1.2406
       Tot       1.8983
    Quadrupole Moments (Debye-Ang)
        XX     -74.5050     XY       3.0255     YY     -70.4984
        XZ       1.7054     YZ       0.7257     ZZ     -70.6722
    Octopole Moments (Debye-Ang^2)
       XXX      74.7930    XXY       5.5843    XYY      16.1815
       YYY      13.0499    XXZ       3.5671    XYZ      -1.4354
       YYZ       0.9589    XZZ      16.2017    YZZ       2.0970
       ZZZ      -2.9042
    Hexadecapole Moments (Debye-Ang^3)
      XXXX   -1479.5928   XXXY      42.4353   XXYY    -325.4805
      XYYY      23.6114   YYYY    -395.1079   XXXZ     -12.1040
      XXYZ       3.6912   XYYZ      -0.4823   YYYZ       6.8242
      XXZZ    -289.4290   XYZZ      13.6375   YYZZ    -107.1171
      XZZZ      -5.6026   YZZZ       9.7986   ZZZZ    -219.7273
 -----------------------------------------------------------------
 Calculating analytic gradient of the SCF energy
 Gradient of SCF Energy
            1           2           3           4           5           6
    1  -0.0000576  -0.0000964   0.0001888   0.0000188   0.0000476  -0.0000415
    2  -0.0000154  -0.0000111   0.0001137  -0.0000010  -0.0000571   0.0000335
    3  -0.0000270   0.0000330  -0.0000316  -0.0000045  -0.0000832   0.0001132
            7           8           9
    1   0.0000569  -0.0000479  -0.0000686
    2  -0.0000370  -0.0000395   0.0000140
    3  -0.0000061  -0.0000203   0.0000265
 Max gradient component =       1.888E-04
 RMS gradient           =       6.306E-05
 Gradient time:  CPU 17.30 s  wall 17.31 s
 Geometry Optimization Parameters
   NAtoms,    NIC,     NZ,  NCons,   NDum,   NFix, NCnnct, MaxDiis
        9      69       9       0       0       0       0       0

 Cartesian Hessian Update
 Hessian Updated using BFGS Update


** GEOMETRY OPTIMIZATION IN DELOCALIZED INTERNAL COORDINATES **
   Searching for a Minimum

   Optimization Cycle:   7

                       Coordinates (Angstroms)
     ATOM                X               Y               Z
      1  C        -0.9644036021   -0.8220454803   -1.4290486176
      2  C        -0.2343193560   -0.9407683603   -0.1078896215
      3  C        -1.4448529381   -0.0644133665   -0.2262760394
      4  H        -0.3684714388   -1.8513004332    0.4592655427
      5  I         1.7651362352   -0.2034722556    0.1973769248
      6  Cl       -2.9175486746   -0.6386970427    0.5997658261
      7  Cl       -1.3124296428    1.6992559638   -0.2179674413
      8  H        -0.5102297785   -0.2302286830   -2.2143747478
      9  H        -1.5406208745   -1.6762943418   -1.7653862788
   Point Group: c1    Number of degrees of freedom:    21


   Energy is  -7956.079288944

 Hessian Updated using BFGS Update

 21 Hessian modes will be used to form the next step
  Hessian Eigenvalues:
     0.015085    0.020659    0.021465    0.025265    0.031610    0.048835
     0.069888    0.079586    0.089474    0.097195    0.118629    0.131126
     0.135021    0.227377    0.250323    0.269194    0.280019    0.294929
     0.348125    0.348558    0.356592

 Minimum Search - Taking Simple RFO Step
 Searching for Lamda that Minimizes Along All modes
 Value Taken    Lamda =   0.00000000
 Step Taken.  Stepsize is  0.001727

                             Maximum     Tolerance    Cnvgd?
         Gradient           0.000076      0.000300     YES
         Displacement       0.000870      0.001200     YES
         Energy change     -0.000000      0.000001     YES


                       Distance Matrix (Angstroms)
             C (  1)   C (  2)   C (  3)   H (  4)   I (  5)   Cl(  6)
   C (  2)  1.514127
   C (  3)  1.500500  1.499135
   H (  4)  2.231643  1.081078  2.195798
   I (  5)  3.237017  2.152816  3.240810  2.708543
   Cl(  6)  2.822141  2.791369  1.783530  2.826295  4.720050
   Cl(  7)  2.818652  2.853799  1.768653  3.735793  3.642018  2.951460
   H (  8)  1.083170  2.240150  2.203078  3.129908  3.315803  3.725777
   H (  9)  1.083924  2.234886  2.230738  2.520642  4.116998  2.926855
             Cl(  7)   H (  8)
   H (  8)  2.889996
   H (  9)  3.720338  1.831503

 Final energy is   -7956.0792889441827     


 ******************************
 **  OPTIMIZATION CONVERGED  **
 ******************************

                       Coordinates (Angstroms)
     ATOM                X               Y               Z
      1  C        -0.9644036021   -0.8220454803   -1.4290486176
      2  C        -0.2343193560   -0.9407683603   -0.1078896215
      3  C        -1.4448529381   -0.0644133665   -0.2262760394
      4  H        -0.3684714388   -1.8513004332    0.4592655427
      5  I         1.7651362352   -0.2034722556    0.1973769248
      6  Cl       -2.9175486746   -0.6386970427    0.5997658261
      7  Cl       -1.3124296428    1.6992559638   -0.2179674413
      8  H        -0.5102297785   -0.2302286830   -2.2143747478
      9  H        -1.5406208745   -1.6762943418   -1.7653862788

Z-matrix Print:
$molecule
0 1
I 
C  1 2.152816
H  2 1.081078 1 109.227047
C  2 1.499135 1 124.122086 3 142.280540 0
C  4 1.500500 2 60.632195 1 111.490745 0
H  5 1.083170 4 116.075076 2 -108.905672 0
H  5 1.083924 4 118.453384 2 107.210794 0
Cl 4 1.768653 2 121.473021 1 3.688510 0
Cl 4 1.783530 2 116.228711 1 -139.369321 0
$end


 --------------------------------------------------------------

                    Orbital Energies (a.u.)
 --------------------------------------------------------------

 Alpha MOs
 -- Occupied --
*******-176.309-165.713-165.711-165.711-101.572-101.572 -35.805
-31.299 -31.292 -31.292 -22.949 -22.948 -22.948 -22.943 -22.943
-10.321 -10.258 -10.224  -9.486  -9.486  -7.251  -7.251  -7.241
 -7.241  -7.240  -7.240  -6.355  -4.767  -4.752  -4.752  -2.033
 -2.028  -2.028  -2.015  -2.015  -0.958  -0.849  -0.843  -0.691
 -0.628  -0.587  -0.530  -0.500  -0.430  -0.427  -0.401  -0.377
 -0.342  -0.334  -0.322  -0.302  -0.274  -0.270
 -- Virtual --
 -0.071  -0.028  -0.015   0.005   0.022   0.022   0.028   0.052
  0.064   0.070   0.074   0.083   0.088   0.100   0.109   0.110
  0.113   0.119   0.126   0.133   0.138   0.145   0.154   0.159
  0.170   0.175   0.198   0.206   0.232   0.241   0.246   0.253
  0.268   0.277   0.282   0.388   0.395   0.413   0.422   0.436
  0.444   0.446   0.457   0.470   0.476   0.479   0.484   0.504
  0.519   0.526   0.575   0.580   0.601   0.610   0.639   0.655
  0.658   0.682   0.705   0.784   0.827   0.834   0.853   0.863
  0.915   0.921   0.929   0.941   0.958   0.977   1.060   1.089
  1.113   1.197   1.235   1.318   1.346   1.357   1.371   1.426
  1.463   1.500   1.512   1.539   1.566   1.627   1.691   1.724
  1.779   1.819   1.866   1.894   1.974   2.043   2.118   2.164
  2.185   2.203   2.270   2.277   2.305   2.317   2.449   2.460
  2.529   2.560   2.590   2.700   2.724   2.797   2.816   2.842
  3.003   3.126   3.273   3.437   3.712   3.867   3.977   3.996
  4.066   4.107   4.244   4.252   4.441   6.031   6.046   6.093
  9.713   9.762  23.552  23.761  23.858  25.840  25.867  25.883
 25.952  26.446  26.455  27.880  28.366  28.379  28.391  28.541
 28.549  28.579  28.602  28.690 127.904 127.913 127.941 151.674
215.701 215.7521901.838
 --------------------------------------------------------------

          Ground-State Mulliken Net Atomic Charges

     Atom                 Charge (a.u.)
  ----------------------------------------
      1 C                    -0.582507
      2 C                    -0.454826
      3 C                    -0.113339
      4 H                     0.217606
      5 I                     0.085298
      6 Cl                    0.249531
      7 Cl                    0.261953
      8 H                     0.168908
      9 H                     0.167376
  ----------------------------------------
  Sum of atomic charges =     0.000000

 -----------------------------------------------------------------
                    Cartesian Multipole Moments
 -----------------------------------------------------------------
    Charge (ESU x 10^10)
                 0.0000
    Dipole Moment (Debye)
         X       0.1744      Y      -1.4262      Z      -1.2406
       Tot       1.8983
    Quadrupole Moments (Debye-Ang)
        XX     -74.5050     XY       3.0255     YY     -70.4984
        XZ       1.7054     YZ       0.7257     ZZ     -70.6722
    Octopole Moments (Debye-Ang^2)
       XXX      74.7930    XXY       5.5843    XYY      16.1815
       YYY      13.0499    XXZ       3.5671    XYZ      -1.4354
       YYZ       0.9589    XZZ      16.2017    YZZ       2.0970
       ZZZ      -2.9042
    Hexadecapole Moments (Debye-Ang^3)
      XXXX   -1479.5928   XXXY      42.4353   XXYY    -325.4805
      XYYY      23.6114   YYYY    -395.1079   XXXZ     -12.1040
      XXYZ       3.6912   XYYZ      -0.4823   YYYZ       6.8242
      XXZZ    -289.4290   XYZZ      13.6375   YYZZ    -107.1171
      XZZZ      -5.6026   YZZZ       9.7986   ZZZZ    -219.7273
 -----------------------------------------------------------------
Archival summary:
1\1\TWL02\OPT\ProcedureUnspecified\BasisUnspecified\1l233\taweetha\ThuOct1104:22:432018ThuOct1104:22:432018\0\\#,OPT,ProcedureUnspecified,BasisUnspecified,\\0,1\I\C,1,2.15282\H,2,1.08108,1,109.227\C,2,1.49913,1,124.122,3,142.281,0\C,4,1.5005,2,60.6322,1,111.491,0\H,5,1.08317,4,116.075,2,-108.906,0\H,5,1.08392,4,118.453,2,107.211,0\Cl,4,1.76865,2,121.473,1,3.68851,0\Cl,4,1.78353,2,116.229,1,-139.369,0\\\@

 Total job time:  468.66s(wall), 467.74s(cpu) 
 Thu Oct 11 04:22:43 2018

        *************************************************************
        *                                                           *
        *  Thank you very much for using Q-Chem.  Have a nice day.  *
        *                                                           *
        *************************************************************


 
User input: 2 of 2 
 
Q-Chem Developer Version!
                  Welcome to Q-Chem
     A Quantum Leap Into The Future Of Chemistry


 Q-Chem 5.1, Q-Chem, Inc., Pleasanton, CA (2018)

 Yihan Shao,  Zhengting Gan,  E. Epifanovsky,  A. T. B. Gilbert,  M. Wormit,  
 J. Kussmann,  A. W. Lange,  A. Behn,  Jia Deng,  Xintian Feng,  D. Ghosh,  
 M. Goldey,  P. R. Horn,  L. D. Jacobson,  I. Kaliman,  T. Kus,  A. Landau,  
 Jie Liu,  E. I. Proynov,  R. M. Richard,  R. P. Steele,  E. J. Sundstrom,  
 H. L. Woodcock III,  P. M. Zimmerman,  D. Zuev,  B. Albrecht,  E. Alguire,  
 S. A. Baeppler,  D. Barton,  Z. Benda,  Y. A. Bernard,  E. J. Berquist,  
 K. B. Bravaya,  H. Burton,  D. Casanova,  Chun-Min Chang,  Yunqing Chen,  
 A. Chien,  K. D. Closser,  M. P. Coons,  S. Coriani,  S. Dasgupta,  
 A. L. Dempwolff,  M. Diedenhofen,  Hainam Do,  R. G. Edgar,  Po-Tung Fang,  
 S. Faraji,  S. Fatehi,  Qingguo Feng,  K. D. Fenk,  J. Fosso-Tande,  
 Qinghui Ge,  A. Ghysels,  G. Gidofalvi,  J. Gomes,  J. Gonthier,  A. Gunina,  
 D. Hait,  M. W. D. Hanson-Heine,  P. H. P. Harbach,  A. W. Hauser,  
 J. E. Herr,  E. G. Hohenstein,  Z. C. Holden,  Kerwin Hui,  B. C. Huynh,  
 T.-C. Jagau,  Hyunjun Ji,  B. Kaduk,  K. Khistyaev,  Jaehoon Kim,  
 P. Klunzinger,  K. Koh,  D. Kosenkov,  L. Koulias,  T. Kowalczyk,  
 C. M. Krauter,  A. Kunitsa,  Ka Un Lao,  A. Laurent,  K. V. Lawler,  
 Joonho Lee,  D. Lefrancois,  S. Lehtola,  D. S. Levine,  Yi-Pei Li,  
 You-Sheng Lin,  Fenglai Liu,  E. Livshits,  A. Luenser,  P. Manohar,  
 E. Mansoor,  S. F. Manzer,  Shan-Ping Mao,  Yuezhi Mao,  N. Mardirossian,  
 A. V. Marenich,  T. Markovich,  L. A. Martinez-Martinez,  S. A. Maurer,  
 N. J. Mayhall,  S. C. McKenzie,  J.-M. Mewes,  A. F. Morrison,  
 J. W. Mullinax,  K. Nanda,  T. S. Nguyen-Beck,  R. Olivares-Amaya,  
 J. A. Parkhill,  T. M. Perrine,  F. Plasser,  P. Pokhilko,  S. Prager,  
 A. Prociuk,  E. Ramos,  D. R. Rehn,  F. Rob,  M. Schneider,  N. Sergueev,  
 S. M. Sharada,  S. Sharma,  D. W. Small,  T. Stauch,  T. Stein,  
 Yu-Chuan Su,  A. J. W. Thom,  A. Tkatchenko,  T. Tsuchimochi,  N. M. Tubman,  
 L. Vogt,  M. L. Vidal,  O. Vydrov,  M. A. Watson,  J. Wenzel,  
 M. de Wergifosse,  T. A. Wesolowski,  A. White,  J. Witte,  A. Yamada,  
 Jun Yang,  K. Yao,  S. Yeganeh,  S. R. Yost,  Zhi-Qiang You,  A. Zech,  
 Igor Ying Zhang,  Xing Zhang,  Yan Zhao,  Ying Zhu,  B. R. Brooks,  
 G. K. L. Chan,  C. J. Cramer,  M. S. Gordon,  W. J. Hehre,  A. Klamt,  
 M. W. Schmidt,  C. D. Sherrill,  D. G. Truhlar,  A. Aspuru-Guzik,  R. Baer,  
 A. T. Bell,  N. A. Besley,  Jeng-Da Chai,  A. E. DePrince, III,  
 R. A. DiStasio Jr.,  A. Dreuw,  B. D. Dunietz,  T. R. Furlani,  
 Chao-Ping Hsu,  Yousung Jung,  Jing Kong,  D. S. Lambrecht,  WanZhen Liang,  
 C. Ochsenfeld,  V. A. Rassolov,  L. V. Slipchenko,  J. E. Subotnik,  
 T. Van Voorhis,  J. M. Herbert,  A. I. Krylov,  P. M. W. Gill,  M. Head-Gordon

 Contributors to earlier versions of Q-Chem not listed above: 
 R. D. Adamson,  B. Austin,  J. Baker,  G. J. O. Beran,  K. Brandhorst,  
 S. T. Brown,  E. F. C. Byrd,  A. K. Chakraborty,  C.-L. Cheng,  
 Siu Hung Chien,  D. M. Chipman,  D. L. Crittenden,  H. Dachsel,  
 R. J. Doerksen,  A. D. Dutoi,  L. Fusti-Molnar,  W. A. Goddard III,  
 A. Golubeva-Zadorozhnaya,  S. R. Gwaltney,  G. Hawkins,  A. Heyden,  
 S. Hirata,  G. Kedziora,  F. J. Keil,  C. Kelley,  Jihan Kim,  R. A. King,  
 R. Z. Khaliullin,  P. P. Korambath,  W. Kurlancheek,  A. M. Lee,  M. S. Lee,  
 S. V. Levchenko,  Ching Yeh Lin,  D. Liotard,  R. C. Lochan,  I. Lotan,  
 P. E. Maslen,  N. Nair,  D. P. O'Neill,  D. Neuhauser,  E. Neuscamman,  
 C. M. Oana,  R. Olson,  B. Peters,  R. Peverati,  P. A. Pieniazek,  
 Y. M. Rhee,  J. Ritchie,  M. A. Rohrdanz,  E. Rosta,  N. J. Russ,  
 H. F. Schaefer III,  N. E. Schultz,  N. Shenvi,  A. C. Simmonett,  A. Sodt,  
 D. Stuck,  K. S. Thanthiriwatte,  V. Vanovschi,  Tao Wang,  A. Warshel,  
 C. F. Williams,  Q. Wu,  X. Xu,  W. Zhang

 Please cite Q-Chem as follows:
 Y. Shao et al., Mol. Phys. 113, 184-215 (2015)
 DOI: 10.1080/00268976.2014.952696

 Q-Chem 5.1.1 for Intel X86 EM64T Linux

 Parts of Q-Chem use Armadillo 8.300.2 (Tropical Shenanigans).
 http://arma.sourceforge.net/

 Q-Chem begins on Thu Oct 11 04:22:43 2018  

Host: 
0

     Scratch files written to /scratch/taweetham/qchem3229//
The previous job contains 0 fragments, simply inherited here
Input Ideriv = 2
Curr. Ideriv = -1
Max.  Ideriv = 2

Checking the input file for inconsistencies... 	...done.

--------------------------------------------------------------
User input:
--------------------------------------------------------------

$molecule
read
$end

$rem
   job_type 	frequency
   basis 	6-311++g**
   method	b3lyp	
$end


--------------------------------------------------------------
 ----------------------------------------------------------------
             Standard Nuclear Orientation (Angstroms)
    I     Atom           X                Y                Z
 ----------------------------------------------------------------
    1      C      -0.9885346687    -0.6699028657    -1.5000683775
    2      C      -0.2224475930    -0.8687996382    -0.2092818389
    3      C      -1.4797205564    -0.0524295932    -0.2237600132
    4      H      -0.2953228758    -1.8332252157     0.2737325668
    5      I       1.7421948947    -0.0547974301     0.1256751318
    6      Cl     -2.9004929407    -0.7789212617     0.5728549029
    7      Cl     -1.4398210950     1.7077051718    -0.0550350579
    8      H      -0.5845666659     0.0149201632    -2.2356534414
    9      H      -1.5268843597    -1.5199650411    -1.9031370971
 ----------------------------------------------------------------
 Molecular Point Group                 C1    NOp =  1
 Largest Abelian Subgroup              C1    NOp =  1
 Nuclear Repulsion Energy =   701.3850422517 hartrees
 There are       54 alpha and       54 beta electrons
 Requested basis set is 6-311++G(d,p)
 There are 83 shells and 209 basis functions

 Total QAlloc Memory Limit   2000 MB
 Mega-Array Size       188 MB
 MEM_STATIC part       192 MB

                       Distance Matrix (Angstroms)
             C (  1)   C (  2)   C (  3)   H (  4)   I (  5)   Cl(  6)
   C (  2)  1.514127
   C (  3)  1.500500  1.499135
   H (  4)  2.231643  1.081078  2.195798
   I (  5)  3.237017  2.152816  3.240810  2.708543
   Cl(  6)  2.822141  2.791369  1.783530  2.826295  4.720050
   Cl(  7)  2.818652  2.853799  1.768653  3.735793  3.642018  2.951460
   H (  8)  1.083170  2.240150  2.203078  3.129908  3.315803  3.725777
   H (  9)  1.083924  2.234886  2.230738  2.520642  4.116998  2.926855
             Cl(  7)   H (  8)
   H (  8)  2.889996
   H (  9)  3.720338  1.831503

 A cutoff of  1.0D-11 yielded   2894 shell pairs
 There are     19365 function pairs (     21273 Cartesian)
 Smallest overlap matrix eigenvalue = 4.85E-05
 Guess from superposition of atomic densities
 Warning:  Energy on first SCF cycle will be non-variational
 SAD guess density has 108.000000 electrons

 -----------------------------------------------------------------------
  General SCF calculation program by
  Eric Jon Sundstrom, Paul Horn, Yuezhi Mao, Dmitri Zuev, Alec White,
  David Stuck, Shaama M.S., Shane Yost, Joonho Lee, David Small,
  Daniel Levine, Susi Lehtola, Hugh Burton, Evgeny Epifanovsky
 -----------------------------------------------------------------------
 Exchange:     0.2000 Hartree-Fock + 0.0800 Slater + 0.7200 B88
 Correlation:  0.1900 VWN1RPA + 0.8100 LYP
 Using SG-1 standard quadrature grid
 A restricted SCF calculation will be
 performed using DIIS
 SCF converges when DIIS error is below 1.0e-08
 ---------------------------------------
  Cycle       Energy         DIIS error
 ---------------------------------------
    1   -7957.0844993832      3.73e-02  
    2   -7956.0300886686      3.09e-03  
    3   -7955.9942200775      3.97e-03  
    4   -7956.0772390670      5.74e-04  
    5   -7956.0788849272      2.66e-04  
    6   -7956.0792310238      8.32e-05  
    7   -7956.0792660576      2.19e-05  
    8   -7956.0792684352      8.09e-06  
    9   -7956.0792687560      1.10e-06  
   10   -7956.0792687618      3.37e-07  
   11   -7956.0792687623      7.90e-08  
   12   -7956.0792687624      1.39e-08  
   13   -7956.0792687623      3.65e-09  Convergence criterion met
 ---------------------------------------
 SCF time:   CPU 65.41s  wall 66.00s 
 SCF   energy in the final basis set =    -7956.0792687623
 Total energy in the final basis set =    -7956.0792687623

 --------------------------------------------------------------

                    Orbital Energies (a.u.)
 --------------------------------------------------------------

 Alpha MOs
 -- Occupied --
*******-176.309-165.713-165.711-165.711-101.572-101.572 -35.805
-31.299 -31.292 -31.292 -22.949 -22.948 -22.948 -22.943 -22.943
-10.321 -10.258 -10.224  -9.486  -9.486  -7.251  -7.251  -7.241
 -7.241  -7.240  -7.240  -6.355  -4.767  -4.752  -4.752  -2.033
 -2.028  -2.028  -2.015  -2.015  -0.958  -0.849  -0.843  -0.691
 -0.628  -0.587  -0.530  -0.500  -0.430  -0.427  -0.401  -0.377
 -0.342  -0.334  -0.322  -0.302  -0.274  -0.270
 -- Virtual --
 -0.071  -0.028  -0.015   0.005   0.022   0.022   0.028   0.052
  0.064   0.070   0.075   0.083   0.088   0.100   0.109   0.110
  0.113   0.119   0.126   0.133   0.138   0.145   0.154   0.159
  0.170   0.175   0.198   0.206   0.232   0.241   0.246   0.252
  0.268   0.277   0.282   0.388   0.395   0.413   0.422   0.436
  0.444   0.446   0.457   0.469   0.476   0.479   0.484   0.504
  0.519   0.526   0.575   0.580   0.601   0.610   0.639   0.655
  0.658   0.682   0.705   0.784   0.827   0.834   0.853   0.863
  0.915   0.921   0.929   0.941   0.958   0.977   1.060   1.089
  1.113   1.197   1.235   1.318   1.346   1.357   1.371   1.426
  1.463   1.500   1.512   1.539   1.566   1.627   1.691   1.724
  1.779   1.819   1.866   1.894   1.974   2.043   2.118   2.164
  2.185   2.203   2.270   2.277   2.306   2.317   2.449   2.460
  2.529   2.559   2.590   2.700   2.724   2.797   2.816   2.842
  3.003   3.126   3.273   3.437   3.712   3.867   3.977   3.996
  4.066   4.107   4.244   4.252   4.440   6.031   6.046   6.093
  9.713   9.762  23.552  23.761  23.858  25.840  25.867  25.883
 25.953  26.446  26.455  27.880  28.366  28.378  28.390  28.541
 28.549  28.579  28.602  28.690 127.903 127.913 127.941 151.674
215.701 215.7521901.838
 --------------------------------------------------------------

          Ground-State Mulliken Net Atomic Charges

     Atom                 Charge (a.u.)
  ----------------------------------------
      1 C                    -0.582675
      2 C                    -0.454444
      3 C                    -0.113673
      4 H                     0.217451
      5 I                     0.085420
      6 Cl                    0.249222
      7 Cl                    0.262305
      8 H                     0.168963
      9 H                     0.167431
  ----------------------------------------
  Sum of atomic charges =     0.000000

 -----------------------------------------------------------------
                    Cartesian Multipole Moments
 -----------------------------------------------------------------
    Charge (ESU x 10^10)
                 0.0000
    Dipole Moment (Debye)
         X       0.2198      Y      -1.2966      Z      -1.3694
       Tot       1.8987
    Quadrupole Moments (Debye-Ang)
        XX     -74.7496     XY       2.7044     YY     -70.5149
        XZ       2.0566     YZ       0.7168     ZZ     -70.5606
    Octopole Moments (Debye-Ang^2)
       XXX      81.8858    XXY       2.0595    XYY      19.2571
       YYY       0.6644    XXZ       4.7206    XYZ      -1.2900
       YYZ       2.7272    XZZ      17.9955    YZZ      -1.4458
       ZZZ       0.9569
    Hexadecapole Moments (Debye-Ang^3)
      XXXX   -1497.3018   XXXY      20.5774   XXYY    -324.0701
      XYYY      -4.2811   YYYY    -392.4015   XXXZ       1.3175
      XXYZ       0.1306   XYYZ       2.6157   YYYZ       0.3227
      XXZZ    -291.1372   XYZZ       5.1040   YYZZ    -106.4327
      XZZZ       9.3385   YZZZ      -0.1168   ZZZZ    -218.1031
 -----------------------------------------------------------------
 Calculating MO derivatives via CPSCF
   1         3          27      0.135495    0.027337
   2         3          27      0.018864    0.003718
   3         3          27      0.001933    0.000605
   4         6          24      0.000158    0.000058
   5        27           3      0.000009    0.000006
   6        30           0      0.000000    0.000000    Roots Converged
 Time for AOints: 33.2 s (CPU) 33.2 s (wall)
 ------------------------------------------------------------------------------
                     AOints        : Timing summary (seconds)
 ------------------------------------------------------------------------------
     job step          cpu (% of tot)      sys (% of tot)     wall (% of tot)
 ------------------------------------------------------------------------------
  cpscf_lag         0.2562E+03 (46.3)   0.3430E-03 (16.8)   0.2565E+03 (46.2)
  iterzp            0.2641E+03 (47.7)   0.1695E-02 (83.0)   0.2643E+03 (47.7)
  make_fx           0.0000E+00 ( 0.0)   0.0000E+00 ( 0.0)   0.0000E+00 ( 0.0)
  AOints            0.3319E+02 ( 6.0)   0.1000E-05 ( 0.0)   0.3323E+02 ( 6.0)
 ------------------------------------------------------------------------------
   Grand Totals     0.5540E+03          0.2043E-02          0.5545E+03
 ------------------------------------------------------------------------------
 Calculating analytic Hessian of the SCF energy
 Polarizability Matrix (a.u.)
            1           2           3
    1-113.1190544  -5.6997720  -0.3810471
    2  -5.6997720 -82.6311025  -1.0245665
    3  -0.3810471  -1.0245665 -73.1518984

 Direct stationary perturbation theory relativistic correction:

 rels  =      98.528082132714
 relv  =    -327.259599639888
 rel2e =      43.198500400809
 E_rel =    -185.533017106365

 Hessian of the SCF Energy
            1           2           3           4           5           6
    1   0.3296052   0.1983239  -0.0097356  -0.0679919  -0.0024765  -0.0582883
    2   0.1983239   0.5372314  -0.0098270  -0.0152840  -0.0553580   0.0099895
    3  -0.0097356  -0.0098270   0.6039343  -0.0883958   0.0451567  -0.1584062
    4  -0.0679919  -0.0152840  -0.0883958   0.3639853  -0.0286407   0.0678191
    5  -0.0024765  -0.0553580   0.0451567  -0.0286407   0.4973156  -0.1639644
    6  -0.0582883   0.0099895  -0.1584062   0.0678191  -0.1639644   0.3216264
    7  -0.0428102   0.0103968   0.0713987  -0.1635965   0.0767320  -0.0159051
    8  -0.0016009  -0.0769849  -0.0706051   0.0765486  -0.1000569   0.0252720
    9   0.0330433  -0.0524587  -0.1717328   0.0145425   0.0027686  -0.0162815
   10  -0.0019753   0.0039184  -0.0044274  -0.0368925  -0.0256238   0.0143942
   11   0.0032993   0.0070421  -0.0046896  -0.0141496  -0.2878047   0.1258027
   12   0.0038476   0.0260628  -0.0117638   0.0077128   0.1224074  -0.0973623
   13  -0.0123591   0.0002008  -0.0032334  -0.0751169  -0.0281837  -0.0055329
   14  -0.0035706  -0.0018986   0.0001642  -0.0248246  -0.0380818   0.0000636
   15  -0.0142101  -0.0076514   0.0016078  -0.0071995  -0.0016163  -0.0257651
   16  -0.0106250   0.0005647   0.0074583  -0.0232170  -0.0084296   0.0177615
   17  -0.0009196   0.0017521  -0.0011370   0.0027165   0.0022010  -0.0002732
   18   0.0222321   0.0129739  -0.0083127   0.0030151  -0.0050382  -0.0000874
   19  -0.0001896   0.0006708   0.0024724   0.0026640   0.0160182   0.0007043
   20   0.0033793  -0.0197002  -0.0036934   0.0002711  -0.0215674  -0.0042137
   21  -0.0017093  -0.0227247   0.0008723   0.0033313   0.0053642  -0.0003140
   22  -0.0800911  -0.0778360   0.0759572   0.0087498   0.0186249  -0.0165523
   23  -0.0781993  -0.1649633   0.1262477  -0.0028848  -0.0079712   0.0043586
   24   0.0728227   0.1230993  -0.1748623   0.0058967   0.0075090  -0.0115181
   25  -0.1135630  -0.1209553  -0.0514944  -0.0085843  -0.0180207  -0.0044005
   26  -0.1182355  -0.2271206  -0.0816165   0.0062475   0.0113236   0.0029650
   27  -0.0480025  -0.0794638  -0.0813366  -0.0067221  -0.0125870  -0.0118918
            7           8           9          10          11          12
    1  -0.0428102  -0.0016009   0.0330433  -0.0019753   0.0032993   0.0038476
    2   0.0103968  -0.0769849  -0.0524587   0.0039184   0.0070421   0.0260628
    3   0.0713987  -0.0706051  -0.1717328  -0.0044274  -0.0046896  -0.0117638
    4  -0.1635965   0.0765486   0.0145425  -0.0368925  -0.0141496   0.0077128
    5   0.0767320  -0.1000569   0.0027686  -0.0256238  -0.2878047   0.1224074
    6  -0.0159051   0.0252720  -0.0162815   0.0143942   0.1258027  -0.0973623
    7   0.3464903  -0.0611664  -0.0829830   0.0001105  -0.0027274  -0.0019775
    8  -0.0611664   0.3647643   0.0526070   0.0183242  -0.0127124  -0.0112419
    9  -0.0829830   0.0526070   0.2988102  -0.0091343   0.0081018   0.0024893
   10   0.0001105   0.0183242  -0.0091343   0.0521110   0.0167371  -0.0037063
   11  -0.0027274  -0.0127124   0.0081018   0.0167371   0.2938003  -0.1290439
   12  -0.0019775  -0.0112419   0.0024893  -0.0037063  -0.1290439   0.1032808
   13  -0.0160687  -0.0089798  -0.0077116  -0.0119904  -0.0017693  -0.0035548
   14   0.0028884   0.0022183   0.0005633  -0.0167113  -0.0014799  -0.0051227
   15   0.0000279   0.0039773  -0.0024107   0.0036209   0.0004321   0.0017719
   16  -0.0942838  -0.0230507   0.0381620  -0.0000335  -0.0023953  -0.0019364
   17  -0.0306142  -0.0408247   0.0178179   0.0011459   0.0013699  -0.0001564
   18   0.0350945   0.0121052  -0.0535004   0.0005624  -0.0002030   0.0008835
   19  -0.0309997  -0.0036886  -0.0005874  -0.0014713   0.0016230   0.0022995
   20   0.0067527  -0.1361563  -0.0163600   0.0013756  -0.0015663  -0.0033181
   21   0.0012491  -0.0109355  -0.0329842  -0.0010123   0.0006898   0.0006346
   22  -0.0081182  -0.0124889   0.0105371  -0.0010515  -0.0012048  -0.0050331
   23   0.0058719   0.0101118  -0.0127249   0.0006516   0.0008517   0.0017136
   24   0.0033286   0.0100109  -0.0143209   0.0006492  -0.0016149  -0.0018921
   25   0.0092763   0.0161025   0.0041314   0.0011929   0.0005871   0.0023483
   26  -0.0081339  -0.0103593  -0.0003150   0.0001823   0.0004993  -0.0013009
   27  -0.0102332  -0.0111899  -0.0100691  -0.0009464   0.0005249   0.0019582
           13          14          15          16          17          18
    1  -0.0123591  -0.0035706  -0.0142101  -0.0106250  -0.0009196   0.0222321
    2   0.0002008  -0.0018986  -0.0076514   0.0005647   0.0017521   0.0129739
    3  -0.0032334   0.0001642   0.0016078   0.0074583  -0.0011370  -0.0083127
    4  -0.0751169  -0.0248246  -0.0071995  -0.0232170   0.0027165   0.0030151
    5  -0.0281837  -0.0380818  -0.0016163  -0.0084296   0.0022010  -0.0050382
    6  -0.0055329   0.0000636  -0.0257651   0.0177615  -0.0002732  -0.0000874
    7  -0.0160687   0.0028884   0.0000279  -0.0942838  -0.0306142   0.0350945
    8  -0.0089798   0.0022183   0.0039773  -0.0230507  -0.0408247   0.0121052
    9  -0.0077116   0.0005633  -0.0024107   0.0381620   0.0178179  -0.0535004
   10  -0.0119904  -0.0167113   0.0036209  -0.0000335   0.0011459   0.0005624
   11  -0.0017693  -0.0014799   0.0004321  -0.0023953   0.0013699  -0.0002030
   12  -0.0035548  -0.0051227   0.0017719  -0.0019364  -0.0001564   0.0008835
   13   0.1196589   0.0379385   0.0180190  -0.0023819   0.0003370   0.0000017
   14   0.0379385   0.0370985   0.0036813   0.0001144   0.0003673   0.0000972
   15   0.0180190   0.0036813   0.0234282   0.0014698  -0.0003895   0.0002492
   16  -0.0023819   0.0001144   0.0014698   0.1355369   0.0496130  -0.0654039
   17   0.0003370   0.0003673  -0.0003895   0.0496130   0.0601657  -0.0268495
   18   0.0000017   0.0000972   0.0002492  -0.0654039  -0.0268495   0.0574010
   19  -0.0020431   0.0037500  -0.0006941  -0.0049418  -0.0231020   0.0022705
   20   0.0001664   0.0006033   0.0011897  -0.0163348  -0.0262930   0.0072214
   21   0.0009450   0.0002482   0.0008714   0.0028050   0.0110976   0.0024219
   22   0.0019078   0.0009891   0.0012981  -0.0019880   0.0004577   0.0040385
   23  -0.0013511   0.0004000  -0.0011673   0.0012440   0.0002326  -0.0025931
   24  -0.0001642   0.0004946   0.0007345  -0.0008934  -0.0000850  -0.0004735
   25  -0.0016065  -0.0005740  -0.0023321   0.0019341   0.0003658  -0.0018110
   26   0.0016414   0.0007729   0.0015440  -0.0013257   0.0010291   0.0022860
   27   0.0012312  -0.0001897  -0.0004873   0.0005771  -0.0000249   0.0014184
           19          20          21          22          23          24
    1  -0.0001896   0.0033793  -0.0017093  -0.0800911  -0.0781993   0.0728227
    2   0.0006708  -0.0197002  -0.0227247  -0.0778360  -0.1649633   0.1230993
    3   0.0024724  -0.0036934   0.0008723   0.0759572   0.1262477  -0.1748623
    4   0.0026640   0.0002711   0.0033313   0.0087498  -0.0028848   0.0058967
    5   0.0160182  -0.0215674   0.0053642   0.0186249  -0.0079712   0.0075090
    6   0.0007043  -0.0042137  -0.0003140  -0.0165523   0.0043586  -0.0115181
    7  -0.0309997   0.0067527   0.0012491  -0.0081182   0.0058719   0.0033286
    8  -0.0036886  -0.1361563  -0.0109355  -0.0124889   0.0101118   0.0100109
    9  -0.0005874  -0.0163600  -0.0329842   0.0105371  -0.0127249  -0.0143209
   10  -0.0014713   0.0013756  -0.0010123  -0.0010515   0.0006516   0.0006492
   11   0.0016230  -0.0015663   0.0006898  -0.0012048   0.0008517  -0.0016149
   12   0.0022995  -0.0033181   0.0006346  -0.0050331   0.0017136  -0.0018921
   13  -0.0020431   0.0001664   0.0009450   0.0019078  -0.0013511  -0.0001642
   14   0.0037500   0.0006033   0.0002482   0.0009891   0.0004000   0.0004946
   15  -0.0006941   0.0011897   0.0008714   0.0012981  -0.0011673   0.0007345
   16  -0.0049418  -0.0163348   0.0028050  -0.0019880   0.0012440  -0.0008934
   17  -0.0231020  -0.0262930   0.0110976   0.0004577   0.0002326  -0.0000850
   18   0.0022705   0.0072214   0.0024219   0.0040385  -0.0025931  -0.0004735
   19   0.0364525   0.0034742  -0.0063519   0.0006768   0.0009571   0.0004652
   20   0.0034742   0.2054741   0.0187641  -0.0021123   0.0008789   0.0001024
   21  -0.0063519   0.0187641   0.0276719  -0.0023054   0.0000335   0.0012211
   22   0.0006768  -0.0021123  -0.0023054   0.0831865   0.0799416  -0.0775077
   23   0.0009571   0.0008789   0.0000335   0.0799416   0.1705618  -0.1315549
   24   0.0004652   0.0001024   0.0012211  -0.0775077  -0.1315549   0.1898798
   25  -0.0001476   0.0030277   0.0030486  -0.0032719  -0.0062310  -0.0045969
   26   0.0002973  -0.0016732  -0.0025373  -0.0063713  -0.0101023  -0.0079613
   27  -0.0005784   0.0003076  -0.0003951   0.0095676   0.0156868   0.0112316
           25          26          27
    1  -0.1135630  -0.1182355  -0.0480025
    2  -0.1209553  -0.2271206  -0.0794638
    3  -0.0514944  -0.0816165  -0.0813366
    4  -0.0085843   0.0062475  -0.0067221
    5  -0.0180207   0.0113236  -0.0125870
    6  -0.0044005   0.0029650  -0.0118918
    7   0.0092763  -0.0081339  -0.0102332
    8   0.0161025  -0.0103593  -0.0111899
    9   0.0041314  -0.0003150  -0.0100691
   10   0.0011929   0.0001823  -0.0009464
   11   0.0005871   0.0004993   0.0005249
   12   0.0023483  -0.0013009   0.0019582
   13  -0.0016065   0.0016414   0.0012312
   14  -0.0005740   0.0007729  -0.0001897
   15  -0.0023321   0.0015440  -0.0004873
   16   0.0019341  -0.0013257   0.0005771
   17   0.0003658   0.0010291  -0.0000249
   18  -0.0018110   0.0022860   0.0014184
   19  -0.0001476   0.0002973  -0.0005784
   20   0.0030277  -0.0016732   0.0003076
   21   0.0030486  -0.0025373  -0.0003951
   22  -0.0032719  -0.0063713   0.0095676
   23  -0.0062310  -0.0101023   0.0156868
   24  -0.0045969  -0.0079613   0.0112316
   25   0.1147700   0.1256979   0.0551066
   26   0.1256979   0.2356306   0.0869360
   27   0.0551066   0.0869360   0.0895717
 Gradient time:  CPU 678.44 s  wall 679.00 s
 **********************************************************************
 **                                                                  **
 **                       VIBRATIONAL ANALYSIS                       **
 **                       --------------------                       **
 **                                                                  **
 **        VIBRATIONAL FREQUENCIES (CM**-1) AND NORMAL MODES         **
 **     FORCE CONSTANTS (mDYN/ANGSTROM) AND REDUCED MASSES (AMU)     **
 **                  INFRARED INTENSITIES (KM/MOL)                   **
 **                                                                  **
 **********************************************************************


 Mode:                 1                      2                      3
 Frequency:       118.92                 140.59                 230.34
 Force Cnst:      0.2165                 0.1241                 0.2453
 Red. Mass:      25.9875                10.6542                 7.8454
 IR Active:          YES                    YES                    YES
 IR Intens:        0.202                  0.797                  0.975
 Raman Active:       YES                    YES                    YES
               X      Y      Z        X      Y      Z        X      Y      Z
 C          0.012 -0.232 -0.052   -0.084  0.196 -0.267    0.214 -0.066  0.191
 C          0.028 -0.295 -0.067    0.012  0.055 -0.335    0.020  0.024  0.298
 C          0.117 -0.203 -0.024    0.033  0.046 -0.141    0.123  0.144  0.050
 H          0.099 -0.310 -0.085   -0.031 -0.011 -0.476   -0.099  0.143  0.515
 I         -0.189  0.120 -0.013   -0.084 -0.028  0.059   -0.093 -0.029 -0.036
 Cl        -0.004  0.072 -0.034    0.305 -0.067  0.203    0.198 -0.103 -0.103
 Cl         0.635 -0.235  0.134    0.020  0.052 -0.134    0.004  0.175  0.023
 H          0.042 -0.301 -0.098   -0.192  0.324 -0.208    0.492 -0.246  0.176
 H         -0.086 -0.200  0.012   -0.066  0.216 -0.332    0.095  0.002  0.212
 TransDip  -0.012 -0.007  0.001   -0.017  0.011 -0.020    0.015  0.005  0.027

 Mode:                 4                      5                      6
 Frequency:       284.06                 350.38                 444.70
 Force Cnst:      0.6926                 0.2251                 0.5904
 Red. Mass:      14.5697                 3.1118                 5.0666
 IR Active:          YES                    YES                    YES
 IR Intens:        0.717                  0.526                  2.230
 Raman Active:       YES                    YES                    YES
               X      Y      Z        X      Y      Z        X      Y      Z
 C          0.302 -0.184 -0.133    0.237  0.236  0.039   -0.240  0.139  0.180
 C          0.141 -0.161 -0.059    0.060  0.000  0.076    0.122 -0.156 -0.046
 C          0.184 -0.108 -0.175    0.021 -0.052  0.094    0.173 -0.045  0.313
 H          0.090 -0.129  0.003    0.053 -0.103 -0.128    0.175 -0.237 -0.197
 I         -0.039 -0.007 -0.008   -0.021 -0.006 -0.015   -0.009  0.002  0.003
 Cl         0.175  0.374 -0.008   -0.065  0.001  0.055    0.077  0.053 -0.110
 Cl        -0.273 -0.179  0.171    0.009 -0.063 -0.067   -0.043 -0.044 -0.060
 H          0.440 -0.226 -0.099    0.298  0.508  0.325   -0.408  0.190  0.141
 H          0.293 -0.158 -0.183    0.408  0.303 -0.328   -0.464  0.247  0.257
 TransDip   0.018 -0.020 -0.003    0.022  0.003 -0.007   -0.036  0.007  0.030

 Mode:                 7                      8                      9
 Frequency:       511.11                 551.89                 722.52
 Force Cnst:      1.3547                 0.5396                 0.9484
 Red. Mass:       8.8016                 3.0072                 3.0833
 IR Active:          YES                    YES                    YES
 IR Intens:        9.117                 15.578                 84.607
 Raman Active:       YES                    YES                    YES
               X      Y      Z        X      Y      Z        X      Y      Z
 C          0.127 -0.133 -0.080    0.059 -0.057  0.023   -0.000  0.063 -0.043
 C          0.142 -0.460 -0.208    0.266  0.247 -0.100    0.034 -0.025 -0.015
 C          0.188 -0.144  0.051    0.088 -0.018  0.053    0.251  0.265 -0.067
 H          0.176 -0.509 -0.284    0.354  0.183 -0.222   -0.144  0.129  0.261
 I          0.001  0.010  0.003   -0.025 -0.016 -0.002   -0.002  0.001  0.001
 Cl        -0.136 -0.052  0.071   -0.057 -0.009  0.008   -0.072 -0.035  0.042
 Cl        -0.036  0.283  0.014    0.002  0.016  0.010   -0.011 -0.074 -0.010
 H          0.267 -0.118  0.006   -0.410 -0.102 -0.275    0.361 -0.360 -0.243
 H         -0.069  0.057 -0.233    0.261 -0.369  0.411   -0.537  0.280  0.223
 TransDip   0.058 -0.067 -0.039    0.126 -0.013 -0.004    0.175  0.232 -0.047

 Mode:                10                     11                     12
 Frequency:       894.47                 932.23                 950.18
 Force Cnst:      0.9618                 1.4886                 2.3819
 Red. Mass:       2.0404                 2.9073                 4.4779
 IR Active:          YES                    YES                    YES
 IR Intens:       11.867                  8.528                  2.320
 Raman Active:       YES                    YES                    YES
               X      Y      Z        X      Y      Z        X      Y      Z
 C         -0.144 -0.025 -0.085    0.048 -0.177 -0.011   -0.017 -0.015  0.303
 C          0.123  0.062  0.105   -0.109  0.082 -0.225    0.239 -0.083 -0.197
 C          0.100 -0.132 -0.076    0.040  0.089  0.243   -0.253  0.124 -0.200
 H          0.100  0.292  0.560   -0.173  0.390  0.364    0.292  0.160  0.284
 I         -0.004 -0.002  0.000    0.001  0.000  0.002   -0.003 -0.002  0.002
 Cl        -0.014  0.001  0.004   -0.001  0.000 -0.011    0.005  0.001  0.003
 Cl         0.001  0.019  0.006    0.001 -0.016 -0.004    0.007 -0.016  0.004
 H          0.028  0.277  0.285    0.213  0.167  0.400    0.295  0.026  0.512
 H         -0.155  0.192 -0.529    0.111  0.019 -0.518   -0.190  0.301 -0.134
 TransDip   0.100 -0.033  0.035   -0.058  0.044  0.059   -0.042  0.023 -0.008

 Mode:                13                     14                     15
 Frequency:      1049.93                1084.33                1138.02
 Force Cnst:      0.8640                 0.9066                 1.0572
 Red. Mass:       1.3302                 1.3087                 1.3855
 IR Active:          YES                    YES                    YES
 IR Intens:       40.303                  7.588                 17.774
 Raman Active:       YES                    YES                    YES
               X      Y      Z        X      Y      Z        X      Y      Z
 C          0.003  0.029 -0.047   -0.142  0.067  0.010    0.047  0.104 -0.021
 C         -0.010  0.069 -0.012    0.022 -0.023 -0.013    0.023 -0.061 -0.066
 C         -0.073 -0.097  0.078    0.030  0.022  0.005   -0.054 -0.088  0.035
 H          0.455  0.027 -0.041   -0.051 -0.013 -0.003   -0.366  0.342  0.695
 I         -0.000 -0.002  0.001    0.000  0.000  0.000    0.000  0.000 -0.000
 Cl         0.007  0.006 -0.002   -0.001 -0.001 -0.000    0.003  0.004 -0.001
 Cl         0.002  0.005 -0.004   -0.001 -0.002  0.000    0.002  0.005 -0.001
 H          0.621 -0.422 -0.128    0.499 -0.271  0.049   -0.124 -0.102 -0.310
 H         -0.367  0.201  0.075    0.683 -0.417 -0.066    0.057 -0.062  0.321
 TransDip  -0.047 -0.177  0.088    0.082 -0.023 -0.022   -0.089 -0.081  0.062

 Mode:                16                     17                     18
 Frequency:      1233.18                1287.80                1462.34
 Force Cnst:      1.2045                 3.1093                 1.5008
 Red. Mass:       1.3443                 3.1821                 1.1912
 IR Active:          YES                    YES                    YES
 IR Intens:       34.158                 10.378                 13.702
 Raman Active:       YES                    YES                    YES
               X      Y      Z        X      Y      Z        X      Y      Z
 C          0.006  0.013 -0.077   -0.018 -0.057 -0.167   -0.010 -0.020 -0.113
 C         -0.019 -0.082  0.035    0.253 -0.044  0.122    0.033 -0.017  0.008
 C         -0.042  0.112  0.038   -0.197  0.143  0.159   -0.034  0.026  0.012
 H          0.828  0.013  0.352   -0.622 -0.172 -0.195   -0.023 -0.016  0.010
 I         -0.001 -0.002  0.000   -0.001  0.001 -0.001   -0.000  0.000 -0.000
 Cl         0.002 -0.001 -0.001    0.009  0.002 -0.006    0.001  0.000 -0.000
 Cl        -0.001 -0.007 -0.001    0.002 -0.011 -0.003    0.000 -0.001 -0.000
 H         -0.259  0.096 -0.161   -0.001 -0.189 -0.307    0.266  0.442  0.486
 H          0.196 -0.114 -0.082   -0.088  0.090 -0.449   -0.148 -0.263  0.623
 TransDip  -0.180  0.046 -0.020    0.009  0.086  0.056   -0.015  0.023  0.115

 Mode:                19                     20                     21
 Frequency:      3130.00                3197.58                3222.13
 Force Cnst:      6.0837                 6.5731                 6.8322
 Red. Mass:       1.0540                 1.0911                 1.1169
 IR Active:          YES                    YES                    YES
 IR Intens:        0.859                  2.385                  0.684
 Raman Active:       YES                    YES                    YES
               X      Y      Z        X      Y      Z        X      Y      Z
 C         -0.010 -0.015 -0.062    0.009  0.015 -0.007   -0.050 -0.082  0.021
 C          0.002  0.000  0.001   -0.003 -0.076  0.038   -0.001 -0.014  0.007
 C         -0.002  0.002  0.002   -0.002  0.001  0.001   -0.001 -0.000  0.001
 H          0.002 -0.012  0.008    0.056  0.874 -0.438    0.009  0.168 -0.088
 I          0.000 -0.000  0.000    0.000  0.000 -0.000    0.000  0.000  0.000
 Cl        -0.000  0.000  0.000    0.000  0.000 -0.000    0.000  0.000 -0.000
 Cl        -0.000  0.000  0.000   -0.000  0.000 -0.000    0.000  0.000  0.000
 H         -0.253 -0.427  0.438   -0.059 -0.092  0.097    0.273  0.462 -0.498
 H          0.372  0.592  0.262   -0.055 -0.089 -0.042    0.321  0.508  0.239
 TransDip  -0.022 -0.008 -0.018   -0.032  0.036 -0.010    0.009  0.010 -0.023

 STANDARD THERMODYNAMIC QUANTITIES AT   298.15 K  AND     1.00 ATM

   This Molecule has  0 Imaginary Frequencies
   Zero point vibrational energy:       32.790 kcal/mol

   Atom    1 Element C  Has Mass   12.00000
   Atom    2 Element C  Has Mass   12.00000
   Atom    3 Element C  Has Mass   12.00000
   Atom    4 Element H  Has Mass    1.00783
   Atom    5 Element I  Has Mass  126.90440
   Atom    6 Element Cl Has Mass   34.96885
   Atom    7 Element Cl Has Mass   34.96885
   Atom    8 Element H  Has Mass    1.00783
   Atom    9 Element H  Has Mass    1.00783
   Molecular Mass:   235.865590 amu
   Principal axes and moments of inertia in amu*Bohr^2:
                             1           2           3
    Eigenvalues --      692.59800  2993.91873  3328.24827
          X               0.99996     0.00838     0.00306
          Y              -0.00847     0.99941     0.03326
          Z              -0.00278    -0.03328     0.99944
   Rotational Symmetry Number is   1
   The Molecule is an Asymmetric Top
   Translational Enthalpy:        0.889 kcal/mol
   Rotational Enthalpy:           0.889 kcal/mol
   Vibrational Enthalpy:         35.118 kcal/mol
   gas constant (RT):             0.592 kcal/mol
   Translational Entropy:        42.276  cal/mol.K
   Rotational Entropy:           30.313  cal/mol.K
   Vibrational Entropy:          13.382  cal/mol.K

   Total Enthalpy:               37.487 kcal/mol
   Total Entropy:                85.970  cal/mol.K

 ======================================================================

 STANDARD THERMODYNAMIC QUANTITIES FOR ANHARMONIC VIBRATION -- TOSH

   Zero point vibrational energy: ************ kcal/mol

   Vibrational Enthalpy:       Infinity kcal/mol
   Vibrational Entropy:             NaN  cal/mol.K

   Total Enthalpy:             Infinity kcal/mol
   Total Entropy:                   NaN  cal/mol.K

 ======================================================================

 STANDARD THERMODYNAMIC QUANTITIES FOR ANHARMONIC VIBRATION -- VPT2

   Zero point vibrational energy: ************ kcal/mol

   Vibrational Enthalpy:       Infinity kcal/mol
   Vibrational Entropy:             NaN  cal/mol.K

   Total Enthalpy:             Infinity kcal/mol
   Total Entropy:                   NaN  cal/mol.K

 ======================================================================

Archival summary:
1\1\TWL02\FREQ\ProcedureUnspecified\BasisUnspecified\1l233\taweetha\ThuOct1104:35:082018ThuOct1104:35:082018\0\\#,FREQ,ProcedureUnspecified,BasisUnspecified,\\0,1\I\C,1,2.15282\H,2,1.08108,1,109.227\C,2,1.49913,1,124.122,3,142.281,0\C,4,1.5005,2,60.6322,1,111.491,0\H,5,1.08317,4,116.075,2,-108.906,0\H,5,1.08392,4,118.453,2,107.211,0\Cl,4,1.76865,2,121.473,1,3.68851,0\Cl,4,1.78353,2,116.229,1,-139.369,0\\\@

 Total job time:  744.69s(wall), 744.00s(cpu) 
 Thu Oct 11 04:35:08 2018

        *************************************************************
        *                                                           *
        *  Thank you very much for using Q-Chem.  Have a nice day.  *
        *                                                           *
        *************************************************************
