# Supplementary material for: Geometric and energetic data from ab initio calculations of haloethene, haloimine, halomethylenephosphine, haloiminophosphine, halodiazene, halodiphosphene and halocyclopropane
Source: Data Brief. 2019 Nov 2;27:104738. doi: 10.1016/j.dib.2019.104738 (PMC6861602; doi:10.1016/j.dib.2019.104738)
Supplement: Multimedia component 3 [file mmc3.zip › CCC/B3LYP/HICCCClF.out]

Q-Chem Developer Version!
                  Welcome to Q-Chem
     A Quantum Leap Into The Future Of Chemistry


 Q-Chem 5.1, Q-Chem, Inc., Pleasanton, CA (2018)

 Yihan Shao,  Zhengting Gan,  E. Epifanovsky,  A. T. B. Gilbert,  M. Wormit,  
 J. Kussmann,  A. W. Lange,  A. Behn,  Jia Deng,  Xintian Feng,  D. Ghosh,  
 M. Goldey,  P. R. Horn,  L. D. Jacobson,  I. Kaliman,  T. Kus,  A. Landau,  
 Jie Liu,  E. I. Proynov,  R. M. Richard,  R. P. Steele,  E. J. Sundstrom,  
 H. L. Woodcock III,  P. M. Zimmerman,  D. Zuev,  B. Albrecht,  E. Alguire,  
 S. A. Baeppler,  D. Barton,  Z. Benda,  Y. A. Bernard,  E. J. Berquist,  
 K. B. Bravaya,  H. Burton,  D. Casanova,  Chun-Min Chang,  Yunqing Chen,  
 A. Chien,  K. D. Closser,  M. P. Coons,  S. Coriani,  S. Dasgupta,  
 A. L. Dempwolff,  M. Diedenhofen,  Hainam Do,  R. G. Edgar,  Po-Tung Fang,  
 S. Faraji,  S. Fatehi,  Qingguo Feng,  K. D. Fenk,  J. Fosso-Tande,  
 Qinghui Ge,  A. Ghysels,  G. Gidofalvi,  J. Gomes,  J. Gonthier,  A. Gunina,  
 D. Hait,  M. W. D. Hanson-Heine,  P. H. P. Harbach,  A. W. Hauser,  
 J. E. Herr,  E. G. Hohenstein,  Z. C. Holden,  Kerwin Hui,  B. C. Huynh,  
 T.-C. Jagau,  Hyunjun Ji,  B. Kaduk,  K. Khistyaev,  Jaehoon Kim,  
 P. Klunzinger,  K. Koh,  D. Kosenkov,  L. Koulias,  T. Kowalczyk,  
 C. M. Krauter,  A. Kunitsa,  Ka Un Lao,  A. Laurent,  K. V. Lawler,  
 Joonho Lee,  D. Lefrancois,  S. Lehtola,  D. S. Levine,  Yi-Pei Li,  
 You-Sheng Lin,  Fenglai Liu,  E. Livshits,  A. Luenser,  P. Manohar,  
 E. Mansoor,  S. F. Manzer,  Shan-Ping Mao,  Yuezhi Mao,  N. Mardirossian,  
 A. V. Marenich,  T. Markovich,  L. A. Martinez-Martinez,  S. A. Maurer,  
 N. J. Mayhall,  S. C. McKenzie,  J.-M. Mewes,  A. F. Morrison,  
 J. W. Mullinax,  K. Nanda,  T. S. Nguyen-Beck,  R. Olivares-Amaya,  
 J. A. Parkhill,  T. M. Perrine,  F. Plasser,  P. Pokhilko,  S. Prager,  
 A. Prociuk,  E. Ramos,  D. R. Rehn,  F. Rob,  M. Schneider,  N. Sergueev,  
 S. M. Sharada,  S. Sharma,  D. W. Small,  T. Stauch,  T. Stein,  
 Yu-Chuan Su,  A. J. W. Thom,  A. Tkatchenko,  T. Tsuchimochi,  N. M. Tubman,  
 L. Vogt,  M. L. Vidal,  O. Vydrov,  M. A. Watson,  J. Wenzel,  
 M. de Wergifosse,  T. A. Wesolowski,  A. White,  J. Witte,  A. Yamada,  
 Jun Yang,  K. Yao,  S. Yeganeh,  S. R. Yost,  Zhi-Qiang You,  A. Zech,  
 Igor Ying Zhang,  Xing Zhang,  Yan Zhao,  Ying Zhu,  B. R. Brooks,  
 G. K. L. Chan,  C. J. Cramer,  M. S. Gordon,  W. J. Hehre,  A. Klamt,  
 M. W. Schmidt,  C. D. Sherrill,  D. G. Truhlar,  A. Aspuru-Guzik,  R. Baer,  
 A. T. Bell,  N. A. Besley,  Jeng-Da Chai,  A. E. DePrince, III,  
 R. A. DiStasio Jr.,  A. Dreuw,  B. D. Dunietz,  T. R. Furlani,  
 Chao-Ping Hsu,  Yousung Jung,  Jing Kong,  D. S. Lambrecht,  WanZhen Liang,  
 C. Ochsenfeld,  V. A. Rassolov,  L. V. Slipchenko,  J. E. Subotnik,  
 T. Van Voorhis,  J. M. Herbert,  A. I. Krylov,  P. M. W. Gill,  M. Head-Gordon

 Contributors to earlier versions of Q-Chem not listed above: 
 R. D. Adamson,  B. Austin,  J. Baker,  G. J. O. Beran,  K. Brandhorst,  
 S. T. Brown,  E. F. C. Byrd,  A. K. Chakraborty,  C.-L. Cheng,  
 Siu Hung Chien,  D. M. Chipman,  D. L. Crittenden,  H. Dachsel,  
 R. J. Doerksen,  A. D. Dutoi,  L. Fusti-Molnar,  W. A. Goddard III,  
 A. Golubeva-Zadorozhnaya,  S. R. Gwaltney,  G. Hawkins,  A. Heyden,  
 S. Hirata,  G. Kedziora,  F. J. Keil,  C. Kelley,  Jihan Kim,  R. A. King,  
 R. Z. Khaliullin,  P. P. Korambath,  W. Kurlancheek,  A. M. Lee,  M. S. Lee,  
 S. V. Levchenko,  Ching Yeh Lin,  D. Liotard,  R. C. Lochan,  I. Lotan,  
 P. E. Maslen,  N. Nair,  D. P. O'Neill,  D. Neuhauser,  E. Neuscamman,  
 C. M. Oana,  R. Olson,  B. Peters,  R. Peverati,  P. A. Pieniazek,  
 Y. M. Rhee,  J. Ritchie,  M. A. Rohrdanz,  E. Rosta,  N. J. Russ,  
 H. F. Schaefer III,  N. E. Schultz,  N. Shenvi,  A. C. Simmonett,  A. Sodt,  
 D. Stuck,  K. S. Thanthiriwatte,  V. Vanovschi,  Tao Wang,  A. Warshel,  
 C. F. Williams,  Q. Wu,  X. Xu,  W. Zhang

 Please cite Q-Chem as follows:
 Y. Shao et al., Mol. Phys. 113, 184-215 (2015)
 DOI: 10.1080/00268976.2014.952696

 Q-Chem 5.1.1 for Intel X86 EM64T Linux

 Parts of Q-Chem use Armadillo 8.300.2 (Tropical Shenanigans).
 http://arma.sourceforge.net/

 Q-Chem begins on Thu Oct 11 04:14:54 2018  

Host: 
0

     Scratch files written to /scratch/taweetham/qchem3230//
Input Ideriv = 2
Curr. Ideriv = -1
Max.  Ideriv = 2

Checking the input file for inconsistencies... 	...done.

--------------------------------------------------------------
User input:
--------------------------------------------------------------
$molecule
0 1
C 
C 1 CC 
C 2 CC 1 60.0
H 2 CH 1 ANG  3 pDHA
I 2 CI 1 ANG  3 mDHA
Cl 3 CCl 1 ANG  2 mDHA
F 3 CF 1 ANG  2 pDHA
H 1 CH 2 ANG  3 pDHA
H 1 CH 2 ANG  3 mDHA

CC=1.54
CH=1.09
CF=1.35
CCl=1.77
CBr=1.94
CI=2.14
ANG=118.0
pDHA=107.9
mDHA=-107.9
$end

$rem
   job_type	optimization
   basis	6-311++g**
   method	b3lyp
   mem_total	32000
$end

--------------------------------------------------------------
 ----------------------------------------------------------------
             Standard Nuclear Orientation (Angstroms)
    I     Atom           X                Y                Z
 ----------------------------------------------------------------
    1      C       1.0928571562     1.0916776727    -1.1134918246
    2      C       0.3822542359     0.7601384397     0.2119232903
    3      C       1.5443205447    -0.1223376004    -0.2804565759
    4      H       0.5615333533     1.4132423296     1.0659808452
    5      I      -1.5995089846    -0.0417625022     0.1161662168
    6      Cl      3.0902802921    -0.0147189157     0.5747198258
    7      F       1.2512217099    -1.3550177812    -0.7463885934
    8      H       0.5557044868     0.9035660258    -2.0431051948
    9      H       1.7443863659     1.9651147880    -1.1402741773
 ----------------------------------------------------------------
 Molecular Point Group                 C1    NOp =  1
 Largest Abelian Subgroup              C1    NOp =  1
 Nuclear Repulsion Energy =   600.7886223714 hartrees
 There are       50 alpha and       50 beta electrons
 Requested basis set is 6-311++G(d,p)
 There are 76 shells and 201 basis functions

 Total QAlloc Memory Limit  32000 MB
 Mega-Array Size       188 MB
 MEM_STATIC part       192 MB
 A cutoff of  1.0D-11 yielded   2473 shell pairs
 There are     18091 function pairs (     19924 Cartesian)
 Smallest overlap matrix eigenvalue = 5.52E-05

 Scale SEOQF with 1.000000e-01/1.000000e-01/1.000000e-01

 Standard Electronic Orientation quadrupole field applied
 Nucleus-field energy     =     0.0000000117 hartrees
 Guess from superposition of atomic densities
 Warning:  Energy on first SCF cycle will be non-variational
 SAD guess density has 100.000000 electrons

 -----------------------------------------------------------------------
  General SCF calculation program by
  Eric Jon Sundstrom, Paul Horn, Yuezhi Mao, Dmitri Zuev, Alec White,
  David Stuck, Shaama M.S., Shane Yost, Joonho Lee, David Small,
  Daniel Levine, Susi Lehtola, Hugh Burton, Evgeny Epifanovsky
 -----------------------------------------------------------------------
 Exchange:     0.2000 Hartree-Fock + 0.0800 Slater + 0.7200 B88
 Correlation:  0.1900 VWN1RPA + 0.8100 LYP
 Using SG-1 standard quadrature grid
 A restricted SCF calculation will be
 performed using DIIS
 SCF converges when DIIS error is below 1.0e-08
 ---------------------------------------
  Cycle       Energy         DIIS error
 ---------------------------------------
    1   -7596.6278658968      3.83e-02  
    2   -7595.6621028283      3.78e-03  
    3   -7595.6102928109      5.06e-03  
    4   -7595.7218941997      5.43e-04  
    5   -7595.7231312185      2.51e-04  
    6   -7595.7234234696      7.17e-05  
    7   -7595.7234460811      2.12e-05  
    8   -7595.7234479843      8.20e-06  
    9   -7595.7234482856      1.15e-06  
   10   -7595.7234482901      3.74e-07  
   11   -7595.7234482908      1.15e-07  
   12   -7595.7234482909      3.22e-08  
   13   -7595.7234482910      1.17e-08  
   14   -7595.7234482909      1.94e-09  Convergence criterion met
 ---------------------------------------
 SCF time:   CPU 57.70s  wall 58.00s 
 SCF   energy in the final basis set =    -7595.7234482909
 Total energy in the final basis set =    -7595.7234482909

 --------------------------------------------------------------

                    Orbital Energies (a.u.)
 --------------------------------------------------------------

 Alpha MOs
 -- Occupied --
*******-176.308-165.712-165.710-165.710-101.576 -35.805 -31.298
-31.292 -31.292 -24.715 -22.949 -22.947 -22.947 -22.943 -22.943
-10.347 -10.258 -10.223  -9.490  -7.255  -7.245  -7.244  -6.354
 -4.767  -4.752  -4.751  -2.032  -2.028  -2.027  -2.015  -2.015
 -1.258  -0.919  -0.846  -0.689  -0.641  -0.613  -0.545  -0.531
 -0.497  -0.464  -0.439  -0.385  -0.372  -0.364  -0.343  -0.305
 -0.273  -0.268
 -- Virtual --
 -0.063  -0.012  -0.007   0.011   0.021   0.029   0.048   0.059
  0.070   0.072   0.079   0.090   0.103   0.109   0.112   0.118
  0.130   0.132   0.140   0.144   0.154   0.164   0.180   0.182
  0.207   0.236   0.246   0.251   0.255   0.260   0.272   0.305
  0.331   0.353   0.375   0.400   0.408   0.426   0.440   0.455
  0.465   0.470   0.485   0.489   0.513   0.531   0.548   0.576
  0.597   0.604   0.611   0.650   0.664   0.680   0.709   0.740
  0.769   0.827   0.854   0.888   0.932   0.947   1.025   1.055
  1.101   1.237   1.266   1.287   1.329   1.349   1.358   1.378
  1.422   1.447   1.472   1.480   1.521   1.542   1.565   1.619
  1.690   1.724   1.758   1.797   1.846   1.885   1.941   1.975
  2.015   2.105   2.143   2.177   2.203   2.281   2.298   2.443
  2.515   2.525   2.572   2.668   2.673   2.756   2.777   2.816
  2.976   3.072   3.178   3.363   3.688   3.764   3.795   3.804
  3.979   3.989   3.997   4.032   4.073   4.105   4.216   4.264
  4.437   4.831   6.027   6.039   6.102   6.334   6.383   6.651
  9.723  23.529  23.708  23.819  25.855  25.924  26.401  27.881
 28.363  28.372  28.395  28.542  28.550  28.581  28.601  28.697
 66.754 127.902 127.909 127.947 151.675 215.7081901.838
 --------------------------------------------------------------

          Ground-State Mulliken Net Atomic Charges

     Atom                 Charge (a.u.)
  ----------------------------------------
      1 C                    -0.424762
      2 C                    -0.228691
      3 C                    -0.114593
      4 H                     0.195733
      5 I                     0.080426
      6 Cl                    0.180745
      7 F                    -0.026711
      8 H                     0.182703
      9 H                     0.155151
  ----------------------------------------
  Sum of atomic charges =     0.000000

 -----------------------------------------------------------------
                    Cartesian Multipole Moments
 -----------------------------------------------------------------
    Charge (ESU x 10^10)
                 0.0000
    Dipole Moment (Debye)
         X       0.1079      Y       2.0644      Z      -0.4112
       Tot       2.1077
    Quadrupole Moments (Debye-Ang)
        XX     -65.4966     XY       4.0454     YY     -64.2788
        XZ      -0.0129     YZ      -0.9561     ZZ     -63.2047
    Octopole Moments (Debye-Ang^2)
       XXX     -66.5105    XXY      -4.6415    XYY     -16.1468
       YYY      -6.3117    XXZ       1.9101    XYZ      -1.9273
       YYZ       1.5521    XZZ     -15.6296    YZZ      -0.0235
       ZZZ      -1.0218
    Hexadecapole Moments (Debye-Ang^3)
      XXXX   -1382.7851   XXXY      10.4554   XXYY    -272.9849
      XYYY       3.4326   YYYY    -214.4187   XXXZ       7.8405
      XXYZ      -0.2998   XYYZ      -3.9612   YYYZ       5.4815
      XXZZ    -270.0904   XYZZ       1.0010   YYZZ     -65.9690
      XZZZ      -6.6040   YZZZ       5.0903   ZZZZ    -187.1549
 -----------------------------------------------------------------
 Calculating analytic gradient of the SCF energy
 Gradient of SCF Energy
            1           2           3           4           5           6
    1  -0.0047416  -0.0184769   0.0239114   0.0028475   0.0011079   0.0015074
    2   0.0129180   0.0077077  -0.0365017   0.0048518  -0.0014056   0.0053807
    3  -0.0107863   0.0108799   0.0070716   0.0032485  -0.0030538   0.0006950
            7           8           9
    1  -0.0059489  -0.0024069   0.0022001
    2   0.0009104   0.0026298   0.0035089
    3  -0.0020375  -0.0041685  -0.0018488
 Max gradient component =       3.650E-02
 RMS gradient           =       1.046E-02
 Gradient time:  CPU 15.02 s  wall 15.03 s
 Geometry Optimization Parameters
   NAtoms,    NIC,     NZ,  NCons,   NDum,   NFix, NCnnct, MaxDiis
        9      69       9       0       0       0       0       0


** GEOMETRY OPTIMIZATION IN DELOCALIZED INTERNAL COORDINATES **
   Searching for a Minimum

   Optimization Cycle:   1

                       Coordinates (Angstroms)
     ATOM                X               Y               Z
      1  C         1.0928571562    1.0916776727   -1.1134918246
      2  C         0.3822542359    0.7601384397    0.2119232903
      3  C         1.5443205447   -0.1223376004   -0.2804565759
      4  H         0.5615333533    1.4132423296    1.0659808452
      5  I        -1.5995089846   -0.0417625022    0.1161662168
      6  Cl        3.0902802921   -0.0147189157    0.5747198258
      7  F         1.2512217099   -1.3550177812   -0.7463885934
      8  H         0.5557044868    0.9035660258   -2.0431051948
      9  H         1.7443863659    1.9651147880   -1.1402741773
   Point Group: c1    Number of degrees of freedom:    21


   Energy is  -7595.723448291


 Attempting to Generate Delocalized Internal Coordinates

 21 Hessian modes will be used to form the next step
  Hessian Eigenvalues:
     0.016341    0.020947    0.023307    0.030304    0.030782    0.032544
     0.083421    0.087153    0.090379    0.107532    0.108095    0.134223
     0.138421    0.253751    0.264506    0.285189    0.286300    0.348126
     0.348126    0.348126    0.550214

 Minimum Search - Taking Simple RFO Step
 Searching for Lamda that Minimizes Along All modes
 Value Taken    Lamda =  -0.00462983
 Step Taken.  Stepsize is  0.175616

                             Maximum     Tolerance    Cnvgd?
         Gradient           0.017110      0.000300      NO
         Displacement       0.100883      0.001200      NO
         Energy change     *********      0.000001      NO


 New Cartesian Coordinates Obtained by Inverse Iteration

 Displacement from previous Coordinates is:  0.166327
 ----------------------------------------------------------------
             Standard Nuclear Orientation (Angstroms)
    I     Atom           X                Y                Z
 ----------------------------------------------------------------
    1      C       1.0944966999     1.0898549258    -1.1144138400
    2      C       0.3863868049     0.7597582551     0.1984764458
    3      C       1.5285390267    -0.0898631131    -0.2932566089
    4      H       0.5657156308     1.3906987463     1.0579898578
    5      I      -1.6020716413    -0.0337064108     0.1530218369
    6      Cl      3.0598950552    -0.0227988646     0.5844123969
    7      F       1.2683116255    -1.3271834186    -0.7633186560
    8      H       0.5809736922     0.8736024684    -2.0437680492
    9      H       1.7408022664     1.9595398677    -1.1340695712
 ----------------------------------------------------------------
 Molecular Point Group                 C1    NOp =  1
 Largest Abelian Subgroup              C1    NOp =  1
 Nuclear Repulsion Energy =   602.7399549930 hartrees
 There are       50 alpha and       50 beta electrons
 Applying Cartesian multipole field
    Component          Value
    ---------          -----
     (2,0,0)        1.00000E-11
     (0,2,0)        2.00000E-11
     (0,0,2)       -3.00000E-11
 Nucleus-field energy     =     0.0000000114 hartrees
 Requested basis set is 6-311++G(d,p)
 There are 76 shells and 201 basis functions
 A cutoff of  1.0D-11 yielded   2478 shell pairs
 There are     18132 function pairs (     19971 Cartesian)
 Smallest overlap matrix eigenvalue = 4.73E-05
 Guess MOs from SCF MO coefficient file

 -----------------------------------------------------------------------
  General SCF calculation program by
  Eric Jon Sundstrom, Paul Horn, Yuezhi Mao, Dmitri Zuev, Alec White,
  David Stuck, Shaama M.S., Shane Yost, Joonho Lee, David Small,
  Daniel Levine, Susi Lehtola, Hugh Burton, Evgeny Epifanovsky
 -----------------------------------------------------------------------
 Exchange:     0.2000 Hartree-Fock + 0.0800 Slater + 0.7200 B88
 Correlation:  0.1900 VWN1RPA + 0.8100 LYP
 Using SG-1 standard quadrature grid
 A restricted SCF calculation will be
 performed using DIIS
 SCF converges when DIIS error is below 1.0e-08
 ---------------------------------------
  Cycle       Energy         DIIS error
 ---------------------------------------
    1   -7595.7248399601      5.12e-04  
    2   -7595.7262643272      2.11e-04  
    3   -7595.7261937111      2.48e-04  
    4   -7595.7264614133      3.05e-05  
    5   -7595.7264652548      1.07e-05  
    6   -7595.7264656937      3.48e-06  
    7   -7595.7264657525      7.74e-07  
    8   -7595.7264657549      1.84e-07  
    9   -7595.7264657550      8.16e-08  
   10   -7595.7264657550      1.31e-08  
   11   -7595.7264657550      6.34e-09  Convergence criterion met
 ---------------------------------------
 SCF time:   CPU 47.42s  wall 48.00s 
 SCF   energy in the final basis set =    -7595.7264657550
 Total energy in the final basis set =    -7595.7264657550

 --------------------------------------------------------------

                    Orbital Energies (a.u.)
 --------------------------------------------------------------

 Alpha MOs
 -- Occupied --
*******-176.309-165.713-165.710-165.710-101.573 -35.805 -31.298
-31.292 -31.292 -24.713 -22.949 -22.947 -22.947 -22.943 -22.943
-10.344 -10.256 -10.221  -9.488  -7.253  -7.243  -7.242  -6.354
 -4.767  -4.752  -4.752  -2.033  -2.028  -2.028  -2.015  -2.015
 -1.257  -0.929  -0.850  -0.692  -0.641  -0.616  -0.549  -0.532
 -0.497  -0.465  -0.441  -0.386  -0.373  -0.365  -0.342  -0.308
 -0.274  -0.269
 -- Virtual --
 -0.065  -0.013  -0.004   0.012   0.022   0.029   0.051   0.060
  0.071   0.073   0.080   0.092   0.103   0.109   0.113   0.120
  0.131   0.133   0.140   0.146   0.155   0.165   0.181   0.185
  0.209   0.236   0.247   0.256   0.259   0.271   0.278   0.306
  0.332   0.353   0.376   0.403   0.407   0.428   0.442   0.455
  0.466   0.470   0.482   0.486   0.512   0.535   0.550   0.583
  0.601   0.606   0.614   0.656   0.666   0.683   0.706   0.741
  0.768   0.828   0.856   0.891   0.937   0.952   1.034   1.057
  1.108   1.232   1.270   1.297   1.330   1.350   1.366   1.383
  1.435   1.448   1.474   1.482   1.521   1.546   1.568   1.627
  1.699   1.727   1.772   1.806   1.863   1.896   1.955   1.979
  2.035   2.124   2.160   2.188   2.203   2.287   2.301   2.447
  2.534   2.539   2.581   2.675   2.680   2.779   2.795   2.833
  2.989   3.090   3.225   3.396   3.701   3.768   3.802   3.811
  3.980   3.996   4.000   4.045   4.072   4.107   4.241   4.267
  4.436   4.850   6.027   6.038   6.101   6.339   6.385   6.666
  9.727  23.571  23.750  23.853  25.859  25.931  26.411  27.879
 28.363  28.371  28.395  28.542  28.550  28.580  28.601  28.696
 66.757 127.902 127.909 127.946 151.673 215.7131901.836
 --------------------------------------------------------------

          Ground-State Mulliken Net Atomic Charges

     Atom                 Charge (a.u.)
  ----------------------------------------
      1 C                    -0.429583
      2 C                    -0.227139
      3 C                    -0.106227
      4 H                     0.195769
      5 I                     0.079891
      6 Cl                    0.176721
      7 F                    -0.030551
      8 H                     0.186442
      9 H                     0.154677
  ----------------------------------------
  Sum of atomic charges =     0.000000

 -----------------------------------------------------------------
                    Cartesian Multipole Moments
 -----------------------------------------------------------------
    Charge (ESU x 10^10)
                 0.0000
    Dipole Moment (Debye)
         X       0.0642      Y       2.0837      Z      -0.4507
       Tot       2.1329
    Quadrupole Moments (Debye-Ang)
        XX     -65.5961     XY       4.0935     YY     -64.3074
        XZ      -0.2003     YZ      -1.0361     ZZ     -63.0419
    Octopole Moments (Debye-Ang^2)
       XXX     -66.1248    XXY      -5.0365    XYY     -15.6763
       YYY      -7.4780    XXZ       1.0457    XYZ      -2.0211
       YYZ       0.6060    XZZ     -14.9516    YZZ      -0.4489
       ZZZ      -4.2112
    Hexadecapole Moments (Debye-Ang^3)
      XXXX   -1372.8479   XXXY      10.2377   XXYY    -270.4179
      XYYY       4.4408   YYYY    -210.8878   XXXZ      11.0819
      XXYZ      -1.2513   XYYZ      -2.2202   YYYZ       5.6631
      XXZZ    -267.8885   XYZZ       1.3500   YYZZ     -66.2164
      XZZZ      -1.3955   YZZZ       5.3581   ZZZZ    -189.4682
 -----------------------------------------------------------------
 Calculating analytic gradient of the SCF energy
 Gradient of SCF Energy
            1           2           3           4           5           6
    1  -0.0040854  -0.0038518   0.0088844   0.0014166   0.0000916  -0.0023079
    2   0.0029776   0.0059131  -0.0145003  -0.0000439  -0.0011266   0.0021025
    3  -0.0031160   0.0054894   0.0004983   0.0000616  -0.0021404  -0.0010980
            7           8           9
    1  -0.0013831   0.0004506   0.0007852
    2   0.0040435   0.0011063  -0.0004721
    3   0.0009621  -0.0005113  -0.0001457
 Max gradient component =       1.450E-02
 RMS gradient           =       4.061E-03
 Gradient time:  CPU 15.09 s  wall 15.09 s
 Geometry Optimization Parameters
   NAtoms,    NIC,     NZ,  NCons,   NDum,   NFix, NCnnct, MaxDiis
        9      69       9       0       0       0       0       0

 Cartesian Hessian Update
 Hessian Updated using BFGS Update


** GEOMETRY OPTIMIZATION IN DELOCALIZED INTERNAL COORDINATES **
   Searching for a Minimum

   Optimization Cycle:   2

                       Coordinates (Angstroms)
     ATOM                X               Y               Z
      1  C         1.0944966999    1.0898549258   -1.1144138400
      2  C         0.3863868049    0.7597582551    0.1984764458
      3  C         1.5285390267   -0.0898631131   -0.2932566089
      4  H         0.5657156308    1.3906987463    1.0579898578
      5  I        -1.6020716413   -0.0337064108    0.1530218369
      6  Cl        3.0598950552   -0.0227988646    0.5844123969
      7  F         1.2683116255   -1.3271834186   -0.7633186560
      8  H         0.5809736922    0.8736024684   -2.0437680492
      9  H         1.7408022664    1.9595398677   -1.1340695712
   Point Group: c1    Number of degrees of freedom:    21


   Energy is  -7595.726465755

 Hessian Updated using BFGS Update

 20 Hessian modes will be used to form the next step
  Hessian Eigenvalues:
     0.016440    0.021290    0.023437    0.028999    0.030859    0.032345
     0.083311    0.083837    0.089460    0.100580    0.108145    0.121369
     0.137371    0.244811    0.255468    0.268820    0.296081    0.348119
     0.353733    0.560207

 Minimum Search - Taking Simple RFO Step
 Searching for Lamda that Minimizes Along All modes
 Value Taken    Lamda =  -0.00096916
 Step Taken.  Stepsize is  0.122662

                             Maximum     Tolerance    Cnvgd?
         Gradient           0.007537      0.000300      NO
         Displacement       0.061520      0.001200      NO
         Energy change     -0.003017      0.000001      NO


 New Cartesian Coordinates Obtained by Inverse Iteration

 Displacement from previous Coordinates is:  0.115905
 ----------------------------------------------------------------
             Standard Nuclear Orientation (Angstroms)
    I     Atom           X                Y                Z
 ----------------------------------------------------------------
    1      C       1.1017685387     1.0876234182    -1.1168377267
    2      C       0.3875806188     0.7541173261     0.1874771148
    3      C       1.5233079062    -0.0779396448    -0.2979278096
    4      H       0.5578697181     1.3907041375     1.0430470084
    5      I      -1.6046535306    -0.0239294561     0.1853760633
    6      Cl      3.0507909979    -0.0405055533     0.5999349045
    7      F       1.2850341584    -1.3197991743    -0.7819415811
    8      H       0.5921314555     0.8593497458    -2.0447017022
    9      H       1.7292192974     1.9702816571    -1.1293524592
 ----------------------------------------------------------------
 Molecular Point Group                 C1    NOp =  1
 Largest Abelian Subgroup              C1    NOp =  1
 Nuclear Repulsion Energy =   602.2934644176 hartrees
 There are       50 alpha and       50 beta electrons
 Applying Cartesian multipole field
    Component          Value
    ---------          -----
     (2,0,0)        1.00000E-11
     (0,2,0)        2.00000E-11
     (0,0,2)       -3.00000E-11
 Nucleus-field energy     =     0.0000000113 hartrees
 Requested basis set is 6-311++G(d,p)
 There are 76 shells and 201 basis functions
 A cutoff of  1.0D-11 yielded   2479 shell pairs
 There are     18135 function pairs (     19974 Cartesian)
 Smallest overlap matrix eigenvalue = 4.43E-05
 Guess MOs from SCF MO coefficient file

 -----------------------------------------------------------------------
  General SCF calculation program by
  Eric Jon Sundstrom, Paul Horn, Yuezhi Mao, Dmitri Zuev, Alec White,
  David Stuck, Shaama M.S., Shane Yost, Joonho Lee, David Small,
  Daniel Levine, Susi Lehtola, Hugh Burton, Evgeny Epifanovsky
 -----------------------------------------------------------------------
 Exchange:     0.2000 Hartree-Fock + 0.0800 Slater + 0.7200 B88
 Correlation:  0.1900 VWN1RPA + 0.8100 LYP
 Using SG-1 standard quadrature grid
 A restricted SCF calculation will be
 performed using DIIS
 SCF converges when DIIS error is below 1.0e-08
 ---------------------------------------
  Cycle       Energy         DIIS error
 ---------------------------------------
    1   -7595.7262317634      3.35e-04  
    2   -7595.7269578116      8.84e-05  
    3   -7595.7269344811      1.19e-04  
    4   -7595.7269916484      1.81e-05  
    5   -7595.7269931690      5.12e-06  
    6   -7595.7269932541      1.76e-06  
    7   -7595.7269932659      5.40e-07  
    8   -7595.7269932671      1.04e-07  
    9   -7595.7269932670      1.90e-08  
   10   -7595.7269932670      8.35e-09  Convergence criterion met
 ---------------------------------------
 SCF time:   CPU 43.10s  wall 43.00s 
 SCF   energy in the final basis set =    -7595.7269932670
 Total energy in the final basis set =    -7595.7269932670

 --------------------------------------------------------------

                    Orbital Energies (a.u.)
 --------------------------------------------------------------

 Alpha MOs
 -- Occupied --
*******-176.309-165.713-165.711-165.711-101.572 -35.806 -31.299
-31.293 -31.293 -24.711 -22.950 -22.948 -22.948 -22.944 -22.944
-10.343 -10.255 -10.221  -9.487  -7.251  -7.241  -7.241  -6.355
 -4.768  -4.752  -4.752  -2.033  -2.028  -2.028  -2.015  -2.015
 -1.255  -0.933  -0.851  -0.694  -0.641  -0.617  -0.551  -0.532
 -0.496  -0.464  -0.440  -0.386  -0.373  -0.365  -0.340  -0.310
 -0.275  -0.269
 -- Virtual --
 -0.065  -0.014  -0.004   0.012   0.022   0.029   0.051   0.060
  0.071   0.073   0.080   0.092   0.103   0.109   0.113   0.120
  0.131   0.132   0.140   0.147   0.155   0.165   0.182   0.187
  0.209   0.236   0.246   0.256   0.261   0.277   0.279   0.305
  0.333   0.354   0.378   0.404   0.408   0.429   0.443   0.454
  0.467   0.470   0.478   0.484   0.510   0.535   0.550   0.586
  0.602   0.609   0.615   0.658   0.667   0.685   0.704   0.741
  0.766   0.829   0.857   0.890   0.936   0.953   1.036   1.056
  1.111   1.232   1.272   1.300   1.327   1.351   1.368   1.384
  1.437   1.448   1.474   1.481   1.518   1.547   1.567   1.625
  1.705   1.732   1.774   1.808   1.868   1.901   1.960   1.981
  2.042   2.130   2.163   2.194   2.199   2.289   2.301   2.447
  2.538   2.549   2.577   2.678   2.680   2.783   2.804   2.840
  2.989   3.092   3.245   3.409   3.702   3.769   3.800   3.808
  3.979   3.995   3.999   4.045   4.071   4.107   4.248   4.269
  4.435   4.853   6.027   6.038   6.099   6.341   6.386   6.666
  9.727  23.582  23.771  23.868  25.860  25.930  26.412  27.877
 28.362  28.371  28.394  28.541  28.549  28.580  28.601  28.695
 66.759 127.901 127.908 127.945 151.671 215.7131901.834
 --------------------------------------------------------------

          Ground-State Mulliken Net Atomic Charges

     Atom                 Charge (a.u.)
  ----------------------------------------
      1 C                    -0.434276
      2 C                    -0.235237
      3 C                    -0.084652
      4 H                     0.195179
      5 I                     0.081292
      6 Cl                    0.170946
      7 F                    -0.037011
      8 H                     0.187254
      9 H                     0.156505
  ----------------------------------------
  Sum of atomic charges =     0.000000

 -----------------------------------------------------------------
                    Cartesian Multipole Moments
 -----------------------------------------------------------------
    Charge (ESU x 10^10)
                 0.0000
    Dipole Moment (Debye)
         X      -0.0085      Y       2.1390      Z      -0.4654
       Tot       2.1891
    Quadrupole Moments (Debye-Ang)
        XX     -65.7515     XY       4.1324     YY     -64.2549
        XZ      -0.3145     YZ      -1.1279     ZZ     -63.0492
    Octopole Moments (Debye-Ang^2)
       XXX     -66.7959    XXY      -5.0981    XYY     -15.5292
       YYY      -7.4575    XXZ       0.3742    XYZ      -2.0899
       YYZ      -0.3353    XZZ     -14.9132    YZZ      -0.5713
       ZZZ      -7.1262
    Hexadecapole Moments (Debye-Ang^3)
      XXXX   -1373.4186   XXXY      12.4501   XXYY    -270.2632
      XYYY       8.0374   YYYY    -209.1072   XXXZ      13.3775
      XXYZ      -1.9490   XYYZ      -1.0689   YYYZ       5.6446
      XXZZ    -268.1057   XYZZ       2.4067   YYZZ     -66.8344
      XZZZ       2.4030   YZZZ       5.4722   ZZZZ    -193.5209
 -----------------------------------------------------------------
 Calculating analytic gradient of the SCF energy
 Gradient of SCF Energy
            1           2           3           4           5           6
    1  -0.0009694   0.0030492  -0.0016841  -0.0001709  -0.0000510  -0.0012839
    2  -0.0026809   0.0023417  -0.0008069  -0.0002381  -0.0005352   0.0001465
    3   0.0013921   0.0009962  -0.0020052  -0.0004455  -0.0010781  -0.0005200
            7           8           9
    1   0.0008612   0.0001093   0.0001396
    2   0.0015414   0.0005493  -0.0003178
    3   0.0006839   0.0004737   0.0005029
 Max gradient component =       3.049E-03
 RMS gradient           =       1.240E-03
 Gradient time:  CPU 15.03 s  wall 15.04 s
 Geometry Optimization Parameters
   NAtoms,    NIC,     NZ,  NCons,   NDum,   NFix, NCnnct, MaxDiis
        9      69       9       0       0       0       0       0

 Cartesian Hessian Update
 Hessian Updated using BFGS Update


** GEOMETRY OPTIMIZATION IN DELOCALIZED INTERNAL COORDINATES **
   Searching for a Minimum

   Optimization Cycle:   3

                       Coordinates (Angstroms)
     ATOM                X               Y               Z
      1  C         1.1017685387    1.0876234182   -1.1168377267
      2  C         0.3875806188    0.7541173261    0.1874771148
      3  C         1.5233079062   -0.0779396448   -0.2979278096
      4  H         0.5578697181    1.3907041375    1.0430470084
      5  I        -1.6046535306   -0.0239294561    0.1853760633
      6  Cl        3.0507909979   -0.0405055533    0.5999349045
      7  F         1.2850341584   -1.3197991743   -0.7819415811
      8  H         0.5921314555    0.8593497458   -2.0447017022
      9  H         1.7292192974    1.9702816571   -1.1293524592
   Point Group: c1    Number of degrees of freedom:    21


   Energy is  -7595.726993267

 Hessian Updated using BFGS Update

 21 Hessian modes will be used to form the next step
  Hessian Eigenvalues:
     0.016372    0.021600    0.023257    0.026680    0.030893    0.032367
     0.074289    0.084627    0.088771    0.093836    0.108154    0.128809
     0.137254    0.253673    0.255363    0.279901    0.314898    0.348115
     0.348200    0.357174    0.551670

 Minimum Search - Taking Simple RFO Step
 Searching for Lamda that Minimizes Along All modes
 Value Taken    Lamda =  -0.00011822
 Step Taken.  Stepsize is  0.047452

                             Maximum     Tolerance    Cnvgd?
         Gradient           0.002467      0.000300      NO
         Displacement       0.024014      0.001200      NO
         Energy change     -0.000528      0.000001      NO


 New Cartesian Coordinates Obtained by Inverse Iteration

 Displacement from previous Coordinates is:  0.047193
 ----------------------------------------------------------------
             Standard Nuclear Orientation (Angstroms)
    I     Atom           X                Y                Z
 ----------------------------------------------------------------
    1      C       1.1035895933     1.0906511938    -1.1196140569
    2      C       0.3843857163     0.7515329142     0.1837243205
    3      C       1.5237641812    -0.0756811233    -0.2983506054
    4      H       0.5549868539     1.3857527582     1.0415744909
    5      I      -1.6085210114    -0.0207430157     0.1997366303
    6      Cl      3.0512764843    -0.0451531053     0.6057616571
    7      F       1.2862043205    -1.3187764111    -0.7860259531
    8      H       0.6020466676     0.8547742568    -2.0506739200
    9      H       1.7253163545     1.9775449888    -1.1310587514
 ----------------------------------------------------------------
 Molecular Point Group                 C1    NOp =  1
 Largest Abelian Subgroup              C1    NOp =  1
 Nuclear Repulsion Energy =   601.4306098787 hartrees
 There are       50 alpha and       50 beta electrons
 Applying Cartesian multipole field
    Component          Value
    ---------          -----
     (2,0,0)        1.00000E-11
     (0,2,0)        2.00000E-11
     (0,0,2)       -3.00000E-11
 Nucleus-field energy     =     0.0000000113 hartrees
 Requested basis set is 6-311++G(d,p)
 There are 76 shells and 201 basis functions
 A cutoff of  1.0D-11 yielded   2476 shell pairs
 There are     18125 function pairs (     19964 Cartesian)
 Smallest overlap matrix eigenvalue = 4.43E-05
 Guess MOs from SCF MO coefficient file

 -----------------------------------------------------------------------
  General SCF calculation program by
  Eric Jon Sundstrom, Paul Horn, Yuezhi Mao, Dmitri Zuev, Alec White,
  David Stuck, Shaama M.S., Shane Yost, Joonho Lee, David Small,
  Daniel Levine, Susi Lehtola, Hugh Burton, Evgeny Epifanovsky
 -----------------------------------------------------------------------
 Exchange:     0.2000 Hartree-Fock + 0.0800 Slater + 0.7200 B88
 Correlation:  0.1900 VWN1RPA + 0.8100 LYP
 Using SG-1 standard quadrature grid
 A restricted SCF calculation will be
 performed using DIIS
 SCF converges when DIIS error is below 1.0e-08
 ---------------------------------------
  Cycle       Energy         DIIS error
 ---------------------------------------
    1   -7595.7270005532      1.11e-04  
    2   -7595.7270704109      2.62e-05  
    3   -7595.7270695199      3.08e-05  
    4   -7595.7270741795      5.04e-06  
    5   -7595.7270743019      1.88e-06  
    6   -7595.7270743168      8.02e-07  
    7   -7595.7270743196      1.27e-07  
    8   -7595.7270743199      5.28e-08  
    9   -7595.7270743198      9.14e-09  Convergence criterion met
 ---------------------------------------
 SCF time:   CPU 38.79s  wall 39.00s 
 SCF   energy in the final basis set =    -7595.7270743198
 Total energy in the final basis set =    -7595.7270743198

 --------------------------------------------------------------

                    Orbital Energies (a.u.)
 --------------------------------------------------------------

 Alpha MOs
 -- Occupied --
*******-176.309-165.713-165.711-165.711-101.572 -35.806 -31.299
-31.293 -31.293 -24.711 -22.950 -22.948 -22.948 -22.944 -22.944
-10.343 -10.256 -10.222  -9.486  -7.251  -7.241  -7.241  -6.355
 -4.768  -4.753  -4.752  -2.034  -2.029  -2.028  -2.016  -2.016
 -1.254  -0.932  -0.850  -0.695  -0.641  -0.616  -0.550  -0.531
 -0.496  -0.464  -0.440  -0.386  -0.373  -0.365  -0.340  -0.310
 -0.275  -0.270
 -- Virtual --
 -0.066  -0.015  -0.004   0.012   0.022   0.029   0.051   0.060
  0.070   0.073   0.080   0.092   0.102   0.109   0.113   0.120
  0.131   0.132   0.140   0.147   0.155   0.165   0.182   0.188
  0.208   0.234   0.246   0.256   0.260   0.277   0.278   0.304
  0.334   0.354   0.378   0.403   0.409   0.430   0.444   0.455
  0.467   0.470   0.477   0.483   0.511   0.535   0.550   0.586
  0.601   0.609   0.615   0.658   0.668   0.685   0.702   0.741
  0.765   0.830   0.857   0.889   0.934   0.953   1.036   1.055
  1.110   1.229   1.272   1.300   1.327   1.351   1.369   1.385
  1.437   1.448   1.473   1.480   1.517   1.546   1.566   1.625
  1.704   1.730   1.774   1.807   1.866   1.899   1.960   1.981
  2.041   2.129   2.163   2.193   2.198   2.289   2.300   2.446
  2.535   2.550   2.576   2.677   2.680   2.782   2.803   2.839
  2.985   3.091   3.242   3.408   3.700   3.769   3.797   3.807
  3.978   3.995   3.997   4.044   4.070   4.107   4.247   4.266
  4.435   4.851   6.026   6.037   6.098   6.341   6.386   6.663
  9.727  23.580  23.769  23.865  25.859  25.928  26.409  27.876
 28.362  28.371  28.393  28.541  28.549  28.579  28.601  28.695
 66.759 127.901 127.908 127.944 151.670 215.7121901.833
 --------------------------------------------------------------

          Ground-State Mulliken Net Atomic Charges

     Atom                 Charge (a.u.)
  ----------------------------------------
      1 C                    -0.433976
      2 C                    -0.238562
      3 C                    -0.078357
      4 H                     0.194036
      5 I                     0.082311
      6 Cl                    0.169841
      7 F                    -0.039243
      8 H                     0.187166
      9 H                     0.156784
  ----------------------------------------
  Sum of atomic charges =     0.000000

 -----------------------------------------------------------------
                    Cartesian Multipole Moments
 -----------------------------------------------------------------
    Charge (ESU x 10^10)
                 0.0000
    Dipole Moment (Debye)
         X      -0.0221      Y       2.1487      Z      -0.4696
       Tot       2.1996
    Quadrupole Moments (Debye-Ang)
        XX     -65.7644     XY       4.1454     YY     -64.2714
        XZ      -0.3645     YZ      -1.1648     ZZ     -63.0391
    Octopole Moments (Debye-Ang^2)
       XXX     -66.7472    XXY      -5.1180    XYY     -15.4159
       YYY      -7.5528    XXZ       0.0836    XYZ      -2.1086
       YYZ      -0.7838    XZZ     -14.8035    YZZ      -0.6166
       ZZZ      -8.4656
    Hexadecapole Moments (Debye-Ang^3)
      XXXX   -1376.0037   XXXY      13.1088   XXYY    -270.7671
      XYYY       9.0512   YYYY    -209.0594   XXXZ      14.5124
      XXYZ      -2.1320   XYYZ      -0.6024   YYYZ       5.7029
      XXZZ    -268.7242   XYZZ       2.7612   YYZZ     -67.2019
      XZZZ       3.9834   YZZZ       5.6224   ZZZZ    -195.3297
 -----------------------------------------------------------------
 Calculating analytic gradient of the SCF energy
 Gradient of SCF Energy
            1           2           3           4           5           6
    1  -0.0002257   0.0020291  -0.0020890  -0.0004264  -0.0001761  -0.0000080
    2  -0.0012450   0.0012287   0.0005725  -0.0004288  -0.0002805  -0.0001256
    3   0.0005273   0.0007416  -0.0016936   0.0000841  -0.0005948   0.0001180
            7           8           9
    1   0.0005541   0.0002097   0.0001323
    2   0.0001168   0.0002487  -0.0000867
    3   0.0004574   0.0000890   0.0002710
 Max gradient component =       2.089E-03
 RMS gradient           =       7.987E-04
 Gradient time:  CPU 15.00 s  wall 15.00 s
 Geometry Optimization Parameters
   NAtoms,    NIC,     NZ,  NCons,   NDum,   NFix, NCnnct, MaxDiis
        9      69       9       0       0       0       0       0

 Cartesian Hessian Update
 Hessian Updated using BFGS Update


** GEOMETRY OPTIMIZATION IN DELOCALIZED INTERNAL COORDINATES **
   Searching for a Minimum

   Optimization Cycle:   4

                       Coordinates (Angstroms)
     ATOM                X               Y               Z
      1  C         1.1035895933    1.0906511938   -1.1196140569
      2  C         0.3843857163    0.7515329142    0.1837243205
      3  C         1.5237641812   -0.0756811233   -0.2983506054
      4  H         0.5549868539    1.3857527582    1.0415744909
      5  I        -1.6085210114   -0.0207430157    0.1997366303
      6  Cl        3.0512764843   -0.0451531053    0.6057616571
      7  F         1.2862043205   -1.3187764111   -0.7860259531
      8  H         0.6020466676    0.8547742568   -2.0506739200
      9  H         1.7253163545    1.9775449888   -1.1310587514
   Point Group: c1    Number of degrees of freedom:    21


   Energy is  -7595.727074320

 Hessian Updated using BFGS Update

 21 Hessian modes will be used to form the next step
  Hessian Eigenvalues:
     0.016116    0.018943    0.021947    0.024851    0.031328    0.032393
     0.066076    0.085318    0.087378    0.092835    0.108367    0.127169
     0.137201    0.251865    0.257726    0.272299    0.307877    0.348024
     0.348207    0.353656    0.549221

 Minimum Search - Taking Simple RFO Step
 Searching for Lamda that Minimizes Along All modes
 Value Taken    Lamda =  -0.00005943
 Step Taken.  Stepsize is  0.047443

                             Maximum     Tolerance    Cnvgd?
         Gradient           0.000831      0.000300      NO
         Displacement       0.016944      0.001200      NO
         Energy change     -0.000081      0.000001      NO


 New Cartesian Coordinates Obtained by Inverse Iteration

 Displacement from previous Coordinates is:  0.044393
 ----------------------------------------------------------------
             Standard Nuclear Orientation (Angstroms)
    I     Atom           X                Y                Z
 ----------------------------------------------------------------
    1      C       1.1052094227     1.0918400487    -1.1206464146
    2      C       0.3812393564     0.7479783295     0.1805001474
    3      C       1.5254656735    -0.0758670916    -0.2970613179
    4      H       0.5534280904     1.3865619157     1.0353676115
    5      I      -1.6115289260    -0.0177997311     0.2130880026
    6      Cl      3.0505391902    -0.0498982248     0.6127202610
    7      F       1.2891130875    -1.3167581702    -0.7946913857
    8      H       0.6085587396     0.8509241704    -2.0534815222
    9      H       1.7210245259     1.9829212096    -1.1307215700
 ----------------------------------------------------------------
 Molecular Point Group                 C1    NOp =  1
 Largest Abelian Subgroup              C1    NOp =  1
 Nuclear Repulsion Energy =   600.7438678699 hartrees
 There are       50 alpha and       50 beta electrons
 Applying Cartesian multipole field
    Component          Value
    ---------          -----
     (2,0,0)        1.00000E-11
     (0,2,0)        2.00000E-11
     (0,0,2)       -3.00000E-11
 Nucleus-field energy     =     0.0000000112 hartrees
 Requested basis set is 6-311++G(d,p)
 There are 76 shells and 201 basis functions
 A cutoff of  1.0D-11 yielded   2475 shell pairs
 There are     18113 function pairs (     19952 Cartesian)
 Smallest overlap matrix eigenvalue = 4.45E-05
 Guess MOs from SCF MO coefficient file

 -----------------------------------------------------------------------
  General SCF calculation program by
  Eric Jon Sundstrom, Paul Horn, Yuezhi Mao, Dmitri Zuev, Alec White,
  David Stuck, Shaama M.S., Shane Yost, Joonho Lee, David Small,
  Daniel Levine, Susi Lehtola, Hugh Burton, Evgeny Epifanovsky
 -----------------------------------------------------------------------
 Exchange:     0.2000 Hartree-Fock + 0.0800 Slater + 0.7200 B88
 Correlation:  0.1900 VWN1RPA + 0.8100 LYP
 Using SG-1 standard quadrature grid
 A restricted SCF calculation will be
 performed using DIIS
 SCF converges when DIIS error is below 1.0e-08
 ---------------------------------------
  Cycle       Energy         DIIS error
 ---------------------------------------
    1   -7595.7270241234      1.14e-04  
    2   -7595.7271054844      2.42e-05  
    3   -7595.7271046419      2.93e-05  
    4   -7595.7271086900      4.28e-06  
    5   -7595.7271087726      1.64e-06  
    6   -7595.7271087850      6.91e-07  
    7   -7595.7271087871      1.32e-07  
    8   -7595.7271087872      5.39e-08  
    9   -7595.7271087870      8.02e-09  Convergence criterion met
 ---------------------------------------
 SCF time:   CPU 38.80s  wall 39.00s 
 SCF   energy in the final basis set =    -7595.7271087870
 Total energy in the final basis set =    -7595.7271087870

 --------------------------------------------------------------

                    Orbital Energies (a.u.)
 --------------------------------------------------------------

 Alpha MOs
 -- Occupied --
*******-176.310-165.713-165.711-165.711-101.572 -35.806 -31.299
-31.293 -31.293 -24.711 -22.950 -22.948 -22.948 -22.944 -22.944
-10.344 -10.256 -10.222  -9.487  -7.251  -7.241  -7.241  -6.355
 -4.768  -4.753  -4.753  -2.034  -2.029  -2.029  -2.016  -2.016
 -1.253  -0.931  -0.850  -0.695  -0.640  -0.616  -0.550  -0.530
 -0.495  -0.463  -0.440  -0.386  -0.374  -0.365  -0.340  -0.310
 -0.275  -0.270
 -- Virtual --
 -0.065  -0.015  -0.005   0.012   0.022   0.029   0.051   0.060
  0.070   0.073   0.080   0.092   0.102   0.109   0.112   0.120
  0.131   0.132   0.140   0.147   0.155   0.164   0.182   0.188
  0.207   0.233   0.246   0.255   0.260   0.277   0.279   0.304
  0.334   0.354   0.379   0.403   0.410   0.430   0.444   0.455
  0.467   0.471   0.476   0.482   0.511   0.535   0.549   0.585
  0.601   0.610   0.616   0.658   0.668   0.686   0.701   0.740
  0.764   0.831   0.857   0.889   0.933   0.953   1.036   1.055
  1.110   1.228   1.272   1.300   1.325   1.352   1.369   1.385
  1.437   1.448   1.473   1.479   1.516   1.545   1.566   1.625
  1.704   1.731   1.772   1.806   1.864   1.899   1.960   1.981
  2.039   2.129   2.164   2.192   2.197   2.289   2.299   2.446
  2.534   2.551   2.574   2.676   2.680   2.780   2.802   2.838
  2.983   3.091   3.240   3.407   3.699   3.769   3.795   3.807
  3.978   3.994   3.997   4.044   4.069   4.106   4.247   4.265
  4.435   4.850   6.026   6.037   6.098   6.342   6.386   6.660
  9.726  23.577  23.767  23.862  25.858  25.926  26.408  27.876
 28.362  28.371  28.393  28.541  28.549  28.579  28.601  28.695
 66.759 127.901 127.908 127.944 151.670 215.7121901.833
 --------------------------------------------------------------

          Ground-State Mulliken Net Atomic Charges

     Atom                 Charge (a.u.)
  ----------------------------------------
      1 C                    -0.433888
      2 C                    -0.241533
      3 C                    -0.073506
      4 H                     0.192320
      5 I                     0.083354
      6 Cl                    0.170538
      7 F                    -0.041196
      8 H                     0.186781
      9 H                     0.157129
  ----------------------------------------
  Sum of atomic charges =     0.000000

 -----------------------------------------------------------------
                    Cartesian Multipole Moments
 -----------------------------------------------------------------
    Charge (ESU x 10^10)
                 0.0000
    Dipole Moment (Debye)
         X      -0.0282      Y       2.1537      Z      -0.4632
       Tot       2.2032
    Quadrupole Moments (Debye-Ang)
        XX     -65.7377     XY       4.1464     YY     -64.2674
        XZ      -0.3806     YZ      -1.1921     ZZ     -63.0677
    Octopole Moments (Debye-Ang^2)
       XXX     -66.5792    XXY      -5.1087    XYY     -15.3193
       YYY      -7.5549    XXZ      -0.1467    XYZ      -2.1040
       YYZ      -1.1858    XZZ     -14.7511    YZZ      -0.6578
       ZZZ      -9.7038
    Hexadecapole Moments (Debye-Ang^3)
      XXXX   -1377.2475   XXXY      13.9139   XXYY    -271.0775
      XYYY      10.1136   YYYY    -208.7846   XXXZ      15.5870
      XXYZ      -2.2831   XYYZ      -0.1465   YYYZ       5.6797
      XXZZ    -269.2027   XYZZ       3.1196   YYZZ     -67.5708
      XZZZ       5.4366   YZZZ       5.6276   ZZZZ    -197.3938
 -----------------------------------------------------------------
 Calculating analytic gradient of the SCF energy
 Gradient of SCF Energy
            1           2           3           4           5           6
    1   0.0003694   0.0005898  -0.0014126  -0.0004921  -0.0001079   0.0006172
    2   0.0000574   0.0001271   0.0002996  -0.0000899  -0.0000282  -0.0001429
    3  -0.0001666   0.0004188  -0.0004471   0.0001480  -0.0002221   0.0004322
            7           8           9
    1   0.0002939  -0.0000100   0.0001523
    2  -0.0004416   0.0001948   0.0000237
    3  -0.0001941  -0.0000402   0.0000709
 Max gradient component =       1.413E-03
 RMS gradient           =       3.991E-04
 Gradient time:  CPU 15.06 s  wall 15.06 s
 Geometry Optimization Parameters
   NAtoms,    NIC,     NZ,  NCons,   NDum,   NFix, NCnnct, MaxDiis
        9      69       9       0       0       0       0       0

 Cartesian Hessian Update
 Hessian Updated using BFGS Update


** GEOMETRY OPTIMIZATION IN DELOCALIZED INTERNAL COORDINATES **
   Searching for a Minimum

   Optimization Cycle:   5

                       Coordinates (Angstroms)
     ATOM                X               Y               Z
      1  C         1.1052094227    1.0918400487   -1.1206464146
      2  C         0.3812393564    0.7479783295    0.1805001474
      3  C         1.5254656735   -0.0758670916   -0.2970613179
      4  H         0.5534280904    1.3865619157    1.0353676115
      5  I        -1.6115289260   -0.0177997311    0.2130880026
      6  Cl        3.0505391902   -0.0498982248    0.6127202610
      7  F         1.2891130875   -1.3167581702   -0.7946913857
      8  H         0.6085587396    0.8509241704   -2.0534815222
      9  H         1.7210245259    1.9829212096   -1.1307215700
   Point Group: c1    Number of degrees of freedom:    21


   Energy is  -7595.727108787

 Hessian Updated using BFGS Update

 21 Hessian modes will be used to form the next step
  Hessian Eigenvalues:
     0.012790    0.019227    0.022142    0.024775    0.031993    0.033402
     0.063870    0.084895    0.085634    0.094184    0.108320    0.119570
     0.137275    0.248853    0.256284    0.270929    0.329098    0.348060
     0.348276    0.360191    0.563268

 Minimum Search - Taking Simple RFO Step
 Searching for Lamda that Minimizes Along All modes
 Value Taken    Lamda =  -0.00001185
 Step Taken.  Stepsize is  0.022321

                             Maximum     Tolerance    Cnvgd?
         Gradient           0.000577      0.000300      NO
         Displacement       0.013509      0.001200      NO
         Energy change     -0.000034      0.000001      NO


 New Cartesian Coordinates Obtained by Inverse Iteration

 Displacement from previous Coordinates is:  0.018237
 ----------------------------------------------------------------
             Standard Nuclear Orientation (Angstroms)
    I     Atom           X                Y                Z
 ----------------------------------------------------------------
    1      C       1.1053459212     1.0923828044    -1.1210033038
    2      C       0.3804603763     0.7468190539     0.1788641034
    3      C       1.5266115886    -0.0756152408    -0.2971780488
    4      H       0.5558571177     1.3856722407     1.0330178489
    5      I      -1.6118380067    -0.0173484028     0.2169967865
    6      Cl      3.0486900663    -0.0511412251     0.6150938634
    7      F       1.2879510377    -1.3155302506    -0.7960548437
    8      H       0.6123586214     0.8487476467    -2.0550673174
    9      H       1.7176124376     1.9859158299    -1.1295952764
 ----------------------------------------------------------------
 Molecular Point Group                 C1    NOp =  1
 Largest Abelian Subgroup              C1    NOp =  1
 Nuclear Repulsion Energy =   600.7505396359 hartrees
 There are       50 alpha and       50 beta electrons
 Applying Cartesian multipole field
    Component          Value
    ---------          -----
     (2,0,0)        1.00000E-11
     (0,2,0)        2.00000E-11
     (0,0,2)       -3.00000E-11
 Nucleus-field energy     =     0.0000000112 hartrees
 Requested basis set is 6-311++G(d,p)
 There are 76 shells and 201 basis functions
 A cutoff of  1.0D-11 yielded   2475 shell pairs
 There are     18113 function pairs (     19952 Cartesian)
 Smallest overlap matrix eigenvalue = 4.45E-05
 Guess MOs from SCF MO coefficient file

 -----------------------------------------------------------------------
  General SCF calculation program by
  Eric Jon Sundstrom, Paul Horn, Yuezhi Mao, Dmitri Zuev, Alec White,
  David Stuck, Shaama M.S., Shane Yost, Joonho Lee, David Small,
  Daniel Levine, Susi Lehtola, Hugh Burton, Evgeny Epifanovsky
 -----------------------------------------------------------------------
 Exchange:     0.2000 Hartree-Fock + 0.0800 Slater + 0.7200 B88
 Correlation:  0.1900 VWN1RPA + 0.8100 LYP
 Using SG-1 standard quadrature grid
 A restricted SCF calculation will be
 performed using DIIS
 SCF converges when DIIS error is below 1.0e-08
 ---------------------------------------
  Cycle       Energy         DIIS error
 ---------------------------------------
    1   -7595.7271032824      4.33e-05  
    2   -7595.7271155821      8.64e-06  
    3   -7595.7271155340      1.11e-05  
    4   -7595.7271159647      1.73e-06  
    5   -7595.7271159740      6.27e-07  
    6   -7595.7271159756      2.52e-07  
    7   -7595.7271159759      4.85e-08  
    8   -7595.7271159761      2.07e-08  
    9   -7595.7271159760      2.64e-09  Convergence criterion met
 ---------------------------------------
 SCF time:   CPU 38.76s  wall 39.00s 
 SCF   energy in the final basis set =    -7595.7271159760
 Total energy in the final basis set =    -7595.7271159760

 --------------------------------------------------------------

                    Orbital Energies (a.u.)
 --------------------------------------------------------------

 Alpha MOs
 -- Occupied --
*******-176.310-165.713-165.711-165.711-101.572 -35.806 -31.299
-31.293 -31.293 -24.710 -22.950 -22.948 -22.948 -22.944 -22.944
-10.344 -10.255 -10.222  -9.487  -7.252  -7.242  -7.241  -6.355
 -4.768  -4.753  -4.753  -2.034  -2.029  -2.029  -2.016  -2.016
 -1.253  -0.931  -0.850  -0.695  -0.640  -0.616  -0.550  -0.530
 -0.495  -0.463  -0.440  -0.386  -0.374  -0.365  -0.340  -0.310
 -0.275  -0.270
 -- Virtual --
 -0.065  -0.015  -0.004   0.012   0.022   0.029   0.051   0.060
  0.070   0.073   0.080   0.092   0.102   0.110   0.112   0.120
  0.131   0.132   0.140   0.147   0.156   0.164   0.182   0.188
  0.207   0.233   0.246   0.256   0.260   0.277   0.279   0.304
  0.334   0.354   0.379   0.403   0.411   0.430   0.444   0.456
  0.467   0.470   0.476   0.482   0.511   0.536   0.549   0.585
  0.601   0.610   0.616   0.658   0.669   0.686   0.701   0.740
  0.764   0.831   0.857   0.889   0.933   0.953   1.036   1.056
  1.110   1.227   1.272   1.300   1.325   1.352   1.369   1.385
  1.437   1.449   1.473   1.478   1.516   1.546   1.566   1.625
  1.704   1.731   1.773   1.806   1.864   1.899   1.960   1.982
  2.039   2.129   2.165   2.192   2.197   2.289   2.299   2.446
  2.534   2.551   2.573   2.676   2.682   2.781   2.802   2.838
  2.983   3.092   3.241   3.407   3.699   3.769   3.795   3.808
  3.978   3.995   3.997   4.045   4.069   4.106   4.247   4.264
  4.436   4.850   6.026   6.037   6.098   6.342   6.386   6.660
  9.727  23.577  23.767  23.861  25.858  25.926  26.408  27.876
 28.362  28.371  28.393  28.541  28.549  28.579  28.601  28.695
 66.760 127.901 127.908 127.944 151.670 215.7121901.833
 --------------------------------------------------------------

          Ground-State Mulliken Net Atomic Charges

     Atom                 Charge (a.u.)
  ----------------------------------------
      1 C                    -0.433907
      2 C                    -0.241900
      3 C                    -0.073410
      4 H                     0.191482
      5 I                     0.083631
      6 Cl                    0.171804
      7 F                    -0.041629
      8 H                     0.186707
      9 H                     0.157222
  ----------------------------------------
  Sum of atomic charges =     0.000000

 -----------------------------------------------------------------
                    Cartesian Multipole Moments
 -----------------------------------------------------------------
    Charge (ESU x 10^10)
                 0.0000
    Dipole Moment (Debye)
         X      -0.0195      Y       2.1523      Z      -0.4625
       Tot       2.2015
    Quadrupole Moments (Debye-Ang)
        XX     -65.7078     XY       4.1448     YY     -64.2640
        XZ      -0.3804     YZ      -1.1978     ZZ     -63.0694
    Octopole Moments (Debye-Ang^2)
       XXX     -66.4170    XXY      -5.1146    XYY     -15.2669
       YYY      -7.5400    XXZ      -0.1979    XYZ      -2.0886
       YYZ      -1.3115    XZZ     -14.6975    YZZ      -0.6793
       ZZZ     -10.0811
    Hexadecapole Moments (Debye-Ang^3)
      XXXX   -1376.3174   XXXY      13.9764   XXYY    -270.9348
      XYYY      10.2941   YYYY    -208.6317   XXXZ      15.9167
      XXYZ      -2.2738   XYYZ      -0.0104   YYYZ       5.7064
      XXZZ    -269.0808   XYZZ       3.1692   YYZZ     -67.6925
      XZZZ       5.8277   YZZZ       5.6897   ZZZZ    -197.9493
 -----------------------------------------------------------------
 Calculating analytic gradient of the SCF energy
 Gradient of SCF Energy
            1           2           3           4           5           6
    1   0.0003391   0.0000817  -0.0005184  -0.0002483  -0.0000664   0.0002932
    2   0.0003298  -0.0001810   0.0000465  -0.0001199   0.0000305  -0.0000819
    3  -0.0001580   0.0001224  -0.0003086   0.0001630  -0.0001777   0.0003421
            7           8           9
    1  -0.0000139   0.0000716   0.0000614
    2  -0.0002287   0.0001011   0.0001036
    3  -0.0000541  -0.0000435   0.0001144
 Max gradient component =       5.184E-04
 RMS gradient           =       2.036E-04
 Gradient time:  CPU 15.04 s  wall 15.05 s
 Geometry Optimization Parameters
   NAtoms,    NIC,     NZ,  NCons,   NDum,   NFix, NCnnct, MaxDiis
        9      69       9       0       0       0       0       0

 Cartesian Hessian Update
 Hessian Updated using BFGS Update


** GEOMETRY OPTIMIZATION IN DELOCALIZED INTERNAL COORDINATES **
   Searching for a Minimum

   Optimization Cycle:   6

                       Coordinates (Angstroms)
     ATOM                X               Y               Z
      1  C         1.1053459212    1.0923828044   -1.1210033038
      2  C         0.3804603763    0.7468190539    0.1788641034
      3  C         1.5266115886   -0.0756152408   -0.2971780488
      4  H         0.5558571177    1.3856722407    1.0330178489
      5  I        -1.6118380067   -0.0173484028    0.2169967865
      6  Cl        3.0486900663   -0.0511412251    0.6150938634
      7  F         1.2879510377   -1.3155302506   -0.7960548437
      8  H         0.6123586214    0.8487476467   -2.0550673174
      9  H         1.7176124376    1.9859158299   -1.1295952764
   Point Group: c1    Number of degrees of freedom:    21


   Energy is  -7595.727115976

 Hessian Updated using BFGS Update

 21 Hessian modes will be used to form the next step
  Hessian Eigenvalues:
     0.011654    0.019278    0.022161    0.024693    0.032284    0.037450
     0.064760    0.075804    0.085656    0.093173    0.108292    0.116816
     0.137490    0.244306    0.256456    0.272659    0.302163    0.348075
     0.348162    0.354358    0.549919

 Minimum Search - Taking Simple RFO Step
 Searching for Lamda that Minimizes Along All modes
 Value Taken    Lamda =  -0.00000337
 Step Taken.  Stepsize is  0.009855

                             Maximum     Tolerance    Cnvgd?
         Gradient           0.000320      0.000300      NO
         Displacement       0.004803      0.001200      NO
         Energy change     -0.000007      0.000001      NO


 New Cartesian Coordinates Obtained by Inverse Iteration

 Displacement from previous Coordinates is:  0.007905
 ----------------------------------------------------------------
             Standard Nuclear Orientation (Angstroms)
    I     Atom           X                Y                Z
 ----------------------------------------------------------------
    1      C       1.1049883603     1.0920753666    -1.1204970032
    2      C       0.3798374251     0.7467400939     0.1786137119
    3      C       1.5268543075    -0.0755781653    -0.2965570822
    4      H       0.5568984523     1.3865655128     1.0316498360
    5      I      -1.6121604489    -0.0174102623     0.2182395649
    6      Cl      3.0477894553    -0.0515449086     0.6153372446
    7      F       1.2883169950    -1.3143190684    -0.7979112114
    8      H       0.6136792804     0.8475358882    -2.0551133682
    9      H       1.7168453334     1.9858379993    -1.1286878804
 ----------------------------------------------------------------
 Molecular Point Group                 C1    NOp =  1
 Largest Abelian Subgroup              C1    NOp =  1
 Nuclear Repulsion Energy =   600.7829895420 hartrees
 There are       50 alpha and       50 beta electrons
 Applying Cartesian multipole field
    Component          Value
    ---------          -----
     (2,0,0)        1.00000E-11
     (0,2,0)        2.00000E-11
     (0,0,2)       -3.00000E-11
 Nucleus-field energy     =     0.0000000112 hartrees
 Requested basis set is 6-311++G(d,p)
 There are 76 shells and 201 basis functions
 A cutoff of  1.0D-11 yielded   2475 shell pairs
 There are     18113 function pairs (     19952 Cartesian)
 Smallest overlap matrix eigenvalue = 4.45E-05
 Guess MOs from SCF MO coefficient file

 -----------------------------------------------------------------------
  General SCF calculation program by
  Eric Jon Sundstrom, Paul Horn, Yuezhi Mao, Dmitri Zuev, Alec White,
  David Stuck, Shaama M.S., Shane Yost, Joonho Lee, David Small,
  Daniel Levine, Susi Lehtola, Hugh Burton, Evgeny Epifanovsky
 -----------------------------------------------------------------------
 Exchange:     0.2000 Hartree-Fock + 0.0800 Slater + 0.7200 B88
 Correlation:  0.1900 VWN1RPA + 0.8100 LYP
 Using SG-1 standard quadrature grid
 A restricted SCF calculation will be
 performed using DIIS
 SCF converges when DIIS error is below 1.0e-08
 ---------------------------------------
  Cycle       Energy         DIIS error
 ---------------------------------------
    1   -7595.7271140376      2.28e-05  
    2   -7595.7271175950      5.10e-06  
    3   -7595.7271175214      7.27e-06  
    4   -7595.7271177087      8.67e-07  
    5   -7595.7271177109      3.61e-07  
    6   -7595.7271177115      1.29e-07  
    7   -7595.7271177116      2.61e-08  
    8   -7595.7271177116      5.11e-09  Convergence criterion met
 ---------------------------------------
 SCF time:   CPU 34.45s  wall 35.00s 
 SCF   energy in the final basis set =    -7595.7271177116
 Total energy in the final basis set =    -7595.7271177116

 --------------------------------------------------------------

                    Orbital Energies (a.u.)
 --------------------------------------------------------------

 Alpha MOs
 -- Occupied --
*******-176.310-165.713-165.711-165.711-101.572 -35.806 -31.299
-31.293 -31.293 -24.710 -22.950 -22.948 -22.948 -22.944 -22.944
-10.343 -10.255 -10.222  -9.487  -7.252  -7.242  -7.241  -6.355
 -4.768  -4.753  -4.753  -2.034  -2.029  -2.029  -2.016  -2.016
 -1.253  -0.931  -0.851  -0.695  -0.640  -0.616  -0.550  -0.530
 -0.495  -0.463  -0.441  -0.386  -0.374  -0.365  -0.341  -0.310
 -0.275  -0.270
 -- Virtual --
 -0.065  -0.015  -0.004   0.012   0.022   0.029   0.051   0.060
  0.070   0.073   0.080   0.092   0.102   0.110   0.112   0.120
  0.131   0.132   0.140   0.147   0.156   0.165   0.182   0.188
  0.207   0.233   0.246   0.256   0.260   0.277   0.279   0.304
  0.334   0.354   0.379   0.403   0.411   0.430   0.444   0.456
  0.467   0.470   0.476   0.482   0.511   0.536   0.549   0.585
  0.601   0.610   0.617   0.658   0.669   0.686   0.701   0.740
  0.764   0.831   0.857   0.890   0.933   0.953   1.036   1.056
  1.110   1.227   1.272   1.300   1.325   1.352   1.369   1.385
  1.437   1.449   1.473   1.479   1.516   1.546   1.566   1.626
  1.704   1.731   1.773   1.807   1.864   1.899   1.961   1.982
  2.039   2.129   2.165   2.192   2.197   2.289   2.299   2.447
  2.534   2.551   2.573   2.676   2.682   2.781   2.802   2.839
  2.984   3.093   3.241   3.407   3.699   3.769   3.795   3.808
  3.978   3.995   3.997   4.046   4.069   4.106   4.247   4.264
  4.436   4.851   6.027   6.038   6.098   6.342   6.386   6.660
  9.727  23.577  23.767  23.862  25.858  25.926  26.409  27.876
 28.362  28.371  28.393  28.541  28.549  28.579  28.601  28.695
 66.760 127.901 127.908 127.944 151.670 215.7121901.833
 --------------------------------------------------------------

          Ground-State Mulliken Net Atomic Charges

     Atom                 Charge (a.u.)
  ----------------------------------------
      1 C                    -0.433841
      2 C                    -0.241455
      3 C                    -0.074510
      4 H                     0.191109
      5 I                     0.083710
      6 Cl                    0.172863
      7 F                    -0.041746
      8 H                     0.186751
      9 H                     0.157120
  ----------------------------------------
  Sum of atomic charges =     0.000000

 -----------------------------------------------------------------
                    Cartesian Multipole Moments
 -----------------------------------------------------------------
    Charge (ESU x 10^10)
                 0.0000
    Dipole Moment (Debye)
         X      -0.0150      Y       2.1502      Z      -0.4594
       Tot       2.1988
    Quadrupole Moments (Debye-Ang)
        XX     -65.6869     XY       4.1439     YY     -64.2621
        XZ      -0.3738     YZ      -1.1968     ZZ     -63.0753
    Octopole Moments (Debye-Ang^2)
       XXX     -66.2798    XXY      -5.1170    XYY     -15.2426
       YYY      -7.5360    XXZ      -0.2055    XYZ      -2.0816
       YYZ      -1.3334    XZZ     -14.6723    YZZ      -0.6870
       ZZZ     -10.1843
    Hexadecapole Moments (Debye-Ang^3)
      XXXX   -1375.8016   XXXY      14.0054   XXYY    -270.8626
      XYYY      10.3172   YYYY    -208.5189   XXXZ      16.1102
      XXYZ      -2.2826   XYYZ       0.0755   YYYZ       5.7005
      XXZZ    -269.0388   XYZZ       3.1806   YYZZ     -67.7186
      XZZZ       6.0220   YZZZ       5.6687   ZZZZ    -198.0866
 -----------------------------------------------------------------
 Calculating analytic gradient of the SCF energy
 Gradient of SCF Energy
            1           2           3           4           5           6
    1   0.0001602  -0.0000834  -0.0001162  -0.0000956  -0.0000681  -0.0000131
    2   0.0001876  -0.0001102  -0.0001664  -0.0000943   0.0000196  -0.0000601
    3  -0.0000178   0.0000074   0.0000141   0.0000550  -0.0001955   0.0001323
            7           8           9
    1   0.0000152   0.0001160   0.0000850
    2   0.0000853   0.0001010   0.0000375
    3  -0.0001327  -0.0000075   0.0001449
 Max gradient component =       1.955E-04
 RMS gradient           =       1.029E-04
 Gradient time:  CPU 15.00 s  wall 15.00 s
 Geometry Optimization Parameters
   NAtoms,    NIC,     NZ,  NCons,   NDum,   NFix, NCnnct, MaxDiis
        9      69       9       0       0       0       0       0

 Cartesian Hessian Update
 Hessian Updated using BFGS Update


** GEOMETRY OPTIMIZATION IN DELOCALIZED INTERNAL COORDINATES **
   Searching for a Minimum

   Optimization Cycle:   7

                       Coordinates (Angstroms)
     ATOM                X               Y               Z
      1  C         1.1049883603    1.0920753666   -1.1204970032
      2  C         0.3798374251    0.7467400939    0.1786137119
      3  C         1.5268543075   -0.0755781653   -0.2965570822
      4  H         0.5568984523    1.3865655128    1.0316498360
      5  I        -1.6121604489   -0.0174102623    0.2182395649
      6  Cl        3.0477894553   -0.0515449086    0.6153372446
      7  F         1.2883169950   -1.3143190684   -0.7979112114
      8  H         0.6136792804    0.8475358882   -2.0551133682
      9  H         1.7168453334    1.9858379993   -1.1286878804
   Point Group: c1    Number of degrees of freedom:    21


   Energy is  -7595.727117712

 Hessian Updated using BFGS Update

 21 Hessian modes will be used to form the next step
  Hessian Eigenvalues:
     0.012523    0.019169    0.022296    0.024931    0.031763    0.041069
     0.064779    0.069850    0.085597    0.093051    0.108280    0.118068
     0.136551    0.233466    0.255214    0.271873    0.283561    0.348021
     0.348120    0.352322    0.557554

 Minimum Search - Taking Simple RFO Step
 Searching for Lamda that Minimizes Along All modes
 Value Taken    Lamda =   0.00000000
 Step Taken.  Stepsize is  0.002370

                             Maximum     Tolerance    Cnvgd?
         Gradient           0.000090      0.000300     YES
         Displacement       0.001125      0.001200     YES
         Energy change     -0.000002      0.000001      NO


                       Distance Matrix (Angstroms)
             C (  1)   C (  2)   C (  3)   H (  4)   I (  5)   Cl(  6)
   C (  2)  1.527347
   C (  3)  1.490055  1.489175
   H (  4)  2.240282  1.080925  2.200639
   I (  5)  3.225844  2.133905  3.181480  2.708801
   Cl(  6)  2.845253  2.818857  1.773520  2.906203  4.676963
   F (  7)  2.434832  2.454975  1.357474  3.343209  3.335761  2.586042
   H (  8)  1.083832  2.248194  2.185989  3.133989  3.297064  3.723512
   H (  9)  1.083166  2.243210  2.231138  2.524215  4.112116  2.993988
             F (  7)   H (  8)
   H (  8)  2.590234
   H (  9)  3.344262  1.836020

 Final energy is   -7595.7271177115763     


 ******************************
 **  OPTIMIZATION CONVERGED  **
 ******************************

                       Coordinates (Angstroms)
     ATOM                X               Y               Z
      1  C         1.1049883603    1.0920753666   -1.1204970032
      2  C         0.3798374251    0.7467400939    0.1786137119
      3  C         1.5268543075   -0.0755781653   -0.2965570822
      4  H         0.5568984523    1.3865655128    1.0316498360
      5  I        -1.6121604489   -0.0174102623    0.2182395649
      6  Cl        3.0477894553   -0.0515449086    0.6153372446
      7  F         1.2883169950   -1.3143190684   -0.7979112114
      8  H         0.6136792804    0.8475358882   -2.0551133682
      9  H         1.7168453334    1.9858379993   -1.1286878804

Z-matrix Print:
$molecule
0 1
I 
C  1 2.133905
H  2 1.080925 1 110.501080
C  2 1.489175 1 121.816363 3 143.178201 0
F  4 1.357474 2 119.104119 1 4.276949 0
C  4 1.490055 2 61.683020 1 111.706320 0
H  6 1.083166 4 119.396963 2 106.255961 0
H  6 1.083832 4 115.363874 2 -108.604498 0
Cl 4 1.773520 2 119.274401 1 -136.544541 0
$end


 --------------------------------------------------------------

                    Orbital Energies (a.u.)
 --------------------------------------------------------------

 Alpha MOs
 -- Occupied --
*******-176.310-165.713-165.711-165.711-101.572 -35.806 -31.299
-31.293 -31.293 -24.710 -22.950 -22.948 -22.948 -22.944 -22.944
-10.343 -10.255 -10.222  -9.487  -7.252  -7.242  -7.241  -6.355
 -4.768  -4.753  -4.753  -2.034  -2.029  -2.029  -2.016  -2.016
 -1.253  -0.931  -0.851  -0.695  -0.640  -0.616  -0.550  -0.530
 -0.495  -0.463  -0.441  -0.386  -0.374  -0.365  -0.341  -0.310
 -0.275  -0.270
 -- Virtual --
 -0.065  -0.015  -0.004   0.012   0.022   0.029   0.051   0.060
  0.070   0.073   0.080   0.092   0.102   0.110   0.112   0.120
  0.131   0.132   0.140   0.147   0.156   0.165   0.182   0.188
  0.207   0.233   0.246   0.256   0.260   0.277   0.279   0.304
  0.334   0.354   0.379   0.403   0.411   0.430   0.444   0.456
  0.467   0.470   0.476   0.482   0.511   0.536   0.549   0.585
  0.601   0.610   0.617   0.658   0.669   0.686   0.701   0.740
  0.764   0.831   0.857   0.890   0.933   0.953   1.036   1.056
  1.110   1.227   1.272   1.300   1.325   1.352   1.369   1.385
  1.437   1.449   1.473   1.479   1.516   1.546   1.566   1.626
  1.704   1.731   1.773   1.807   1.864   1.899   1.961   1.982
  2.039   2.129   2.165   2.192   2.197   2.289   2.299   2.447
  2.534   2.551   2.573   2.676   2.682   2.781   2.802   2.839
  2.984   3.093   3.241   3.407   3.699   3.769   3.795   3.808
  3.978   3.995   3.997   4.046   4.069   4.106   4.247   4.264
  4.436   4.851   6.027   6.038   6.098   6.342   6.386   6.660
  9.727  23.577  23.767  23.862  25.858  25.926  26.409  27.876
 28.362  28.371  28.393  28.541  28.549  28.579  28.601  28.695
 66.760 127.901 127.908 127.944 151.670 215.7121901.833
 --------------------------------------------------------------

          Ground-State Mulliken Net Atomic Charges

     Atom                 Charge (a.u.)
  ----------------------------------------
      1 C                    -0.433841
      2 C                    -0.241455
      3 C                    -0.074510
      4 H                     0.191109
      5 I                     0.083710
      6 Cl                    0.172863
      7 F                    -0.041746
      8 H                     0.186751
      9 H                     0.157120
  ----------------------------------------
  Sum of atomic charges =     0.000000

 -----------------------------------------------------------------
                    Cartesian Multipole Moments
 -----------------------------------------------------------------
    Charge (ESU x 10^10)
                 0.0000
    Dipole Moment (Debye)
         X      -0.0150      Y       2.1502      Z      -0.4594
       Tot       2.1988
    Quadrupole Moments (Debye-Ang)
        XX     -65.6869     XY       4.1439     YY     -64.2621
        XZ      -0.3738     YZ      -1.1968     ZZ     -63.0753
    Octopole Moments (Debye-Ang^2)
       XXX     -66.2798    XXY      -5.1170    XYY     -15.2426
       YYY      -7.5360    XXZ      -0.2055    XYZ      -2.0816
       YYZ      -1.3334    XZZ     -14.6723    YZZ      -0.6870
       ZZZ     -10.1843
    Hexadecapole Moments (Debye-Ang^3)
      XXXX   -1375.8016   XXXY      14.0054   XXYY    -270.8626
      XYYY      10.3172   YYYY    -208.5189   XXXZ      16.1102
      XXYZ      -2.2826   XYYZ       0.0755   YYYZ       5.7005
      XXZZ    -269.0388   XYZZ       3.1806   YYZZ     -67.7186
      XZZZ       6.0220   YZZZ       5.6687   ZZZZ    -198.0866
 -----------------------------------------------------------------
Archival summary:
1\1\TWL02\OPT\ProcedureUnspecified\BasisUnspecified\1l1133\taweetha\ThuOct1104:21:402018ThuOct1104:21:402018\0\\#,OPT,ProcedureUnspecified,BasisUnspecified,\\0,1\I\C,1,2.13391\H,2,1.08092,1,110.501\C,2,1.48918,1,121.816,3,143.178,0\F,4,1.35747,2,119.104,1,4.27695,0\C,4,1.49005,2,61.683,1,111.706,0\H,6,1.08317,4,119.397,2,106.256,0\H,6,1.08383,4,115.364,2,-108.604,0\Cl,4,1.77352,2,119.274,1,-136.545,0\\\@

 Total job time:  405.43s(wall), 405.05s(cpu) 
 Thu Oct 11 04:21:40 2018

        *************************************************************
        *                                                           *
        *  Thank you very much for using Q-Chem.  Have a nice day.  *
        *                                                           *
        *************************************************************


 
User input: 2 of 2 
 
Q-Chem Developer Version!
                  Welcome to Q-Chem
     A Quantum Leap Into The Future Of Chemistry


 Q-Chem 5.1, Q-Chem, Inc., Pleasanton, CA (2018)

 Yihan Shao,  Zhengting Gan,  E. Epifanovsky,  A. T. B. Gilbert,  M. Wormit,  
 J. Kussmann,  A. W. Lange,  A. Behn,  Jia Deng,  Xintian Feng,  D. Ghosh,  
 M. Goldey,  P. R. Horn,  L. D. Jacobson,  I. Kaliman,  T. Kus,  A. Landau,  
 Jie Liu,  E. I. Proynov,  R. M. Richard,  R. P. Steele,  E. J. Sundstrom,  
 H. L. Woodcock III,  P. M. Zimmerman,  D. Zuev,  B. Albrecht,  E. Alguire,  
 S. A. Baeppler,  D. Barton,  Z. Benda,  Y. A. Bernard,  E. J. Berquist,  
 K. B. Bravaya,  H. Burton,  D. Casanova,  Chun-Min Chang,  Yunqing Chen,  
 A. Chien,  K. D. Closser,  M. P. Coons,  S. Coriani,  S. Dasgupta,  
 A. L. Dempwolff,  M. Diedenhofen,  Hainam Do,  R. G. Edgar,  Po-Tung Fang,  
 S. Faraji,  S. Fatehi,  Qingguo Feng,  K. D. Fenk,  J. Fosso-Tande,  
 Qinghui Ge,  A. Ghysels,  G. Gidofalvi,  J. Gomes,  J. Gonthier,  A. Gunina,  
 D. Hait,  M. W. D. Hanson-Heine,  P. H. P. Harbach,  A. W. Hauser,  
 J. E. Herr,  E. G. Hohenstein,  Z. C. Holden,  Kerwin Hui,  B. C. Huynh,  
 T.-C. Jagau,  Hyunjun Ji,  B. Kaduk,  K. Khistyaev,  Jaehoon Kim,  
 P. Klunzinger,  K. Koh,  D. Kosenkov,  L. Koulias,  T. Kowalczyk,  
 C. M. Krauter,  A. Kunitsa,  Ka Un Lao,  A. Laurent,  K. V. Lawler,  
 Joonho Lee,  D. Lefrancois,  S. Lehtola,  D. S. Levine,  Yi-Pei Li,  
 You-Sheng Lin,  Fenglai Liu,  E. Livshits,  A. Luenser,  P. Manohar,  
 E. Mansoor,  S. F. Manzer,  Shan-Ping Mao,  Yuezhi Mao,  N. Mardirossian,  
 A. V. Marenich,  T. Markovich,  L. A. Martinez-Martinez,  S. A. Maurer,  
 N. J. Mayhall,  S. C. McKenzie,  J.-M. Mewes,  A. F. Morrison,  
 J. W. Mullinax,  K. Nanda,  T. S. Nguyen-Beck,  R. Olivares-Amaya,  
 J. A. Parkhill,  T. M. Perrine,  F. Plasser,  P. Pokhilko,  S. Prager,  
 A. Prociuk,  E. Ramos,  D. R. Rehn,  F. Rob,  M. Schneider,  N. Sergueev,  
 S. M. Sharada,  S. Sharma,  D. W. Small,  T. Stauch,  T. Stein,  
 Yu-Chuan Su,  A. J. W. Thom,  A. Tkatchenko,  T. Tsuchimochi,  N. M. Tubman,  
 L. Vogt,  M. L. Vidal,  O. Vydrov,  M. A. Watson,  J. Wenzel,  
 M. de Wergifosse,  T. A. Wesolowski,  A. White,  J. Witte,  A. Yamada,  
 Jun Yang,  K. Yao,  S. Yeganeh,  S. R. Yost,  Zhi-Qiang You,  A. Zech,  
 Igor Ying Zhang,  Xing Zhang,  Yan Zhao,  Ying Zhu,  B. R. Brooks,  
 G. K. L. Chan,  C. J. Cramer,  M. S. Gordon,  W. J. Hehre,  A. Klamt,  
 M. W. Schmidt,  C. D. Sherrill,  D. G. Truhlar,  A. Aspuru-Guzik,  R. Baer,  
 A. T. Bell,  N. A. Besley,  Jeng-Da Chai,  A. E. DePrince, III,  
 R. A. DiStasio Jr.,  A. Dreuw,  B. D. Dunietz,  T. R. Furlani,  
 Chao-Ping Hsu,  Yousung Jung,  Jing Kong,  D. S. Lambrecht,  WanZhen Liang,  
 C. Ochsenfeld,  V. A. Rassolov,  L. V. Slipchenko,  J. E. Subotnik,  
 T. Van Voorhis,  J. M. Herbert,  A. I. Krylov,  P. M. W. Gill,  M. Head-Gordon

 Contributors to earlier versions of Q-Chem not listed above: 
 R. D. Adamson,  B. Austin,  J. Baker,  G. J. O. Beran,  K. Brandhorst,  
 S. T. Brown,  E. F. C. Byrd,  A. K. Chakraborty,  C.-L. Cheng,  
 Siu Hung Chien,  D. M. Chipman,  D. L. Crittenden,  H. Dachsel,  
 R. J. Doerksen,  A. D. Dutoi,  L. Fusti-Molnar,  W. A. Goddard III,  
 A. Golubeva-Zadorozhnaya,  S. R. Gwaltney,  G. Hawkins,  A. Heyden,  
 S. Hirata,  G. Kedziora,  F. J. Keil,  C. Kelley,  Jihan Kim,  R. A. King,  
 R. Z. Khaliullin,  P. P. Korambath,  W. Kurlancheek,  A. M. Lee,  M. S. Lee,  
 S. V. Levchenko,  Ching Yeh Lin,  D. Liotard,  R. C. Lochan,  I. Lotan,  
 P. E. Maslen,  N. Nair,  D. P. O'Neill,  D. Neuhauser,  E. Neuscamman,  
 C. M. Oana,  R. Olson,  B. Peters,  R. Peverati,  P. A. Pieniazek,  
 Y. M. Rhee,  J. Ritchie,  M. A. Rohrdanz,  E. Rosta,  N. J. Russ,  
 H. F. Schaefer III,  N. E. Schultz,  N. Shenvi,  A. C. Simmonett,  A. Sodt,  
 D. Stuck,  K. S. Thanthiriwatte,  V. Vanovschi,  Tao Wang,  A. Warshel,  
 C. F. Williams,  Q. Wu,  X. Xu,  W. Zhang

 Please cite Q-Chem as follows:
 Y. Shao et al., Mol. Phys. 113, 184-215 (2015)
 DOI: 10.1080/00268976.2014.952696

 Q-Chem 5.1.1 for Intel X86 EM64T Linux

 Parts of Q-Chem use Armadillo 8.300.2 (Tropical Shenanigans).
 http://arma.sourceforge.net/

 Q-Chem begins on Thu Oct 11 04:21:40 2018  

Host: 
0

     Scratch files written to /scratch/taweetham/qchem3230//
The previous job contains 0 fragments, simply inherited here
Input Ideriv = 2
Curr. Ideriv = -1
Max.  Ideriv = 2

Checking the input file for inconsistencies... 	...done.

--------------------------------------------------------------
User input:
--------------------------------------------------------------

$molecule
read
$end

$rem
   job_type 	frequency
   basis 	6-311++g**
   method	b3lyp	
$end


--------------------------------------------------------------
 ----------------------------------------------------------------
             Standard Nuclear Orientation (Angstroms)
    I     Atom           X                Y                Z
 ----------------------------------------------------------------
    1      C       1.1347817467     1.2138605212    -1.0135120279
    2      C       0.3787210708     0.7195424074     0.2180767168
    3      C       1.5474253824    -0.0350312024    -0.3133282423
    4      H       0.5253744152     1.2614748374     1.1417648898
    5      I      -1.6048232046    -0.0606642187     0.1161883787
    6      Cl      3.0427680413    -0.1004987668     0.6380060393
    7      F       1.3366036700    -1.2119144138    -0.9561619297
    8      H       0.6717381408     1.0712474817    -1.9830191492
    9      H       1.7364583543     2.1079596740    -0.9047937932
 ----------------------------------------------------------------
 Molecular Point Group                 C1    NOp =  1
 Largest Abelian Subgroup              C1    NOp =  1
 Nuclear Repulsion Energy =   600.7829895420 hartrees
 There are       50 alpha and       50 beta electrons
 Requested basis set is 6-311++G(d,p)
 There are 76 shells and 201 basis functions

 Total QAlloc Memory Limit   2000 MB
 Mega-Array Size       188 MB
 MEM_STATIC part       192 MB

                       Distance Matrix (Angstroms)
             C (  1)   C (  2)   C (  3)   H (  4)   I (  5)   Cl(  6)
   C (  2)  1.527347
   C (  3)  1.490055  1.489175
   H (  4)  2.240282  1.080925  2.200639
   I (  5)  3.225844  2.133905  3.181480  2.708801
   Cl(  6)  2.845253  2.818857  1.773520  2.906203  4.676963
   F (  7)  2.434832  2.454975  1.357474  3.343209  3.335761  2.586042
   H (  8)  1.083832  2.248194  2.185989  3.133989  3.297064  3.723512
   H (  9)  1.083166  2.243210  2.231138  2.524215  4.112116  2.993988
             F (  7)   H (  8)
   H (  8)  2.590234
   H (  9)  3.344262  1.836020

 A cutoff of  1.0D-11 yielded   2475 shell pairs
 There are     18113 function pairs (     19952 Cartesian)
 Smallest overlap matrix eigenvalue = 4.45E-05
 Guess from superposition of atomic densities
 Warning:  Energy on first SCF cycle will be non-variational
 SAD guess density has 100.000000 electrons

 -----------------------------------------------------------------------
  General SCF calculation program by
  Eric Jon Sundstrom, Paul Horn, Yuezhi Mao, Dmitri Zuev, Alec White,
  David Stuck, Shaama M.S., Shane Yost, Joonho Lee, David Small,
  Daniel Levine, Susi Lehtola, Hugh Burton, Evgeny Epifanovsky
 -----------------------------------------------------------------------
 Exchange:     0.2000 Hartree-Fock + 0.0800 Slater + 0.7200 B88
 Correlation:  0.1900 VWN1RPA + 0.8100 LYP
 Using SG-1 standard quadrature grid
 A restricted SCF calculation will be
 performed using DIIS
 SCF converges when DIIS error is below 1.0e-08
 ---------------------------------------
  Cycle       Energy         DIIS error
 ---------------------------------------
    1   -7596.7277151909      3.94e-02  
    2   -7595.6657924428      3.80e-03  
    3   -7595.6238598918      4.86e-03  
    4   -7595.7255798204      5.41e-04  
    5   -7595.7268003699      2.51e-04  
    6   -7595.7270886680      7.38e-05  
    7   -7595.7271129204      2.17e-05  
    8   -7595.7271148663      7.93e-06  
    9   -7595.7271151246      1.15e-06  
   10   -7595.7271151286      3.91e-07  
   11   -7595.7271151291      1.37e-07  
   12   -7595.7271151291      4.20e-08  
   13   -7595.7271151292      9.04e-09  Convergence criterion met
 ---------------------------------------
 SCF time:   CPU 53.73s  wall 54.00s 
 SCF   energy in the final basis set =    -7595.7271151292
 Total energy in the final basis set =    -7595.7271151292

 --------------------------------------------------------------

                    Orbital Energies (a.u.)
 --------------------------------------------------------------

 Alpha MOs
 -- Occupied --
*******-176.310-165.713-165.711-165.711-101.572 -35.806 -31.299
-31.293 -31.293 -24.710 -22.950 -22.948 -22.948 -22.944 -22.944
-10.343 -10.255 -10.222  -9.487  -7.252  -7.242  -7.241  -6.355
 -4.768  -4.753  -4.753  -2.034  -2.029  -2.029  -2.016  -2.016
 -1.253  -0.931  -0.851  -0.695  -0.640  -0.616  -0.550  -0.530
 -0.495  -0.463  -0.441  -0.386  -0.374  -0.365  -0.341  -0.310
 -0.275  -0.270
 -- Virtual --
 -0.065  -0.015  -0.004   0.012   0.022   0.029   0.051   0.060
  0.070   0.073   0.080   0.092   0.102   0.110   0.112   0.120
  0.131   0.132   0.140   0.147   0.156   0.165   0.182   0.188
  0.207   0.233   0.246   0.256   0.260   0.277   0.279   0.304
  0.334   0.354   0.379   0.403   0.411   0.431   0.444   0.456
  0.467   0.470   0.476   0.482   0.511   0.536   0.549   0.585
  0.601   0.610   0.617   0.658   0.669   0.686   0.701   0.740
  0.764   0.831   0.857   0.890   0.933   0.953   1.036   1.056
  1.110   1.227   1.272   1.300   1.325   1.352   1.369   1.385
  1.437   1.449   1.473   1.479   1.516   1.546   1.566   1.626
  1.704   1.731   1.773   1.807   1.864   1.899   1.961   1.982
  2.039   2.129   2.165   2.192   2.197   2.289   2.299   2.447
  2.534   2.551   2.573   2.676   2.682   2.781   2.802   2.839
  2.984   3.093   3.241   3.407   3.699   3.769   3.795   3.808
  3.978   3.995   3.998   4.046   4.069   4.106   4.247   4.264
  4.436   4.851   6.026   6.038   6.098   6.342   6.386   6.660
  9.727  23.577  23.767  23.862  25.858  25.926  26.409  27.876
 28.362  28.371  28.393  28.541  28.549  28.579  28.601  28.695
 66.760 127.901 127.908 127.944 151.670 215.7121901.833
 --------------------------------------------------------------

          Ground-State Mulliken Net Atomic Charges

     Atom                 Charge (a.u.)
  ----------------------------------------
      1 C                    -0.434449
      2 C                    -0.241178
      3 C                    -0.074079
      4 H                     0.191184
      5 I                     0.083553
      6 Cl                    0.172864
      7 F                    -0.041877
      8 H                     0.186786
      9 H                     0.157196
  ----------------------------------------
  Sum of atomic charges =     0.000000

 -----------------------------------------------------------------
                    Cartesian Multipole Moments
 -----------------------------------------------------------------
    Charge (ESU x 10^10)
                 0.0000
    Dipole Moment (Debye)
         X      -0.0269      Y       2.1875      Z      -0.2167
       Tot       2.1984
    Quadrupole Moments (Debye-Ang)
        XX     -65.7636     XY       4.2078     YY     -63.9391
        XZ       0.0327     YZ      -1.2954     ZZ     -63.3298
    Octopole Moments (Debye-Ang^2)
       XXX     -68.4796    XXY      -4.7679    XYY     -15.5701
       YYY      -6.2442    XXZ       1.7508    XYZ      -2.4686
       YYZ       0.8884    XZZ     -15.6897    YZZ       0.3259
       ZZZ      -1.4221
    Hexadecapole Moments (Debye-Ang^3)
      XXXX   -1380.5927   XXXY       7.8409   XXYY    -270.4948
      XYYY       5.2917   YYYY    -210.5177   XXXZ       5.1851
      XXYZ      -1.9074   XYYZ      -4.3725   YYYZ       5.4997
      XXZZ    -269.3460   XYZZ       0.9263   YYZZ     -67.7342
      XZZZ      -7.9365   YZZZ       5.1101   ZZZZ    -194.5061
 -----------------------------------------------------------------
 Calculating MO derivatives via CPSCF
   1         3          27      0.134985    0.028121
   2         3          27      0.017833    0.003498
   3         3          27      0.001735    0.000573
   4         7          23      0.000137    0.000052
   5        28           2      0.000007    0.000005
   6        30           0      0.000000    0.000000    Roots Converged
 Time for AOints: 28.9 s (CPU) 29.0 s (wall)
 ------------------------------------------------------------------------------
                     AOints        : Timing summary (seconds)
 ------------------------------------------------------------------------------
     job step          cpu (% of tot)      sys (% of tot)     wall (% of tot)
 ------------------------------------------------------------------------------
  cpscf_lag         0.2327E+03 (44.8)   0.3130E-03 (16.4)   0.2328E+03 (44.8)
  iterzp            0.2574E+03 (49.5)   0.1596E-02 (83.5)   0.2579E+03 (49.6)
  make_fx           0.0000E+00 ( 0.0)   0.0000E+00 ( 0.0)   0.0000E+00 ( 0.0)
  AOints            0.2895E+02 ( 5.6)   0.0000E+00 ( 0.0)   0.2899E+02 ( 5.6)
 ------------------------------------------------------------------------------
   Grand Totals     0.5195E+03          0.1912E-02          0.5202E+03
 ------------------------------------------------------------------------------
 Calculating analytic Hessian of the SCF energy
 Polarizability Matrix (a.u.)
            1           2           3
    1-104.3802189  -4.4448498  -2.1059696
    2  -4.4448498 -64.1563291   2.8550988
    3  -2.1059696   2.8550988 -65.1321346

 Direct stationary perturbation theory relativistic correction:

 rels  =      97.801680668650
 relv  =    -324.396222087216
 rel2e =      42.371573475993
 E_rel =    -184.222967942573

 Hessian of the SCF Energy
            1           2           3           4           5           6
    1   0.3582989   0.1688989   0.1330570  -0.0657809  -0.0292166   0.0425285
    2   0.1688989   0.5441011  -0.0421717  -0.0556312  -0.0513651   0.0497111
    3   0.1330570  -0.0421717   0.5708730   0.0567486   0.0118891  -0.1471867
    4  -0.0657809  -0.0556312   0.0567486   0.3410207  -0.0029351  -0.0642931
    5  -0.0292166  -0.0513651   0.0118891  -0.0029351   0.2861917   0.1604610
    6   0.0425285   0.0497111  -0.1471867  -0.0642931   0.1604610   0.5070650
    7  -0.0413387   0.0436494  -0.0508667  -0.1648423   0.0566911   0.0557178
    8   0.0207164  -0.1715830   0.0859402   0.0813375  -0.0780379  -0.0612711
    9  -0.0302177   0.0561759  -0.0955548   0.0405224  -0.0376354  -0.0556095
   10  -0.0017720   0.0007761   0.0062629  -0.0416080  -0.0239631  -0.0439689
   11   0.0065449   0.0110667   0.0186830  -0.0179703  -0.1164316  -0.1364987
   12  -0.0023201  -0.0108408  -0.0159584  -0.0327379  -0.1347792  -0.2636780
   13  -0.0119121  -0.0007264   0.0039257  -0.0573180  -0.0149597   0.0003021
   14  -0.0108170  -0.0037337  -0.0038582  -0.0133404  -0.0185262  -0.0033066
   15   0.0109300   0.0033090   0.0033462   0.0030958  -0.0019294  -0.0131553
   16  -0.0106502   0.0059359  -0.0034874  -0.0208137   0.0068375  -0.0181637
   17   0.0132328   0.0027627   0.0083642   0.0055461  -0.0012088   0.0018507
   18  -0.0187723  -0.0023810  -0.0069265   0.0012127   0.0046453   0.0040451
   19  -0.0003738  -0.0009141  -0.0033271   0.0087326   0.0179881   0.0109275
   20  -0.0096697  -0.0369028  -0.0154876   0.0006879  -0.0174386  -0.0156608
   21   0.0044607   0.0090151   0.0147000  -0.0072434  -0.0211193  -0.0145797
   22  -0.0940141  -0.0224793  -0.1189360   0.0100799   0.0055962   0.0225533
   23  -0.0245515  -0.0512823  -0.0366041  -0.0001759  -0.0043406  -0.0007528
   24  -0.1155581  -0.0346162  -0.2744602  -0.0078570  -0.0017041  -0.0159990
   25  -0.1324571  -0.1395093  -0.0233769  -0.0094704  -0.0160384  -0.0056036
   26  -0.1351382  -0.2430637  -0.0267550   0.0024813   0.0011571   0.0054672
   27  -0.0241079  -0.0282014  -0.0488326   0.0105520   0.0201720  -0.0009018
            7           8           9          10          11          12
    1  -0.0413387   0.0207164  -0.0302177  -0.0017720   0.0065449  -0.0023201
    2   0.0436494  -0.1715830   0.0561759   0.0007761   0.0110667  -0.0108408
    3  -0.0508667   0.0859402  -0.0955548   0.0062629   0.0186830  -0.0159584
    4  -0.1648423   0.0813375   0.0405224  -0.0416080  -0.0179703  -0.0327379
    5   0.0566911  -0.0780379  -0.0376354  -0.0239631  -0.1164316  -0.1347792
    6   0.0557178  -0.0612711  -0.0556095  -0.0439689  -0.1364987  -0.2636780
    7   0.3865233  -0.0890182   0.0373663   0.0039434  -0.0078176   0.0007283
    8  -0.0890182   0.5286190   0.0464839   0.0086041  -0.0091789   0.0031384
    9   0.0373663   0.0464839   0.3278743   0.0153806  -0.0152687  -0.0019386
   10   0.0039434   0.0086041   0.0153806   0.0537337   0.0227485   0.0305515
   11  -0.0078176  -0.0091789  -0.0152687   0.0227485   0.1180780   0.1379373
   12   0.0007283   0.0031384  -0.0019386   0.0305515   0.1379373   0.2744142
   13  -0.0190198  -0.0136903   0.0019951  -0.0130051  -0.0028397   0.0027788
   14   0.0038891   0.0037312   0.0031177  -0.0116404  -0.0020302   0.0025178
   15   0.0020688   0.0001001  -0.0033262  -0.0120945  -0.0026112   0.0035520
   16  -0.1044241   0.0149592  -0.0413776   0.0001388  -0.0026431   0.0005922
   17   0.0095795  -0.0344934   0.0075124   0.0009692   0.0012922   0.0000899
   18  -0.0415924   0.0113292  -0.0577448  -0.0002722   0.0005477   0.0011791
   19  -0.0617966  -0.0300693  -0.0152608  -0.0018070   0.0037434  -0.0013330
   20  -0.0108090  -0.2290432  -0.0810053   0.0019964  -0.0036482   0.0020319
   21  -0.0077471  -0.0917709  -0.1018380   0.0030287  -0.0042469   0.0017702
   22  -0.0089897  -0.0045208  -0.0149259  -0.0011325  -0.0035121   0.0035361
   23   0.0084810   0.0024617   0.0258245   0.0010676   0.0002893  -0.0007520
   24   0.0004831   0.0004543  -0.0062556   0.0000095   0.0030852  -0.0012912
   25   0.0099446   0.0116815   0.0065175   0.0015087   0.0017460  -0.0017959
   26  -0.0146454  -0.0124755  -0.0052050  -0.0005587   0.0005628   0.0006567
   27   0.0038418   0.0055960  -0.0056068   0.0011023  -0.0016279   0.0019507
           13          14          15          16          17          18
    1  -0.0119121  -0.0108170   0.0109300  -0.0106502   0.0132328  -0.0187723
    2  -0.0007264  -0.0037337   0.0033090   0.0059359   0.0027627  -0.0023810
    3   0.0039257  -0.0038582   0.0033462  -0.0034874   0.0083642  -0.0069265
    4  -0.0573180  -0.0133404   0.0030958  -0.0208137   0.0055461   0.0012127
    5  -0.0149597  -0.0185262  -0.0019294   0.0068375  -0.0012088   0.0046453
    6   0.0003021  -0.0033066  -0.0131553  -0.0181637   0.0018507   0.0040451
    7  -0.0190198   0.0038891   0.0020688  -0.1044241   0.0095795  -0.0415924
    8  -0.0136903   0.0037312   0.0001001   0.0149592  -0.0344934   0.0113292
    9   0.0019951   0.0031177  -0.0033262  -0.0413776   0.0075124  -0.0577448
   10  -0.0130051  -0.0116404  -0.0120945   0.0001388   0.0009692  -0.0002722
   11  -0.0028397  -0.0020302  -0.0026112  -0.0026431   0.0012922   0.0005477
   12   0.0027788   0.0025178   0.0035520   0.0005922   0.0000899   0.0011791
   13   0.1021724   0.0300784  -0.0063492  -0.0021528   0.0007024   0.0000925
   14   0.0300784   0.0180354   0.0010526   0.0008751   0.0000040  -0.0003390
   15  -0.0063492   0.0010526   0.0078962  -0.0008933   0.0003949   0.0005389
   16  -0.0021528   0.0008751  -0.0008933   0.1522728  -0.0077142   0.0829260
   17   0.0007024   0.0000040   0.0003949  -0.0077142   0.0339564   0.0009993
   18   0.0000925  -0.0003390   0.0005389   0.0829260   0.0009993   0.0748855
   19   0.0008247   0.0011476   0.0019524  -0.0145591  -0.0241463  -0.0224540
   20   0.0008987   0.0012120  -0.0007389  -0.0183761  -0.0028766  -0.0153680
   21  -0.0018408   0.0005307   0.0004999  -0.0196905  -0.0189925  -0.0171916
   22   0.0019314   0.0014349  -0.0004323  -0.0015717   0.0027371  -0.0024677
   23  -0.0016454   0.0002899   0.0011398   0.0006500  -0.0015214   0.0019547
   24  -0.0007149  -0.0010188   0.0014369   0.0014112  -0.0007915   0.0008909
   25  -0.0015207  -0.0016275   0.0017222   0.0017600  -0.0009066   0.0013275
   26   0.0021821   0.0010177  -0.0007169  -0.0005243   0.0020849  -0.0013882
   27  -0.0001893   0.0013037  -0.0007887  -0.0013168   0.0005727   0.0003234
           19          20          21          22          23          24
    1  -0.0003738  -0.0096697   0.0044607  -0.0940141  -0.0245515  -0.1155581
    2  -0.0009141  -0.0369028   0.0090151  -0.0224793  -0.0512823  -0.0346162
    3  -0.0033271  -0.0154876   0.0147000  -0.1189360  -0.0366041  -0.2744602
    4   0.0087326   0.0006879  -0.0072434   0.0100799  -0.0001759  -0.0078570
    5   0.0179881  -0.0174386  -0.0211193   0.0055962  -0.0043406  -0.0017041
    6   0.0109275  -0.0156608  -0.0145797   0.0225533  -0.0007528  -0.0159990
    7  -0.0617966  -0.0108090  -0.0077471  -0.0089897   0.0084810   0.0004831
    8  -0.0300693  -0.2290432  -0.0917709  -0.0045208   0.0024617   0.0004543
    9  -0.0152608  -0.0810053  -0.1018380  -0.0149259   0.0258245  -0.0062556
   10  -0.0018070   0.0019964   0.0030287  -0.0011325   0.0010676   0.0000095
   11   0.0037434  -0.0036482  -0.0042469  -0.0035121   0.0002893   0.0030852
   12  -0.0013330   0.0020319   0.0017702   0.0035361  -0.0007520  -0.0012912
   13   0.0008247   0.0008987  -0.0018408   0.0019314  -0.0016454  -0.0007149
   14   0.0011476   0.0012120   0.0005307   0.0014349   0.0002899  -0.0010188
   15   0.0019524  -0.0007389   0.0004999  -0.0004323   0.0011398   0.0014369
   16  -0.0145591  -0.0183761  -0.0196905  -0.0015717   0.0006500   0.0014112
   17  -0.0241463  -0.0028766  -0.0189925   0.0027371  -0.0015214  -0.0007915
   18  -0.0224540  -0.0153680  -0.0171916  -0.0024677   0.0019547   0.0008909
   19   0.0675657   0.0318595   0.0286227   0.0009683   0.0008625   0.0000425
   20   0.0318595   0.2902018   0.1275715  -0.0035148   0.0031977   0.0000756
   21   0.0286227   0.1275715   0.1142772   0.0016850  -0.0027841   0.0015343
   22   0.0009683  -0.0035148   0.0016850   0.0971616   0.0236978   0.1213788
   23   0.0008625   0.0031977  -0.0027841   0.0236978   0.0503079   0.0340365
   24   0.0000425   0.0000756   0.0015343   0.1213788   0.0340365   0.2922289
   25   0.0004452   0.0069271  -0.0012754  -0.0044332  -0.0083862   0.0008048
   26  -0.0004712  -0.0047020   0.0017966   0.0005610   0.0005978   0.0004790
   27   0.0008297  -0.0014183   0.0008277  -0.0123914  -0.0220625   0.0019151
           25          26          27
    1  -0.1324571  -0.1351382  -0.0241079
    2  -0.1395093  -0.2430637  -0.0282014
    3  -0.0233769  -0.0267550  -0.0488326
    4  -0.0094704   0.0024813   0.0105520
    5  -0.0160384   0.0011571   0.0201720
    6  -0.0056036   0.0054672  -0.0009018
    7   0.0099446  -0.0146454   0.0038418
    8   0.0116815  -0.0124755   0.0055960
    9   0.0065175  -0.0052050  -0.0056068
   10   0.0015087  -0.0005587   0.0011023
   11   0.0017460   0.0005628  -0.0016279
   12  -0.0017959   0.0006567   0.0019507
   13  -0.0015207   0.0021821  -0.0001893
   14  -0.0016275   0.0010177   0.0013037
   15   0.0017222  -0.0007169  -0.0007887
   16   0.0017600  -0.0005243  -0.0013168
   17  -0.0009066   0.0020849   0.0005727
   18   0.0013275  -0.0013882   0.0003234
   19   0.0004452  -0.0004712   0.0008297
   20   0.0069271  -0.0047020  -0.0014183
   21  -0.0012754   0.0017966   0.0008277
   22  -0.0044332   0.0005610  -0.0123914
   23  -0.0083862   0.0005978  -0.0220625
   24   0.0008048   0.0004790   0.0019151
   25   0.1342229   0.1461134   0.0216797
   26   0.1461134   0.2548209   0.0256656
   27   0.0216797   0.0256656   0.0511130
 Gradient time:  CPU 638.30 s  wall 639.07 s
 **********************************************************************
 **                                                                  **
 **                       VIBRATIONAL ANALYSIS                       **
 **                       --------------------                       **
 **                                                                  **
 **        VIBRATIONAL FREQUENCIES (CM**-1) AND NORMAL MODES         **
 **     FORCE CONSTANTS (mDYN/ANGSTROM) AND REDUCED MASSES (AMU)     **
 **                  INFRARED INTENSITIES (KM/MOL)                   **
 **                                                                  **
 **********************************************************************


 Mode:                 1                      2                      3
 Frequency:       106.20                 130.86                 222.76
 Force Cnst:      0.0733                 0.1491                 0.2362
 Red. Mass:      11.0254                14.7808                 8.0787
 IR Active:          YES                    YES                    YES
 IR Intens:        0.678                  0.623                  1.058
 Raman Active:       YES                    YES                    YES
               X      Y      Z        X      Y      Z        X      Y      Z
 C         -0.075 -0.092  0.288    0.061 -0.115 -0.128    0.233  0.077 -0.144
 C          0.051 -0.234  0.306    0.024 -0.279 -0.217    0.035  0.236 -0.187
 C          0.065 -0.125  0.126    0.160 -0.115 -0.183    0.140  0.163  0.076
 H          0.025 -0.349  0.378    0.106 -0.332 -0.199   -0.115  0.448 -0.287
 I         -0.101  0.037 -0.049   -0.095  0.046  0.069   -0.108 -0.038  0.014
 Cl         0.281  0.108 -0.173   -0.036  0.054  0.165    0.218 -0.132  0.003
 F          0.144 -0.137  0.136    0.534 -0.056 -0.407    0.035  0.170  0.098
 H         -0.216  0.005  0.342    0.165 -0.190 -0.168    0.493 -0.082 -0.246
 H         -0.058 -0.102  0.284   -0.094 -0.018 -0.074    0.138  0.139 -0.110
 TransDip  -0.018 -0.008  0.017   -0.024 -0.008 -0.001    0.015  0.020 -0.021

 Mode:                 4                      5                      6
 Frequency:       343.00                 390.41                 489.76
 Force Cnst:      0.2485                 0.6993                 0.5243
 Red. Mass:       3.5844                 7.7875                 3.7097
 IR Active:          YES                    YES                    YES
 IR Intens:        3.015                  0.911                  5.028
 Raman Active:       YES                    YES                    YES
               X      Y      Z        X      Y      Z        X      Y      Z
 C          0.324  0.036  0.072    0.109  0.236  0.080   -0.070  0.130 -0.087
 C          0.088 -0.011 -0.046   -0.015  0.128 -0.041    0.314  0.065  0.130
 C          0.003 -0.106 -0.049   -0.044  0.073 -0.054    0.117  0.046 -0.220
 H          0.079 -0.154  0.037   -0.032 -0.054  0.070    0.413 -0.146  0.238
 I         -0.020 -0.012  0.009   -0.005 -0.005  0.007   -0.027 -0.011 -0.004
 Cl        -0.019  0.112 -0.001   -0.190 -0.073 -0.162   -0.004 -0.009  0.061
 F         -0.149 -0.077 -0.061    0.330 -0.143  0.238   -0.039 -0.064  0.030
 H          0.411  0.392 -0.019    0.121  0.627  0.017   -0.553  0.153  0.138
 H          0.553 -0.152  0.368    0.317  0.070  0.349    0.041  0.098 -0.410
 TransDip   0.051 -0.021  0.007   -0.021  0.022 -0.003    0.057  0.015 -0.040

 Mode:                 7                      8                      9
 Frequency:       515.57                 620.79                 818.01
 Force Cnst:      0.5874                 1.5729                 1.1546
 Red. Mass:       3.7504                 6.9272                 2.9286
 IR Active:          YES                    YES                    YES
 IR Intens:       13.243                 22.315                 84.973
 Raman Active:       YES                    YES                    YES
               X      Y      Z        X      Y      Z        X      Y      Z
 C          0.124 -0.199  0.001   -0.114  0.070  0.042   -0.093  0.049  0.162
 C          0.121  0.196  0.205   -0.152  0.428  0.009    0.099  0.112 -0.104
 C         -0.018 -0.034  0.158   -0.277 -0.121 -0.014    0.224 -0.047  0.116
 H          0.148  0.243  0.177   -0.090  0.304  0.080   -0.037  0.414 -0.258
 I         -0.010 -0.009 -0.004    0.005 -0.004 -0.000   -0.003 -0.001 -0.001
 Cl        -0.091  0.014 -0.061    0.138 -0.002  0.078   -0.039  0.013 -0.022
 F          0.075  0.085 -0.084    0.061 -0.232 -0.173   -0.039 -0.117 -0.063
 H         -0.077 -0.536  0.147   -0.340  0.408  0.097    0.247 -0.284  0.051
 H          0.280 -0.251 -0.471    0.346 -0.225 -0.023   -0.550  0.361  0.161
 TransDip   0.104 -0.035  0.039   -0.141  0.049 -0.022    0.246  0.119  0.112

 Mode:                10                     11                     12
 Frequency:       899.24                 978.12                 986.38
 Force Cnst:      0.6515                 2.3527                 1.6555
 Red. Mass:       1.3675                 4.1738                 2.8880
 IR Active:          YES                    YES                    YES
 IR Intens:        3.515                 14.310                 28.387
 Raman Active:       YES                    YES                    YES
               X      Y      Z        X      Y      Z        X      Y      Z
 C         -0.073 -0.108 -0.041    0.052 -0.146  0.157    0.091  0.087 -0.123
 C          0.050  0.005  0.076   -0.241  0.078  0.048   -0.080 -0.069  0.252
 C          0.034 -0.004 -0.052    0.270  0.159 -0.266   -0.042  0.164 -0.012
 H         -0.006  0.533 -0.223   -0.586  0.028  0.131   -0.015  0.344  0.013
 I         -0.002 -0.000 -0.001    0.003  0.002  0.002    0.001  0.001 -0.001
 Cl        -0.007 -0.001  0.004   -0.008 -0.005  0.005    0.004 -0.001  0.004
 F          0.010  0.032  0.005   -0.029 -0.038  0.006   -0.009 -0.138 -0.056
 H          0.099  0.463 -0.202   -0.172 -0.171  0.267    0.580 -0.294 -0.307
 H          0.028 -0.250  0.553    0.310 -0.273 -0.228   -0.302  0.341 -0.017
 TransDip   0.005  0.031 -0.051    0.103  0.053 -0.035   -0.076  0.153  0.006

 Mode:                13                     14                     15
 Frequency:      1062.22                1081.88                1156.86
 Force Cnst:      0.8977                 1.0124                 1.3516
 Red. Mass:       1.3503                 1.4680                 1.7141
 IR Active:          YES                    YES                    YES
 IR Intens:       36.173                 19.085                 72.834
 Raman Active:       YES                    YES                    YES
               X      Y      Z        X      Y      Z        X      Y      Z
 C         -0.101 -0.006  0.077   -0.102  0.110 -0.010    0.058  0.045  0.116
 C          0.004  0.048 -0.009    0.048 -0.084 -0.002    0.024 -0.077 -0.009
 C         -0.032 -0.006 -0.097    0.036  0.018  0.083   -0.120 -0.062 -0.128
 H          0.478 -0.210  0.073   -0.438  0.189 -0.090    0.036  0.688 -0.468
 I         -0.001 -0.001 -0.001    0.000  0.001  0.001   -0.000 -0.001 -0.000
 Cl         0.005 -0.000  0.004   -0.004 -0.001 -0.002    0.008  0.001  0.005
 F          0.006  0.024  0.025   -0.006 -0.020 -0.021    0.015  0.035  0.030
 H          0.659 -0.370 -0.233    0.154 -0.063 -0.109   -0.123 -0.297  0.257
 H          0.173 -0.188  0.036    0.677 -0.370 -0.298    0.000  0.124 -0.243
 TransDip   0.000 -0.109 -0.159    0.100  0.003  0.097   -0.221 -0.031 -0.158

 Mode:                16                     17                     18
 Frequency:      1238.14                1332.89                1460.78
 Force Cnst:      1.2218                 3.8596                 1.6556
 Red. Mass:       1.3528                 3.6873                 1.3169
 IR Active:          YES                    YES                    YES
 IR Intens:       18.875                 63.415                 25.805
 Raman Active:       YES                    YES                    YES
               X      Y      Z        X      Y      Z        X      Y      Z
 C          0.005  0.008  0.009    0.004 -0.115  0.076    0.008  0.094 -0.092
 C         -0.095 -0.044 -0.018    0.193 -0.028 -0.130   -0.045  0.017  0.025
 C          0.058  0.087  0.081   -0.178  0.352  0.021    0.048 -0.071 -0.011
 H          0.838  0.144 -0.266   -0.179 -0.136 -0.041    0.036  0.013  0.021
 I         -0.001 -0.001 -0.001   -0.001  0.000  0.000    0.000 -0.000 -0.000
 Cl        -0.002 -0.001 -0.003    0.011 -0.005  0.006   -0.002  0.001 -0.001
 F         -0.011 -0.031 -0.019   -0.003 -0.080 -0.036    0.000  0.012  0.007
 H         -0.242  0.151  0.111   -0.239 -0.420  0.265   -0.297 -0.618  0.165
 H          0.236 -0.134 -0.089    0.047 -0.242  0.587    0.180 -0.122  0.652
 TransDip  -0.089  0.007  0.107   -0.122  0.214  0.066    0.054 -0.139  0.064

 Mode:                19                     20                     21
 Frequency:      3130.11                3195.96                3223.85
 Force Cnst:      6.0840                 6.5627                 6.8451
 Red. Mass:       1.0540                 1.0905                 1.1178
 IR Active:          YES                    YES                    YES
 IR Intens:        0.806                  2.327                  0.567
 Raman Active:       YES                    YES                    YES
               X      Y      Z        X      Y      Z        X      Y      Z
 C          0.006  0.042 -0.049    0.009  0.008  0.012   -0.057 -0.057 -0.057
 C         -0.002 -0.000  0.001   -0.008 -0.043 -0.073   -0.001 -0.007 -0.012
 C          0.002 -0.003  0.000   -0.002  0.002 -0.000   -0.001  0.000 -0.001
 H         -0.001  0.004  0.010    0.124  0.494  0.841    0.020  0.080  0.143
 I         -0.000 -0.000  0.000    0.000  0.000  0.000    0.000  0.000  0.000
 Cl         0.000 -0.000  0.000    0.000  0.000  0.000    0.000 -0.000  0.000
 F          0.000 -0.000  0.000   -0.000  0.000  0.000    0.000  0.000  0.000
 H          0.312  0.103  0.636   -0.054 -0.016 -0.102    0.292  0.085  0.611
 H         -0.387 -0.572 -0.084   -0.059 -0.091 -0.011    0.390  0.583  0.072
 TransDip   0.027  0.007 -0.008   -0.035  0.022  0.026    0.006 -0.004  0.023

 STANDARD THERMODYNAMIC QUANTITIES AT   298.15 K  AND     1.00 ATM

   This Molecule has  0 Imaginary Frequencies
   Zero point vibrational energy:       33.429 kcal/mol

   Atom    1 Element C  Has Mass   12.00000
   Atom    2 Element C  Has Mass   12.00000
   Atom    3 Element C  Has Mass   12.00000
   Atom    4 Element H  Has Mass    1.00783
   Atom    5 Element I  Has Mass  126.90440
   Atom    6 Element Cl Has Mass   34.96885
   Atom    7 Element F  Has Mass   18.99840
   Atom    8 Element H  Has Mass    1.00783
   Atom    9 Element H  Has Mass    1.00783
   Molecular Mass:   219.895140 amu
   Principal axes and moments of inertia in amu*Bohr^2:
                             1           2           3
    Eigenvalues --      403.61917  2790.08290  2824.14052
          X               0.99996     0.00830    -0.00306
          Y              -0.00882     0.90744    -0.42008
          Z              -0.00071     0.42009     0.90748
   Rotational Symmetry Number is   1
   The Molecule is an Asymmetric Top
   Translational Enthalpy:        0.889 kcal/mol
   Rotational Enthalpy:           0.889 kcal/mol
   Vibrational Enthalpy:         35.637 kcal/mol
   gas constant (RT):             0.592 kcal/mol
   Translational Entropy:        42.067  cal/mol.K
   Rotational Entropy:           29.543  cal/mol.K
   Vibrational Entropy:          12.920  cal/mol.K

   Total Enthalpy:               38.007 kcal/mol
   Total Entropy:                84.530  cal/mol.K

 ======================================================================

 STANDARD THERMODYNAMIC QUANTITIES FOR ANHARMONIC VIBRATION -- TOSH

   Zero point vibrational energy: ************ kcal/mol

   Vibrational Enthalpy:       Infinity kcal/mol
   Vibrational Entropy:             NaN  cal/mol.K

   Total Enthalpy:             Infinity kcal/mol
   Total Entropy:                   NaN  cal/mol.K

 ======================================================================

 STANDARD THERMODYNAMIC QUANTITIES FOR ANHARMONIC VIBRATION -- VPT2

   Zero point vibrational energy: ************ kcal/mol

   Vibrational Enthalpy:       Infinity kcal/mol
   Vibrational Entropy:             NaN  cal/mol.K

   Total Enthalpy:             Infinity kcal/mol
   Total Entropy:                   NaN  cal/mol.K

 ======================================================================

Archival summary:
1\1\TWL02\FREQ\ProcedureUnspecified\BasisUnspecified\1l1133\taweetha\ThuOct1104:33:132018ThuOct1104:33:132018\0\\#,FREQ,ProcedureUnspecified,BasisUnspecified,\\0,1\I\C,1,2.13391\H,2,1.08092,1,110.501\C,2,1.48918,1,121.816,3,143.178,0\F,4,1.35747,2,119.104,1,4.27695,0\C,4,1.49005,2,61.683,1,111.706,0\H,6,1.08317,4,119.397,2,106.256,0\H,6,1.08383,4,115.364,2,-108.604,0\Cl,4,1.77352,2,119.274,1,-136.545,0\\\@

 Total job time:  692.95s(wall), 692.16s(cpu) 
 Thu Oct 11 04:33:13 2018

        *************************************************************
        *                                                           *
        *  Thank you very much for using Q-Chem.  Have a nice day.  *
        *                                                           *
        *************************************************************
