# Supplementary material for: Geometric and energetic data from ab initio calculations of haloethene, haloimine, halomethylenephosphine, haloiminophosphine, halodiazene, halodiphosphene and halocyclopropane
Source: Data Brief. 2019 Nov 2;27:104738. doi: 10.1016/j.dib.2019.104738 (PMC6861602; doi:10.1016/j.dib.2019.104738)
Supplement: Multimedia component 3 [file mmc3.zip › CCC/B3LYP/HICCCClH.out]

Q-Chem Developer Version!
                  Welcome to Q-Chem
     A Quantum Leap Into The Future Of Chemistry


 Q-Chem 5.1, Q-Chem, Inc., Pleasanton, CA (2018)

 Yihan Shao,  Zhengting Gan,  E. Epifanovsky,  A. T. B. Gilbert,  M. Wormit,  
 J. Kussmann,  A. W. Lange,  A. Behn,  Jia Deng,  Xintian Feng,  D. Ghosh,  
 M. Goldey,  P. R. Horn,  L. D. Jacobson,  I. Kaliman,  T. Kus,  A. Landau,  
 Jie Liu,  E. I. Proynov,  R. M. Richard,  R. P. Steele,  E. J. Sundstrom,  
 H. L. Woodcock III,  P. M. Zimmerman,  D. Zuev,  B. Albrecht,  E. Alguire,  
 S. A. Baeppler,  D. Barton,  Z. Benda,  Y. A. Bernard,  E. J. Berquist,  
 K. B. Bravaya,  H. Burton,  D. Casanova,  Chun-Min Chang,  Yunqing Chen,  
 A. Chien,  K. D. Closser,  M. P. Coons,  S. Coriani,  S. Dasgupta,  
 A. L. Dempwolff,  M. Diedenhofen,  Hainam Do,  R. G. Edgar,  Po-Tung Fang,  
 S. Faraji,  S. Fatehi,  Qingguo Feng,  K. D. Fenk,  J. Fosso-Tande,  
 Qinghui Ge,  A. Ghysels,  G. Gidofalvi,  J. Gomes,  J. Gonthier,  A. Gunina,  
 D. Hait,  M. W. D. Hanson-Heine,  P. H. P. Harbach,  A. W. Hauser,  
 J. E. Herr,  E. G. Hohenstein,  Z. C. Holden,  Kerwin Hui,  B. C. Huynh,  
 T.-C. Jagau,  Hyunjun Ji,  B. Kaduk,  K. Khistyaev,  Jaehoon Kim,  
 P. Klunzinger,  K. Koh,  D. Kosenkov,  L. Koulias,  T. Kowalczyk,  
 C. M. Krauter,  A. Kunitsa,  Ka Un Lao,  A. Laurent,  K. V. Lawler,  
 Joonho Lee,  D. Lefrancois,  S. Lehtola,  D. S. Levine,  Yi-Pei Li,  
 You-Sheng Lin,  Fenglai Liu,  E. Livshits,  A. Luenser,  P. Manohar,  
 E. Mansoor,  S. F. Manzer,  Shan-Ping Mao,  Yuezhi Mao,  N. Mardirossian,  
 A. V. Marenich,  T. Markovich,  L. A. Martinez-Martinez,  S. A. Maurer,  
 N. J. Mayhall,  S. C. McKenzie,  J.-M. Mewes,  A. F. Morrison,  
 J. W. Mullinax,  K. Nanda,  T. S. Nguyen-Beck,  R. Olivares-Amaya,  
 J. A. Parkhill,  T. M. Perrine,  F. Plasser,  P. Pokhilko,  S. Prager,  
 A. Prociuk,  E. Ramos,  D. R. Rehn,  F. Rob,  M. Schneider,  N. Sergueev,  
 S. M. Sharada,  S. Sharma,  D. W. Small,  T. Stauch,  T. Stein,  
 Yu-Chuan Su,  A. J. W. Thom,  A. Tkatchenko,  T. Tsuchimochi,  N. M. Tubman,  
 L. Vogt,  M. L. Vidal,  O. Vydrov,  M. A. Watson,  J. Wenzel,  
 M. de Wergifosse,  T. A. Wesolowski,  A. White,  J. Witte,  A. Yamada,  
 Jun Yang,  K. Yao,  S. Yeganeh,  S. R. Yost,  Zhi-Qiang You,  A. Zech,  
 Igor Ying Zhang,  Xing Zhang,  Yan Zhao,  Ying Zhu,  B. R. Brooks,  
 G. K. L. Chan,  C. J. Cramer,  M. S. Gordon,  W. J. Hehre,  A. Klamt,  
 M. W. Schmidt,  C. D. Sherrill,  D. G. Truhlar,  A. Aspuru-Guzik,  R. Baer,  
 A. T. Bell,  N. A. Besley,  Jeng-Da Chai,  A. E. DePrince, III,  
 R. A. DiStasio Jr.,  A. Dreuw,  B. D. Dunietz,  T. R. Furlani,  
 Chao-Ping Hsu,  Yousung Jung,  Jing Kong,  D. S. Lambrecht,  WanZhen Liang,  
 C. Ochsenfeld,  V. A. Rassolov,  L. V. Slipchenko,  J. E. Subotnik,  
 T. Van Voorhis,  J. M. Herbert,  A. I. Krylov,  P. M. W. Gill,  M. Head-Gordon

 Contributors to earlier versions of Q-Chem not listed above: 
 R. D. Adamson,  B. Austin,  J. Baker,  G. J. O. Beran,  K. Brandhorst,  
 S. T. Brown,  E. F. C. Byrd,  A. K. Chakraborty,  C.-L. Cheng,  
 Siu Hung Chien,  D. M. Chipman,  D. L. Crittenden,  H. Dachsel,  
 R. J. Doerksen,  A. D. Dutoi,  L. Fusti-Molnar,  W. A. Goddard III,  
 A. Golubeva-Zadorozhnaya,  S. R. Gwaltney,  G. Hawkins,  A. Heyden,  
 S. Hirata,  G. Kedziora,  F. J. Keil,  C. Kelley,  Jihan Kim,  R. A. King,  
 R. Z. Khaliullin,  P. P. Korambath,  W. Kurlancheek,  A. M. Lee,  M. S. Lee,  
 S. V. Levchenko,  Ching Yeh Lin,  D. Liotard,  R. C. Lochan,  I. Lotan,  
 P. E. Maslen,  N. Nair,  D. P. O'Neill,  D. Neuhauser,  E. Neuscamman,  
 C. M. Oana,  R. Olson,  B. Peters,  R. Peverati,  P. A. Pieniazek,  
 Y. M. Rhee,  J. Ritchie,  M. A. Rohrdanz,  E. Rosta,  N. J. Russ,  
 H. F. Schaefer III,  N. E. Schultz,  N. Shenvi,  A. C. Simmonett,  A. Sodt,  
 D. Stuck,  K. S. Thanthiriwatte,  V. Vanovschi,  Tao Wang,  A. Warshel,  
 C. F. Williams,  Q. Wu,  X. Xu,  W. Zhang

 Please cite Q-Chem as follows:
 Y. Shao et al., Mol. Phys. 113, 184-215 (2015)
 DOI: 10.1080/00268976.2014.952696

 Q-Chem 5.1.1 for Intel X86 EM64T Linux

 Parts of Q-Chem use Armadillo 8.300.2 (Tropical Shenanigans).
 http://arma.sourceforge.net/

 Q-Chem begins on Thu Oct 11 04:14:54 2018  

Host: 
0

     Scratch files written to /scratch/taweetham/qchem3231//
Input Ideriv = 2
Curr. Ideriv = -1
Max.  Ideriv = 2

Checking the input file for inconsistencies... 	...done.

--------------------------------------------------------------
User input:
--------------------------------------------------------------
$molecule
0 1
C 
C 1 CC 
C 2 CC 1 60.0
H 2 CH 1 ANG  3 pDHA
I 2 CI 1 ANG  3 mDHA
Cl 3 CCl 1 ANG  2 mDHA
H 3 CH 1 ANG  2 pDHA
H 1 CH 2 ANG  3 pDHA
H 1 CH 2 ANG  3 mDHA

CC=1.54
CH=1.09
CF=1.35
CCl=1.77
CBr=1.94
CI=2.14
ANG=118.0
pDHA=107.9
mDHA=-107.9
$end

$rem
   job_type	optimization
   basis	6-311++g**
   method	b3lyp
   mem_total	32000
$end

--------------------------------------------------------------
 ----------------------------------------------------------------
             Standard Nuclear Orientation (Angstroms)
    I     Atom           X                Y                Z
 ----------------------------------------------------------------
    1      C       1.2157005575     1.5155976639    -0.0427265747
    2      C       0.5240493192     0.2805185363     0.5637370377
    3      C       1.6296417265     0.1023931494    -0.4933990819
    4      H       0.7560712651     0.0195389755     1.5962850925
    5      I      -1.4956057846    -0.1256405506    -0.0155971130
    6      Cl      3.2002657406    -0.5137449010     0.0417776266
    7      H       1.3361373854    -0.2229323595    -1.4914564525
    8      H       0.6466529718     2.1295269628    -0.7408495303
    9      H       1.9073777509     2.0754228249     0.5867799377
 ----------------------------------------------------------------
 Molecular Point Group                 C1    NOp =  1
 Largest Abelian Subgroup              C1    NOp =  1
 Nuclear Repulsion Energy =   462.4052309898 hartrees
 There are       46 alpha and       46 beta electrons
 Requested basis set is 6-311++G(d,p)
 There are 75 shells and 186 basis functions

 Total QAlloc Memory Limit  32000 MB
 Mega-Array Size       188 MB
 MEM_STATIC part       192 MB
 A cutoff of  1.0D-11 yielded   2479 shell pairs
 There are     15816 function pairs (     17394 Cartesian)
 Smallest overlap matrix eigenvalue = 4.73E-05

 Scale SEOQF with 1.000000e-01/1.000000e-01/1.000000e-01

 Standard Electronic Orientation quadrupole field applied
 Nucleus-field energy     =     0.0000000127 hartrees
 Guess from superposition of atomic densities
 Warning:  Energy on first SCF cycle will be non-variational
 SAD guess density has 92.000000 electrons

 -----------------------------------------------------------------------
  General SCF calculation program by
  Eric Jon Sundstrom, Paul Horn, Yuezhi Mao, Dmitri Zuev, Alec White,
  David Stuck, Shaama M.S., Shane Yost, Joonho Lee, David Small,
  Daniel Levine, Susi Lehtola, Hugh Burton, Evgeny Epifanovsky
 -----------------------------------------------------------------------
 Exchange:     0.2000 Hartree-Fock + 0.0800 Slater + 0.7200 B88
 Correlation:  0.1900 VWN1RPA + 0.8100 LYP
 Using SG-1 standard quadrature grid
 A restricted SCF calculation will be
 performed using DIIS
 SCF converges when DIIS error is below 1.0e-08
 ---------------------------------------
  Cycle       Energy         DIIS error
 ---------------------------------------
    1   -7497.1761352779      3.92e-02  
    2   -7496.4160993699      3.33e-03  
    3   -7496.3764306244      4.39e-03  
    4   -7496.4619011964      6.93e-04  
    5   -7496.4638713430      2.88e-04  
    6   -7496.4642006210      7.37e-05  
    7   -7496.4642236152      1.54e-05  
    8   -7496.4642244289      3.90e-06  
    9   -7496.4642244867      1.67e-06  
   10   -7496.4642244961      3.53e-07  
   11   -7496.4642244966      1.12e-07  
   12   -7496.4642244967      1.85e-08  
   13   -7496.4642244966      2.42e-09  Convergence criterion met
 ---------------------------------------
 SCF time:   CPU 44.99s  wall 45.00s 
 SCF   energy in the final basis set =    -7496.4642244966
 Total energy in the final basis set =    -7496.4642244966

 --------------------------------------------------------------

                    Orbital Energies (a.u.)
 --------------------------------------------------------------

 Alpha MOs
 -- Occupied --
*******-176.305-165.708-165.706-165.706-101.561 -35.801 -31.294
-31.288 -31.288 -22.945 -22.943 -22.943 -22.939 -22.939 -10.264
-10.250 -10.214  -9.475  -7.240  -7.230  -7.229  -6.351  -4.763
 -4.748  -4.748  -2.028  -2.024  -2.024  -2.012  -2.011  -0.912
 -0.828  -0.681  -0.623  -0.599  -0.505  -0.495  -0.414  -0.388
 -0.379  -0.362  -0.319  -0.300  -0.270  -0.263
 -- Virtual --
 -0.058  -0.008   0.004   0.006   0.018   0.024   0.049   0.061
  0.068   0.076   0.085   0.088   0.105   0.107   0.113   0.120
  0.129   0.130   0.140   0.150   0.155   0.174   0.179   0.186
  0.204   0.213   0.230   0.249   0.262   0.262   0.268   0.272
  0.393   0.407   0.422   0.426   0.439   0.448   0.463   0.476
  0.487   0.498   0.524   0.533   0.553   0.586   0.604   0.606
  0.614   0.645   0.650   0.671   0.700   0.730   0.780   0.840
  0.865   0.895   0.919   0.944   0.982   1.038   1.088   1.230
  1.246   1.307   1.321   1.352   1.363   1.382   1.419   1.509
  1.532   1.568   1.623   1.649   1.667   1.725   1.748   1.776
  1.817   1.879   1.916   2.000   2.068   2.100   2.187   2.192
  2.211   2.301   2.303   2.426   2.454   2.511   2.574   2.584
  2.669   2.710   2.747   2.805   2.814   2.846   3.025   3.172
  3.382   3.412   3.706   3.979   3.997   4.066   4.088   4.146
  4.248   4.271   4.441   6.030   6.039   6.099   9.733  23.691
 23.715  23.833  25.867  25.915  26.400  27.885  28.366  28.373
 28.395  28.545  28.552  28.582  28.603  28.695 127.905 127.911
127.946 151.679 215.7171901.843
 --------------------------------------------------------------

          Ground-State Mulliken Net Atomic Charges

     Atom                 Charge (a.u.)
  ----------------------------------------
      1 C                    -0.455678
      2 C                    -0.337193
      3 C                    -0.024246
      4 H                     0.190347
      5 I                     0.053663
      6 Cl                    0.019404
      7 H                     0.239878
      8 H                     0.154189
      9 H                     0.159637
  ----------------------------------------
  Sum of atomic charges =     0.000000

 -----------------------------------------------------------------
                    Cartesian Multipole Moments
 -----------------------------------------------------------------
    Charge (ESU x 10^10)
                 0.0000
    Dipole Moment (Debye)
         X      -0.0788      Y       1.1835      Z      -0.0911
       Tot       1.1897
    Quadrupole Moments (Debye-Ang)
        XX     -64.2399     XY       2.3788     YY     -59.6793
        XZ       1.2798     YZ       0.1008     ZZ     -58.2883
    Octopole Moments (Debye-Ang^2)
       XXX     -81.0256    XXY      -2.2506    XYY     -16.4188
       YYY      -2.1672    XXZ       0.1390    XYZ       0.8709
       YYZ      -0.6918    XZZ     -16.2904    YZZ      -2.9141
       ZZZ       0.0971
    Hexadecapole Moments (Debye-Ang^3)
      XXXX   -1414.5019   XXXY       6.2704   XXYY    -270.1113
      XYYY      10.4766   YYYY    -206.9069   XXXZ      25.1429
      XXYZ       2.5307   XYYZ       4.4490   YYYZ      -1.1592
      XXZZ    -256.8158   XYZZ       0.6707   YYZZ     -55.2339
      XZZZ       2.2949   YZZZ       0.5742   ZZZZ    -111.7584
 -----------------------------------------------------------------
 Calculating analytic gradient of the SCF energy
 Gradient of SCF Energy
            1           2           3           4           5           6
    1   0.0017809  -0.0259467   0.0229268   0.0032386   0.0044354  -0.0015471
    2   0.0183656  -0.0102111  -0.0205604   0.0000387   0.0012051   0.0027549
    3  -0.0003028   0.0146119  -0.0139535   0.0059442  -0.0014515   0.0015513
            7           8           9
    1  -0.0045777  -0.0028971   0.0025869
    2   0.0003906   0.0039074   0.0041092
    3  -0.0058244  -0.0013314   0.0007561
 Max gradient component =       2.595E-02
 RMS gradient           =       9.927E-03
 Gradient time:  CPU 11.80 s  wall 11.81 s
 Geometry Optimization Parameters
   NAtoms,    NIC,     NZ,  NCons,   NDum,   NFix, NCnnct, MaxDiis
        9      69       9       0       0       0       0       0


** GEOMETRY OPTIMIZATION IN DELOCALIZED INTERNAL COORDINATES **
   Searching for a Minimum

   Optimization Cycle:   1

                       Coordinates (Angstroms)
     ATOM                X               Y               Z
      1  C         1.2157005575    1.5155976639   -0.0427265747
      2  C         0.5240493192    0.2805185363    0.5637370377
      3  C         1.6296417265    0.1023931494   -0.4933990819
      4  H         0.7560712651    0.0195389755    1.5962850925
      5  I        -1.4956057846   -0.1256405506   -0.0155971130
      6  Cl        3.2002657406   -0.5137449010    0.0417776266
      7  H         1.3361373854   -0.2229323595   -1.4914564525
      8  H         0.6466529718    2.1295269628   -0.7408495303
      9  H         1.9073777509    2.0754228249    0.5867799377
   Point Group: c1    Number of degrees of freedom:    21


   Energy is  -7496.464224497


 Attempting to Generate Delocalized Internal Coordinates

 21 Hessian modes will be used to form the next step
  Hessian Eigenvalues:
     0.015566    0.020947    0.022466    0.023621    0.030130    0.032042
     0.080386    0.082571    0.090112    0.091755    0.108095    0.110244
     0.127284    0.252960    0.257000    0.285189    0.286300    0.348126
     0.348126    0.348126    0.348126

 Minimum Search - Taking Simple RFO Step
 Searching for Lamda that Minimizes Along All modes
 Value Taken    Lamda =  -0.00393865
 Step Taken.  Stepsize is  0.152210

                             Maximum     Tolerance    Cnvgd?
         Gradient           0.018326      0.000300      NO
         Displacement       0.079125      0.001200      NO
         Energy change     *********      0.000001      NO


 New Cartesian Coordinates Obtained by Inverse Iteration

 Displacement from previous Coordinates is:  0.126921
 ----------------------------------------------------------------
             Standard Nuclear Orientation (Angstroms)
    I     Atom           X                Y                Z
 ----------------------------------------------------------------
    1      C       1.2145263138     1.5106635761    -0.0436097462
    2      C       0.5373780250     0.2925321049     0.5485821259
    3      C       1.6210953447     0.1244649251    -0.4840034568
    4      H       0.7666665501     0.0201300977     1.5688385888
    5      I      -1.5070832819    -0.1330394253     0.0016591458
    6      Cl      3.1885230782    -0.5170415974     0.0421474284
    7      H       1.3425773840    -0.2111899172    -1.4722723692
    8      H       0.6630711852     2.1141687284    -0.7544374140
    9      H       1.8935363332     2.0599918093     0.5976466394
 ----------------------------------------------------------------
 Molecular Point Group                 C1    NOp =  1
 Largest Abelian Subgroup              C1    NOp =  1
 Nuclear Repulsion Energy =   462.6390658142 hartrees
 There are       46 alpha and       46 beta electrons
 Applying Cartesian multipole field
    Component          Value
    ---------          -----
     (2,0,0)        1.00000E-11
     (0,2,0)        2.00000E-11
     (0,0,2)       -3.00000E-11
 Nucleus-field energy     =     0.0000000127 hartrees
 Requested basis set is 6-311++G(d,p)
 There are 75 shells and 186 basis functions
 A cutoff of  1.0D-11 yielded   2477 shell pairs
 There are     15810 function pairs (     17388 Cartesian)
 Smallest overlap matrix eigenvalue = 4.22E-05
 Guess MOs from SCF MO coefficient file

 -----------------------------------------------------------------------
  General SCF calculation program by
  Eric Jon Sundstrom, Paul Horn, Yuezhi Mao, Dmitri Zuev, Alec White,
  David Stuck, Shaama M.S., Shane Yost, Joonho Lee, David Small,
  Daniel Levine, Susi Lehtola, Hugh Burton, Evgeny Epifanovsky
 -----------------------------------------------------------------------
 Exchange:     0.2000 Hartree-Fock + 0.0800 Slater + 0.7200 B88
 Correlation:  0.1900 VWN1RPA + 0.8100 LYP
 Using SG-1 standard quadrature grid
 A restricted SCF calculation will be
 performed using DIIS
 SCF converges when DIIS error is below 1.0e-08
 ---------------------------------------
  Cycle       Energy         DIIS error
 ---------------------------------------
    1   -7496.4658695079      4.73e-04  
    2   -7496.4666047856      1.80e-04  
    3   -7496.4665790023      1.92e-04  
    4   -7496.4667393669      3.39e-05  
    5   -7496.4667442490      8.42e-06  
    6   -7496.4667444870      3.03e-06  
    7   -7496.4667445243      7.19e-07  
    8   -7496.4667445262      2.13e-07  
    9   -7496.4667445264      6.62e-08  
   10   -7496.4667445263      8.34e-09  Convergence criterion met
 ---------------------------------------
 SCF time:   CPU 35.98s  wall 36.00s 
 SCF   energy in the final basis set =    -7496.4667445263
 Total energy in the final basis set =    -7496.4667445263

 --------------------------------------------------------------

                    Orbital Energies (a.u.)
 --------------------------------------------------------------

 Alpha MOs
 -- Occupied --
*******-176.304-165.708-165.706-165.706-101.560 -35.801 -31.294
-31.288 -31.288 -22.944 -22.943 -22.943 -22.939 -22.939 -10.261
-10.248 -10.211  -9.474  -7.239  -7.229  -7.228  -6.350  -4.762
 -4.748  -4.747  -2.028  -2.023  -2.023  -2.011  -2.011  -0.922
 -0.832  -0.680  -0.625  -0.603  -0.510  -0.499  -0.414  -0.390
 -0.380  -0.362  -0.319  -0.301  -0.271  -0.264
 -- Virtual --
 -0.061  -0.008   0.004   0.007   0.018   0.025   0.050   0.064
  0.069   0.076   0.086   0.089   0.106   0.108   0.113   0.120
  0.129   0.130   0.141   0.153   0.156   0.175   0.181   0.189
  0.205   0.215   0.232   0.250   0.262   0.269   0.275   0.278
  0.393   0.407   0.422   0.427   0.438   0.448   0.464   0.477
  0.485   0.498   0.520   0.532   0.556   0.592   0.605   0.610
  0.621   0.649   0.655   0.669   0.702   0.728   0.779   0.841
  0.866   0.897   0.922   0.948   0.989   1.039   1.089   1.230
  1.245   1.311   1.328   1.356   1.370   1.387   1.430   1.514
  1.532   1.572   1.630   1.651   1.672   1.736   1.758   1.791
  1.829   1.897   1.932   2.016   2.076   2.117   2.205   2.207
  2.212   2.305   2.308   2.438   2.460   2.526   2.579   2.606
  2.668   2.718   2.765   2.830   2.838   2.864   3.044   3.200
  3.429   3.450   3.723   3.979   3.997   4.067   4.095   4.167
  4.253   4.298   4.436   6.030   6.039   6.096   9.734  23.726
 23.772  23.865  25.868  25.919  26.405  27.881  28.366  28.373
 28.393  28.545  28.552  28.582  28.603  28.694 127.905 127.911
127.945 151.676 215.7191901.839
 --------------------------------------------------------------

          Ground-State Mulliken Net Atomic Charges

     Atom                 Charge (a.u.)
  ----------------------------------------
      1 C                    -0.467011
      2 C                    -0.323254
      3 C                    -0.020382
      4 H                     0.189020
      5 I                     0.045540
      6 Cl                    0.020393
      7 H                     0.239731
      8 H                     0.156214
      9 H                     0.159749
  ----------------------------------------
  Sum of atomic charges =     0.000000

 -----------------------------------------------------------------
                    Cartesian Multipole Moments
 -----------------------------------------------------------------
    Charge (ESU x 10^10)
                 0.0000
    Dipole Moment (Debye)
         X      -0.0526      Y       1.2240      Z      -0.1071
       Tot       1.2298
    Quadrupole Moments (Debye-Ang)
        XX     -64.3127     XY       2.4551     YY     -59.5871
        XZ       1.2150     YZ       0.0613     ZZ     -58.2942
    Octopole Moments (Debye-Ang^2)
       XXX     -80.1429    XXY      -2.1493    XYY     -15.8266
       YYY      -1.7557    XXZ      -0.2584    XYZ       0.8350
       YYZ      -1.1838    XZZ     -15.6354    YZZ      -2.5413
       ZZZ      -1.4161
    Hexadecapole Moments (Debye-Ang^3)
      XXXX   -1415.8150   XXXY       5.2086   XXYY    -269.6766
      XYYY       9.0161   YYYY    -206.6443   XXXZ      25.7083
      XXYZ       2.5254   XYYZ       4.9879   YYYZ      -0.8142
      XXZZ    -256.7658   XYZZ       0.4739   YYZZ     -54.5688
      XZZZ       4.0833   YZZZ       0.8359   ZZZZ    -110.7276
 -----------------------------------------------------------------
 Calculating analytic gradient of the SCF energy
 Gradient of SCF Energy
            1           2           3           4           5           6
    1   0.0001738  -0.0082249   0.0092796   0.0023448   0.0014572  -0.0023483
    2   0.0049340  -0.0030017  -0.0060345   0.0004090   0.0005006   0.0022314
    3  -0.0003790   0.0072552  -0.0056803  -0.0003841  -0.0016266   0.0005856
            7           8           9
    1  -0.0022039  -0.0005846   0.0001062
    2   0.0008215  -0.0000247   0.0001643
    3   0.0005985   0.0001850  -0.0005543
 Max gradient component =       9.280E-03
 RMS gradient           =       3.532E-03
 Gradient time:  CPU 11.82 s  wall 11.83 s
 Geometry Optimization Parameters
   NAtoms,    NIC,     NZ,  NCons,   NDum,   NFix, NCnnct, MaxDiis
        9      69       9       0       0       0       0       0

 Cartesian Hessian Update
 Hessian Updated using BFGS Update


** GEOMETRY OPTIMIZATION IN DELOCALIZED INTERNAL COORDINATES **
   Searching for a Minimum

   Optimization Cycle:   2

                       Coordinates (Angstroms)
     ATOM                X               Y               Z
      1  C         1.2145263138    1.5106635761   -0.0436097462
      2  C         0.5373780250    0.2925321049    0.5485821259
      3  C         1.6210953447    0.1244649251   -0.4840034568
      4  H         0.7666665501    0.0201300977    1.5688385888
      5  I        -1.5070832819   -0.1330394253    0.0016591458
      6  Cl        3.1885230782   -0.5170415974    0.0421474284
      7  H         1.3425773840   -0.2111899172   -1.4722723692
      8  H         0.6630711852    2.1141687284   -0.7544374140
      9  H         1.8935363332    2.0599918093    0.5976466394
   Point Group: c1    Number of degrees of freedom:    21


   Energy is  -7496.466744526

 Hessian Updated using BFGS Update

 19 Hessian modes will be used to form the next step
  Hessian Eigenvalues:
     0.015815    0.020974    0.022461    0.023419    0.030030    0.031958
     0.075087    0.080405    0.089973    0.091938    0.097813    0.109175
     0.126851    0.246824    0.253078    0.257263    0.293307    0.348115
     0.362253

 Minimum Search - Taking Simple RFO Step
 Searching for Lamda that Minimizes Along All modes
 Value Taken    Lamda =  -0.00071674
 Step Taken.  Stepsize is  0.099243

                             Maximum     Tolerance    Cnvgd?
         Gradient           0.006192      0.000300      NO
         Displacement       0.055122      0.001200      NO
         Energy change     -0.002520      0.000001      NO


 New Cartesian Coordinates Obtained by Inverse Iteration

 Displacement from previous Coordinates is:  0.092085
 ----------------------------------------------------------------
             Standard Nuclear Orientation (Angstroms)
    I     Atom           X                Y                Z
 ----------------------------------------------------------------
    1      C       1.2147839820     1.5093844151    -0.0453215405
    2      C       0.5421542171     0.2967139866     0.5381076431
    3      C       1.6176083547     0.1315327715    -0.4813463192
    4      H       0.7573121441     0.0286109613     1.5617789859
    5      I      -1.5167181954    -0.1438937112     0.0261131042
    6      Cl      3.1871952497    -0.5303424148     0.0373302230
    7      H       1.3612134069    -0.2006960188    -1.4762599041
    8      H       0.6741451936     2.1121774036    -0.7640443122
    9      H       1.8825965797     2.0571929082     0.6081930618
 ----------------------------------------------------------------
 Molecular Point Group                 C1    NOp =  1
 Largest Abelian Subgroup              C1    NOp =  1
 Nuclear Repulsion Energy =   461.8108753690 hartrees
 There are       46 alpha and       46 beta electrons
 Applying Cartesian multipole field
    Component          Value
    ---------          -----
     (2,0,0)        1.00000E-11
     (0,2,0)        2.00000E-11
     (0,0,2)       -3.00000E-11
 Nucleus-field energy     =     0.0000000128 hartrees
 Requested basis set is 6-311++G(d,p)
 There are 75 shells and 186 basis functions
 A cutoff of  1.0D-11 yielded   2478 shell pairs
 There are     15813 function pairs (     17391 Cartesian)
 Smallest overlap matrix eigenvalue = 4.04E-05
 Guess MOs from SCF MO coefficient file

 -----------------------------------------------------------------------
  General SCF calculation program by
  Eric Jon Sundstrom, Paul Horn, Yuezhi Mao, Dmitri Zuev, Alec White,
  David Stuck, Shaama M.S., Shane Yost, Joonho Lee, David Small,
  Daniel Levine, Susi Lehtola, Hugh Burton, Evgeny Epifanovsky
 -----------------------------------------------------------------------
 Exchange:     0.2000 Hartree-Fock + 0.0800 Slater + 0.7200 B88
 Correlation:  0.1900 VWN1RPA + 0.8100 LYP
 Using SG-1 standard quadrature grid
 A restricted SCF calculation will be
 performed using DIIS
 SCF converges when DIIS error is below 1.0e-08
 ---------------------------------------
  Cycle       Energy         DIIS error
 ---------------------------------------
    1   -7496.4668086069      2.64e-04  
    2   -7496.4671371260      5.58e-05  
    3   -7496.4671374390      5.70e-05  
    4   -7496.4671507239      1.71e-05  
    5   -7496.4671521294      3.78e-06  
    6   -7496.4671521750      1.47e-06  
    7   -7496.4671521842      3.94e-07  
    8   -7496.4671521849      7.63e-08  
    9   -7496.4671521850      3.83e-08  
   10   -7496.4671521849      4.51e-09  Convergence criterion met
 ---------------------------------------
 SCF time:   CPU 36.05s  wall 36.00s 
 SCF   energy in the final basis set =    -7496.4671521849
 Total energy in the final basis set =    -7496.4671521849

 --------------------------------------------------------------

                    Orbital Energies (a.u.)
 --------------------------------------------------------------

 Alpha MOs
 -- Occupied --
*******-176.304-165.708-165.705-165.705-101.559 -35.800 -31.293
-31.287 -31.287 -22.944 -22.942 -22.942 -22.938 -22.938 -10.261
-10.248 -10.211  -9.473  -7.238  -7.228  -7.228  -6.349  -4.762
 -4.747  -4.747  -2.027  -2.023  -2.023  -2.010  -2.010  -0.926
 -0.832  -0.680  -0.626  -0.604  -0.513  -0.501  -0.413  -0.391
 -0.380  -0.362  -0.319  -0.302  -0.271  -0.265
 -- Virtual --
 -0.063  -0.010   0.003   0.007   0.018   0.025   0.050   0.065
  0.070   0.075   0.086   0.089   0.106   0.108   0.112   0.121
  0.129   0.130   0.141   0.154   0.156   0.176   0.182   0.191
  0.203   0.215   0.233   0.250   0.262   0.269   0.277   0.280
  0.394   0.407   0.424   0.428   0.438   0.448   0.465   0.478
  0.484   0.499   0.521   0.531   0.557   0.594   0.605   0.611
  0.624   0.650   0.654   0.668   0.702   0.725   0.778   0.843
  0.867   0.896   0.922   0.947   0.991   1.040   1.088   1.230
  1.245   1.312   1.325   1.358   1.369   1.389   1.434   1.513
  1.533   1.572   1.629   1.650   1.677   1.735   1.760   1.798
  1.834   1.904   1.937   2.020   2.072   2.123   2.203   2.210
  2.219   2.307   2.310   2.437   2.459   2.530   2.576   2.608
  2.669   2.717   2.773   2.836   2.844   2.872   3.046   3.205
  3.443   3.463   3.724   3.979   3.997   4.066   4.094   4.168
  4.253   4.306   4.434   6.030   6.039   6.093   9.733  23.730
 23.799  23.876  25.868  25.919  26.403  27.879  28.366  28.373
 28.392  28.545  28.552  28.582  28.603  28.693 127.905 127.911
127.944 151.674 215.7171901.837
 --------------------------------------------------------------

          Ground-State Mulliken Net Atomic Charges

     Atom                 Charge (a.u.)
  ----------------------------------------
      1 C                    -0.473271
      2 C                    -0.321565
      3 C                    -0.011296
      4 H                     0.189023
      5 I                     0.041814
      6 Cl                    0.018897
      7 H                     0.239308
      8 H                     0.157276
      9 H                     0.159814
  ----------------------------------------
  Sum of atomic charges =     0.000000

 -----------------------------------------------------------------
                    Cartesian Multipole Moments
 -----------------------------------------------------------------
    Charge (ESU x 10^10)
                 0.0000
    Dipole Moment (Debye)
         X      -0.0493      Y       1.2709      Z      -0.1183
       Tot       1.2773
    Quadrupole Moments (Debye-Ang)
        XX     -64.4577     XY       2.5343     YY     -59.5522
        XZ       1.1159     YZ       0.0580     ZZ     -58.2554
    Octopole Moments (Debye-Ang^2)
       XXX     -79.9814    XXY      -1.7716    XYY     -15.5270
       YYY      -0.3803    XXZ      -0.7815    XYZ       0.8553
       YYZ      -1.7682    XZZ     -15.1623    YZZ      -1.9326
       ZZZ      -3.2827
    Hexadecapole Moments (Debye-Ang^3)
      XXXX   -1422.1047   XXXY       5.3922   XXYY    -270.5038
      XYYY       8.9315   YYYY    -207.9927   XXXZ      28.2769
      XXYZ       2.5490   XYYZ       6.3263   YYYZ      -0.4799
      XXZZ    -257.7852   XYZZ       0.6052   YYZZ     -54.5848
      XZZZ       7.7395   YZZZ       1.1801   ZZZZ    -110.2767
 -----------------------------------------------------------------
 Calculating analytic gradient of the SCF energy
 Gradient of SCF Energy
            1           2           3           4           5           6
    1  -0.0005986   0.0004297   0.0008434   0.0008139   0.0003830  -0.0009991
    2  -0.0019013   0.0000505   0.0008411   0.0004321   0.0003060   0.0009301
    3  -0.0005925   0.0014251  -0.0001196  -0.0004722  -0.0008749   0.0000839
            7           8           9
    1  -0.0002997  -0.0002445  -0.0003280
    2   0.0003799  -0.0006019  -0.0004365
    3   0.0005353   0.0002016  -0.0001868
 Max gradient component =       1.901E-03
 RMS gradient           =       7.003E-04
 Gradient time:  CPU 11.84 s  wall 11.85 s
 Geometry Optimization Parameters
   NAtoms,    NIC,     NZ,  NCons,   NDum,   NFix, NCnnct, MaxDiis
        9      69       9       0       0       0       0       0

 Cartesian Hessian Update
 Hessian Updated using BFGS Update


** GEOMETRY OPTIMIZATION IN DELOCALIZED INTERNAL COORDINATES **
   Searching for a Minimum

   Optimization Cycle:   3

                       Coordinates (Angstroms)
     ATOM                X               Y               Z
      1  C         1.2147839820    1.5093844151   -0.0453215405
      2  C         0.5421542171    0.2967139866    0.5381076431
      3  C         1.6176083547    0.1315327715   -0.4813463192
      4  H         0.7573121441    0.0286109613    1.5617789859
      5  I        -1.5167181954   -0.1438937112    0.0261131042
      6  Cl        3.1871952497   -0.5303424148    0.0373302230
      7  H         1.3612134069   -0.2006960188   -1.4762599041
      8  H         0.6741451936    2.1121774036   -0.7640443122
      9  H         1.8825965797    2.0571929082    0.6081930618
   Point Group: c1    Number of degrees of freedom:    21


   Energy is  -7496.467152185

 Hessian Updated using BFGS Update

 20 Hessian modes will be used to form the next step
  Hessian Eigenvalues:
     0.015820    0.020968    0.022313    0.023237    0.029292    0.032186
     0.060521    0.080509    0.089339    0.091696    0.092345    0.108843
     0.126440    0.251199    0.256613    0.272574    0.317061    0.348114
     0.348259    0.368931

 Minimum Search - Taking Simple RFO Step
 Searching for Lamda that Minimizes Along All modes
 Value Taken    Lamda =  -0.00009931
 Step Taken.  Stepsize is  0.040155

                             Maximum     Tolerance    Cnvgd?
         Gradient           0.002916      0.000300      NO
         Displacement       0.026386      0.001200      NO
         Energy change     -0.000408      0.000001      NO


 New Cartesian Coordinates Obtained by Inverse Iteration

 Displacement from previous Coordinates is:  0.050138
 ----------------------------------------------------------------
             Standard Nuclear Orientation (Angstroms)
    I     Atom           X                Y                Z
 ----------------------------------------------------------------
    1      C       1.2162735320     1.5138841673    -0.0456359455
    2      C       0.5406937880     0.2996550896     0.5344263406
    3      C       1.6165754392     0.1331998549    -0.4813640042
    4      H       0.7505563255     0.0289901520     1.5588555556
    5      I      -1.5209604365    -0.1573903453     0.0374030215
    6      Cl      3.1862777506    -0.5386947302     0.0359423226
    7      H       1.3663465838    -0.1993250795    -1.4782461890
    8      H       0.6827001083     2.1191387638    -0.7682486840
    9      H       1.8818278414     2.0612224290     0.6114185245
 ----------------------------------------------------------------
 Molecular Point Group                 C1    NOp =  1
 Largest Abelian Subgroup              C1    NOp =  1
 Nuclear Repulsion Energy =   461.0462405130 hartrees
 There are       46 alpha and       46 beta electrons
 Applying Cartesian multipole field
    Component          Value
    ---------          -----
     (2,0,0)        1.00000E-11
     (0,2,0)        2.00000E-11
     (0,0,2)       -3.00000E-11
 Nucleus-field energy     =     0.0000000129 hartrees
 Requested basis set is 6-311++G(d,p)
 There are 75 shells and 186 basis functions
 A cutoff of  1.0D-11 yielded   2472 shell pairs
 There are     15786 function pairs (     17364 Cartesian)
 Smallest overlap matrix eigenvalue = 4.05E-05
 Guess MOs from SCF MO coefficient file

 -----------------------------------------------------------------------
  General SCF calculation program by
  Eric Jon Sundstrom, Paul Horn, Yuezhi Mao, Dmitri Zuev, Alec White,
  David Stuck, Shaama M.S., Shane Yost, Joonho Lee, David Small,
  Daniel Levine, Susi Lehtola, Hugh Burton, Evgeny Epifanovsky
 -----------------------------------------------------------------------
 Exchange:     0.2000 Hartree-Fock + 0.0800 Slater + 0.7200 B88
 Correlation:  0.1900 VWN1RPA + 0.8100 LYP
 Using SG-1 standard quadrature grid
 A restricted SCF calculation will be
 performed using DIIS
 SCF converges when DIIS error is below 1.0e-08
 ---------------------------------------
  Cycle       Energy         DIIS error
 ---------------------------------------
    1   -7496.4671526520      1.04e-04  
    2   -7496.4672124712      2.60e-05  
    3   -7496.4672113136      3.19e-05  
    4   -7496.4672159868      6.80e-06  
    5   -7496.4672161985      1.78e-06  
    6   -7496.4672162110      7.97e-07  
    7   -7496.4672162136      1.05e-07  
    8   -7496.4672162135      4.09e-08  
    9   -7496.4672162135      1.23e-08  
   10   -7496.4672162137      2.29e-09  Convergence criterion met
 ---------------------------------------
 SCF time:   CPU 35.99s  wall 36.00s 
 SCF   energy in the final basis set =    -7496.4672162137
 Total energy in the final basis set =    -7496.4672162137

 --------------------------------------------------------------

                    Orbital Energies (a.u.)
 --------------------------------------------------------------

 Alpha MOs
 -- Occupied --
*******-176.304-165.707-165.705-165.705-101.559 -35.800 -31.293
-31.287 -31.287 -22.944 -22.942 -22.942 -22.938 -22.938 -10.261
-10.248 -10.212  -9.473  -7.238  -7.228  -7.227  -6.349  -4.761
 -4.747  -4.747  -2.027  -2.023  -2.022  -2.010  -2.010  -0.926
 -0.832  -0.680  -0.626  -0.604  -0.513  -0.501  -0.412  -0.391
 -0.379  -0.361  -0.318  -0.302  -0.271  -0.265
 -- Virtual --
 -0.063  -0.010   0.003   0.007   0.018   0.025   0.050   0.064
  0.070   0.075   0.086   0.089   0.106   0.108   0.112   0.120
  0.129   0.130   0.141   0.154   0.156   0.176   0.182   0.191
  0.202   0.215   0.232   0.250   0.261   0.269   0.276   0.280
  0.395   0.407   0.425   0.429   0.439   0.448   0.464   0.478
  0.483   0.498   0.521   0.531   0.556   0.594   0.604   0.610
  0.624   0.649   0.654   0.668   0.701   0.723   0.778   0.843
  0.867   0.896   0.922   0.946   0.992   1.040   1.088   1.229
  1.242   1.311   1.323   1.358   1.370   1.389   1.434   1.513
  1.531   1.571   1.628   1.649   1.678   1.734   1.760   1.796
  1.832   1.905   1.937   2.018   2.071   2.124   2.203   2.209
  2.218   2.307   2.310   2.436   2.458   2.529   2.575   2.606
  2.669   2.716   2.773   2.835   2.843   2.871   3.044   3.202
  3.439   3.461   3.721   3.979   3.997   4.066   4.093   4.166
  4.252   4.305   4.434   6.029   6.039   6.092   9.732  23.727
 23.800  23.873  25.867  25.919  26.400  27.878  28.366  28.373
 28.391  28.545  28.552  28.582  28.603  28.693 127.905 127.911
127.943 151.673 215.7161901.836
 --------------------------------------------------------------

          Ground-State Mulliken Net Atomic Charges

     Atom                 Charge (a.u.)
  ----------------------------------------
      1 C                    -0.474015
      2 C                    -0.320899
      3 C                    -0.008725
      4 H                     0.188546
      5 I                     0.040878
      6 Cl                    0.018180
      7 H                     0.238833
      8 H                     0.157288
      9 H                     0.159913
  ----------------------------------------
  Sum of atomic charges =     0.000000

 -----------------------------------------------------------------
                    Cartesian Multipole Moments
 -----------------------------------------------------------------
    Charge (ESU x 10^10)
                 0.0000
    Dipole Moment (Debye)
         X      -0.0507      Y       1.2895      Z      -0.1253
       Tot       1.2966
    Quadrupole Moments (Debye-Ang)
        XX     -64.5155     XY       2.5948     YY     -59.5162
        XZ       1.0742     YZ       0.0523     ZZ     -58.2656
    Octopole Moments (Debye-Ang^2)
       XXX     -79.8311    XXY      -1.4022    XYY     -15.3785
       YYY       1.0586    XXZ      -1.0034    XYZ       0.8528
       YYZ      -2.0740    XZZ     -14.9901    YZZ      -1.4532
       ZZZ      -4.1832
    Hexadecapole Moments (Debye-Ang^3)
      XXXX   -1424.7645   XXXY       4.8089   XXYY    -270.8787
      XYYY       8.0512   YYYY    -209.8136   XXXZ      29.5258
      XXYZ       2.6156   XYYZ       6.9508   YYYZ      -0.3316
      XXZZ    -258.2982   XYZZ       0.2814   YYZZ     -54.8837
      XZZZ       9.4209   YZZZ       1.3674   ZZZZ    -110.3276
 -----------------------------------------------------------------
 Calculating analytic gradient of the SCF energy
 Gradient of SCF Energy
            1           2           3           4           5           6
    1  -0.0003915   0.0010172  -0.0005751   0.0001312  -0.0000619  -0.0000175
    2  -0.0008824   0.0000490   0.0010750  -0.0000161  -0.0000825   0.0002462
    3  -0.0003844   0.0007325   0.0002661  -0.0002032  -0.0005513   0.0000072
            7           8           9
    1   0.0001772  -0.0000946  -0.0001849
    2  -0.0001194  -0.0002271  -0.0000427
    3   0.0002175  -0.0000045  -0.0000800
 Max gradient component =       1.075E-03
 RMS gradient           =       4.234E-04
 Gradient time:  CPU 11.77 s  wall 11.77 s
 Geometry Optimization Parameters
   NAtoms,    NIC,     NZ,  NCons,   NDum,   NFix, NCnnct, MaxDiis
        9      69       9       0       0       0       0       0

 Cartesian Hessian Update
 Hessian Updated using BFGS Update


** GEOMETRY OPTIMIZATION IN DELOCALIZED INTERNAL COORDINATES **
   Searching for a Minimum

   Optimization Cycle:   4

                       Coordinates (Angstroms)
     ATOM                X               Y               Z
      1  C         1.2162735320    1.5138841673   -0.0456359455
      2  C         0.5406937880    0.2996550896    0.5344263406
      3  C         1.6165754392    0.1331998549   -0.4813640042
      4  H         0.7505563255    0.0289901520    1.5588555556
      5  I        -1.5209604365   -0.1573903453    0.0374030215
      6  Cl        3.1862777506   -0.5386947302    0.0359423226
      7  H         1.3663465838   -0.1993250795   -1.4782461890
      8  H         0.6827001083    2.1191387638   -0.7682486840
      9  H         1.8818278414    2.0612224290    0.6114185245
   Point Group: c1    Number of degrees of freedom:    21


   Energy is  -7496.467216214

 Hessian Updated using BFGS Update

 21 Hessian modes will be used to form the next step
  Hessian Eigenvalues:
     0.015865    0.020464    0.021112    0.022748    0.028634    0.032238
     0.055565    0.080422    0.086101    0.090664    0.092911    0.109002
     0.126302    0.253756    0.256667    0.269559    0.293701    0.348111
     0.348126    0.348241    0.359234

 Minimum Search - Taking Simple RFO Step
 Searching for Lamda that Minimizes Along All modes
 Value Taken    Lamda =  -0.00002462
 Step Taken.  Stepsize is  0.024948

                             Maximum     Tolerance    Cnvgd?
         Gradient           0.000969      0.000300      NO
         Displacement       0.013240      0.001200      NO
         Energy change     -0.000064      0.000001      NO


 New Cartesian Coordinates Obtained by Inverse Iteration

 Displacement from previous Coordinates is:  0.030301
 ----------------------------------------------------------------
             Standard Nuclear Orientation (Angstroms)
    I     Atom           X                Y                Z
 ----------------------------------------------------------------
    1      C       1.2172971257     1.5154271940    -0.0462581521
    2      C       0.5391436985     0.3005242779     0.5312682921
    3      C       1.6167892875     0.1326602090    -0.4824832407
    4      H       0.7468688354     0.0316407926     1.5568533855
    5      I      -1.5228830236    -0.1643570742     0.0457543385
    6      Cl      3.1853956018    -0.5430358721     0.0369281091
    7      H       1.3701207570    -0.1967501788    -1.4815278703
    8      H       0.6868151806     2.1226002665    -0.7699128804
    9      H       1.8807434695     2.0619706867     0.6139289605
 ----------------------------------------------------------------
 Molecular Point Group                 C1    NOp =  1
 Largest Abelian Subgroup              C1    NOp =  1
 Nuclear Repulsion Energy =   460.7286179529 hartrees
 There are       46 alpha and       46 beta electrons
 Applying Cartesian multipole field
    Component          Value
    ---------          -----
     (2,0,0)        1.00000E-11
     (0,2,0)        2.00000E-11
     (0,0,2)       -3.00000E-11
 Nucleus-field energy     =     0.0000000129 hartrees
 Requested basis set is 6-311++G(d,p)
 There are 75 shells and 186 basis functions
 A cutoff of  1.0D-11 yielded   2471 shell pairs
 There are     15783 function pairs (     17361 Cartesian)
 Smallest overlap matrix eigenvalue = 4.07E-05
 Guess MOs from SCF MO coefficient file

 -----------------------------------------------------------------------
  General SCF calculation program by
  Eric Jon Sundstrom, Paul Horn, Yuezhi Mao, Dmitri Zuev, Alec White,
  David Stuck, Shaama M.S., Shane Yost, Joonho Lee, David Small,
  Daniel Levine, Susi Lehtola, Hugh Burton, Evgeny Epifanovsky
 -----------------------------------------------------------------------
 Exchange:     0.2000 Hartree-Fock + 0.0800 Slater + 0.7200 B88
 Correlation:  0.1900 VWN1RPA + 0.8100 LYP
 Using SG-1 standard quadrature grid
 A restricted SCF calculation will be
 performed using DIIS
 SCF converges when DIIS error is below 1.0e-08
 ---------------------------------------
  Cycle       Energy         DIIS error
 ---------------------------------------
    1   -7496.4672083180      6.37e-05  
    2   -7496.4672295383      1.59e-05  
    3   -7496.4672293562      1.80e-05  
    4   -7496.4672308271      3.89e-06  
    5   -7496.4672308944      1.12e-06  
    6   -7496.4672308990      5.47e-07  
    7   -7496.4672309003      6.45e-08  
    8   -7496.4672309003      2.42e-08  
    9   -7496.4672309002      7.12e-09  Convergence criterion met
 ---------------------------------------
 SCF time:   CPU 32.38s  wall 33.00s 
 SCF   energy in the final basis set =    -7496.4672309002
 Total energy in the final basis set =    -7496.4672309002

 --------------------------------------------------------------

                    Orbital Energies (a.u.)
 --------------------------------------------------------------

 Alpha MOs
 -- Occupied --
*******-176.304-165.707-165.705-165.705-101.559 -35.800 -31.293
-31.287 -31.287 -22.944 -22.942 -22.942 -22.938 -22.938 -10.261
-10.248 -10.212  -9.473  -7.238  -7.228  -7.227  -6.349  -4.761
 -4.747  -4.747  -2.027  -2.023  -2.022  -2.010  -2.010  -0.925
 -0.832  -0.680  -0.626  -0.603  -0.512  -0.501  -0.412  -0.391
 -0.379  -0.361  -0.318  -0.302  -0.271  -0.265
 -- Virtual --
 -0.063  -0.010   0.003   0.007   0.018   0.025   0.050   0.064
  0.069   0.075   0.086   0.089   0.106   0.108   0.112   0.120
  0.129   0.130   0.141   0.153   0.156   0.176   0.182   0.191
  0.201   0.215   0.232   0.250   0.261   0.268   0.276   0.279
  0.396   0.407   0.425   0.429   0.439   0.449   0.464   0.478
  0.483   0.498   0.522   0.531   0.556   0.593   0.604   0.610
  0.623   0.648   0.653   0.668   0.701   0.722   0.778   0.844
  0.867   0.896   0.922   0.945   0.991   1.040   1.087   1.229
  1.241   1.311   1.322   1.358   1.369   1.389   1.434   1.513
  1.530   1.570   1.627   1.649   1.679   1.733   1.759   1.796
  1.831   1.904   1.936   2.018   2.070   2.124   2.202   2.208
  2.217   2.307   2.309   2.435   2.457   2.529   2.574   2.605
  2.669   2.716   2.773   2.833   2.841   2.870   3.044   3.200
  3.436   3.459   3.720   3.979   3.996   4.065   4.093   4.165
  4.252   4.305   4.434   6.029   6.039   6.091   9.732  23.726
 23.799  23.871  25.867  25.919  26.399  27.877  28.366  28.373
 28.391  28.545  28.552  28.581  28.603  28.692 127.905 127.911
127.943 151.673 215.7161901.836
 --------------------------------------------------------------

          Ground-State Mulliken Net Atomic Charges

     Atom                 Charge (a.u.)
  ----------------------------------------
      1 C                    -0.474440
      2 C                    -0.322451
      3 C                    -0.005603
      4 H                     0.187987
      5 I                     0.041024
      6 Cl                    0.017430
      7 H                     0.238857
      8 H                     0.157189
      9 H                     0.160007
  ----------------------------------------
  Sum of atomic charges =     0.000000

 -----------------------------------------------------------------
                    Cartesian Multipole Moments
 -----------------------------------------------------------------
    Charge (ESU x 10^10)
                 0.0000
    Dipole Moment (Debye)
         X      -0.0512      Y       1.2981      Z      -0.1309
       Tot       1.3057
    Quadrupole Moments (Debye-Ang)
        XX     -64.5288     XY       2.6190     YY     -59.5080
        XZ       1.0454     YZ       0.0548     ZZ     -58.2655
    Octopole Moments (Debye-Ang^2)
       XXX     -79.7240    XXY      -1.2173    XYY     -15.3343
       YYY       1.8134    XXZ      -1.1695    XYZ       0.8584
       YYZ      -2.2989    XZZ     -14.8824    YZZ      -1.1844
       ZZZ      -4.9001
    Hexadecapole Moments (Debye-Ang^3)
      XXXX   -1425.6089   XXXY       4.5357   XXYY    -271.0629
      XYYY       7.5918   YYYY    -210.7214   XXXZ      30.3420
      XXYZ       2.6450   XYYZ       7.3501   YYYZ      -0.1485
      XXZZ    -258.4848   XYZZ       0.1250   YYZZ     -55.0472
      XZZZ      10.4655   YZZZ       1.5752   ZZZZ    -110.4013
 -----------------------------------------------------------------
 Calculating analytic gradient of the SCF energy
 Gradient of SCF Energy
            1           2           3           4           5           6
    1  -0.0001223   0.0006320  -0.0006772  -0.0002475   0.0000070   0.0003605
    2  -0.0000825  -0.0001471   0.0003622  -0.0000235  -0.0001588   0.0000495
    3  -0.0001874   0.0003942  -0.0000874   0.0000335  -0.0002252   0.0000791
            7           8           9
    1   0.0003455  -0.0001437  -0.0001544
    2  -0.0001255  -0.0000118   0.0001376
    3  -0.0000003  -0.0000020  -0.0000046
 Max gradient component =       6.772E-04
 RMS gradient           =       2.514E-04
 Gradient time:  CPU 11.76 s  wall 11.77 s
 Geometry Optimization Parameters
   NAtoms,    NIC,     NZ,  NCons,   NDum,   NFix, NCnnct, MaxDiis
        9      69       9       0       0       0       0       0

 Cartesian Hessian Update
 Hessian Updated using BFGS Update


** GEOMETRY OPTIMIZATION IN DELOCALIZED INTERNAL COORDINATES **
   Searching for a Minimum

   Optimization Cycle:   5

                       Coordinates (Angstroms)
     ATOM                X               Y               Z
      1  C         1.2172971257    1.5154271940   -0.0462581521
      2  C         0.5391436985    0.3005242779    0.5312682921
      3  C         1.6167892875    0.1326602090   -0.4824832407
      4  H         0.7468688354    0.0316407926    1.5568533855
      5  I        -1.5228830236   -0.1643570742    0.0457543385
      6  Cl        3.1853956018   -0.5430358721    0.0369281091
      7  H         1.3701207570   -0.1967501788   -1.4815278703
      8  H         0.6868151806    2.1226002665   -0.7699128804
      9  H         1.8807434695    2.0619706867    0.6139289605
   Point Group: c1    Number of degrees of freedom:    21


   Energy is  -7496.467230900

 Hessian Updated using BFGS Update

 21 Hessian modes will be used to form the next step
  Hessian Eigenvalues:
     0.016114    0.017201    0.021312    0.022897    0.027657    0.032234
     0.057691    0.077991    0.080859    0.091942    0.093001    0.108145
     0.119541    0.253078    0.256939    0.262877    0.315536    0.348111
     0.348126    0.348343    0.365053

 Minimum Search - Taking Simple RFO Step
 Searching for Lamda that Minimizes Along All modes
 Value Taken    Lamda =  -0.00000528
 Step Taken.  Stepsize is  0.013008

                             Maximum     Tolerance    Cnvgd?
         Gradient           0.000370      0.000300      NO
         Displacement       0.005465      0.001200      NO
         Energy change     -0.000015      0.000001      NO


 New Cartesian Coordinates Obtained by Inverse Iteration

 Displacement from previous Coordinates is:  0.014844
 ----------------------------------------------------------------
             Standard Nuclear Orientation (Angstroms)
    I     Atom           X                Y                Z
 ----------------------------------------------------------------
    1      C       1.2176398389     1.5162721310    -0.0464368279
    2      C       0.5381008416     0.3013009939     0.5296753685
    3      C       1.6168742567     0.1328987335    -0.4828273211
    4      H       0.7471472956     0.0321031252     1.5550042270
    5      I      -1.5235544891    -0.1682765708     0.0491944482
    6      Cl      3.1837160806    -0.5445397352     0.0386479942
    7      H       1.3702936552    -0.1950989404    -1.4824277510
    8      H       0.6895697592     2.1240900288    -0.7713938048
    9      H       1.8805036938     2.0619305355     0.6151146090
 ----------------------------------------------------------------
 Molecular Point Group                 C1    NOp =  1
 Largest Abelian Subgroup              C1    NOp =  1
 Nuclear Repulsion Energy =   460.6648344148 hartrees
 There are       46 alpha and       46 beta electrons
 Applying Cartesian multipole field
    Component          Value
    ---------          -----
     (2,0,0)        1.00000E-11
     (0,2,0)        2.00000E-11
     (0,0,2)       -3.00000E-11
 Nucleus-field energy     =     0.0000000129 hartrees
 Requested basis set is 6-311++G(d,p)
 There are 75 shells and 186 basis functions
 A cutoff of  1.0D-11 yielded   2471 shell pairs
 There are     15783 function pairs (     17361 Cartesian)
 Smallest overlap matrix eigenvalue = 4.08E-05
 Guess MOs from SCF MO coefficient file

 -----------------------------------------------------------------------
  General SCF calculation program by
  Eric Jon Sundstrom, Paul Horn, Yuezhi Mao, Dmitri Zuev, Alec White,
  David Stuck, Shaama M.S., Shane Yost, Joonho Lee, David Small,
  Daniel Levine, Susi Lehtola, Hugh Burton, Evgeny Epifanovsky
 -----------------------------------------------------------------------
 Exchange:     0.2000 Hartree-Fock + 0.0800 Slater + 0.7200 B88
 Correlation:  0.1900 VWN1RPA + 0.8100 LYP
 Using SG-1 standard quadrature grid
 A restricted SCF calculation will be
 performed using DIIS
 SCF converges when DIIS error is below 1.0e-08
 ---------------------------------------
  Cycle       Energy         DIIS error
 ---------------------------------------
    1   -7496.4672285377      3.26e-05  
    2   -7496.4672343458      6.24e-06  
    3   -7496.4672344307      5.35e-06  
    4   -7496.4672345714      1.37e-06  
    5   -7496.4672345789      5.08e-07  
    6   -7496.4672345800      1.93e-07  
    7   -7496.4672345801      2.43e-08  
    8   -7496.4672345800      1.06e-08  
    9   -7496.4672345802      2.85e-09  Convergence criterion met
 ---------------------------------------
 SCF time:   CPU 32.43s  wall 33.00s 
 SCF   energy in the final basis set =    -7496.4672345802
 Total energy in the final basis set =    -7496.4672345802

 --------------------------------------------------------------

                    Orbital Energies (a.u.)
 --------------------------------------------------------------

 Alpha MOs
 -- Occupied --
*******-176.304-165.707-165.705-165.705-101.559 -35.800 -31.293
-31.287 -31.287 -22.944 -22.942 -22.942 -22.938 -22.938 -10.261
-10.248 -10.212  -9.473  -7.238  -7.228  -7.227  -6.349  -4.761
 -4.747  -4.747  -2.027  -2.023  -2.022  -2.010  -2.010  -0.925
 -0.832  -0.681  -0.626  -0.603  -0.512  -0.501  -0.412  -0.391
 -0.379  -0.361  -0.318  -0.301  -0.271  -0.265
 -- Virtual --
 -0.063  -0.010   0.003   0.007   0.018   0.025   0.051   0.064
  0.069   0.075   0.086   0.089   0.106   0.108   0.112   0.120
  0.129   0.130   0.141   0.153   0.156   0.176   0.182   0.192
  0.201   0.215   0.232   0.250   0.261   0.268   0.276   0.279
  0.396   0.407   0.426   0.429   0.439   0.449   0.464   0.478
  0.483   0.498   0.522   0.531   0.557   0.593   0.604   0.610
  0.623   0.648   0.654   0.668   0.701   0.722   0.777   0.844
  0.867   0.896   0.922   0.945   0.991   1.040   1.087   1.229
  1.241   1.311   1.322   1.359   1.369   1.389   1.434   1.512
  1.530   1.570   1.627   1.649   1.679   1.734   1.758   1.796
  1.830   1.904   1.936   2.018   2.071   2.124   2.202   2.208
  2.217   2.307   2.309   2.435   2.457   2.529   2.574   2.605
  2.669   2.716   2.772   2.833   2.841   2.870   3.045   3.200
  3.436   3.459   3.720   3.979   3.996   4.065   4.093   4.165
  4.252   4.304   4.434   6.030   6.039   6.091   9.732  23.725
 23.799  23.871  25.867  25.919  26.399  27.877  28.366  28.373
 28.391  28.545  28.552  28.581  28.603  28.692 127.905 127.911
127.943 151.673 215.7161901.836
 --------------------------------------------------------------

          Ground-State Mulliken Net Atomic Charges

     Atom                 Charge (a.u.)
  ----------------------------------------
      1 C                    -0.474724
      2 C                    -0.322558
      3 C                    -0.004728
      4 H                     0.187413
      5 I                     0.041222
      6 Cl                    0.017369
      7 H                     0.238831
      8 H                     0.157144
      9 H                     0.160031
  ----------------------------------------
  Sum of atomic charges =     0.000000

 -----------------------------------------------------------------
                    Cartesian Multipole Moments
 -----------------------------------------------------------------
    Charge (ESU x 10^10)
                 0.0000
    Dipole Moment (Debye)
         X      -0.0490      Y       1.3001      Z      -0.1351
       Tot       1.3080
    Quadrupole Moments (Debye-Ang)
        XX     -64.5182     XY       2.6299     YY     -59.5033
        XZ       1.0361     YZ       0.0514     ZZ     -58.2691
    Octopole Moments (Debye-Ang^2)
       XXX     -79.5827    XXY      -1.1327    XYY     -15.2997
       YYY       2.1781    XXZ      -1.2435    XYZ       0.8523
       YYZ      -2.4126    XZZ     -14.8213    YZZ      -1.0512
       ZZZ      -5.2505
    Hexadecapole Moments (Debye-Ang^3)
      XXXX   -1425.0862   XXXY       4.2329   XXYY    -270.9919
      XYYY       7.1749   YYYY    -211.1803   XXXZ      30.5359
      XXYZ       2.6583   XYYZ       7.4530   YYYZ      -0.0455
      XXZZ    -258.4108   XYZZ      -0.0146   YYZZ     -55.1153
      XZZZ      10.7424   YZZZ       1.6888   ZZZZ    -110.4579
 -----------------------------------------------------------------
 Calculating analytic gradient of the SCF energy
 Gradient of SCF Energy
            1           2           3           4           5           6
    1  -0.0000598   0.0003297  -0.0004040  -0.0002120   0.0000234   0.0003064
    2   0.0001603  -0.0001251   0.0001207  -0.0000880  -0.0002111   0.0000803
    3  -0.0000573   0.0001905  -0.0001201   0.0000462  -0.0001373   0.0001366
            7           8           9
    1   0.0002402  -0.0001082  -0.0001155
    2  -0.0000989   0.0000238   0.0001379
    3  -0.0000184  -0.0000448   0.0000047
 Max gradient component =       4.040E-04
 RMS gradient           =       1.653E-04
 Gradient time:  CPU 11.72 s  wall 11.73 s
 Geometry Optimization Parameters
   NAtoms,    NIC,     NZ,  NCons,   NDum,   NFix, NCnnct, MaxDiis
        9      69       9       0       0       0       0       0

 Cartesian Hessian Update
 Hessian Updated using BFGS Update


** GEOMETRY OPTIMIZATION IN DELOCALIZED INTERNAL COORDINATES **
   Searching for a Minimum

   Optimization Cycle:   6

                       Coordinates (Angstroms)
     ATOM                X               Y               Z
      1  C         1.2176398389    1.5162721310   -0.0464368279
      2  C         0.5381008416    0.3013009939    0.5296753685
      3  C         1.6168742567    0.1328987335   -0.4828273211
      4  H         0.7471472956    0.0321031252    1.5550042270
      5  I        -1.5235544891   -0.1682765708    0.0491944482
      6  Cl        3.1837160806   -0.5445397352    0.0386479942
      7  H         1.3702936552   -0.1950989404   -1.4824277510
      8  H         0.6895697592    2.1240900288   -0.7713938048
      9  H         1.8805036938    2.0619305355    0.6151146090
   Point Group: c1    Number of degrees of freedom:    21


   Energy is  -7496.467234580

 Hessian Updated using BFGS Update

 21 Hessian modes will be used to form the next step
  Hessian Eigenvalues:
     0.012583    0.016200    0.021391    0.022974    0.027881    0.032542
     0.058711    0.062126    0.080620    0.091111    0.093323    0.108036
     0.117732    0.251360    0.257737    0.266928    0.314579    0.348119
     0.348148    0.348303    0.367176

 Minimum Search - Taking Simple RFO Step
 Searching for Lamda that Minimizes Along All modes
 Value Taken    Lamda =  -0.00000279
 Step Taken.  Stepsize is  0.011600

                             Maximum     Tolerance    Cnvgd?
         Gradient           0.000241      0.000300     YES
         Displacement       0.006049      0.001200      NO
         Energy change     -0.000004      0.000001      NO


 New Cartesian Coordinates Obtained by Inverse Iteration

 Displacement from previous Coordinates is:  0.011107
 ----------------------------------------------------------------
             Standard Nuclear Orientation (Angstroms)
    I     Atom           X                Y                Z
 ----------------------------------------------------------------
    1      C       1.2177876820     1.5163563987    -0.0466072624
    2      C       0.5373355330     0.3017052781     0.5283739830
    3      C       1.6172370936     0.1329613707    -0.4830644843
    4      H       0.7481969568     0.0334050276     1.5535750803
    5      I      -1.5240168390    -0.1705191757     0.0515853620
    6      Cl      3.1822964993    -0.5457266814     0.0399214209
    7      H       1.3705428745    -0.1932635855    -1.4831977476
    8      H       0.6912934230     2.1243822528    -0.7724579570
    9      H       1.8796177091     2.0613794163     0.6164225471
 ----------------------------------------------------------------
 Molecular Point Group                 C1    NOp =  1
 Largest Abelian Subgroup              C1    NOp =  1
 Nuclear Repulsion Energy =   460.6607270459 hartrees
 There are       46 alpha and       46 beta electrons
 Applying Cartesian multipole field
    Component          Value
    ---------          -----
     (2,0,0)        1.00000E-11
     (0,2,0)        2.00000E-11
     (0,0,2)       -3.00000E-11
 Nucleus-field energy     =     0.0000000129 hartrees
 Requested basis set is 6-311++G(d,p)
 There are 75 shells and 186 basis functions
 A cutoff of  1.0D-11 yielded   2471 shell pairs
 There are     15783 function pairs (     17361 Cartesian)
 Smallest overlap matrix eigenvalue = 4.08E-05
 Guess MOs from SCF MO coefficient file

 -----------------------------------------------------------------------
  General SCF calculation program by
  Eric Jon Sundstrom, Paul Horn, Yuezhi Mao, Dmitri Zuev, Alec White,
  David Stuck, Shaama M.S., Shane Yost, Joonho Lee, David Small,
  Daniel Levine, Susi Lehtola, Hugh Burton, Evgeny Epifanovsky
 -----------------------------------------------------------------------
 Exchange:     0.2000 Hartree-Fock + 0.0800 Slater + 0.7200 B88
 Correlation:  0.1900 VWN1RPA + 0.8100 LYP
 Using SG-1 standard quadrature grid
 A restricted SCF calculation will be
 performed using DIIS
 SCF converges when DIIS error is below 1.0e-08
 ---------------------------------------
  Cycle       Energy         DIIS error
 ---------------------------------------
    1   -7496.4672325151      2.57e-05  
    2   -7496.4672360970      4.18e-06  
    3   -7496.4672361396      3.64e-06  
    4   -7496.4672362026      1.14e-06  
    5   -7496.4672362079      3.98e-07  
    6   -7496.4672362085      7.05e-08  
    7   -7496.4672362086      1.47e-08  
    8   -7496.4672362086      5.74e-09  Convergence criterion met
 ---------------------------------------
 SCF time:   CPU 28.81s  wall 29.00s 
 SCF   energy in the final basis set =    -7496.4672362086
 Total energy in the final basis set =    -7496.4672362086

 --------------------------------------------------------------

                    Orbital Energies (a.u.)
 --------------------------------------------------------------

 Alpha MOs
 -- Occupied --
*******-176.304-165.707-165.705-165.705-101.559 -35.800 -31.293
-31.287 -31.287 -22.944 -22.942 -22.942 -22.938 -22.938 -10.261
-10.248 -10.212  -9.473  -7.238  -7.228  -7.228  -6.349  -4.761
 -4.747  -4.747  -2.027  -2.023  -2.022  -2.010  -2.010  -0.925
 -0.832  -0.681  -0.626  -0.603  -0.512  -0.500  -0.412  -0.391
 -0.379  -0.362  -0.318  -0.301  -0.271  -0.265
 -- Virtual --
 -0.063  -0.010   0.003   0.007   0.018   0.025   0.051   0.064
  0.069   0.075   0.086   0.089   0.106   0.108   0.112   0.120
  0.129   0.130   0.141   0.154   0.156   0.176   0.182   0.192
  0.201   0.214   0.231   0.250   0.261   0.268   0.276   0.280
  0.396   0.407   0.426   0.429   0.439   0.449   0.464   0.478
  0.483   0.498   0.522   0.531   0.557   0.593   0.604   0.610
  0.623   0.648   0.654   0.668   0.701   0.722   0.777   0.844
  0.867   0.896   0.922   0.946   0.992   1.040   1.087   1.230
  1.240   1.311   1.322   1.359   1.369   1.389   1.434   1.512
  1.529   1.569   1.627   1.649   1.679   1.734   1.758   1.796
  1.830   1.904   1.936   2.019   2.072   2.123   2.201   2.208
  2.217   2.307   2.309   2.436   2.457   2.529   2.574   2.605
  2.669   2.716   2.773   2.833   2.841   2.870   3.046   3.200
  3.437   3.460   3.720   3.979   3.996   4.065   4.093   4.165
  4.252   4.304   4.434   6.030   6.039   6.091   9.732  23.725
 23.799  23.871  25.867  25.919  26.399  27.877  28.366  28.373
 28.391  28.545  28.552  28.581  28.603  28.692 127.905 127.911
127.943 151.673 215.7161901.836
 --------------------------------------------------------------

          Ground-State Mulliken Net Atomic Charges

     Atom                 Charge (a.u.)
  ----------------------------------------
      1 C                    -0.475044
      2 C                    -0.322414
      3 C                    -0.004367
      4 H                     0.186871
      5 I                     0.041456
      6 Cl                    0.017583
      7 H                     0.238756
      8 H                     0.157096
      9 H                     0.160063
  ----------------------------------------
  Sum of atomic charges =     0.000000

 -----------------------------------------------------------------
                    Cartesian Multipole Moments
 -----------------------------------------------------------------
    Charge (ESU x 10^10)
                 0.0000
    Dipole Moment (Debye)
         X      -0.0466      Y       1.3014      Z      -0.1379
       Tot       1.3095
    Quadrupole Moments (Debye-Ang)
        XX     -64.5030     XY       2.6338     YY     -59.5036
        XZ       1.0311     YZ       0.0509     ZZ     -58.2695
    Octopole Moments (Debye-Ang^2)
       XXX     -79.4580    XXY      -1.0876    XYY     -15.2779
       YYY       2.3924    XXZ      -1.2939    XYZ       0.8489
       YYZ      -2.4869    XZZ     -14.7706    YZZ      -0.9610
       ZZZ      -5.4950
    Hexadecapole Moments (Debye-Ang^3)
      XXXX   -1424.5129   XXXY       4.0733   XXYY    -270.9238
      XYYY       6.9506   YYYY    -211.4408   XXXZ      30.6662
      XXYZ       2.6604   XYYZ       7.5241   YYYZ       0.0346
      XXZZ    -258.3207   XYZZ      -0.0746   YYZZ     -55.1456
      XZZZ      10.9320   YZZZ       1.7729   ZZZZ    -110.4914
 -----------------------------------------------------------------
 Calculating analytic gradient of the SCF energy
 Gradient of SCF Energy
            1           2           3           4           5           6
    1  -0.0000390   0.0000928  -0.0000638  -0.0000995   0.0000394   0.0001453
    2   0.0001124  -0.0000453  -0.0000240  -0.0000334  -0.0002140   0.0001546
    3   0.0000210   0.0000093  -0.0001070   0.0000128  -0.0000879   0.0001557
            7           8           9
    1   0.0001498  -0.0000980  -0.0001270
    2  -0.0000127  -0.0000156   0.0000781
    3   0.0000033  -0.0000269   0.0000197
 Max gradient component =       2.140E-04
 RMS gradient           =       9.284E-05
 Gradient time:  CPU 11.79 s  wall 11.80 s
 Geometry Optimization Parameters
   NAtoms,    NIC,     NZ,  NCons,   NDum,   NFix, NCnnct, MaxDiis
        9      69       9       0       0       0       0       0

 Cartesian Hessian Update
 Hessian Updated using BFGS Update


** GEOMETRY OPTIMIZATION IN DELOCALIZED INTERNAL COORDINATES **
   Searching for a Minimum

   Optimization Cycle:   7

                       Coordinates (Angstroms)
     ATOM                X               Y               Z
      1  C         1.2177876820    1.5163563987   -0.0466072624
      2  C         0.5373355330    0.3017052781    0.5283739830
      3  C         1.6172370936    0.1329613707   -0.4830644843
      4  H         0.7481969568    0.0334050276    1.5535750803
      5  I        -1.5240168390   -0.1705191757    0.0515853620
      6  Cl        3.1822964993   -0.5457266814    0.0399214209
      7  H         1.3705428745   -0.1932635855   -1.4831977476
      8  H         0.6912934230    2.1243822528   -0.7724579570
      9  H         1.8796177091    2.0613794163    0.6164225471
   Point Group: c1    Number of degrees of freedom:    21


   Energy is  -7496.467236209

 Hessian Updated using BFGS Update

 21 Hessian modes will be used to form the next step
  Hessian Eigenvalues:
     0.011715    0.016231    0.021449    0.022947    0.027773    0.032550
     0.053361    0.062229    0.080625    0.090683    0.093278    0.108180
     0.123958    0.250257    0.257603    0.267175    0.300493    0.348111
     0.348150    0.348215    0.362227

 Minimum Search - Taking Simple RFO Step
 Searching for Lamda that Minimizes Along All modes
 Value Taken    Lamda =   0.00000000
 Step Taken.  Stepsize is  0.002965

                             Maximum     Tolerance    Cnvgd?
         Gradient           0.000082      0.000300     YES
         Displacement       0.001955      0.001200      NO
         Energy change     -0.000002      0.000001      NO


 New Cartesian Coordinates Obtained by Inverse Iteration

 Displacement from previous Coordinates is:  0.002098
 ----------------------------------------------------------------
             Standard Nuclear Orientation (Angstroms)
    I     Atom           X                Y                Z
 ----------------------------------------------------------------
    1      C       1.2177196778     1.5162752288    -0.0465702264
    2      C       0.5371765443     0.3017419300     0.5283083968
    3      C       1.6173465717     0.1330265930    -0.4828994659
    4      H       0.7486716921     0.0336374464     1.5534254492
    5      I      -1.5239650937    -0.1706553716     0.0516102845
    6      Cl      3.1820864761    -0.5459623914     0.0398424086
    7      H       1.3703818893    -0.1928630490    -1.4830600075
    8      H       0.6916268745     2.1241449891    -0.7728103057
    9      H       1.8792463003     2.0613349264     0.6167044085
 ----------------------------------------------------------------
 Molecular Point Group                 C1    NOp =  1
 Largest Abelian Subgroup              C1    NOp =  1
 Nuclear Repulsion Energy =   460.6799949596 hartrees
 There are       46 alpha and       46 beta electrons
 Applying Cartesian multipole field
    Component          Value
    ---------          -----
     (2,0,0)        1.00000E-11
     (0,2,0)        2.00000E-11
     (0,0,2)       -3.00000E-11
 Nucleus-field energy     =     0.0000000129 hartrees
 Requested basis set is 6-311++G(d,p)
 There are 75 shells and 186 basis functions
 A cutoff of  1.0D-11 yielded   2471 shell pairs
 There are     15783 function pairs (     17361 Cartesian)
 Smallest overlap matrix eigenvalue = 4.08E-05
 Guess MOs from SCF MO coefficient file

 -----------------------------------------------------------------------
  General SCF calculation program by
  Eric Jon Sundstrom, Paul Horn, Yuezhi Mao, Dmitri Zuev, Alec White,
  David Stuck, Shaama M.S., Shane Yost, Joonho Lee, David Small,
  Daniel Levine, Susi Lehtola, Hugh Burton, Evgeny Epifanovsky
 -----------------------------------------------------------------------
 Exchange:     0.2000 Hartree-Fock + 0.0800 Slater + 0.7200 B88
 Correlation:  0.1900 VWN1RPA + 0.8100 LYP
 Using SG-1 standard quadrature grid
 A restricted SCF calculation will be
 performed using DIIS
 SCF converges when DIIS error is below 1.0e-08
 ---------------------------------------
  Cycle       Energy         DIIS error
 ---------------------------------------
    1   -7496.4672362437      5.23e-06  
    2   -7496.4672363852      1.12e-06  
    3   -7496.4672363786      1.70e-06  
    4   -7496.4672363919      1.88e-07  
    5   -7496.4672363921      7.94e-08  
    6   -7496.4672363922      3.07e-08  
    7   -7496.4672363921      4.17e-09  Convergence criterion met
 ---------------------------------------
 SCF time:   CPU 25.19s  wall 26.00s 
 SCF   energy in the final basis set =    -7496.4672363921
 Total energy in the final basis set =    -7496.4672363921

 --------------------------------------------------------------

                    Orbital Energies (a.u.)
 --------------------------------------------------------------

 Alpha MOs
 -- Occupied --
*******-176.304-165.707-165.705-165.705-101.559 -35.800 -31.293
-31.287 -31.287 -22.944 -22.942 -22.942 -22.938 -22.938 -10.261
-10.248 -10.212  -9.473  -7.238  -7.228  -7.228  -6.349  -4.761
 -4.747  -4.747  -2.027  -2.023  -2.022  -2.010  -2.010  -0.925
 -0.832  -0.681  -0.626  -0.603  -0.512  -0.500  -0.412  -0.391
 -0.379  -0.362  -0.318  -0.301  -0.271  -0.265
 -- Virtual --
 -0.063  -0.010   0.003   0.007   0.018   0.025   0.051   0.064
  0.069   0.075   0.086   0.089   0.106   0.108   0.112   0.120
  0.129   0.130   0.141   0.154   0.156   0.176   0.182   0.192
  0.201   0.214   0.231   0.250   0.261   0.268   0.276   0.280
  0.396   0.407   0.426   0.429   0.439   0.449   0.464   0.478
  0.483   0.498   0.522   0.531   0.557   0.593   0.604   0.610
  0.623   0.648   0.654   0.668   0.701   0.722   0.777   0.844
  0.867   0.896   0.922   0.946   0.992   1.040   1.088   1.230
  1.240   1.311   1.322   1.359   1.369   1.389   1.435   1.512
  1.529   1.569   1.627   1.649   1.679   1.734   1.758   1.797
  1.830   1.904   1.936   2.019   2.072   2.123   2.201   2.208
  2.218   2.307   2.309   2.436   2.457   2.529   2.574   2.605
  2.669   2.717   2.773   2.833   2.841   2.870   3.046   3.201
  3.437   3.460   3.720   3.979   3.996   4.065   4.093   4.165
  4.252   4.304   4.434   6.030   6.039   6.091   9.732  23.725
 23.799  23.871  25.867  25.919  26.400  27.877  28.366  28.373
 28.391  28.545  28.552  28.581  28.603  28.692 127.905 127.911
127.943 151.673 215.7161901.836
 --------------------------------------------------------------

          Ground-State Mulliken Net Atomic Charges

     Atom                 Charge (a.u.)
  ----------------------------------------
      1 C                    -0.475017
      2 C                    -0.322190
      3 C                    -0.004717
      4 H                     0.186763
      5 I                     0.041545
      6 Cl                    0.017836
      7 H                     0.238632
      8 H                     0.157089
      9 H                     0.160058
  ----------------------------------------
  Sum of atomic charges =     0.000000

 -----------------------------------------------------------------
                    Cartesian Multipole Moments
 -----------------------------------------------------------------
    Charge (ESU x 10^10)
                 0.0000
    Dipole Moment (Debye)
         X      -0.0462      Y       1.3014      Z      -0.1380
       Tot       1.3095
    Quadrupole Moments (Debye-Ang)
        XX     -64.4987     XY       2.6338     YY     -59.5041
        XZ       1.0321     YZ       0.0504     ZZ     -58.2695
    Octopole Moments (Debye-Ang^2)
       XXX     -79.4419    XXY      -1.0852    XYY     -15.2762
       YYY       2.4076    XXZ      -1.2937    XYZ       0.8472
       YYZ      -2.4870    XZZ     -14.7682    YZZ      -0.9507
       ZZZ      -5.4972
    Hexadecapole Moments (Debye-Ang^3)
      XXXX   -1424.3327   XXXY       4.0692   XXYY    -270.8970
      XYYY       6.9520   YYYY    -211.4656   XXXZ      30.6697
      XXYZ       2.6579   XYYZ       7.5262   YYYZ       0.0339
      XXZZ    -258.2926   XYZZ      -0.0673   YYZZ     -55.1431
      XZZZ      10.9447   YZZZ       1.7702   ZZZZ    -110.4893
 -----------------------------------------------------------------
 Calculating analytic gradient of the SCF energy
 Gradient of SCF Energy
            1           2           3           4           5           6
    1  -0.0000661   0.0000261   0.0000303  -0.0000399   0.0000527   0.0000881
    2   0.0000385  -0.0000185   0.0000050  -0.0000237  -0.0002045   0.0001737
    3   0.0000191  -0.0000147  -0.0000378  -0.0000091  -0.0000960   0.0001307
            7           8           9
    1   0.0001260  -0.0000837  -0.0001334
    2   0.0000059  -0.0000362   0.0000598
    3   0.0000203  -0.0000331   0.0000206
 Max gradient component =       2.045E-04
 RMS gradient           =       7.898E-05
 Gradient time:  CPU 11.79 s  wall 11.79 s
 Geometry Optimization Parameters
   NAtoms,    NIC,     NZ,  NCons,   NDum,   NFix, NCnnct, MaxDiis
        9      69       9       0       0       0       0       0

 Cartesian Hessian Update
 Hessian Updated using BFGS Update


** GEOMETRY OPTIMIZATION IN DELOCALIZED INTERNAL COORDINATES **
   Searching for a Minimum

   Optimization Cycle:   8

                       Coordinates (Angstroms)
     ATOM                X               Y               Z
      1  C         1.2177196778    1.5162752288   -0.0465702264
      2  C         0.5371765443    0.3017419300    0.5283083968
      3  C         1.6173465717    0.1330265930   -0.4828994659
      4  H         0.7486716921    0.0336374464    1.5534254492
      5  I        -1.5239650937   -0.1706553716    0.0516102845
      6  Cl        3.1820864761   -0.5459623914    0.0398424086
      7  H         1.3703818893   -0.1928630490   -1.4830600075
      8  H         0.6916268745    2.1241449891   -0.7728103057
      9  H         1.8792463003    2.0613349264    0.6167044085
   Point Group: c1    Number of degrees of freedom:    21


   Energy is  -7496.467236392

 Hessian Updated using BFGS Update

 21 Hessian modes will be used to form the next step
  Hessian Eigenvalues:
     0.011475    0.016306    0.021525    0.022717    0.028261    0.032539
     0.047117    0.061106    0.080650    0.088433    0.091912    0.107732
     0.111534    0.250226    0.257257    0.266823    0.301620    0.348117
     0.348148    0.348199    0.364107

 Minimum Search - Taking Simple RFO Step
 Searching for Lamda that Minimizes Along All modes
 Value Taken    Lamda =   0.00000000
 Step Taken.  Stepsize is  0.001229

                             Maximum     Tolerance    Cnvgd?
         Gradient           0.000042      0.000300     YES
         Displacement       0.000630      0.001200     YES
         Energy change     -0.000000      0.000001     YES


                       Distance Matrix (Angstroms)
             C (  1)   C (  2)   C (  3)   H (  4)   I (  5)   Cl(  6)
   C (  2)  1.506226
   C (  3)  1.504481  1.489219
   H (  4)  2.231190  1.080498  2.216099
   I (  5)  3.220592  2.167650  3.200900  2.731678
   Cl(  6)  2.849391  2.820062  1.784011  2.923761  4.721008
   H (  7)  2.237848  2.232592  1.080517  3.107744  3.276118  2.392945
   H (  8)  1.083376  2.244531  2.214849  3.128074  3.294636  3.740624
   H (  9)  1.083808  2.214753  2.235194  2.503438  4.108888  2.971222
             H (  7)   H (  8)
   H (  8)  2.516682
   H (  9)  3.122397  1.828971

 Final energy is   -7496.4672363921009     


 ******************************
 **  OPTIMIZATION CONVERGED  **
 ******************************

                       Coordinates (Angstroms)
     ATOM                X               Y               Z
      1  C         1.2177196778    1.5162752288   -0.0465702264
      2  C         0.5371765443    0.3017419300    0.5283083968
      3  C         1.6173465717    0.1330265930   -0.4828994659
      4  H         0.7486716921    0.0336374464    1.5534254492
      5  I        -1.5239650937   -0.1706553716    0.0516102845
      6  Cl        3.1820864761   -0.5459623914    0.0398424086
      7  H         1.3703818893   -0.1928630490   -1.4830600075
      8  H         0.6916268745    2.1241449891   -0.7728103057
      9  H         1.8792463003    2.0613349264    0.6167044085

Z-matrix Print:
$molecule
0 1
I 
C  1 2.167650
H  2 1.080498 1 109.918845
C  2 1.489219 1 121.042349 3 143.773899 0
H  4 1.080517 2 119.795693 1 2.413803 0
C  4 1.504481 2 60.412278 1 110.932933 0
H  6 1.083376 4 116.772533 2 -109.706953 0
H  6 1.083808 4 118.538200 2 105.650143 0
Cl 4 1.784011 2 118.707140 1 -139.075546 0
$end


 --------------------------------------------------------------

                    Orbital Energies (a.u.)
 --------------------------------------------------------------

 Alpha MOs
 -- Occupied --
*******-176.304-165.707-165.705-165.705-101.559 -35.800 -31.293
-31.287 -31.287 -22.944 -22.942 -22.942 -22.938 -22.938 -10.261
-10.248 -10.212  -9.473  -7.238  -7.228  -7.228  -6.349  -4.761
 -4.747  -4.747  -2.027  -2.023  -2.022  -2.010  -2.010  -0.925
 -0.832  -0.681  -0.626  -0.603  -0.512  -0.500  -0.412  -0.391
 -0.379  -0.362  -0.318  -0.301  -0.271  -0.265
 -- Virtual --
 -0.063  -0.010   0.003   0.007   0.018   0.025   0.051   0.064
  0.069   0.075   0.086   0.089   0.106   0.108   0.112   0.120
  0.129   0.130   0.141   0.154   0.156   0.176   0.182   0.192
  0.201   0.214   0.231   0.250   0.261   0.268   0.276   0.280
  0.396   0.407   0.426   0.429   0.439   0.449   0.464   0.478
  0.483   0.498   0.522   0.531   0.557   0.593   0.604   0.610
  0.623   0.648   0.654   0.668   0.701   0.722   0.777   0.844
  0.867   0.896   0.922   0.946   0.992   1.040   1.088   1.230
  1.240   1.311   1.322   1.359   1.369   1.389   1.435   1.512
  1.529   1.569   1.627   1.649   1.679   1.734   1.758   1.797
  1.830   1.904   1.936   2.019   2.072   2.123   2.201   2.208
  2.218   2.307   2.309   2.436   2.457   2.529   2.574   2.605
  2.669   2.717   2.773   2.833   2.841   2.870   3.046   3.201
  3.437   3.460   3.720   3.979   3.996   4.065   4.093   4.165
  4.252   4.304   4.434   6.030   6.039   6.091   9.732  23.725
 23.799  23.871  25.867  25.919  26.400  27.877  28.366  28.373
 28.391  28.545  28.552  28.581  28.603  28.692 127.905 127.911
127.943 151.673 215.7161901.836
 --------------------------------------------------------------

          Ground-State Mulliken Net Atomic Charges

     Atom                 Charge (a.u.)
  ----------------------------------------
      1 C                    -0.475017
      2 C                    -0.322190
      3 C                    -0.004717
      4 H                     0.186763
      5 I                     0.041545
      6 Cl                    0.017836
      7 H                     0.238632
      8 H                     0.157089
      9 H                     0.160058
  ----------------------------------------
  Sum of atomic charges =     0.000000

 -----------------------------------------------------------------
                    Cartesian Multipole Moments
 -----------------------------------------------------------------
    Charge (ESU x 10^10)
                 0.0000
    Dipole Moment (Debye)
         X      -0.0462      Y       1.3014      Z      -0.1380
       Tot       1.3095
    Quadrupole Moments (Debye-Ang)
        XX     -64.4987     XY       2.6338     YY     -59.5041
        XZ       1.0321     YZ       0.0504     ZZ     -58.2695
    Octopole Moments (Debye-Ang^2)
       XXX     -79.4419    XXY      -1.0852    XYY     -15.2762
       YYY       2.4076    XXZ      -1.2937    XYZ       0.8472
       YYZ      -2.4870    XZZ     -14.7682    YZZ      -0.9507
       ZZZ      -5.4972
    Hexadecapole Moments (Debye-Ang^3)
      XXXX   -1424.3327   XXXY       4.0692   XXYY    -270.8970
      XYYY       6.9520   YYYY    -211.4656   XXXZ      30.6697
      XXYZ       2.6579   XYYZ       7.5262   YYYZ       0.0339
      XXZZ    -258.2926   XYZZ      -0.0673   YYZZ     -55.1431
      XZZZ      10.9447   YZZZ       1.7702   ZZZZ    -110.4893
 -----------------------------------------------------------------
Archival summary:
1\1\TWL02\OPT\ProcedureUnspecified\BasisUnspecified\1l134\taweetha\ThuOct1104:21:012018ThuOct1104:21:012018\0\\#,OPT,ProcedureUnspecified,BasisUnspecified,\\0,1\I\C,1,2.16765\H,2,1.0805,1,109.919\C,2,1.48922,1,121.042,3,143.774,0\H,4,1.08052,2,119.796,1,2.4138,0\C,4,1.50448,2,60.4123,1,110.933,0\H,6,1.08338,4,116.773,2,-109.707,0\H,6,1.08381,4,118.538,2,105.65,0\Cl,4,1.78401,2,118.707,1,-139.076,0\\\@

 Total job time:  367.18s(wall), 366.88s(cpu) 
 Thu Oct 11 04:21:01 2018

        *************************************************************
        *                                                           *
        *  Thank you very much for using Q-Chem.  Have a nice day.  *
        *                                                           *
        *************************************************************


 
User input: 2 of 2 
 
Q-Chem Developer Version!
                  Welcome to Q-Chem
     A Quantum Leap Into The Future Of Chemistry


 Q-Chem 5.1, Q-Chem, Inc., Pleasanton, CA (2018)

 Yihan Shao,  Zhengting Gan,  E. Epifanovsky,  A. T. B. Gilbert,  M. Wormit,  
 J. Kussmann,  A. W. Lange,  A. Behn,  Jia Deng,  Xintian Feng,  D. Ghosh,  
 M. Goldey,  P. R. Horn,  L. D. Jacobson,  I. Kaliman,  T. Kus,  A. Landau,  
 Jie Liu,  E. I. Proynov,  R. M. Richard,  R. P. Steele,  E. J. Sundstrom,  
 H. L. Woodcock III,  P. M. Zimmerman,  D. Zuev,  B. Albrecht,  E. Alguire,  
 S. A. Baeppler,  D. Barton,  Z. Benda,  Y. A. Bernard,  E. J. Berquist,  
 K. B. Bravaya,  H. Burton,  D. Casanova,  Chun-Min Chang,  Yunqing Chen,  
 A. Chien,  K. D. Closser,  M. P. Coons,  S. Coriani,  S. Dasgupta,  
 A. L. Dempwolff,  M. Diedenhofen,  Hainam Do,  R. G. Edgar,  Po-Tung Fang,  
 S. Faraji,  S. Fatehi,  Qingguo Feng,  K. D. Fenk,  J. Fosso-Tande,  
 Qinghui Ge,  A. Ghysels,  G. Gidofalvi,  J. Gomes,  J. Gonthier,  A. Gunina,  
 D. Hait,  M. W. D. Hanson-Heine,  P. H. P. Harbach,  A. W. Hauser,  
 J. E. Herr,  E. G. Hohenstein,  Z. C. Holden,  Kerwin Hui,  B. C. Huynh,  
 T.-C. Jagau,  Hyunjun Ji,  B. Kaduk,  K. Khistyaev,  Jaehoon Kim,  
 P. Klunzinger,  K. Koh,  D. Kosenkov,  L. Koulias,  T. Kowalczyk,  
 C. M. Krauter,  A. Kunitsa,  Ka Un Lao,  A. Laurent,  K. V. Lawler,  
 Joonho Lee,  D. Lefrancois,  S. Lehtola,  D. S. Levine,  Yi-Pei Li,  
 You-Sheng Lin,  Fenglai Liu,  E. Livshits,  A. Luenser,  P. Manohar,  
 E. Mansoor,  S. F. Manzer,  Shan-Ping Mao,  Yuezhi Mao,  N. Mardirossian,  
 A. V. Marenich,  T. Markovich,  L. A. Martinez-Martinez,  S. A. Maurer,  
 N. J. Mayhall,  S. C. McKenzie,  J.-M. Mewes,  A. F. Morrison,  
 J. W. Mullinax,  K. Nanda,  T. S. Nguyen-Beck,  R. Olivares-Amaya,  
 J. A. Parkhill,  T. M. Perrine,  F. Plasser,  P. Pokhilko,  S. Prager,  
 A. Prociuk,  E. Ramos,  D. R. Rehn,  F. Rob,  M. Schneider,  N. Sergueev,  
 S. M. Sharada,  S. Sharma,  D. W. Small,  T. Stauch,  T. Stein,  
 Yu-Chuan Su,  A. J. W. Thom,  A. Tkatchenko,  T. Tsuchimochi,  N. M. Tubman,  
 L. Vogt,  M. L. Vidal,  O. Vydrov,  M. A. Watson,  J. Wenzel,  
 M. de Wergifosse,  T. A. Wesolowski,  A. White,  J. Witte,  A. Yamada,  
 Jun Yang,  K. Yao,  S. Yeganeh,  S. R. Yost,  Zhi-Qiang You,  A. Zech,  
 Igor Ying Zhang,  Xing Zhang,  Yan Zhao,  Ying Zhu,  B. R. Brooks,  
 G. K. L. Chan,  C. J. Cramer,  M. S. Gordon,  W. J. Hehre,  A. Klamt,  
 M. W. Schmidt,  C. D. Sherrill,  D. G. Truhlar,  A. Aspuru-Guzik,  R. Baer,  
 A. T. Bell,  N. A. Besley,  Jeng-Da Chai,  A. E. DePrince, III,  
 R. A. DiStasio Jr.,  A. Dreuw,  B. D. Dunietz,  T. R. Furlani,  
 Chao-Ping Hsu,  Yousung Jung,  Jing Kong,  D. S. Lambrecht,  WanZhen Liang,  
 C. Ochsenfeld,  V. A. Rassolov,  L. V. Slipchenko,  J. E. Subotnik,  
 T. Van Voorhis,  J. M. Herbert,  A. I. Krylov,  P. M. W. Gill,  M. Head-Gordon

 Contributors to earlier versions of Q-Chem not listed above: 
 R. D. Adamson,  B. Austin,  J. Baker,  G. J. O. Beran,  K. Brandhorst,  
 S. T. Brown,  E. F. C. Byrd,  A. K. Chakraborty,  C.-L. Cheng,  
 Siu Hung Chien,  D. M. Chipman,  D. L. Crittenden,  H. Dachsel,  
 R. J. Doerksen,  A. D. Dutoi,  L. Fusti-Molnar,  W. A. Goddard III,  
 A. Golubeva-Zadorozhnaya,  S. R. Gwaltney,  G. Hawkins,  A. Heyden,  
 S. Hirata,  G. Kedziora,  F. J. Keil,  C. Kelley,  Jihan Kim,  R. A. King,  
 R. Z. Khaliullin,  P. P. Korambath,  W. Kurlancheek,  A. M. Lee,  M. S. Lee,  
 S. V. Levchenko,  Ching Yeh Lin,  D. Liotard,  R. C. Lochan,  I. Lotan,  
 P. E. Maslen,  N. Nair,  D. P. O'Neill,  D. Neuhauser,  E. Neuscamman,  
 C. M. Oana,  R. Olson,  B. Peters,  R. Peverati,  P. A. Pieniazek,  
 Y. M. Rhee,  J. Ritchie,  M. A. Rohrdanz,  E. Rosta,  N. J. Russ,  
 H. F. Schaefer III,  N. E. Schultz,  N. Shenvi,  A. C. Simmonett,  A. Sodt,  
 D. Stuck,  K. S. Thanthiriwatte,  V. Vanovschi,  Tao Wang,  A. Warshel,  
 C. F. Williams,  Q. Wu,  X. Xu,  W. Zhang

 Please cite Q-Chem as follows:
 Y. Shao et al., Mol. Phys. 113, 184-215 (2015)
 DOI: 10.1080/00268976.2014.952696

 Q-Chem 5.1.1 for Intel X86 EM64T Linux

 Parts of Q-Chem use Armadillo 8.300.2 (Tropical Shenanigans).
 http://arma.sourceforge.net/

 Q-Chem begins on Thu Oct 11 04:21:01 2018  

Host: 
0

     Scratch files written to /scratch/taweetham/qchem3231//
The previous job contains 0 fragments, simply inherited here
Input Ideriv = 2
Curr. Ideriv = -1
Max.  Ideriv = 2

Checking the input file for inconsistencies... 	...done.

--------------------------------------------------------------
User input:
--------------------------------------------------------------

$molecule
read
$end

$rem
   job_type 	frequency
   basis 	6-311++g**
   method	b3lyp	
$end


--------------------------------------------------------------
 ----------------------------------------------------------------
             Standard Nuclear Orientation (Angstroms)
    I     Atom           X                Y                Z
 ----------------------------------------------------------------
    1      C       1.2517042886     1.5344854832    -0.0190564034
    2      C       0.5505324835     0.3111195558     0.5105183590
    3      C       1.6464839314     0.1600002290    -0.4863902967
    4      H       0.7418714284     0.0131107687     1.5313294844
    5      I      -1.5061816127    -0.1287192430    -0.0140520467
    6      Cl      3.1958409584    -0.5476709625     0.0440721093
    7      H       1.4139611060    -0.1360867613    -1.4991994355
    8      H       0.7436838992     2.1668939175    -0.7371641892
    9      H       1.9064885245     2.0549767072     0.6701368046
 ----------------------------------------------------------------
 Molecular Point Group                 C1    NOp =  1
 Largest Abelian Subgroup              C1    NOp =  1
 Nuclear Repulsion Energy =   460.6799949596 hartrees
 There are       46 alpha and       46 beta electrons
 Requested basis set is 6-311++G(d,p)
 There are 75 shells and 186 basis functions

 Total QAlloc Memory Limit   2000 MB
 Mega-Array Size       188 MB
 MEM_STATIC part       192 MB

                       Distance Matrix (Angstroms)
             C (  1)   C (  2)   C (  3)   H (  4)   I (  5)   Cl(  6)
   C (  2)  1.506226
   C (  3)  1.504481  1.489219
   H (  4)  2.231190  1.080498  2.216099
   I (  5)  3.220592  2.167650  3.200900  2.731678
   Cl(  6)  2.849391  2.820062  1.784011  2.923761  4.721008
   H (  7)  2.237848  2.232592  1.080517  3.107744  3.276118  2.392945
   H (  8)  1.083376  2.244531  2.214849  3.128074  3.294636  3.740624
   H (  9)  1.083808  2.214753  2.235194  2.503438  4.108888  2.971222
             H (  7)   H (  8)
   H (  8)  2.516682
   H (  9)  3.122397  1.828971

 A cutoff of  1.0D-11 yielded   2471 shell pairs
 There are     15783 function pairs (     17361 Cartesian)
 Smallest overlap matrix eigenvalue = 4.08E-05
 Guess from superposition of atomic densities
 Warning:  Energy on first SCF cycle will be non-variational
 SAD guess density has 92.000000 electrons

 -----------------------------------------------------------------------
  General SCF calculation program by
  Eric Jon Sundstrom, Paul Horn, Yuezhi Mao, Dmitri Zuev, Alec White,
  David Stuck, Shaama M.S., Shane Yost, Joonho Lee, David Small,
  Daniel Levine, Susi Lehtola, Hugh Burton, Evgeny Epifanovsky
 -----------------------------------------------------------------------
 Exchange:     0.2000 Hartree-Fock + 0.0800 Slater + 0.7200 B88
 Correlation:  0.1900 VWN1RPA + 0.8100 LYP
 Using SG-1 standard quadrature grid
 A restricted SCF calculation will be
 performed using DIIS
 SCF converges when DIIS error is below 1.0e-08
 ---------------------------------------
  Cycle       Energy         DIIS error
 ---------------------------------------
    1   -7497.2592335790      4.02e-02  
    2   -7496.4139216298      3.52e-03  
    3   -7496.3662468865      4.70e-03  
    4   -7496.4643211679      7.80e-04  
    5   -7496.4669241506      2.88e-04  
    6   -7496.4672433628      7.37e-05  
    7   -7496.4672663929      1.64e-05  
    8   -7496.4672672657      3.91e-06  
    9   -7496.4672673222      1.79e-06  
   10   -7496.4672673332      3.10e-07  
   11   -7496.4672673336      1.14e-07  
   12   -7496.4672673336      1.85e-08  
   13   -7496.4672673335      2.74e-09  Convergence criterion met
 ---------------------------------------
 SCF time:   CPU 44.86s  wall 44.00s 
 SCF   energy in the final basis set =    -7496.4672673335
 Total energy in the final basis set =    -7496.4672673335

 --------------------------------------------------------------

                    Orbital Energies (a.u.)
 --------------------------------------------------------------

 Alpha MOs
 -- Occupied --
*******-176.304-165.707-165.705-165.705-101.559 -35.800 -31.293
-31.287 -31.287 -22.944 -22.942 -22.942 -22.938 -22.938 -10.261
-10.248 -10.212  -9.473  -7.238  -7.228  -7.228  -6.349  -4.761
 -4.747  -4.747  -2.027  -2.023  -2.022  -2.010  -2.010  -0.925
 -0.832  -0.681  -0.626  -0.603  -0.512  -0.500  -0.412  -0.391
 -0.379  -0.362  -0.318  -0.301  -0.271  -0.265
 -- Virtual --
 -0.063  -0.010   0.003   0.007   0.018   0.025   0.051   0.064
  0.069   0.075   0.086   0.089   0.106   0.108   0.112   0.120
  0.129   0.130   0.141   0.154   0.156   0.176   0.182   0.192
  0.201   0.214   0.231   0.250   0.261   0.268   0.276   0.280
  0.396   0.407   0.426   0.429   0.439   0.449   0.464   0.478
  0.483   0.498   0.522   0.531   0.557   0.593   0.604   0.610
  0.623   0.648   0.654   0.668   0.701   0.722   0.777   0.844
  0.867   0.896   0.922   0.946   0.992   1.040   1.088   1.230
  1.240   1.311   1.322   1.359   1.369   1.389   1.435   1.512
  1.529   1.569   1.627   1.649   1.679   1.734   1.758   1.797
  1.830   1.904   1.936   2.019   2.072   2.123   2.201   2.208
  2.218   2.307   2.309   2.436   2.457   2.529   2.574   2.605
  2.669   2.717   2.773   2.833   2.841   2.870   3.046   3.201
  3.437   3.460   3.720   3.979   3.996   4.065   4.093   4.165
  4.252   4.304   4.434   6.030   6.039   6.091   9.732  23.725
 23.799  23.871  25.867  25.919  26.400  27.877  28.366  28.373
 28.391  28.545  28.552  28.581  28.603  28.692 127.905 127.911
127.943 151.673 215.7161901.836
 --------------------------------------------------------------

          Ground-State Mulliken Net Atomic Charges

     Atom                 Charge (a.u.)
  ----------------------------------------
      1 C                    -0.474862
      2 C                    -0.322411
      3 C                    -0.004520
      4 H                     0.186705
      5 I                     0.041540
      6 Cl                    0.017808
      7 H                     0.238686
      8 H                     0.156978
      9 H                     0.160075
  ----------------------------------------
  Sum of atomic charges =     0.000000

 -----------------------------------------------------------------
                    Cartesian Multipole Moments
 -----------------------------------------------------------------
    Charge (ESU x 10^10)
                 0.0000
    Dipole Moment (Debye)
         X      -0.0320      Y       1.3056      Z      -0.1036
       Tot       1.3100
    Quadrupole Moments (Debye-Ang)
        XX     -64.4869     XY       2.6748     YY     -59.4798
        XZ       0.9977     YZ       0.0029     ZZ     -58.2249
    Octopole Moments (Debye-Ang^2)
       XXX     -83.2238    XXY      -2.3817    XYY     -16.2669
       YYY      -2.1368    XXZ       0.1320    XYZ       0.7607
       YYZ      -0.5607    XZZ     -15.9156    YZZ      -2.4549
       ZZZ      -0.2208
    Hexadecapole Moments (Debye-Ang^3)
      XXXX   -1432.3062   XXXY       6.3986   XXYY    -271.8893
      XYYY      10.6257   YYYY    -211.6949   XXXZ      22.5107
      XXYZ       2.3046   XYYZ       4.5388   YYYZ      -1.3865
      XXZZ    -257.9976   XYZZ       1.4926   YYZZ     -55.0339
      XZZZ       1.1838   YZZZ       0.3362   ZZZZ    -109.5619
 -----------------------------------------------------------------
 Calculating MO derivatives via CPSCF
   1         3          27      0.139850    0.032527
   2         3          27      0.017120    0.003966
   3         3          27      0.001717    0.000654
   4         9          21      0.000135    0.000058
   5        28           2      0.000006    0.000005
   6        30           0      0.000000    0.000000    Roots Converged
 Time for AOints: 24.3 s (CPU) 24.4 s (wall)
 ------------------------------------------------------------------------------
                     AOints        : Timing summary (seconds)
 ------------------------------------------------------------------------------
     job step          cpu (% of tot)      sys (% of tot)     wall (% of tot)
 ------------------------------------------------------------------------------
  cpscf_lag         0.1857E+03 (42.9)   0.3010E-03 (16.3)   0.1858E+03 (42.9)
  iterzp            0.2222E+03 (51.4)   0.1547E-02 (83.7)   0.2224E+03 (51.4)
  make_fx           0.0000E+00 ( 0.0)   0.0000E+00 ( 0.0)   0.0000E+00 ( 0.0)
  AOints            0.2435E+02 ( 5.6)   0.1000E-05 ( 0.1)   0.2436E+02 ( 5.6)
 ------------------------------------------------------------------------------
   Grand Totals     0.4327E+03          0.1849E-02          0.4330E+03
 ------------------------------------------------------------------------------
 Calculating analytic Hessian of the SCF energy
 Polarizability Matrix (a.u.)
            1           2           3
    1-107.9461770  -0.9246298  -1.8645570
    2  -0.9246298 -67.5736414   0.4112038
    3  -1.8645570   0.4112038 -60.1557831

 Direct stationary perturbation theory relativistic correction:

 rels  =      97.750940450980
 relv  =    -323.900452265847
 rel2e =      42.012042714341
 E_rel =    -184.137469100526

 Hessian of the SCF Energy
            1           2           3           4           5           6
    1   0.3916134   0.0283526   0.2182316  -0.0668752  -0.0555801   0.0067664
    2   0.0283526   0.6043215  -0.0299003  -0.0871501  -0.1512654   0.0760568
    3   0.2182316  -0.0299003   0.4744755   0.0037592   0.0399953  -0.0722529
    4  -0.0668752  -0.0871501   0.0037592   0.3303751   0.0400947  -0.0305856
    5  -0.0555801  -0.1512654   0.0399953   0.0400947   0.2666124  -0.1233270
    6   0.0067664   0.0760568  -0.0722529  -0.0305856  -0.1233270   0.5741474
    7  -0.0446962   0.0604044  -0.0076988  -0.1399226   0.0040552   0.0883590
    8   0.0215560  -0.1847194  -0.0408923   0.0359848  -0.0146141  -0.0265659
    9  -0.0122262  -0.0708620  -0.0672904   0.0845242   0.0046501  -0.1508757
   10  -0.0007921  -0.0030931   0.0052855  -0.0455018   0.0185129  -0.0604775
   11   0.0068697  -0.0074341   0.0274549   0.0136429  -0.0576809   0.0803946
   12   0.0026775  -0.0022005   0.0013003  -0.0476135   0.0825790  -0.3180035
   13  -0.0135491  -0.0035341   0.0016962  -0.0589594  -0.0061797  -0.0215557
   14  -0.0154004   0.0002362  -0.0067606  -0.0068866  -0.0186058  -0.0096676
   15   0.0000627   0.0007861  -0.0009130  -0.0166731  -0.0077221  -0.0256798
   16  -0.0090494   0.0082529   0.0020649  -0.0234675   0.0148188  -0.0083975
   17   0.0248377  -0.0062850   0.0114629   0.0030173  -0.0020351  -0.0064470
   18  -0.0007603  -0.0002152  -0.0013392   0.0076406  -0.0052429   0.0056871
   19  -0.0013588   0.0008095  -0.0014229   0.0049246   0.0041507   0.0216416
   20  -0.0070155  -0.0071947  -0.0271431   0.0020753  -0.0000965   0.0110974
   21   0.0037688   0.0013567   0.0024147  -0.0039949  -0.0051042  -0.0134387
   22  -0.1069809   0.0798879  -0.1006062   0.0096703  -0.0122806   0.0178791
   23   0.0753761  -0.1399187   0.1111779   0.0062322  -0.0096625   0.0065450
   24  -0.0993721   0.1111518  -0.1733049  -0.0074014   0.0054142  -0.0121334
   25  -0.1483119  -0.0839299  -0.1213095  -0.0102436  -0.0075919  -0.0136298
   26  -0.0789962  -0.1077404  -0.0853948  -0.0070106  -0.0126521  -0.0080863
   27  -0.1191484  -0.0861735  -0.1630902   0.0103445   0.0087575   0.0125495
            7           8           9          10          11          12
    1  -0.0446962   0.0215560  -0.0122262  -0.0007921   0.0068697   0.0026775
    2   0.0604044  -0.1847194  -0.0708620  -0.0030931  -0.0074341  -0.0022005
    3  -0.0076988  -0.0408923  -0.0672904   0.0052855   0.0274549   0.0013003
    4  -0.1399226   0.0359848   0.0845242  -0.0455018   0.0136429  -0.0476135
    5   0.0040552  -0.0146141   0.0046501   0.0185129  -0.0576809   0.0825790
    6   0.0883590  -0.0265659  -0.1508757  -0.0604775   0.0803946  -0.3180035
    7   0.3574591  -0.0739726   0.0127038   0.0034385  -0.0040284  -0.0045882
    8  -0.0739726   0.3297529   0.1422930  -0.0045121   0.0008783   0.0057045
    9   0.0127038   0.1422930   0.5904894   0.0187159  -0.0171431  -0.0146981
   10   0.0034385  -0.0045121   0.0187159   0.0573110  -0.0100165   0.0485870
   11  -0.0040284   0.0008783  -0.0171431  -0.0100165   0.0622340  -0.0860369
   12  -0.0045882   0.0057045  -0.0146981   0.0485870  -0.0860369   0.3283717
   13  -0.0171312  -0.0090425  -0.0052443  -0.0138055  -0.0044817   0.0004538
   14   0.0010281  -0.0002634   0.0061741   0.0007884   0.0006606  -0.0004009
   15   0.0053093   0.0018992   0.0026698  -0.0149564  -0.0050460   0.0007595
   16  -0.1104682   0.0354598  -0.0380939   0.0012695  -0.0025765  -0.0013635
   17   0.0355489  -0.0460725   0.0141961   0.0004744   0.0008118  -0.0003793
   18  -0.0331907   0.0112939  -0.0490589   0.0002083   0.0010040   0.0018427
   19  -0.0518185  -0.0181858  -0.0638042  -0.0021308   0.0028221   0.0018321
   20  -0.0158389  -0.0600156  -0.0814479  -0.0017152   0.0008250   0.0015587
   21  -0.0598729  -0.0813836  -0.3116092   0.0011538  -0.0018402  -0.0007044
   22  -0.0073844   0.0045114  -0.0120439  -0.0008693  -0.0044361  -0.0002170
   23   0.0061183  -0.0142153   0.0126180   0.0005606  -0.0016377  -0.0011617
   24   0.0079851  -0.0087575   0.0126804   0.0008576   0.0030420   0.0006988
   25   0.0105235   0.0082009   0.0154686   0.0010804   0.0022044   0.0002318
   26  -0.0133149  -0.0107309  -0.0104784  -0.0009995   0.0013431   0.0003370
   27  -0.0090066  -0.0035913  -0.0123075   0.0006258  -0.0018294   0.0004329
           13          14          15          16          17          18
    1  -0.0135491  -0.0154004   0.0000627  -0.0090494   0.0248377  -0.0007603
    2  -0.0035341   0.0002362   0.0007861   0.0082529  -0.0062850  -0.0002152
    3   0.0016962  -0.0067606  -0.0009130   0.0020649   0.0114629  -0.0013392
    4  -0.0589594  -0.0068866  -0.0166731  -0.0234675   0.0030173   0.0076406
    5  -0.0061797  -0.0186058  -0.0077221   0.0148188  -0.0020351  -0.0052429
    6  -0.0215557  -0.0096676  -0.0256798  -0.0083975  -0.0064470   0.0056871
    7  -0.0171312   0.0010281   0.0053093  -0.1104682   0.0355489  -0.0331907
    8  -0.0090425  -0.0002634   0.0018992   0.0354598  -0.0460725   0.0112939
    9  -0.0052443   0.0061741   0.0026698  -0.0380939   0.0141961  -0.0490589
   10  -0.0138055   0.0007884  -0.0149564   0.0012695   0.0004744   0.0002083
   11  -0.0044817   0.0006606  -0.0050460  -0.0025765   0.0008118   0.0010040
   12   0.0004538  -0.0004009   0.0007595  -0.0013635  -0.0003793   0.0018427
   13   0.1043488   0.0204494   0.0247349  -0.0027580  -0.0003805   0.0006494
   14   0.0204494   0.0167078   0.0101964   0.0013750   0.0001606  -0.0005959
   15   0.0247349   0.0101964   0.0206395   0.0009078   0.0002808   0.0003991
   16  -0.0027580   0.0013750   0.0009078   0.1607615  -0.0660590   0.0467659
   17  -0.0003805   0.0001606   0.0002808  -0.0660590   0.0518379  -0.0190009
   18   0.0006494  -0.0005959   0.0003991   0.0467659  -0.0190009   0.0414198
   19   0.0012637  -0.0004036   0.0000747  -0.0164714   0.0012439  -0.0217386
   20   0.0019932   0.0004154  -0.0004230   0.0093040   0.0005341   0.0126278
   21  -0.0009770   0.0003463   0.0009416  -0.0025224   0.0009277  -0.0007222
   22   0.0023491   0.0013355   0.0004635  -0.0015853   0.0035655   0.0001470
   23  -0.0002492   0.0008316   0.0002242  -0.0008089  -0.0011089   0.0003288
   24  -0.0017705  -0.0014366   0.0006989   0.0017148  -0.0034611   0.0006749
   25  -0.0017585  -0.0022858   0.0000764   0.0017686  -0.0022482   0.0002784
   26   0.0014250  -0.0001430  -0.0001958   0.0002339   0.0021570  -0.0001997
   27   0.0020132   0.0021447   0.0004844  -0.0010761   0.0024208   0.0010966
           19          20          21          22          23          24
    1  -0.0013588  -0.0070155   0.0037688  -0.1069809   0.0753761  -0.0993721
    2   0.0008095  -0.0071947   0.0013567   0.0798879  -0.1399187   0.1111518
    3  -0.0014229  -0.0271431   0.0024147  -0.1006062   0.1111779  -0.1733049
    4   0.0049246   0.0020753  -0.0039949   0.0096703   0.0062322  -0.0074014
    5   0.0041507  -0.0000965  -0.0051042  -0.0122806  -0.0096625   0.0054142
    6   0.0216416   0.0110974  -0.0134387   0.0178791   0.0065450  -0.0121334
    7  -0.0518185  -0.0158389  -0.0598729  -0.0073844   0.0061183   0.0079851
    8  -0.0181858  -0.0600156  -0.0813836   0.0045114  -0.0142153  -0.0087575
    9  -0.0638042  -0.0814479  -0.3116092  -0.0120439   0.0126180   0.0126804
   10  -0.0021308  -0.0017152   0.0011538  -0.0008693   0.0005606   0.0008576
   11   0.0028221   0.0008250  -0.0018402  -0.0044361  -0.0016377   0.0030420
   12   0.0018321   0.0015587  -0.0007044  -0.0002170  -0.0011617   0.0006988
   13   0.0012637   0.0019932  -0.0009770   0.0023491  -0.0002492  -0.0017705
   14  -0.0004036   0.0004154   0.0003463   0.0013355   0.0008316  -0.0014366
   15   0.0000747  -0.0004230   0.0009416   0.0004635   0.0002242   0.0006989
   16  -0.0164714   0.0093040  -0.0025224  -0.0015853  -0.0008089   0.0017148
   17   0.0012439   0.0005341   0.0009277   0.0035655  -0.0011089  -0.0034611
   18  -0.0217386   0.0126278  -0.0007222   0.0001470   0.0003288   0.0006749
   19   0.0651290   0.0092980   0.0624065   0.0007341   0.0010100   0.0008052
   20   0.0092980   0.0660588   0.0850112  -0.0017584   0.0017296   0.0015810
   21   0.0624065   0.0850112   0.3221832   0.0002317  -0.0006013   0.0001590
   22   0.0007341  -0.0017584   0.0002317   0.1096018  -0.0814944   0.1032061
   23   0.0010100   0.0017296  -0.0006013  -0.0814944   0.1523159  -0.1187704
   24   0.0008052   0.0015810   0.0001590   0.1032061  -0.1187704   0.1799814
   25  -0.0002719   0.0036576  -0.0001936  -0.0055355  -0.0067449  -0.0060248
   26  -0.0007448  -0.0022560   0.0012873   0.0106692   0.0116660   0.0112366
   27   0.0002056  -0.0028621   0.0007759  -0.0090603  -0.0103606  -0.0094551
           25          26          27
    1  -0.1483119  -0.0789962  -0.1191484
    2  -0.0839299  -0.1077404  -0.0861735
    3  -0.1213095  -0.0853948  -0.1630902
    4  -0.0102436  -0.0070106   0.0103445
    5  -0.0075919  -0.0126521   0.0087575
    6  -0.0136298  -0.0080863   0.0125495
    7   0.0105235  -0.0133149  -0.0090066
    8   0.0082009  -0.0107309  -0.0035913
    9   0.0154686  -0.0104784  -0.0123075
   10   0.0010804  -0.0009995   0.0006258
   11   0.0022044   0.0013431  -0.0018294
   12   0.0002318   0.0003370   0.0004329
   13  -0.0017585   0.0014250   0.0020132
   14  -0.0022858  -0.0001430   0.0021447
   15   0.0000764  -0.0001958   0.0004844
   16   0.0017686   0.0002339  -0.0010761
   17  -0.0022482   0.0021570   0.0024208
   18   0.0002784  -0.0001997   0.0010966
   19  -0.0002719  -0.0007448   0.0002056
   20   0.0036576  -0.0022560  -0.0028621
   21  -0.0001936   0.0012873   0.0007759
   22  -0.0055355   0.0106692  -0.0090603
   23  -0.0067449   0.0116660  -0.0103606
   24  -0.0060248   0.0112366  -0.0094551
   25   0.1527488   0.0887379   0.1251025
   26   0.0887379   0.1183563   0.0914940
   27   0.1251025   0.0914940   0.1695134
 Gradient time:  CPU 536.10 s  wall 536.47 s
 **********************************************************************
 **                                                                  **
 **                       VIBRATIONAL ANALYSIS                       **
 **                       --------------------                       **
 **                                                                  **
 **        VIBRATIONAL FREQUENCIES (CM**-1) AND NORMAL MODES         **
 **     FORCE CONSTANTS (mDYN/ANGSTROM) AND REDUCED MASSES (AMU)     **
 **                  INFRARED INTENSITIES (KM/MOL)                   **
 **                                                                  **
 **********************************************************************


 Mode:                 1                      2                      3
 Frequency:       136.72                 195.66                 250.66
 Force Cnst:      0.1206                 0.1152                 0.1807
 Red. Mass:      10.9544                 5.1063                 4.8816
 IR Active:          YES                    YES                    YES
 IR Intens:        0.717                  2.239                  1.564
 Raman Active:       YES                    YES                    YES
               X      Y      Z        X      Y      Z        X      Y      Z
 C         -0.031 -0.326 -0.010   -0.195 -0.134 -0.029    0.088  0.106 -0.018
 C          0.054 -0.352  0.022   -0.087 -0.071  0.259   -0.030  0.260  0.221
 C          0.091 -0.282  0.004   -0.234 -0.185  0.120   -0.001 -0.021  0.280
 H          0.004 -0.365  0.027   -0.078  0.043  0.290   -0.183  0.547  0.334
 I         -0.102  0.054 -0.002    0.081  0.025 -0.020   -0.044 -0.020 -0.021
 Cl         0.330  0.174  0.000   -0.090  0.062 -0.056    0.141 -0.064 -0.102
 H          0.152 -0.372  0.016   -0.417 -0.412  0.229   -0.182 -0.144  0.358
 H         -0.128 -0.369  0.021   -0.370 -0.230  0.011    0.227  0.029 -0.184
 H         -0.019 -0.269 -0.066   -0.054 -0.041 -0.234    0.061  0.173 -0.041
 TransDip  -0.011 -0.025 -0.000   -0.030 -0.030  0.023   -0.005  0.026  0.030

 Mode:                 4                      5                      6
 Frequency:       374.05                 522.60                 661.39
 Force Cnst:      0.2537                 0.4960                 0.8266
 Red. Mass:       3.0782                 3.0826                 3.2071
 IR Active:          YES                    YES                    YES
 IR Intens:        2.580                 12.972                 34.998
 Raman Active:       YES                    YES                    YES
               X      Y      Z        X      Y      Z        X      Y      Z
 C          0.320 -0.067  0.024    0.002  0.058 -0.030    0.076 -0.080 -0.028
 C          0.042  0.063  0.048    0.327 -0.040  0.213    0.037 -0.103 -0.037
 C         -0.079 -0.112 -0.048    0.069  0.072 -0.064    0.245 -0.024  0.220
 H          0.020 -0.035  0.022    0.429 -0.206  0.148   -0.066  0.153  0.058
 I         -0.013 -0.013 -0.004   -0.027 -0.005 -0.013   -0.001  0.002  0.001
 Cl        -0.077  0.098  0.002   -0.040 -0.011  0.011   -0.122  0.057 -0.053
 H         -0.163 -0.156 -0.016   -0.068 -0.079  0.013    0.272  0.217  0.145
 H          0.431  0.207  0.192   -0.466 -0.185  0.086    0.284 -0.410 -0.462
 H          0.607 -0.400  0.004    0.169  0.341 -0.401   -0.356  0.261  0.121
 TransDip   0.036 -0.034 -0.012    0.115  0.001 -0.009    0.186 -0.035  0.006

 Mode:                 7                      8                      9
 Frequency:       868.90                 907.69                 937.84
 Force Cnst:      0.7221                 1.6090                 2.6662
 Red. Mass:       1.6232                 3.3146                 5.1451
 IR Active:          YES                    YES                    YES
 IR Intens:       15.122                 10.638                  5.748
 Raman Active:       YES                    YES                    YES
               X      Y      Z        X      Y      Z        X      Y      Z
 C         -0.116  0.026  0.022   -0.054 -0.019  0.210    0.062  0.351 -0.003
 C          0.138  0.030 -0.058    0.056  0.274 -0.075    0.150 -0.210 -0.205
 C          0.089 -0.091 -0.015    0.011 -0.273 -0.052   -0.254 -0.168  0.219
 H         -0.011  0.482  0.101    0.096 -0.268 -0.243    0.178 -0.418 -0.274
 I         -0.003  0.001 -0.000    0.000 -0.002 -0.001   -0.000  0.001  0.001
 Cl        -0.022  0.007 -0.005   -0.007  0.015 -0.007    0.014  0.004 -0.000
 H         -0.136 -0.399  0.127    0.238  0.176 -0.237   -0.216 -0.126  0.201
 H          0.060  0.401  0.236   -0.198 -0.475 -0.086    0.123  0.179 -0.201
 H         -0.162 -0.361  0.364   -0.115  0.462 -0.092   -0.048  0.379  0.080
 TransDip   0.085 -0.008  0.091    0.100 -0.028  0.008   -0.048 -0.060  0.002

 Mode:                10                     11                     12
 Frequency:       988.35                1073.51                1097.67
 Force Cnst:      0.7363                 0.8745                 0.7847
 Red. Mass:       1.2793                 1.2879                 1.1054
 IR Active:          YES                    YES                    YES
 IR Intens:       16.913                 10.782                  0.733
 Raman Active:       YES                    YES                    YES
               X      Y      Z        X      Y      Z        X      Y      Z
 C         -0.013 -0.033  0.001   -0.133  0.021  0.075    0.007  0.024 -0.009
 C          0.058 -0.018  0.058    0.014 -0.020 -0.009    0.021 -0.050 -0.022
 C         -0.107 -0.009 -0.060    0.025  0.015  0.010   -0.029 -0.055  0.029
 H          0.378  0.327  0.105    0.026  0.004 -0.002   -0.254  0.489  0.183
 I         -0.001  0.000 -0.002    0.000  0.000 -0.000    0.000 -0.000  0.000
 Cl         0.014 -0.001  0.013   -0.002 -0.001 -0.002   -0.001 -0.000 -0.001
 H         -0.085  0.459 -0.205    0.093 -0.015  0.008    0.324  0.490 -0.210
 H          0.412 -0.066 -0.324    0.507  0.022 -0.376   -0.316  0.045  0.238
 H         -0.316 -0.025  0.275    0.579 -0.183 -0.445    0.257 -0.041 -0.196
 TransDip  -0.017  0.124 -0.042    0.057 -0.018 -0.087    0.006  0.026  0.004

 Mode:                13                     14                     15
 Frequency:      1112.96                1220.08                1238.31
 Force Cnst:      0.9791                 1.0586                 1.6349
 Red. Mass:       1.3416                 1.2070                 1.8096
 IR Active:          YES                    YES                    YES
 IR Intens:        5.490                 63.900                  7.896
 Raman Active:       YES                    YES                    YES
               X      Y      Z        X      Y      Z        X      Y      Z
 C         -0.051  0.003 -0.107    0.028 -0.038  0.052    0.036  0.131  0.033
 C         -0.016  0.054  0.055   -0.060 -0.009 -0.073   -0.110 -0.082  0.115
 C          0.015 -0.044  0.087   -0.019  0.042  0.045    0.031 -0.070 -0.123
 H          0.451 -0.411 -0.157    0.780  0.419 -0.099    0.048  0.156  0.176
 I         -0.001  0.000 -0.001   -0.001  0.000 -0.002    0.001  0.000 -0.000
 Cl        -0.007  0.000 -0.009    0.000 -0.000 -0.003   -0.009  0.003 -0.008
 H          0.499  0.220 -0.090    0.065 -0.240  0.116    0.656 -0.476 -0.161
 H          0.004  0.341  0.150   -0.203 -0.149  0.126    0.177  0.137 -0.080
 H          0.005 -0.345  0.102    0.133  0.048 -0.117   -0.134  0.328  0.070
 TransDip   0.029 -0.035 -0.060   -0.249 -0.043 -0.040   -0.079  0.012 -0.042

 Mode:                16                     17                     18
 Frequency:      1322.38                1469.87                3129.61
 Force Cnst:      1.7875                 1.5280                 6.0820
 Red. Mass:       1.7349                 1.2004                 1.0539
 IR Active:          YES                    YES                    YES
 IR Intens:       15.221                 11.885                  1.800
 Raman Active:       YES                    YES                    YES
               X      Y      Z        X      Y      Z        X      Y      Z
 C          0.005 -0.078  0.013   -0.013 -0.116  0.001    0.009  0.064 -0.000
 C          0.126  0.046 -0.041    0.032  0.005 -0.025   -0.002 -0.001 -0.000
 C         -0.158  0.117  0.039   -0.034  0.018  0.025    0.002 -0.001 -0.000
 H         -0.304  0.005  0.010   -0.035  0.009 -0.016    0.001 -0.006  0.018
 I         -0.000 -0.000  0.000    0.000 -0.000  0.000   -0.000 -0.000  0.000
 Cl         0.000 -0.003 -0.007    0.000 -0.000 -0.000    0.000 -0.000 -0.000
 H          0.715 -0.422  0.016    0.059 -0.006  0.016   -0.002 -0.006 -0.016
 H         -0.003 -0.266 -0.129    0.328  0.535  0.316    0.330 -0.391  0.466
 H         -0.083 -0.181  0.157   -0.184  0.577 -0.341   -0.436 -0.332 -0.465
 TransDip  -0.079  0.095 -0.015   -0.010  0.110 -0.008    0.016  0.040 -0.003

 Mode:                19                     20                     21
 Frequency:      3202.45                3205.38                3219.46
 Force Cnst:      6.6048                 6.6211                 6.7886
 Red. Mass:       1.0931                 1.0937                 1.1116
 IR Active:          YES                    YES                    YES
 IR Intens:        0.930                  1.548                  0.023
 Raman Active:       YES                    YES                    YES
               X      Y      Z        X      Y      Z        X      Y      Z
 C          0.018  0.001  0.021    0.019 -0.006  0.024   -0.057  0.006 -0.070
 C         -0.002 -0.000 -0.001   -0.011  0.023 -0.078   -0.005  0.007 -0.026
 C         -0.016 -0.024 -0.078    0.000  0.004  0.010   -0.005 -0.005 -0.020
 H          0.001 -0.005  0.027    0.155 -0.260  0.892    0.052 -0.094  0.313
 I          0.000 -0.000  0.000    0.000 -0.000  0.000    0.000  0.000  0.000
 Cl         0.000  0.000  0.000    0.000  0.000  0.000    0.000 -0.000  0.000
 H          0.199  0.265  0.900   -0.026 -0.032 -0.103    0.051  0.072  0.235
 H         -0.084  0.106 -0.123   -0.112  0.133 -0.152    0.303 -0.381  0.431
 H         -0.121 -0.090 -0.122   -0.118 -0.096 -0.127    0.378  0.303  0.399
 TransDip  -0.025  0.018  0.004   -0.019 -0.013  0.033   -0.003  0.004  0.001

 STANDARD THERMODYNAMIC QUANTITIES AT   298.15 K  AND     1.00 ATM

   This Molecule has  0 Imaginary Frequencies
   Zero point vibrational energy:       38.792 kcal/mol

   Atom    1 Element C  Has Mass   12.00000
   Atom    2 Element C  Has Mass   12.00000
   Atom    3 Element C  Has Mass   12.00000
   Atom    4 Element H  Has Mass    1.00783
   Atom    5 Element I  Has Mass  126.90440
   Atom    6 Element Cl Has Mass   34.96885
   Atom    7 Element H  Has Mass    1.00783
   Atom    8 Element H  Has Mass    1.00783
   Atom    9 Element H  Has Mass    1.00783
   Molecular Mass:   201.904570 amu
   Principal axes and moments of inertia in amu*Bohr^2:
                             1           2           3
    Eigenvalues --      223.99423  2546.44304  2686.93552
          X               0.99998     0.00637    -0.00115
          Y              -0.00637     0.99998    -0.00019
          Z               0.00115     0.00020     1.00000
   Rotational Symmetry Number is   1
   The Molecule is an Asymmetric Top
   Translational Enthalpy:        0.889 kcal/mol
   Rotational Enthalpy:           0.889 kcal/mol
   Vibrational Enthalpy:         40.495 kcal/mol
   gas constant (RT):             0.592 kcal/mol
   Translational Entropy:        41.812  cal/mol.K
   Rotational Entropy:           28.818  cal/mol.K
   Vibrational Entropy:           9.586  cal/mol.K

   Total Enthalpy:               42.865 kcal/mol
   Total Entropy:                80.215  cal/mol.K

 ======================================================================

 STANDARD THERMODYNAMIC QUANTITIES FOR ANHARMONIC VIBRATION -- TOSH

   Zero point vibrational energy: ************ kcal/mol

   Vibrational Enthalpy:       Infinity kcal/mol
   Vibrational Entropy:             NaN  cal/mol.K

   Total Enthalpy:             Infinity kcal/mol
   Total Entropy:                   NaN  cal/mol.K

 ======================================================================

 STANDARD THERMODYNAMIC QUANTITIES FOR ANHARMONIC VIBRATION -- VPT2

   Zero point vibrational energy: ************ kcal/mol

   Vibrational Enthalpy:       Infinity kcal/mol
   Vibrational Entropy:             NaN  cal/mol.K

   Total Enthalpy:             Infinity kcal/mol
   Total Entropy:                   NaN  cal/mol.K

 ======================================================================

Archival summary:
1\1\TWL02\FREQ\ProcedureUnspecified\BasisUnspecified\1l134\taweetha\ThuOct1104:30:432018ThuOct1104:30:432018\0\\#,FREQ,ProcedureUnspecified,BasisUnspecified,\\0,1\I\C,1,2.16765\H,2,1.0805,1,109.919\C,2,1.48922,1,121.042,3,143.774,0\H,4,1.08052,2,119.796,1,2.4138,0\C,4,1.50448,2,60.4123,1,110.933,0\H,6,1.08338,4,116.773,2,-109.707,0\H,6,1.08381,4,118.538,2,105.65,0\Cl,4,1.78401,2,118.707,1,-139.076,0\\\@

 Total job time:  581.46s(wall), 581.07s(cpu) 
 Thu Oct 11 04:30:43 2018

        *************************************************************
        *                                                           *
        *  Thank you very much for using Q-Chem.  Have a nice day.  *
        *                                                           *
        *************************************************************
