# Supplementary material for: Geometric and energetic data from ab initio calculations of haloethene, haloimine, halomethylenephosphine, haloiminophosphine, halodiazene, halodiphosphene and halocyclopropane
Source: Data Brief. 2019 Nov 2;27:104738. doi: 10.1016/j.dib.2019.104738 (PMC6861602; doi:10.1016/j.dib.2019.104738)
Supplement: Multimedia component 3 [file mmc3.zip › CCC/B3LYP/HICCCClI.out]

Q-Chem Developer Version!
                  Welcome to Q-Chem
     A Quantum Leap Into The Future Of Chemistry


 Q-Chem 5.1, Q-Chem, Inc., Pleasanton, CA (2018)

 Yihan Shao,  Zhengting Gan,  E. Epifanovsky,  A. T. B. Gilbert,  M. Wormit,  
 J. Kussmann,  A. W. Lange,  A. Behn,  Jia Deng,  Xintian Feng,  D. Ghosh,  
 M. Goldey,  P. R. Horn,  L. D. Jacobson,  I. Kaliman,  T. Kus,  A. Landau,  
 Jie Liu,  E. I. Proynov,  R. M. Richard,  R. P. Steele,  E. J. Sundstrom,  
 H. L. Woodcock III,  P. M. Zimmerman,  D. Zuev,  B. Albrecht,  E. Alguire,  
 S. A. Baeppler,  D. Barton,  Z. Benda,  Y. A. Bernard,  E. J. Berquist,  
 K. B. Bravaya,  H. Burton,  D. Casanova,  Chun-Min Chang,  Yunqing Chen,  
 A. Chien,  K. D. Closser,  M. P. Coons,  S. Coriani,  S. Dasgupta,  
 A. L. Dempwolff,  M. Diedenhofen,  Hainam Do,  R. G. Edgar,  Po-Tung Fang,  
 S. Faraji,  S. Fatehi,  Qingguo Feng,  K. D. Fenk,  J. Fosso-Tande,  
 Qinghui Ge,  A. Ghysels,  G. Gidofalvi,  J. Gomes,  J. Gonthier,  A. Gunina,  
 D. Hait,  M. W. D. Hanson-Heine,  P. H. P. Harbach,  A. W. Hauser,  
 J. E. Herr,  E. G. Hohenstein,  Z. C. Holden,  Kerwin Hui,  B. C. Huynh,  
 T.-C. Jagau,  Hyunjun Ji,  B. Kaduk,  K. Khistyaev,  Jaehoon Kim,  
 P. Klunzinger,  K. Koh,  D. Kosenkov,  L. Koulias,  T. Kowalczyk,  
 C. M. Krauter,  A. Kunitsa,  Ka Un Lao,  A. Laurent,  K. V. Lawler,  
 Joonho Lee,  D. Lefrancois,  S. Lehtola,  D. S. Levine,  Yi-Pei Li,  
 You-Sheng Lin,  Fenglai Liu,  E. Livshits,  A. Luenser,  P. Manohar,  
 E. Mansoor,  S. F. Manzer,  Shan-Ping Mao,  Yuezhi Mao,  N. Mardirossian,  
 A. V. Marenich,  T. Markovich,  L. A. Martinez-Martinez,  S. A. Maurer,  
 N. J. Mayhall,  S. C. McKenzie,  J.-M. Mewes,  A. F. Morrison,  
 J. W. Mullinax,  K. Nanda,  T. S. Nguyen-Beck,  R. Olivares-Amaya,  
 J. A. Parkhill,  T. M. Perrine,  F. Plasser,  P. Pokhilko,  S. Prager,  
 A. Prociuk,  E. Ramos,  D. R. Rehn,  F. Rob,  M. Schneider,  N. Sergueev,  
 S. M. Sharada,  S. Sharma,  D. W. Small,  T. Stauch,  T. Stein,  
 Yu-Chuan Su,  A. J. W. Thom,  A. Tkatchenko,  T. Tsuchimochi,  N. M. Tubman,  
 L. Vogt,  M. L. Vidal,  O. Vydrov,  M. A. Watson,  J. Wenzel,  
 M. de Wergifosse,  T. A. Wesolowski,  A. White,  J. Witte,  A. Yamada,  
 Jun Yang,  K. Yao,  S. Yeganeh,  S. R. Yost,  Zhi-Qiang You,  A. Zech,  
 Igor Ying Zhang,  Xing Zhang,  Yan Zhao,  Ying Zhu,  B. R. Brooks,  
 G. K. L. Chan,  C. J. Cramer,  M. S. Gordon,  W. J. Hehre,  A. Klamt,  
 M. W. Schmidt,  C. D. Sherrill,  D. G. Truhlar,  A. Aspuru-Guzik,  R. Baer,  
 A. T. Bell,  N. A. Besley,  Jeng-Da Chai,  A. E. DePrince, III,  
 R. A. DiStasio Jr.,  A. Dreuw,  B. D. Dunietz,  T. R. Furlani,  
 Chao-Ping Hsu,  Yousung Jung,  Jing Kong,  D. S. Lambrecht,  WanZhen Liang,  
 C. Ochsenfeld,  V. A. Rassolov,  L. V. Slipchenko,  J. E. Subotnik,  
 T. Van Voorhis,  J. M. Herbert,  A. I. Krylov,  P. M. W. Gill,  M. Head-Gordon

 Contributors to earlier versions of Q-Chem not listed above: 
 R. D. Adamson,  B. Austin,  J. Baker,  G. J. O. Beran,  K. Brandhorst,  
 S. T. Brown,  E. F. C. Byrd,  A. K. Chakraborty,  C.-L. Cheng,  
 Siu Hung Chien,  D. M. Chipman,  D. L. Crittenden,  H. Dachsel,  
 R. J. Doerksen,  A. D. Dutoi,  L. Fusti-Molnar,  W. A. Goddard III,  
 A. Golubeva-Zadorozhnaya,  S. R. Gwaltney,  G. Hawkins,  A. Heyden,  
 S. Hirata,  G. Kedziora,  F. J. Keil,  C. Kelley,  Jihan Kim,  R. A. King,  
 R. Z. Khaliullin,  P. P. Korambath,  W. Kurlancheek,  A. M. Lee,  M. S. Lee,  
 S. V. Levchenko,  Ching Yeh Lin,  D. Liotard,  R. C. Lochan,  I. Lotan,  
 P. E. Maslen,  N. Nair,  D. P. O'Neill,  D. Neuhauser,  E. Neuscamman,  
 C. M. Oana,  R. Olson,  B. Peters,  R. Peverati,  P. A. Pieniazek,  
 Y. M. Rhee,  J. Ritchie,  M. A. Rohrdanz,  E. Rosta,  N. J. Russ,  
 H. F. Schaefer III,  N. E. Schultz,  N. Shenvi,  A. C. Simmonett,  A. Sodt,  
 D. Stuck,  K. S. Thanthiriwatte,  V. Vanovschi,  Tao Wang,  A. Warshel,  
 C. F. Williams,  Q. Wu,  X. Xu,  W. Zhang

 Please cite Q-Chem as follows:
 Y. Shao et al., Mol. Phys. 113, 184-215 (2015)
 DOI: 10.1080/00268976.2014.952696

 Q-Chem 5.1.1 for Intel X86 EM64T Linux

 Parts of Q-Chem use Armadillo 8.300.2 (Tropical Shenanigans).
 http://arma.sourceforge.net/

 Q-Chem begins on Thu Oct 11 04:14:54 2018  

Host: 
0

     Scratch files written to /scratch/taweetham/qchem3232//
Input Ideriv = 2
Curr. Ideriv = -1
Max.  Ideriv = 2

Checking the input file for inconsistencies... 	...done.

--------------------------------------------------------------
User input:
--------------------------------------------------------------
$molecule
0 1
C 
C 1 CC 
C 2 CC 1 60.0
H 2 CH 1 ANG  3 pDHA
I 2 CI 1 ANG  3 mDHA
Cl 3 CCl 1 ANG  2 mDHA
I 3 CI 1 ANG  2 pDHA
H 1 CH 2 ANG  3 pDHA
H 1 CH 2 ANG  3 mDHA

CC=1.54
CH=1.09
CF=1.35
CCl=1.77
CBr=1.94
CI=2.14
ANG=118.0
pDHA=107.9
mDHA=-107.9
$end

$rem
   job_type	optimization
   basis	6-311++g**
   method	b3lyp
   mem_total	32000
$end

--------------------------------------------------------------
 ----------------------------------------------------------------
             Standard Nuclear Orientation (Angstroms)
    I     Atom           X                Y                Z
 ----------------------------------------------------------------
    1      C      -0.2263814218    -1.4765076734    -1.4562807550
    2      C       0.5327007125    -1.4391505793    -0.1168783655
    3      C      -0.9283159893    -0.9574612377    -0.1876284541
    4      H       0.7359362793    -2.3863537260     0.3827229789
    5      I       2.0659723053     0.0334661778     0.1282299970
    6      Cl     -2.1759443400    -1.9754363817     0.5472525598
    7      I      -1.3024893615     1.1440298562    -0.0348885772
    8      H       0.0501157706    -0.7512631730    -2.2215713646
    9      H      -0.5276141001    -2.4485374716    -1.8468149338
 ----------------------------------------------------------------
 Molecular Point Group                 C1    NOp =  1
 Largest Abelian Subgroup              C1    NOp =  1
 Nuclear Repulsion Energy =  1214.4706427743 hartrees
 There are       72 alpha and       72 beta electrons
 Requested basis set is 6-311++G(d,p)
 There are 94 shells and 241 basis functions

 Total QAlloc Memory Limit  32000 MB
 Mega-Array Size       188 MB
 MEM_STATIC part       192 MB
 A cutoff of  1.0D-11 yielded   3502 shell pairs
 There are     24222 function pairs (     27096 Cartesian)
 Smallest overlap matrix eigenvalue = 5.77E-05

 Scale SEOQF with 1.000000e-01/1.000000e-01/1.000000e-01

 Standard Electronic Orientation quadrupole field applied
 Nucleus-field energy     =     0.0000000243 hartrees
 Guess from superposition of atomic densities
 Warning:  Energy on first SCF cycle will be non-variational
 SAD guess density has 144.000000 electrons

 -----------------------------------------------------------------------
  General SCF calculation program by
  Eric Jon Sundstrom, Paul Horn, Yuezhi Mao, Dmitri Zuev, Alec White,
  David Stuck, Shaama M.S., Shane Yost, Joonho Lee, David Small,
  Daniel Levine, Susi Lehtola, Hugh Burton, Evgeny Epifanovsky
 -----------------------------------------------------------------------
 Exchange:     0.2000 Hartree-Fock + 0.0800 Slater + 0.7200 B88
 Correlation:  0.1900 VWN1RPA + 0.8100 LYP
 Using SG-1 standard quadrature grid
 A restricted SCF calculation will be
 performed using DIIS
 SCF converges when DIIS error is below 1.0e-08
 ---------------------------------------
  Cycle       Energy         DIIS error
 ---------------------------------------
    1  -14416.2219003227      3.41e-02  
    2  -14415.3182739598      2.60e-03  
    3  -14415.2776419546      3.43e-03  
    4  -14415.3610280523      5.35e-04  
    5  -14415.3629122408      2.77e-04  
    6  -14415.3634347930      7.97e-05  
    7  -14415.3634762834      2.67e-05  
    8  -14415.3634813756      6.97e-06  
    9  -14415.3634817076      1.39e-06  
   10  -14415.3634817214      4.32e-07  
   11  -14415.3634817227      9.93e-08  
   12  -14415.3634817228      2.29e-08  
   13  -14415.3634817227      4.15e-09  Convergence criterion met
 ---------------------------------------
 SCF time:   CPU 84.26s  wall 85.00s 
 SCF   energy in the final basis set =   -14415.3634817227
 Total energy in the final basis set =   -14415.3634817227

 --------------------------------------------------------------

                    Orbital Energies (a.u.)
 --------------------------------------------------------------

 Alpha MOs
 -- Occupied --
***************-176.309-176.307-165.712-165.711-165.710-165.710
*******-165.709-101.573 -35.805 -35.804 -31.299 -31.297 -31.292
-31.292 -31.291 -31.291 -22.949 -22.948 -22.947 -22.947 -22.946
-22.946 -22.943 -22.943 -22.942 -22.942 -10.306 -10.261 -10.225
 -9.487  -7.252  -7.241  -7.241  -6.355  -6.353  -4.767  -4.766
 -4.752  -4.752  -4.751  -4.751  -2.033  -2.031  -2.028  -2.028
 -2.027  -2.027  -2.015  -2.015  -2.014  -2.014  -0.928  -0.841
 -0.688  -0.685  -0.621  -0.566  -0.519  -0.477  -0.410  -0.402
 -0.390  -0.372  -0.324  -0.317  -0.294  -0.273  -0.265  -0.251
 -- Virtual --
 -0.082  -0.050  -0.012   0.001   0.019   0.023   0.034   0.049
  0.068   0.072   0.074   0.086   0.087   0.102   0.108   0.117
  0.122   0.126   0.132   0.141   0.152   0.158   0.163   0.187
  0.196   0.210   0.218   0.229   0.238   0.243   0.252   0.264
  0.268   0.284   0.360   0.386   0.401   0.420   0.423   0.433
  0.439   0.451   0.454   0.466   0.483   0.494   0.503   0.506
  0.528   0.561   0.571   0.590   0.600   0.607   0.617   0.638
  0.660   0.701   0.711   0.727   0.774   0.792   0.839   0.861
  0.906   0.938   0.951   1.030   1.064   1.130   1.236   1.246
  1.299   1.319   1.340   1.363   1.376   1.389   1.428   1.437
  1.497   1.536   1.564   1.573   1.628   1.669   1.712   1.762
  1.805   1.822   1.888   1.954   2.004   2.093   2.137   2.183
  2.203   2.284   2.291   2.442   2.493   2.524   2.576   2.655
  2.680   2.750   2.789   2.811   2.931   3.056   3.179   3.389
  3.691   3.798   3.961   3.982   3.993   4.016   4.055   4.084
  4.104   4.136   4.215   4.249   4.269   4.432   4.461   5.992
  6.028   6.042   6.073   6.092   6.135   9.731  23.524  23.708
 23.817  25.856  25.915  26.412  27.871  27.896  28.342  28.363
 28.374  28.390  28.396  28.417  28.537  28.544  28.549  28.559
 28.575  28.588  28.602  28.616  28.686  28.707 127.886 127.903
127.911 127.929 127.943 127.960 151.669 151.691 215.7181901.832
*******
 --------------------------------------------------------------

          Ground-State Mulliken Net Atomic Charges

     Atom                 Charge (a.u.)
  ----------------------------------------
      1 C                    -0.542285
      2 C                    -0.324467
      3 C                    -0.120172
      4 H                     0.211021
      5 I                     0.088610
      6 Cl                    0.213141
      7 I                     0.133241
      8 H                     0.180126
      9 H                     0.160784
  ----------------------------------------
  Sum of atomic charges =     0.000000

 -----------------------------------------------------------------
                    Cartesian Multipole Moments
 -----------------------------------------------------------------
    Charge (ESU x 10^10)
                 0.0000
    Dipole Moment (Debye)
         X       0.5806      Y      -0.9113      Z      -1.1516
       Tot       1.5791
    Quadrupole Moments (Debye-Ang)
        XX     -92.1996     XY       0.1450     YY     -81.9744
        XZ       0.5966     YZ       1.8889     ZZ     -87.1453
    Octopole Moments (Debye-Ang^2)
       XXX      33.3155    XXY      25.0490    XYY       9.1794
       YYY      47.9189    XXZ       5.7526    XYZ      -0.8400
       YYZ       1.0506    XZZ       8.1789    YZZ      11.7303
       ZZZ       0.2114
    Hexadecapole Moments (Debye-Ang^3)
      XXXX   -1542.7735   XXXY     -16.7139   XXYY    -383.5529
      XYYY     -61.1101   YYYY    -791.1856   XXXZ       6.3485
      XXYZ      -5.1978   XYYZ       4.2263   YYYZ      -0.0813
      XXZZ    -304.8989   XYZZ     -11.1556   YYZZ    -175.3889
      XZZZ       9.1121   YZZZ       1.7956   ZZZZ    -238.4852
 -----------------------------------------------------------------
 Calculating analytic gradient of the SCF energy
 Gradient of SCF Energy
            1           2           3           4           5           6
    1   0.0010721   0.0208550  -0.0244581   0.0003252  -0.0135382  -0.0003371
    2  -0.0037794  -0.0027788   0.0104125  -0.0065167   0.0076975   0.0022625
    3  -0.0168752   0.0151988   0.0153563   0.0002835  -0.0053304  -0.0010764
            7           8           9
    1   0.0142996   0.0023202  -0.0005387
    2  -0.0067793   0.0019278  -0.0024461
    3   0.0002087  -0.0042919  -0.0034734
 Max gradient component =       2.446E-02
 RMS gradient           =       9.685E-03
 Gradient time:  CPU 24.00 s  wall 24.01 s
 Geometry Optimization Parameters
   NAtoms,    NIC,     NZ,  NCons,   NDum,   NFix, NCnnct, MaxDiis
        9      69       9       0       0       0       0       0


** GEOMETRY OPTIMIZATION IN DELOCALIZED INTERNAL COORDINATES **
   Searching for a Minimum

   Optimization Cycle:   1

                       Coordinates (Angstroms)
     ATOM                X               Y               Z
      1  C        -0.2263814218   -1.4765076734   -1.4562807550
      2  C         0.5327007125   -1.4391505793   -0.1168783655
      3  C        -0.9283159893   -0.9574612377   -0.1876284541
      4  H         0.7359362793   -2.3863537260    0.3827229789
      5  I         2.0659723053    0.0334661778    0.1282299970
      6  Cl       -2.1759443400   -1.9754363817    0.5472525598
      7  I        -1.3024893615    1.1440298562   -0.0348885772
      8  H         0.0501157706   -0.7512631730   -2.2215713646
      9  H        -0.5276141001   -2.4485374716   -1.8468149338
   Point Group: c1    Number of degrees of freedom:    21


   Energy is -14415.363481723


 Attempting to Generate Delocalized Internal Coordinates

 21 Hessian modes will be used to form the next step
  Hessian Eigenvalues:
     0.016341    0.020947    0.023307    0.030304    0.030782    0.032544
     0.083421    0.087153    0.090379    0.107532    0.108095    0.108095
     0.134223    0.138421    0.253751    0.264506    0.285189    0.286300
     0.348126    0.348126    0.348126

 Minimum Search - Taking Simple RFO Step
 Searching for Lamda that Minimizes Along All modes
 Value Taken    Lamda =  -0.01735041
 Calculated Step too Large.  Step scaled by  0.701583
 Step Taken.  Stepsize is  0.300000

                             Maximum     Tolerance    Cnvgd?
         Gradient           0.039703      0.000300      NO
         Displacement       0.233150      0.001200      NO
         Energy change     *********      0.000001      NO


 New Cartesian Coordinates Obtained by Inverse Iteration

 Displacement from previous Coordinates is:  0.535441
 ----------------------------------------------------------------
             Standard Nuclear Orientation (Angstroms)
    I     Atom           X                Y                Z
 ----------------------------------------------------------------
    1      C      -0.2227680680    -1.4463826458    -1.4406550710
    2      C       0.5376127864    -1.4206768116    -0.1181475685
    3      C      -0.9184142130    -0.9391277204    -0.1871586624
    4      H       0.7101587548    -2.3681866001     0.3793645567
    5      I       2.2145701634    -0.0907583105     0.1329964915
    6      Cl     -2.1301862733    -2.0004486911     0.5507152167
    7      I      -1.4754597364     1.1534761606    -0.0996034533
    8      H       0.0381536327    -0.7259149824    -2.2086573068
    9      H      -0.5296871918    -2.4191946075    -1.8147111174
 ----------------------------------------------------------------
 Molecular Point Group                 C1    NOp =  1
 Largest Abelian Subgroup              C1    NOp =  1
 Nuclear Repulsion Energy =  1171.3827027147 hartrees
 There are       72 alpha and       72 beta electrons
 Applying Cartesian multipole field
    Component          Value
    ---------          -----
     (2,0,0)        1.00000E-11
     (0,2,0)        2.00000E-11
     (0,0,2)       -3.00000E-11
 Nucleus-field energy     =     0.0000000264 hartrees
 Requested basis set is 6-311++G(d,p)
 There are 94 shells and 241 basis functions
 A cutoff of  1.0D-11 yielded   3498 shell pairs
 There are     24184 function pairs (     27047 Cartesian)
 Smallest overlap matrix eigenvalue = 5.52E-05
 Guess MOs from SCF MO coefficient file

 -----------------------------------------------------------------------
  General SCF calculation program by
  Eric Jon Sundstrom, Paul Horn, Yuezhi Mao, Dmitri Zuev, Alec White,
  David Stuck, Shaama M.S., Shane Yost, Joonho Lee, David Small,
  Daniel Levine, Susi Lehtola, Hugh Burton, Evgeny Epifanovsky
 -----------------------------------------------------------------------
 Exchange:     0.2000 Hartree-Fock + 0.0800 Slater + 0.7200 B88
 Correlation:  0.1900 VWN1RPA + 0.8100 LYP
 Using SG-1 standard quadrature grid
 A restricted SCF calculation will be
 performed using DIIS
 SCF converges when DIIS error is below 1.0e-08
 ---------------------------------------
  Cycle       Energy         DIIS error
 ---------------------------------------
    1  -14415.3635470200      7.08e-04  
    2  -14415.3689166744      2.56e-04  
    3  -14415.3690444333      2.29e-04  
    4  -14415.3693931750      9.46e-05  
    5  -14415.3694617531      1.45e-05  
    6  -14415.3694633365      7.29e-06  
    7  -14415.3694636301      9.30e-07  
    8  -14415.3694636352      5.42e-07  
    9  -14415.3694636371      9.94e-08  
   10  -14415.3694636370      6.49e-08  
   11  -14415.3694636372      9.64e-09  Convergence criterion met
 ---------------------------------------
 SCF time:   CPU 73.46s  wall 73.00s 
 SCF   energy in the final basis set =   -14415.3694636372
 Total energy in the final basis set =   -14415.3694636372

 --------------------------------------------------------------

                    Orbital Energies (a.u.)
 --------------------------------------------------------------

 Alpha MOs
 -- Occupied --
***************-176.311-176.309-165.714-165.712-165.712-165.712
*******-165.710-101.572 -35.807 -35.805 -31.300 -31.298 -31.294
-31.294 -31.292 -31.292 -22.951 -22.949 -22.949 -22.949 -22.947
-22.947 -22.945 -22.945 -22.943 -22.943 -10.307 -10.261 -10.223
 -9.487  -7.252  -7.241  -7.241  -6.356  -6.354  -4.769  -4.767
 -4.754  -4.753  -4.752  -4.752  -2.035  -2.032  -2.030  -2.030
 -2.028  -2.027  -2.016  -2.016  -2.015  -2.015  -0.932  -0.842
 -0.691  -0.680  -0.622  -0.569  -0.521  -0.479  -0.409  -0.400
 -0.393  -0.371  -0.325  -0.315  -0.286  -0.272  -0.268  -0.263
 -- Virtual --
 -0.085  -0.056  -0.013   0.001   0.018   0.023   0.033   0.052
  0.067   0.072   0.074   0.085   0.087   0.102   0.109   0.116
  0.123   0.126   0.131   0.141   0.153   0.160   0.160   0.189
  0.197   0.215   0.221   0.228   0.236   0.237   0.254   0.262
  0.268   0.285   0.377   0.390   0.404   0.410   0.420   0.435
  0.445   0.450   0.458   0.468   0.478   0.498   0.501   0.510
  0.516   0.555   0.565   0.589   0.599   0.604   0.619   0.637
  0.663   0.691   0.714   0.719   0.754   0.793   0.837   0.862
  0.903   0.951   0.965   1.022   1.064   1.135   1.239   1.241
  1.305   1.331   1.340   1.356   1.363   1.392   1.421   1.441
  1.501   1.534   1.552   1.582   1.628   1.665   1.718   1.771
  1.812   1.826   1.896   1.969   2.014   2.102   2.150   2.187
  2.201   2.285   2.296   2.434   2.497   2.532   2.581   2.663
  2.684   2.759   2.797   2.815   2.945   3.076   3.194   3.409
  3.703   3.806   3.970   3.980   3.998   4.003   4.060   4.067
  4.105   4.128   4.225   4.235   4.271   4.412   4.450   6.026
  6.027   6.039   6.051   6.091   6.095   9.728  23.539  23.718
 23.838  25.860  25.928  26.414  27.856  27.891  28.361  28.362
 28.372  28.381  28.386  28.393  28.538  28.543  28.550  28.552
 28.575  28.579  28.600  28.611  28.677  28.703 127.901 127.902
127.908 127.915 127.940 127.943 151.655 151.684 215.7151901.817
*******
 --------------------------------------------------------------

          Ground-State Mulliken Net Atomic Charges

     Atom                 Charge (a.u.)
  ----------------------------------------
      1 C                    -0.515320
      2 C                    -0.355315
      3 C                    -0.064517
      4 H                     0.202418
      5 I                     0.086760
      6 Cl                    0.175644
      7 I                     0.129605
      8 H                     0.182325
      9 H                     0.158401
  ----------------------------------------
  Sum of atomic charges =     0.000000

 -----------------------------------------------------------------
                    Cartesian Multipole Moments
 -----------------------------------------------------------------
    Charge (ESU x 10^10)
                 0.0000
    Dipole Moment (Debye)
         X       0.5031      Y      -0.9174      Z      -1.1905
       Tot       1.5849
    Quadrupole Moments (Debye-Ang)
        XX     -91.2693     XY      -0.3831     YY     -82.6013
        XZ       0.6625     YZ       1.6855     ZZ     -87.2246
    Octopole Moments (Debye-Ang^2)
       XXX      36.1997    XXY      29.9584    XYY       6.8210
       YYY      56.9403    XXZ       7.4517    XYZ      -0.6121
       YYZ       2.2494    XZZ       8.2562    YZZ      15.1604
       ZZZ       5.0575
    Hexadecapole Moments (Debye-Ang^3)
      XXXX   -1698.0232   XXXY      22.8552   XXYY    -412.4712
      XYYY     -22.5844   YYYY    -800.2981   XXXZ      -3.2126
      XXYZ      -1.8906   XYYZ       0.4497   YYYZ       7.5054
      XXZZ    -334.5051   XYZZ       3.2114   YYZZ    -177.3702
      XZZZ      -2.8024   YZZZ      11.2670   ZZZZ    -238.6232
 -----------------------------------------------------------------
 Calculating analytic gradient of the SCF energy
 Gradient of SCF Energy
            1           2           3           4           5           6
    1   0.0015988   0.0144989  -0.0161878   0.0004486  -0.0003350   0.0008757
    2   0.0015935  -0.0054985   0.0051867  -0.0027494   0.0012842   0.0026467
    3  -0.0106266   0.0093173   0.0107199  -0.0011141  -0.0021073  -0.0020731
            7           8           9
    1  -0.0008968   0.0005703  -0.0005727
    2  -0.0013114  -0.0003244  -0.0008275
    3  -0.0018048  -0.0023023  -0.0000090
 Max gradient component =       1.619E-02
 RMS gradient           =       5.738E-03
 Gradient time:  CPU 23.48 s  wall 23.49 s
 Geometry Optimization Parameters
   NAtoms,    NIC,     NZ,  NCons,   NDum,   NFix, NCnnct, MaxDiis
        9      69       9       0       0       0       0       0

 Cartesian Hessian Update
 Hessian Updated using BFGS Update


** GEOMETRY OPTIMIZATION IN DELOCALIZED INTERNAL COORDINATES **
   Searching for a Minimum

   Optimization Cycle:   2

                       Coordinates (Angstroms)
     ATOM                X               Y               Z
      1  C        -0.2227680680   -1.4463826458   -1.4406550710
      2  C         0.5376127864   -1.4206768116   -0.1181475685
      3  C        -0.9184142130   -0.9391277204   -0.1871586624
      4  H         0.7101587548   -2.3681866001    0.3793645567
      5  I         2.2145701634   -0.0907583105    0.1329964915
      6  Cl       -2.1301862733   -2.0004486911    0.5507152167
      7  I        -1.4754597364    1.1534761606   -0.0996034533
      8  H         0.0381536327   -0.7259149824   -2.2086573068
      9  H        -0.5296871918   -2.4191946075   -1.8147111174
   Point Group: c1    Number of degrees of freedom:    21


   Energy is -14415.369463637

 Hessian Updated using BFGS Update

 20 Hessian modes will be used to form the next step
  Hessian Eigenvalues:
     0.016307    0.020963    0.023213    0.030155    0.031000    0.043605
     0.086412    0.087579    0.090193    0.106556    0.108051    0.110022
     0.134111    0.155538    0.250597    0.266214    0.285841    0.303243
     0.347710    0.348247

 Minimum Search - Taking Simple RFO Step
 Searching for Lamda that Minimizes Along All modes
 Value Taken    Lamda =  -0.00214160
 Step Taken.  Stepsize is  0.179475

                             Maximum     Tolerance    Cnvgd?
         Gradient           0.010123      0.000300      NO
         Displacement       0.090805      0.001200      NO
         Energy change     -0.005982      0.000001      NO


 New Cartesian Coordinates Obtained by Inverse Iteration

 Displacement from previous Coordinates is:  0.180905
 ----------------------------------------------------------------
             Standard Nuclear Orientation (Angstroms)
    I     Atom           X                Y                Z
 ----------------------------------------------------------------
    1      C      -0.2249637154    -1.4525900243    -1.4534403532
    2      C       0.5224176001    -1.4096378943    -0.1419575228
    3      C      -0.9104717055    -0.9421060521    -0.2185805955
    4      H       0.6744454724    -2.3344337776     0.3942228888
    5      I       2.2096028508    -0.1017712044     0.1620168849
    6      Cl     -2.0895138228    -2.0148824445     0.5689196013
    7      I      -1.4596154063     1.1605717828    -0.0795683405
    8      H       0.0265658655    -0.7329260700    -2.2203655234
    9      H      -0.5244872837    -2.4294385242    -1.8171039541
 ----------------------------------------------------------------
 Molecular Point Group                 C1    NOp =  1
 Largest Abelian Subgroup              C1    NOp =  1
 Nuclear Repulsion Energy =  1173.2332477484 hartrees
 There are       72 alpha and       72 beta electrons
 Applying Cartesian multipole field
    Component          Value
    ---------          -----
     (2,0,0)        1.00000E-11
     (0,2,0)        2.00000E-11
     (0,0,2)       -3.00000E-11
 Nucleus-field energy     =     0.0000000262 hartrees
 Requested basis set is 6-311++G(d,p)
 There are 94 shells and 241 basis functions
 A cutoff of  1.0D-11 yielded   3499 shell pairs
 There are     24193 function pairs (     27056 Cartesian)
 Smallest overlap matrix eigenvalue = 5.24E-05
 Guess MOs from SCF MO coefficient file

 -----------------------------------------------------------------------
  General SCF calculation program by
  Eric Jon Sundstrom, Paul Horn, Yuezhi Mao, Dmitri Zuev, Alec White,
  David Stuck, Shaama M.S., Shane Yost, Joonho Lee, David Small,
  Daniel Levine, Susi Lehtola, Hugh Burton, Evgeny Epifanovsky
 -----------------------------------------------------------------------
 Exchange:     0.2000 Hartree-Fock + 0.0800 Slater + 0.7200 B88
 Correlation:  0.1900 VWN1RPA + 0.8100 LYP
 Using SG-1 standard quadrature grid
 A restricted SCF calculation will be
 performed using DIIS
 SCF converges when DIIS error is below 1.0e-08
 ---------------------------------------
  Cycle       Energy         DIIS error
 ---------------------------------------
    1  -14415.3691140115      4.06e-04  
    2  -14415.3704270167      1.14e-04  
    3  -14415.3703797263      1.39e-04  
    4  -14415.3705178527      4.18e-05  
    5  -14415.3705317246      6.62e-06  
    6  -14415.3705319312      4.03e-06  
    7  -14415.3705320461      7.62e-07  
    8  -14415.3705320503      1.26e-07  
    9  -14415.3705320502      3.44e-08  
   10  -14415.3705320502      8.91e-09  Convergence criterion met
 ---------------------------------------
 SCF time:   CPU 66.79s  wall 67.00s 
 SCF   energy in the final basis set =   -14415.3705320502
 Total energy in the final basis set =   -14415.3705320502

 --------------------------------------------------------------

                    Orbital Energies (a.u.)
 --------------------------------------------------------------

 Alpha MOs
 -- Occupied --
***************-176.311-176.308-165.715-165.712-165.712-165.712
*******-165.710-101.572 -35.807 -35.805 -31.301 -31.298 -31.294
-31.294 -31.292 -31.292 -22.951 -22.949 -22.949 -22.948 -22.947
-22.947 -22.945 -22.945 -22.943 -22.943 -10.306 -10.258 -10.223
 -9.486  -7.251  -7.241  -7.240  -6.356  -6.354  -4.769  -4.766
 -4.754  -4.753  -4.751  -4.751  -2.035  -2.032  -2.030  -2.030
 -2.028  -2.027  -2.016  -2.016  -2.015  -2.014  -0.939  -0.843
 -0.691  -0.680  -0.624  -0.569  -0.524  -0.481  -0.409  -0.400
 -0.395  -0.369  -0.325  -0.316  -0.286  -0.273  -0.269  -0.263
 -- Virtual --
 -0.088  -0.055  -0.014   0.001   0.018   0.024   0.033   0.055
  0.067   0.072   0.075   0.086   0.087   0.102   0.110   0.117
  0.124   0.126   0.131   0.141   0.154   0.159   0.161   0.190
  0.198   0.215   0.221   0.228   0.235   0.239   0.256   0.265
  0.273   0.287   0.377   0.392   0.403   0.409   0.424   0.435
  0.445   0.453   0.458   0.468   0.479   0.495   0.503   0.508
  0.514   0.555   0.566   0.590   0.601   0.605   0.620   0.639
  0.666   0.690   0.715   0.718   0.756   0.796   0.837   0.862
  0.902   0.957   0.966   1.027   1.066   1.133   1.235   1.237
  1.307   1.335   1.339   1.357   1.366   1.391   1.424   1.456
  1.505   1.541   1.555   1.582   1.631   1.664   1.720   1.787
  1.814   1.837   1.903   1.978   2.024   2.116   2.157   2.192
  2.204   2.288   2.297   2.436   2.503   2.540   2.584   2.669
  2.693   2.776   2.812   2.830   2.952   3.095   3.222   3.436
  3.710   3.813   3.971   3.980   3.997   4.002   4.061   4.065
  4.107   4.127   4.232   4.241   4.269   4.410   4.449   6.025
  6.028   6.040   6.051   6.091   6.095   9.728  23.565  23.754
 23.859  25.863  25.931  26.422  27.854  27.889  28.361  28.363
 28.373  28.381  28.386  28.393  28.538  28.543  28.550  28.552
 28.575  28.579  28.601  28.611  28.678  28.702 127.901 127.902
127.909 127.914 127.939 127.944 151.653 151.682 215.7151901.815
*******
 --------------------------------------------------------------

          Ground-State Mulliken Net Atomic Charges

     Atom                 Charge (a.u.)
  ----------------------------------------
      1 C                    -0.536746
      2 C                    -0.348692
      3 C                    -0.032066
      4 H                     0.201310
      5 I                     0.085025
      6 Cl                    0.162994
      7 I                     0.126882
      8 H                     0.182849
      9 H                     0.158443
  ----------------------------------------
  Sum of atomic charges =     0.000000

 -----------------------------------------------------------------
                    Cartesian Multipole Moments
 -----------------------------------------------------------------
    Charge (ESU x 10^10)
                 0.0000
    Dipole Moment (Debye)
         X       0.4922      Y      -0.8985      Z      -1.2052
       Tot       1.5818
    Quadrupole Moments (Debye-Ang)
        XX     -91.4149     XY      -0.3351     YY     -82.7140
        XZ       0.7200     YZ       1.8759     ZZ     -87.0041
    Octopole Moments (Debye-Ang^2)
       XXX      34.5362    XXY      30.2825    XYY       5.8681
       YYY      58.0822    XXZ       6.6205    XYZ      -0.6215
       YYZ       1.2481    XZZ       7.4867    YZZ      15.1531
       ZZZ       0.9614
    Hexadecapole Moments (Debye-Ang^3)
      XXXX   -1674.3270   XXXY      24.2812   XXYY    -411.3110
      XYYY     -19.2832   YYYY    -807.7264   XXXZ      -4.0966
      XXYZ      -1.2791   XYYZ      -1.2579   YYYZ       7.3487
      XXZZ    -330.0910   XYZZ       4.4914   YYZZ    -178.3860
      XZZZ      -5.4831   YZZZ      10.2041   ZZZZ    -242.1223
 -----------------------------------------------------------------
 Calculating analytic gradient of the SCF energy
 Gradient of SCF Energy
            1           2           3           4           5           6
    1   0.0016258   0.0021136  -0.0046580  -0.0012062   0.0002801   0.0020957
    2   0.0037251  -0.0041113  -0.0016806   0.0008304   0.0003296   0.0009433
    3  -0.0008466   0.0006334  -0.0004765   0.0000038  -0.0004474  -0.0002566
            7           8           9
    1   0.0003522  -0.0004457  -0.0001575
    2   0.0011647  -0.0011356  -0.0000657
    3  -0.0001802   0.0001332   0.0014368
 Max gradient component =       4.658E-03
 RMS gradient           =       1.686E-03
 Gradient time:  CPU 23.40 s  wall 23.41 s
 Geometry Optimization Parameters
   NAtoms,    NIC,     NZ,  NCons,   NDum,   NFix, NCnnct, MaxDiis
        9      69       9       0       0       0       0       0

 Cartesian Hessian Update
 Hessian Updated using BFGS Update


** GEOMETRY OPTIMIZATION IN DELOCALIZED INTERNAL COORDINATES **
   Searching for a Minimum

   Optimization Cycle:   3

                       Coordinates (Angstroms)
     ATOM                X               Y               Z
      1  C        -0.2249637154   -1.4525900243   -1.4534403532
      2  C         0.5224176001   -1.4096378943   -0.1419575228
      3  C        -0.9104717055   -0.9421060521   -0.2185805955
      4  H         0.6744454724   -2.3344337776    0.3942228888
      5  I         2.2096028508   -0.1017712044    0.1620168849
      6  Cl       -2.0895138228   -2.0148824445    0.5689196013
      7  I        -1.4596154063    1.1605717828   -0.0795683405
      8  H         0.0265658655   -0.7329260700   -2.2203655234
      9  H        -0.5244872837   -2.4294385242   -1.8171039541
   Point Group: c1    Number of degrees of freedom:    21


   Energy is -14415.370532050

 Hessian Updated using BFGS Update

 21 Hessian modes will be used to form the next step
  Hessian Eigenvalues:
     0.016579    0.020975    0.023783    0.030398    0.033656    0.046281
     0.078652    0.086512    0.090710    0.104105    0.108289    0.110975
     0.135418    0.154749    0.250292    0.265766    0.283922    0.292704
     0.348123    0.348168    0.350943

 Minimum Search - Taking Simple RFO Step
 Searching for Lamda that Minimizes Along All modes
 Value Taken    Lamda =  -0.00016956
 Step Taken.  Stepsize is  0.046031

                             Maximum     Tolerance    Cnvgd?
         Gradient           0.002471      0.000300      NO
         Displacement       0.025834      0.001200      NO
         Energy change     -0.001068      0.000001      NO


 New Cartesian Coordinates Obtained by Inverse Iteration

 Displacement from previous Coordinates is:  0.037225
 ----------------------------------------------------------------
             Standard Nuclear Orientation (Angstroms)
    I     Atom           X                Y                Z
 ----------------------------------------------------------------
    1      C      -0.2275425737    -1.4563103704    -1.4510489303
    2      C       0.5228417543    -1.4059835629    -0.1419728216
    3      C      -0.9057940348    -0.9416919306    -0.2149578813
    4      H       0.6844071522    -2.3325309272     0.3905316321
    5      I       2.2092885530    -0.1006058246     0.1638145077
    6      Cl     -2.0992739376    -2.0115926182     0.5639012213
    7      I      -1.4571445022     1.1568707815    -0.0803298865
    8      H       0.0242944155    -0.7334240798    -2.2163356917
    9      H      -0.5270969716    -2.4319456765    -1.8194590642
 ----------------------------------------------------------------
 Molecular Point Group                 C1    NOp =  1
 Largest Abelian Subgroup              C1    NOp =  1
 Nuclear Repulsion Energy =  1174.0402379998 hartrees
 There are       72 alpha and       72 beta electrons
 Applying Cartesian multipole field
    Component          Value
    ---------          -----
     (2,0,0)        1.00000E-11
     (0,2,0)        2.00000E-11
     (0,0,2)       -3.00000E-11
 Nucleus-field energy     =     0.0000000261 hartrees
 Requested basis set is 6-311++G(d,p)
 There are 94 shells and 241 basis functions
 A cutoff of  1.0D-11 yielded   3499 shell pairs
 There are     24193 function pairs (     27056 Cartesian)
 Smallest overlap matrix eigenvalue = 5.15E-05
 Guess MOs from SCF MO coefficient file

 -----------------------------------------------------------------------
  General SCF calculation program by
  Eric Jon Sundstrom, Paul Horn, Yuezhi Mao, Dmitri Zuev, Alec White,
  David Stuck, Shaama M.S., Shane Yost, Joonho Lee, David Small,
  Daniel Levine, Susi Lehtola, Hugh Burton, Evgeny Epifanovsky
 -----------------------------------------------------------------------
 Exchange:     0.2000 Hartree-Fock + 0.0800 Slater + 0.7200 B88
 Correlation:  0.1900 VWN1RPA + 0.8100 LYP
 Using SG-1 standard quadrature grid
 A restricted SCF calculation will be
 performed using DIIS
 SCF converges when DIIS error is below 1.0e-08
 ---------------------------------------
  Cycle       Energy         DIIS error
 ---------------------------------------
    1  -14415.3705481166      1.02e-04  
    2  -14415.3706282896      2.08e-05  
    3  -14415.3706239330      3.23e-05  
    4  -14415.3706316386      6.48e-06  
    5  -14415.3706319648      1.01e-06  
    6  -14415.3706319716      4.98e-07  
    7  -14415.3706319732      1.07e-07  
    8  -14415.3706319731      3.44e-08  
    9  -14415.3706319731      1.44e-08  
   10  -14415.3706319731      2.30e-09  Convergence criterion met
 ---------------------------------------
 SCF time:   CPU 66.87s  wall 66.00s 
 SCF   energy in the final basis set =   -14415.3706319731
 Total energy in the final basis set =   -14415.3706319731

 --------------------------------------------------------------

                    Orbital Energies (a.u.)
 --------------------------------------------------------------

 Alpha MOs
 -- Occupied --
***************-176.311-176.308-165.715-165.712-165.712-165.712
*******-165.710-101.571 -35.807 -35.805 -31.301 -31.298 -31.294
-31.294 -31.292 -31.292 -22.951 -22.949 -22.949 -22.949 -22.947
-22.947 -22.945 -22.945 -22.943 -22.943 -10.306 -10.258 -10.223
 -9.486  -7.251  -7.240  -7.240  -6.356  -6.354  -4.769  -4.767
 -4.754  -4.753  -4.752  -4.752  -2.035  -2.032  -2.030  -2.030
 -2.028  -2.027  -2.016  -2.016  -2.015  -2.015  -0.940  -0.843
 -0.691  -0.681  -0.624  -0.569  -0.524  -0.481  -0.409  -0.400
 -0.394  -0.370  -0.325  -0.316  -0.286  -0.273  -0.269  -0.263
 -- Virtual --
 -0.088  -0.056  -0.014   0.001   0.019   0.024   0.034   0.056
  0.067   0.072   0.075   0.086   0.087   0.102   0.110   0.117
  0.124   0.126   0.132   0.141   0.154   0.159   0.161   0.190
  0.198   0.215   0.222   0.228   0.236   0.240   0.256   0.265
  0.273   0.288   0.378   0.392   0.403   0.409   0.424   0.436
  0.445   0.453   0.458   0.468   0.478   0.496   0.502   0.508
  0.514   0.556   0.565   0.590   0.602   0.606   0.620   0.639
  0.666   0.691   0.714   0.717   0.757   0.796   0.837   0.862
  0.902   0.956   0.966   1.027   1.064   1.135   1.236   1.238
  1.308   1.335   1.339   1.358   1.366   1.390   1.426   1.455
  1.504   1.540   1.556   1.582   1.631   1.668   1.720   1.784
  1.815   1.838   1.902   1.979   2.024   2.118   2.156   2.193
  2.204   2.288   2.297   2.434   2.503   2.539   2.585   2.669
  2.691   2.773   2.813   2.833   2.950   3.094   3.226   3.438
  3.708   3.809   3.971   3.980   3.997   4.003   4.061   4.065
  4.107   4.127   4.232   4.242   4.270   4.411   4.449   6.025
  6.028   6.040   6.051   6.091   6.094   9.727  23.567  23.758
 23.859  25.862  25.931  26.420  27.855  27.889  28.361  28.363
 28.373  28.381  28.386  28.393  28.538  28.543  28.550  28.552
 28.575  28.579  28.601  28.611  28.678  28.702 127.901 127.902
127.909 127.914 127.939 127.944 151.653 151.683 215.7151901.816
*******
 --------------------------------------------------------------

          Ground-State Mulliken Net Atomic Charges

     Atom                 Charge (a.u.)
  ----------------------------------------
      1 C                    -0.535092
      2 C                    -0.354318
      3 C                    -0.027645
      4 H                     0.201075
      5 I                     0.086066
      6 Cl                    0.160261
      7 I                     0.128059
      8 H                     0.181925
      9 H                     0.159670
  ----------------------------------------
  Sum of atomic charges =     0.000000

 -----------------------------------------------------------------
                    Cartesian Multipole Moments
 -----------------------------------------------------------------
    Charge (ESU x 10^10)
                 0.0000
    Dipole Moment (Debye)
         X       0.5142      Y      -0.8877      Z      -1.2050
       Tot       1.5825
    Quadrupole Moments (Debye-Ang)
        XX     -91.3832     XY      -0.3912     YY     -82.7360
        XZ       0.7554     YZ       1.9118     ZZ     -87.0314
    Octopole Moments (Debye-Ang^2)
       XXX      34.7272    XXY      30.3257    XYY       6.0094
       YYY      58.2112    XXZ       6.6241    XYZ      -0.6626
       YYZ       1.0848    XZZ       7.5627    YZZ      15.2141
       ZZZ       0.9929
    Hexadecapole Moments (Debye-Ang^3)
      XXXX   -1675.0014   XXXY      22.8159   XXYY    -411.0358
      XYYY     -20.9732   YYYY    -805.6534   XXXZ      -4.5566
      XXYZ      -1.3348   XYYZ      -1.1931   YYYZ       7.3851
      XXZZ    -330.2635   XYZZ       3.9428   YYZZ    -177.8713
      XZZZ      -5.9123   YZZZ      10.0003   ZZZZ    -241.7357
 -----------------------------------------------------------------
 Calculating analytic gradient of the SCF energy
 Gradient of SCF Energy
            1           2           3           4           5           6
    1   0.0004357   0.0003719  -0.0008644  -0.0004496  -0.0000494   0.0005752
    2   0.0014595  -0.0007914  -0.0007021   0.0001962  -0.0001079   0.0005917
    3   0.0008771  -0.0004448  -0.0000386  -0.0000334  -0.0002559  -0.0004469
            7           8           9
    1   0.0003825  -0.0000748  -0.0003271
    2   0.0001579  -0.0005169  -0.0002869
    3  -0.0002694   0.0000393   0.0005728
 Max gradient component =       1.459E-03
 RMS gradient           =       5.281E-04
 Gradient time:  CPU 23.54 s  wall 23.54 s
 Geometry Optimization Parameters
   NAtoms,    NIC,     NZ,  NCons,   NDum,   NFix, NCnnct, MaxDiis
        9      69       9       0       0       0       0       0

 Cartesian Hessian Update
 Hessian Updated using BFGS Update


** GEOMETRY OPTIMIZATION IN DELOCALIZED INTERNAL COORDINATES **
   Searching for a Minimum

   Optimization Cycle:   4

                       Coordinates (Angstroms)
     ATOM                X               Y               Z
      1  C        -0.2275425737   -1.4563103704   -1.4510489303
      2  C         0.5228417543   -1.4059835629   -0.1419728216
      3  C        -0.9057940348   -0.9416919306   -0.2149578813
      4  H         0.6844071522   -2.3325309272    0.3905316321
      5  I         2.2092885530   -0.1006058246    0.1638145077
      6  Cl       -2.0992739376   -2.0115926182    0.5639012213
      7  I        -1.4571445022    1.1568707815   -0.0803298865
      8  H         0.0242944155   -0.7334240798   -2.2163356917
      9  H        -0.5270969716   -2.4319456765   -1.8194590642
   Point Group: c1    Number of degrees of freedom:    21


   Energy is -14415.370631973

 Hessian Updated using BFGS Update

 21 Hessian modes will be used to form the next step
  Hessian Eigenvalues:
     0.016551    0.020938    0.023600    0.030295    0.036410    0.046411
     0.064237    0.087315    0.090244    0.104042    0.108115    0.113725
     0.129375    0.154643    0.253698    0.266144    0.268795    0.294512
     0.346469    0.348123    0.349937

 Minimum Search - Taking Simple RFO Step
 Searching for Lamda that Minimizes Along All modes
 Value Taken    Lamda =  -0.00002670
 Step Taken.  Stepsize is  0.020532

                             Maximum     Tolerance    Cnvgd?
         Gradient           0.001099      0.000300      NO
         Displacement       0.010388      0.001200      NO
         Energy change     -0.000100      0.000001      NO


 New Cartesian Coordinates Obtained by Inverse Iteration

 Displacement from previous Coordinates is:  0.020032
 ----------------------------------------------------------------
             Standard Nuclear Orientation (Angstroms)
    I     Atom           X                Y                Z
 ----------------------------------------------------------------
    1      C      -0.2284234615    -1.4584790620    -1.4528709619
    2      C       0.5217248935    -1.4051396503    -0.1420146722
    3      C      -0.9055551314    -0.9415781232    -0.2153310168
    4      H       0.6864396617    -2.3320987305     0.3900440944
    5      I       2.2092740972    -0.1013019687     0.1669491803
    6      Cl     -2.1006787746    -2.0091376858     0.5699198522
    7      I      -1.4577230668     1.1567611755    -0.0807364405
    8      H       0.0239802333    -0.7329448872    -2.2164003164
    9      H      -0.5250585963    -2.4332952765    -1.8254166337
 ----------------------------------------------------------------
 Molecular Point Group                 C1    NOp =  1
 Largest Abelian Subgroup              C1    NOp =  1
 Nuclear Repulsion Energy =  1173.7548123068 hartrees
 There are       72 alpha and       72 beta electrons
 Applying Cartesian multipole field
    Component          Value
    ---------          -----
     (2,0,0)        1.00000E-11
     (0,2,0)        2.00000E-11
     (0,0,2)       -3.00000E-11
 Nucleus-field energy     =     0.0000000261 hartrees
 Requested basis set is 6-311++G(d,p)
 There are 94 shells and 241 basis functions
 A cutoff of  1.0D-11 yielded   3500 shell pairs
 There are     24194 function pairs (     27057 Cartesian)
 Smallest overlap matrix eigenvalue = 5.15E-05
 Guess MOs from SCF MO coefficient file

 -----------------------------------------------------------------------
  General SCF calculation program by
  Eric Jon Sundstrom, Paul Horn, Yuezhi Mao, Dmitri Zuev, Alec White,
  David Stuck, Shaama M.S., Shane Yost, Joonho Lee, David Small,
  Daniel Levine, Susi Lehtola, Hugh Burton, Evgeny Epifanovsky
 -----------------------------------------------------------------------
 Exchange:     0.2000 Hartree-Fock + 0.0800 Slater + 0.7200 B88
 Correlation:  0.1900 VWN1RPA + 0.8100 LYP
 Using SG-1 standard quadrature grid
 A restricted SCF calculation will be
 performed using DIIS
 SCF converges when DIIS error is below 1.0e-08
 ---------------------------------------
  Cycle       Energy         DIIS error
 ---------------------------------------
    1  -14415.3706300879      4.36e-05  
    2  -14415.3706450701      1.07e-05  
    3  -14415.3706437112      1.73e-05  
    4  -14415.3706459796      2.77e-06  
    5  -14415.3706460355      7.50e-07  
    6  -14415.3706460391      2.48e-07  
    7  -14415.3706460394      4.30e-08  
    8  -14415.3706460393      1.97e-08  
    9  -14415.3706460398      5.67e-09  Convergence criterion met
 ---------------------------------------
 SCF time:   CPU 60.21s  wall 61.00s 
 SCF   energy in the final basis set =   -14415.3706460398
 Total energy in the final basis set =   -14415.3706460398

 --------------------------------------------------------------

                    Orbital Energies (a.u.)
 --------------------------------------------------------------

 Alpha MOs
 -- Occupied --
***************-176.311-176.309-165.715-165.712-165.712-165.712
*******-165.710-101.571 -35.807 -35.805 -31.301 -31.298 -31.294
-31.294 -31.292 -31.292 -22.951 -22.950 -22.949 -22.949 -22.947
-22.947 -22.945 -22.945 -22.943 -22.943 -10.306 -10.258 -10.223
 -9.485  -7.250  -7.240  -7.240  -6.356  -6.354  -4.769  -4.767
 -4.754  -4.753  -4.752  -4.752  -2.035  -2.032  -2.030  -2.030
 -2.028  -2.028  -2.016  -2.016  -2.015  -2.015  -0.939  -0.843
 -0.691  -0.681  -0.625  -0.568  -0.524  -0.481  -0.409  -0.400
 -0.393  -0.369  -0.325  -0.315  -0.286  -0.273  -0.269  -0.263
 -- Virtual --
 -0.088  -0.056  -0.015   0.001   0.018   0.024   0.033   0.055
  0.067   0.072   0.075   0.086   0.087   0.102   0.110   0.117
  0.124   0.126   0.132   0.141   0.154   0.159   0.161   0.190
  0.198   0.215   0.222   0.228   0.236   0.240   0.256   0.264
  0.273   0.288   0.378   0.392   0.403   0.409   0.425   0.436
  0.445   0.453   0.458   0.468   0.478   0.496   0.502   0.508
  0.514   0.556   0.565   0.590   0.601   0.607   0.620   0.639
  0.666   0.691   0.714   0.717   0.757   0.796   0.838   0.863
  0.901   0.955   0.966   1.028   1.064   1.135   1.236   1.238
  1.307   1.334   1.339   1.358   1.366   1.390   1.426   1.453
  1.504   1.540   1.555   1.582   1.630   1.669   1.720   1.783
  1.813   1.839   1.900   1.978   2.023   2.118   2.154   2.194
  2.204   2.288   2.297   2.433   2.502   2.539   2.583   2.667
  2.690   2.772   2.813   2.833   2.947   3.092   3.225   3.436
  3.706   3.806   3.971   3.981   3.997   4.002   4.061   4.065
  4.106   4.127   4.232   4.242   4.269   4.411   4.449   6.025
  6.028   6.040   6.051   6.091   6.094   9.727  23.566  23.758
 23.856  25.862  25.930  26.418  27.854  27.889  28.361  28.363
 28.373  28.381  28.386  28.393  28.538  28.543  28.550  28.551
 28.575  28.579  28.601  28.611  28.677  28.702 127.901 127.902
127.909 127.914 127.939 127.944 151.653 151.682 215.7141901.816
*******
 --------------------------------------------------------------

          Ground-State Mulliken Net Atomic Charges

     Atom                 Charge (a.u.)
  ----------------------------------------
      1 C                    -0.536012
      2 C                    -0.355238
      3 C                    -0.023713
      4 H                     0.200952
      5 I                     0.085903
      6 Cl                    0.158346
      7 I                     0.128264
      8 H                     0.181207
      9 H                     0.160290
  ----------------------------------------
  Sum of atomic charges =     0.000000

 -----------------------------------------------------------------
                    Cartesian Multipole Moments
 -----------------------------------------------------------------
    Charge (ESU x 10^10)
                 0.0000
    Dipole Moment (Debye)
         X       0.5193      Y      -0.8848      Z      -1.2102
       Tot       1.5866
    Quadrupole Moments (Debye-Ang)
        XX     -91.3940     XY      -0.4206     YY     -82.7426
        XZ       0.7648     YZ       1.9408     ZZ     -87.0228
    Octopole Moments (Debye-Ang^2)
       XXX      34.8994    XXY      30.3728    XYY       6.0883
       YYY      58.2391    XXZ       6.5255    XYZ      -0.6641
       YYZ       0.8833    XZZ       7.6002    YZZ      15.1727
       ZZZ       0.5503
    Hexadecapole Moments (Debye-Ang^3)
      XXXX   -1675.7014   XXXY      22.8248   XXYY    -411.1801
      XYYY     -21.0051   YYYY    -805.1623   XXXZ      -4.6476
      XXYZ      -1.1924   XYYZ      -1.2218   YYYZ       7.9649
      XXZZ    -330.4720   XYZZ       4.0747   YYZZ    -177.7603
      XZZZ      -6.0876   YZZZ      10.4912   ZZZZ    -242.6703
 -----------------------------------------------------------------
 Calculating analytic gradient of the SCF energy
 Gradient of SCF Energy
            1           2           3           4           5           6
    1  -0.0000125  -0.0000502  -0.0000615  -0.0000574   0.0000351  -0.0000767
    2   0.0001468   0.0001052   0.0000279  -0.0001405  -0.0002033   0.0003113
    3   0.0002207  -0.0000890   0.0000090   0.0000937  -0.0001054   0.0000762
            7           8           9
    1   0.0002959   0.0000958  -0.0001683
    2   0.0001321  -0.0002181  -0.0001614
    3  -0.0001567  -0.0001745   0.0001259
 Max gradient component =       3.113E-04
 RMS gradient           =       1.463E-04
 Gradient time:  CPU 23.98 s  wall 23.99 s
 Geometry Optimization Parameters
   NAtoms,    NIC,     NZ,  NCons,   NDum,   NFix, NCnnct, MaxDiis
        9      69       9       0       0       0       0       0

 Cartesian Hessian Update
 Hessian Updated using BFGS Update


** GEOMETRY OPTIMIZATION IN DELOCALIZED INTERNAL COORDINATES **
   Searching for a Minimum

   Optimization Cycle:   5

                       Coordinates (Angstroms)
     ATOM                X               Y               Z
      1  C        -0.2284234615   -1.4584790620   -1.4528709619
      2  C         0.5217248935   -1.4051396503   -0.1420146722
      3  C        -0.9055551314   -0.9415781232   -0.2153310168
      4  H         0.6864396617   -2.3320987305    0.3900440944
      5  I         2.2092740972   -0.1013019687    0.1669491803
      6  Cl       -2.1006787746   -2.0091376858    0.5699198522
      7  I        -1.4577230668    1.1567611755   -0.0807364405
      8  H         0.0239802333   -0.7329448872   -2.2164003164
      9  H        -0.5250585963   -2.4332952765   -1.8254166337
   Point Group: c1    Number of degrees of freedom:    21


   Energy is -14415.370646040

 Hessian Updated using BFGS Update

 21 Hessian modes will be used to form the next step
  Hessian Eigenvalues:
     0.016696    0.021148    0.023997    0.029785    0.033588    0.045730
     0.063961    0.087226    0.090700    0.104633    0.107975    0.113550
     0.129218    0.154797    0.256101    0.264104    0.271111    0.292894
     0.347929    0.348370    0.352956

 Minimum Search - Taking Simple RFO Step
 Searching for Lamda that Minimizes Along All modes
 Value Taken    Lamda =  -0.00000110
 Step Taken.  Stepsize is  0.005903

                             Maximum     Tolerance    Cnvgd?
         Gradient           0.000108      0.000300     YES
         Displacement       0.002804      0.001200      NO
         Energy change     -0.000014      0.000001      NO


 New Cartesian Coordinates Obtained by Inverse Iteration

 Displacement from previous Coordinates is:  0.005134
 ----------------------------------------------------------------
             Standard Nuclear Orientation (Angstroms)
    I     Atom           X                Y                Z
 ----------------------------------------------------------------
    1      C      -0.2283237200    -1.4587648807    -1.4529977680
    2      C       0.5218669156    -1.4053229094    -0.1418945467
    3      C      -0.9052331484    -0.9417314407    -0.2153428339
    4      H       0.6860572398    -2.3317041485     0.3910311054
    5      I       2.2101452027    -0.1018759627     0.1668386387
    6      Cl     -2.1004732076    -2.0092827511     0.5702010077
    7      I      -1.4581565124     1.1565990925    -0.0816268808
    8      H       0.0229992246    -0.7320172522    -2.2156187737
    9      H      -0.5249021393    -2.4331139558    -1.8264468631
 ----------------------------------------------------------------
 Molecular Point Group                 C1    NOp =  1
 Largest Abelian Subgroup              C1    NOp =  1
 Nuclear Repulsion Energy =  1173.5666288647 hartrees
 There are       72 alpha and       72 beta electrons
 Applying Cartesian multipole field
    Component          Value
    ---------          -----
     (2,0,0)        1.00000E-11
     (0,2,0)        2.00000E-11
     (0,0,2)       -3.00000E-11
 Nucleus-field energy     =     0.0000000261 hartrees
 Requested basis set is 6-311++G(d,p)
 There are 94 shells and 241 basis functions
 A cutoff of  1.0D-11 yielded   3500 shell pairs
 There are     24194 function pairs (     27057 Cartesian)
 Smallest overlap matrix eigenvalue = 5.15E-05
 Guess MOs from SCF MO coefficient file

 -----------------------------------------------------------------------
  General SCF calculation program by
  Eric Jon Sundstrom, Paul Horn, Yuezhi Mao, Dmitri Zuev, Alec White,
  David Stuck, Shaama M.S., Shane Yost, Joonho Lee, David Small,
  Daniel Levine, Susi Lehtola, Hugh Burton, Evgeny Epifanovsky
 -----------------------------------------------------------------------
 Exchange:     0.2000 Hartree-Fock + 0.0800 Slater + 0.7200 B88
 Correlation:  0.1900 VWN1RPA + 0.8100 LYP
 Using SG-1 standard quadrature grid
 A restricted SCF calculation will be
 performed using DIIS
 SCF converges when DIIS error is below 1.0e-08
 ---------------------------------------
  Cycle       Energy         DIIS error
 ---------------------------------------
    1  -14415.3706460675      7.85e-06  
    2  -14415.3706466120      1.52e-06  
    3  -14415.3706465902      2.36e-06  
    4  -14415.3706466317      4.53e-07  
    5  -14415.3706466335      1.35e-07  
    6  -14415.3706466336      5.75e-08  
    7  -14415.3706466335      1.30e-08  
    8  -14415.3706466337      3.50e-09  Convergence criterion met
 ---------------------------------------
 SCF time:   CPU 56.22s  wall 56.00s 
 SCF   energy in the final basis set =   -14415.3706466337
 Total energy in the final basis set =   -14415.3706466337

 --------------------------------------------------------------

                    Orbital Energies (a.u.)
 --------------------------------------------------------------

 Alpha MOs
 -- Occupied --
***************-176.311-176.309-165.715-165.712-165.712-165.712
*******-165.710-101.571 -35.807 -35.805 -31.301 -31.298 -31.294
-31.294 -31.292 -31.292 -22.951 -22.950 -22.949 -22.949 -22.947
-22.947 -22.945 -22.945 -22.943 -22.943 -10.306 -10.258 -10.223
 -9.485  -7.250  -7.240  -7.240  -6.356  -6.354  -4.769  -4.767
 -4.754  -4.753  -4.752  -4.752  -2.035  -2.032  -2.030  -2.030
 -2.028  -2.028  -2.017  -2.016  -2.015  -2.015  -0.939  -0.843
 -0.691  -0.681  -0.625  -0.568  -0.524  -0.481  -0.409  -0.400
 -0.393  -0.369  -0.325  -0.315  -0.286  -0.273  -0.269  -0.263
 -- Virtual --
 -0.088  -0.056  -0.015   0.001   0.018   0.024   0.033   0.055
  0.067   0.072   0.075   0.086   0.087   0.102   0.110   0.117
  0.124   0.126   0.132   0.141   0.154   0.159   0.161   0.190
  0.198   0.215   0.222   0.228   0.236   0.240   0.256   0.264
  0.273   0.288   0.378   0.392   0.403   0.409   0.425   0.436
  0.445   0.453   0.458   0.468   0.478   0.496   0.502   0.508
  0.514   0.555   0.565   0.590   0.601   0.607   0.621   0.639
  0.666   0.690   0.714   0.717   0.757   0.796   0.838   0.863
  0.901   0.955   0.966   1.028   1.064   1.135   1.236   1.238
  1.307   1.334   1.339   1.358   1.366   1.390   1.426   1.453
  1.504   1.540   1.555   1.582   1.630   1.669   1.719   1.783
  1.813   1.839   1.900   1.978   2.023   2.118   2.154   2.194
  2.204   2.288   2.297   2.433   2.502   2.539   2.583   2.667
  2.690   2.773   2.813   2.834   2.947   3.092   3.225   3.436
  3.706   3.806   3.970   3.981   3.997   4.002   4.061   4.065
  4.106   4.127   4.232   4.242   4.269   4.411   4.449   6.025
  6.028   6.040   6.051   6.091   6.094   9.727  23.566  23.759
 23.856  25.862  25.930  26.418  27.854  27.889  28.361  28.363
 28.373  28.381  28.386  28.393  28.538  28.543  28.550  28.551
 28.575  28.579  28.601  28.611  28.677  28.702 127.901 127.902
127.909 127.914 127.939 127.944 151.653 151.682 215.7141901.816
*******
 --------------------------------------------------------------

          Ground-State Mulliken Net Atomic Charges

     Atom                 Charge (a.u.)
  ----------------------------------------
      1 C                    -0.535837
      2 C                    -0.355251
      3 C                    -0.023538
      4 H                     0.200948
      5 I                     0.085816
      6 Cl                    0.158136
      7 I                     0.128212
      8 H                     0.181163
      9 H                     0.160350
  ----------------------------------------
  Sum of atomic charges =     0.000000

 -----------------------------------------------------------------
                    Cartesian Multipole Moments
 -----------------------------------------------------------------
    Charge (ESU x 10^10)
                 0.0000
    Dipole Moment (Debye)
         X       0.5184      Y      -0.8842      Z      -1.2103
       Tot       1.5860
    Quadrupole Moments (Debye-Ang)
        XX     -91.3936     XY      -0.4216     YY     -82.7468
        XZ       0.7689     YZ       1.9384     ZZ     -87.0221
    Octopole Moments (Debye-Ang^2)
       XXX      34.8589    XXY      30.4101    XYY       6.0630
       YYY      58.3193    XXZ       6.5478    XYZ      -0.6686
       YYZ       0.8999    XZZ       7.5752    YZZ      15.1922
       ZZZ       0.6254
    Hexadecapole Moments (Debye-Ang^3)
      XXXX   -1676.4110   XXXY      22.9607   XXYY    -411.3319
      XYYY     -20.8667   YYYY    -805.2454   XXXZ      -4.7358
      XXYZ      -1.1602   XYYZ      -1.2310   YYYZ       8.0713
      XXZZ    -330.6195   XYZZ       4.1331   YYZZ    -177.7536
      XZZZ      -6.1591   YZZZ      10.6189   ZZZZ    -242.7370
 -----------------------------------------------------------------
 Calculating analytic gradient of the SCF energy
 Gradient of SCF Energy
            1           2           3           4           5           6
    1  -0.0000183  -0.0000523   0.0000961  -0.0000945   0.0001059  -0.0001234
    2  -0.0000030  -0.0000243   0.0000726  -0.0000232  -0.0001877   0.0002792
    3   0.0000372   0.0000229  -0.0000014   0.0001091  -0.0000917   0.0000883
            7           8           9
    1   0.0002467  -0.0000098  -0.0001502
    2   0.0001540  -0.0001834  -0.0000840
    3  -0.0001740  -0.0000985   0.0001081
 Max gradient component =       2.792E-04
 RMS gradient           =       1.212E-04
 Gradient time:  CPU 26.15 s  wall 26.17 s
 Geometry Optimization Parameters
   NAtoms,    NIC,     NZ,  NCons,   NDum,   NFix, NCnnct, MaxDiis
        9      69       9       0       0       0       0       0

 Cartesian Hessian Update
 Hessian Updated using BFGS Update


** GEOMETRY OPTIMIZATION IN DELOCALIZED INTERNAL COORDINATES **
   Searching for a Minimum

   Optimization Cycle:   6

                       Coordinates (Angstroms)
     ATOM                X               Y               Z
      1  C        -0.2283237200   -1.4587648807   -1.4529977680
      2  C         0.5218669156   -1.4053229094   -0.1418945467
      3  C        -0.9052331484   -0.9417314407   -0.2153428339
      4  H         0.6860572398   -2.3317041485    0.3910311054
      5  I         2.2101452027   -0.1018759627    0.1668386387
      6  Cl       -2.1004732076   -2.0092827511    0.5702010077
      7  I        -1.4581565124    1.1565990925   -0.0816268808
      8  H         0.0229992246   -0.7320172522   -2.2156187737
      9  H        -0.5249021393   -2.4331139558   -1.8264468631
   Point Group: c1    Number of degrees of freedom:    21


   Energy is -14415.370646634

 Hessian Updated using BFGS Update

 21 Hessian modes will be used to form the next step
  Hessian Eigenvalues:
     0.017449    0.022020    0.023375    0.026330    0.031890    0.045540
     0.064849    0.087210    0.089968    0.102289    0.108547    0.112744
     0.132382    0.156517    0.256070    0.269845    0.275770    0.292548
     0.346858    0.348140    0.348446

 Minimum Search - Taking Simple RFO Step
 Searching for Lamda that Minimizes Along All modes
 Value Taken    Lamda =   0.00000000
 Step Taken.  Stepsize is  0.002557

                             Maximum     Tolerance    Cnvgd?
         Gradient           0.000045      0.000300     YES
         Displacement       0.001164      0.001200     YES
         Energy change     -0.000001      0.000001     YES


                       Distance Matrix (Angstroms)
             C (  1)   C (  2)   C (  3)   H (  4)   I (  5)   Cl(  6)
   C (  2)  1.511500
   C (  3)  1.502438  1.502307
   H (  4)  2.235746  1.081273  2.198163
   I (  5)  3.226631  2.155127  3.249154  2.710210
   Cl(  6)  2.810933  2.783616  1.784753  2.810838  4.730997
   I (  7)  3.198949  3.238452  2.174073  4.121810  3.886120  3.295491
   H (  8)  1.083013  2.236636  2.215107  3.129420  3.294964  3.728449
   H (  9)  1.084794  2.233785  2.228122  2.528619  4.109543  2.899306
             I (  7)   H (  8)
   H (  8)  3.211637
   H (  9)  4.098951  1.829038

 Final energy is   -14415.370646633657     


 ******************************
 **  OPTIMIZATION CONVERGED  **
 ******************************

                       Coordinates (Angstroms)
     ATOM                X               Y               Z
      1  C        -0.2283237200   -1.4587648807   -1.4529977680
      2  C         0.5218669156   -1.4053229094   -0.1418945467
      3  C        -0.9052331484   -0.9417314407   -0.2153428339
      4  H         0.6860572398   -2.3317041485    0.3910311054
      5  I         2.2101452027   -0.1018759627    0.1668386387
      6  Cl       -2.1004732076   -2.0092827511    0.5702010077
      7  I        -1.4581565124    1.1565990925   -0.0816268808
      8  H         0.0229992246   -0.7320172522   -2.2156187737
      9  H        -0.5249021393   -2.4331139558   -1.8264468631

Z-matrix Print:
$molecule
0 1
I 
C  1 2.174073
C  2 1.502307 1 122.440446
H  3 1.081273 2 115.640659 1 142.434154 0
C  2 1.502438 1 119.827483 3 -71.930210 0
H  5 1.083013 2 116.980911 1 4.228850 0
H  5 1.084794 2 118.002134 1 -139.796406 0
Cl 2 1.784753 1 112.328727 3 144.287211 0
I  3 2.155127 2 124.369516 1 2.090383 0
$end


 --------------------------------------------------------------

                    Orbital Energies (a.u.)
 --------------------------------------------------------------

 Alpha MOs
 -- Occupied --
***************-176.311-176.309-165.715-165.712-165.712-165.712
*******-165.710-101.571 -35.807 -35.805 -31.301 -31.298 -31.294
-31.294 -31.292 -31.292 -22.951 -22.950 -22.949 -22.949 -22.947
-22.947 -22.945 -22.945 -22.943 -22.943 -10.306 -10.258 -10.223
 -9.485  -7.250  -7.240  -7.240  -6.356  -6.354  -4.769  -4.767
 -4.754  -4.753  -4.752  -4.752  -2.035  -2.032  -2.030  -2.030
 -2.028  -2.028  -2.017  -2.016  -2.015  -2.015  -0.939  -0.843
 -0.691  -0.681  -0.625  -0.568  -0.524  -0.481  -0.409  -0.400
 -0.393  -0.369  -0.325  -0.315  -0.286  -0.273  -0.269  -0.263
 -- Virtual --
 -0.088  -0.056  -0.015   0.001   0.018   0.024   0.033   0.055
  0.067   0.072   0.075   0.086   0.087   0.102   0.110   0.117
  0.124   0.126   0.132   0.141   0.154   0.159   0.161   0.190
  0.198   0.215   0.222   0.228   0.236   0.240   0.256   0.264
  0.273   0.288   0.378   0.392   0.403   0.409   0.425   0.436
  0.445   0.453   0.458   0.468   0.478   0.496   0.502   0.508
  0.514   0.555   0.565   0.590   0.601   0.607   0.621   0.639
  0.666   0.690   0.714   0.717   0.757   0.796   0.838   0.863
  0.901   0.955   0.966   1.028   1.064   1.135   1.236   1.238
  1.307   1.334   1.339   1.358   1.366   1.390   1.426   1.453
  1.504   1.540   1.555   1.582   1.630   1.669   1.719   1.783
  1.813   1.839   1.900   1.978   2.023   2.118   2.154   2.194
  2.204   2.288   2.297   2.433   2.502   2.539   2.583   2.667
  2.690   2.773   2.813   2.834   2.947   3.092   3.225   3.436
  3.706   3.806   3.970   3.981   3.997   4.002   4.061   4.065
  4.106   4.127   4.232   4.242   4.269   4.411   4.449   6.025
  6.028   6.040   6.051   6.091   6.094   9.727  23.566  23.759
 23.856  25.862  25.930  26.418  27.854  27.889  28.361  28.363
 28.373  28.381  28.386  28.393  28.538  28.543  28.550  28.551
 28.575  28.579  28.601  28.611  28.677  28.702 127.901 127.902
127.909 127.914 127.939 127.944 151.653 151.682 215.7141901.816
*******
 --------------------------------------------------------------

          Ground-State Mulliken Net Atomic Charges

     Atom                 Charge (a.u.)
  ----------------------------------------
      1 C                    -0.535837
      2 C                    -0.355251
      3 C                    -0.023538
      4 H                     0.200948
      5 I                     0.085816
      6 Cl                    0.158136
      7 I                     0.128212
      8 H                     0.181163
      9 H                     0.160350
  ----------------------------------------
  Sum of atomic charges =     0.000000

 -----------------------------------------------------------------
                    Cartesian Multipole Moments
 -----------------------------------------------------------------
    Charge (ESU x 10^10)
                 0.0000
    Dipole Moment (Debye)
         X       0.5184      Y      -0.8842      Z      -1.2103
       Tot       1.5860
    Quadrupole Moments (Debye-Ang)
        XX     -91.3936     XY      -0.4216     YY     -82.7468
        XZ       0.7689     YZ       1.9384     ZZ     -87.0221
    Octopole Moments (Debye-Ang^2)
       XXX      34.8589    XXY      30.4101    XYY       6.0630
       YYY      58.3193    XXZ       6.5478    XYZ      -0.6686
       YYZ       0.8999    XZZ       7.5752    YZZ      15.1922
       ZZZ       0.6254
    Hexadecapole Moments (Debye-Ang^3)
      XXXX   -1676.4110   XXXY      22.9607   XXYY    -411.3319
      XYYY     -20.8667   YYYY    -805.2454   XXXZ      -4.7358
      XXYZ      -1.1602   XYYZ      -1.2310   YYYZ       8.0713
      XXZZ    -330.6195   XYZZ       4.1331   YYZZ    -177.7536
      XZZZ      -6.1591   YZZZ      10.6189   ZZZZ    -242.7370
 -----------------------------------------------------------------
Archival summary:
1\1\TWL02\OPT\ProcedureUnspecified\BasisUnspecified\2l133\taweetha\ThuOct1104:24:092018ThuOct1104:24:092018\0\\#,OPT,ProcedureUnspecified,BasisUnspecified,\\0,1\I\C,1,2.17407\C,2,1.50231,1,122.44\H,3,1.08127,2,115.641,1,142.434,0\C,2,1.50244,1,119.827,3,-71.9302,0\H,5,1.08301,2,116.981,1,4.22885,0\H,5,1.08479,2,118.002,1,-139.796,0\Cl,2,1.78475,1,112.329,3,144.287,0\I,3,2.15513,2,124.37,1,2.09038,0\\\@

 Total job time:  554.22s(wall), 553.45s(cpu) 
 Thu Oct 11 04:24:09 2018

        *************************************************************
        *                                                           *
        *  Thank you very much for using Q-Chem.  Have a nice day.  *
        *                                                           *
        *************************************************************


 
User input: 2 of 2 
 
Q-Chem Developer Version!
                  Welcome to Q-Chem
     A Quantum Leap Into The Future Of Chemistry


 Q-Chem 5.1, Q-Chem, Inc., Pleasanton, CA (2018)

 Yihan Shao,  Zhengting Gan,  E. Epifanovsky,  A. T. B. Gilbert,  M. Wormit,  
 J. Kussmann,  A. W. Lange,  A. Behn,  Jia Deng,  Xintian Feng,  D. Ghosh,  
 M. Goldey,  P. R. Horn,  L. D. Jacobson,  I. Kaliman,  T. Kus,  A. Landau,  
 Jie Liu,  E. I. Proynov,  R. M. Richard,  R. P. Steele,  E. J. Sundstrom,  
 H. L. Woodcock III,  P. M. Zimmerman,  D. Zuev,  B. Albrecht,  E. Alguire,  
 S. A. Baeppler,  D. Barton,  Z. Benda,  Y. A. Bernard,  E. J. Berquist,  
 K. B. Bravaya,  H. Burton,  D. Casanova,  Chun-Min Chang,  Yunqing Chen,  
 A. Chien,  K. D. Closser,  M. P. Coons,  S. Coriani,  S. Dasgupta,  
 A. L. Dempwolff,  M. Diedenhofen,  Hainam Do,  R. G. Edgar,  Po-Tung Fang,  
 S. Faraji,  S. Fatehi,  Qingguo Feng,  K. D. Fenk,  J. Fosso-Tande,  
 Qinghui Ge,  A. Ghysels,  G. Gidofalvi,  J. Gomes,  J. Gonthier,  A. Gunina,  
 D. Hait,  M. W. D. Hanson-Heine,  P. H. P. Harbach,  A. W. Hauser,  
 J. E. Herr,  E. G. Hohenstein,  Z. C. Holden,  Kerwin Hui,  B. C. Huynh,  
 T.-C. Jagau,  Hyunjun Ji,  B. Kaduk,  K. Khistyaev,  Jaehoon Kim,  
 P. Klunzinger,  K. Koh,  D. Kosenkov,  L. Koulias,  T. Kowalczyk,  
 C. M. Krauter,  A. Kunitsa,  Ka Un Lao,  A. Laurent,  K. V. Lawler,  
 Joonho Lee,  D. Lefrancois,  S. Lehtola,  D. S. Levine,  Yi-Pei Li,  
 You-Sheng Lin,  Fenglai Liu,  E. Livshits,  A. Luenser,  P. Manohar,  
 E. Mansoor,  S. F. Manzer,  Shan-Ping Mao,  Yuezhi Mao,  N. Mardirossian,  
 A. V. Marenich,  T. Markovich,  L. A. Martinez-Martinez,  S. A. Maurer,  
 N. J. Mayhall,  S. C. McKenzie,  J.-M. Mewes,  A. F. Morrison,  
 J. W. Mullinax,  K. Nanda,  T. S. Nguyen-Beck,  R. Olivares-Amaya,  
 J. A. Parkhill,  T. M. Perrine,  F. Plasser,  P. Pokhilko,  S. Prager,  
 A. Prociuk,  E. Ramos,  D. R. Rehn,  F. Rob,  M. Schneider,  N. Sergueev,  
 S. M. Sharada,  S. Sharma,  D. W. Small,  T. Stauch,  T. Stein,  
 Yu-Chuan Su,  A. J. W. Thom,  A. Tkatchenko,  T. Tsuchimochi,  N. M. Tubman,  
 L. Vogt,  M. L. Vidal,  O. Vydrov,  M. A. Watson,  J. Wenzel,  
 M. de Wergifosse,  T. A. Wesolowski,  A. White,  J. Witte,  A. Yamada,  
 Jun Yang,  K. Yao,  S. Yeganeh,  S. R. Yost,  Zhi-Qiang You,  A. Zech,  
 Igor Ying Zhang,  Xing Zhang,  Yan Zhao,  Ying Zhu,  B. R. Brooks,  
 G. K. L. Chan,  C. J. Cramer,  M. S. Gordon,  W. J. Hehre,  A. Klamt,  
 M. W. Schmidt,  C. D. Sherrill,  D. G. Truhlar,  A. Aspuru-Guzik,  R. Baer,  
 A. T. Bell,  N. A. Besley,  Jeng-Da Chai,  A. E. DePrince, III,  
 R. A. DiStasio Jr.,  A. Dreuw,  B. D. Dunietz,  T. R. Furlani,  
 Chao-Ping Hsu,  Yousung Jung,  Jing Kong,  D. S. Lambrecht,  WanZhen Liang,  
 C. Ochsenfeld,  V. A. Rassolov,  L. V. Slipchenko,  J. E. Subotnik,  
 T. Van Voorhis,  J. M. Herbert,  A. I. Krylov,  P. M. W. Gill,  M. Head-Gordon

 Contributors to earlier versions of Q-Chem not listed above: 
 R. D. Adamson,  B. Austin,  J. Baker,  G. J. O. Beran,  K. Brandhorst,  
 S. T. Brown,  E. F. C. Byrd,  A. K. Chakraborty,  C.-L. Cheng,  
 Siu Hung Chien,  D. M. Chipman,  D. L. Crittenden,  H. Dachsel,  
 R. J. Doerksen,  A. D. Dutoi,  L. Fusti-Molnar,  W. A. Goddard III,  
 A. Golubeva-Zadorozhnaya,  S. R. Gwaltney,  G. Hawkins,  A. Heyden,  
 S. Hirata,  G. Kedziora,  F. J. Keil,  C. Kelley,  Jihan Kim,  R. A. King,  
 R. Z. Khaliullin,  P. P. Korambath,  W. Kurlancheek,  A. M. Lee,  M. S. Lee,  
 S. V. Levchenko,  Ching Yeh Lin,  D. Liotard,  R. C. Lochan,  I. Lotan,  
 P. E. Maslen,  N. Nair,  D. P. O'Neill,  D. Neuhauser,  E. Neuscamman,  
 C. M. Oana,  R. Olson,  B. Peters,  R. Peverati,  P. A. Pieniazek,  
 Y. M. Rhee,  J. Ritchie,  M. A. Rohrdanz,  E. Rosta,  N. J. Russ,  
 H. F. Schaefer III,  N. E. Schultz,  N. Shenvi,  A. C. Simmonett,  A. Sodt,  
 D. Stuck,  K. S. Thanthiriwatte,  V. Vanovschi,  Tao Wang,  A. Warshel,  
 C. F. Williams,  Q. Wu,  X. Xu,  W. Zhang

 Please cite Q-Chem as follows:
 Y. Shao et al., Mol. Phys. 113, 184-215 (2015)
 DOI: 10.1080/00268976.2014.952696

 Q-Chem 5.1.1 for Intel X86 EM64T Linux

 Parts of Q-Chem use Armadillo 8.300.2 (Tropical Shenanigans).
 http://arma.sourceforge.net/

 Q-Chem begins on Thu Oct 11 04:24:09 2018  

Host: 
0

     Scratch files written to /scratch/taweetham/qchem3232//
The previous job contains 0 fragments, simply inherited here
Input Ideriv = 2
Curr. Ideriv = -1
Max.  Ideriv = 2

Checking the input file for inconsistencies... 	...done.

--------------------------------------------------------------
User input:
--------------------------------------------------------------

$molecule
read
$end

$rem
   job_type 	frequency
   basis 	6-311++g**
   method	b3lyp	
$end


--------------------------------------------------------------
 ----------------------------------------------------------------
             Standard Nuclear Orientation (Angstroms)
    I     Atom           X                Y                Z
 ----------------------------------------------------------------
    1      C      -0.1258258373    -1.3884867538    -1.4873485046
    2      C       0.6453705888    -1.2971883156    -0.1906008968
    3      C      -0.8217729699    -0.9755315212    -0.2214712384
    4      H       0.9122412473    -2.2171006859     0.3110879469
    5      I       2.2036452898     0.1581995428     0.1227676324
    6      Cl     -1.8876432068    -2.1776402035     0.5558312000
    7      I      -1.5755426390     1.0531318777    -0.0142242149
    8      H       0.0350781438    -0.6195981351    -2.2328928273
    9      H      -0.3334560561    -2.3767434629    -1.8836028103
 ----------------------------------------------------------------
 Molecular Point Group                 C1    NOp =  1
 Largest Abelian Subgroup              C1    NOp =  1
 Nuclear Repulsion Energy =  1173.5666288647 hartrees
 There are       72 alpha and       72 beta electrons
 Requested basis set is 6-311++G(d,p)
 There are 94 shells and 241 basis functions

 Total QAlloc Memory Limit   2000 MB
 Mega-Array Size       188 MB
 MEM_STATIC part       192 MB

                       Distance Matrix (Angstroms)
             C (  1)   C (  2)   C (  3)   H (  4)   I (  5)   Cl(  6)
   C (  2)  1.511500
   C (  3)  1.502438  1.502307
   H (  4)  2.235746  1.081273  2.198163
   I (  5)  3.226631  2.155127  3.249154  2.710210
   Cl(  6)  2.810933  2.783616  1.784753  2.810838  4.730997
   I (  7)  3.198949  3.238452  2.174073  4.121810  3.886120  3.295491
   H (  8)  1.083013  2.236636  2.215107  3.129420  3.294964  3.728449
   H (  9)  1.084794  2.233785  2.228122  2.528619  4.109543  2.899306
             I (  7)   H (  8)
   H (  8)  3.211637
   H (  9)  4.098951  1.829038

 A cutoff of  1.0D-11 yielded   3500 shell pairs
 There are     24194 function pairs (     27057 Cartesian)
 Smallest overlap matrix eigenvalue = 5.15E-05
 Guess from superposition of atomic densities
 Warning:  Energy on first SCF cycle will be non-variational
 SAD guess density has 144.000000 electrons

 -----------------------------------------------------------------------
  General SCF calculation program by
  Eric Jon Sundstrom, Paul Horn, Yuezhi Mao, Dmitri Zuev, Alec White,
  David Stuck, Shaama M.S., Shane Yost, Joonho Lee, David Small,
  Daniel Levine, Susi Lehtola, Hugh Burton, Evgeny Epifanovsky
 -----------------------------------------------------------------------
 Exchange:     0.2000 Hartree-Fock + 0.0800 Slater + 0.7200 B88
 Correlation:  0.1900 VWN1RPA + 0.8100 LYP
 Using SG-1 standard quadrature grid
 A restricted SCF calculation will be
 performed using DIIS
 SCF converges when DIIS error is below 1.0e-08
 ---------------------------------------
  Cycle       Energy         DIIS error
 ---------------------------------------
    1  -14416.2527536678      3.42e-02  
    2  -14415.3220400568      2.71e-03  
    3  -14415.2767040877      3.59e-03  
    4  -14415.3675664176      6.32e-04  
    5  -14415.3703209863      2.98e-04  
    6  -14415.3709155985      8.32e-05  
    7  -14415.3709613538      2.81e-05  
    8  -14415.3709670025      6.57e-06  
    9  -14415.3709672913      1.37e-06  
   10  -14415.3709673036      4.09e-07  
   11  -14415.3709673047      1.05e-07  
   12  -14415.3709673046      2.04e-08  
   13  -14415.3709673045      4.38e-09  Convergence criterion met
 ---------------------------------------
 SCF time:   CPU 91.33s  wall 91.00s 
 SCF   energy in the final basis set =   -14415.3709673045
 Total energy in the final basis set =   -14415.3709673045

 --------------------------------------------------------------

                    Orbital Energies (a.u.)
 --------------------------------------------------------------

 Alpha MOs
 -- Occupied --
***************-176.311-176.309-165.715-165.712-165.712-165.712
*******-165.710-101.571 -35.807 -35.805 -31.301 -31.298 -31.294
-31.294 -31.292 -31.292 -22.951 -22.950 -22.950 -22.949 -22.947
-22.947 -22.945 -22.945 -22.943 -22.943 -10.306 -10.258 -10.223
 -9.485  -7.250  -7.240  -7.240  -6.356  -6.354  -4.769  -4.767
 -4.754  -4.754  -4.752  -4.752  -2.035  -2.032  -2.030  -2.030
 -2.028  -2.028  -2.017  -2.016  -2.015  -2.015  -0.939  -0.843
 -0.691  -0.681  -0.625  -0.568  -0.524  -0.481  -0.409  -0.400
 -0.393  -0.369  -0.325  -0.315  -0.286  -0.273  -0.269  -0.263
 -- Virtual --
 -0.088  -0.056  -0.015   0.001   0.018   0.024   0.033   0.056
  0.067   0.072   0.075   0.086   0.087   0.102   0.110   0.117
  0.124   0.126   0.132   0.141   0.154   0.159   0.161   0.190
  0.198   0.215   0.222   0.228   0.235   0.240   0.256   0.264
  0.273   0.288   0.378   0.392   0.403   0.409   0.424   0.436
  0.445   0.453   0.458   0.468   0.478   0.496   0.502   0.508
  0.514   0.556   0.565   0.590   0.601   0.607   0.621   0.639
  0.666   0.690   0.714   0.717   0.757   0.796   0.838   0.863
  0.901   0.955   0.966   1.028   1.064   1.135   1.236   1.238
  1.307   1.334   1.339   1.358   1.366   1.390   1.426   1.453
  1.504   1.540   1.555   1.582   1.630   1.669   1.719   1.783
  1.813   1.839   1.900   1.978   2.023   2.118   2.154   2.194
  2.204   2.288   2.297   2.433   2.502   2.539   2.583   2.667
  2.690   2.773   2.813   2.834   2.947   3.092   3.225   3.436
  3.706   3.806   3.970   3.981   3.997   4.002   4.061   4.065
  4.107   4.127   4.232   4.242   4.269   4.411   4.449   6.025
  6.028   6.040   6.051   6.090   6.094   9.727  23.566  23.759
 23.856  25.862  25.930  26.418  27.854  27.889  28.361  28.363
 28.373  28.381  28.386  28.393  28.538  28.543  28.550  28.551
 28.575  28.579  28.601  28.611  28.677  28.702 127.900 127.902
127.909 127.914 127.939 127.943 151.653 151.682 215.7141901.816
*******
 --------------------------------------------------------------

          Ground-State Mulliken Net Atomic Charges

     Atom                 Charge (a.u.)
  ----------------------------------------
      1 C                    -0.536114
      2 C                    -0.354541
      3 C                    -0.023789
      4 H                     0.200585
      5 I                     0.085386
      6 Cl                    0.158808
      7 I                     0.128126
      8 H                     0.181261
      9 H                     0.160280
  ----------------------------------------
  Sum of atomic charges =     0.000000

 -----------------------------------------------------------------
                    Cartesian Multipole Moments
 -----------------------------------------------------------------
    Charge (ESU x 10^10)
                 0.0000
    Dipole Moment (Debye)
         X       0.5712      Y      -0.7955      Z      -1.2460
       Tot       1.5848
    Quadrupole Moments (Debye-Ang)
        XX     -91.2126     XY      -1.2002     YY     -83.1014
        XZ       0.6487     YZ       2.0864     ZZ     -86.9465
    Octopole Moments (Debye-Ang^2)
       XXX      28.4067    XXY      27.8860    XYY       7.0798
       YYY      48.8496    XXZ       6.8507    XYZ      -0.4511
       YYZ       1.3584    XZZ       6.5046    YZZ      12.0127
       ZZZ       0.6115
    Hexadecapole Moments (Debye-Ang^3)
      XXXX   -1677.4420   XXXY     -22.1043   XXYY    -400.3328
      XYYY     -60.8513   YYYY    -812.3313   XXXZ      10.6833
      XXYZ      -2.8296   XYYZ       1.7766   YYYZ       1.4246
      XXZZ    -330.2456   XYZZ     -10.6316   YYZZ    -177.2712
      XZZZ       9.1551   YZZZ       2.8007   ZZZZ    -242.1261
 -----------------------------------------------------------------
 Calculating MO derivatives via CPSCF
   1         3          27      0.122377    0.028269
   2         3          27      0.016141    0.003404
   3         3          27      0.001927    0.000528
   4         7          23      0.000168    0.000056
   5        27           3      0.000012    0.000006
   6        30           0      0.000000    0.000000    Roots Converged
 Time for AOints: 46.6 s (CPU) 46.6 s (wall)
 ------------------------------------------------------------------------------
                     AOints        : Timing summary (seconds)
 ------------------------------------------------------------------------------
     job step          cpu (% of tot)      sys (% of tot)     wall (% of tot)
 ------------------------------------------------------------------------------
  cpscf_lag         0.3071E+03 (45.7)   0.3900E-03 (18.1)   0.3073E+03 (45.7)
  iterzp            0.3182E+03 (47.3)   0.1764E-02 (81.8)   0.3184E+03 (47.3)
  make_fx           0.0000E+00 ( 0.0)   0.0000E+00 ( 0.0)   0.0000E+00 ( 0.0)
  AOints            0.4657E+02 ( 6.9)   0.0000E+00 ( 0.0)   0.4658E+02 ( 6.9)
 ------------------------------------------------------------------------------
   Grand Totals     0.6727E+03          0.2157E-02          0.6731E+03
 ------------------------------------------------------------------------------
 Calculating analytic Hessian of the SCF energy
 Polarizability Matrix (a.u.)
            1           2           3
    1-125.6116710  -6.0653597   0.8723924
    2  -6.0653597-113.5581834  -1.6968602
    3   0.8723924  -1.6968602 -84.8653086

 Direct stationary perturbation theory relativistic correction:

 rels  =     194.702098172671
 relv  =    -647.678653759254
 rel2e =      86.139277356052
 E_rel =    -366.837278230531

 Hessian of the SCF Energy
            1           2           3           4           5           6
    1   0.2272838   0.0869548  -0.0103623  -0.0595682  -0.0045685  -0.0578033
    2   0.0869548   0.6307353  -0.0135424  -0.0158579  -0.0624134  -0.0116145
    3  -0.0103623  -0.0135424   0.6079755  -0.0993019   0.0095839  -0.1629368
    4  -0.0595682  -0.0158579  -0.0993019   0.3793558  -0.0589238   0.1241145
    5  -0.0045685  -0.0624134   0.0095839  -0.0589238   0.4533946  -0.1341045
    6  -0.0578033  -0.0116145  -0.1629368   0.1241145  -0.1341045   0.3337954
    7  -0.0502219   0.0200597   0.0933912  -0.1985237   0.0438914  -0.0268770
    8   0.0063769  -0.0705208  -0.0419148   0.0341600  -0.0554225   0.0218747
    9   0.0513821  -0.0470666  -0.1668390   0.0103509   0.0136933  -0.0159105
   10  -0.0032803   0.0000139  -0.0019574  -0.0519849   0.0605882  -0.0321518
   11  -0.0004979   0.0086431  -0.0062636   0.0714556  -0.2647883   0.1262862
   12  -0.0052028   0.0253476  -0.0113946  -0.0369969   0.1201068  -0.1021677
   13  -0.0102188  -0.0035194  -0.0033841  -0.0458321  -0.0362778  -0.0038571
   14  -0.0070727  -0.0047839  -0.0010861  -0.0326838  -0.0622922  -0.0014048
   15  -0.0108766  -0.0122405   0.0013441  -0.0051048  -0.0037025  -0.0291411
   16  -0.0086465  -0.0041561   0.0080115  -0.0185244  -0.0174270   0.0155116
   17  -0.0040106  -0.0003275   0.0014578  -0.0042553  -0.0037223   0.0052624
   18   0.0157686   0.0214380  -0.0089786   0.0047580  -0.0040571   0.0006040
   19  -0.0043191   0.0045365   0.0016618  -0.0043731   0.0139263   0.0028373
   20   0.0094464  -0.0105880   0.0000344   0.0043279  -0.0092557  -0.0057419
   21   0.0047155  -0.0135337   0.0006801   0.0008212   0.0039344  -0.0009242
   22  -0.0416429  -0.0345867   0.0310894   0.0015437   0.0215903  -0.0172007
   23  -0.0348262  -0.2003603   0.1441932   0.0006509  -0.0004624  -0.0017321
   24   0.0293675   0.1409076  -0.1787453   0.0028044   0.0093629  -0.0118658
   25  -0.0493860  -0.0534448  -0.0191482  -0.0020931  -0.0227990  -0.0045735
   26  -0.0518022  -0.2903845  -0.0924624   0.0011264   0.0049622   0.0011746
   27  -0.0169886  -0.0896956  -0.0811054  -0.0014453  -0.0148171  -0.0114533
            7           8           9          10          11          12
    1  -0.0502219   0.0063769   0.0513821  -0.0032803  -0.0004979  -0.0052028
    2   0.0200597  -0.0705208  -0.0470666   0.0000139   0.0086431   0.0253476
    3   0.0933912  -0.0419148  -0.1668390  -0.0019574  -0.0062636  -0.0113946
    4  -0.1985237   0.0341600   0.0103509  -0.0519849   0.0714556  -0.0369969
    5   0.0438914  -0.0554225   0.0136933   0.0605882  -0.2647883   0.1201068
    6  -0.0268770   0.0218747  -0.0159105  -0.0321518   0.1262862  -0.1021677
    7   0.3559202  -0.0326601  -0.0907213  -0.0087861   0.0003693   0.0028509
    8  -0.0326601   0.2625636   0.0103773   0.0207151  -0.0063300  -0.0108213
    9  -0.0907213   0.0103773   0.2779495  -0.0124052   0.0047714   0.0028599
   10  -0.0087861   0.0207151  -0.0124052   0.0695823  -0.0651526   0.0429053
   11   0.0003693  -0.0063300   0.0047714  -0.0651526   0.2698993  -0.1253799
   12   0.0028509  -0.0108213   0.0028599   0.0429053  -0.1253799   0.1074489
   13  -0.0120742  -0.0133058  -0.0061356  -0.0048861  -0.0030780  -0.0015589
   14  -0.0025910  -0.0014866  -0.0019628  -0.0176895  -0.0090460  -0.0061652
   15  -0.0016095   0.0036502  -0.0021517   0.0037669   0.0017581   0.0022205
   16  -0.0658859  -0.0348028   0.0272674   0.0005384  -0.0028432  -0.0015285
   17  -0.0476943  -0.0736988   0.0343176   0.0008453   0.0009683  -0.0009228
   18   0.0267257   0.0248593  -0.0513239   0.0006332  -0.0001183   0.0007979
   19  -0.0201873   0.0141649   0.0010795  -0.0013958   0.0008335   0.0021394
   20   0.0195437  -0.0554788  -0.0058108   0.0000942  -0.0005353  -0.0016335
   21   0.0009084  -0.0034093  -0.0207145  -0.0009097   0.0002310   0.0004206
   22  -0.0041361  -0.0167619   0.0134136  -0.0005491  -0.0018712  -0.0050879
   23   0.0014769   0.0060709  -0.0083496   0.0001736   0.0004230  -0.0001474
   24   0.0004803   0.0093272  -0.0132649   0.0011884  -0.0014007  -0.0019089
   25   0.0038951   0.0221137   0.0057687   0.0007617   0.0007845   0.0024794
   26  -0.0023957  -0.0056970   0.0000302   0.0004117   0.0007659  -0.0003843
   27  -0.0051486  -0.0139434  -0.0106050  -0.0010696   0.0001158   0.0017235
           13          14          15          16          17          18
    1  -0.0102188  -0.0070727  -0.0108766  -0.0086465  -0.0040106   0.0157686
    2  -0.0035194  -0.0047839  -0.0122405  -0.0041561  -0.0003275   0.0214380
    3  -0.0033841  -0.0010861   0.0013441   0.0080115   0.0014578  -0.0089786
    4  -0.0458321  -0.0326838  -0.0051048  -0.0185244  -0.0042553   0.0047580
    5  -0.0362778  -0.0622922  -0.0037025  -0.0174270  -0.0037223  -0.0040571
    6  -0.0038571  -0.0014048  -0.0291411   0.0155116   0.0052624   0.0006040
    7  -0.0120742  -0.0025910  -0.0016095  -0.0658859  -0.0476943   0.0267257
    8  -0.0133058  -0.0014866   0.0036502  -0.0348028  -0.0736988   0.0248593
    9  -0.0061356  -0.0019628  -0.0021517   0.0272674   0.0343176  -0.0513239
   10  -0.0048861  -0.0176895   0.0037669   0.0005384   0.0008453   0.0006332
   11  -0.0030780  -0.0090460   0.0017581  -0.0028432   0.0009683  -0.0001183
   12  -0.0015589  -0.0061652   0.0022205  -0.0015285  -0.0009228   0.0007979
   13   0.0801003   0.0572400   0.0141274  -0.0024171  -0.0008777  -0.0004793
   14   0.0572400   0.0751829   0.0095920  -0.0007856   0.0001727  -0.0000131
   15   0.0141274   0.0095920   0.0262992   0.0016111   0.0001941   0.0001865
   16  -0.0024171  -0.0007856   0.0016111   0.0921121   0.0627761  -0.0497782
   17  -0.0008777   0.0001727   0.0001941   0.0627761   0.1019459  -0.0475262
   18  -0.0004793  -0.0000131   0.0001865  -0.0497782  -0.0475262   0.0562690
   19  -0.0048841   0.0034759  -0.0007984   0.0031225  -0.0069755  -0.0000945
   20  -0.0001185   0.0009424   0.0008643  -0.0021376  -0.0270415   0.0051203
   21   0.0005180   0.0003628   0.0009534  -0.0007020   0.0074577   0.0015961
   22   0.0019133   0.0016531   0.0015931  -0.0023602  -0.0006891   0.0049868
   23  -0.0008275   0.0004527  -0.0007709   0.0003128   0.0007341  -0.0012855
   24  -0.0003046   0.0005119   0.0008088  -0.0009430  -0.0003250  -0.0004778
   25  -0.0017010  -0.0015465  -0.0027091   0.0020611   0.0008810  -0.0025202
   26   0.0007646   0.0008580   0.0006552  -0.0009366   0.0009691   0.0015825
   27   0.0010743   0.0001654  -0.0005196   0.0005501   0.0000843   0.0013268
           19          20          21          22          23          24
    1  -0.0043191   0.0094464   0.0047155  -0.0416429  -0.0348262   0.0293675
    2   0.0045365  -0.0105880  -0.0135337  -0.0345867  -0.2003603   0.1409076
    3   0.0016618   0.0000344   0.0006801   0.0310894   0.1441932  -0.1787453
    4  -0.0043731   0.0043279   0.0008212   0.0015437   0.0006509   0.0028044
    5   0.0139263  -0.0092557   0.0039344   0.0215903  -0.0004624   0.0093629
    6   0.0028373  -0.0057419  -0.0009242  -0.0172007  -0.0017321  -0.0118658
    7  -0.0201873   0.0195437   0.0009084  -0.0041361   0.0014769   0.0004803
    8   0.0141649  -0.0554788  -0.0034093  -0.0167619   0.0060709   0.0093272
    9   0.0010795  -0.0058108  -0.0207145   0.0134136  -0.0083496  -0.0132649
   10  -0.0013958   0.0000942  -0.0009097  -0.0005491   0.0001736   0.0011884
   11   0.0008335  -0.0005353   0.0002310  -0.0018712   0.0004230  -0.0014007
   12   0.0021394  -0.0016335   0.0004206  -0.0050879  -0.0001474  -0.0019089
   13  -0.0048841  -0.0001185   0.0005180   0.0019133  -0.0008275  -0.0003046
   14   0.0034759   0.0009424   0.0003628   0.0016531   0.0004527   0.0005119
   15  -0.0007984   0.0008643   0.0009534   0.0015931  -0.0007709   0.0008088
   16   0.0031225  -0.0021376  -0.0007020  -0.0023602   0.0003128  -0.0009430
   17  -0.0069755  -0.0270415   0.0074577  -0.0006891   0.0007341  -0.0003250
   18  -0.0000945   0.0051203   0.0015961   0.0049868  -0.0012855  -0.0004778
   19   0.0320616  -0.0311624  -0.0065235   0.0008264   0.0009600   0.0003962
   20  -0.0311624   0.1021827   0.0062630  -0.0016634   0.0000215   0.0002120
   21  -0.0065235   0.0062630   0.0173657  -0.0011603  -0.0004399   0.0008024
   22   0.0008264  -0.0016634  -0.0011603   0.0442952   0.0350099  -0.0311750
   23   0.0009600   0.0000215  -0.0004399   0.0350099   0.2067982  -0.1498556
   24   0.0003962   0.0002120   0.0008024  -0.0311750  -0.1498556   0.1935782
   25  -0.0008511   0.0016696   0.0023325   0.0001099  -0.0029304  -0.0018142
   26   0.0002407  -0.0002474  -0.0008661  -0.0026809  -0.0136777  -0.0087403
   27  -0.0006978   0.0006922  -0.0001795   0.0035410   0.0183878   0.0110734
           25          26          27
    1  -0.0493860  -0.0518022  -0.0169886
    2  -0.0534448  -0.2903845  -0.0896956
    3  -0.0191482  -0.0924624  -0.0811054
    4  -0.0020931   0.0011264  -0.0014453
    5  -0.0227990   0.0049622  -0.0148171
    6  -0.0045735   0.0011746  -0.0114533
    7   0.0038951  -0.0023957  -0.0051486
    8   0.0221137  -0.0056970  -0.0139434
    9   0.0057687   0.0000302  -0.0106050
   10   0.0007617   0.0004117  -0.0010696
   11   0.0007845   0.0007659   0.0001158
   12   0.0024794  -0.0003843   0.0017235
   13  -0.0017010   0.0007646   0.0010743
   14  -0.0015465   0.0008580   0.0001654
   15  -0.0027091   0.0006552  -0.0005196
   16   0.0020611  -0.0009366   0.0005501
   17   0.0008810   0.0009691   0.0000843
   18  -0.0025202   0.0015825   0.0013268
   19  -0.0008511   0.0002407  -0.0006978
   20   0.0016696  -0.0002474   0.0006922
   21   0.0023325  -0.0008661  -0.0001795
   22   0.0001099  -0.0026809   0.0035410
   23  -0.0029304  -0.0136777   0.0183878
   24  -0.0018142  -0.0087403   0.0110734
   25   0.0472036   0.0552719   0.0201846
   26   0.0552719   0.3024513   0.0990107
   27   0.0201846   0.0990107   0.0897391
 Gradient time:  CPU 836.78 s  wall 837.25 s
 **********************************************************************
 **                                                                  **
 **                       VIBRATIONAL ANALYSIS                       **
 **                       --------------------                       **
 **                                                                  **
 **        VIBRATIONAL FREQUENCIES (CM**-1) AND NORMAL MODES         **
 **     FORCE CONSTANTS (mDYN/ANGSTROM) AND REDUCED MASSES (AMU)     **
 **                  INFRARED INTENSITIES (KM/MOL)                   **
 **                                                                  **
 **********************************************************************


 Mode:                 1                      2                      3
 Frequency:        76.16                 143.13                 194.64
 Force Cnst:      0.2200                 0.1385                 0.2562
 Red. Mass:      64.3593                11.4765                11.4794
 IR Active:          YES                    YES                    YES
 IR Intens:        0.054                  0.844                  0.601
 Raman Active:       YES                    YES                    YES
               X      Y      Z        X      Y      Z        X      Y      Z
 C         -0.041 -0.291 -0.031   -0.158  0.181 -0.230   -0.160  0.171 -0.240
 C         -0.041 -0.209 -0.032   -0.006  0.031 -0.299   -0.015  0.066 -0.307
 C         -0.032 -0.230 -0.046    0.014  0.028 -0.079   -0.016  0.043 -0.114
 H          0.076 -0.159 -0.000   -0.004 -0.060 -0.472    0.022 -0.027 -0.497
 I         -0.441  0.176 -0.017   -0.084 -0.065  0.054    0.037  0.030  0.039
 Cl        -0.159 -0.090 -0.035    0.357 -0.081  0.186   -0.128  0.323  0.126
 I          0.495 -0.075  0.038    0.003  0.061 -0.040    0.019 -0.149 -0.003
 H         -0.052 -0.367 -0.111   -0.293  0.291 -0.144   -0.348  0.256 -0.194
 H         -0.034 -0.333  0.069   -0.161  0.223 -0.333   -0.113  0.184 -0.301
 TransDip   0.005 -0.005  0.003   -0.020  0.011 -0.019   -0.017 -0.006 -0.018

 Mode:                 4                      5                      6
 Frequency:       224.28                 301.11                 381.92
 Force Cnst:      0.2691                 0.2275                 0.4197
 Red. Mass:       9.0786                 4.2581                 4.8839
 IR Active:          YES                    YES                    YES
 IR Intens:        0.791                  0.671                  6.034
 Raman Active:       YES                    YES                    YES
               X      Y      Z        X      Y      Z        X      Y      Z
 C          0.340 -0.163 -0.007    0.063  0.367  0.146    0.139  0.075 -0.060
 C          0.159 -0.095  0.084    0.016  0.068  0.168    0.255 -0.245 -0.126
 C          0.224  0.083 -0.137    0.032  0.111  0.191    0.210 -0.212  0.100
 H          0.020 -0.019  0.298   -0.009 -0.015  0.029    0.386 -0.353 -0.385
 I         -0.080 -0.047 -0.019   -0.032 -0.025 -0.024   -0.007  0.006 -0.002
 Cl         0.160  0.284 -0.057    0.015  0.014 -0.017   -0.119 -0.034  0.065
 I         -0.039 -0.011  0.038    0.016 -0.039 -0.021   -0.022  0.038 -0.003
 H          0.603 -0.280 -0.074    0.130  0.576  0.377    0.048  0.297  0.148
 H          0.212 -0.172  0.084    0.050  0.488 -0.140    0.159  0.183 -0.342
 TransDip   0.016 -0.016  0.017   -0.002  0.026  0.003    0.051 -0.052 -0.031

 Mode:                 7                      8                      9
 Frequency:       413.78                 557.74                 675.76
 Force Cnst:      0.4304                 0.5521                 1.0101
 Red. Mass:       4.2668                 3.0121                 3.7543
 IR Active:          YES                    YES                    YES
 IR Intens:        2.245                 13.740                 69.436
 Raman Active:       YES                    YES                    YES
               X      Y      Z        X      Y      Z        X      Y      Z
 C          0.301  0.068 -0.131    0.054 -0.017  0.035    0.039  0.022 -0.053
 C         -0.120  0.131  0.071    0.161  0.336 -0.094    0.062 -0.069 -0.072
 C         -0.145 -0.059 -0.249    0.085  0.015  0.063    0.134  0.394 -0.063
 H         -0.172  0.142  0.118    0.271  0.300 -0.225   -0.177  0.019  0.211
 I          0.001 -0.007 -0.008   -0.018 -0.024 -0.001   -0.002  0.002  0.002
 Cl        -0.058 -0.056  0.112   -0.045 -0.024  0.002   -0.073 -0.093  0.058
 I          0.005  0.005  0.008   -0.000  0.001  0.001    0.001 -0.008 -0.001
 H          0.375  0.205  0.021   -0.368 -0.225 -0.267    0.500 -0.256 -0.247
 H          0.619  0.083 -0.330    0.354 -0.237  0.424   -0.546  0.050  0.184
 TransDip   0.046 -0.000 -0.013    0.113  0.035  0.001    0.064  0.252 -0.058

 Mode:                10                     11                     12
 Frequency:       877.69                 930.18                 932.02
 Force Cnst:      1.2840                 3.0238                 0.9698
 Red. Mass:       2.8290                 5.9316                 1.8948
 IR Active:          YES                    YES                    YES
 IR Intens:       16.654                  0.097                  4.360
 Raman Active:       YES                    YES                    YES
               X      Y      Z        X      Y      Z        X      Y      Z
 C         -0.177 -0.024 -0.104   -0.055  0.011  0.333   -0.054  0.140 -0.001
 C          0.103  0.118  0.177    0.362 -0.025 -0.145    0.039 -0.049  0.170
 C          0.195 -0.094 -0.134   -0.308  0.011 -0.292    0.005 -0.043 -0.152
 H         -0.019  0.308  0.592    0.225  0.150  0.244    0.189 -0.338 -0.427
 I         -0.003 -0.004 -0.000   -0.003 -0.004  0.002    0.001  0.001 -0.002
 Cl        -0.019 -0.009  0.009    0.004  0.002  0.007    0.002 -0.001  0.009
 I         -0.000  0.001  0.001    0.001 -0.001  0.001   -0.001  0.001  0.000
 H         -0.042  0.220  0.171    0.111  0.150  0.511   -0.080 -0.281 -0.440
 H         -0.348  0.138 -0.414   -0.260  0.221 -0.083   -0.037 -0.084  0.547
 TransDip   0.128  0.005  0.024   -0.001  0.006 -0.008    0.038  0.001 -0.055

 Mode:                13                     14                     15
 Frequency:      1044.03                1092.90                1125.35
 Force Cnst:      0.8187                 0.9016                 1.0094
 Red. Mass:       1.2748                 1.2811                 1.3528
 IR Active:          YES                    YES                    YES
 IR Intens:       38.944                  5.861                 13.697
 Raman Active:       YES                    YES                    YES
               X      Y      Z        X      Y      Z        X      Y      Z
 C          0.022  0.029 -0.030   -0.152  0.020  0.001    0.014  0.112 -0.018
 C         -0.026  0.057 -0.028    0.020 -0.007 -0.018    0.041 -0.050 -0.067
 C         -0.049 -0.104  0.061    0.015  0.013  0.015   -0.019 -0.089  0.035
 H          0.387  0.199 -0.003    0.019  0.010  0.011   -0.521  0.172  0.654
 I          0.000 -0.002  0.001    0.000 -0.000  0.000    0.000  0.001 -0.000
 Cl         0.003  0.009 -0.001   -0.000 -0.000 -0.000    0.002  0.005 -0.001
 I          0.000  0.000 -0.001    0.000 -0.000  0.000    0.000  0.001 -0.000
 H          0.645 -0.187 -0.121    0.668 -0.110  0.043   -0.095 -0.148 -0.312
 H         -0.550  0.094  0.098    0.702 -0.144 -0.031    0.067 -0.037  0.326
 TransDip   0.026 -0.188  0.062    0.074 -0.020 -0.008   -0.023 -0.105  0.049

 Mode:                16                     17                     18
 Frequency:      1221.84                1268.64                1468.08
 Force Cnst:      1.2473                 2.6703                 1.4869
 Red. Mass:       1.4181                 2.8160                 1.1709
 IR Active:          YES                    YES                    YES
 IR Intens:       28.964                  6.362                 13.683
 Raman Active:       YES                    YES                    YES
               X      Y      Z        X      Y      Z        X      Y      Z
 C         -0.000  0.013 -0.098   -0.002 -0.064 -0.166   -0.001 -0.021 -0.110
 C          0.033 -0.083  0.050    0.230  0.060  0.127    0.032 -0.004  0.008
 C         -0.094  0.078  0.045   -0.195  0.036  0.143   -0.033  0.008  0.009
 H          0.746  0.296  0.371   -0.571 -0.413 -0.253   -0.013 -0.021  0.007
 I         -0.001 -0.002  0.000   -0.001  0.001 -0.001   -0.000  0.000 -0.000
 Cl         0.003  0.001 -0.001    0.006  0.005 -0.006    0.000  0.000 -0.000
 I          0.000 -0.001 -0.000    0.001 -0.001 -0.000    0.000 -0.000  0.000
 H         -0.285 -0.006 -0.196    0.123 -0.149 -0.249    0.090  0.507  0.471
 H          0.223 -0.044 -0.093   -0.117  0.032 -0.401   -0.066 -0.293  0.638
 TransDip  -0.171 -0.019 -0.009    0.050  0.053  0.035   -0.010  0.006  0.118

 Mode:                19                     20                     21
 Frequency:      3126.56                3193.63                3216.62
 Force Cnst:      6.0761                 6.5569                 6.8007
 Red. Mass:       1.0550                 1.0911                 1.1156
 IR Active:          YES                    YES                    YES
 IR Intens:        1.014                  2.318                  0.837
 Raman Active:       YES                    YES                    YES
               X      Y      Z        X      Y      Z        X      Y      Z
 C         -0.004 -0.023 -0.061    0.004  0.018 -0.008   -0.019 -0.092  0.025
 C          0.002  0.001  0.000    0.023 -0.071  0.040    0.004 -0.014  0.008
 C         -0.002  0.001  0.001   -0.002  0.000  0.001   -0.000 -0.000  0.001
 H          0.007 -0.015  0.010   -0.251  0.829 -0.454   -0.051  0.163 -0.094
 I          0.000  0.000  0.000    0.000  0.000 -0.000    0.000  0.000  0.000
 Cl        -0.000  0.000  0.000   -0.000  0.000 -0.000    0.000  0.000 -0.000
 I         -0.000  0.000  0.000   -0.000  0.000  0.000   -0.000  0.000  0.000
 H         -0.094 -0.453  0.417   -0.028 -0.114  0.107    0.112  0.543 -0.527
 H          0.148  0.715  0.271   -0.018 -0.095 -0.039    0.115  0.552  0.223
 TransDip  -0.011 -0.021 -0.022   -0.040  0.024 -0.014    0.008  0.013 -0.025

 STANDARD THERMODYNAMIC QUANTITIES AT   298.15 K  AND     1.00 ATM

   This Molecule has  0 Imaginary Frequencies
   Zero point vibrational energy:       32.117 kcal/mol

   Atom    1 Element C  Has Mass   12.00000
   Atom    2 Element C  Has Mass   12.00000
   Atom    3 Element C  Has Mass   12.00000
   Atom    4 Element H  Has Mass    1.00783
   Atom    5 Element I  Has Mass  126.90440
   Atom    6 Element Cl Has Mass   34.96885
   Atom    7 Element I  Has Mass  126.90440
   Atom    8 Element H  Has Mass    1.00783
   Atom    9 Element H  Has Mass    1.00783
   Molecular Mass:   327.801140 amu
   Principal axes and moments of inertia in amu*Bohr^2:
                             1           2           3
    Eigenvalues --     1504.02338  3997.01105  5153.03748
          X               0.99944     0.03322    -0.00351
          Y              -0.03314     0.99924     0.02065
          Z               0.00420    -0.02052     0.99978
   Rotational Symmetry Number is   1
   The Molecule is an Asymmetric Top
   Translational Enthalpy:        0.889 kcal/mol
   Rotational Enthalpy:           0.889 kcal/mol
   Vibrational Enthalpy:         34.719 kcal/mol
   gas constant (RT):             0.592 kcal/mol
   Translational Entropy:        43.257  cal/mol.K
   Rotational Entropy:           31.805  cal/mol.K
   Vibrational Entropy:          15.757  cal/mol.K

   Total Enthalpy:               37.089 kcal/mol
   Total Entropy:                90.818  cal/mol.K

 ======================================================================

 STANDARD THERMODYNAMIC QUANTITIES FOR ANHARMONIC VIBRATION -- TOSH

   Zero point vibrational energy: ************ kcal/mol

   Vibrational Enthalpy:       Infinity kcal/mol
   Vibrational Entropy:             NaN  cal/mol.K

   Total Enthalpy:             Infinity kcal/mol
   Total Entropy:                   NaN  cal/mol.K

 ======================================================================

 STANDARD THERMODYNAMIC QUANTITIES FOR ANHARMONIC VIBRATION -- VPT2

   Zero point vibrational energy: ************ kcal/mol

   Vibrational Enthalpy:       Infinity kcal/mol
   Vibrational Entropy:             NaN  cal/mol.K

   Total Enthalpy:             Infinity kcal/mol
   Total Entropy:                   NaN  cal/mol.K

 ======================================================================

Archival summary:
1\1\TWL02\FREQ\ProcedureUnspecified\BasisUnspecified\2l133\taweetha\ThuOct1104:39:372018ThuOct1104:39:372018\0\\#,FREQ,ProcedureUnspecified,BasisUnspecified,\\0,1\I\C,1,2.17407\C,2,1.50231,1,122.44\H,3,1.08127,2,115.641,1,142.434,0\C,2,1.50244,1,119.827,3,-71.9302,0\H,5,1.08301,2,116.981,1,4.22885,0\H,5,1.08479,2,118.002,1,-139.796,0\Cl,2,1.78475,1,112.329,3,144.287,0\I,3,2.15513,2,124.37,1,2.09038,0\\\@

 Total job time:  928.88s(wall), 928.33s(cpu) 
 Thu Oct 11 04:39:37 2018

        *************************************************************
        *                                                           *
        *  Thank you very much for using Q-Chem.  Have a nice day.  *
        *                                                           *
        *************************************************************
