# Supplementary material for: Geometric and energetic data from ab initio calculations of haloethene, haloimine, halomethylenephosphine, haloiminophosphine, halodiazene, halodiphosphene and halocyclopropane
Source: Data Brief. 2019 Nov 2;27:104738. doi: 10.1016/j.dib.2019.104738 (PMC6861602; doi:10.1016/j.dib.2019.104738)
Supplement: Multimedia component 3 [file mmc3.zip › CCC/B3LYP/HICCCFBr.out]

Q-Chem Developer Version!
                  Welcome to Q-Chem
     A Quantum Leap Into The Future Of Chemistry


 Q-Chem 5.1, Q-Chem, Inc., Pleasanton, CA (2018)

 Yihan Shao,  Zhengting Gan,  E. Epifanovsky,  A. T. B. Gilbert,  M. Wormit,  
 J. Kussmann,  A. W. Lange,  A. Behn,  Jia Deng,  Xintian Feng,  D. Ghosh,  
 M. Goldey,  P. R. Horn,  L. D. Jacobson,  I. Kaliman,  T. Kus,  A. Landau,  
 Jie Liu,  E. I. Proynov,  R. M. Richard,  R. P. Steele,  E. J. Sundstrom,  
 H. L. Woodcock III,  P. M. Zimmerman,  D. Zuev,  B. Albrecht,  E. Alguire,  
 S. A. Baeppler,  D. Barton,  Z. Benda,  Y. A. Bernard,  E. J. Berquist,  
 K. B. Bravaya,  H. Burton,  D. Casanova,  Chun-Min Chang,  Yunqing Chen,  
 A. Chien,  K. D. Closser,  M. P. Coons,  S. Coriani,  S. Dasgupta,  
 A. L. Dempwolff,  M. Diedenhofen,  Hainam Do,  R. G. Edgar,  Po-Tung Fang,  
 S. Faraji,  S. Fatehi,  Qingguo Feng,  K. D. Fenk,  J. Fosso-Tande,  
 Qinghui Ge,  A. Ghysels,  G. Gidofalvi,  J. Gomes,  J. Gonthier,  A. Gunina,  
 D. Hait,  M. W. D. Hanson-Heine,  P. H. P. Harbach,  A. W. Hauser,  
 J. E. Herr,  E. G. Hohenstein,  Z. C. Holden,  Kerwin Hui,  B. C. Huynh,  
 T.-C. Jagau,  Hyunjun Ji,  B. Kaduk,  K. Khistyaev,  Jaehoon Kim,  
 P. Klunzinger,  K. Koh,  D. Kosenkov,  L. Koulias,  T. Kowalczyk,  
 C. M. Krauter,  A. Kunitsa,  Ka Un Lao,  A. Laurent,  K. V. Lawler,  
 Joonho Lee,  D. Lefrancois,  S. Lehtola,  D. S. Levine,  Yi-Pei Li,  
 You-Sheng Lin,  Fenglai Liu,  E. Livshits,  A. Luenser,  P. Manohar,  
 E. Mansoor,  S. F. Manzer,  Shan-Ping Mao,  Yuezhi Mao,  N. Mardirossian,  
 A. V. Marenich,  T. Markovich,  L. A. Martinez-Martinez,  S. A. Maurer,  
 N. J. Mayhall,  S. C. McKenzie,  J.-M. Mewes,  A. F. Morrison,  
 J. W. Mullinax,  K. Nanda,  T. S. Nguyen-Beck,  R. Olivares-Amaya,  
 J. A. Parkhill,  T. M. Perrine,  F. Plasser,  P. Pokhilko,  S. Prager,  
 A. Prociuk,  E. Ramos,  D. R. Rehn,  F. Rob,  M. Schneider,  N. Sergueev,  
 S. M. Sharada,  S. Sharma,  D. W. Small,  T. Stauch,  T. Stein,  
 Yu-Chuan Su,  A. J. W. Thom,  A. Tkatchenko,  T. Tsuchimochi,  N. M. Tubman,  
 L. Vogt,  M. L. Vidal,  O. Vydrov,  M. A. Watson,  J. Wenzel,  
 M. de Wergifosse,  T. A. Wesolowski,  A. White,  J. Witte,  A. Yamada,  
 Jun Yang,  K. Yao,  S. Yeganeh,  S. R. Yost,  Zhi-Qiang You,  A. Zech,  
 Igor Ying Zhang,  Xing Zhang,  Yan Zhao,  Ying Zhu,  B. R. Brooks,  
 G. K. L. Chan,  C. J. Cramer,  M. S. Gordon,  W. J. Hehre,  A. Klamt,  
 M. W. Schmidt,  C. D. Sherrill,  D. G. Truhlar,  A. Aspuru-Guzik,  R. Baer,  
 A. T. Bell,  N. A. Besley,  Jeng-Da Chai,  A. E. DePrince, III,  
 R. A. DiStasio Jr.,  A. Dreuw,  B. D. Dunietz,  T. R. Furlani,  
 Chao-Ping Hsu,  Yousung Jung,  Jing Kong,  D. S. Lambrecht,  WanZhen Liang,  
 C. Ochsenfeld,  V. A. Rassolov,  L. V. Slipchenko,  J. E. Subotnik,  
 T. Van Voorhis,  J. M. Herbert,  A. I. Krylov,  P. M. W. Gill,  M. Head-Gordon

 Contributors to earlier versions of Q-Chem not listed above: 
 R. D. Adamson,  B. Austin,  J. Baker,  G. J. O. Beran,  K. Brandhorst,  
 S. T. Brown,  E. F. C. Byrd,  A. K. Chakraborty,  C.-L. Cheng,  
 Siu Hung Chien,  D. M. Chipman,  D. L. Crittenden,  H. Dachsel,  
 R. J. Doerksen,  A. D. Dutoi,  L. Fusti-Molnar,  W. A. Goddard III,  
 A. Golubeva-Zadorozhnaya,  S. R. Gwaltney,  G. Hawkins,  A. Heyden,  
 S. Hirata,  G. Kedziora,  F. J. Keil,  C. Kelley,  Jihan Kim,  R. A. King,  
 R. Z. Khaliullin,  P. P. Korambath,  W. Kurlancheek,  A. M. Lee,  M. S. Lee,  
 S. V. Levchenko,  Ching Yeh Lin,  D. Liotard,  R. C. Lochan,  I. Lotan,  
 P. E. Maslen,  N. Nair,  D. P. O'Neill,  D. Neuhauser,  E. Neuscamman,  
 C. M. Oana,  R. Olson,  B. Peters,  R. Peverati,  P. A. Pieniazek,  
 Y. M. Rhee,  J. Ritchie,  M. A. Rohrdanz,  E. Rosta,  N. J. Russ,  
 H. F. Schaefer III,  N. E. Schultz,  N. Shenvi,  A. C. Simmonett,  A. Sodt,  
 D. Stuck,  K. S. Thanthiriwatte,  V. Vanovschi,  Tao Wang,  A. Warshel,  
 C. F. Williams,  Q. Wu,  X. Xu,  W. Zhang

 Please cite Q-Chem as follows:
 Y. Shao et al., Mol. Phys. 113, 184-215 (2015)
 DOI: 10.1080/00268976.2014.952696

 Q-Chem 5.1.1 for Intel X86 EM64T Linux

 Parts of Q-Chem use Armadillo 8.300.2 (Tropical Shenanigans).
 http://arma.sourceforge.net/

 Q-Chem begins on Wed Oct 10 04:38:43 2018  

Host: 
0

     Scratch files written to /scratch/taweetham/qchem25419//
Input Ideriv = 2
Curr. Ideriv = -1
Max.  Ideriv = 2

Checking the input file for inconsistencies... 	...done.

--------------------------------------------------------------
User input:
--------------------------------------------------------------
$molecule
0 1
C 
C 1 CC 
C 2 CC 1 60.0
H 2 CH 1 ANG  3 pDHA
I 2 CI 1 ANG  3 mDHA
F 3 CF 1 ANG  2 mDHA
Br 3 CBr 1 ANG  2 pDHA
H 1 CH 2 ANG  3 pDHA
H 1 CH 2 ANG  3 mDHA

CC=1.54
CH=1.09
CF=1.35
CCl=1.77
CBr=1.94
CI=2.14
ANG=118.0
pDHA=107.9
mDHA=-107.9
$end

$rem
   job_type	optimization
   basis	6-311++g**
   method	b3lyp
   mem_total	32000
$end

--------------------------------------------------------------
 ----------------------------------------------------------------
             Standard Nuclear Orientation (Angstroms)
    I     Atom           X                Y                Z
 ----------------------------------------------------------------
    1      C       0.6658295295     1.6013258610    -1.1347829993
    2      C      -0.1660906118     1.3520180127     0.1369695220
    3      C       1.3023604397     0.8922217928     0.0750102975
    4      H      -0.4083368817     2.2085484202     0.7660739694
    5      I      -1.6925660458    -0.1458991483     0.0613591504
    6      F       2.2117483141     1.5743736094     0.8031466810
    7      Br      1.6565242293    -1.0098926487    -0.0668652175
    8      H       0.4412003691     1.0040522237    -2.0184718261
    9      H       0.9764579418     2.6235404376    -1.3508555539
 ----------------------------------------------------------------
 Molecular Point Group                 C1    NOp =  1
 Largest Abelian Subgroup              C1    NOp =  1
 Nuclear Repulsion Energy =   863.5774032436 hartrees
 There are       59 alpha and       59 beta electrons
 Requested basis set is 6-311++G(d,p)
 There are 82 shells and 219 basis functions

 Total QAlloc Memory Limit  32000 MB
 Mega-Array Size       188 MB
 MEM_STATIC part       192 MB
 A cutoff of  1.0D-11 yielded   2818 shell pairs
 There are     20931 function pairs (     23254 Cartesian)

 -------------------------------------------------------
 OpenMP Integral Computing Module                       
 Release: version 1.0, May 2013, Q-Chem Inc. Pittsburgh 
 -------------------------------------------------------
 Integral Job Info:
 Integral job number is                      11
 Integral operator is                         1
 short-range coefficients                     0
 long-range coefficients              100000000
 Omega coefficients                           0
 if combine SR and LR in K                    0
 Integral screening is                        0
 Integral computing path is                   2
 max size of driver memory is            800000
 size of driver memory is                593474
 size of scratch memory is             29623520
 max col of scratch BK array               1296
 max len of scratch array in speh3          155
 max len of scratch index in speh4           18
 max int batch size is                      520
 min int batch size is                       52
 fixed nKL is                                45
 max L of basis functions is                  2
 order of int derivative is                   0
 number of shells is                         82
 number of basis is                         231
 number of cartesian basis is               231
 number of contracted shell pairs          2818
 number of primitive shell pairs           6319
 maxK2 (contraction) of shell pair           36
 max number of K2 of shell pair               1
 max number of CS2 of shell pair            310
 max number of PS2 of shell pair            468
 mem total for path MDJ                  532812
 -------------------------------------------------------
 Smallest overlap matrix eigenvalue = 6.80E-05

 Scale SEOQF with 1.000000e-01/1.000000e-01/1.000000e-01

 Standard Electronic Orientation quadrupole field applied
 Nucleus-field energy     =     0.0000000161 hartrees
 Guess from superposition of atomic densities
 Warning:  Energy on first SCF cycle will be non-variational
 SAD guess density has 118.000000 electrons

 -----------------------------------------------------------------------
  General SCF calculation program by
  Eric Jon Sundstrom, Paul Horn, Yuezhi Mao, Dmitri Zuev, Alec White,
  David Stuck, Shaama M.S., Shane Yost, Joonho Lee, David Small,
  Daniel Levine, Susi Lehtola, Hugh Burton, Evgeny Epifanovsky
 -----------------------------------------------------------------------
 Exchange:     0.2000 Hartree-Fock + 0.0800 Slater + 0.7200 B88
 Correlation:  0.1900 VWN1RPA + 0.8100 LYP
 Using SG-1 standard quadrature grid
 using 4 threads for integral computing
 -------------------------------------------------------
 OpenMP Integral computing Module                
 Release: version 2.0, May 2017, Q-Chem Inc. Pleasanton 
 -------------------------------------------------------
 -------------------------------------------------------
 OpenMP BLAS3 based DFT computing Module                
 Release: version 1.0, May 2013, Q-Chem Inc. Pittsburgh 
 -------------------------------------------------------
 A restricted SCF calculation will be
 performed using DIIS
 SCF converges when DIIS error is below 1.0e-08
 ---------------------------------------
  Cycle       Energy         DIIS error
 ---------------------------------------
    1   -9710.4915941470      3.69e-02  
    2   -9709.5760049664      3.62e-03  
    3   -9709.5227810978      4.72e-03  
    4   -9709.6343299303      5.81e-04  
    5   -9709.6360286424      2.34e-04  
    6   -9709.6363248822      7.25e-05  
    7   -9709.6363520643      2.12e-05  
    8   -9709.6363542402      7.31e-06  
    9   -9709.6363545601      1.34e-06  
   10   -9709.6363545692      3.34e-07  
   11   -9709.6363545696      1.67e-07  
   12   -9709.6363545694      3.49e-08  
   13   -9709.6363545694      7.39e-09  Convergence criterion met
 ---------------------------------------
 SCF time:   CPU 51.52s  wall 14.00s 
 SCF   energy in the final basis set =    -9709.6363545694
 Total energy in the final basis set =    -9709.6363545694

 --------------------------------------------------------------

                    Orbital Energies (a.u.)
 --------------------------------------------------------------

 Alpha MOs
 -- Occupied --
*******-482.844-176.307-165.711-165.708-165.708 -62.497 -56.318
-56.314 -56.313 -35.803 -31.297 -31.290 -31.290 -24.717 -22.947
-22.946 -22.945 -22.941 -22.941 -10.341 -10.259 -10.224  -8.706
 -6.538  -6.524  -6.524  -6.353  -4.765  -4.750  -4.750  -2.649
 -2.645  -2.644  -2.633  -2.633  -2.031  -2.026  -2.026  -2.013
 -2.013  -1.259  -0.903  -0.800  -0.690  -0.641  -0.605  -0.556
 -0.517  -0.493  -0.453  -0.433  -0.392  -0.360  -0.344  -0.318
 -0.288  -0.269  -0.264
 -- Virtual --
 -0.070  -0.031  -0.002   0.009   0.020   0.027   0.047   0.055
  0.061   0.068   0.076   0.082   0.088   0.098   0.102   0.120
  0.125   0.128   0.137   0.141   0.149   0.162   0.164   0.190
  0.202   0.230   0.241   0.245   0.252   0.262   0.284   0.301
  0.356   0.364   0.365   0.374   0.403   0.416   0.417   0.433
  0.434   0.450   0.460   0.488   0.500   0.528   0.529   0.557
  0.567   0.594   0.601   0.622   0.629   0.638   0.654   0.675
  0.685   0.727   0.744   0.778   0.810   0.868   0.896   0.943
  1.008   1.224   1.245   1.285   1.329   1.347   1.352   1.401
  1.407   1.436   1.458   1.476   1.520   1.529   1.570   1.623
  1.686   1.711   1.761   1.806   1.809   1.869   1.936   1.972
  1.989   2.032   2.094   2.103   2.134   2.173   2.183   2.237
  2.475   2.512   2.564   2.664   2.676   2.747   2.780   2.801
  2.949   3.019   3.168   3.360   3.674   3.740   3.779   3.794
  3.974   3.983   3.994   3.997   4.023   4.044   4.074   4.105
  4.118   4.216   4.224   4.263   4.395   4.434   4.844   6.026
  6.053   6.099   6.329   6.400   6.613   6.695   7.568   7.595
  7.687  23.544  23.708  23.818  27.873  28.363  28.384  28.396
 28.543  28.553  28.581  28.603  28.697  47.918  66.752 127.903
127.919 127.947 151.668 289.763 289.790 289.9071020.7111901.831
 --------------------------------------------------------------

          Ground-State Mulliken Net Atomic Charges

     Atom                 Charge (a.u.)
  ----------------------------------------
      1 C                    -0.377856
      2 C                    -0.214632
      3 C                    -0.009587
      4 H                     0.236600
      5 I                     0.081999
      6 F                    -0.057256
      7 Br                   -0.008503
      8 H                     0.162374
      9 H                     0.186861
  ----------------------------------------
  Sum of atomic charges =     0.000000

 -----------------------------------------------------------------
                    Cartesian Multipole Moments
 -----------------------------------------------------------------
    Charge (ESU x 10^10)
                 0.0000
    Dipole Moment (Debye)
         X      -0.5904      Y       1.2972      Z      -1.1299
       Tot       1.8187
    Quadrupole Moments (Debye-Ang)
        XX     -75.1780     XY       0.5454     YY     -64.5335
        XZ      -2.0118     YZ      -1.2436     ZZ     -69.6924
    Octopole Moments (Debye-Ang^2)
       XXX     -23.5708    XXY     -20.5044    XYY      -4.3371
       YYY     -23.9538    XXZ      -0.7864    XYZ      -4.5737
       YYZ      -0.7987    XZZ      -3.1246    YZZ      -6.2856
       ZZZ       2.3122
    Hexadecapole Moments (Debye-Ang^3)
      XXXX   -1125.2792   XXXY      -8.5276   XXYY    -261.8491
      XYYY     -22.4239   YYYY    -443.1345   XXXZ      -0.2101
      XXYZ      -1.5372   XYYZ      -9.2852   YYYZ       6.6008
      XXZZ    -221.6685   XYZZ      -4.4230   YYZZ    -106.3754
      XZZZ       2.4901   YZZZ       7.3065   ZZZZ    -170.8209
 -----------------------------------------------------------------
 Calculating analytic gradient of the SCF energy
 Gradient of SCF Energy
            1           2           3           4           5           6
    1  -0.0054939  -0.0207376   0.0326668  -0.0009542   0.0098524  -0.0015774
    2   0.0083168   0.0055669  -0.0089469   0.0055773  -0.0071477   0.0009041
    3  -0.0151764   0.0067803   0.0243042   0.0012211  -0.0027656  -0.0027815
            7           8           9
    1  -0.0120954  -0.0021308   0.0004700
    2  -0.0052881  -0.0014876   0.0025052
    3  -0.0030848  -0.0047808  -0.0037165
 Max gradient component =       3.267E-02
 RMS gradient           =       1.056E-02
 Gradient time:  CPU 12.83 s  wall 3.27 s
 Geometry Optimization Parameters
   NAtoms,    NIC,     NZ,  NCons,   NDum,   NFix, NCnnct, MaxDiis
        9      69       9       0       0       0       0       0


** GEOMETRY OPTIMIZATION IN DELOCALIZED INTERNAL COORDINATES **
   Searching for a Minimum

   Optimization Cycle:   1

                       Coordinates (Angstroms)
     ATOM                X               Y               Z
      1  C         0.6658295295    1.6013258610   -1.1347829993
      2  C        -0.1660906118    1.3520180127    0.1369695220
      3  C         1.3023604397    0.8922217928    0.0750102975
      4  H        -0.4083368817    2.2085484202    0.7660739694
      5  I        -1.6925660458   -0.1458991483    0.0613591504
      6  F         2.2117483141    1.5743736094    0.8031466810
      7  Br        1.6565242293   -1.0098926487   -0.0668652175
      8  H         0.4412003691    1.0040522237   -2.0184718261
      9  H         0.9764579418    2.6235404376   -1.3508555539
   Point Group: c1    Number of degrees of freedom:    21


   Energy is  -9709.636354569


 Attempting to Generate Delocalized Internal Coordinates

 21 Hessian modes will be used to form the next step
  Hessian Eigenvalues:
     0.016341    0.020947    0.023307    0.030304    0.030782    0.032544
     0.083421    0.087153    0.090379    0.107532    0.108095    0.134223
     0.138421    0.175927    0.253751    0.264506    0.285189    0.348126
     0.348126    0.348126    0.550214

 Minimum Search - Taking Simple RFO Step
 Searching for Lamda that Minimizes Along All modes
 Value Taken    Lamda =  -0.01296653
 Calculated Step too Large.  Step scaled by  0.819019
 Step Taken.  Stepsize is  0.300000

                             Maximum     Tolerance    Cnvgd?
         Gradient           0.030013      0.000300      NO
         Displacement       0.220093      0.001200      NO
         Energy change     *********      0.000001      NO


 New Cartesian Coordinates Obtained by Inverse Iteration

 Displacement from previous Coordinates is:  0.491889
 ----------------------------------------------------------------
             Standard Nuclear Orientation (Angstroms)
    I     Atom           X                Y                Z
 ----------------------------------------------------------------
    1      C       0.6606476476     1.5686347796    -1.1250264791
    2      C      -0.1677075104     1.3239513790     0.1367107708
    3      C       1.2894079078     0.8804952772     0.0630273972
    4      H      -0.3795487199     2.1771251268     0.7704130575
    5      I      -1.8291505475    -0.0332184538     0.0576313822
    6      F       2.1752355115     1.5892038921     0.7978442461
    7      Br      1.8148294161    -0.9722157489    -0.0991905390
    8      H       0.4528748596     0.9755099350    -2.0081781951
    9      H       0.9705387194     2.5908023732    -1.3216476172
 ----------------------------------------------------------------
 Molecular Point Group                 C1    NOp =  1
 Largest Abelian Subgroup              C1    NOp =  1
 Nuclear Repulsion Energy =   839.8714415457 hartrees
 There are       59 alpha and       59 beta electrons
 Applying Cartesian multipole field
    Component          Value
    ---------          -----
     (2,0,0)        1.00000E-11
     (0,2,0)        2.00000E-11
     (0,0,2)       -3.00000E-11
 Nucleus-field energy     =     0.0000000173 hartrees
 Requested basis set is 6-311++G(d,p)
 There are 82 shells and 219 basis functions
 A cutoff of  1.0D-11 yielded   2818 shell pairs
 There are     20914 function pairs (     23234 Cartesian)
 Smallest overlap matrix eigenvalue = 5.59E-05
 Guess MOs from SCF MO coefficient file

 -----------------------------------------------------------------------
  General SCF calculation program by
  Eric Jon Sundstrom, Paul Horn, Yuezhi Mao, Dmitri Zuev, Alec White,
  David Stuck, Shaama M.S., Shane Yost, Joonho Lee, David Small,
  Daniel Levine, Susi Lehtola, Hugh Burton, Evgeny Epifanovsky
 -----------------------------------------------------------------------
 Exchange:     0.2000 Hartree-Fock + 0.0800 Slater + 0.7200 B88
 Correlation:  0.1900 VWN1RPA + 0.8100 LYP
 Using SG-1 standard quadrature grid
 using 4 threads for integral computing
 -------------------------------------------------------
 OpenMP Integral computing Module                
 Release: version 2.0, May 2017, Q-Chem Inc. Pleasanton 
 -------------------------------------------------------
 -------------------------------------------------------
 OpenMP BLAS3 based DFT computing Module                
 Release: version 1.0, May 2013, Q-Chem Inc. Pittsburgh 
 -------------------------------------------------------
 A restricted SCF calculation will be
 performed using DIIS
 SCF converges when DIIS error is below 1.0e-08
 ---------------------------------------
  Cycle       Energy         DIIS error
 ---------------------------------------
    1   -9709.6367050422      7.47e-04  
    2   -9709.6423929575      2.26e-04  
    3   -9709.6425132394      1.94e-04  
    4   -9709.6427007543      6.02e-05  
    5   -9709.6427169042      1.31e-05  
    6   -9709.6427176974      5.85e-06  
    7   -9709.6427178988      1.28e-06  
    8   -9709.6427179085      5.26e-07  
    9   -9709.6427179100      7.47e-08  
   10   -9709.6427179098      3.92e-08  
   11   -9709.6427179098      1.03e-08  
   12   -9709.6427179101      3.85e-09  Convergence criterion met
 ---------------------------------------
 SCF time:   CPU 48.96s  wall 13.00s 
 SCF   energy in the final basis set =    -9709.6427179101
 Total energy in the final basis set =    -9709.6427179101

 --------------------------------------------------------------

                    Orbital Energies (a.u.)
 --------------------------------------------------------------

 Alpha MOs
 -- Occupied --
*******-482.845-176.309-165.713-165.710-165.710 -62.498 -56.318
-56.314 -56.314 -35.805 -31.298 -31.292 -31.292 -24.714 -22.949
-22.947 -22.947 -22.943 -22.943 -10.339 -10.259 -10.220  -8.706
 -6.539  -6.525  -6.524  -6.354  -4.767  -4.752  -4.752  -2.649
 -2.646  -2.645  -2.634  -2.634  -2.033  -2.028  -2.028  -2.015
 -2.015  -1.257  -0.910  -0.803  -0.691  -0.641  -0.606  -0.558
 -0.518  -0.492  -0.453  -0.434  -0.391  -0.360  -0.346  -0.313
 -0.291  -0.272  -0.269
 -- Virtual --
 -0.070  -0.031  -0.002   0.009   0.020   0.027   0.048   0.056
  0.063   0.068   0.077   0.083   0.086   0.098   0.101   0.120
  0.128   0.129   0.137   0.140   0.151   0.161   0.166   0.195
  0.202   0.230   0.240   0.246   0.258   0.266   0.283   0.300
  0.357   0.363   0.369   0.379   0.405   0.415   0.420   0.430
  0.440   0.448   0.458   0.490   0.501   0.526   0.538   0.559
  0.575   0.594   0.601   0.606   0.633   0.643   0.653   0.669
  0.686   0.725   0.744   0.774   0.807   0.868   0.892   0.940
  1.024   1.227   1.242   1.300   1.318   1.347   1.352   1.396
  1.421   1.435   1.452   1.488   1.518   1.525   1.566   1.633
  1.685   1.718   1.770   1.814   1.821   1.877   1.942   1.982
  2.000   2.037   2.098   2.112   2.151   2.179   2.184   2.238
  2.474   2.524   2.569   2.676   2.680   2.760   2.789   2.811
  2.960   3.039   3.191   3.383   3.682   3.748   3.784   3.803
  3.972   3.990   3.994   4.006   4.023   4.037   4.071   4.105
  4.122   4.219   4.240   4.251   4.401   4.424   4.855   6.024
  6.046   6.093   6.333   6.405   6.614   6.699   7.566   7.589
  7.684  23.569  23.726  23.845  27.865  28.360  28.377  28.390
 28.540  28.549  28.577  28.601  28.692  47.919  66.757 127.900
127.913 127.942 151.662 289.761 289.782 289.9051020.7121901.824
 --------------------------------------------------------------

          Ground-State Mulliken Net Atomic Charges

     Atom                 Charge (a.u.)
  ----------------------------------------
      1 C                    -0.366832
      2 C                    -0.203898
      3 C                    -0.022645
      4 H                     0.232120
      5 I                     0.082176
      6 F                    -0.058184
      7 Br                   -0.013318
      8 H                     0.163957
      9 H                     0.186624
  ----------------------------------------
  Sum of atomic charges =     0.000000

 -----------------------------------------------------------------
                    Cartesian Multipole Moments
 -----------------------------------------------------------------
    Charge (ESU x 10^10)
                 0.0000
    Dipole Moment (Debye)
         X      -0.6218      Y       1.2819      Z      -1.1547
       Tot       1.8339
    Quadrupole Moments (Debye-Ang)
        XX     -74.3693     XY       0.2238     YY     -65.2753
        XZ      -2.0518     YZ      -1.2247     ZZ     -69.6542
    Octopole Moments (Debye-Ang^2)
       XXX     -21.7758    XXY     -25.4228    XYY      -1.8205
       YYY     -33.9725    XXZ      -0.2784    XYZ      -4.4453
       YYZ      -0.0356    XZZ      -1.8076    YZZ     -10.0510
       ZZZ       4.4536
    Hexadecapole Moments (Debye-Ang^3)
      XXXX   -1245.4366   XXXY      11.8667   XXYY    -281.0721
      XYYY      -2.9481   YYYY    -430.7155   XXXZ       4.4352
      XXYZ      -2.3236   XYYZ      -7.8913   YYYZ       3.9481
      XXZZ    -244.3768   XYZZ       2.8881   YYZZ    -103.9115
      XZZZ       7.0114   YZZZ       4.3144   ZZZZ    -169.5488
 -----------------------------------------------------------------
 Calculating analytic gradient of the SCF energy
 Gradient of SCF Energy
            1           2           3           4           5           6
    1  -0.0043970  -0.0145577   0.0207766  -0.0009466   0.0030472  -0.0027300
    2  -0.0008085   0.0060841  -0.0010502   0.0015961  -0.0016499  -0.0029846
    3  -0.0087312   0.0062363   0.0154658  -0.0006812  -0.0025795  -0.0046203
            7           8           9
    1  -0.0010578  -0.0004323   0.0002977
    2  -0.0017754   0.0004117   0.0001767
    3  -0.0028461  -0.0017187  -0.0005252
 Max gradient component =       2.078E-02
 RMS gradient           =       6.476E-03
 Gradient time:  CPU 12.75 s  wall 3.25 s
 Geometry Optimization Parameters
   NAtoms,    NIC,     NZ,  NCons,   NDum,   NFix, NCnnct, MaxDiis
        9      69       9       0       0       0       0       0

 Cartesian Hessian Update
 Hessian Updated using BFGS Update


** GEOMETRY OPTIMIZATION IN DELOCALIZED INTERNAL COORDINATES **
   Searching for a Minimum

   Optimization Cycle:   2

                       Coordinates (Angstroms)
     ATOM                X               Y               Z
      1  C         0.6606476476    1.5686347796   -1.1250264791
      2  C        -0.1677075104    1.3239513790    0.1367107708
      3  C         1.2894079078    0.8804952772    0.0630273972
      4  H        -0.3795487199    2.1771251268    0.7704130575
      5  I        -1.8291505475   -0.0332184538    0.0576313822
      6  F         2.1752355115    1.5892038921    0.7978442461
      7  Br        1.8148294161   -0.9722157489   -0.0991905390
      8  H         0.4528748596    0.9755099350   -2.0081781951
      9  H         0.9705387194    2.5908023732   -1.3216476172
   Point Group: c1    Number of degrees of freedom:    21


   Energy is  -9709.642717910

 Hessian Updated using BFGS Update

 20 Hessian modes will be used to form the next step
  Hessian Eigenvalues:
     0.016268    0.020973    0.023231    0.030017    0.030597    0.041601
     0.086082    0.087539    0.089821    0.103702    0.108031    0.120472
     0.134503    0.175573    0.247678    0.268750    0.277648    0.348051
     0.349069    0.553024

 Minimum Search - Taking Simple RFO Step
 Searching for Lamda that Minimizes Along All modes
 Value Taken    Lamda =  -0.00310187
 Step Taken.  Stepsize is  0.210252

                             Maximum     Tolerance    Cnvgd?
         Gradient           0.010829      0.000300      NO
         Displacement       0.106289      0.001200      NO
         Energy change     -0.006363      0.000001      NO


 New Cartesian Coordinates Obtained by Inverse Iteration

 Displacement from previous Coordinates is:  0.227631
 ----------------------------------------------------------------
             Standard Nuclear Orientation (Angstroms)
    I     Atom           X                Y                Z
 ----------------------------------------------------------------
    1      C       0.6674420668     1.5700293177    -1.1382933634
    2      C      -0.1542166149     1.3040965044     0.1116198531
    3      C       1.2744132038     0.8799767754     0.0279220207
    4      H      -0.3365968825     2.1352658621     0.7774889015
    5      I      -1.8640150878    -0.0087438918     0.0960034657
    6      F       2.1255273824     1.5947985659     0.8107116387
    7      Br      1.8346302338    -0.9583927563    -0.0771556236
    8      H       0.4722083813     0.9853075139    -2.0257559731
    9      H       0.9677346013     2.5979506690    -1.3109568960
 ----------------------------------------------------------------
 Molecular Point Group                 C1    NOp =  1
 Largest Abelian Subgroup              C1    NOp =  1
 Nuclear Repulsion Energy =   836.8593545984 hartrees
 There are       59 alpha and       59 beta electrons
 Applying Cartesian multipole field
    Component          Value
    ---------          -----
     (2,0,0)        1.00000E-11
     (0,2,0)        2.00000E-11
     (0,0,2)       -3.00000E-11
 Nucleus-field energy     =     0.0000000174 hartrees
 Requested basis set is 6-311++G(d,p)
 There are 82 shells and 219 basis functions
 A cutoff of  1.0D-11 yielded   2817 shell pairs
 There are     20933 function pairs (     23256 Cartesian)
 Smallest overlap matrix eigenvalue = 4.88E-05
 Guess MOs from SCF MO coefficient file

 -----------------------------------------------------------------------
  General SCF calculation program by
  Eric Jon Sundstrom, Paul Horn, Yuezhi Mao, Dmitri Zuev, Alec White,
  David Stuck, Shaama M.S., Shane Yost, Joonho Lee, David Small,
  Daniel Levine, Susi Lehtola, Hugh Burton, Evgeny Epifanovsky
 -----------------------------------------------------------------------
 Exchange:     0.2000 Hartree-Fock + 0.0800 Slater + 0.7200 B88
 Correlation:  0.1900 VWN1RPA + 0.8100 LYP
 Using SG-1 standard quadrature grid
 using 4 threads for integral computing
 -------------------------------------------------------
 OpenMP Integral computing Module                
 Release: version 2.0, May 2017, Q-Chem Inc. Pleasanton 
 -------------------------------------------------------
 -------------------------------------------------------
 OpenMP BLAS3 based DFT computing Module                
 Release: version 1.0, May 2013, Q-Chem Inc. Pittsburgh 
 -------------------------------------------------------
 A restricted SCF calculation will be
 performed using DIIS
 SCF converges when DIIS error is below 1.0e-08
 ---------------------------------------
  Cycle       Energy         DIIS error
 ---------------------------------------
    1   -9709.6416311282      5.75e-04  
    2   -9709.6441042350      1.84e-04  
    3   -9709.6440367355      2.25e-04  
    4   -9709.6442712612      4.16e-05  
    5   -9709.6442806132      1.02e-05  
    6   -9709.6442810479      4.87e-06  
    7   -9709.6442811874      8.08e-07  
    8   -9709.6442811918      1.82e-07  
    9   -9709.6442811920      5.03e-08  
   10   -9709.6442811919      1.37e-08  
   11   -9709.6442811920      6.74e-09  Convergence criterion met
 ---------------------------------------
 SCF time:   CPU 45.25s  wall 12.00s 
 SCF   energy in the final basis set =    -9709.6442811920
 Total energy in the final basis set =    -9709.6442811920

 --------------------------------------------------------------

                    Orbital Energies (a.u.)
 --------------------------------------------------------------

 Alpha MOs
 -- Occupied --
*******-482.845-176.309-165.713-165.711-165.711 -62.498 -56.319
-56.315 -56.315 -35.805 -31.299 -31.292 -31.292 -24.711 -22.949
-22.948 -22.948 -22.943 -22.943 -10.336 -10.255 -10.221  -8.707
 -6.539  -6.525  -6.525  -6.355  -4.767  -4.752  -4.752  -2.650
 -2.646  -2.645  -2.635  -2.635  -2.033  -2.028  -2.028  -2.015
 -2.015  -1.252  -0.921  -0.805  -0.692  -0.642  -0.605  -0.560
 -0.519  -0.489  -0.453  -0.436  -0.392  -0.361  -0.348  -0.312
 -0.293  -0.274  -0.270
 -- Virtual --
 -0.072  -0.029  -0.002   0.009   0.020   0.028   0.050   0.057
  0.064   0.068   0.077   0.084   0.085   0.099   0.101   0.120
  0.128   0.131   0.138   0.140   0.151   0.161   0.167   0.197
  0.202   0.229   0.235   0.250   0.265   0.271   0.283   0.304
  0.358   0.363   0.369   0.385   0.405   0.416   0.420   0.434
  0.439   0.449   0.458   0.491   0.503   0.529   0.541   0.557
  0.579   0.596   0.600   0.608   0.636   0.646   0.655   0.666
  0.686   0.720   0.746   0.771   0.815   0.867   0.895   0.949
  1.026   1.225   1.236   1.306   1.319   1.351   1.352   1.401
  1.425   1.441   1.461   1.491   1.516   1.529   1.561   1.646
  1.685   1.720   1.782   1.814   1.837   1.884   1.952   1.986
  2.008   2.042   2.098   2.138   2.156   2.180   2.187   2.244
  2.478   2.531   2.569   2.684   2.687   2.777   2.804   2.826
  2.965   3.059   3.224   3.407   3.683   3.751   3.783   3.812
  3.971   3.992   3.995   4.010   4.028   4.035   4.069   4.104
  4.130   4.219   4.247   4.254   4.403   4.423   4.865   6.024
  6.045   6.090   6.338   6.409   6.623   6.699   7.565   7.586
  7.683  23.592  23.768  23.869  27.862  28.360  28.376  28.388
 28.539  28.549  28.577  28.600  28.691  47.922  66.763 127.900
127.912 127.940 151.659 289.761 289.780 289.9041020.7171901.821
 --------------------------------------------------------------

          Ground-State Mulliken Net Atomic Charges

     Atom                 Charge (a.u.)
  ----------------------------------------
      1 C                    -0.365365
      2 C                    -0.208935
      3 C                    -0.006374
      4 H                     0.230894
      5 I                     0.079303
      6 F                    -0.067478
      7 Br                   -0.014088
      8 H                     0.166415
      9 H                     0.185627
  ----------------------------------------
  Sum of atomic charges =     0.000000

 -----------------------------------------------------------------
                    Cartesian Multipole Moments
 -----------------------------------------------------------------
    Charge (ESU x 10^10)
                 0.0000
    Dipole Moment (Debye)
         X      -0.5998      Y       1.2384      Z      -1.2237
       Tot       1.8414
    Quadrupole Moments (Debye-Ang)
        XX     -74.1664     XY       0.1924     YY     -65.4931
        XZ      -2.2205     YZ      -1.5366     ZZ     -69.5432
    Octopole Moments (Debye-Ang^2)
       XXX     -19.8329    XXY     -26.5943    XYY      -0.4558
       YYY     -36.6112    XXZ      -1.0906    XYZ      -4.5432
       YYZ      -1.2459    XZZ      -0.9686    YZZ     -10.8367
       ZZZ       0.5601
    Hexadecapole Moments (Debye-Ang^3)
      XXXX   -1262.3729   XXXY      15.4607   XXYY    -284.4627
      XYYY       1.0732   YYYY    -427.2197   XXXZ       8.2659
      XXYZ      -3.0491   XYYZ      -5.8664   YYYZ       4.5261
      XXZZ    -248.5022   XYZZ       4.2236   YYZZ    -103.5122
      XZZZ      12.0588   YZZZ       6.1805   ZZZZ    -170.8044
 -----------------------------------------------------------------
 Calculating analytic gradient of the SCF energy
 Gradient of SCF Energy
            1           2           3           4           5           6
    1  -0.0014701   0.0011240   0.0047628   0.0002830  -0.0000790  -0.0040892
    2  -0.0063897   0.0043261   0.0064401  -0.0012982  -0.0014814  -0.0034481
    3   0.0011322   0.0011127  -0.0013945  -0.0002125  -0.0007307  -0.0018832
            7           8           9
    1  -0.0008954   0.0004120  -0.0000479
    2   0.0010010   0.0010601  -0.0002098
    3   0.0001160   0.0006626   0.0011975
 Max gradient component =       6.440E-03
 RMS gradient           =       2.534E-03
 Gradient time:  CPU 12.73 s  wall 3.24 s
 Geometry Optimization Parameters
   NAtoms,    NIC,     NZ,  NCons,   NDum,   NFix, NCnnct, MaxDiis
        9      69       9       0       0       0       0       0

 Cartesian Hessian Update
 Hessian Updated using BFGS Update


** GEOMETRY OPTIMIZATION IN DELOCALIZED INTERNAL COORDINATES **
   Searching for a Minimum

   Optimization Cycle:   3

                       Coordinates (Angstroms)
     ATOM                X               Y               Z
      1  C         0.6674420668    1.5700293177   -1.1382933634
      2  C        -0.1542166149    1.3040965044    0.1116198531
      3  C         1.2744132038    0.8799767754    0.0279220207
      4  H        -0.3365968825    2.1352658621    0.7774889015
      5  I        -1.8640150878   -0.0087438918    0.0960034657
      6  F         2.1255273824    1.5947985659    0.8107116387
      7  Br        1.8346302338   -0.9583927563   -0.0771556236
      8  H         0.4722083813    0.9853075139   -2.0257559731
      9  H         0.9677346013    2.5979506690   -1.3109568960
   Point Group: c1    Number of degrees of freedom:    21


   Energy is  -9709.644281192

 Hessian Updated using BFGS Update

 21 Hessian modes will be used to form the next step
  Hessian Eigenvalues:
     0.016359    0.020964    0.023509    0.030131    0.033277    0.043421
     0.075546    0.086297    0.090801    0.100401    0.108882    0.116788
     0.134873    0.176978    0.261111    0.272510    0.287966    0.348126
     0.348287    0.350561    0.547098

 Minimum Search - Taking Simple RFO Step
 Searching for Lamda that Minimizes Along All modes
 Value Taken    Lamda =  -0.00032407
 Step Taken.  Stepsize is  0.062613

                             Maximum     Tolerance    Cnvgd?
         Gradient           0.003586      0.000300      NO
         Displacement       0.026308      0.001200      NO
         Energy change     -0.001563      0.000001      NO


 New Cartesian Coordinates Obtained by Inverse Iteration

 Displacement from previous Coordinates is:  0.049564
 ----------------------------------------------------------------
             Standard Nuclear Orientation (Angstroms)
    I     Atom           X                Y                Z
 ----------------------------------------------------------------
    1      C       0.6699389693     1.5724453136    -1.1370945294
    2      C      -0.1569182962     1.2973472390     0.1095165686
    3      C       1.2692144039     0.8732910313     0.0323908064
    4      H      -0.3404132197     2.1317472333     0.7733523019
    5      I      -1.8746473771     0.0004037678     0.1015375178
    6      F       2.1292540781     1.5985365572     0.8064343160
    7      Br      1.8473021570    -0.9619403721    -0.0782374682
    8      H       0.4762388151     0.9867124286    -2.0260649469
    9      H       0.9671577538     2.6017453617    -1.3102505427
 ----------------------------------------------------------------
 Molecular Point Group                 C1    NOp =  1
 Largest Abelian Subgroup              C1    NOp =  1
 Nuclear Repulsion Energy =   834.3882739182 hartrees
 There are       59 alpha and       59 beta electrons
 Applying Cartesian multipole field
    Component          Value
    ---------          -----
     (2,0,0)        1.00000E-11
     (0,2,0)        2.00000E-11
     (0,0,2)       -3.00000E-11
 Nucleus-field energy     =     0.0000000176 hartrees
 Requested basis set is 6-311++G(d,p)
 There are 82 shells and 219 basis functions
 A cutoff of  1.0D-11 yielded   2815 shell pairs
 There are     20912 function pairs (     23232 Cartesian)
 Smallest overlap matrix eigenvalue = 4.76E-05
 Guess MOs from SCF MO coefficient file

 -----------------------------------------------------------------------
  General SCF calculation program by
  Eric Jon Sundstrom, Paul Horn, Yuezhi Mao, Dmitri Zuev, Alec White,
  David Stuck, Shaama M.S., Shane Yost, Joonho Lee, David Small,
  Daniel Levine, Susi Lehtola, Hugh Burton, Evgeny Epifanovsky
 -----------------------------------------------------------------------
 Exchange:     0.2000 Hartree-Fock + 0.0800 Slater + 0.7200 B88
 Correlation:  0.1900 VWN1RPA + 0.8100 LYP
 Using SG-1 standard quadrature grid
 using 4 threads for integral computing
 -------------------------------------------------------
 OpenMP Integral computing Module                
 Release: version 2.0, May 2017, Q-Chem Inc. Pleasanton 
 -------------------------------------------------------
 -------------------------------------------------------
 OpenMP BLAS3 based DFT computing Module                
 Release: version 1.0, May 2013, Q-Chem Inc. Pittsburgh 
 -------------------------------------------------------
 A restricted SCF calculation will be
 performed using DIIS
 SCF converges when DIIS error is below 1.0e-08
 ---------------------------------------
  Cycle       Energy         DIIS error
 ---------------------------------------
    1   -9709.6442910579      1.54e-04  
    2   -9709.6444591845      3.60e-05  
    3   -9709.6444579126      4.02e-05  
    4   -9709.6444660480      7.33e-06  
    5   -9709.6444663530      2.17e-06  
    6   -9709.6444663795      6.92e-07  
    7   -9709.6444663815      2.56e-07  
    8   -9709.6444663818      7.86e-08  
    9   -9709.6444663819      2.13e-08  
   10   -9709.6444663818      4.96e-09  Convergence criterion met
 ---------------------------------------
 SCF time:   CPU 40.59s  wall 11.00s 
 SCF   energy in the final basis set =    -9709.6444663818
 Total energy in the final basis set =    -9709.6444663818

 --------------------------------------------------------------

                    Orbital Energies (a.u.)
 --------------------------------------------------------------

 Alpha MOs
 -- Occupied --
*******-482.846-176.310-165.713-165.711-165.711 -62.499 -56.319
-56.315 -56.315 -35.806 -31.299 -31.293 -31.293 -24.709 -22.950
-22.948 -22.948 -22.944 -22.944 -10.337 -10.256 -10.221  -8.707
 -6.540  -6.526  -6.525  -6.355  -4.768  -4.753  -4.753  -2.650
 -2.646  -2.646  -2.635  -2.635  -2.033  -2.029  -2.029  -2.016
 -2.016  -1.249  -0.920  -0.805  -0.693  -0.641  -0.604  -0.559
 -0.517  -0.487  -0.451  -0.435  -0.392  -0.362  -0.347  -0.312
 -0.294  -0.274  -0.271
 -- Virtual --
 -0.073  -0.030  -0.003   0.009   0.020   0.028   0.050   0.056
  0.064   0.068   0.077   0.083   0.084   0.099   0.101   0.120
  0.128   0.131   0.138   0.140   0.151   0.161   0.167   0.197
  0.201   0.228   0.234   0.249   0.264   0.270   0.283   0.304
  0.359   0.363   0.370   0.385   0.405   0.416   0.421   0.434
  0.439   0.449   0.457   0.491   0.502   0.528   0.541   0.557
  0.579   0.595   0.600   0.607   0.634   0.646   0.654   0.665
  0.687   0.720   0.746   0.769   0.813   0.868   0.892   0.947
  1.025   1.224   1.238   1.305   1.318   1.351   1.353   1.401
  1.426   1.440   1.459   1.492   1.516   1.528   1.560   1.645
  1.686   1.720   1.780   1.814   1.836   1.883   1.953   1.986
  2.005   2.042   2.095   2.138   2.155   2.179   2.186   2.243
  2.475   2.530   2.568   2.683   2.687   2.770   2.804   2.826
  2.961   3.057   3.222   3.406   3.679   3.748   3.782   3.813
  3.970   3.991   3.993   4.008   4.024   4.033   4.068   4.103
  4.128   4.217   4.245   4.252   4.404   4.423   4.860   6.024
  6.044   6.089   6.340   6.410   6.618   6.694   7.565   7.585
  7.682  23.587  23.768  23.864  27.861  28.360  28.375  28.387
 28.539  28.548  28.576  28.600  28.690  47.921  66.764 127.899
127.912 127.939 151.658 289.760 289.778 289.9031020.7151901.821
 --------------------------------------------------------------

          Ground-State Mulliken Net Atomic Charges

     Atom                 Charge (a.u.)
  ----------------------------------------
      1 C                    -0.366772
      2 C                    -0.205750
      3 C                    -0.005542
      4 H                     0.229139
      5 I                     0.080926
      6 F                    -0.070879
      7 Br                   -0.013228
      8 H                     0.165206
      9 H                     0.186900
  ----------------------------------------
  Sum of atomic charges =     0.000000

 -----------------------------------------------------------------
                    Cartesian Multipole Moments
 -----------------------------------------------------------------
    Charge (ESU x 10^10)
                 0.0000
    Dipole Moment (Debye)
         X      -0.6450      Y       1.2068      Z      -1.2224
       Tot       1.8348
    Quadrupole Moments (Debye-Ang)
        XX     -74.1444     XY       0.0601     YY     -65.5599
        XZ      -2.2572     YZ      -1.5676     ZZ     -69.5731
    Octopole Moments (Debye-Ang^2)
       XXX     -20.0584    XXY     -27.0778    XYY      -0.3941
       YYY     -37.0871    XXZ      -1.2166    XYZ      -4.5315
       YYZ      -1.5026    XZZ      -0.9264    YZZ     -11.0534
       ZZZ       0.1683
    Hexadecapole Moments (Debye-Ang^3)
      XXXX   -1273.0519   XXXY      16.9238   XXYY    -286.7094
      XYYY       2.9912   YYYY    -427.7039   XXXZ       9.0504
      XXYZ      -3.1641   XYYZ      -5.6695   YYYZ       4.1647
      XXZZ    -250.5466   XYZZ       5.0064   YYZZ    -103.5927
      XZZZ      13.1813   YZZZ       6.0546   ZZZZ    -170.8907
 -----------------------------------------------------------------
 Calculating analytic gradient of the SCF energy
 Gradient of SCF Energy
            1           2           3           4           5           6
    1  -0.0000843   0.0011668  -0.0000332  -0.0002062  -0.0000570  -0.0009606
    2  -0.0025098   0.0009205   0.0028069  -0.0004675  -0.0004437  -0.0008245
    3   0.0012057  -0.0002582   0.0004814  -0.0000365  -0.0002223  -0.0014993
            7           8           9
    1   0.0002162   0.0001798  -0.0002213
    2  -0.0003252   0.0004524   0.0003909
    3  -0.0001102   0.0000460   0.0003935
 Max gradient component =       2.807E-03
 RMS gradient           =       9.283E-04
 Gradient time:  CPU 12.53 s  wall 3.19 s
 Geometry Optimization Parameters
   NAtoms,    NIC,     NZ,  NCons,   NDum,   NFix, NCnnct, MaxDiis
        9      69       9       0       0       0       0       0

 Cartesian Hessian Update
 Hessian Updated using BFGS Update


** GEOMETRY OPTIMIZATION IN DELOCALIZED INTERNAL COORDINATES **
   Searching for a Minimum

   Optimization Cycle:   4

                       Coordinates (Angstroms)
     ATOM                X               Y               Z
      1  C         0.6699389693    1.5724453136   -1.1370945294
      2  C        -0.1569182962    1.2973472390    0.1095165686
      3  C         1.2692144039    0.8732910313    0.0323908064
      4  H        -0.3404132197    2.1317472333    0.7733523019
      5  I        -1.8746473771    0.0004037678    0.1015375178
      6  F         2.1292540781    1.5985365572    0.8064343160
      7  Br        1.8473021570   -0.9619403721   -0.0782374682
      8  H         0.4762388151    0.9867124286   -2.0260649469
      9  H         0.9671577538    2.6017453617   -1.3102505427
   Point Group: c1    Number of degrees of freedom:    21


   Energy is  -9709.644466382

 Hessian Updated using BFGS Update

 21 Hessian modes will be used to form the next step
  Hessian Eigenvalues:
     0.016513    0.021033    0.023493    0.028974    0.034464    0.046968
     0.070788    0.086247    0.090367    0.101359    0.107907    0.117009
     0.134778    0.183134    0.245515    0.267321    0.279904    0.346748
     0.348140    0.350681    0.499186

 Minimum Search - Taking Simple RFO Step
 Searching for Lamda that Minimizes Along All modes
 Value Taken    Lamda =  -0.00005669
 Step Taken.  Stepsize is  0.034277

                             Maximum     Tolerance    Cnvgd?
         Gradient           0.001340      0.000300      NO
         Displacement       0.019378      0.001200      NO
         Energy change     -0.000185      0.000001      NO


 New Cartesian Coordinates Obtained by Inverse Iteration

 Displacement from previous Coordinates is:  0.031379
 ----------------------------------------------------------------
             Standard Nuclear Orientation (Angstroms)
    I     Atom           X                Y                Z
 ----------------------------------------------------------------
    1      C       0.6701490166     1.5749726011    -1.1395942956
    2      C      -0.1575444336     1.2954267947     0.1079926585
    3      C       1.2688028401     0.8709478042     0.0317093189
    4      H      -0.3393413315     2.1314389421     0.7713942557
    5      I      -1.8759186212     0.0024360430     0.1081000573
    6      F       2.1243323701     1.5963054332     0.8162250059
    7      Br      1.8523190990    -0.9611099536    -0.0811798395
    8      H       0.4749208697     0.9870454981    -2.0276761501
    9      H       0.9694074750     2.6028253974    -1.3153869875
 ----------------------------------------------------------------
 Molecular Point Group                 C1    NOp =  1
 Largest Abelian Subgroup              C1    NOp =  1
 Nuclear Repulsion Energy =   833.7955322511 hartrees
 There are       59 alpha and       59 beta electrons
 Applying Cartesian multipole field
    Component          Value
    ---------          -----
     (2,0,0)        1.00000E-11
     (0,2,0)        2.00000E-11
     (0,0,2)       -3.00000E-11
 Nucleus-field energy     =     0.0000000176 hartrees
 Requested basis set is 6-311++G(d,p)
 There are 82 shells and 219 basis functions
 A cutoff of  1.0D-11 yielded   2817 shell pairs
 There are     20930 function pairs (     23253 Cartesian)
 Smallest overlap matrix eigenvalue = 4.77E-05
 Guess MOs from SCF MO coefficient file

 -----------------------------------------------------------------------
  General SCF calculation program by
  Eric Jon Sundstrom, Paul Horn, Yuezhi Mao, Dmitri Zuev, Alec White,
  David Stuck, Shaama M.S., Shane Yost, Joonho Lee, David Small,
  Daniel Levine, Susi Lehtola, Hugh Burton, Evgeny Epifanovsky
 -----------------------------------------------------------------------
 Exchange:     0.2000 Hartree-Fock + 0.0800 Slater + 0.7200 B88
 Correlation:  0.1900 VWN1RPA + 0.8100 LYP
 Using SG-1 standard quadrature grid
 using 4 threads for integral computing
 -------------------------------------------------------
 OpenMP Integral computing Module                
 Release: version 2.0, May 2017, Q-Chem Inc. Pleasanton 
 -------------------------------------------------------
 -------------------------------------------------------
 OpenMP BLAS3 based DFT computing Module                
 Release: version 1.0, May 2013, Q-Chem Inc. Pittsburgh 
 -------------------------------------------------------
 A restricted SCF calculation will be
 performed using DIIS
 SCF converges when DIIS error is below 1.0e-08
 ---------------------------------------
  Cycle       Energy         DIIS error
 ---------------------------------------
    1   -9709.6444390739      8.05e-05  
    2   -9709.6444916536      1.79e-05  
    3   -9709.6444914157      1.94e-05  
    4   -9709.6444932923      4.66e-06  
    5   -9709.6444934215      1.53e-06  
    6   -9709.6444934331      4.94e-07  
    7   -9709.6444934342      1.36e-07  
    8   -9709.6444934343      4.44e-08  
    9   -9709.6444934344      1.12e-08  
   10   -9709.6444934343      2.36e-09  Convergence criterion met
 ---------------------------------------
 SCF time:   CPU 40.55s  wall 11.00s 
 SCF   energy in the final basis set =    -9709.6444934343
 Total energy in the final basis set =    -9709.6444934343

 --------------------------------------------------------------

                    Orbital Energies (a.u.)
 --------------------------------------------------------------

 Alpha MOs
 -- Occupied --
*******-482.846-176.310-165.713-165.711-165.711 -62.499 -56.320
-56.315 -56.315 -35.806 -31.299 -31.293 -31.293 -24.708 -22.950
-22.948 -22.948 -22.944 -22.944 -10.337 -10.256 -10.222  -8.708
 -6.540  -6.526  -6.526  -6.355  -4.768  -4.753  -4.753  -2.651
 -2.647  -2.646  -2.635  -2.635  -2.033  -2.029  -2.029  -2.016
 -2.016  -1.247  -0.919  -0.805  -0.693  -0.641  -0.604  -0.559
 -0.516  -0.486  -0.451  -0.435  -0.393  -0.362  -0.348  -0.313
 -0.294  -0.274  -0.271
 -- Virtual --
 -0.072  -0.030  -0.003   0.009   0.020   0.028   0.049   0.056
  0.064   0.068   0.077   0.083   0.084   0.099   0.100   0.120
  0.127   0.131   0.138   0.140   0.151   0.160   0.167   0.197
  0.201   0.227   0.234   0.248   0.264   0.269   0.283   0.304
  0.359   0.363   0.370   0.386   0.405   0.416   0.421   0.434
  0.439   0.449   0.457   0.490   0.502   0.527   0.541   0.557
  0.579   0.595   0.600   0.607   0.634   0.646   0.654   0.665
  0.687   0.719   0.746   0.768   0.813   0.868   0.892   0.948
  1.025   1.223   1.239   1.304   1.318   1.352   1.353   1.401
  1.426   1.440   1.458   1.491   1.517   1.527   1.559   1.645
  1.685   1.721   1.777   1.812   1.835   1.881   1.953   1.986
  2.004   2.042   2.094   2.138   2.154   2.178   2.185   2.243
  2.473   2.529   2.567   2.682   2.687   2.769   2.803   2.825
  2.958   3.055   3.220   3.405   3.677   3.745   3.781   3.812
  3.970   3.988   3.992   4.007   4.023   4.033   4.068   4.103
  4.128   4.216   4.244   4.251   4.403   4.424   4.856   6.024
  6.044   6.089   6.340   6.410   6.616   6.692   7.564   7.584
  7.681  23.583  23.765  23.860  27.861  28.360  28.375  28.387
 28.539  28.548  28.576  28.600  28.690  47.921  66.765 127.899
127.911 127.939 151.658 289.760 289.778 289.9021020.7151901.821
 --------------------------------------------------------------

          Ground-State Mulliken Net Atomic Charges

     Atom                 Charge (a.u.)
  ----------------------------------------
      1 C                    -0.363419
      2 C                    -0.207484
      3 C                    -0.005769
      4 H                     0.228478
      5 I                     0.081433
      6 F                    -0.072635
      7 Br                   -0.012133
      8 H                     0.164560
      9 H                     0.186970
  ----------------------------------------
  Sum of atomic charges =     0.000000

 -----------------------------------------------------------------
                    Cartesian Multipole Moments
 -----------------------------------------------------------------
    Charge (ESU x 10^10)
                 0.0000
    Dipole Moment (Debye)
         X      -0.6491      Y       1.1914      Z      -1.2370
       Tot       1.8360
    Quadrupole Moments (Debye-Ang)
        XX     -74.1238     XY       0.0271     YY     -65.5737
        XZ      -2.2977     YZ      -1.6132     ZZ     -69.5917
    Octopole Moments (Debye-Ang^2)
       XXX     -20.1604    XXY     -27.2092    XYY      -0.3832
       YYY     -37.2690    XXZ      -1.3519    XYZ      -4.5494
       YYZ      -1.7355    XZZ      -1.0025    YZZ     -11.1414
       ZZZ      -0.3265
    Hexadecapole Moments (Debye-Ang^3)
      XXXX   -1274.8732   XXXY      17.3451   XXYY    -286.9235
      XYYY       3.6331   YYYY    -427.3696   XXXZ       9.8902
      XXYZ      -3.4018   XYYZ      -5.4453   YYYZ       3.7996
      XXZZ    -251.1388   XYZZ       5.2046   YYZZ    -103.6754
      XZZZ      14.3421   YZZZ       5.7641   ZZZZ    -171.9482
 -----------------------------------------------------------------
 Calculating analytic gradient of the SCF energy
 Gradient of SCF Energy
            1           2           3           4           5           6
    1  -0.0001261   0.0002925  -0.0000008  -0.0004086   0.0001431  -0.0000785
    2  -0.0004338  -0.0002497   0.0006895   0.0000188  -0.0001367  -0.0000019
    3  -0.0001773   0.0000634   0.0000895   0.0000166   0.0001668   0.0000736
            7           8           9
    1   0.0003619  -0.0001462  -0.0000372
    2  -0.0002017   0.0001987   0.0001169
    3  -0.0000371  -0.0002500   0.0000546
 Max gradient component =       6.895E-04
 RMS gradient           =       2.303E-04
 Gradient time:  CPU 12.57 s  wall 3.21 s
 Geometry Optimization Parameters
   NAtoms,    NIC,     NZ,  NCons,   NDum,   NFix, NCnnct, MaxDiis
        9      69       9       0       0       0       0       0

 Cartesian Hessian Update
 Hessian Updated using BFGS Update


** GEOMETRY OPTIMIZATION IN DELOCALIZED INTERNAL COORDINATES **
   Searching for a Minimum

   Optimization Cycle:   5

                       Coordinates (Angstroms)
     ATOM                X               Y               Z
      1  C         0.6701490166    1.5749726011   -1.1395942956
      2  C        -0.1575444336    1.2954267947    0.1079926585
      3  C         1.2688028401    0.8709478042    0.0317093189
      4  H        -0.3393413315    2.1314389421    0.7713942557
      5  I        -1.8759186212    0.0024360430    0.1081000573
      6  F         2.1243323701    1.5963054332    0.8162250059
      7  Br        1.8523190990   -0.9611099536   -0.0811798395
      8  H         0.4749208697    0.9870454981   -2.0276761501
      9  H         0.9694074750    2.6028253974   -1.3153869875
   Point Group: c1    Number of degrees of freedom:    21


   Energy is  -9709.644493434

 Hessian Updated using BFGS Update

 21 Hessian modes will be used to form the next step
  Hessian Eigenvalues:
     0.018126    0.020943    0.023033    0.027904    0.033004    0.049120
     0.069705    0.086420    0.090357    0.101225    0.109184    0.116976
     0.134470    0.177696    0.253021    0.270640    0.282739    0.347470
     0.348173    0.351831    0.493279

 Minimum Search - Taking Simple RFO Step
 Searching for Lamda that Minimizes Along All modes
 Value Taken    Lamda =  -0.00000627
 Step Taken.  Stepsize is  0.013891

                             Maximum     Tolerance    Cnvgd?
         Gradient           0.000270      0.000300     YES
         Displacement       0.007775      0.001200      NO
         Energy change     -0.000027      0.000001      NO


 New Cartesian Coordinates Obtained by Inverse Iteration

 Displacement from previous Coordinates is:  0.010280
 ----------------------------------------------------------------
             Standard Nuclear Orientation (Angstroms)
    I     Atom           X                Y                Z
 ----------------------------------------------------------------
    1      C       0.6698841801     1.5755053093    -1.1393339652
    2      C      -0.1579573732     1.2954803717     0.1080402864
    3      C       1.2684784471     0.8707992526     0.0317444126
    4      H      -0.3372871720     2.1303181018     0.7733812878
    5      I      -1.8768555997     0.0028786101     0.1063664844
    6      F       2.1246998115     1.5969730614     0.8153830289
    7      Br      1.8514992879    -0.9601547631    -0.0813359452
    8      H       0.4767326543     0.9852076588    -2.0261830252
    9      H       0.9679330483     2.6032809577    -1.3164785409
 ----------------------------------------------------------------
 Molecular Point Group                 C1    NOp =  1
 Largest Abelian Subgroup              C1    NOp =  1
 Nuclear Repulsion Energy =   833.8427772186 hartrees
 There are       59 alpha and       59 beta electrons
 Applying Cartesian multipole field
    Component          Value
    ---------          -----
     (2,0,0)        1.00000E-11
     (0,2,0)        2.00000E-11
     (0,0,2)       -3.00000E-11
 Nucleus-field energy     =     0.0000000176 hartrees
 Requested basis set is 6-311++G(d,p)
 There are 82 shells and 219 basis functions
 A cutoff of  1.0D-11 yielded   2817 shell pairs
 There are     20930 function pairs (     23253 Cartesian)
 Smallest overlap matrix eigenvalue = 4.77E-05
 Guess MOs from SCF MO coefficient file

 -----------------------------------------------------------------------
  General SCF calculation program by
  Eric Jon Sundstrom, Paul Horn, Yuezhi Mao, Dmitri Zuev, Alec White,
  David Stuck, Shaama M.S., Shane Yost, Joonho Lee, David Small,
  Daniel Levine, Susi Lehtola, Hugh Burton, Evgeny Epifanovsky
 -----------------------------------------------------------------------
 Exchange:     0.2000 Hartree-Fock + 0.0800 Slater + 0.7200 B88
 Correlation:  0.1900 VWN1RPA + 0.8100 LYP
 Using SG-1 standard quadrature grid
 using 4 threads for integral computing
 -------------------------------------------------------
 OpenMP Integral computing Module                
 Release: version 2.0, May 2017, Q-Chem Inc. Pleasanton 
 -------------------------------------------------------
 -------------------------------------------------------
 OpenMP BLAS3 based DFT computing Module                
 Release: version 1.0, May 2013, Q-Chem Inc. Pittsburgh 
 -------------------------------------------------------
 A restricted SCF calculation will be
 performed using DIIS
 SCF converges when DIIS error is below 1.0e-08
 ---------------------------------------
  Cycle       Energy         DIIS error
 ---------------------------------------
    1   -9709.6444944210      1.79e-05  
    2   -9709.6444969058      3.89e-06  
    3   -9709.6444968397      5.70e-06  
    4   -9709.6444969943      6.03e-07  
    5   -9709.6444969957      3.18e-07  
    6   -9709.6444969964      1.11e-07  
    7   -9709.6444969963      1.85e-08  
    8   -9709.6444969962      4.63e-09  Convergence criterion met
 ---------------------------------------
 SCF time:   CPU 32.63s  wall 8.00s 
 SCF   energy in the final basis set =    -9709.6444969962
 Total energy in the final basis set =    -9709.6444969962

 --------------------------------------------------------------

                    Orbital Energies (a.u.)
 --------------------------------------------------------------

 Alpha MOs
 -- Occupied --
*******-482.846-176.310-165.713-165.711-165.711 -62.499 -56.320
-56.316 -56.315 -35.806 -31.299 -31.293 -31.293 -24.708 -22.950
-22.948 -22.948 -22.944 -22.944 -10.337 -10.256 -10.222  -8.708
 -6.540  -6.526  -6.526  -6.355  -4.768  -4.753  -4.753  -2.651
 -2.647  -2.646  -2.635  -2.635  -2.033  -2.029  -2.029  -2.016
 -2.016  -1.247  -0.919  -0.806  -0.693  -0.641  -0.604  -0.559
 -0.516  -0.486  -0.451  -0.435  -0.393  -0.362  -0.347  -0.313
 -0.294  -0.274  -0.271
 -- Virtual --
 -0.072  -0.030  -0.003   0.009   0.020   0.028   0.049   0.056
  0.064   0.068   0.077   0.083   0.084   0.099   0.100   0.120
  0.127   0.131   0.138   0.140   0.151   0.160   0.167   0.197
  0.201   0.227   0.234   0.248   0.264   0.270   0.283   0.304
  0.359   0.363   0.370   0.386   0.405   0.416   0.421   0.434
  0.439   0.449   0.457   0.490   0.503   0.527   0.541   0.557
  0.579   0.595   0.599   0.607   0.634   0.646   0.654   0.665
  0.687   0.719   0.746   0.768   0.813   0.868   0.893   0.948
  1.025   1.224   1.238   1.304   1.318   1.352   1.353   1.401
  1.426   1.441   1.458   1.492   1.516   1.528   1.559   1.645
  1.685   1.720   1.778   1.812   1.835   1.881   1.954   1.986
  2.005   2.042   2.094   2.139   2.153   2.178   2.185   2.243
  2.473   2.529   2.568   2.682   2.687   2.770   2.802   2.825
  2.958   3.055   3.220   3.405   3.678   3.745   3.781   3.813
  3.970   3.988   3.992   4.007   4.023   4.033   4.068   4.103
  4.128   4.216   4.244   4.251   4.403   4.423   4.856   6.024
  6.044   6.089   6.340   6.410   6.616   6.692   7.564   7.584
  7.681  23.583  23.765  23.860  27.861  28.360  28.375  28.387
 28.539  28.548  28.576  28.600  28.690  47.921  66.765 127.899
127.911 127.939 151.658 289.760 289.778 289.9021020.7151901.821
 --------------------------------------------------------------

          Ground-State Mulliken Net Atomic Charges

     Atom                 Charge (a.u.)
  ----------------------------------------
      1 C                    -0.363263
      2 C                    -0.206691
      3 C                    -0.007033
      4 H                     0.228564
      5 I                     0.081408
      6 F                    -0.072882
      7 Br                   -0.011701
      8 H                     0.164517
      9 H                     0.187081
  ----------------------------------------
  Sum of atomic charges =     0.000000

 -----------------------------------------------------------------
                    Cartesian Multipole Moments
 -----------------------------------------------------------------
    Charge (ESU x 10^10)
                 0.0000
    Dipole Moment (Debye)
         X      -0.6477      Y       1.1850      Z      -1.2353
       Tot       1.8303
    Quadrupole Moments (Debye-Ang)
        XX     -74.1259     XY       0.0201     YY     -65.5800
        XZ      -2.2984     YZ      -1.6076     ZZ     -69.5898
    Octopole Moments (Debye-Ang^2)
       XXX     -20.0446    XXY     -27.2750    XYY      -0.3415
       YYY     -37.3875    XXZ      -1.3204    XYZ      -4.5592
       YYZ      -1.6892    XZZ      -0.9452    YZZ     -11.1765
       ZZZ      -0.1458
    Hexadecapole Moments (Debye-Ang^3)
      XXXX   -1275.0840   XXXY      17.2112   XXYY    -287.0142
      XYYY       3.5435   YYYY    -427.2704   XXXZ       9.6939
      XXYZ      -3.3900   XYYZ      -5.5224   YYYZ       3.7615
      XXZZ    -251.1562   XYZZ       5.1739   YYZZ    -103.6097
      XZZZ      14.0727   YZZZ       5.7882   ZZZZ    -171.8662
 -----------------------------------------------------------------
 Calculating analytic gradient of the SCF energy
 Gradient of SCF Energy
            1           2           3           4           5           6
    1  -0.0000712   0.0000637  -0.0000825  -0.0001846   0.0000885   0.0000837
    2  -0.0000724  -0.0001398   0.0001147  -0.0001057  -0.0001966   0.0001422
    3  -0.0002467   0.0000756   0.0001377   0.0000657   0.0000881  -0.0000208
            7           8           9
    1   0.0002147   0.0000394  -0.0001517
    2   0.0001368   0.0000676   0.0000532
    3  -0.0000096  -0.0001138   0.0000238
 Max gradient component =       2.467E-04
 RMS gradient           =       1.188E-04
 Gradient time:  CPU 12.72 s  wall 3.24 s
 Geometry Optimization Parameters
   NAtoms,    NIC,     NZ,  NCons,   NDum,   NFix, NCnnct, MaxDiis
        9      69       9       0       0       0       0       0

 Cartesian Hessian Update
 Hessian Updated using BFGS Update


** GEOMETRY OPTIMIZATION IN DELOCALIZED INTERNAL COORDINATES **
   Searching for a Minimum

   Optimization Cycle:   6

                       Coordinates (Angstroms)
     ATOM                X               Y               Z
      1  C         0.6698841801    1.5755053093   -1.1393339652
      2  C        -0.1579573732    1.2954803717    0.1080402864
      3  C         1.2684784471    0.8707992526    0.0317444126
      4  H        -0.3372871720    2.1303181018    0.7733812878
      5  I        -1.8768555997    0.0028786101    0.1063664844
      6  F         2.1246998115    1.5969730614    0.8153830289
      7  Br        1.8514992879   -0.9601547631   -0.0813359452
      8  H         0.4767326543    0.9852076588   -2.0261830252
      9  H         0.9679330483    2.6032809577   -1.3164785409
   Point Group: c1    Number of degrees of freedom:    21


   Energy is  -9709.644496996

 Hessian Updated using BFGS Update

 21 Hessian modes will be used to form the next step
  Hessian Eigenvalues:
     0.018237    0.021323    0.022944    0.027635    0.032113    0.050840
     0.071123    0.079716    0.090359    0.092679    0.108627    0.116741
     0.132707    0.184432    0.248843    0.268699    0.280911    0.347292
     0.348190    0.350017    0.494881

 Minimum Search - Taking Simple RFO Step
 Searching for Lamda that Minimizes Along All modes
 Value Taken    Lamda =  -0.00000123
 Step Taken.  Stepsize is  0.005297

                             Maximum     Tolerance    Cnvgd?
         Gradient           0.000180      0.000300     YES
         Displacement       0.002883      0.001200      NO
         Energy change     -0.000004      0.000001      NO


 New Cartesian Coordinates Obtained by Inverse Iteration

 Displacement from previous Coordinates is:  0.005118
 ----------------------------------------------------------------
             Standard Nuclear Orientation (Angstroms)
    I     Atom           X                Y                Z
 ----------------------------------------------------------------
    1      C       0.6698378812     1.5756646018    -1.1389259946
    2      C      -0.1578581992     1.2956493403     0.1080901387
    3      C       1.2686560109     0.8707528736     0.0317019936
    4      H      -0.3362452315     2.1305922230     0.7734442001
    5      I      -1.8766747106     0.0029341627     0.1051629332
    6      F       2.1242694124     1.5971100401     0.8158464713
    7      Br      1.8515995948    -0.9600422536    -0.0818720636
    8      H       0.4759846213     0.9843063107    -2.0248208935
    9      H       0.9675579049     2.6033212618    -1.3170427617
 ----------------------------------------------------------------
 Molecular Point Group                 C1    NOp =  1
 Largest Abelian Subgroup              C1    NOp =  1
 Nuclear Repulsion Energy =   833.8829238378 hartrees
 There are       59 alpha and       59 beta electrons
 Applying Cartesian multipole field
    Component          Value
    ---------          -----
     (2,0,0)        1.00000E-11
     (0,2,0)        2.00000E-11
     (0,0,2)       -3.00000E-11
 Nucleus-field energy     =     0.0000000176 hartrees
 Requested basis set is 6-311++G(d,p)
 There are 82 shells and 219 basis functions
 A cutoff of  1.0D-11 yielded   2817 shell pairs
 There are     20930 function pairs (     23253 Cartesian)
 Smallest overlap matrix eigenvalue = 4.77E-05
 Guess MOs from SCF MO coefficient file

 -----------------------------------------------------------------------
  General SCF calculation program by
  Eric Jon Sundstrom, Paul Horn, Yuezhi Mao, Dmitri Zuev, Alec White,
  David Stuck, Shaama M.S., Shane Yost, Joonho Lee, David Small,
  Daniel Levine, Susi Lehtola, Hugh Burton, Evgeny Epifanovsky
 -----------------------------------------------------------------------
 Exchange:     0.2000 Hartree-Fock + 0.0800 Slater + 0.7200 B88
 Correlation:  0.1900 VWN1RPA + 0.8100 LYP
 Using SG-1 standard quadrature grid
 using 4 threads for integral computing
 -------------------------------------------------------
 OpenMP Integral computing Module                
 Release: version 2.0, May 2017, Q-Chem Inc. Pleasanton 
 -------------------------------------------------------
 -------------------------------------------------------
 OpenMP BLAS3 based DFT computing Module                
 Release: version 1.0, May 2013, Q-Chem Inc. Pittsburgh 
 -------------------------------------------------------
 A restricted SCF calculation will be
 performed using DIIS
 SCF converges when DIIS error is below 1.0e-08
 ---------------------------------------
  Cycle       Energy         DIIS error
 ---------------------------------------
    1   -9709.6444970138      8.77e-06  
    2   -9709.6444976569      2.15e-06  
    3   -9709.6444976482      2.72e-06  
    4   -9709.6444976857      5.57e-07  
    5   -9709.6444976870      1.60e-07  
    6   -9709.6444976873      6.30e-08  
    7   -9709.6444976871      1.56e-08  
    8   -9709.6444976871      5.42e-09  Convergence criterion met
 ---------------------------------------
 SCF time:   CPU 32.49s  wall 8.00s 
 SCF   energy in the final basis set =    -9709.6444976871
 Total energy in the final basis set =    -9709.6444976871

 --------------------------------------------------------------

                    Orbital Energies (a.u.)
 --------------------------------------------------------------

 Alpha MOs
 -- Occupied --
*******-482.846-176.310-165.713-165.711-165.711 -62.499 -56.320
-56.316 -56.315 -35.806 -31.299 -31.293 -31.293 -24.708 -22.950
-22.948 -22.948 -22.944 -22.944 -10.337 -10.256 -10.221  -8.708
 -6.540  -6.526  -6.526  -6.355  -4.768  -4.753  -4.753  -2.651
 -2.647  -2.646  -2.635  -2.635  -2.033  -2.029  -2.029  -2.016
 -2.016  -1.247  -0.919  -0.806  -0.693  -0.641  -0.604  -0.559
 -0.516  -0.486  -0.451  -0.435  -0.393  -0.362  -0.348  -0.313
 -0.294  -0.274  -0.271
 -- Virtual --
 -0.072  -0.030  -0.003   0.009   0.020   0.028   0.049   0.056
  0.064   0.068   0.077   0.083   0.084   0.099   0.100   0.120
  0.127   0.131   0.138   0.140   0.151   0.160   0.167   0.197
  0.201   0.227   0.234   0.248   0.264   0.270   0.283   0.304
  0.359   0.363   0.370   0.386   0.405   0.416   0.421   0.434
  0.439   0.449   0.457   0.490   0.503   0.527   0.541   0.557
  0.579   0.595   0.600   0.608   0.634   0.646   0.654   0.665
  0.687   0.719   0.746   0.768   0.813   0.868   0.893   0.948
  1.025   1.224   1.238   1.304   1.318   1.351   1.353   1.401
  1.426   1.441   1.458   1.492   1.516   1.528   1.559   1.645
  1.685   1.720   1.779   1.812   1.835   1.881   1.954   1.986
  2.005   2.042   2.094   2.139   2.153   2.178   2.186   2.244
  2.473   2.529   2.568   2.682   2.687   2.770   2.803   2.826
  2.958   3.056   3.220   3.405   3.678   3.745   3.781   3.813
  3.970   3.988   3.992   4.007   4.023   4.033   4.068   4.103
  4.128   4.216   4.244   4.251   4.403   4.423   4.856   6.024
  6.044   6.089   6.340   6.410   6.616   6.692   7.564   7.584
  7.681  23.583  23.765  23.860  27.861  28.360  28.375  28.387
 28.539  28.548  28.576  28.600  28.690  47.921  66.765 127.899
127.911 127.939 151.658 289.759 289.778 289.9021020.7151901.821
 --------------------------------------------------------------

          Ground-State Mulliken Net Atomic Charges

     Atom                 Charge (a.u.)
  ----------------------------------------
      1 C                    -0.363153
      2 C                    -0.206695
      3 C                    -0.007114
      4 H                     0.228537
      5 I                     0.081383
      6 F                    -0.072966
      7 Br                   -0.011576
      8 H                     0.164411
      9 H                     0.187173
  ----------------------------------------
  Sum of atomic charges =     0.000000

 -----------------------------------------------------------------
                    Cartesian Multipole Moments
 -----------------------------------------------------------------
    Charge (ESU x 10^10)
                 0.0000
    Dipole Moment (Debye)
         X      -0.6467      Y       1.1840      Z      -1.2353
       Tot       1.8292
    Quadrupole Moments (Debye-Ang)
        XX     -74.1250     XY       0.0203     YY     -65.5767
        XZ      -2.2956     YZ      -1.6064     ZZ     -69.5939
    Octopole Moments (Debye-Ang^2)
       XXX     -20.0494    XXY     -27.2819    XYY      -0.3447
       YYY     -37.3956    XXZ      -1.2904    XYZ      -4.5608
       YYZ      -1.6582    XZZ      -0.9550    YZZ     -11.1867
       ZZZ      -0.0120
    Hexadecapole Moments (Debye-Ang^3)
      XXXX   -1274.9666   XXXY      17.2168   XXYY    -286.9943
      XYYY       3.5548   YYYY    -427.2386   XXXZ       9.5640
      XXYZ      -3.3906   XYYZ      -5.5760   YYYZ       3.6989
      XXZZ    -251.1320   XYZZ       5.1689   YYZZ    -103.5962
      XZZZ      13.9191   YZZZ       5.7472   ZZZZ    -171.8523
 -----------------------------------------------------------------
 Calculating analytic gradient of the SCF energy
 Gradient of SCF Energy
            1           2           3           4           5           6
    1  -0.0000621   0.0000346  -0.0000033  -0.0000854   0.0000947   0.0000162
    2  -0.0000113  -0.0000784   0.0000290  -0.0000908  -0.0002402   0.0001809
    3  -0.0000619   0.0000232   0.0000154  -0.0000066   0.0000369  -0.0000092
            7           8           9
    1   0.0001835   0.0000012  -0.0001794
    2   0.0001500   0.0000155   0.0000452
    3  -0.0000230   0.0000042   0.0000210
 Max gradient component =       2.402E-04
 RMS gradient           =       9.132E-05
 Gradient time:  CPU 12.70 s  wall 3.24 s
 Geometry Optimization Parameters
   NAtoms,    NIC,     NZ,  NCons,   NDum,   NFix, NCnnct, MaxDiis
        9      69       9       0       0       0       0       0

 Cartesian Hessian Update
 Hessian Updated using BFGS Update


** GEOMETRY OPTIMIZATION IN DELOCALIZED INTERNAL COORDINATES **
   Searching for a Minimum

   Optimization Cycle:   7

                       Coordinates (Angstroms)
     ATOM                X               Y               Z
      1  C         0.6698378812    1.5756646018   -1.1389259946
      2  C        -0.1578581992    1.2956493403    0.1080901387
      3  C         1.2686560109    0.8707528736    0.0317019936
      4  H        -0.3362452315    2.1305922230    0.7734442001
      5  I        -1.8766747106    0.0029341627    0.1051629332
      6  F         2.1242694124    1.5971100401    0.8158464713
      7  Br        1.8515995948   -0.9600422536   -0.0818720636
      8  H         0.4759846213    0.9843063107   -2.0248208935
      9  H         0.9675579049    2.6033212618   -1.3170427617
   Point Group: c1    Number of degrees of freedom:    21


   Energy is  -9709.644497687

 Hessian Updated using BFGS Update

 21 Hessian modes will be used to form the next step
  Hessian Eigenvalues:
     0.017065    0.020639    0.022250    0.028142    0.031562    0.050776
     0.070110    0.078813    0.089808    0.092115    0.109249    0.116845
     0.135948    0.183649    0.246310    0.270620    0.283195    0.347766
     0.348217    0.352335    0.492685

 Minimum Search - Taking Simple RFO Step
 Searching for Lamda that Minimizes Along All modes
 Value Taken    Lamda =   0.00000000
 Step Taken.  Stepsize is  0.001993

                             Maximum     Tolerance    Cnvgd?
         Gradient           0.000041      0.000300     YES
         Displacement       0.000910      0.001200     YES
         Energy change     -0.000001      0.000001     YES


                       Distance Matrix (Angstroms)
             C (  1)   C (  2)   C (  3)   H (  4)   I (  5)   F (  6)
   C (  2)  1.522675
   C (  3)  1.491929  1.490408
   H (  4)  2.230988  1.082427  2.170964
   I (  5)  3.241291  2.150686  3.263681  2.710434
   F (  6)  2.436589  2.408299  1.369143  2.518042  4.365091
   Br(  7)  2.990607  3.026904  1.924716  3.882042  3.855170  2.723835
   H (  8)  1.082633  2.246776  2.206923  3.131130  3.321886  3.340922
   H (  9)  1.084639  2.237760  2.216205  2.508687  4.107839  2.626720
             Br(  7)   H (  8)
   H (  8)  3.073737
   H (  9)  3.873595  1.834067

 Final energy is   -9709.6444976871499     


 ******************************
 **  OPTIMIZATION CONVERGED  **
 ******************************

                       Coordinates (Angstroms)
     ATOM                X               Y               Z
      1  C         0.6698378812    1.5756646018   -1.1389259946
      2  C        -0.1578581992    1.2956493403    0.1080901387
      3  C         1.2686560109    0.8707528736    0.0317019936
      4  H        -0.3362452315    2.1305922230    0.7734442001
      5  I        -1.8766747106    0.0029341627    0.1051629332
      6  F         2.1242694124    1.5971100401    0.8158464713
      7  Br        1.8515995948   -0.9600422536   -0.0818720636
      8  H         0.4759846213    0.9843063107   -2.0248208935
      9  H         0.9675579049    2.6033212618   -1.3170427617

Z-matrix Print:
$molecule
0 1
I 
C  1 2.150686
H  2 1.082427 1 109.437017
C  2 1.490408 1 126.406175 3 143.064796 0
F  4 1.369143 2 114.679210 1 -141.368324 0
C  4 1.491929 2 61.402822 1 110.392885 0
H  6 1.082633 4 117.119104 2 -108.229649 0
H  6 1.084639 4 117.797064 2 106.780954 0
Br 4 1.924716 2 124.339028 1 -0.174377 0
$end


 --------------------------------------------------------------

                    Orbital Energies (a.u.)
 --------------------------------------------------------------

 Alpha MOs
 -- Occupied --
*******-482.846-176.310-165.713-165.711-165.711 -62.499 -56.320
-56.316 -56.315 -35.806 -31.299 -31.293 -31.293 -24.708 -22.950
-22.948 -22.948 -22.944 -22.944 -10.337 -10.256 -10.221  -8.708
 -6.540  -6.526  -6.526  -6.355  -4.768  -4.753  -4.753  -2.651
 -2.647  -2.646  -2.635  -2.635  -2.033  -2.029  -2.029  -2.016
 -2.016  -1.247  -0.919  -0.806  -0.693  -0.641  -0.604  -0.559
 -0.516  -0.486  -0.451  -0.435  -0.393  -0.362  -0.348  -0.313
 -0.294  -0.274  -0.271
 -- Virtual --
 -0.072  -0.030  -0.003   0.009   0.020   0.028   0.049   0.056
  0.064   0.068   0.077   0.083   0.084   0.099   0.100   0.120
  0.127   0.131   0.138   0.140   0.151   0.160   0.167   0.197
  0.201   0.227   0.234   0.248   0.264   0.270   0.283   0.304
  0.359   0.363   0.370   0.386   0.405   0.416   0.421   0.434
  0.439   0.449   0.457   0.490   0.503   0.527   0.541   0.557
  0.579   0.595   0.600   0.608   0.634   0.646   0.654   0.665
  0.687   0.719   0.746   0.768   0.813   0.868   0.893   0.948
  1.025   1.224   1.238   1.304   1.318   1.351   1.353   1.401
  1.426   1.441   1.458   1.492   1.516   1.528   1.559   1.645
  1.685   1.720   1.779   1.812   1.835   1.881   1.954   1.986
  2.005   2.042   2.094   2.139   2.153   2.178   2.186   2.244
  2.473   2.529   2.568   2.682   2.687   2.770   2.803   2.826
  2.958   3.056   3.220   3.405   3.678   3.745   3.781   3.813
  3.970   3.988   3.992   4.007   4.023   4.033   4.068   4.103
  4.128   4.216   4.244   4.251   4.403   4.423   4.856   6.024
  6.044   6.089   6.340   6.410   6.616   6.692   7.564   7.584
  7.681  23.583  23.765  23.860  27.861  28.360  28.375  28.387
 28.539  28.548  28.576  28.600  28.690  47.921  66.765 127.899
127.911 127.939 151.658 289.759 289.778 289.9021020.7151901.821
 --------------------------------------------------------------

          Ground-State Mulliken Net Atomic Charges

     Atom                 Charge (a.u.)
  ----------------------------------------
      1 C                    -0.363153
      2 C                    -0.206695
      3 C                    -0.007114
      4 H                     0.228537
      5 I                     0.081383
      6 F                    -0.072966
      7 Br                   -0.011576
      8 H                     0.164411
      9 H                     0.187173
  ----------------------------------------
  Sum of atomic charges =     0.000000

 -----------------------------------------------------------------
                    Cartesian Multipole Moments
 -----------------------------------------------------------------
    Charge (ESU x 10^10)
                 0.0000
    Dipole Moment (Debye)
         X      -0.6467      Y       1.1840      Z      -1.2353
       Tot       1.8292
    Quadrupole Moments (Debye-Ang)
        XX     -74.1250     XY       0.0203     YY     -65.5767
        XZ      -2.2956     YZ      -1.6064     ZZ     -69.5939
    Octopole Moments (Debye-Ang^2)
       XXX     -20.0494    XXY     -27.2819    XYY      -0.3447
       YYY     -37.3956    XXZ      -1.2904    XYZ      -4.5608
       YYZ      -1.6582    XZZ      -0.9550    YZZ     -11.1867
       ZZZ      -0.0120
    Hexadecapole Moments (Debye-Ang^3)
      XXXX   -1274.9666   XXXY      17.2168   XXYY    -286.9943
      XYYY       3.5548   YYYY    -427.2386   XXXZ       9.5640
      XXYZ      -3.3906   XYYZ      -5.5760   YYYZ       3.6989
      XXZZ    -251.1320   XYZZ       5.1689   YYZZ    -103.5962
      XZZZ      13.9191   YZZZ       5.7472   ZZZZ    -171.8523
 -----------------------------------------------------------------
Archival summary:
1\1\garfield\OPT\ProcedureUnspecified\BasisUnspecified\1r1133\taweetha\WedOct1004:40:222018WedOct1004:40:222018\0\\#,OPT,ProcedureUnspecified,BasisUnspecified,\\0,1\I\C,1,2.15069\H,2,1.08243,1,109.437\C,2,1.49041,1,126.406,3,143.065,0\F,4,1.36914,2,114.679,1,-141.368,0\C,4,1.49193,2,61.4028,1,110.393,0\H,6,1.08263,4,117.119,2,-108.23,0\H,6,1.08464,4,117.797,2,106.781,0\Br,4,1.92472,2,124.339,1,-0.174377,0\\\@

 Total job time:  99.18s(wall), 382.27s(cpu) 
 Wed Oct 10 04:40:22 2018

        *************************************************************
        *                                                           *
        *  Thank you very much for using Q-Chem.  Have a nice day.  *
        *                                                           *
        *************************************************************


 
User input: 2 of 2 
 
Q-Chem Developer Version!
                  Welcome to Q-Chem
     A Quantum Leap Into The Future Of Chemistry


 Q-Chem 5.1, Q-Chem, Inc., Pleasanton, CA (2018)

 Yihan Shao,  Zhengting Gan,  E. Epifanovsky,  A. T. B. Gilbert,  M. Wormit,  
 J. Kussmann,  A. W. Lange,  A. Behn,  Jia Deng,  Xintian Feng,  D. Ghosh,  
 M. Goldey,  P. R. Horn,  L. D. Jacobson,  I. Kaliman,  T. Kus,  A. Landau,  
 Jie Liu,  E. I. Proynov,  R. M. Richard,  R. P. Steele,  E. J. Sundstrom,  
 H. L. Woodcock III,  P. M. Zimmerman,  D. Zuev,  B. Albrecht,  E. Alguire,  
 S. A. Baeppler,  D. Barton,  Z. Benda,  Y. A. Bernard,  E. J. Berquist,  
 K. B. Bravaya,  H. Burton,  D. Casanova,  Chun-Min Chang,  Yunqing Chen,  
 A. Chien,  K. D. Closser,  M. P. Coons,  S. Coriani,  S. Dasgupta,  
 A. L. Dempwolff,  M. Diedenhofen,  Hainam Do,  R. G. Edgar,  Po-Tung Fang,  
 S. Faraji,  S. Fatehi,  Qingguo Feng,  K. D. Fenk,  J. Fosso-Tande,  
 Qinghui Ge,  A. Ghysels,  G. Gidofalvi,  J. Gomes,  J. Gonthier,  A. Gunina,  
 D. Hait,  M. W. D. Hanson-Heine,  P. H. P. Harbach,  A. W. Hauser,  
 J. E. Herr,  E. G. Hohenstein,  Z. C. Holden,  Kerwin Hui,  B. C. Huynh,  
 T.-C. Jagau,  Hyunjun Ji,  B. Kaduk,  K. Khistyaev,  Jaehoon Kim,  
 P. Klunzinger,  K. Koh,  D. Kosenkov,  L. Koulias,  T. Kowalczyk,  
 C. M. Krauter,  A. Kunitsa,  Ka Un Lao,  A. Laurent,  K. V. Lawler,  
 Joonho Lee,  D. Lefrancois,  S. Lehtola,  D. S. Levine,  Yi-Pei Li,  
 You-Sheng Lin,  Fenglai Liu,  E. Livshits,  A. Luenser,  P. Manohar,  
 E. Mansoor,  S. F. Manzer,  Shan-Ping Mao,  Yuezhi Mao,  N. Mardirossian,  
 A. V. Marenich,  T. Markovich,  L. A. Martinez-Martinez,  S. A. Maurer,  
 N. J. Mayhall,  S. C. McKenzie,  J.-M. Mewes,  A. F. Morrison,  
 J. W. Mullinax,  K. Nanda,  T. S. Nguyen-Beck,  R. Olivares-Amaya,  
 J. A. Parkhill,  T. M. Perrine,  F. Plasser,  P. Pokhilko,  S. Prager,  
 A. Prociuk,  E. Ramos,  D. R. Rehn,  F. Rob,  M. Schneider,  N. Sergueev,  
 S. M. Sharada,  S. Sharma,  D. W. Small,  T. Stauch,  T. Stein,  
 Yu-Chuan Su,  A. J. W. Thom,  A. Tkatchenko,  T. Tsuchimochi,  N. M. Tubman,  
 L. Vogt,  M. L. Vidal,  O. Vydrov,  M. A. Watson,  J. Wenzel,  
 M. de Wergifosse,  T. A. Wesolowski,  A. White,  J. Witte,  A. Yamada,  
 Jun Yang,  K. Yao,  S. Yeganeh,  S. R. Yost,  Zhi-Qiang You,  A. Zech,  
 Igor Ying Zhang,  Xing Zhang,  Yan Zhao,  Ying Zhu,  B. R. Brooks,  
 G. K. L. Chan,  C. J. Cramer,  M. S. Gordon,  W. J. Hehre,  A. Klamt,  
 M. W. Schmidt,  C. D. Sherrill,  D. G. Truhlar,  A. Aspuru-Guzik,  R. Baer,  
 A. T. Bell,  N. A. Besley,  Jeng-Da Chai,  A. E. DePrince, III,  
 R. A. DiStasio Jr.,  A. Dreuw,  B. D. Dunietz,  T. R. Furlani,  
 Chao-Ping Hsu,  Yousung Jung,  Jing Kong,  D. S. Lambrecht,  WanZhen Liang,  
 C. Ochsenfeld,  V. A. Rassolov,  L. V. Slipchenko,  J. E. Subotnik,  
 T. Van Voorhis,  J. M. Herbert,  A. I. Krylov,  P. M. W. Gill,  M. Head-Gordon

 Contributors to earlier versions of Q-Chem not listed above: 
 R. D. Adamson,  B. Austin,  J. Baker,  G. J. O. Beran,  K. Brandhorst,  
 S. T. Brown,  E. F. C. Byrd,  A. K. Chakraborty,  C.-L. Cheng,  
 Siu Hung Chien,  D. M. Chipman,  D. L. Crittenden,  H. Dachsel,  
 R. J. Doerksen,  A. D. Dutoi,  L. Fusti-Molnar,  W. A. Goddard III,  
 A. Golubeva-Zadorozhnaya,  S. R. Gwaltney,  G. Hawkins,  A. Heyden,  
 S. Hirata,  G. Kedziora,  F. J. Keil,  C. Kelley,  Jihan Kim,  R. A. King,  
 R. Z. Khaliullin,  P. P. Korambath,  W. Kurlancheek,  A. M. Lee,  M. S. Lee,  
 S. V. Levchenko,  Ching Yeh Lin,  D. Liotard,  R. C. Lochan,  I. Lotan,  
 P. E. Maslen,  N. Nair,  D. P. O'Neill,  D. Neuhauser,  E. Neuscamman,  
 C. M. Oana,  R. Olson,  B. Peters,  R. Peverati,  P. A. Pieniazek,  
 Y. M. Rhee,  J. Ritchie,  M. A. Rohrdanz,  E. Rosta,  N. J. Russ,  
 H. F. Schaefer III,  N. E. Schultz,  N. Shenvi,  A. C. Simmonett,  A. Sodt,  
 D. Stuck,  K. S. Thanthiriwatte,  V. Vanovschi,  Tao Wang,  A. Warshel,  
 C. F. Williams,  Q. Wu,  X. Xu,  W. Zhang

 Please cite Q-Chem as follows:
 Y. Shao et al., Mol. Phys. 113, 184-215 (2015)
 DOI: 10.1080/00268976.2014.952696

 Q-Chem 5.1.1 for Intel X86 EM64T Linux

 Parts of Q-Chem use Armadillo 8.300.2 (Tropical Shenanigans).
 http://arma.sourceforge.net/

 Q-Chem begins on Wed Oct 10 04:40:22 2018  

Host: 
0

     Scratch files written to /scratch/taweetham/qchem25419//
The previous job contains 0 fragments, simply inherited here
Input Ideriv = 2
Curr. Ideriv = -1
Max.  Ideriv = 2

Checking the input file for inconsistencies... 	...done.

--------------------------------------------------------------
User input:
--------------------------------------------------------------

$molecule
read
$end

$rem
   job_type 	frequency
   basis 	6-311++g**
   method	b3lyp	
$end


--------------------------------------------------------------
 ----------------------------------------------------------------
             Standard Nuclear Orientation (Angstroms)
    I     Atom           X                Y                Z
 ----------------------------------------------------------------
    1      C       0.6243645679     1.5360822443    -1.1465456181
    2      C      -0.2086738472     1.2079233381     0.0850782353
    3      C       1.2441817974     0.8784639355     0.0405594093
    4      H      -0.4559006097     2.0324943222     0.7412864325
    5      I      -1.8374403641    -0.1962442086     0.0553388240
    6      F       2.0331881571     1.6640594918     0.8373405425
    7      Br      1.9496229003    -0.9100555193    -0.0493521931
    8      H       0.4886686025     0.9286852111    -2.0324061804
    9      H       0.8568412688     2.5803541674    -1.3251282042
 ----------------------------------------------------------------
 Molecular Point Group                 C1    NOp =  1
 Largest Abelian Subgroup              C1    NOp =  1
 Nuclear Repulsion Energy =   833.8829238378 hartrees
 There are       59 alpha and       59 beta electrons
 Requested basis set is 6-311++G(d,p)
 There are 82 shells and 219 basis functions

 Total QAlloc Memory Limit   2000 MB
 Mega-Array Size       188 MB
 MEM_STATIC part       192 MB

                       Distance Matrix (Angstroms)
             C (  1)   C (  2)   C (  3)   H (  4)   I (  5)   F (  6)
   C (  2)  1.522675
   C (  3)  1.491929  1.490408
   H (  4)  2.230988  1.082427  2.170964
   I (  5)  3.241291  2.150686  3.263681  2.710434
   F (  6)  2.436589  2.408299  1.369143  2.518042  4.365091
   Br(  7)  2.990607  3.026904  1.924716  3.882042  3.855170  2.723835
   H (  8)  1.082633  2.246776  2.206923  3.131130  3.321886  3.340922
   H (  9)  1.084639  2.237760  2.216205  2.508687  4.107839  2.626720
             Br(  7)   H (  8)
   H (  8)  3.073737
   H (  9)  3.873595  1.834067

 A cutoff of  1.0D-11 yielded   2817 shell pairs
 There are     20930 function pairs (     23253 Cartesian)

 -------------------------------------------------------
 OpenMP Integral Computing Module                       
 Release: version 1.0, May 2013, Q-Chem Inc. Pittsburgh 
 -------------------------------------------------------
 Integral Job Info:
 Integral job number is                      11
 Integral operator is                         1
 short-range coefficients                     0
 long-range coefficients              100000000
 Omega coefficients                           0
 if combine SR and LR in K                    0
 Integral screening is                        0
 Integral computing path is                   2
 max size of driver memory is            800000
 size of driver memory is                593474
 size of scratch memory is             29623520
 max col of scratch BK array               1296
 max len of scratch array in speh3          155
 max len of scratch index in speh4           18
 max int batch size is                      520
 min int batch size is                       52
 fixed nKL is                                45
 max L of basis functions is                  2
 order of int derivative is                   0
 number of shells is                         82
 number of basis is                         231
 number of cartesian basis is               231
 number of contracted shell pairs          2817
 number of primitive shell pairs           6332
 maxK2 (contraction) of shell pair           36
 max number of K2 of shell pair               1
 max number of CS2 of shell pair            307
 max number of PS2 of shell pair            462
 mem total for path MDJ                  532396
 -------------------------------------------------------
 Smallest overlap matrix eigenvalue = 4.77E-05
 Guess from superposition of atomic densities
 Warning:  Energy on first SCF cycle will be non-variational
 SAD guess density has 118.000000 electrons

 -----------------------------------------------------------------------
  General SCF calculation program by
  Eric Jon Sundstrom, Paul Horn, Yuezhi Mao, Dmitri Zuev, Alec White,
  David Stuck, Shaama M.S., Shane Yost, Joonho Lee, David Small,
  Daniel Levine, Susi Lehtola, Hugh Burton, Evgeny Epifanovsky
 -----------------------------------------------------------------------
 Exchange:     0.2000 Hartree-Fock + 0.0800 Slater + 0.7200 B88
 Correlation:  0.1900 VWN1RPA + 0.8100 LYP
 Using SG-1 standard quadrature grid
 using 4 threads for integral computing
 -------------------------------------------------------
 OpenMP Integral computing Module                
 Release: version 2.0, May 2017, Q-Chem Inc. Pleasanton 
 -------------------------------------------------------
 -------------------------------------------------------
 OpenMP BLAS3 based DFT computing Module                
 Release: version 1.0, May 2013, Q-Chem Inc. Pittsburgh 
 -------------------------------------------------------
 A restricted SCF calculation will be
 performed using DIIS
 SCF converges when DIIS error is below 1.0e-08
 ---------------------------------------
  Cycle       Energy         DIIS error
 ---------------------------------------
    1   -9710.5670063708      3.76e-02  
    2   -9709.5823918685      3.68e-03  
    3   -9709.5338239266      4.68e-03  
    4   -9709.6418852849      5.92e-04  
    5   -9709.6436271051      2.60e-04  
    6   -9709.6440074936      7.61e-05  
    7   -9709.6440350925      2.63e-05  
    8   -9709.6440385003      6.66e-06  
    9   -9709.6440387462      1.17e-06  
   10   -9709.6440387515      2.78e-07  
   11   -9709.6440387518      1.73e-07  
   12   -9709.6440387517      2.19e-08  
   13   -9709.6440387519      5.86e-09  Convergence criterion met
 ---------------------------------------
 SCF time:   CPU 51.01s  wall 13.00s 
 SCF   energy in the final basis set =    -9709.6440387519
 Total energy in the final basis set =    -9709.6440387519

 --------------------------------------------------------------

                    Orbital Energies (a.u.)
 --------------------------------------------------------------

 Alpha MOs
 -- Occupied --
*******-482.846-176.310-165.714-165.711-165.711 -62.499 -56.320
-56.316 -56.315 -35.806 -31.299 -31.293 -31.293 -24.708 -22.950
-22.948 -22.948 -22.944 -22.944 -10.337 -10.256 -10.221  -8.708
 -6.540  -6.526  -6.526  -6.355  -4.768  -4.753  -4.753  -2.651
 -2.647  -2.646  -2.636  -2.635  -2.034  -2.029  -2.029  -2.016
 -2.016  -1.247  -0.919  -0.806  -0.693  -0.641  -0.604  -0.559
 -0.516  -0.486  -0.451  -0.435  -0.393  -0.362  -0.348  -0.313
 -0.294  -0.274  -0.271
 -- Virtual --
 -0.072  -0.030  -0.003   0.009   0.020   0.028   0.049   0.056
  0.064   0.068   0.077   0.083   0.084   0.099   0.100   0.120
  0.127   0.131   0.138   0.140   0.151   0.160   0.167   0.197
  0.201   0.227   0.234   0.248   0.264   0.270   0.283   0.304
  0.359   0.363   0.370   0.386   0.405   0.416   0.421   0.434
  0.439   0.449   0.457   0.490   0.503   0.527   0.541   0.557
  0.579   0.595   0.600   0.608   0.634   0.646   0.654   0.665
  0.687   0.719   0.746   0.768   0.813   0.868   0.893   0.948
  1.025   1.224   1.238   1.304   1.318   1.352   1.353   1.401
  1.426   1.441   1.458   1.492   1.516   1.528   1.559   1.645
  1.685   1.720   1.779   1.812   1.835   1.881   1.954   1.986
  2.005   2.042   2.094   2.139   2.153   2.178   2.186   2.244
  2.473   2.529   2.568   2.682   2.687   2.770   2.803   2.826
  2.958   3.056   3.220   3.405   3.678   3.745   3.781   3.813
  3.970   3.988   3.992   4.007   4.023   4.033   4.068   4.103
  4.128   4.216   4.244   4.251   4.403   4.423   4.856   6.024
  6.044   6.089   6.340   6.410   6.616   6.692   7.564   7.584
  7.681  23.583  23.765  23.860  27.861  28.360  28.375  28.388
 28.539  28.548  28.576  28.600  28.690  47.921  66.765 127.899
127.911 127.939 151.658 289.759 289.778 289.9021020.7151901.821
 --------------------------------------------------------------

          Ground-State Mulliken Net Atomic Charges

     Atom                 Charge (a.u.)
  ----------------------------------------
      1 C                    -0.363775
      2 C                    -0.206243
      3 C                    -0.006869
      4 H                     0.228509
      5 I                     0.081023
      6 F                    -0.072875
      7 Br                   -0.011432
      8 H                     0.164475
      9 H                     0.187187
  ----------------------------------------
  Sum of atomic charges =     0.000000

 -----------------------------------------------------------------
                    Cartesian Multipole Moments
 -----------------------------------------------------------------
    Charge (ESU x 10^10)
                 0.0000
    Dipole Moment (Debye)
         X      -0.6966      Y       1.1314      Z      -1.2550
       Tot       1.8277
    Quadrupole Moments (Debye-Ang)
        XX     -74.0485     XY      -0.4267     YY     -65.7990
        XZ      -2.3126     YZ      -1.7060     ZZ     -69.6390
    Octopole Moments (Debye-Ang^2)
       XXX     -22.6647    XXY     -22.6138    XYY      -3.9205
       YYY     -22.8566    XXZ      -0.1555    XYZ      -4.7288
       YYZ      -1.2034    XZZ      -2.7266    YZZ      -6.1417
       ZZZ       2.5428
    Hexadecapole Moments (Debye-Ang^3)
      XXXX   -1278.9866   XXXY     -11.8636   XXYY    -281.2004
      XYYY     -25.7312   YYYY    -420.9978   XXXZ      -0.5636
      XXYZ      -1.8314   XYYZ      -9.1476   YYYZ       3.3322
      XXZZ    -251.3554   XYZZ      -4.8668   YYZZ    -102.4972
      XZZZ       1.5655   YZZZ       7.2694   ZZZZ    -171.4193
 -----------------------------------------------------------------
 Calculating MO derivatives via CPSCF
 D1JvT checksum  = 717336 45757.7714239307
 D1KAT checksum  = 1667196 2193.3605645093
   1         3          27      0.121071    0.026494
   2         3          27      0.016052    0.003096
   3         3          27      0.001806    0.000509
   4         7          23      0.000145    0.000051
   5        28           2      0.000007    0.000005
   6        30           0      0.000000    0.000000    Roots Converged
 Time for AOints: 30.4 s (CPU) 7.7 s (wall)
 ------------------------------------------------------------------------------
                     AOints        : Timing summary (seconds)
 ------------------------------------------------------------------------------
     job step          cpu (% of tot)      sys (% of tot)     wall (% of tot)
 ------------------------------------------------------------------------------
  cpscf_lag         0.1326E+03 (30.7)   0.1000E-04 (16.9)   0.3388E+02 (30.1)
  iterzp            0.2687E+03 (62.2)   0.4500E-04 (76.3)   0.7060E+02 (62.7)
  make_fx           0.0000E+00 ( 0.0)   0.0000E+00 ( 0.0)   0.0000E+00 ( 0.0)
  AOints            0.3044E+02 ( 7.0)   0.2000E-05 ( 3.4)   0.7660E+01 ( 6.8)
 ------------------------------------------------------------------------------
   Grand Totals     0.4321E+03          0.5900E-04          0.1126E+03
 ------------------------------------------------------------------------------
 Calculating analytic Hessian of the SCF energy
 Polarizability Matrix (a.u.)
            1           2           3
    1 -99.6016811  -2.6196934   2.3330175
    2  -2.6196934 -84.9430253   2.9741373
    3   2.3330175   2.9741373 -66.8923960

 Direct stationary perturbation theory relativistic correction:

 rels  =     113.818550547551
 relv  =    -379.166321120891
 rel2e =      51.437122037022
 E_rel =    -213.910648536319

 Hessian of the SCF Energy
            1           2           3           4           5           6
    1   0.2277830   0.0865749   0.0262786  -0.0626015  -0.0151433   0.0543473
    2   0.0865749   0.6276391   0.0224321  -0.0358141  -0.0642468   0.0268898
    3   0.0262786   0.0224321   0.6192633   0.0902461   0.0047269  -0.1439489
    4  -0.0626015  -0.0358141   0.0902461   0.3812447  -0.0480814  -0.1152312
    5  -0.0151433  -0.0642468   0.0047269  -0.0480814   0.3915784   0.1474028
    6   0.0543473   0.0268898  -0.1439489  -0.1152312   0.1474028   0.3520464
    7  -0.0495551   0.0342701  -0.0813802  -0.2122489   0.0475860   0.0286307
    8   0.0097088  -0.1005317   0.0625848   0.0432083  -0.0486582  -0.0294936
    9  -0.0456337   0.0735875  -0.1570433  -0.0100893  -0.0186396  -0.0303240
   10  -0.0036493   0.0000867   0.0028427  -0.0521505   0.0500717   0.0387900
   11  -0.0015910   0.0113454   0.0108527   0.0597909  -0.2179021  -0.1464250
   12   0.0051236  -0.0214233  -0.0143304   0.0450857  -0.1405323  -0.1481424
   13  -0.0113926  -0.0035594   0.0026192  -0.0225748  -0.0232405  -0.0040734
   14  -0.0087502  -0.0062825  -0.0010072  -0.0199660  -0.0473048  -0.0042586
   15   0.0089193   0.0096541   0.0045190  -0.0016180  -0.0013273  -0.0131987
   16  -0.0061098  -0.0013684  -0.0137144  -0.0269772  -0.0230275  -0.0243904
   17   0.0027587   0.0086004  -0.0001543  -0.0052185  -0.0045355  -0.0040385
   18  -0.0200943  -0.0284185  -0.0219910  -0.0086810   0.0037907   0.0049165
   19  -0.0040559   0.0052665  -0.0015269  -0.0034946   0.0179458  -0.0002485
   20   0.0117811  -0.0147694  -0.0023181   0.0043212  -0.0107761   0.0047228
   21  -0.0039043   0.0135911   0.0039944  -0.0001953  -0.0056798  -0.0002070
   22  -0.0393296  -0.0237869  -0.0326891   0.0010027   0.0179939   0.0218133
   23  -0.0251721  -0.1447989  -0.1385375   0.0008625  -0.0002571   0.0036665
   24  -0.0309515  -0.1353013  -0.2378252  -0.0016754  -0.0057559  -0.0120564
   25  -0.0510891  -0.0616694   0.0073241  -0.0021999  -0.0241045   0.0003622
   26  -0.0601669  -0.3169558   0.0414204   0.0008972   0.0021021   0.0015339
   27   0.0059151   0.0389885  -0.0526378   0.0021584   0.0160145  -0.0090856
            7           8           9          10          11          12
    1  -0.0495551   0.0097088  -0.0456337  -0.0036493  -0.0015910   0.0051236
    2   0.0342701  -0.1005317   0.0735875   0.0000867   0.0113454  -0.0214233
    3  -0.0813802   0.0625848  -0.1570433   0.0028427   0.0108527  -0.0143304
    4  -0.2122489   0.0432083  -0.0100893  -0.0521505   0.0597909   0.0450857
    5   0.0475860  -0.0486582  -0.0186396   0.0500717  -0.2179021  -0.1405323
    6   0.0286307  -0.0294936  -0.0303240   0.0387900  -0.1464250  -0.1481424
    7   0.4498004  -0.0468591   0.1158067  -0.0065356   0.0015443  -0.0021452
    8  -0.0468591   0.3876790   0.0084911   0.0190994  -0.0093463   0.0099573
    9   0.1158067   0.0084911   0.3609213   0.0172646  -0.0084444   0.0039763
   10  -0.0065356   0.0190994   0.0172646   0.0666286  -0.0535203  -0.0510272
   11   0.0015443  -0.0093463  -0.0084444  -0.0535203   0.2231690   0.1461582
   12  -0.0021452   0.0099573   0.0039763  -0.0510272   0.1461582   0.1548169
   13  -0.0099190  -0.0146636   0.0040853  -0.0053912  -0.0030948   0.0009760
   14  -0.0021564  -0.0012996   0.0022556  -0.0168478  -0.0088583   0.0030215
   15   0.0018386  -0.0040120  -0.0031805  -0.0073396  -0.0039442   0.0019852
   16  -0.1290520  -0.0561613  -0.0698501   0.0026262  -0.0033266   0.0021966
   17  -0.0749216  -0.1151896  -0.0701410   0.0002482   0.0012674   0.0006009
   18  -0.0732194  -0.0551724  -0.1297069  -0.0015841   0.0006014   0.0006693
   19  -0.0442890   0.0382446   0.0009130  -0.0017861   0.0017155  -0.0024969
   20   0.0446310  -0.1087729   0.0020580   0.0002914  -0.0007315   0.0014982
   21   0.0021473  -0.0014492  -0.0251965   0.0008468  -0.0004083   0.0005668
   22  -0.0032635  -0.0154611  -0.0138505  -0.0007913  -0.0028744   0.0049213
   23   0.0005638   0.0061213   0.0112654   0.0003953   0.0001321   0.0004851
   24   0.0006184  -0.0071247  -0.0125304  -0.0011025   0.0018237  -0.0015272
   25   0.0050627   0.0228839   0.0013540   0.0010492   0.0013563  -0.0026339
   26  -0.0046580  -0.0100020  -0.0004326   0.0001754   0.0009243   0.0002345
   27   0.0077031   0.0162187  -0.0069160   0.0013093  -0.0002141   0.0019853
           13          14          15          16          17          18
    1  -0.0113926  -0.0087502   0.0089193  -0.0061098   0.0027587  -0.0200943
    2  -0.0035594  -0.0062825   0.0096541  -0.0013684   0.0086004  -0.0284185
    3   0.0026192  -0.0010072   0.0045190  -0.0137144  -0.0001543  -0.0219910
    4  -0.0225748  -0.0199660  -0.0016180  -0.0269772  -0.0052185  -0.0086810
    5  -0.0232405  -0.0473048  -0.0013273  -0.0230275  -0.0045355   0.0037907
    6  -0.0040734  -0.0042586  -0.0131987  -0.0243904  -0.0040385   0.0049165
    7  -0.0099190  -0.0021564   0.0018386  -0.1290520  -0.0749216  -0.0732194
    8  -0.0146636  -0.0012996  -0.0040120  -0.0561613  -0.1151896  -0.0551724
    9   0.0040853   0.0022556  -0.0031805  -0.0698501  -0.0701410  -0.1297069
   10  -0.0053912  -0.0168478  -0.0073396   0.0026262   0.0002482  -0.0015841
   11  -0.0030948  -0.0088583  -0.0039442  -0.0033266   0.0012674   0.0006014
   12   0.0009760   0.0030215   0.0019852   0.0021966   0.0006009   0.0006693
   13   0.0536815   0.0457792  -0.0012647  -0.0030805  -0.0013934  -0.0002866
   14   0.0457792   0.0601570   0.0004063   0.0003962   0.0006171   0.0002071
   15  -0.0012647   0.0004063   0.0081542  -0.0026092  -0.0001839   0.0003404
   16  -0.0030805   0.0003962  -0.0026092   0.1562891   0.0869475   0.1068570
   17  -0.0013934   0.0006171  -0.0001839   0.0869475   0.1435700   0.0937321
   18  -0.0002866   0.0002071   0.0003404   0.1068570   0.0937321   0.1455864
   19  -0.0019273   0.0016587   0.0010753   0.0072494  -0.0080667   0.0004494
   20  -0.0001027   0.0015627  -0.0008039  -0.0038143  -0.0366369  -0.0160707
   21  -0.0009519  -0.0002248   0.0005487   0.0018750  -0.0186082  -0.0011340
   22   0.0025963   0.0019880  -0.0013244  -0.0028911   0.0009753  -0.0072594
   23  -0.0007917   0.0004333   0.0005549   0.0007254   0.0004724   0.0028227
   24  -0.0000614  -0.0004907   0.0013597   0.0007055   0.0004129  -0.0009372
   25  -0.0019925  -0.0021018   0.0023227   0.0019461  -0.0013294   0.0038184
   26   0.0010669   0.0009751  -0.0003438  -0.0003709   0.0018349  -0.0014924
   27  -0.0010426   0.0000908  -0.0005280  -0.0010699  -0.0016200   0.0022565
           19          20          21          22          23          24
    1  -0.0040559   0.0117811  -0.0039043  -0.0393296  -0.0251721  -0.0309515
    2   0.0052665  -0.0147694   0.0135911  -0.0237869  -0.1447989  -0.1353013
    3  -0.0015269  -0.0023181   0.0039944  -0.0326891  -0.1385375  -0.2378252
    4  -0.0034946   0.0043212  -0.0001953   0.0010027   0.0008625  -0.0016754
    5   0.0179458  -0.0107761  -0.0056798   0.0179939  -0.0002571  -0.0057559
    6  -0.0002485   0.0047228  -0.0002070   0.0218133   0.0036665  -0.0120564
    7  -0.0442890   0.0446310   0.0021473  -0.0032635   0.0005638   0.0006184
    8   0.0382446  -0.1087729  -0.0014492  -0.0154611   0.0061213  -0.0071247
    9   0.0009130   0.0020580  -0.0251965  -0.0138505   0.0112654  -0.0125304
   10  -0.0017861   0.0002914   0.0008468  -0.0007913   0.0003953  -0.0011025
   11   0.0017155  -0.0007315  -0.0004083  -0.0028744   0.0001321   0.0018237
   12  -0.0024969   0.0014982   0.0005668   0.0049213   0.0004851  -0.0015272
   13  -0.0019273  -0.0001027  -0.0009519   0.0025963  -0.0007917  -0.0000614
   14   0.0016587   0.0015627  -0.0002248   0.0019880   0.0004333  -0.0004907
   15   0.0010753  -0.0008039   0.0005487  -0.0013244   0.0005549   0.0013597
   16   0.0072494  -0.0038143   0.0018750  -0.0028911   0.0007254   0.0007055
   17  -0.0080667  -0.0366369  -0.0186082   0.0009753   0.0004724   0.0004129
   18   0.0004494  -0.0160707  -0.0011340  -0.0072594   0.0028227  -0.0009372
   19   0.0484003  -0.0576866   0.0014631   0.0010272   0.0007429  -0.0002570
   20  -0.0576866   0.1704528   0.0115391  -0.0020480   0.0001551  -0.0003253
   21   0.0014631   0.0115391   0.0205584   0.0012807   0.0001462   0.0009241
   22   0.0010272  -0.0020480   0.0012807   0.0418470   0.0252088   0.0317258
   23   0.0007429   0.0001551   0.0001462   0.0252088   0.1480468   0.1423562
   24  -0.0002570  -0.0003253   0.0009241   0.0317258   0.1423562   0.2542274
   25  -0.0011241   0.0026271  -0.0025613  -0.0001977  -0.0025349   0.0009980
   26   0.0001792  -0.0004838   0.0010938  -0.0019956  -0.0103051   0.0044050
   27   0.0006285  -0.0003001  -0.0000548  -0.0046177  -0.0227594   0.0083652
           25          26          27
    1  -0.0510891  -0.0601669   0.0059151
    2  -0.0616694  -0.3169558   0.0389885
    3   0.0073241   0.0414204  -0.0526378
    4  -0.0021999   0.0008972   0.0021584
    5  -0.0241045   0.0021021   0.0160145
    6   0.0003622   0.0015339  -0.0090856
    7   0.0050627  -0.0046580   0.0077031
    8   0.0228839  -0.0100020   0.0162187
    9   0.0013540  -0.0004326  -0.0069160
   10   0.0010492   0.0001754   0.0013093
   11   0.0013563   0.0009243  -0.0002141
   12  -0.0026339   0.0002345   0.0019853
   13  -0.0019925   0.0010669  -0.0010426
   14  -0.0021018   0.0009751   0.0000908
   15   0.0023227  -0.0003438  -0.0005280
   16   0.0019461  -0.0003709  -0.0010699
   17  -0.0013294   0.0018349  -0.0016200
   18   0.0038184  -0.0014924   0.0022565
   19  -0.0011241   0.0001792   0.0006285
   20   0.0026271  -0.0004838  -0.0003001
   21  -0.0025613   0.0010938  -0.0000548
   22  -0.0001977  -0.0019956  -0.0046177
   23  -0.0025349  -0.0103051  -0.0227594
   24   0.0009980   0.0044050   0.0083652
   25   0.0485453   0.0648727  -0.0109843
   26   0.0648727   0.3319104  -0.0464189
   27  -0.0109843  -0.0464189   0.0566153
 Gradient time:  CPU 572.38 s  wall 149.63 s
 **********************************************************************
 **                                                                  **
 **                       VIBRATIONAL ANALYSIS                       **
 **                       --------------------                       **
 **                                                                  **
 **        VIBRATIONAL FREQUENCIES (CM**-1) AND NORMAL MODES         **
 **     FORCE CONSTANTS (mDYN/ANGSTROM) AND REDUCED MASSES (AMU)     **
 **                  INFRARED INTENSITIES (KM/MOL)                   **
 **                                                                  **
 **********************************************************************


 Mode:                 1                      2                      3
 Frequency:        74.03                 156.07                 226.70
 Force Cnst:      0.1616                 0.0878                 0.3088
 Red. Mass:      50.0329                 6.1184                10.1992
 IR Active:          YES                    YES                    YES
 IR Intens:        0.060                  2.411                  0.722
 Raman Active:       YES                    YES                    YES
               X      Y      Z        X      Y      Z        X      Y      Z
 C          0.048 -0.262  0.007    0.232 -0.078 -0.189    0.354  0.089 -0.034
 C          0.077 -0.272  0.007   -0.016 -0.003 -0.333    0.226  0.050 -0.121
 C          0.104 -0.203  0.017   -0.024  0.004  0.002    0.260  0.140  0.039
 H          0.154 -0.255  0.016   -0.056  0.109 -0.488    0.053  0.096 -0.243
 I         -0.384  0.093  0.012    0.016  0.008  0.045   -0.100 -0.081  0.008
 F         -0.038 -0.068  0.040   -0.236 -0.062  0.266    0.404  0.018  0.027
 Br         0.588 -0.010 -0.034   -0.007  0.015 -0.047   -0.075  0.079  0.001
 H          0.092 -0.335  0.049    0.514 -0.167 -0.171    0.600  0.087 -0.070
 H         -0.014 -0.262 -0.072    0.173 -0.071 -0.220    0.236  0.126  0.015
 TransDip   0.004 -0.006 -0.003    0.036  0.002 -0.034    0.021  0.013 -0.011

 Mode:                 4                      5                      6
 Frequency:       310.72                 332.83                 454.98
 Force Cnst:      0.2405                 0.5875                 0.6184
 Red. Mass:       4.2281                 9.0010                 5.0702
 IR Active:          YES                    YES                    YES
 IR Intens:        1.437                  0.871                  2.867
 Raman Active:       YES                    YES                    YES
               X      Y      Z        X      Y      Z        X      Y      Z
 C         -0.019  0.343 -0.063    0.156  0.274  0.063    0.077 -0.007  0.047
 C         -0.025  0.074 -0.127    0.099  0.023 -0.013   -0.225  0.424 -0.039
 C         -0.052 -0.009 -0.205    0.114  0.105 -0.014   -0.207  0.048  0.190
 H          0.037 -0.069  0.077    0.069 -0.099  0.127   -0.337  0.530 -0.210
 I         -0.007 -0.011  0.013   -0.019 -0.012  0.009   -0.005 -0.017  0.000
 F         -0.022 -0.208 -0.048   -0.185  0.456 -0.019    0.081 -0.004 -0.051
 Br         0.031 -0.007  0.050    0.013 -0.160 -0.021    0.042 -0.046 -0.016
 H         -0.078  0.657 -0.271    0.178  0.507 -0.099    0.024 -0.101  0.121
 H          0.082  0.384  0.290    0.196  0.317  0.354    0.425 -0.106 -0.094
 TransDip  -0.004  0.038  0.006    0.020 -0.022  0.005   -0.016  0.052  0.002

 Mode:                 7                      8                      9
 Frequency:       499.33                 557.83                 850.50
 Force Cnst:      0.5314                 0.5192                 1.1907
 Red. Mass:       3.6174                 2.8318                 2.7938
 IR Active:          YES                    YES                    YES
 IR Intens:       10.865                 17.939                 41.292
 Raman Active:       YES                    YES                    YES
               X      Y      Z        X      Y      Z        X      Y      Z
 C          0.245 -0.047  0.139    0.074 -0.024 -0.051    0.163  0.076 -0.004
 C         -0.044 -0.113  0.012    0.192  0.213  0.154   -0.052 -0.085  0.162
 C         -0.092 -0.206  0.071    0.052 -0.077 -0.095   -0.052  0.239 -0.027
 H         -0.006 -0.149  0.066    0.394  0.094  0.382   -0.097 -0.062  0.121
 I          0.005  0.005  0.004   -0.010 -0.016 -0.002    0.000  0.002 -0.000
 F         -0.080 -0.014 -0.181   -0.121 -0.034  0.001   -0.068 -0.087 -0.087
 Br        -0.015  0.050 -0.003   -0.009  0.020 -0.001    0.005 -0.011  0.002
 H          0.258  0.271 -0.075   -0.396 -0.180  0.127    0.501 -0.428  0.292
 H          0.561 -0.047  0.562    0.439 -0.157 -0.344   -0.272  0.089 -0.471
 TransDip   0.038 -0.086  0.048    0.132 -0.032 -0.008   -0.012  0.191  0.077

 Mode:                10                     11                     12
 Frequency:       907.51                 941.75                 981.26
 Force Cnst:      0.7023                 1.5725                 3.6275
 Red. Mass:       1.4473                 3.0093                 6.3942
 IR Active:          YES                    YES                    YES
 IR Intens:       24.032                 47.598                 20.589
 Raman Active:       YES                    YES                    YES
               X      Y      Z        X      Y      Z        X      Y      Z
 C          0.026  0.062  0.017    0.083 -0.093 -0.197    0.012 -0.155  0.327
 C         -0.112 -0.051 -0.089   -0.119 -0.073  0.216   -0.250  0.095 -0.036
 C         -0.020 -0.031 -0.032   -0.092  0.083 -0.146    0.373  0.096 -0.360
 H          0.040 -0.469  0.489   -0.238  0.062  0.008   -0.392  0.233 -0.268
 I          0.001  0.002  0.002    0.000  0.002 -0.000   -0.000  0.000  0.001
 F          0.056  0.038  0.036    0.069  0.042  0.093   -0.059 -0.035  0.010
 Br        -0.002  0.001  0.000    0.003 -0.004 -0.001   -0.004  0.003  0.003
 H         -0.251 -0.222  0.249   -0.234  0.372 -0.475    0.002 -0.036  0.253
 H          0.392 -0.092 -0.409    0.492 -0.093  0.314    0.206 -0.206  0.287
 TransDip  -0.112 -0.110 -0.005   -0.198 -0.024 -0.095    0.117  0.047 -0.072

 Mode:                13                     14                     15
 Frequency:      1070.01                1082.63                1166.44
 Force Cnst:      0.8321                 0.9994                 1.6246
 Red. Mass:       1.2336                 1.4472                 2.0266
 IR Active:          YES                    YES                    YES
 IR Intens:       25.208                 20.786                 84.881
 Raman Active:       YES                    YES                    YES
               X      Y      Z        X      Y      Z        X      Y      Z
 C         -0.093 -0.007 -0.004   -0.129  0.052  0.000   -0.033 -0.130 -0.018
 C         -0.032  0.034  0.022    0.092 -0.056  0.006    0.024  0.057 -0.085
 C         -0.031 -0.039 -0.065    0.025  0.060  0.047    0.045  0.206  0.102
 H          0.447  0.040  0.210   -0.431  0.001 -0.278    0.144 -0.471  0.627
 I          0.000 -0.001 -0.001    0.000  0.001  0.001   -0.000  0.000  0.000
 F          0.022  0.023  0.021   -0.022 -0.025 -0.020   -0.035 -0.051 -0.036
 Br         0.000 -0.000  0.001    0.000 -0.001 -0.000    0.001 -0.004 -0.001
 H          0.824 -0.114 -0.073    0.160 -0.094  0.057   -0.024  0.213 -0.254
 H          0.166 -0.050  0.086    0.793 -0.160 -0.072    0.084 -0.086  0.387
 TransDip   0.052 -0.141 -0.057    0.080  0.107  0.059    0.057  0.257  0.134

 Mode:                16                     17                     18
 Frequency:      1232.42                1314.50                1462.23
 Force Cnst:      1.1560                 3.6845                 1.5726
 Red. Mass:       1.2917                 3.6191                 1.2483
 IR Active:          YES                    YES                    YES
 IR Intens:       53.606                 30.990                 21.171
 Raman Active:       YES                    YES                    YES
               X      Y      Z        X      Y      Z        X      Y      Z
 C          0.001  0.001  0.058   -0.023  0.076 -0.142    0.001  0.049 -0.115
 C         -0.008 -0.079 -0.040   -0.233 -0.036  0.083   -0.043  0.004  0.008
 C         -0.056  0.105  0.002    0.299 -0.068  0.215    0.058 -0.017  0.026
 H          0.769  0.353 -0.278    0.396  0.273 -0.012    0.028  0.026  0.015
 I         -0.001 -0.002 -0.001    0.000 -0.001 -0.000   -0.000 -0.000 -0.000
 F          0.005 -0.008 -0.002   -0.046 -0.032 -0.046   -0.005 -0.004 -0.004
 Br         0.001 -0.003  0.000   -0.003  0.005 -0.001   -0.000  0.001 -0.000
 H         -0.320  0.002  0.117    0.025  0.357 -0.368   -0.117 -0.593  0.355
 H          0.241 -0.057  0.056    0.141  0.008 -0.501    0.037  0.166  0.675
 TransDip  -0.232  0.033  0.008    0.146 -0.026  0.099    0.061 -0.027  0.132

 Mode:                19                     20                     21
 Frequency:      3128.89                3186.79                3223.39
 Force Cnst:      6.0825                 6.5172                 6.8383
 Red. Mass:       1.0545                 1.0892                 1.1170
 IR Active:          YES                    YES                    YES
 IR Intens:        0.955                  2.387                  0.571
 Raman Active:       YES                    YES                    YES
               X      Y      Z        X      Y      Z        X      Y      Z
 C         -0.007 -0.034  0.055    0.002  0.010  0.009   -0.019 -0.086 -0.045
 C          0.001  0.001  0.000    0.022 -0.064 -0.052    0.003 -0.008 -0.007
 C         -0.002  0.001 -0.002   -0.002  0.000 -0.001   -0.000 -0.001 -0.001
 H          0.007 -0.014 -0.014   -0.240  0.749  0.598   -0.034  0.100  0.084
 I          0.000  0.000 -0.000    0.000  0.000  0.000    0.000  0.000 -0.000
 F         -0.000  0.000 -0.000    0.000  0.000  0.000    0.000  0.000  0.000
 Br        -0.000  0.000 -0.000   -0.000  0.000  0.000   -0.000  0.000  0.000
 H         -0.081 -0.362 -0.501   -0.018 -0.066 -0.091    0.097  0.433  0.632
 H          0.164  0.753 -0.115   -0.012 -0.064  0.012    0.129  0.590 -0.103
 TransDip  -0.022 -0.021  0.008   -0.046  0.015  0.011    0.004  0.001  0.024

 STANDARD THERMODYNAMIC QUANTITIES AT   298.15 K  AND     1.00 ATM

   This Molecule has  0 Imaginary Frequencies
   Zero point vibrational energy:       33.110 kcal/mol

   Atom    1 Element C  Has Mass   12.00000
   Atom    2 Element C  Has Mass   12.00000
   Atom    3 Element C  Has Mass   12.00000
   Atom    4 Element H  Has Mass    1.00783
   Atom    5 Element I  Has Mass  126.90440
   Atom    6 Element F  Has Mass   18.99840
   Atom    7 Element Br Has Mass   78.91830
   Atom    8 Element H  Has Mass    1.00783
   Atom    9 Element H  Has Mass    1.00783
   Molecular Mass:   263.844590 amu
   Principal axes and moments of inertia in amu*Bohr^2:
                             1           2           3
    Eigenvalues --      802.81664  3094.41183  3640.14227
          X               0.99992     0.01213    -0.00222
          Y              -0.01220     0.99925    -0.03668
          Z               0.00177     0.03670     0.99932
   Rotational Symmetry Number is   1
   The Molecule is an Asymmetric Top
   Translational Enthalpy:        0.889 kcal/mol
   Rotational Enthalpy:           0.889 kcal/mol
   Vibrational Enthalpy:         35.434 kcal/mol
   gas constant (RT):             0.592 kcal/mol
   Translational Entropy:        42.610  cal/mol.K
   Rotational Entropy:           30.581  cal/mol.K
   Vibrational Entropy:          13.904  cal/mol.K

   Total Enthalpy:               37.804 kcal/mol
   Total Entropy:                87.095  cal/mol.K

 ======================================================================

 STANDARD THERMODYNAMIC QUANTITIES FOR ANHARMONIC VIBRATION -- TOSH

   Zero point vibrational energy: ************ kcal/mol

   Vibrational Enthalpy:       Infinity kcal/mol
   Vibrational Entropy:             NaN  cal/mol.K

   Total Enthalpy:             Infinity kcal/mol
   Total Entropy:                   NaN  cal/mol.K

 ======================================================================

 STANDARD THERMODYNAMIC QUANTITIES FOR ANHARMONIC VIBRATION -- VPT2

   Zero point vibrational energy: ************ kcal/mol

   Vibrational Enthalpy:       Infinity kcal/mol
   Vibrational Entropy:             NaN  cal/mol.K

   Total Enthalpy:             Infinity kcal/mol
   Total Entropy:                   NaN  cal/mol.K

 ======================================================================

Archival summary:
1\1\garfield\FREQ\ProcedureUnspecified\BasisUnspecified\1r1133\taweetha\WedOct1004:43:052018WedOct1004:43:052018\0\\#,FREQ,ProcedureUnspecified,BasisUnspecified,\\0,1\I\C,1,2.15069\H,2,1.08243,1,109.437\C,2,1.49041,1,126.406,3,143.065,0\F,4,1.36914,2,114.679,1,-141.368,0\C,4,1.49193,2,61.4028,1,110.393,0\H,6,1.08263,4,117.119,2,-108.23,0\H,6,1.08464,4,117.797,2,106.781,0\Br,4,1.92472,2,124.339,1,-0.174377,0\\\@

 Total job time:  162.96s(wall), 623.62s(cpu) 
 Wed Oct 10 04:43:05 2018

        *************************************************************
        *                                                           *
        *  Thank you very much for using Q-Chem.  Have a nice day.  *
        *                                                           *
        *************************************************************
