# Supplementary material for: Geometric and energetic data from ab initio calculations of haloethene, haloimine, halomethylenephosphine, haloiminophosphine, halodiazene, halodiphosphene and halocyclopropane
Source: Data Brief. 2019 Nov 2;27:104738. doi: 10.1016/j.dib.2019.104738 (PMC6861602; doi:10.1016/j.dib.2019.104738)
Supplement: Multimedia component 3 [file mmc3.zip › CCC/B3LYP/HICCCFCl.out]

Q-Chem Developer Version!
                  Welcome to Q-Chem
     A Quantum Leap Into The Future Of Chemistry


 Q-Chem 5.1, Q-Chem, Inc., Pleasanton, CA (2018)

 Yihan Shao,  Zhengting Gan,  E. Epifanovsky,  A. T. B. Gilbert,  M. Wormit,  
 J. Kussmann,  A. W. Lange,  A. Behn,  Jia Deng,  Xintian Feng,  D. Ghosh,  
 M. Goldey,  P. R. Horn,  L. D. Jacobson,  I. Kaliman,  T. Kus,  A. Landau,  
 Jie Liu,  E. I. Proynov,  R. M. Richard,  R. P. Steele,  E. J. Sundstrom,  
 H. L. Woodcock III,  P. M. Zimmerman,  D. Zuev,  B. Albrecht,  E. Alguire,  
 S. A. Baeppler,  D. Barton,  Z. Benda,  Y. A. Bernard,  E. J. Berquist,  
 K. B. Bravaya,  H. Burton,  D. Casanova,  Chun-Min Chang,  Yunqing Chen,  
 A. Chien,  K. D. Closser,  M. P. Coons,  S. Coriani,  S. Dasgupta,  
 A. L. Dempwolff,  M. Diedenhofen,  Hainam Do,  R. G. Edgar,  Po-Tung Fang,  
 S. Faraji,  S. Fatehi,  Qingguo Feng,  K. D. Fenk,  J. Fosso-Tande,  
 Qinghui Ge,  A. Ghysels,  G. Gidofalvi,  J. Gomes,  J. Gonthier,  A. Gunina,  
 D. Hait,  M. W. D. Hanson-Heine,  P. H. P. Harbach,  A. W. Hauser,  
 J. E. Herr,  E. G. Hohenstein,  Z. C. Holden,  Kerwin Hui,  B. C. Huynh,  
 T.-C. Jagau,  Hyunjun Ji,  B. Kaduk,  K. Khistyaev,  Jaehoon Kim,  
 P. Klunzinger,  K. Koh,  D. Kosenkov,  L. Koulias,  T. Kowalczyk,  
 C. M. Krauter,  A. Kunitsa,  Ka Un Lao,  A. Laurent,  K. V. Lawler,  
 Joonho Lee,  D. Lefrancois,  S. Lehtola,  D. S. Levine,  Yi-Pei Li,  
 You-Sheng Lin,  Fenglai Liu,  E. Livshits,  A. Luenser,  P. Manohar,  
 E. Mansoor,  S. F. Manzer,  Shan-Ping Mao,  Yuezhi Mao,  N. Mardirossian,  
 A. V. Marenich,  T. Markovich,  L. A. Martinez-Martinez,  S. A. Maurer,  
 N. J. Mayhall,  S. C. McKenzie,  J.-M. Mewes,  A. F. Morrison,  
 J. W. Mullinax,  K. Nanda,  T. S. Nguyen-Beck,  R. Olivares-Amaya,  
 J. A. Parkhill,  T. M. Perrine,  F. Plasser,  P. Pokhilko,  S. Prager,  
 A. Prociuk,  E. Ramos,  D. R. Rehn,  F. Rob,  M. Schneider,  N. Sergueev,  
 S. M. Sharada,  S. Sharma,  D. W. Small,  T. Stauch,  T. Stein,  
 Yu-Chuan Su,  A. J. W. Thom,  A. Tkatchenko,  T. Tsuchimochi,  N. M. Tubman,  
 L. Vogt,  M. L. Vidal,  O. Vydrov,  M. A. Watson,  J. Wenzel,  
 M. de Wergifosse,  T. A. Wesolowski,  A. White,  J. Witte,  A. Yamada,  
 Jun Yang,  K. Yao,  S. Yeganeh,  S. R. Yost,  Zhi-Qiang You,  A. Zech,  
 Igor Ying Zhang,  Xing Zhang,  Yan Zhao,  Ying Zhu,  B. R. Brooks,  
 G. K. L. Chan,  C. J. Cramer,  M. S. Gordon,  W. J. Hehre,  A. Klamt,  
 M. W. Schmidt,  C. D. Sherrill,  D. G. Truhlar,  A. Aspuru-Guzik,  R. Baer,  
 A. T. Bell,  N. A. Besley,  Jeng-Da Chai,  A. E. DePrince, III,  
 R. A. DiStasio Jr.,  A. Dreuw,  B. D. Dunietz,  T. R. Furlani,  
 Chao-Ping Hsu,  Yousung Jung,  Jing Kong,  D. S. Lambrecht,  WanZhen Liang,  
 C. Ochsenfeld,  V. A. Rassolov,  L. V. Slipchenko,  J. E. Subotnik,  
 T. Van Voorhis,  J. M. Herbert,  A. I. Krylov,  P. M. W. Gill,  M. Head-Gordon

 Contributors to earlier versions of Q-Chem not listed above: 
 R. D. Adamson,  B. Austin,  J. Baker,  G. J. O. Beran,  K. Brandhorst,  
 S. T. Brown,  E. F. C. Byrd,  A. K. Chakraborty,  C.-L. Cheng,  
 Siu Hung Chien,  D. M. Chipman,  D. L. Crittenden,  H. Dachsel,  
 R. J. Doerksen,  A. D. Dutoi,  L. Fusti-Molnar,  W. A. Goddard III,  
 A. Golubeva-Zadorozhnaya,  S. R. Gwaltney,  G. Hawkins,  A. Heyden,  
 S. Hirata,  G. Kedziora,  F. J. Keil,  C. Kelley,  Jihan Kim,  R. A. King,  
 R. Z. Khaliullin,  P. P. Korambath,  W. Kurlancheek,  A. M. Lee,  M. S. Lee,  
 S. V. Levchenko,  Ching Yeh Lin,  D. Liotard,  R. C. Lochan,  I. Lotan,  
 P. E. Maslen,  N. Nair,  D. P. O'Neill,  D. Neuhauser,  E. Neuscamman,  
 C. M. Oana,  R. Olson,  B. Peters,  R. Peverati,  P. A. Pieniazek,  
 Y. M. Rhee,  J. Ritchie,  M. A. Rohrdanz,  E. Rosta,  N. J. Russ,  
 H. F. Schaefer III,  N. E. Schultz,  N. Shenvi,  A. C. Simmonett,  A. Sodt,  
 D. Stuck,  K. S. Thanthiriwatte,  V. Vanovschi,  Tao Wang,  A. Warshel,  
 C. F. Williams,  Q. Wu,  X. Xu,  W. Zhang

 Please cite Q-Chem as follows:
 Y. Shao et al., Mol. Phys. 113, 184-215 (2015)
 DOI: 10.1080/00268976.2014.952696

 Q-Chem 5.1.1 for Intel X86 EM64T Linux

 Parts of Q-Chem use Armadillo 8.300.2 (Tropical Shenanigans).
 http://arma.sourceforge.net/

 Q-Chem begins on Thu Oct 11 04:39:38 2018  

Host: 
0

     Scratch files written to /scratch/taweetham/qchem3474//
Input Ideriv = 2
Curr. Ideriv = -1
Max.  Ideriv = 2

Checking the input file for inconsistencies... 	...done.

--------------------------------------------------------------
User input:
--------------------------------------------------------------
$molecule
0 1
C 
C 1 CC 
C 2 CC 1 60.0
H 2 CH 1 ANG  3 pDHA
I 2 CI 1 ANG  3 mDHA
F 3 CF 1 ANG  2 mDHA
Cl 3 CCl 1 ANG  2 pDHA
H 1 CH 2 ANG  3 pDHA
H 1 CH 2 ANG  3 mDHA

CC=1.54
CH=1.09
CF=1.35
CCl=1.77
CBr=1.94
CI=2.14
ANG=118.0
pDHA=107.9
mDHA=-107.9
$end

$rem
   job_type	optimization
   basis	6-311++g**
   method	b3lyp
   mem_total	32000
$end

--------------------------------------------------------------
 ----------------------------------------------------------------
             Standard Nuclear Orientation (Angstroms)
    I     Atom           X                Y                Z
 ----------------------------------------------------------------
    1      C       1.2456680431     1.1994495696    -1.0975630299
    2      C       0.3915317263     1.0737888800     0.1776861785
    3      C       1.7185060985     0.3011310377     0.0604732340
    4      H       0.3540478766     1.9272675209     0.8546419898
    5      I      -1.4330546518    -0.0381763912     0.0592894539
    6      F       2.7649784798     0.7218300187     0.8023680530
    7      Cl      1.6422954259    -1.4529194788    -0.1640233564
    8      H       0.8839616781     0.7165858926    -2.0053687221
    9      H       1.7758232265     2.1364393679    -1.2681080370
 ----------------------------------------------------------------
 Molecular Point Group                 C1    NOp =  1
 Largest Abelian Subgroup              C1    NOp =  1
 Nuclear Repulsion Energy =   620.5875637696 hartrees
 There are       50 alpha and       50 beta electrons
 Requested basis set is 6-311++G(d,p)
 There are 76 shells and 201 basis functions

 Total QAlloc Memory Limit  32000 MB
 Mega-Array Size       188 MB
 MEM_STATIC part       192 MB
 A cutoff of  1.0D-11 yielded   2514 shell pairs
 There are     18375 function pairs (     20268 Cartesian)
 Smallest overlap matrix eigenvalue = 5.58E-05

 Scale SEOQF with 1.000000e-01/1.000000e-01/1.000000e-01

 Standard Electronic Orientation quadrupole field applied
 Nucleus-field energy     =     0.0000000116 hartrees
 Guess from superposition of atomic densities
 Warning:  Energy on first SCF cycle will be non-variational
 SAD guess density has 100.000000 electrons

 -----------------------------------------------------------------------
  General SCF calculation program by
  Eric Jon Sundstrom, Paul Horn, Yuezhi Mao, Dmitri Zuev, Alec White,
  David Stuck, Shaama M.S., Shane Yost, Joonho Lee, David Small,
  Daniel Levine, Susi Lehtola, Hugh Burton, Evgeny Epifanovsky
 -----------------------------------------------------------------------
 Exchange:     0.2000 Hartree-Fock + 0.0800 Slater + 0.7200 B88
 Correlation:  0.1900 VWN1RPA + 0.8100 LYP
 Using SG-1 standard quadrature grid
 A restricted SCF calculation will be
 performed using DIIS
 SCF converges when DIIS error is below 1.0e-08
 ---------------------------------------
  Cycle       Energy         DIIS error
 ---------------------------------------
    1   -7596.6390170751      3.84e-02  
    2   -7595.6595124832      3.77e-03  
    3   -7595.6078640893      5.05e-03  
    4   -7595.7189336426      5.35e-04  
    5   -7595.7201397681      2.53e-04  
    6   -7595.7204376618      7.11e-05  
    7   -7595.7204600777      2.19e-05  
    8   -7595.7204621643      8.10e-06  
    9   -7595.7204624763      1.28e-06  
   10   -7595.7204624821      3.57e-07  
   11   -7595.7204624827      1.38e-07  
   12   -7595.7204624828      4.40e-08  
   13   -7595.7204624828      8.85e-09  Convergence criterion met
 ---------------------------------------
 SCF time:   CPU 50.78s  wall 50.00s 
 SCF   energy in the final basis set =    -7595.7204624828
 Total energy in the final basis set =    -7595.7204624828

 --------------------------------------------------------------

                    Orbital Energies (a.u.)
 --------------------------------------------------------------

 Alpha MOs
 -- Occupied --
*******-176.307-165.711-165.708-165.708-101.571 -35.803 -31.297
-31.290 -31.290 -24.718 -22.947 -22.946 -22.946 -22.941 -22.941
-10.347 -10.259 -10.223  -9.485  -7.250  -7.240  -7.239  -6.353
 -4.765  -4.750  -4.750  -2.031  -2.026  -2.026  -2.013  -2.013
 -1.260  -0.918  -0.843  -0.690  -0.643  -0.606  -0.560  -0.523
 -0.496  -0.457  -0.443  -0.398  -0.371  -0.358  -0.341  -0.300
 -0.271  -0.267
 -- Virtual --
 -0.064  -0.015   0.005   0.012   0.022   0.028   0.049   0.063
  0.064   0.076   0.079   0.091   0.098   0.107   0.112   0.121
  0.125   0.131   0.137   0.144   0.155   0.162   0.185   0.195
  0.207   0.231   0.244   0.249   0.256   0.266   0.279   0.305
  0.340   0.358   0.372   0.394   0.410   0.422   0.432   0.436
  0.455   0.474   0.482   0.498   0.523   0.537   0.560   0.574
  0.589   0.601   0.631   0.647   0.662   0.673   0.712   0.730
  0.774   0.842   0.862   0.894   0.936   0.970   0.990   1.058
  1.097   1.238   1.258   1.295   1.337   1.345   1.355   1.406
  1.412   1.429   1.472   1.493   1.513   1.529   1.572   1.623
  1.689   1.727   1.761   1.808   1.834   1.880   1.931   1.979
  2.039   2.093   2.140   2.169   2.201   2.284   2.312   2.443
  2.510   2.522   2.566   2.679   2.682   2.753   2.786   2.814
  2.985   3.041   3.198   3.362   3.678   3.762   3.796   3.799
  3.978   3.986   4.002   4.032   4.074   4.107   4.221   4.263
  4.430   4.837   6.027   6.052   6.100   6.329   6.371   6.657
  9.730  23.527  23.710  23.821  25.858  25.974  26.414  27.875
 28.363  28.383  28.396  28.543  28.554  28.583  28.604  28.697
 66.750 127.902 127.918 127.947 151.670 215.7151901.833
 --------------------------------------------------------------

          Ground-State Mulliken Net Atomic Charges

     Atom                 Charge (a.u.)
  ----------------------------------------
      1 C                    -0.440418
      2 C                    -0.275152
      3 C                    -0.075251
      4 H                     0.239025
      5 I                     0.084476
      6 F                    -0.047550
      7 Cl                    0.179446
      8 H                     0.146758
      9 H                     0.188667
  ----------------------------------------
  Sum of atomic charges =     0.000000

 -----------------------------------------------------------------
                    Cartesian Multipole Moments
 -----------------------------------------------------------------
    Charge (ESU x 10^10)
                 0.0000
    Dipole Moment (Debye)
         X      -0.2469      Y       1.5694      Z      -1.0514
       Tot       1.9051
    Quadrupole Moments (Debye-Ang)
        XX     -68.5207     XY       3.3302     YY     -61.0312
        XZ      -2.3250     YZ      -0.3971     ZZ     -63.7743
    Octopole Moments (Debye-Ang^2)
       XXX     -62.5309    XXY      -4.8729    XYY     -10.4249
       YYY       0.4470    XXZ      -3.5767    XYZ      -3.5260
       YYZ       2.0382    XZZ     -12.3852    YZZ       1.8457
       ZZZ       3.9906
    Hexadecapole Moments (Debye-Ang^3)
      XXXX   -1059.5260   XXXY      20.3124   XXYY    -230.4823
      XYYY      15.2322   YYYY    -342.1749   XXXZ      -1.7605
      XXYZ      -6.1018   XYYZ      -2.0656   YYYZ       8.1620
      XXZZ    -206.1847   XYZZ       6.0182   YYZZ     -87.0187
      XZZZ       7.8624   YZZZ       3.2967   ZZZZ    -161.3957
 -----------------------------------------------------------------
 Calculating analytic gradient of the SCF energy
 Gradient of SCF Energy
            1           2           3           4           5           6
    1  -0.0040867  -0.0212507   0.0312827   0.0003506   0.0087697  -0.0013857
    2   0.0097390   0.0075061  -0.0199109   0.0054400  -0.0054257   0.0024434
    3  -0.0146183   0.0094245   0.0241846   0.0017833  -0.0059605  -0.0029081
            7           8           9
    1  -0.0122593  -0.0025538   0.0011331
    2  -0.0019622  -0.0003210   0.0024914
    3  -0.0036024  -0.0047783  -0.0035248
 Max gradient component =       3.128E-02
 RMS gradient           =       1.104E-02
 Gradient time:  CPU 14.22 s  wall 14.22 s
 Geometry Optimization Parameters
   NAtoms,    NIC,     NZ,  NCons,   NDum,   NFix, NCnnct, MaxDiis
        9      69       9       0       0       0       0       0


** GEOMETRY OPTIMIZATION IN DELOCALIZED INTERNAL COORDINATES **
   Searching for a Minimum

   Optimization Cycle:   1

                       Coordinates (Angstroms)
     ATOM                X               Y               Z
      1  C         1.2456680431    1.1994495696   -1.0975630299
      2  C         0.3915317263    1.0737888800    0.1776861785
      3  C         1.7185060985    0.3011310377    0.0604732340
      4  H         0.3540478766    1.9272675209    0.8546419898
      5  I        -1.4330546518   -0.0381763912    0.0592894539
      6  F         2.7649784798    0.7218300187    0.8023680530
      7  Cl        1.6422954259   -1.4529194788   -0.1640233564
      8  H         0.8839616781    0.7165858926   -2.0053687221
      9  H         1.7758232265    2.1364393679   -1.2681080370
   Point Group: c1    Number of degrees of freedom:    21


   Energy is  -7595.720462483


 Attempting to Generate Delocalized Internal Coordinates

 21 Hessian modes will be used to form the next step
  Hessian Eigenvalues:
     0.016341    0.020947    0.023307    0.030304    0.030782    0.032544
     0.083421    0.087153    0.090379    0.107532    0.108095    0.134223
     0.138421    0.253751    0.264506    0.285189    0.286300    0.348126
     0.348126    0.348126    0.550214

 Minimum Search - Taking Simple RFO Step
 Searching for Lamda that Minimizes Along All modes
 Value Taken    Lamda =  -0.01033880
 Calculated Step too Large.  Step scaled by  0.990580
 Step Taken.  Stepsize is  0.300000

                             Maximum     Tolerance    Cnvgd?
         Gradient           0.024793      0.000300      NO
         Displacement       0.206128      0.001200      NO
         Energy change     *********      0.000001      NO


 New Cartesian Coordinates Obtained by Inverse Iteration

 Displacement from previous Coordinates is:  0.458830
 ----------------------------------------------------------------
             Standard Nuclear Orientation (Angstroms)
    I     Atom           X                Y                Z
 ----------------------------------------------------------------
    1      C       1.2404693207     1.1750183958    -1.0957419252
    2      C       0.3836799242     1.0497896466     0.1631112378
    3      C       1.6974751741     0.3011573311     0.0383304515
    4      H       0.3750706023     1.8881005233     0.8472426390
    5      I      -1.5410189715     0.0722615357     0.1044734181
    6      F       2.7166259555     0.7423172907     0.8089835259
    7      Cl      1.7867254615    -1.4447303831    -0.2045021509
    8      H       0.9133759374     0.6901048703    -2.0065649005
    9      H       1.7713544987     2.1113772070    -1.2359365321
 ----------------------------------------------------------------
 Molecular Point Group                 C1    NOp =  1
 Largest Abelian Subgroup              C1    NOp =  1
 Nuclear Repulsion Energy =   608.1238535054 hartrees
 There are       50 alpha and       50 beta electrons
 Applying Cartesian multipole field
    Component          Value
    ---------          -----
     (2,0,0)        1.00000E-11
     (0,2,0)        2.00000E-11
     (0,0,2)       -3.00000E-11
 Nucleus-field energy     =     0.0000000123 hartrees
 Requested basis set is 6-311++G(d,p)
 There are 76 shells and 201 basis functions
 A cutoff of  1.0D-11 yielded   2500 shell pairs
 There are     18203 function pairs (     20050 Cartesian)
 Smallest overlap matrix eigenvalue = 4.81E-05
 Guess MOs from SCF MO coefficient file

 -----------------------------------------------------------------------
  General SCF calculation program by
  Eric Jon Sundstrom, Paul Horn, Yuezhi Mao, Dmitri Zuev, Alec White,
  David Stuck, Shaama M.S., Shane Yost, Joonho Lee, David Small,
  Daniel Levine, Susi Lehtola, Hugh Burton, Evgeny Epifanovsky
 -----------------------------------------------------------------------
 Exchange:     0.2000 Hartree-Fock + 0.0800 Slater + 0.7200 B88
 Correlation:  0.1900 VWN1RPA + 0.8100 LYP
 Using SG-1 standard quadrature grid
 A restricted SCF calculation will be
 performed using DIIS
 SCF converges when DIIS error is below 1.0e-08
 ---------------------------------------
  Cycle       Energy         DIIS error
 ---------------------------------------
    1   -7595.7192355813      8.97e-04  
    2   -7595.7256489537      2.61e-04  
    3   -7595.7257305569      2.49e-04  
    4   -7595.7259771169      6.29e-05  
    5   -7595.7259927081      1.27e-05  
    6   -7595.7259932933      5.91e-06  
    7   -7595.7259934580      1.56e-06  
    8   -7595.7259934699      5.00e-07  
    9   -7595.7259934708      1.04e-07  
   10   -7595.7259934709      4.62e-08  
   11   -7595.7259934710      9.11e-09  Convergence criterion met
 ---------------------------------------
 SCF time:   CPU 44.27s  wall 44.00s 
 SCF   energy in the final basis set =    -7595.7259934710
 Total energy in the final basis set =    -7595.7259934710

 --------------------------------------------------------------

                    Orbital Energies (a.u.)
 --------------------------------------------------------------

 Alpha MOs
 -- Occupied --
*******-176.309-165.713-165.710-165.710-101.571 -35.805 -31.298
-31.292 -31.292 -24.713 -22.949 -22.947 -22.947 -22.943 -22.943
-10.344 -10.258 -10.221  -9.485  -7.250  -7.240  -7.240  -6.354
 -4.767  -4.752  -4.752  -2.032  -2.028  -2.028  -2.015  -2.015
 -1.258  -0.925  -0.849  -0.691  -0.643  -0.608  -0.562  -0.524
 -0.495  -0.457  -0.445  -0.397  -0.370  -0.358  -0.339  -0.304
 -0.274  -0.270
 -- Virtual --
 -0.069  -0.015   0.005   0.014   0.022   0.029   0.051   0.064
  0.065   0.077   0.079   0.093   0.096   0.109   0.111   0.122
  0.131   0.133   0.139   0.144   0.154   0.160   0.189   0.197
  0.209   0.229   0.241   0.252   0.263   0.274   0.280   0.306
  0.339   0.358   0.375   0.397   0.414   0.420   0.436   0.439
  0.456   0.470   0.476   0.497   0.523   0.535   0.564   0.579
  0.598   0.602   0.631   0.647   0.666   0.673   0.698   0.719
  0.767   0.844   0.861   0.896   0.936   0.971   0.994   1.063
  1.103   1.231   1.261   1.311   1.326   1.346   1.355   1.402
  1.424   1.430   1.474   1.498   1.516   1.522   1.567   1.637
  1.690   1.730   1.773   1.814   1.844   1.891   1.942   1.996
  2.061   2.114   2.158   2.176   2.201   2.287   2.305   2.456
  2.494   2.536   2.576   2.684   2.696   2.772   2.795   2.826
  3.005   3.052   3.232   3.390   3.689   3.767   3.805   3.807
  3.974   3.995   3.996   4.051   4.062   4.106   4.245   4.253
  4.423   4.854   6.024   6.044   6.091   6.335   6.376   6.666
  9.733  23.560  23.734  23.853  25.853  25.939  26.404  27.867
 28.360  28.376  28.389  28.540  28.549  28.577  28.600  28.690
 66.756 127.900 127.911 127.941 151.663 215.7191901.825
 --------------------------------------------------------------

          Ground-State Mulliken Net Atomic Charges

     Atom                 Charge (a.u.)
  ----------------------------------------
      1 C                    -0.425354
      2 C                    -0.272365
      3 C                    -0.076549
      4 H                     0.229992
      5 I                     0.078973
      6 F                    -0.051730
      7 Cl                    0.181247
      8 H                     0.147740
      9 H                     0.188047
  ----------------------------------------
  Sum of atomic charges =     0.000000

 -----------------------------------------------------------------
                    Cartesian Multipole Moments
 -----------------------------------------------------------------
    Charge (ESU x 10^10)
                 0.0000
    Dipole Moment (Debye)
         X      -0.2951      Y       1.5716      Z      -1.1080
       Tot       1.9454
    Quadrupole Moments (Debye-Ang)
        XX     -68.0683     XY       3.0060     YY     -61.4580
        XZ      -2.5601     YZ      -0.4822     ZZ     -63.7168
    Octopole Moments (Debye-Ang^2)
       XXX     -59.5236    XXY      -8.0886    XYY      -7.5513
       YYY      -8.6540    XXZ      -4.1486    XYZ      -3.2900
       YYZ       1.4282    XZZ     -10.6069    YZZ      -1.4499
       ZZZ       1.7485
    Hexadecapole Moments (Debye-Ang^3)
      XXXX   -1130.9696   XXXY      40.5907   XXYY    -242.9337
      XYYY      34.6702   YYYY    -339.2653   XXXZ       7.5636
      XXYZ      -7.6852   XYYZ       1.3797   YYYZ       4.7406
      XXZZ    -220.1379   XYZZ      13.2769   YYZZ     -87.0496
      XZZZ      18.6229   YZZZ      -0.2973   ZZZZ    -162.6758
 -----------------------------------------------------------------
 Calculating analytic gradient of the SCF energy
 Gradient of SCF Energy
            1           2           3           4           5           6
    1  -0.0038461  -0.0074589   0.0170605  -0.0003610  -0.0016708  -0.0045922
    2  -0.0008620   0.0079383  -0.0051428   0.0007750  -0.0006181  -0.0023850
    3  -0.0068289   0.0053740   0.0117267  -0.0006601  -0.0018486  -0.0044705
            7           8           9
    1  -0.0002244   0.0003125   0.0007803
    2  -0.0002494   0.0009859  -0.0004420
    3  -0.0026223  -0.0007103   0.0000401
 Max gradient component =       1.706E-02
 RMS gradient           =       5.195E-03
 Gradient time:  CPU 14.09 s  wall 14.10 s
 Geometry Optimization Parameters
   NAtoms,    NIC,     NZ,  NCons,   NDum,   NFix, NCnnct, MaxDiis
        9      69       9       0       0       0       0       0

 Cartesian Hessian Update
 Hessian Updated using BFGS Update


** GEOMETRY OPTIMIZATION IN DELOCALIZED INTERNAL COORDINATES **
   Searching for a Minimum

   Optimization Cycle:   2

                       Coordinates (Angstroms)
     ATOM                X               Y               Z
      1  C         1.2404693207    1.1750183958   -1.0957419252
      2  C         0.3836799242    1.0497896466    0.1631112378
      3  C         1.6974751741    0.3011573311    0.0383304515
      4  H         0.3750706023    1.8881005233    0.8472426390
      5  I        -1.5410189715    0.0722615357    0.1044734181
      6  F         2.7166259555    0.7423172907    0.8089835259
      7  Cl        1.7867254615   -1.4447303831   -0.2045021509
      8  H         0.9133759374    0.6901048703   -2.0065649005
      9  H         1.7713544987    2.1113772070   -1.2359365321
   Point Group: c1    Number of degrees of freedom:    21


   Energy is  -7595.725993471

 Hessian Updated using BFGS Update

 20 Hessian modes will be used to form the next step
  Hessian Eigenvalues:
     0.016286    0.021032    0.023203    0.029884    0.030977    0.037404
     0.085655    0.086302    0.089679    0.105869    0.110272    0.125011
     0.134799    0.245601    0.267630    0.271482    0.286529    0.348122
     0.349471    0.554322

 Minimum Search - Taking Simple RFO Step
 Searching for Lamda that Minimizes Along All modes
 Value Taken    Lamda =  -0.00158104
 Step Taken.  Stepsize is  0.153469

                             Maximum     Tolerance    Cnvgd?
         Gradient           0.008389      0.000300      NO
         Displacement       0.087874      0.001200      NO
         Energy change     -0.005531      0.000001      NO


 New Cartesian Coordinates Obtained by Inverse Iteration

 Displacement from previous Coordinates is:  0.157012
 ----------------------------------------------------------------
             Standard Nuclear Orientation (Angstroms)
    I     Atom           X                Y                Z
 ----------------------------------------------------------------
    1      C       1.2483298688     1.1822751254    -1.1066488567
    2      C       0.3907056671     1.0402198078     0.1411503282
    3      C       1.6839086324     0.3081423985     0.0135711803
    4      H       0.3941667245     1.8580591035     0.8475172229
    5      I      -1.5283114760     0.0663393516     0.1347013295
    6      F       2.6877587048     0.7474782101     0.8178078497
    7      Cl      1.7668313470    -1.4426187445    -0.1781885467
    8      H       0.9297418394     0.7003785182    -2.0205229690
    9      H       1.7706265949     2.1251226467    -1.2299917746
 ----------------------------------------------------------------
 Molecular Point Group                 C1    NOp =  1
 Largest Abelian Subgroup              C1    NOp =  1
 Nuclear Repulsion Energy =   611.0335272350 hartrees
 There are       50 alpha and       50 beta electrons
 Applying Cartesian multipole field
    Component          Value
    ---------          -----
     (2,0,0)        1.00000E-11
     (0,2,0)        2.00000E-11
     (0,0,2)       -3.00000E-11
 Nucleus-field energy     =     0.0000000121 hartrees
 Requested basis set is 6-311++G(d,p)
 There are 76 shells and 201 basis functions
 A cutoff of  1.0D-11 yielded   2502 shell pairs
 There are     18210 function pairs (     20057 Cartesian)
 Smallest overlap matrix eigenvalue = 4.39E-05
 Guess MOs from SCF MO coefficient file

 -----------------------------------------------------------------------
  General SCF calculation program by
  Eric Jon Sundstrom, Paul Horn, Yuezhi Mao, Dmitri Zuev, Alec White,
  David Stuck, Shaama M.S., Shane Yost, Joonho Lee, David Small,
  Daniel Levine, Susi Lehtola, Hugh Burton, Evgeny Epifanovsky
 -----------------------------------------------------------------------
 Exchange:     0.2000 Hartree-Fock + 0.0800 Slater + 0.7200 B88
 Correlation:  0.1900 VWN1RPA + 0.8100 LYP
 Using SG-1 standard quadrature grid
 A restricted SCF calculation will be
 performed using DIIS
 SCF converges when DIIS error is below 1.0e-08
 ---------------------------------------
  Cycle       Energy         DIIS error
 ---------------------------------------
    1   -7595.7253263929      4.46e-04  
    2   -7595.7265826041      1.55e-04  
    3   -7595.7265194898      1.98e-04  
    4   -7595.7266887599      2.73e-05  
    5   -7595.7266924876      6.67e-06  
    6   -7595.7266926511      2.95e-06  
    7   -7595.7266926893      6.35e-07  
    8   -7595.7266926912      1.59e-07  
    9   -7595.7266926912      5.36e-08  
   10   -7595.7266926913      1.29e-08  
   11   -7595.7266926912      5.53e-09  Convergence criterion met
 ---------------------------------------
 SCF time:   CPU 44.45s  wall 45.00s 
 SCF   energy in the final basis set =    -7595.7266926912
 Total energy in the final basis set =    -7595.7266926912

 --------------------------------------------------------------

                    Orbital Energies (a.u.)
 --------------------------------------------------------------

 Alpha MOs
 -- Occupied --
*******-176.309-165.713-165.710-165.710-101.570 -35.805 -31.298
-31.292 -31.292 -24.710 -22.949 -22.947 -22.947 -22.943 -22.943
-10.342 -10.255 -10.222  -9.485  -7.250  -7.240  -7.239  -6.354
 -4.767  -4.752  -4.752  -2.033  -2.028  -2.028  -2.015  -2.015
 -1.253  -0.931  -0.851  -0.693  -0.643  -0.607  -0.564  -0.524
 -0.492  -0.457  -0.445  -0.399  -0.371  -0.358  -0.339  -0.307
 -0.274  -0.270
 -- Virtual --
 -0.068  -0.015   0.005   0.015   0.022   0.029   0.052   0.064
  0.065   0.077   0.079   0.093   0.097   0.110   0.111   0.121
  0.131   0.133   0.140   0.144   0.156   0.161   0.188   0.198
  0.209   0.228   0.241   0.253   0.267   0.280   0.283   0.308
  0.338   0.360   0.375   0.398   0.416   0.421   0.436   0.441
  0.454   0.473   0.476   0.497   0.526   0.537   0.564   0.583
  0.601   0.603   0.633   0.648   0.667   0.674   0.700   0.719
  0.766   0.847   0.860   0.897   0.939   0.971   1.001   1.064
  1.105   1.225   1.264   1.314   1.332   1.350   1.355   1.405
  1.422   1.439   1.485   1.497   1.515   1.524   1.565   1.645
  1.694   1.728   1.781   1.816   1.855   1.898   1.953   1.999
  2.067   2.129   2.165   2.182   2.197   2.289   2.307   2.459
  2.499   2.541   2.575   2.687   2.703   2.782   2.807   2.837
  3.004   3.062   3.263   3.407   3.689   3.771   3.801   3.813
  3.973   3.994   3.997   4.057   4.064   4.108   4.249   4.258
  4.425   4.860   6.025   6.044   6.092   6.339   6.379   6.667
  9.735  23.577  23.768  23.868  25.855  25.939  26.407  27.867
 28.361  28.377  28.390  28.540  28.549  28.578  28.601  28.692
 66.761 127.900 127.912 127.941 151.663 215.7211901.825
 --------------------------------------------------------------

          Ground-State Mulliken Net Atomic Charges

     Atom                 Charge (a.u.)
  ----------------------------------------
      1 C                    -0.440900
      2 C                    -0.281460
      3 C                    -0.048085
      4 H                     0.231429
      5 I                     0.081493
      6 F                    -0.060832
      7 Cl                    0.181626
      8 H                     0.149133
      9 H                     0.187596
  ----------------------------------------
  Sum of atomic charges =     0.000000

 -----------------------------------------------------------------
                    Cartesian Multipole Moments
 -----------------------------------------------------------------
    Charge (ESU x 10^10)
                 0.0000
    Dipole Moment (Debye)
         X      -0.3138      Y       1.5589      Z      -1.1702
       Tot       1.9743
    Quadrupole Moments (Debye-Ang)
        XX     -68.0983     XY       3.0293     YY     -61.4231
        XZ      -2.7884     YZ      -0.6648     ZZ     -63.6396
    Octopole Moments (Debye-Ang^2)
       XXX     -59.5757    XXY      -7.9582    XYY      -7.4274
       YYY      -8.4353    XXZ      -4.9985    XYZ      -3.3856
       YYZ       0.4955    XZZ     -10.6268    YZZ      -1.2467
       ZZZ      -1.3009
    Hexadecapole Moments (Debye-Ang^3)
      XXXX   -1114.2571   XXXY      37.8923   XXYY    -239.8197
      XYYY      32.5188   YYYY    -338.2437   XXXZ       8.8466
      XXYZ      -7.7505   XYYZ       2.5715   YYYZ       5.5178
      XXZZ    -217.4514   XYZZ      12.5284   YYZZ     -87.2671
      XZZZ      21.3688   YZZZ       1.6178   ZZZZ    -163.7417
 -----------------------------------------------------------------
 Calculating analytic gradient of the SCF energy
 Gradient of SCF Energy
            1           2           3           4           5           6
    1  -0.0022016   0.0020940   0.0046231   0.0000253  -0.0000668  -0.0042555
    2  -0.0037853   0.0024118   0.0036335  -0.0011299   0.0001618  -0.0021843
    3   0.0011393  -0.0004940  -0.0008733  -0.0000112   0.0000032  -0.0017571
            7           8           9
    1  -0.0010923   0.0006844   0.0001895
    2   0.0003582   0.0006494  -0.0001152
    3   0.0005167   0.0006220   0.0008544
 Max gradient component =       4.623E-03
 RMS gradient           =       1.897E-03
 Gradient time:  CPU 14.13 s  wall 14.13 s
 Geometry Optimization Parameters
   NAtoms,    NIC,     NZ,  NCons,   NDum,   NFix, NCnnct, MaxDiis
        9      69       9       0       0       0       0       0

 Cartesian Hessian Update
 Hessian Updated using BFGS Update


** GEOMETRY OPTIMIZATION IN DELOCALIZED INTERNAL COORDINATES **
   Searching for a Minimum

   Optimization Cycle:   3

                       Coordinates (Angstroms)
     ATOM                X               Y               Z
      1  C         1.2483298688    1.1822751254   -1.1066488567
      2  C         0.3907056671    1.0402198078    0.1411503282
      3  C         1.6839086324    0.3081423985    0.0135711803
      4  H         0.3941667245    1.8580591035    0.8475172229
      5  I        -1.5283114760    0.0663393516    0.1347013295
      6  F         2.6877587048    0.7474782101    0.8178078497
      7  Cl        1.7668313470   -1.4426187445   -0.1781885467
      8  H         0.9297418394    0.7003785182   -2.0205229690
      9  H         1.7706265949    2.1251226467   -1.2299917746
   Point Group: c1    Number of degrees of freedom:    21


   Energy is  -7595.726692691

 Hessian Updated using BFGS Update

 21 Hessian modes will be used to form the next step
  Hessian Eigenvalues:
     0.016507    0.020988    0.023503    0.030417    0.033117    0.042618
     0.076925    0.086614    0.090129    0.104571    0.110010    0.123117
     0.134694    0.258094    0.265321    0.280064    0.286706    0.348126
     0.348339    0.349762    0.535438

 Minimum Search - Taking Simple RFO Step
 Searching for Lamda that Minimizes Along All modes
 Value Taken    Lamda =  -0.00018169
 Step Taken.  Stepsize is  0.050879

                             Maximum     Tolerance    Cnvgd?
         Gradient           0.003151      0.000300      NO
         Displacement       0.023139      0.001200      NO
         Energy change     -0.000699      0.000001      NO


 New Cartesian Coordinates Obtained by Inverse Iteration

 Displacement from previous Coordinates is:  0.037066
 ----------------------------------------------------------------
             Standard Nuclear Orientation (Angstroms)
    I     Atom           X                Y                Z
 ----------------------------------------------------------------
    1      C       1.2497164477     1.1823824833    -1.1035308592
    2      C       0.3873312142     1.0377104597     0.1432980898
    3      C       1.6799526430     0.3049667937     0.0196649378
    4      H       0.3894116871     1.8618842206     0.8442597121
    5      I      -1.5333609140     0.0703556972     0.1322471372
    6      F       2.6965030215     0.7488906576     0.8133848494
    7      Cl      1.7737896284    -1.4449203054    -0.1827273533
    8      H       0.9277031134     0.6994645638    -2.0172795061
    9      H       1.7727110616     2.1246618470    -1.2299212441
 ----------------------------------------------------------------
 Molecular Point Group                 C1    NOp =  1
 Largest Abelian Subgroup              C1    NOp =  1
 Nuclear Repulsion Energy =   610.1101534602 hartrees
 There are       50 alpha and       50 beta electrons
 Applying Cartesian multipole field
    Component          Value
    ---------          -----
     (2,0,0)        1.00000E-11
     (0,2,0)        2.00000E-11
     (0,0,2)       -3.00000E-11
 Nucleus-field energy     =     0.0000000122 hartrees
 Requested basis set is 6-311++G(d,p)
 There are 76 shells and 201 basis functions
 A cutoff of  1.0D-11 yielded   2503 shell pairs
 There are     18213 function pairs (     20060 Cartesian)
 Smallest overlap matrix eigenvalue = 4.40E-05
 Guess MOs from SCF MO coefficient file

 -----------------------------------------------------------------------
  General SCF calculation program by
  Eric Jon Sundstrom, Paul Horn, Yuezhi Mao, Dmitri Zuev, Alec White,
  David Stuck, Shaama M.S., Shane Yost, Joonho Lee, David Small,
  Daniel Levine, Susi Lehtola, Hugh Burton, Evgeny Epifanovsky
 -----------------------------------------------------------------------
 Exchange:     0.2000 Hartree-Fock + 0.0800 Slater + 0.7200 B88
 Correlation:  0.1900 VWN1RPA + 0.8100 LYP
 Using SG-1 standard quadrature grid
 A restricted SCF calculation will be
 performed using DIIS
 SCF converges when DIIS error is below 1.0e-08
 ---------------------------------------
  Cycle       Energy         DIIS error
 ---------------------------------------
    1   -7595.7266599877      1.36e-04  
    2   -7595.7267878200      2.45e-05  
    3   -7595.7267880641      2.44e-05  
    4   -7595.7267906500      6.77e-06  
    5   -7595.7267908722      1.80e-06  
    6   -7595.7267908843      7.27e-07  
    7   -7595.7267908864      2.00e-07  
    8   -7595.7267908865      4.00e-08  
    9   -7595.7267908865      1.02e-08  
   10   -7595.7267908867      3.70e-09  Convergence criterion met
 ---------------------------------------
 SCF time:   CPU 40.38s  wall 40.00s 
 SCF   energy in the final basis set =    -7595.7267908867
 Total energy in the final basis set =    -7595.7267908867

 --------------------------------------------------------------

                    Orbital Energies (a.u.)
 --------------------------------------------------------------

 Alpha MOs
 -- Occupied --
*******-176.309-165.713-165.711-165.711-101.571 -35.806 -31.299
-31.293 -31.293 -24.709 -22.949 -22.948 -22.948 -22.944 -22.944
-10.342 -10.256 -10.222  -9.485  -7.250  -7.240  -7.240  -6.355
 -4.768  -4.752  -4.752  -2.033  -2.029  -2.028  -2.015  -2.015
 -1.250  -0.931  -0.851  -0.693  -0.643  -0.607  -0.563  -0.523
 -0.490  -0.456  -0.444  -0.399  -0.371  -0.358  -0.339  -0.307
 -0.275  -0.271
 -- Virtual --
 -0.069  -0.015   0.005   0.014   0.022   0.029   0.052   0.064
  0.065   0.077   0.079   0.093   0.096   0.109   0.111   0.121
  0.132   0.133   0.140   0.144   0.156   0.161   0.188   0.198
  0.209   0.227   0.241   0.253   0.266   0.280   0.282   0.308
  0.338   0.359   0.376   0.398   0.416   0.420   0.437   0.441
  0.455   0.472   0.476   0.497   0.525   0.536   0.565   0.583
  0.600   0.603   0.632   0.647   0.667   0.674   0.700   0.719
  0.766   0.846   0.860   0.897   0.938   0.971   0.999   1.063
  1.104   1.226   1.265   1.314   1.331   1.349   1.356   1.405
  1.423   1.437   1.482   1.498   1.516   1.523   1.565   1.644
  1.695   1.729   1.778   1.817   1.853   1.895   1.953   1.998
  2.067   2.127   2.164   2.182   2.196   2.288   2.306   2.459
  2.496   2.539   2.574   2.687   2.702   2.777   2.806   2.836
  3.003   3.059   3.261   3.406   3.687   3.771   3.796   3.813
  3.973   3.992   3.995   4.052   4.063   4.107   4.248   4.257
  4.425   4.856   6.024   6.044   6.091   6.340   6.379   6.661
  9.734  23.573  23.766  23.864  25.854  25.936  26.406  27.867
 28.360  28.376  28.390  28.539  28.549  28.577  28.600  28.691
 66.761 127.900 127.912 127.941 151.662 215.7201901.825
 --------------------------------------------------------------

          Ground-State Mulliken Net Atomic Charges

     Atom                 Charge (a.u.)
  ----------------------------------------
      1 C                    -0.437442
      2 C                    -0.281276
      3 C                    -0.051133
      4 H                     0.230254
      5 I                     0.082699
      6 F                    -0.063507
      7 Cl                    0.183438
      8 H                     0.148111
      9 H                     0.188856
  ----------------------------------------
  Sum of atomic charges =     0.000000

 -----------------------------------------------------------------
                    Cartesian Multipole Moments
 -----------------------------------------------------------------
    Charge (ESU x 10^10)
                 0.0000
    Dipole Moment (Debye)
         X      -0.3637      Y       1.5473      Z      -1.1624
       Tot       1.9692
    Quadrupole Moments (Debye-Ang)
        XX     -68.1805     XY       2.9601     YY     -61.4139
        XZ      -2.7904     YZ      -0.6548     ZZ     -63.6741
    Octopole Moments (Debye-Ang^2)
       XXX     -60.0171    XXY      -8.1765    XYY      -7.3517
       YYY      -8.6006    XXZ      -4.9837    XYZ      -3.3972
       YYZ       0.5230    XZZ     -10.6402    YZZ      -1.3567
       ZZZ      -0.9836
    Hexadecapole Moments (Debye-Ang^3)
      XXXX   -1120.5127   XXXY      38.4376   XXYY    -240.7353
      XYYY      33.3817   YYYY    -338.5573   XXXZ       8.6698
      XXYZ      -7.8688   XYYZ       2.3725   YYYZ       5.2589
      XXZZ    -218.3882   XYZZ      12.8518   YYZZ     -87.2541
      XZZZ      21.3154   YZZZ       1.2189   ZZZZ    -163.5267
 -----------------------------------------------------------------
 Calculating analytic gradient of the SCF energy
 Gradient of SCF Energy
            1           2           3           4           5           6
    1  -0.0004889   0.0008239   0.0007649   0.0000021  -0.0000955  -0.0009678
    2  -0.0014018   0.0003679   0.0015380  -0.0000776   0.0004437  -0.0009198
    3   0.0010600  -0.0009516   0.0010851   0.0000031  -0.0000085  -0.0012746
            7           8           9
    1  -0.0004653   0.0001308   0.0002957
    2  -0.0003370   0.0002871   0.0000993
    3  -0.0001526  -0.0000149   0.0002540
 Max gradient component =       1.538E-03
 RMS gradient           =       7.047E-04
 Gradient time:  CPU 14.13 s  wall 14.13 s
 Geometry Optimization Parameters
   NAtoms,    NIC,     NZ,  NCons,   NDum,   NFix, NCnnct, MaxDiis
        9      69       9       0       0       0       0       0

 Cartesian Hessian Update
 Hessian Updated using BFGS Update


** GEOMETRY OPTIMIZATION IN DELOCALIZED INTERNAL COORDINATES **
   Searching for a Minimum

   Optimization Cycle:   4

                       Coordinates (Angstroms)
     ATOM                X               Y               Z
      1  C         1.2497164477    1.1823824833   -1.1035308592
      2  C         0.3873312142    1.0377104597    0.1432980898
      3  C         1.6799526430    0.3049667937    0.0196649378
      4  H         0.3894116871    1.8618842206    0.8442597121
      5  I        -1.5333609140    0.0703556972    0.1322471372
      6  F         2.6965030215    0.7488906576    0.8133848494
      7  Cl        1.7737896284   -1.4449203054   -0.1827273533
      8  H         0.9277031134    0.6994645638   -2.0172795061
      9  H         1.7727110616    2.1246618470   -1.2299212441
   Point Group: c1    Number of degrees of freedom:    21


   Energy is  -7595.726790887

 Hessian Updated using BFGS Update

 21 Hessian modes will be used to form the next step
  Hessian Eigenvalues:
     0.016325    0.021030    0.023544    0.030405    0.034682    0.048826
     0.074030    0.086876    0.090164    0.105041    0.110420    0.123053
     0.134676    0.242381    0.262356    0.272723    0.288724    0.346358
     0.348131    0.350198    0.466999

 Minimum Search - Taking Simple RFO Step
 Searching for Lamda that Minimizes Along All modes
 Value Taken    Lamda =  -0.00002489
 Step Taken.  Stepsize is  0.019543

                             Maximum     Tolerance    Cnvgd?
         Gradient           0.000873      0.000300      NO
         Displacement       0.010654      0.001200      NO
         Energy change     -0.000098      0.000001      NO


 New Cartesian Coordinates Obtained by Inverse Iteration

 Displacement from previous Coordinates is:  0.016512
 ----------------------------------------------------------------
             Standard Nuclear Orientation (Angstroms)
    I     Atom           X                Y                Z
 ----------------------------------------------------------------
    1      C       1.2499227373     1.1837534582    -1.1049504166
    2      C       0.3871587344     1.0368104432     0.1439129441
    3      C       1.6798454620     0.3040299427     0.0189868850
    4      H       0.3909222782     1.8618444060     0.8444648458
    5      I      -1.5342193379     0.0710789074     0.1335096371
    6      F       2.6943489707     0.7486140826     0.8191572502
    7      Cl      1.7763061964    -1.4452719197    -0.1843363398
    8      H       0.9259572710     0.6994666956    -2.0177542072
    9      H       1.7735155910     2.1250704013    -1.2335948350
 ----------------------------------------------------------------
 Molecular Point Group                 C1    NOp =  1
 Largest Abelian Subgroup              C1    NOp =  1
 Nuclear Repulsion Energy =   609.8003558668 hartrees
 There are       50 alpha and       50 beta electrons
 Applying Cartesian multipole field
    Component          Value
    ---------          -----
     (2,0,0)        1.00000E-11
     (0,2,0)        2.00000E-11
     (0,0,2)       -3.00000E-11
 Nucleus-field energy     =     0.0000000122 hartrees
 Requested basis set is 6-311++G(d,p)
 There are 76 shells and 201 basis functions
 A cutoff of  1.0D-11 yielded   2503 shell pairs
 There are     18213 function pairs (     20060 Cartesian)
 Smallest overlap matrix eigenvalue = 4.41E-05
 Guess MOs from SCF MO coefficient file

 -----------------------------------------------------------------------
  General SCF calculation program by
  Eric Jon Sundstrom, Paul Horn, Yuezhi Mao, Dmitri Zuev, Alec White,
  David Stuck, Shaama M.S., Shane Yost, Joonho Lee, David Small,
  Daniel Levine, Susi Lehtola, Hugh Burton, Evgeny Epifanovsky
 -----------------------------------------------------------------------
 Exchange:     0.2000 Hartree-Fock + 0.0800 Slater + 0.7200 B88
 Correlation:  0.1900 VWN1RPA + 0.8100 LYP
 Using SG-1 standard quadrature grid
 A restricted SCF calculation will be
 performed using DIIS
 SCF converges when DIIS error is below 1.0e-08
 ---------------------------------------
  Cycle       Energy         DIIS error
 ---------------------------------------
    1   -7595.7267855930      5.27e-05  
    2   -7595.7268035722      1.20e-05  
    3   -7595.7268031913      1.45e-05  
    4   -7595.7268041922      3.11e-06  
    5   -7595.7268042412      9.66e-07  
    6   -7595.7268042446      2.65e-07  
    7   -7595.7268042449      7.47e-08  
    8   -7595.7268042449      2.06e-08  
    9   -7595.7268042448      6.57e-09  Convergence criterion met
 ---------------------------------------
 SCF time:   CPU 36.31s  wall 36.00s 
 SCF   energy in the final basis set =    -7595.7268042448
 Total energy in the final basis set =    -7595.7268042448

 --------------------------------------------------------------

                    Orbital Energies (a.u.)
 --------------------------------------------------------------

 Alpha MOs
 -- Occupied --
*******-176.309-165.713-165.711-165.711-101.571 -35.806 -31.299
-31.293 -31.293 -24.709 -22.950 -22.948 -22.948 -22.944 -22.944
-10.342 -10.256 -10.222  -9.486  -7.250  -7.240  -7.240  -6.355
 -4.768  -4.753  -4.752  -2.033  -2.029  -2.028  -2.015  -2.015
 -1.249  -0.930  -0.851  -0.693  -0.643  -0.607  -0.563  -0.522
 -0.490  -0.456  -0.443  -0.399  -0.371  -0.359  -0.339  -0.307
 -0.275  -0.271
 -- Virtual --
 -0.069  -0.015   0.004   0.014   0.022   0.029   0.052   0.064
  0.065   0.077   0.079   0.093   0.096   0.109   0.111   0.121
  0.132   0.133   0.140   0.144   0.155   0.160   0.188   0.198
  0.209   0.227   0.241   0.253   0.266   0.279   0.282   0.308
  0.338   0.359   0.376   0.398   0.416   0.420   0.436   0.441
  0.454   0.472   0.476   0.497   0.525   0.535   0.565   0.582
  0.600   0.603   0.632   0.647   0.667   0.674   0.700   0.718
  0.766   0.847   0.860   0.897   0.937   0.970   0.999   1.063
  1.104   1.226   1.265   1.313   1.331   1.349   1.356   1.405
  1.423   1.438   1.481   1.498   1.516   1.523   1.565   1.643
  1.695   1.729   1.776   1.816   1.852   1.894   1.953   1.998
  2.066   2.127   2.164   2.181   2.196   2.288   2.306   2.459
  2.494   2.539   2.574   2.686   2.701   2.776   2.805   2.835
  3.001   3.056   3.259   3.405   3.686   3.771   3.793   3.813
  3.973   3.990   3.995   4.051   4.063   4.107   4.248   4.256
  4.425   4.853   6.024   6.044   6.091   6.340   6.379   6.657
  9.734  23.570  23.764  23.862  25.854  25.935  26.405  27.866
 28.360  28.376  28.390  28.539  28.549  28.577  28.600  28.691
 66.762 127.900 127.911 127.941 151.662 215.7201901.825
 --------------------------------------------------------------

          Ground-State Mulliken Net Atomic Charges

     Atom                 Charge (a.u.)
  ----------------------------------------
      1 C                    -0.435734
      2 C                    -0.282108
      3 C                    -0.051113
      4 H                     0.229974
      5 I                     0.082859
      6 F                    -0.065018
      7 Cl                    0.184348
      8 H                     0.147802
      9 H                     0.188990
  ----------------------------------------
  Sum of atomic charges =     0.000000

 -----------------------------------------------------------------
                    Cartesian Multipole Moments
 -----------------------------------------------------------------
    Charge (ESU x 10^10)
                 0.0000
    Dipole Moment (Debye)
         X      -0.3718      Y       1.5401      Z      -1.1729
       Tot       1.9712
    Quadrupole Moments (Debye-Ang)
        XX     -68.1936     XY       2.9433     YY     -61.4092
        XZ      -2.8182     YZ      -0.6687     ZZ     -63.6853
    Octopole Moments (Debye-Ang^2)
       XXX     -60.1061    XXY      -8.2236    XYY      -7.3203
       YYY      -8.6646    XXZ      -5.0723    XYZ      -3.4239
       YYZ       0.4640    XZZ     -10.6753    YZZ      -1.3725
       ZZZ      -1.1092
    Hexadecapole Moments (Debye-Ang^3)
      XXXX   -1121.4217   XXXY      38.6066   XXYY    -240.8254
      XYYY      33.6026   YYYY    -338.6221   XXXZ       8.6141
      XXYZ      -7.9825   XYYZ       2.3543   YYYZ       5.1284
      XXZZ    -218.6910   XYZZ      12.9471   YYZZ     -87.3255
      XZZZ      21.4207   YZZZ       1.0735   ZZZZ    -164.0958
 -----------------------------------------------------------------
 Calculating analytic gradient of the SCF energy
 Gradient of SCF Energy
            1           2           3           4           5           6
    1  -0.0001841   0.0002002   0.0003386   0.0000307  -0.0001903  -0.0000703
    2  -0.0002587  -0.0000433   0.0004495   0.0002495   0.0004397  -0.0004651
    3  -0.0000195  -0.0001673   0.0004372   0.0000367   0.0000427  -0.0000425
            7           8           9
    1  -0.0003972  -0.0000533   0.0003257
    2  -0.0004700   0.0001920  -0.0000937
    3  -0.0001401  -0.0001996   0.0000524
 Max gradient component =       4.700E-04
 RMS gradient           =       2.577E-04
 Gradient time:  CPU 14.11 s  wall 14.12 s
 Geometry Optimization Parameters
   NAtoms,    NIC,     NZ,  NCons,   NDum,   NFix, NCnnct, MaxDiis
        9      69       9       0       0       0       0       0

 Cartesian Hessian Update
 Hessian Updated using BFGS Update


** GEOMETRY OPTIMIZATION IN DELOCALIZED INTERNAL COORDINATES **
   Searching for a Minimum

   Optimization Cycle:   5

                       Coordinates (Angstroms)
     ATOM                X               Y               Z
      1  C         1.2499227373    1.1837534582   -1.1049504166
      2  C         0.3871587344    1.0368104432    0.1439129441
      3  C         1.6798454620    0.3040299427    0.0189868850
      4  H         0.3909222782    1.8618444060    0.8444648458
      5  I        -1.5342193379    0.0710789074    0.1335096371
      6  F         2.6943489707    0.7486140826    0.8191572502
      7  Cl        1.7763061964   -1.4452719197   -0.1843363398
      8  H         0.9259572710    0.6994666956   -2.0177542072
      9  H         1.7735155910    2.1250704013   -1.2335948350
   Point Group: c1    Number of degrees of freedom:    21


   Energy is  -7595.726804245

 Hessian Updated using BFGS Update

 21 Hessian modes will be used to form the next step
  Hessian Eigenvalues:
     0.017750    0.021019    0.023264    0.029849    0.030519    0.049621
     0.070268    0.086951    0.090193    0.103437    0.108558    0.123046
     0.134620    0.250379    0.260294    0.273661    0.296033    0.347927
     0.348215    0.353210    0.466334

 Minimum Search - Taking Simple RFO Step
 Searching for Lamda that Minimizes Along All modes
 Value Taken    Lamda =  -0.00000381
 Step Taken.  Stepsize is  0.010658

                             Maximum     Tolerance    Cnvgd?
         Gradient           0.000240      0.000300     YES
         Displacement       0.004875      0.001200      NO
         Energy change     -0.000013      0.000001      NO


 New Cartesian Coordinates Obtained by Inverse Iteration

 Displacement from previous Coordinates is:  0.007815
 ----------------------------------------------------------------
             Standard Nuclear Orientation (Angstroms)
    I     Atom           X                Y                Z
 ----------------------------------------------------------------
    1      C       1.2499745614     1.1841900045    -1.1051044670
    2      C       0.3868963857     1.0366725356     0.1439933561
    3      C       1.6791116971     0.3038530873     0.0184782085
    4      H       0.3925279555     1.8602193307     0.8460701890
    5      I      -1.5346165192     0.0721143611     0.1326449626
    6      F       2.6937491708     0.7493693375     0.8191206774
    7      Cl      1.7765949914    -1.4447229491    -0.1842158505
    8      H       0.9266980774     0.6980431882    -2.0170305896
    9      H       1.7728215828     2.1256575215    -1.2345607228
 ----------------------------------------------------------------
 Molecular Point Group                 C1    NOp =  1
 Largest Abelian Subgroup              C1    NOp =  1
 Nuclear Repulsion Energy =   609.8185208248 hartrees
 There are       50 alpha and       50 beta electrons
 Applying Cartesian multipole field
    Component          Value
    ---------          -----
     (2,0,0)        1.00000E-11
     (0,2,0)        2.00000E-11
     (0,0,2)       -3.00000E-11
 Nucleus-field energy     =     0.0000000122 hartrees
 Requested basis set is 6-311++G(d,p)
 There are 76 shells and 201 basis functions
 A cutoff of  1.0D-11 yielded   2503 shell pairs
 There are     18213 function pairs (     20060 Cartesian)
 Smallest overlap matrix eigenvalue = 4.40E-05
 Guess MOs from SCF MO coefficient file

 -----------------------------------------------------------------------
  General SCF calculation program by
  Eric Jon Sundstrom, Paul Horn, Yuezhi Mao, Dmitri Zuev, Alec White,
  David Stuck, Shaama M.S., Shane Yost, Joonho Lee, David Small,
  Daniel Levine, Susi Lehtola, Hugh Burton, Evgeny Epifanovsky
 -----------------------------------------------------------------------
 Exchange:     0.2000 Hartree-Fock + 0.0800 Slater + 0.7200 B88
 Correlation:  0.1900 VWN1RPA + 0.8100 LYP
 Using SG-1 standard quadrature grid
 A restricted SCF calculation will be
 performed using DIIS
 SCF converges when DIIS error is below 1.0e-08
 ---------------------------------------
  Cycle       Energy         DIIS error
 ---------------------------------------
    1   -7595.7268042786      1.81e-05  
    2   -7595.7268063203      5.49e-06  
    3   -7595.7268062444      7.39e-06  
    4   -7595.7268064287      7.20e-07  
    5   -7595.7268064306      3.43e-07  
    6   -7595.7268064312      8.55e-08  
    7   -7595.7268064312      2.73e-08  
    8   -7595.7268064311      7.36e-09  Convergence criterion met
 ---------------------------------------
 SCF time:   CPU 32.39s  wall 33.00s 
 SCF   energy in the final basis set =    -7595.7268064311
 Total energy in the final basis set =    -7595.7268064311

 --------------------------------------------------------------

                    Orbital Energies (a.u.)
 --------------------------------------------------------------

 Alpha MOs
 -- Occupied --
*******-176.309-165.713-165.711-165.711-101.571 -35.806 -31.299
-31.293 -31.293 -24.709 -22.950 -22.948 -22.948 -22.944 -22.944
-10.342 -10.256 -10.222  -9.486  -7.251  -7.240  -7.240  -6.355
 -4.768  -4.753  -4.752  -2.033  -2.029  -2.029  -2.016  -2.015
 -1.249  -0.930  -0.851  -0.693  -0.642  -0.606  -0.563  -0.522
 -0.490  -0.456  -0.443  -0.399  -0.371  -0.359  -0.339  -0.307
 -0.275  -0.271
 -- Virtual --
 -0.068  -0.015   0.004   0.014   0.022   0.029   0.052   0.064
  0.065   0.077   0.079   0.093   0.096   0.109   0.111   0.121
  0.132   0.133   0.140   0.144   0.155   0.160   0.188   0.198
  0.209   0.227   0.241   0.253   0.266   0.280   0.282   0.308
  0.338   0.359   0.376   0.398   0.416   0.420   0.437   0.441
  0.454   0.472   0.476   0.497   0.526   0.535   0.565   0.582
  0.600   0.602   0.632   0.647   0.667   0.674   0.700   0.718
  0.766   0.847   0.860   0.897   0.937   0.970   0.999   1.063
  1.104   1.226   1.265   1.313   1.331   1.349   1.356   1.405
  1.423   1.438   1.481   1.498   1.515   1.523   1.565   1.643
  1.695   1.729   1.777   1.816   1.852   1.893   1.953   1.999
  2.066   2.127   2.164   2.181   2.196   2.288   2.306   2.460
  2.494   2.539   2.574   2.686   2.701   2.776   2.805   2.835
  3.000   3.057   3.259   3.405   3.686   3.771   3.793   3.813
  3.973   3.990   3.995   4.051   4.063   4.107   4.248   4.256
  4.425   4.853   6.024   6.044   6.091   6.341   6.379   6.657
  9.735  23.570  23.764  23.862  25.854  25.935  26.405  27.866
 28.360  28.376  28.390  28.539  28.549  28.577  28.600  28.691
 66.762 127.900 127.911 127.941 151.662 215.7201901.825
 --------------------------------------------------------------

          Ground-State Mulliken Net Atomic Charges

     Atom                 Charge (a.u.)
  ----------------------------------------
      1 C                    -0.435241
      2 C                    -0.282307
      3 C                    -0.051744
      4 H                     0.230021
      5 I                     0.082962
      6 F                    -0.065576
      7 Cl                    0.185095
      8 H                     0.147700
      9 H                     0.189091
  ----------------------------------------
  Sum of atomic charges =     0.000000

 -----------------------------------------------------------------
                    Cartesian Multipole Moments
 -----------------------------------------------------------------
    Charge (ESU x 10^10)
                 0.0000
    Dipole Moment (Debye)
         X      -0.3740      Y       1.5339      Z      -1.1739
       Tot       1.9674
    Quadrupole Moments (Debye-Ang)
        XX     -68.2004     XY       2.9321     YY     -61.4099
        XZ      -2.8239     YZ      -0.6679     ZZ     -63.6831
    Octopole Moments (Debye-Ang^2)
       XXX     -60.1091    XXY      -8.2891    XYY      -7.2893
       YYY      -8.7988    XXZ      -5.0725    XYZ      -3.4325
       YYZ       0.4841    XZZ     -10.6569    YZZ      -1.4136
       ZZZ      -1.0238
    Hexadecapole Moments (Debye-Ang^3)
      XXXX   -1121.5886   XXXY      38.5928   XXYY    -240.8247
      XYYY      33.6823   YYYY    -338.5480   XXXZ       8.5010
      XXYZ      -7.9909   XYYZ       2.3145   YYYZ       5.0945
      XXZZ    -218.7051   XYZZ      12.9788   YYZZ     -87.2927
      XZZZ      21.3104   YZZZ       1.0950   ZZZZ    -164.0878
 -----------------------------------------------------------------
 Calculating analytic gradient of the SCF energy
 Gradient of SCF Energy
            1           2           3           4           5           6
    1   0.0000175   0.0001159  -0.0001644   0.0001372  -0.0001380   0.0001304
    2  -0.0000462  -0.0000141   0.0001012   0.0001047   0.0004623  -0.0003233
    3  -0.0001445   0.0000107   0.0001349   0.0000519   0.0000159   0.0000560
            7           8           9
    1  -0.0003936   0.0000605   0.0002345
    2  -0.0002594   0.0000769  -0.0001020
    3  -0.0000703  -0.0000794   0.0000248
 Max gradient component =       4.623E-04
 RMS gradient           =       1.712E-04
 Gradient time:  CPU 14.13 s  wall 14.13 s
 Geometry Optimization Parameters
   NAtoms,    NIC,     NZ,  NCons,   NDum,   NFix, NCnnct, MaxDiis
        9      69       9       0       0       0       0       0

 Cartesian Hessian Update
 Hessian Updated using BFGS Update


** GEOMETRY OPTIMIZATION IN DELOCALIZED INTERNAL COORDINATES **
   Searching for a Minimum

   Optimization Cycle:   6

                       Coordinates (Angstroms)
     ATOM                X               Y               Z
      1  C         1.2499745614    1.1841900045   -1.1051044670
      2  C         0.3868963857    1.0366725356    0.1439933561
      3  C         1.6791116971    0.3038530873    0.0184782085
      4  H         0.3925279555    1.8602193307    0.8460701890
      5  I        -1.5346165192    0.0721143611    0.1326449626
      6  F         2.6937491708    0.7493693375    0.8191206774
      7  Cl        1.7765949914   -1.4447229491   -0.1842158505
      8  H         0.9266980774    0.6980431882   -2.0170305896
      9  H         1.7728215828    2.1256575215   -1.2345607228
   Point Group: c1    Number of degrees of freedom:    21


   Energy is  -7595.726806431

 Hessian Updated using BFGS Update

 21 Hessian modes will be used to form the next step
  Hessian Eigenvalues:
     0.018916    0.021212    0.022163    0.027328    0.030837    0.049930
     0.068404    0.086892    0.090224    0.096333    0.108228    0.123751
     0.134243    0.254609    0.266682    0.271759    0.280379    0.347979
     0.348223    0.349719    0.474749

 Minimum Search - Taking Simple RFO Step
 Searching for Lamda that Minimizes Along All modes
 Value Taken    Lamda =   0.00000000
 Step Taken.  Stepsize is  0.004515

                             Maximum     Tolerance    Cnvgd?
         Gradient           0.000146      0.000300     YES
         Displacement       0.002049      0.001200      NO
         Energy change     -0.000002      0.000001      NO


 New Cartesian Coordinates Obtained by Inverse Iteration

 Displacement from previous Coordinates is:  0.003799
 ----------------------------------------------------------------
             Standard Nuclear Orientation (Angstroms)
    I     Atom           X                Y                Z
 ----------------------------------------------------------------
    1      C       1.2500382992     1.1842316810    -1.1049347035
    2      C       0.3869310044     1.0367053194     0.1440047468
    3      C       1.6790618128     0.3036467105     0.0182389433
    4      H       0.3932794633     1.8600079594     0.8462564395
    5      I      -1.5345153512     0.0722997836     0.1318365461
    6      F       2.6931825182     0.7496495981     0.8193135157
    7      Cl      1.7770902531    -1.4445056442    -0.1842353364
    8      H       0.9256692848     0.6978342927    -2.0162561979
    9      H       1.7730206183     2.1255267169    -1.2348281899
 ----------------------------------------------------------------
 Molecular Point Group                 C1    NOp =  1
 Largest Abelian Subgroup              C1    NOp =  1
 Nuclear Repulsion Energy =   609.8542462229 hartrees
 There are       50 alpha and       50 beta electrons
 Applying Cartesian multipole field
    Component          Value
    ---------          -----
     (2,0,0)        1.00000E-11
     (0,2,0)        2.00000E-11
     (0,0,2)       -3.00000E-11
 Nucleus-field energy     =     0.0000000122 hartrees
 Requested basis set is 6-311++G(d,p)
 There are 76 shells and 201 basis functions
 A cutoff of  1.0D-11 yielded   2503 shell pairs
 There are     18213 function pairs (     20060 Cartesian)
 Smallest overlap matrix eigenvalue = 4.39E-05
 Guess MOs from SCF MO coefficient file

 -----------------------------------------------------------------------
  General SCF calculation program by
  Eric Jon Sundstrom, Paul Horn, Yuezhi Mao, Dmitri Zuev, Alec White,
  David Stuck, Shaama M.S., Shane Yost, Joonho Lee, David Small,
  Daniel Levine, Susi Lehtola, Hugh Burton, Evgeny Epifanovsky
 -----------------------------------------------------------------------
 Exchange:     0.2000 Hartree-Fock + 0.0800 Slater + 0.7200 B88
 Correlation:  0.1900 VWN1RPA + 0.8100 LYP
 Using SG-1 standard quadrature grid
 A restricted SCF calculation will be
 performed using DIIS
 SCF converges when DIIS error is below 1.0e-08
 ---------------------------------------
  Cycle       Energy         DIIS error
 ---------------------------------------
    1   -7595.7268063440      8.45e-06  
    2   -7595.7268068540      2.70e-06  
    3   -7595.7268068350      3.68e-06  
    4   -7595.7268068835      3.60e-07  
    5   -7595.7268068841      1.60e-07  
    6   -7595.7268068842      5.75e-08  
    7   -7595.7268068840      9.59e-09  Convergence criterion met
 ---------------------------------------
 SCF time:   CPU 28.31s  wall 28.00s 
 SCF   energy in the final basis set =    -7595.7268068840
 Total energy in the final basis set =    -7595.7268068840

 --------------------------------------------------------------

                    Orbital Energies (a.u.)
 --------------------------------------------------------------

 Alpha MOs
 -- Occupied --
*******-176.309-165.713-165.711-165.711-101.571 -35.806 -31.299
-31.293 -31.293 -24.708 -22.950 -22.948 -22.948 -22.944 -22.944
-10.342 -10.256 -10.222  -9.486  -7.251  -7.240  -7.240  -6.355
 -4.768  -4.753  -4.752  -2.033  -2.029  -2.029  -2.016  -2.015
 -1.249  -0.931  -0.852  -0.693  -0.642  -0.606  -0.563  -0.522
 -0.490  -0.456  -0.443  -0.399  -0.371  -0.359  -0.339  -0.307
 -0.275  -0.271
 -- Virtual --
 -0.068  -0.015   0.005   0.014   0.022   0.029   0.052   0.064
  0.065   0.077   0.079   0.093   0.096   0.109   0.111   0.121
  0.132   0.133   0.140   0.144   0.155   0.160   0.188   0.198
  0.209   0.227   0.241   0.253   0.266   0.280   0.282   0.308
  0.338   0.359   0.376   0.398   0.416   0.420   0.437   0.441
  0.454   0.472   0.476   0.497   0.526   0.535   0.565   0.582
  0.600   0.603   0.632   0.647   0.667   0.674   0.700   0.718
  0.766   0.847   0.860   0.897   0.937   0.970   1.000   1.063
  1.104   1.226   1.265   1.313   1.331   1.349   1.356   1.405
  1.423   1.438   1.481   1.498   1.515   1.523   1.565   1.643
  1.695   1.729   1.777   1.816   1.852   1.893   1.953   1.999
  2.066   2.127   2.164   2.181   2.196   2.288   2.306   2.460
  2.494   2.539   2.574   2.686   2.702   2.776   2.805   2.835
  3.001   3.057   3.259   3.405   3.686   3.771   3.793   3.813
  3.973   3.990   3.995   4.051   4.063   4.107   4.248   4.256
  4.425   4.853   6.024   6.044   6.091   6.341   6.379   6.657
  9.735  23.570  23.764  23.862  25.854  25.935  26.405  27.867
 28.360  28.376  28.390  28.539  28.549  28.577  28.600  28.691
 66.762 127.900 127.911 127.941 151.662 215.7201901.825
 --------------------------------------------------------------

          Ground-State Mulliken Net Atomic Charges

     Atom                 Charge (a.u.)
  ----------------------------------------
      1 C                    -0.435008
      2 C                    -0.282442
      3 C                    -0.052101
      4 H                     0.229983
      5 I                     0.082958
      6 F                    -0.065690
      7 Cl                    0.185520
      8 H                     0.147610
      9 H                     0.189171
  ----------------------------------------
  Sum of atomic charges =     0.000000

 -----------------------------------------------------------------
                    Cartesian Multipole Moments
 -----------------------------------------------------------------
    Charge (ESU x 10^10)
                 0.0000
    Dipole Moment (Debye)
         X      -0.3736      Y       1.5317      Z      -1.1741
       Tot       1.9658
    Quadrupole Moments (Debye-Ang)
        XX     -68.1978     XY       2.9291     YY     -61.4087
        XZ      -2.8228     YZ      -0.6680     ZZ     -63.6853
    Octopole Moments (Debye-Ang^2)
       XXX     -60.1161    XXY      -8.3031    XYY      -7.2881
       YYY      -8.8289    XXZ      -5.0564    XYZ      -3.4352
       YYZ       0.5041    XZZ     -10.6686    YZZ      -1.4242
       ZZZ      -0.9465
    Hexadecapole Moments (Debye-Ang^3)
      XXXX   -1121.5448   XXXY      38.6079   XXYY    -240.7977
      XYYY      33.7077   YYYY    -338.5053   XXXZ       8.4059
      XXYZ      -7.9896   XYYZ       2.2772   YYYZ       5.0824
      XXZZ    -218.7028   XYZZ      12.9858   YYZZ     -87.2744
      XZZZ      21.2158   YZZZ       1.0957   ZZZZ    -164.0663
 -----------------------------------------------------------------
 Calculating analytic gradient of the SCF energy
 Gradient of SCF Energy
            1           2           3           4           5           6
    1   0.0000941   0.0000812  -0.0001509   0.0001926  -0.0001203   0.0000522
    2  -0.0000355   0.0000248  -0.0000383   0.0000882   0.0004480  -0.0003096
    3  -0.0000481   0.0000170  -0.0000077  -0.0000020  -0.0000043   0.0000495
            7           8           9
    1  -0.0003874   0.0000110   0.0002274
    2  -0.0001268   0.0000575  -0.0001083
    3  -0.0000463   0.0000104   0.0000316
 Max gradient component =       4.480E-04
 RMS gradient           =       1.542E-04
 Gradient time:  CPU 14.11 s  wall 14.12 s
 Geometry Optimization Parameters
   NAtoms,    NIC,     NZ,  NCons,   NDum,   NFix, NCnnct, MaxDiis
        9      69       9       0       0       0       0       0

 Cartesian Hessian Update
 Hessian Updated using BFGS Update


** GEOMETRY OPTIMIZATION IN DELOCALIZED INTERNAL COORDINATES **
   Searching for a Minimum

   Optimization Cycle:   7

                       Coordinates (Angstroms)
     ATOM                X               Y               Z
      1  C         1.2500382992    1.1842316810   -1.1049347035
      2  C         0.3869310044    1.0367053194    0.1440047468
      3  C         1.6790618128    0.3036467105    0.0182389433
      4  H         0.3932794633    1.8600079594    0.8462564395
      5  I        -1.5345153512    0.0722997836    0.1318365461
      6  F         2.6931825182    0.7496495981    0.8193135157
      7  Cl        1.7770902531   -1.4445056442   -0.1842353364
      8  H         0.9256692848    0.6978342927   -2.0162561979
      9  H         1.7730206183    2.1255267169   -1.2348281899
   Point Group: c1    Number of degrees of freedom:    21


   Energy is  -7595.726806884

 Hessian Updated using BFGS Update

 21 Hessian modes will be used to form the next step
  Hessian Eigenvalues:
     0.017080    0.019915    0.022628    0.028688    0.031285    0.050307
     0.068462    0.084989    0.087876    0.091890    0.108227    0.122953
     0.133139    0.249854    0.262203    0.268003    0.294009    0.348009
     0.348207    0.355814    0.462336

 Minimum Search - Taking Simple RFO Step
 Searching for Lamda that Minimizes Along All modes
 Value Taken    Lamda =   0.00000000
 Step Taken.  Stepsize is  0.001912

                             Maximum     Tolerance    Cnvgd?
         Gradient           0.000057      0.000300     YES
         Displacement       0.000980      0.001200     YES
         Energy change     -0.000000      0.000001     YES


                       Distance Matrix (Angstroms)
             C (  1)   C (  2)   C (  3)   H (  4)   I (  5)   F (  6)
   C (  2)  1.525309
   C (  3)  1.490305  1.490904
   H (  4)  2.235589  1.082139  2.181997
   I (  5)  3.243414  2.149926  3.223896  2.724461
   F (  6)  2.444230  2.420173  1.367143  2.554051  4.336457
   Cl(  7)  2.834736  2.862987  1.762567  3.727822  3.656136  2.580824
   H (  8)  1.082730  2.252066  2.205029  3.134975  3.325373  3.341743
   H (  9)  1.084629  2.237846  2.213200  2.510996  4.125931  2.638036
             Cl(  7)   H (  8)
   H (  8)  2.944629
   H (  9)  3.721410  1.834922

 Final energy is   -7595.7268068840312     


 ******************************
 **  OPTIMIZATION CONVERGED  **
 ******************************

                       Coordinates (Angstroms)
     ATOM                X               Y               Z
      1  C         1.2500382992    1.1842316810   -1.1049347035
      2  C         0.3869310044    1.0367053194    0.1440047468
      3  C         1.6790618128    0.3036467105    0.0182389433
      4  H         0.3932794633    1.8600079594    0.8462564395
      5  I        -1.5345153512    0.0722997836    0.1318365461
      6  F         2.6931825182    0.7496495981    0.8193135157
      7  Cl        1.7770902531   -1.4445056442   -0.1842353364
      8  H         0.9256692848    0.6978342927   -2.0162561979
      9  H         1.7730206183    2.1255267169   -1.2348281899

Z-matrix Print:
$molecule
0 1
I 
C  1 2.149926
H  2 1.082139 1 110.499391
C  2 1.490904 1 123.609868 3 142.343413 0
F  4 1.367143 2 115.661465 1 -139.743997 0
C  4 1.490305 2 61.546406 1 111.405306 0
H  6 1.082730 4 117.074212 2 -108.553080 0
H  6 1.084629 4 117.661089 2 106.599794 0
Cl 4 1.762567 2 123.062833 1 1.112438 0
$end


 --------------------------------------------------------------

                    Orbital Energies (a.u.)
 --------------------------------------------------------------

 Alpha MOs
 -- Occupied --
*******-176.309-165.713-165.711-165.711-101.571 -35.806 -31.299
-31.293 -31.293 -24.708 -22.950 -22.948 -22.948 -22.944 -22.944
-10.342 -10.256 -10.222  -9.486  -7.251  -7.240  -7.240  -6.355
 -4.768  -4.753  -4.752  -2.033  -2.029  -2.029  -2.016  -2.015
 -1.249  -0.931  -0.852  -0.693  -0.642  -0.606  -0.563  -0.522
 -0.490  -0.456  -0.443  -0.399  -0.371  -0.359  -0.339  -0.307
 -0.275  -0.271
 -- Virtual --
 -0.068  -0.015   0.005   0.014   0.022   0.029   0.052   0.064
  0.065   0.077   0.079   0.093   0.096   0.109   0.111   0.121
  0.132   0.133   0.140   0.144   0.155   0.160   0.188   0.198
  0.209   0.227   0.241   0.253   0.266   0.280   0.282   0.308
  0.338   0.359   0.376   0.398   0.416   0.420   0.437   0.441
  0.454   0.472   0.476   0.497   0.526   0.535   0.565   0.582
  0.600   0.603   0.632   0.647   0.667   0.674   0.700   0.718
  0.766   0.847   0.860   0.897   0.937   0.970   1.000   1.063
  1.104   1.226   1.265   1.313   1.331   1.349   1.356   1.405
  1.423   1.438   1.481   1.498   1.515   1.523   1.565   1.643
  1.695   1.729   1.777   1.816   1.852   1.893   1.953   1.999
  2.066   2.127   2.164   2.181   2.196   2.288   2.306   2.460
  2.494   2.539   2.574   2.686   2.702   2.776   2.805   2.835
  3.001   3.057   3.259   3.405   3.686   3.771   3.793   3.813
  3.973   3.990   3.995   4.051   4.063   4.107   4.248   4.256
  4.425   4.853   6.024   6.044   6.091   6.341   6.379   6.657
  9.735  23.570  23.764  23.862  25.854  25.935  26.405  27.867
 28.360  28.376  28.390  28.539  28.549  28.577  28.600  28.691
 66.762 127.900 127.911 127.941 151.662 215.7201901.825
 --------------------------------------------------------------

          Ground-State Mulliken Net Atomic Charges

     Atom                 Charge (a.u.)
  ----------------------------------------
      1 C                    -0.435008
      2 C                    -0.282442
      3 C                    -0.052101
      4 H                     0.229983
      5 I                     0.082958
      6 F                    -0.065690
      7 Cl                    0.185520
      8 H                     0.147610
      9 H                     0.189171
  ----------------------------------------
  Sum of atomic charges =     0.000000

 -----------------------------------------------------------------
                    Cartesian Multipole Moments
 -----------------------------------------------------------------
    Charge (ESU x 10^10)
                 0.0000
    Dipole Moment (Debye)
         X      -0.3736      Y       1.5317      Z      -1.1741
       Tot       1.9658
    Quadrupole Moments (Debye-Ang)
        XX     -68.1978     XY       2.9291     YY     -61.4087
        XZ      -2.8228     YZ      -0.6680     ZZ     -63.6853
    Octopole Moments (Debye-Ang^2)
       XXX     -60.1161    XXY      -8.3031    XYY      -7.2881
       YYY      -8.8289    XXZ      -5.0564    XYZ      -3.4352
       YYZ       0.5041    XZZ     -10.6686    YZZ      -1.4242
       ZZZ      -0.9465
    Hexadecapole Moments (Debye-Ang^3)
      XXXX   -1121.5448   XXXY      38.6079   XXYY    -240.7977
      XYYY      33.7077   YYYY    -338.5053   XXXZ       8.4059
      XXYZ      -7.9896   XYYZ       2.2772   YYYZ       5.0824
      XXZZ    -218.7028   XYZZ      12.9858   YYZZ     -87.2744
      XZZZ      21.2158   YZZZ       1.0957   ZZZZ    -164.0663
 -----------------------------------------------------------------
Archival summary:
1\1\TWL02\OPT\ProcedureUnspecified\BasisUnspecified\1l1133\taweetha\ThuOct1104:45:542018ThuOct1104:45:542018\0\\#,OPT,ProcedureUnspecified,BasisUnspecified,\\0,1\I\C,1,2.14993\H,2,1.08214,1,110.499\C,2,1.4909,1,123.61,3,142.343,0\F,4,1.36714,2,115.661,1,-139.744,0\C,4,1.49031,2,61.5464,1,111.405,0\H,6,1.08273,4,117.074,2,-108.553,0\H,6,1.08463,4,117.661,2,106.6,0\Cl,4,1.76257,2,123.063,1,1.11244,0\\\@

 Total job time:  376.81s(wall), 376.56s(cpu) 
 Thu Oct 11 04:45:54 2018

        *************************************************************
        *                                                           *
        *  Thank you very much for using Q-Chem.  Have a nice day.  *
        *                                                           *
        *************************************************************


 
User input: 2 of 2 
 
Q-Chem Developer Version!
                  Welcome to Q-Chem
     A Quantum Leap Into The Future Of Chemistry


 Q-Chem 5.1, Q-Chem, Inc., Pleasanton, CA (2018)

 Yihan Shao,  Zhengting Gan,  E. Epifanovsky,  A. T. B. Gilbert,  M. Wormit,  
 J. Kussmann,  A. W. Lange,  A. Behn,  Jia Deng,  Xintian Feng,  D. Ghosh,  
 M. Goldey,  P. R. Horn,  L. D. Jacobson,  I. Kaliman,  T. Kus,  A. Landau,  
 Jie Liu,  E. I. Proynov,  R. M. Richard,  R. P. Steele,  E. J. Sundstrom,  
 H. L. Woodcock III,  P. M. Zimmerman,  D. Zuev,  B. Albrecht,  E. Alguire,  
 S. A. Baeppler,  D. Barton,  Z. Benda,  Y. A. Bernard,  E. J. Berquist,  
 K. B. Bravaya,  H. Burton,  D. Casanova,  Chun-Min Chang,  Yunqing Chen,  
 A. Chien,  K. D. Closser,  M. P. Coons,  S. Coriani,  S. Dasgupta,  
 A. L. Dempwolff,  M. Diedenhofen,  Hainam Do,  R. G. Edgar,  Po-Tung Fang,  
 S. Faraji,  S. Fatehi,  Qingguo Feng,  K. D. Fenk,  J. Fosso-Tande,  
 Qinghui Ge,  A. Ghysels,  G. Gidofalvi,  J. Gomes,  J. Gonthier,  A. Gunina,  
 D. Hait,  M. W. D. Hanson-Heine,  P. H. P. Harbach,  A. W. Hauser,  
 J. E. Herr,  E. G. Hohenstein,  Z. C. Holden,  Kerwin Hui,  B. C. Huynh,  
 T.-C. Jagau,  Hyunjun Ji,  B. Kaduk,  K. Khistyaev,  Jaehoon Kim,  
 P. Klunzinger,  K. Koh,  D. Kosenkov,  L. Koulias,  T. Kowalczyk,  
 C. M. Krauter,  A. Kunitsa,  Ka Un Lao,  A. Laurent,  K. V. Lawler,  
 Joonho Lee,  D. Lefrancois,  S. Lehtola,  D. S. Levine,  Yi-Pei Li,  
 You-Sheng Lin,  Fenglai Liu,  E. Livshits,  A. Luenser,  P. Manohar,  
 E. Mansoor,  S. F. Manzer,  Shan-Ping Mao,  Yuezhi Mao,  N. Mardirossian,  
 A. V. Marenich,  T. Markovich,  L. A. Martinez-Martinez,  S. A. Maurer,  
 N. J. Mayhall,  S. C. McKenzie,  J.-M. Mewes,  A. F. Morrison,  
 J. W. Mullinax,  K. Nanda,  T. S. Nguyen-Beck,  R. Olivares-Amaya,  
 J. A. Parkhill,  T. M. Perrine,  F. Plasser,  P. Pokhilko,  S. Prager,  
 A. Prociuk,  E. Ramos,  D. R. Rehn,  F. Rob,  M. Schneider,  N. Sergueev,  
 S. M. Sharada,  S. Sharma,  D. W. Small,  T. Stauch,  T. Stein,  
 Yu-Chuan Su,  A. J. W. Thom,  A. Tkatchenko,  T. Tsuchimochi,  N. M. Tubman,  
 L. Vogt,  M. L. Vidal,  O. Vydrov,  M. A. Watson,  J. Wenzel,  
 M. de Wergifosse,  T. A. Wesolowski,  A. White,  J. Witte,  A. Yamada,  
 Jun Yang,  K. Yao,  S. Yeganeh,  S. R. Yost,  Zhi-Qiang You,  A. Zech,  
 Igor Ying Zhang,  Xing Zhang,  Yan Zhao,  Ying Zhu,  B. R. Brooks,  
 G. K. L. Chan,  C. J. Cramer,  M. S. Gordon,  W. J. Hehre,  A. Klamt,  
 M. W. Schmidt,  C. D. Sherrill,  D. G. Truhlar,  A. Aspuru-Guzik,  R. Baer,  
 A. T. Bell,  N. A. Besley,  Jeng-Da Chai,  A. E. DePrince, III,  
 R. A. DiStasio Jr.,  A. Dreuw,  B. D. Dunietz,  T. R. Furlani,  
 Chao-Ping Hsu,  Yousung Jung,  Jing Kong,  D. S. Lambrecht,  WanZhen Liang,  
 C. Ochsenfeld,  V. A. Rassolov,  L. V. Slipchenko,  J. E. Subotnik,  
 T. Van Voorhis,  J. M. Herbert,  A. I. Krylov,  P. M. W. Gill,  M. Head-Gordon

 Contributors to earlier versions of Q-Chem not listed above: 
 R. D. Adamson,  B. Austin,  J. Baker,  G. J. O. Beran,  K. Brandhorst,  
 S. T. Brown,  E. F. C. Byrd,  A. K. Chakraborty,  C.-L. Cheng,  
 Siu Hung Chien,  D. M. Chipman,  D. L. Crittenden,  H. Dachsel,  
 R. J. Doerksen,  A. D. Dutoi,  L. Fusti-Molnar,  W. A. Goddard III,  
 A. Golubeva-Zadorozhnaya,  S. R. Gwaltney,  G. Hawkins,  A. Heyden,  
 S. Hirata,  G. Kedziora,  F. J. Keil,  C. Kelley,  Jihan Kim,  R. A. King,  
 R. Z. Khaliullin,  P. P. Korambath,  W. Kurlancheek,  A. M. Lee,  M. S. Lee,  
 S. V. Levchenko,  Ching Yeh Lin,  D. Liotard,  R. C. Lochan,  I. Lotan,  
 P. E. Maslen,  N. Nair,  D. P. O'Neill,  D. Neuhauser,  E. Neuscamman,  
 C. M. Oana,  R. Olson,  B. Peters,  R. Peverati,  P. A. Pieniazek,  
 Y. M. Rhee,  J. Ritchie,  M. A. Rohrdanz,  E. Rosta,  N. J. Russ,  
 H. F. Schaefer III,  N. E. Schultz,  N. Shenvi,  A. C. Simmonett,  A. Sodt,  
 D. Stuck,  K. S. Thanthiriwatte,  V. Vanovschi,  Tao Wang,  A. Warshel,  
 C. F. Williams,  Q. Wu,  X. Xu,  W. Zhang

 Please cite Q-Chem as follows:
 Y. Shao et al., Mol. Phys. 113, 184-215 (2015)
 DOI: 10.1080/00268976.2014.952696

 Q-Chem 5.1.1 for Intel X86 EM64T Linux

 Parts of Q-Chem use Armadillo 8.300.2 (Tropical Shenanigans).
 http://arma.sourceforge.net/

 Q-Chem begins on Thu Oct 11 04:45:54 2018  

Host: 
0

     Scratch files written to /scratch/taweetham/qchem3474//
The previous job contains 0 fragments, simply inherited here
Input Ideriv = 2
Curr. Ideriv = -1
Max.  Ideriv = 2

Checking the input file for inconsistencies... 	...done.

--------------------------------------------------------------
User input:
--------------------------------------------------------------

$molecule
read
$end

$rem
   job_type 	frequency
   basis 	6-311++g**
   method	b3lyp	
$end


--------------------------------------------------------------
 ----------------------------------------------------------------
             Standard Nuclear Orientation (Angstroms)
    I     Atom           X                Y                Z
 ----------------------------------------------------------------
    1      C       1.2594494593     1.1804049316    -1.1139773166
    2      C       0.3677369648     1.0016686359     0.1105512229
    3      C       1.7014948329     0.3397795544     0.0344803314
    4      H       0.3071699272     1.8332060353     0.8004078509
    5      I      -1.4964611625    -0.0678471362     0.0550214517
    6      F       2.6644101261     0.8517939807     0.8589287634
    7      Cl      1.9017268096    -1.4027577158    -0.1390508812
    8      H       0.9905292584     0.6648510383    -2.0273176977
    9      H       1.7336079899     2.1474577551    -1.2420464106
 ----------------------------------------------------------------
 Molecular Point Group                 C1    NOp =  1
 Largest Abelian Subgroup              C1    NOp =  1
 Nuclear Repulsion Energy =   609.8542462229 hartrees
 There are       50 alpha and       50 beta electrons
 Requested basis set is 6-311++G(d,p)
 There are 76 shells and 201 basis functions

 Total QAlloc Memory Limit   2000 MB
 Mega-Array Size       188 MB
 MEM_STATIC part       192 MB

                       Distance Matrix (Angstroms)
             C (  1)   C (  2)   C (  3)   H (  4)   I (  5)   F (  6)
   C (  2)  1.525309
   C (  3)  1.490305  1.490904
   H (  4)  2.235589  1.082139  2.181997
   I (  5)  3.243414  2.149926  3.223896  2.724461
   F (  6)  2.444230  2.420173  1.367143  2.554051  4.336457
   Cl(  7)  2.834736  2.862987  1.762567  3.727822  3.656136  2.580824
   H (  8)  1.082730  2.252066  2.205029  3.134975  3.325373  3.341743
   H (  9)  1.084629  2.237846  2.213200  2.510996  4.125931  2.638036
             Cl(  7)   H (  8)
   H (  8)  2.944629
   H (  9)  3.721410  1.834922

 A cutoff of  1.0D-11 yielded   2503 shell pairs
 There are     18213 function pairs (     20060 Cartesian)
 Smallest overlap matrix eigenvalue = 4.39E-05
 Guess from superposition of atomic densities
 Warning:  Energy on first SCF cycle will be non-variational
 SAD guess density has 100.000000 electrons

 -----------------------------------------------------------------------
  General SCF calculation program by
  Eric Jon Sundstrom, Paul Horn, Yuezhi Mao, Dmitri Zuev, Alec White,
  David Stuck, Shaama M.S., Shane Yost, Joonho Lee, David Small,
  Daniel Levine, Susi Lehtola, Hugh Burton, Evgeny Epifanovsky
 -----------------------------------------------------------------------
 Exchange:     0.2000 Hartree-Fock + 0.0800 Slater + 0.7200 B88
 Correlation:  0.1900 VWN1RPA + 0.8100 LYP
 Using SG-1 standard quadrature grid
 A restricted SCF calculation will be
 performed using DIIS
 SCF converges when DIIS error is below 1.0e-08
 ---------------------------------------
  Cycle       Energy         DIIS error
 ---------------------------------------
    1   -7596.7150637577      3.92e-02  
    2   -7595.6660262700      3.79e-03  
    3   -7595.6224396935      4.90e-03  
    4   -7595.7254022447      5.53e-04  
    5   -7595.7266514123      2.66e-04  
    6   -7595.7269788820      7.23e-05  
    7   -7595.7270020813      2.29e-05  
    8   -7595.7270042856      8.16e-06  
    9   -7595.7270045661      1.25e-06  
   10   -7595.7270045701      4.37e-07  
   11   -7595.7270045710      1.65e-07  
   12   -7595.7270045711      3.72e-08  
   13   -7595.7270045710      7.24e-09  Convergence criterion met
 ---------------------------------------
 SCF time:   CPU 50.47s  wall 51.00s 
 SCF   energy in the final basis set =    -7595.7270045710
 Total energy in the final basis set =    -7595.7270045710

 --------------------------------------------------------------

                    Orbital Energies (a.u.)
 --------------------------------------------------------------

 Alpha MOs
 -- Occupied --
*******-176.309-165.713-165.711-165.711-101.571 -35.806 -31.299
-31.293 -31.293 -24.708 -22.950 -22.948 -22.948 -22.944 -22.944
-10.342 -10.256 -10.222  -9.486  -7.251  -7.240  -7.240  -6.355
 -4.768  -4.753  -4.752  -2.033  -2.029  -2.028  -2.016  -2.015
 -1.249  -0.931  -0.852  -0.693  -0.642  -0.606  -0.563  -0.522
 -0.490  -0.456  -0.443  -0.399  -0.371  -0.359  -0.339  -0.307
 -0.275  -0.271
 -- Virtual --
 -0.068  -0.015   0.005   0.014   0.022   0.029   0.052   0.064
  0.065   0.077   0.079   0.093   0.096   0.109   0.111   0.121
  0.132   0.133   0.140   0.144   0.155   0.160   0.188   0.198
  0.209   0.227   0.241   0.253   0.266   0.280   0.282   0.308
  0.338   0.359   0.376   0.398   0.416   0.420   0.437   0.441
  0.454   0.472   0.476   0.497   0.526   0.535   0.565   0.582
  0.600   0.603   0.632   0.647   0.667   0.674   0.700   0.718
  0.766   0.847   0.860   0.897   0.937   0.970   1.000   1.063
  1.103   1.226   1.265   1.313   1.331   1.349   1.356   1.405
  1.423   1.438   1.481   1.498   1.515   1.523   1.565   1.643
  1.695   1.729   1.777   1.816   1.852   1.893   1.953   1.999
  2.066   2.127   2.164   2.181   2.196   2.288   2.306   2.460
  2.494   2.539   2.574   2.686   2.702   2.776   2.805   2.835
  3.001   3.057   3.259   3.405   3.686   3.771   3.793   3.813
  3.972   3.990   3.995   4.051   4.063   4.107   4.248   4.256
  4.425   4.853   6.024   6.044   6.091   6.341   6.379   6.657
  9.735  23.570  23.764  23.862  25.854  25.935  26.405  27.867
 28.360  28.376  28.390  28.539  28.549  28.577  28.600  28.691
 66.762 127.900 127.911 127.941 151.662 215.7201901.825
 --------------------------------------------------------------

          Ground-State Mulliken Net Atomic Charges

     Atom                 Charge (a.u.)
  ----------------------------------------
      1 C                    -0.435089
      2 C                    -0.282976
      3 C                    -0.051907
      4 H                     0.229983
      5 I                     0.083187
      6 F                    -0.065683
      7 Cl                    0.185653
      8 H                     0.147657
      9 H                     0.189175
  ----------------------------------------
  Sum of atomic charges =     0.000000

 -----------------------------------------------------------------
                    Cartesian Multipole Moments
 -----------------------------------------------------------------
    Charge (ESU x 10^10)
                 0.0000
    Dipole Moment (Debye)
         X      -0.4210      Y       1.4923      Z      -1.2066
       Tot       1.9647
    Quadrupole Moments (Debye-Ang)
        XX     -68.3581     XY       2.6129     YY     -61.2967
        XZ      -2.9987     YZ      -0.7549     ZZ     -63.7693
    Octopole Moments (Debye-Ang^2)
       XXX     -66.8801    XXY      -6.4861    XYY     -10.8501
       YYY       0.3288    XXZ      -3.8878    XYZ      -3.9616
       YYZ       1.8434    XZZ     -13.3156    YZZ       1.3925
       ZZZ       3.8282
    Hexadecapole Moments (Debye-Ang^3)
      XXXX   -1138.6524   XXXY      19.4806   XXYY    -240.2665
      XYYY      13.5284   YYYY    -331.9897   XXXZ      -3.6926
      XXYZ      -7.0490   XYYZ      -2.8716   YYYZ       6.7137
      XXZZ    -220.9666   XYZZ       6.2117   YYZZ     -86.4000
      XZZZ       6.7225   YZZZ       4.0159   ZZZZ    -162.7023
 -----------------------------------------------------------------
 Calculating MO derivatives via CPSCF
   1         3          27      0.132513    0.026839
   2         3          27      0.018070    0.003474
   3         3          27      0.001719    0.000522
   4         8          22      0.000133    0.000049
   5        28           2      0.000006    0.000004
   6        30           0      0.000000    0.000000    Roots Converged
 Time for AOints: 29.9 s (CPU) 29.9 s (wall)
 ------------------------------------------------------------------------------
                     AOints        : Timing summary (seconds)
 ------------------------------------------------------------------------------
     job step          cpu (% of tot)      sys (% of tot)     wall (% of tot)
 ------------------------------------------------------------------------------
  cpscf_lag         0.1928E+03 (43.6)   0.2940E-03 (16.7)   0.1929E+03 (43.6)
  iterzp            0.2186E+03 (49.5)   0.1462E-02 (83.2)   0.2187E+03 (49.5)
  make_fx           0.0000E+00 ( 0.0)   0.0000E+00 ( 0.0)   0.0000E+00 ( 0.0)
  AOints            0.2989E+02 ( 6.8)   0.0000E+00 ( 0.0)   0.2992E+02 ( 6.8)
 ------------------------------------------------------------------------------
   Grand Totals     0.4418E+03          0.1757E-02          0.4421E+03
 ------------------------------------------------------------------------------
 Calculating analytic Hessian of the SCF energy
 Polarizability Matrix (a.u.)
            1           2           3
    1 -91.5847667  -3.6834934   3.1189375
    2  -3.6834934 -74.8250022   1.6877055
    3   3.1189375   1.6877055 -61.9858664

 Direct stationary perturbation theory relativistic correction:

 rels  =      97.801626273161
 relv  =    -324.443211421286
 rel2e =      42.418606287551
 E_rel =    -184.222978860574

 Hessian of the SCF Energy
            1           2           3           4           5           6
    1   0.2882296   0.1648387   0.0396793  -0.0735941  -0.0150651   0.0584494
    2   0.1648387   0.5678490   0.0133685  -0.0374079  -0.0518660   0.0166147
    3   0.0396793   0.0133685   0.6200375   0.0865835  -0.0135297  -0.1413516
    4  -0.0735941  -0.0374079   0.0865835   0.3889943  -0.0329652  -0.0800662
    5  -0.0150651  -0.0518660  -0.0135297  -0.0329652   0.4123465   0.1782231
    6   0.0584494   0.0166147  -0.1413516  -0.0800662   0.1782231   0.3766729
    7  -0.0433936   0.0244124  -0.0639650  -0.1831867   0.0753827   0.0235895
    8  -0.0009804  -0.1152021   0.0829349   0.0767943  -0.0773497  -0.0366822
    9  -0.0282473   0.0809879  -0.1517427  -0.0114973  -0.0163801  -0.0341597
   10  -0.0034074   0.0031793   0.0056530  -0.0372250   0.0089869   0.0053284
   11   0.0017229   0.0112228   0.0109384   0.0182099  -0.2227202  -0.1547552
   12   0.0002775  -0.0208715  -0.0149490   0.0133722  -0.1508229  -0.1593243
   13  -0.0128646  -0.0015396   0.0022539  -0.0635370  -0.0338581  -0.0060761
   14  -0.0074746  -0.0041987  -0.0017217  -0.0316095  -0.0449378  -0.0084865
   15   0.0103624   0.0073077   0.0047962  -0.0031177  -0.0062725  -0.0270006
   16  -0.0051058   0.0027374  -0.0128363  -0.0307336  -0.0143283  -0.0256505
   17   0.0073998   0.0080574   0.0043695   0.0017714   0.0009750   0.0021918
   18  -0.0260281  -0.0202883  -0.0220194  -0.0068092   0.0054846   0.0053026
   19  -0.0001679   0.0018511  -0.0023394   0.0010174   0.0183212   0.0025427
   20   0.0071413  -0.0223644  -0.0021959   0.0025174  -0.0183394   0.0019841
   21   0.0000378   0.0163438   0.0056087  -0.0014147  -0.0079584  -0.0003603
   22  -0.0560753  -0.0413103  -0.0656627   0.0058002   0.0154812   0.0221251
   23  -0.0427310  -0.1156994  -0.1212877  -0.0000930  -0.0044558  -0.0011434
   24  -0.0631592  -0.1182055  -0.2507249  -0.0032567  -0.0042160  -0.0116462
   25  -0.0936209  -0.1167612   0.0106337  -0.0075354  -0.0219552  -0.0002424
   26  -0.1148516  -0.2777986   0.0271237   0.0027825   0.0063475   0.0020536
   27   0.0086282   0.0247429  -0.0496548   0.0062062   0.0154719  -0.0081328
            7           8           9          10          11          12
    1  -0.0433936  -0.0009804  -0.0282473  -0.0034074   0.0017229   0.0002775
    2   0.0244124  -0.1152021   0.0809879   0.0031793   0.0112228  -0.0208715
    3  -0.0639650   0.0829349  -0.1517427   0.0056530   0.0109384  -0.0149490
    4  -0.1831867   0.0767943  -0.0114973  -0.0372250   0.0182099   0.0133722
    5   0.0753827  -0.0773497  -0.0163801   0.0089869  -0.2227202  -0.1508229
    6   0.0235895  -0.0366822  -0.0341597   0.0053284  -0.1547552  -0.1593243
    7   0.4377306  -0.0619189   0.1171029  -0.0008924  -0.0011189   0.0006418
    8  -0.0619189   0.4197337  -0.0235165   0.0161644  -0.0130007   0.0095896
    9   0.1171029  -0.0235165   0.3693979   0.0155231  -0.0123600   0.0037171
   10  -0.0008924   0.0161644   0.0155231   0.0498570  -0.0139273  -0.0179425
   11  -0.0011189  -0.0130007  -0.0123600  -0.0139273   0.2268566   0.1567474
   12   0.0006418   0.0095896   0.0037171  -0.0179425   0.1567474   0.1662838
   13  -0.0148372  -0.0131233   0.0042339  -0.0088924  -0.0024304   0.0015263
   14   0.0002356   0.0016022   0.0015710  -0.0159217  -0.0038820   0.0028450
   15   0.0006764  -0.0042428  -0.0030442  -0.0086012  -0.0022918   0.0022766
   16  -0.1627307  -0.0389789  -0.0891689   0.0020093  -0.0033267   0.0022129
   17  -0.0542963  -0.0783082  -0.0450319  -0.0001518   0.0019635  -0.0000415
   18  -0.0895899  -0.0317767  -0.1339778  -0.0016091   0.0010400   0.0007238
   19  -0.0352697   0.0163588   0.0007387  -0.0015856   0.0022283  -0.0023767
   20   0.0238446  -0.1324949   0.0009154   0.0008862  -0.0016202   0.0023195
   21   0.0013384  -0.0036374  -0.0321104   0.0009186  -0.0007913   0.0007747
   22  -0.0059158  -0.0122838  -0.0112232  -0.0012533  -0.0027057   0.0047483
   23   0.0030921   0.0087729   0.0155986   0.0008043   0.0006161  -0.0006238
   24  -0.0005755  -0.0062601  -0.0124878  -0.0006460   0.0020635  -0.0014182
   25   0.0084955   0.0179678   0.0025381   0.0013898   0.0013479  -0.0024598
   26  -0.0096332  -0.0137533  -0.0017844  -0.0000202   0.0005641   0.0008583
   27   0.0107814   0.0135913  -0.0055925   0.0013758  -0.0005909   0.0019155
           13          14          15          16          17          18
    1  -0.0128646  -0.0074746   0.0103624  -0.0051058   0.0073998  -0.0260281
    2  -0.0015396  -0.0041987   0.0073077   0.0027374   0.0080574  -0.0202883
    3   0.0022539  -0.0017217   0.0047962  -0.0128363   0.0043695  -0.0220194
    4  -0.0635370  -0.0316095  -0.0031177  -0.0307336   0.0017714  -0.0068092
    5  -0.0338581  -0.0449378  -0.0062725  -0.0143283   0.0009750   0.0054846
    6  -0.0060761  -0.0084865  -0.0270006  -0.0256505   0.0021918   0.0053026
    7  -0.0148372   0.0002356   0.0006764  -0.1627307  -0.0542963  -0.0895899
    8  -0.0131233   0.0016022  -0.0042428  -0.0389789  -0.0783082  -0.0317767
    9   0.0042339   0.0015710  -0.0030442  -0.0891689  -0.0450319  -0.1339778
   10  -0.0088924  -0.0159217  -0.0086012   0.0020093  -0.0001518  -0.0016091
   11  -0.0024304  -0.0038820  -0.0022918  -0.0033267   0.0019635   0.0010400
   12   0.0015263   0.0028450   0.0022766   0.0022129  -0.0000415   0.0007238
   13   0.1051547   0.0505095   0.0006284  -0.0031612  -0.0002943  -0.0004561
   14   0.0505095   0.0484958   0.0058536   0.0011659   0.0005260   0.0002299
   15   0.0006284   0.0058536   0.0214006  -0.0024028   0.0004439   0.0003671
   16  -0.0031612   0.0011659  -0.0024028   0.1985045   0.0676078   0.1328810
   17  -0.0002943   0.0005260   0.0004439   0.0676078   0.0983518   0.0633426
   18  -0.0004561   0.0002299   0.0003671   0.1328810   0.0633426   0.1518874
   19  -0.0023524   0.0030435   0.0012105   0.0019414  -0.0225401  -0.0054790
   20   0.0005100   0.0009032  -0.0010544  -0.0161420  -0.0335846  -0.0200348
   21  -0.0011549  -0.0000746   0.0005975  -0.0042639  -0.0242404  -0.0037168
   22   0.0024913   0.0015927  -0.0009700  -0.0022564   0.0019906  -0.0061618
   23  -0.0016313   0.0003136   0.0010921   0.0014167  -0.0003607   0.0043096
   24   0.0000537  -0.0005632   0.0011841   0.0007472   0.0002444  -0.0007325
   25  -0.0020013  -0.0015415   0.0022140   0.0015326  -0.0014871   0.0032522
   26   0.0018575   0.0011777  -0.0008357  -0.0001520   0.0023798  -0.0023067
   27  -0.0010092   0.0003465  -0.0005775  -0.0015185  -0.0012785   0.0021656
           19          20          21          22          23          24
    1  -0.0001679   0.0071413   0.0000378  -0.0560753  -0.0427310  -0.0631592
    2   0.0018511  -0.0223644   0.0163438  -0.0413103  -0.1156994  -0.1182055
    3  -0.0023394  -0.0021959   0.0056087  -0.0656627  -0.1212877  -0.2507249
    4   0.0010174   0.0025174  -0.0014147   0.0058002  -0.0000930  -0.0032567
    5   0.0183212  -0.0183394  -0.0079584   0.0154812  -0.0044558  -0.0042160
    6   0.0025427   0.0019841  -0.0003603   0.0221251  -0.0011434  -0.0116462
    7  -0.0352697   0.0238446   0.0013384  -0.0059158   0.0030921  -0.0005755
    8   0.0163588  -0.1324949  -0.0036374  -0.0122838   0.0087729  -0.0062601
    9   0.0007387   0.0009154  -0.0321104  -0.0112232   0.0155986  -0.0124878
   10  -0.0015856   0.0008862   0.0009186  -0.0012533   0.0008043  -0.0006460
   11   0.0022283  -0.0016202  -0.0007913  -0.0027057   0.0006161   0.0020635
   12  -0.0023767   0.0023195   0.0007747   0.0047483  -0.0006238  -0.0014182
   13  -0.0023524   0.0005100  -0.0011549   0.0024913  -0.0016313   0.0000537
   14   0.0030435   0.0009032  -0.0000746   0.0015927   0.0003136  -0.0005632
   15   0.0012105  -0.0010544   0.0005975  -0.0009700   0.0010921   0.0011841
   16   0.0019414  -0.0161420  -0.0042639  -0.0022564   0.0014167   0.0007472
   17  -0.0225401  -0.0335846  -0.0242404   0.0019906  -0.0003607   0.0002444
   18  -0.0054790  -0.0200348  -0.0037168  -0.0061618   0.0043096  -0.0007325
   19   0.0360367  -0.0199935   0.0054544   0.0009067   0.0005765  -0.0003094
   20  -0.0199935   0.2082665   0.0186361  -0.0023523   0.0008796  -0.0003967
   21   0.0054544   0.0186361   0.0280295   0.0016374  -0.0002128   0.0012530
   22   0.0009067  -0.0023523   0.0016374   0.0580553   0.0430705   0.0654625
   23   0.0005765   0.0008796  -0.0002128   0.0430705   0.1176629   0.1240603
   24  -0.0003094  -0.0003967   0.0012530   0.0654625   0.1240603   0.2670354
   25  -0.0005267   0.0035883  -0.0025530  -0.0017528  -0.0045049   0.0016834
   26   0.0001541  -0.0016459   0.0019351  -0.0034830  -0.0077293   0.0032734
   27   0.0005582  -0.0001732  -0.0000760  -0.0099557  -0.0217927   0.0075372
           25          26          27
    1  -0.0936209  -0.1148516   0.0086282
    2  -0.1167612  -0.2777986   0.0247429
    3   0.0106337   0.0271237  -0.0496548
    4  -0.0075354   0.0027825   0.0062062
    5  -0.0219552   0.0063475   0.0154719
    6  -0.0002424   0.0020536  -0.0081328
    7   0.0084955  -0.0096332   0.0107814
    8   0.0179678  -0.0137533   0.0135913
    9   0.0025381  -0.0017844  -0.0055925
   10   0.0013898  -0.0000202   0.0013758
   11   0.0013479   0.0005641  -0.0005909
   12  -0.0024598   0.0008583   0.0019155
   13  -0.0020013   0.0018575  -0.0010092
   14  -0.0015415   0.0011777   0.0003465
   15   0.0022140  -0.0008357  -0.0005775
   16   0.0015326  -0.0001520  -0.0015185
   17  -0.0014871   0.0023798  -0.0012785
   18   0.0032522  -0.0023067   0.0021656
   19  -0.0005267   0.0001541   0.0005582
   20   0.0035883  -0.0016459  -0.0001732
   21  -0.0025530   0.0019351  -0.0000760
   22  -0.0017528  -0.0034830  -0.0099557
   23  -0.0045049  -0.0077293  -0.0217927
   24   0.0016834   0.0032734   0.0075372
   25   0.0940191   0.1233459  -0.0150663
   26   0.1233459   0.2904582  -0.0303173
   27  -0.0150663  -0.0303173   0.0524152
 Gradient time:  CPU 559.73 s  wall 560.13 s
 **********************************************************************
 **                                                                  **
 **                       VIBRATIONAL ANALYSIS                       **
 **                       --------------------                       **
 **                                                                  **
 **        VIBRATIONAL FREQUENCIES (CM**-1) AND NORMAL MODES         **
 **     FORCE CONSTANTS (mDYN/ANGSTROM) AND REDUCED MASSES (AMU)     **
 **                  INFRARED INTENSITIES (KM/MOL)                   **
 **                                                                  **
 **********************************************************************


 Mode:                 1                      2                      3
 Frequency:       113.62                 175.81                 257.30
 Force Cnst:      0.2069                 0.1257                 0.3338
 Red. Mass:      27.1984                 6.9004                 8.5575
 IR Active:          YES                    YES                    YES
 IR Intens:        0.206                  2.440                  0.698
 Raman Active:       YES                    YES                    YES
               X      Y      Z        X      Y      Z        X      Y      Z
 C          0.007 -0.211  0.033    0.205 -0.098 -0.204    0.347  0.058 -0.035
 C          0.059 -0.295  0.050   -0.013  0.023 -0.327    0.149  0.056 -0.147
 C          0.144 -0.169  0.010   -0.024  0.015 -0.023    0.227  0.124  0.046
 H          0.125 -0.321  0.087   -0.011  0.135 -0.463   -0.015  0.163 -0.289
 I         -0.218  0.091  0.007    0.015  0.005  0.049   -0.108 -0.051  0.010
 F          0.040  0.046  0.016   -0.275 -0.030  0.285    0.357 -0.058  0.024
 Cl         0.697 -0.101 -0.068    0.019  0.024 -0.117   -0.077  0.126  0.007
 H          0.016 -0.283  0.070    0.453 -0.257 -0.189    0.630  0.010 -0.091
 H         -0.091 -0.173 -0.040    0.143 -0.073 -0.241    0.241  0.124  0.051
 TransDip  -0.011 -0.009 -0.001    0.038 -0.001 -0.033    0.019  0.016 -0.011

 Mode:                 4                      5                      6
 Frequency:       345.99                 381.13                 490.66
 Force Cnst:      0.2595                 0.6849                 0.6539
 Red. Mass:       3.6799                 8.0024                 4.6099
 IR Active:          YES                    YES                    YES
 IR Intens:        0.589                  3.429                  1.279
 Raman Active:       YES                    YES                    YES
               X      Y      Z        X      Y      Z        X      Y      Z
 C          0.089  0.304 -0.025    0.250  0.061  0.113    0.153 -0.084  0.113
 C          0.003  0.053 -0.105    0.109 -0.124  0.035   -0.146  0.345 -0.011
 C         -0.041 -0.018 -0.180    0.111 -0.065  0.017   -0.230 -0.020  0.198
 H          0.035 -0.119  0.105    0.109 -0.244  0.175   -0.206  0.436 -0.122
 I         -0.009 -0.007  0.012   -0.012 -0.003  0.006   -0.001 -0.010  0.001
 F         -0.094 -0.113 -0.071   -0.084  0.452 -0.037    0.013 -0.007 -0.130
 Cl         0.056 -0.054  0.096   -0.092 -0.195 -0.076    0.058 -0.048 -0.041
 H          0.089  0.671 -0.232    0.302  0.311 -0.039    0.130 -0.023  0.089
 H          0.232  0.289  0.365    0.362  0.049  0.431    0.568 -0.279  0.161
 TransDip   0.003  0.024  0.003    0.025 -0.051  0.016   -0.004  0.015  0.033

 Mode:                 7                      8                      9
 Frequency:       546.67                 588.21                 855.78
 Force Cnst:      0.8419                 0.5852                 1.1069
 Red. Mass:       4.7818                 2.8708                 2.5652
 IR Active:          YES                    YES                    YES
 IR Intens:       12.038                 21.608                 43.309
 Raman Active:       YES                    YES                    YES
               X      Y      Z        X      Y      Z        X      Y      Z
 C         -0.146  0.127 -0.112    0.103 -0.061 -0.035    0.151  0.053 -0.002
 C          0.109  0.308  0.026    0.212  0.112  0.166   -0.047 -0.073  0.143
 C          0.101  0.152 -0.030    0.018 -0.093 -0.094    0.003  0.228  0.008
 H          0.118  0.307  0.038    0.414 -0.066  0.403   -0.082 -0.035  0.099
 I         -0.017 -0.015 -0.004   -0.015 -0.013 -0.003    0.001  0.001 -0.001
 F          0.065  0.040  0.150   -0.117 -0.018 -0.028   -0.088 -0.058 -0.093
 Cl         0.018 -0.178 -0.015   -0.009  0.084  0.006    0.005 -0.034  0.005
 H         -0.440 -0.143  0.122   -0.371 -0.087  0.120    0.407 -0.542  0.260
 H         -0.181  0.082 -0.607    0.451 -0.267 -0.294   -0.281  0.200 -0.458
 TransDip   0.003  0.104 -0.038    0.116 -0.093 -0.003    0.053  0.183  0.091

 Mode:                10                     11                     12
 Frequency:       912.34                 949.22                 983.60
 Force Cnst:      0.7033                 1.7452                 3.4238
 Red. Mass:       1.4342                 3.2876                 6.0065
 IR Active:          YES                    YES                    YES
 IR Intens:       19.774                 49.649                 23.684
 Raman Active:       YES                    YES                    YES
               X      Y      Z        X      Y      Z        X      Y      Z
 C         -0.035 -0.067 -0.024    0.077 -0.084 -0.217   -0.007 -0.151  0.303
 C          0.105  0.029  0.107   -0.160 -0.067  0.220   -0.231  0.123 -0.021
 C          0.037  0.026  0.007   -0.086  0.128 -0.132    0.367  0.047 -0.356
 H          0.070  0.505 -0.469   -0.286  0.028  0.100   -0.457  0.231 -0.176
 I         -0.003 -0.002 -0.002    0.002  0.002 -0.000    0.001  0.001  0.001
 F         -0.057 -0.017 -0.027    0.084  0.018  0.093   -0.060 -0.020  0.009
 Cl         0.003 -0.003 -0.001    0.004 -0.016 -0.002   -0.008  0.003  0.007
 H          0.264  0.202 -0.261   -0.169  0.394 -0.422   -0.057 -0.093  0.291
 H         -0.310  0.128  0.439    0.502 -0.232  0.208    0.225 -0.284  0.166
 TransDip   0.111  0.089 -0.011   -0.208  0.028 -0.083    0.131  0.034 -0.078

 Mode:                13                     14                     15
 Frequency:      1063.35                1082.58                1166.01
 Force Cnst:      0.8342                 1.0068                 1.6649
 Red. Mass:       1.2521                 1.4581                 2.0784
 IR Active:          YES                    YES                    YES
 IR Intens:       25.431                 16.256                 89.712
 Raman Active:       YES                    YES                    YES
               X      Y      Z        X      Y      Z        X      Y      Z
 C         -0.088  0.007 -0.001   -0.120  0.087 -0.001   -0.065 -0.118 -0.023
 C         -0.036  0.046  0.022    0.085 -0.074  0.006    0.048  0.052 -0.085
 C         -0.037 -0.027 -0.074    0.030  0.037  0.047    0.095  0.188  0.114
 H          0.478 -0.078  0.233   -0.392  0.114 -0.275   -0.011 -0.515  0.599
 I          0.000 -0.001 -0.001   -0.000  0.001  0.001   -0.001  0.000  0.000
 F          0.029  0.016  0.024   -0.024 -0.014 -0.018   -0.048 -0.039 -0.039
 Cl         0.000 -0.001  0.002    0.000 -0.002 -0.001   -0.000 -0.010 -0.003
 H          0.757 -0.278 -0.093    0.196 -0.152  0.040    0.030  0.223 -0.242
 H          0.121 -0.083  0.099    0.732 -0.333 -0.086    0.071 -0.129  0.389
 TransDip   0.004 -0.142 -0.077    0.101  0.053  0.061    0.143  0.221  0.151

 Mode:                16                     17                     18
 Frequency:      1225.90                1326.91                1462.31
 Force Cnst:      1.1672                 3.6274                 1.6174
 Red. Mass:       1.3182                 3.4967                 1.2838
 IR Active:          YES                    YES                    YES
 IR Intens:       47.872                 46.611                 25.828
 Raman Active:       YES                    YES                    YES
               X      Y      Z        X      Y      Z        X      Y      Z
 C          0.001 -0.002  0.058   -0.009  0.075 -0.123    0.012  0.056 -0.116
 C         -0.036 -0.078 -0.044   -0.231  0.015  0.076   -0.047  0.015  0.010
 C         -0.022  0.121  0.009    0.271 -0.145  0.206    0.060 -0.035  0.029
 H          0.815  0.180 -0.274    0.392  0.152  0.014    0.041  0.021  0.019
 I         -0.001 -0.002 -0.001    0.001 -0.000 -0.000    0.000 -0.000 -0.000
 F          0.001 -0.010 -0.003   -0.053 -0.016 -0.047   -0.008 -0.003 -0.005
 Cl         0.000 -0.007 -0.000   -0.005  0.013 -0.002   -0.001  0.002 -0.000
 H         -0.320  0.082  0.116    0.129  0.389 -0.368   -0.255 -0.568  0.324
 H          0.243 -0.124  0.051    0.134 -0.015 -0.528    0.079  0.118  0.678
 TransDip  -0.207  0.076  0.019    0.169 -0.086  0.108    0.068 -0.059  0.136

 Mode:                19                     20                     21
 Frequency:      3127.68                3188.27                3222.34
 Force Cnst:      6.0779                 6.5302                 6.8356
 Red. Mass:       1.0545                 1.0904                 1.1173
 IR Active:          YES                    YES                    YES
 IR Intens:        1.010                  2.426                  0.448
 Raman Active:       YES                    YES                    YES
               X      Y      Z        X      Y      Z        X      Y      Z
 C         -0.014 -0.033  0.054    0.005  0.010  0.010   -0.039 -0.077 -0.048
 C          0.002  0.001  0.000    0.008 -0.065 -0.054    0.001 -0.009 -0.007
 C         -0.002  0.002 -0.002   -0.002  0.001 -0.001   -0.001 -0.000 -0.001
 H          0.004 -0.017 -0.015   -0.068  0.759  0.626   -0.011  0.110  0.095
 I          0.000  0.000 -0.000    0.000  0.000  0.000    0.000  0.000 -0.000
 F         -0.000  0.000 -0.000    0.000  0.000  0.000    0.000  0.000  0.000
 Cl        -0.000  0.000 -0.000   -0.000  0.000 -0.000   -0.000  0.000 -0.000
 H         -0.164 -0.312 -0.527   -0.035 -0.059 -0.101    0.191  0.361  0.643
 H          0.333  0.690 -0.078   -0.030 -0.065  0.010    0.269  0.557 -0.075
 TransDip  -0.028 -0.014  0.007   -0.043  0.023  0.012    0.006  0.001  0.021

 STANDARD THERMODYNAMIC QUANTITIES AT   298.15 K  AND     1.00 ATM

   This Molecule has  0 Imaginary Frequencies
   Zero point vibrational energy:       33.546 kcal/mol

   Atom    1 Element C  Has Mass   12.00000
   Atom    2 Element C  Has Mass   12.00000
   Atom    3 Element C  Has Mass   12.00000
   Atom    4 Element H  Has Mass    1.00783
   Atom    5 Element I  Has Mass  126.90440
   Atom    6 Element F  Has Mass   18.99840
   Atom    7 Element Cl Has Mass   34.96885
   Atom    8 Element H  Has Mass    1.00783
   Atom    9 Element H  Has Mass    1.00783
   Molecular Mass:   219.895140 amu
   Principal axes and moments of inertia in amu*Bohr^2:
                             1           2           3
    Eigenvalues --      563.95228  2275.75634  2581.16362
          X               0.99993     0.00790    -0.00874
          Y              -0.00825     0.99911    -0.04132
          Z               0.00841     0.04139     0.99911
   Rotational Symmetry Number is   1
   The Molecule is an Asymmetric Top
   Translational Enthalpy:        0.889 kcal/mol
   Rotational Enthalpy:           0.889 kcal/mol
   Vibrational Enthalpy:         35.662 kcal/mol
   gas constant (RT):             0.592 kcal/mol
   Translational Entropy:        42.067  cal/mol.K
   Rotational Entropy:           29.583  cal/mol.K
   Vibrational Entropy:          11.957  cal/mol.K

   Total Enthalpy:               38.032 kcal/mol
   Total Entropy:                83.607  cal/mol.K

 ======================================================================

 STANDARD THERMODYNAMIC QUANTITIES FOR ANHARMONIC VIBRATION -- TOSH

   Zero point vibrational energy: ************ kcal/mol

   Vibrational Enthalpy:       Infinity kcal/mol
   Vibrational Entropy:             NaN  cal/mol.K

   Total Enthalpy:             Infinity kcal/mol
   Total Entropy:                   NaN  cal/mol.K

 ======================================================================

 STANDARD THERMODYNAMIC QUANTITIES FOR ANHARMONIC VIBRATION -- VPT2

   Zero point vibrational energy: ************ kcal/mol

   Vibrational Enthalpy:       Infinity kcal/mol
   Vibrational Entropy:             NaN  cal/mol.K

   Total Enthalpy:             Infinity kcal/mol
   Total Entropy:                   NaN  cal/mol.K

 ======================================================================

Archival summary:
1\1\TWL02\FREQ\ProcedureUnspecified\BasisUnspecified\1l1133\taweetha\ThuOct1104:56:052018ThuOct1104:56:052018\0\\#,FREQ,ProcedureUnspecified,BasisUnspecified,\\0,1\I\C,1,2.14993\H,2,1.08214,1,110.499\C,2,1.4909,1,123.61,3,142.343,0\F,4,1.36714,2,115.661,1,-139.744,0\C,4,1.49031,2,61.5464,1,111.405,0\H,6,1.08273,4,117.074,2,-108.553,0\H,6,1.08463,4,117.661,2,106.6,0\Cl,4,1.76257,2,123.063,1,1.11244,0\\\@

 Total job time:  610.76s(wall), 610.33s(cpu) 
 Thu Oct 11 04:56:05 2018

        *************************************************************
        *                                                           *
        *  Thank you very much for using Q-Chem.  Have a nice day.  *
        *                                                           *
        *************************************************************
