# Supplementary material for: Geometric and energetic data from ab initio calculations of haloethene, haloimine, halomethylenephosphine, haloiminophosphine, halodiazene, halodiphosphene and halocyclopropane
Source: Data Brief. 2019 Nov 2;27:104738. doi: 10.1016/j.dib.2019.104738 (PMC6861602; doi:10.1016/j.dib.2019.104738)
Supplement: Multimedia component 3 [file mmc3.zip › CCC/B3LYP/HICCCFF.out]

Q-Chem Developer Version!
                  Welcome to Q-Chem
     A Quantum Leap Into The Future Of Chemistry


 Q-Chem 5.1, Q-Chem, Inc., Pleasanton, CA (2018)

 Yihan Shao,  Zhengting Gan,  E. Epifanovsky,  A. T. B. Gilbert,  M. Wormit,  
 J. Kussmann,  A. W. Lange,  A. Behn,  Jia Deng,  Xintian Feng,  D. Ghosh,  
 M. Goldey,  P. R. Horn,  L. D. Jacobson,  I. Kaliman,  T. Kus,  A. Landau,  
 Jie Liu,  E. I. Proynov,  R. M. Richard,  R. P. Steele,  E. J. Sundstrom,  
 H. L. Woodcock III,  P. M. Zimmerman,  D. Zuev,  B. Albrecht,  E. Alguire,  
 S. A. Baeppler,  D. Barton,  Z. Benda,  Y. A. Bernard,  E. J. Berquist,  
 K. B. Bravaya,  H. Burton,  D. Casanova,  Chun-Min Chang,  Yunqing Chen,  
 A. Chien,  K. D. Closser,  M. P. Coons,  S. Coriani,  S. Dasgupta,  
 A. L. Dempwolff,  M. Diedenhofen,  Hainam Do,  R. G. Edgar,  Po-Tung Fang,  
 S. Faraji,  S. Fatehi,  Qingguo Feng,  K. D. Fenk,  J. Fosso-Tande,  
 Qinghui Ge,  A. Ghysels,  G. Gidofalvi,  J. Gomes,  J. Gonthier,  A. Gunina,  
 D. Hait,  M. W. D. Hanson-Heine,  P. H. P. Harbach,  A. W. Hauser,  
 J. E. Herr,  E. G. Hohenstein,  Z. C. Holden,  Kerwin Hui,  B. C. Huynh,  
 T.-C. Jagau,  Hyunjun Ji,  B. Kaduk,  K. Khistyaev,  Jaehoon Kim,  
 P. Klunzinger,  K. Koh,  D. Kosenkov,  L. Koulias,  T. Kowalczyk,  
 C. M. Krauter,  A. Kunitsa,  Ka Un Lao,  A. Laurent,  K. V. Lawler,  
 Joonho Lee,  D. Lefrancois,  S. Lehtola,  D. S. Levine,  Yi-Pei Li,  
 You-Sheng Lin,  Fenglai Liu,  E. Livshits,  A. Luenser,  P. Manohar,  
 E. Mansoor,  S. F. Manzer,  Shan-Ping Mao,  Yuezhi Mao,  N. Mardirossian,  
 A. V. Marenich,  T. Markovich,  L. A. Martinez-Martinez,  S. A. Maurer,  
 N. J. Mayhall,  S. C. McKenzie,  J.-M. Mewes,  A. F. Morrison,  
 J. W. Mullinax,  K. Nanda,  T. S. Nguyen-Beck,  R. Olivares-Amaya,  
 J. A. Parkhill,  T. M. Perrine,  F. Plasser,  P. Pokhilko,  S. Prager,  
 A. Prociuk,  E. Ramos,  D. R. Rehn,  F. Rob,  M. Schneider,  N. Sergueev,  
 S. M. Sharada,  S. Sharma,  D. W. Small,  T. Stauch,  T. Stein,  
 Yu-Chuan Su,  A. J. W. Thom,  A. Tkatchenko,  T. Tsuchimochi,  N. M. Tubman,  
 L. Vogt,  M. L. Vidal,  O. Vydrov,  M. A. Watson,  J. Wenzel,  
 M. de Wergifosse,  T. A. Wesolowski,  A. White,  J. Witte,  A. Yamada,  
 Jun Yang,  K. Yao,  S. Yeganeh,  S. R. Yost,  Zhi-Qiang You,  A. Zech,  
 Igor Ying Zhang,  Xing Zhang,  Yan Zhao,  Ying Zhu,  B. R. Brooks,  
 G. K. L. Chan,  C. J. Cramer,  M. S. Gordon,  W. J. Hehre,  A. Klamt,  
 M. W. Schmidt,  C. D. Sherrill,  D. G. Truhlar,  A. Aspuru-Guzik,  R. Baer,  
 A. T. Bell,  N. A. Besley,  Jeng-Da Chai,  A. E. DePrince, III,  
 R. A. DiStasio Jr.,  A. Dreuw,  B. D. Dunietz,  T. R. Furlani,  
 Chao-Ping Hsu,  Yousung Jung,  Jing Kong,  D. S. Lambrecht,  WanZhen Liang,  
 C. Ochsenfeld,  V. A. Rassolov,  L. V. Slipchenko,  J. E. Subotnik,  
 T. Van Voorhis,  J. M. Herbert,  A. I. Krylov,  P. M. W. Gill,  M. Head-Gordon

 Contributors to earlier versions of Q-Chem not listed above: 
 R. D. Adamson,  B. Austin,  J. Baker,  G. J. O. Beran,  K. Brandhorst,  
 S. T. Brown,  E. F. C. Byrd,  A. K. Chakraborty,  C.-L. Cheng,  
 Siu Hung Chien,  D. M. Chipman,  D. L. Crittenden,  H. Dachsel,  
 R. J. Doerksen,  A. D. Dutoi,  L. Fusti-Molnar,  W. A. Goddard III,  
 A. Golubeva-Zadorozhnaya,  S. R. Gwaltney,  G. Hawkins,  A. Heyden,  
 S. Hirata,  G. Kedziora,  F. J. Keil,  C. Kelley,  Jihan Kim,  R. A. King,  
 R. Z. Khaliullin,  P. P. Korambath,  W. Kurlancheek,  A. M. Lee,  M. S. Lee,  
 S. V. Levchenko,  Ching Yeh Lin,  D. Liotard,  R. C. Lochan,  I. Lotan,  
 P. E. Maslen,  N. Nair,  D. P. O'Neill,  D. Neuhauser,  E. Neuscamman,  
 C. M. Oana,  R. Olson,  B. Peters,  R. Peverati,  P. A. Pieniazek,  
 Y. M. Rhee,  J. Ritchie,  M. A. Rohrdanz,  E. Rosta,  N. J. Russ,  
 H. F. Schaefer III,  N. E. Schultz,  N. Shenvi,  A. C. Simmonett,  A. Sodt,  
 D. Stuck,  K. S. Thanthiriwatte,  V. Vanovschi,  Tao Wang,  A. Warshel,  
 C. F. Williams,  Q. Wu,  X. Xu,  W. Zhang

 Please cite Q-Chem as follows:
 Y. Shao et al., Mol. Phys. 113, 184-215 (2015)
 DOI: 10.1080/00268976.2014.952696

 Q-Chem 5.1.1 for Intel X86 EM64T Linux

 Parts of Q-Chem use Armadillo 8.300.2 (Tropical Shenanigans).
 http://arma.sourceforge.net/

 Q-Chem begins on Wed Oct 10 05:32:09 2018  

Host: 
0

     Scratch files written to /scratch/taweetham/qchem25983//
Input Ideriv = 2
Curr. Ideriv = -1
Max.  Ideriv = 2

Checking the input file for inconsistencies... 	...done.

--------------------------------------------------------------
User input:
--------------------------------------------------------------
$molecule
0 1
C 
C 1 CC 
C 2 CC 1 60.0
H 2 CH 1 ANG  3 pDHA
I 2 CI 1 ANG  3 mDHA
F 3 CF 1 ANG  2 mDHA
F 3 CF 1 ANG  2 pDHA
H 1 CH 2 ANG  3 pDHA
H 1 CH 2 ANG  3 mDHA

CC=1.54
CH=1.09
CF=1.35
CCl=1.77
CBr=1.94
CI=2.14
ANG=118.0
pDHA=107.9
mDHA=-107.9
$end

$rem
   job_type	optimization
   basis	6-311++g**
   method	b3lyp
   mem_total	32000
$end

--------------------------------------------------------------
 ----------------------------------------------------------------
             Standard Nuclear Orientation (Angstroms)
    I     Atom           X                Y                Z
 ----------------------------------------------------------------
    1      C      -1.4993343332     1.0961910644     0.8870874030
    2      C      -0.6520208344     0.7615651375    -0.3545588122
    3      C      -1.8609895900    -0.1188335291     0.0127186522
    4      H      -0.7385286441     1.4133370274    -1.2239320361
    5      I       1.3072960671    -0.0422131814    -0.0469589201
    6      F      -2.9638400869    -0.0366902794    -0.7615379383
    7      F      -1.6206797153    -1.3509871096     0.5092553760
    8      H      -1.0644692573     0.9091745282     1.8689311691
    9      H      -2.1489468907     1.9703475245     0.8428832338
 ----------------------------------------------------------------
 Molecular Point Group                 C1    NOp =  1
 Largest Abelian Subgroup              C1    NOp =  1
 Nuclear Repulsion Energy =   518.1706004244 hartrees
 There are       46 alpha and       46 beta electrons
 Requested basis set is 6-311++G(d,p)
 There are 69 shells and 193 basis functions

 Total QAlloc Memory Limit  32000 MB
 Mega-Array Size       188 MB
 MEM_STATIC part       192 MB
 A cutoff of  1.0D-11 yielded   2118 shell pairs
 There are     17022 function pairs (     18806 Cartesian)

 -------------------------------------------------------
 OpenMP Integral Computing Module                       
 Release: version 1.0, May 2013, Q-Chem Inc. Pittsburgh 
 -------------------------------------------------------
 Integral Job Info:
 Integral job number is                      11
 Integral operator is                         1
 short-range coefficients                     0
 long-range coefficients              100000000
 Omega coefficients                           0
 if combine SR and LR in K                    0
 Integral screening is                        0
 Integral computing path is                   2
 max size of driver memory is            800000
 size of driver memory is                593474
 size of scratch memory is             11861008
 max col of scratch BK array               1296
 max len of scratch array in speh3          155
 max len of scratch index in speh4           18
 max int batch size is                      520
 min int batch size is                       52
 fixed nKL is                                52
 max L of basis functions is                  2
 order of int derivative is                   0
 number of shells is                         69
 number of basis is                         203
 number of cartesian basis is               203
 number of contracted shell pairs          2118
 number of primitive shell pairs           4778
 maxK2 (contraction) of shell pair           36
 max number of K2 of shell pair               1
 max number of CS2 of shell pair            261
 max number of PS2 of shell pair            450
 mem total for path MDJ                  533436
 -------------------------------------------------------
 Smallest overlap matrix eigenvalue = 7.79E-05

 Scale SEOQF with 1.000000e-01/1.000000e-01/1.000000e-01

 Standard Electronic Orientation quadrupole field applied
 Nucleus-field energy     =     0.0000000089 hartrees
 Guess from superposition of atomic densities
 Warning:  Energy on first SCF cycle will be non-variational
 SAD guess density has 92.000000 electrons

 -----------------------------------------------------------------------
  General SCF calculation program by
  Eric Jon Sundstrom, Paul Horn, Yuezhi Mao, Dmitri Zuev, Alec White,
  David Stuck, Shaama M.S., Shane Yost, Joonho Lee, David Small,
  Daniel Levine, Susi Lehtola, Hugh Burton, Evgeny Epifanovsky
 -----------------------------------------------------------------------
 Exchange:     0.2000 Hartree-Fock + 0.0800 Slater + 0.7200 B88
 Correlation:  0.1900 VWN1RPA + 0.8100 LYP
 Using SG-1 standard quadrature grid
 using 4 threads for integral computing
 -------------------------------------------------------
 OpenMP Integral computing Module                
 Release: version 2.0, May 2017, Q-Chem Inc. Pleasanton 
 -------------------------------------------------------
 -------------------------------------------------------
 OpenMP BLAS3 based DFT computing Module                
 Release: version 1.0, May 2013, Q-Chem Inc. Pittsburgh 
 -------------------------------------------------------
 A restricted SCF calculation will be
 performed using DIIS
 SCF converges when DIIS error is below 1.0e-08
 ---------------------------------------
  Cycle       Energy         DIIS error
 ---------------------------------------
    1   -7236.2595449899      4.02e-02  
    2   -7235.2943935812      4.63e-03  
    3   -7235.2290915060      6.20e-03  
    4   -7235.3714205744      5.18e-04  
    5   -7235.3723522061      2.82e-04  
    6   -7235.3727016017      7.42e-05  
    7   -7235.3727224239      2.50e-05  
    8   -7235.3727249821      6.84e-06  
    9   -7235.3727251753      1.40e-06  
   10   -7235.3727251796      5.10e-07  
   11   -7235.3727251809      1.53e-07  
   12   -7235.3727251810      1.62e-08  
   13   -7235.3727251810      6.26e-09  Convergence criterion met
 ---------------------------------------
 SCF time:   CPU 33.39s  wall 9.00s 
 SCF   energy in the final basis set =    -7235.3727251810
 Total energy in the final basis set =    -7235.3727251810

 --------------------------------------------------------------

                    Orbital Energies (a.u.)
 --------------------------------------------------------------

 Alpha MOs
 -- Occupied --
*******-176.308-165.712-165.709-165.709 -35.804 -31.297 -31.291
-31.291 -24.720 -24.717 -22.948 -22.946 -22.946 -22.942 -22.942
-10.372 -10.256 -10.221  -6.354  -4.766  -4.751  -4.751  -2.032
 -2.027  -2.027  -2.014  -2.014  -1.285  -1.235  -0.891  -0.692
 -0.661  -0.618  -0.589  -0.550  -0.519  -0.481  -0.465  -0.455
 -0.433  -0.383  -0.370  -0.314  -0.274  -0.268
 -- Virtual --
 -0.061  -0.009   0.009   0.022   0.030   0.053   0.054   0.069
  0.075   0.081   0.096   0.113   0.115   0.120   0.123   0.141
  0.147   0.157   0.162   0.189   0.199   0.224   0.225   0.246
  0.255   0.260   0.270   0.273   0.281   0.324   0.341   0.353
  0.361   0.378   0.392   0.400   0.432   0.438   0.469   0.483
  0.503   0.530   0.552   0.571   0.597   0.605   0.614   0.627
  0.664   0.684   0.709   0.726   0.759   0.761   0.909   0.972
  1.192   1.215   1.250   1.301   1.321   1.332   1.343   1.373
  1.386   1.413   1.425   1.432   1.460   1.473   1.512   1.533
  1.575   1.618   1.687   1.727   1.761   1.798   1.827   1.883
  1.940   1.967   1.993   2.045   2.099   2.141   2.169   2.205
  2.476   2.517   2.560   2.663   2.665   2.739   2.767   2.799
  2.970   3.011   3.158   3.336   3.672   3.729   3.751   3.762
  3.785   3.818   3.913   3.957   3.978   3.998   4.019   4.073
  4.103   4.160   4.223   4.266   4.422   4.770   4.899   6.023
  6.035   6.097   6.303   6.333   6.339   6.361   6.572   6.775
 23.555  23.708  23.820  27.867  28.359  28.369  28.394  28.542
 28.551  28.581  28.601  28.699  66.746  66.759 127.900 127.907
127.946 151.6631901.826
 --------------------------------------------------------------

          Ground-State Mulliken Net Atomic Charges

     Atom                 Charge (a.u.)
  ----------------------------------------
      1 C                    -0.292328
      2 C                    -0.110422
      3 C                    -0.063245
      4 H                     0.214729
      5 I                     0.073821
      6 F                    -0.091878
      7 F                    -0.075991
      8 H                     0.168164
      9 H                     0.177151
  ----------------------------------------
  Sum of atomic charges =     0.000000

 -----------------------------------------------------------------
                    Cartesian Multipole Moments
 -----------------------------------------------------------------
    Charge (ESU x 10^10)
                -0.0000
    Dipole Moment (Debye)
         X      -0.0539      Y       2.0387      Z       0.4811
       Tot       2.0954
    Quadrupole Moments (Debye-Ang)
        XX     -58.9029     XY      -4.7499     YY     -56.1771
        XZ      -1.2709     YZ       0.2898     ZZ     -55.6452
    Octopole Moments (Debye-Ang^2)
       XXX      49.8951    XXY      -1.6540    XYY       6.6115
       YYY      -6.5556    XXZ       5.6255    XYZ      -2.1116
       YYZ      -2.6991    XZZ       8.1404    YZZ      -0.8205
       ZZZ      -1.8414
    Hexadecapole Moments (Debye-Ang^3)
      XXXX    -944.7932   XXXY      -7.0910   XXYY    -181.5216
      XYYY      -0.7018   YYYY    -202.1630   XXXZ      -6.1574
      XXYZ       1.4976   XYYZ       2.8397   YYYZ      -5.2289
      XXZZ    -183.2411   XYZZ       0.8650   YYZZ     -55.4769
      XZZZ       6.4464   YZZZ      -4.9287   ZZZZ    -139.1006
 -----------------------------------------------------------------
 Calculating analytic gradient of the SCF energy
 Gradient of SCF Energy
            1           2           3           4           5           6
    1   0.0076747   0.0228401  -0.0330538  -0.0017584  -0.0049676  -0.0021778
    2   0.0158949   0.0114017  -0.0421554   0.0041915  -0.0013512   0.0094537
    3   0.0092792  -0.0052117  -0.0159169  -0.0033595   0.0027218  -0.0018600
            7           8           9
    1   0.0114129   0.0021744  -0.0021446
    2  -0.0020397   0.0017133   0.0028912
    3   0.0074246   0.0045562   0.0023665
 Max gradient component =       4.216E-02
 RMS gradient           =       1.305E-02
 Gradient time:  CPU 8.06 s  wall 2.07 s
 Geometry Optimization Parameters
   NAtoms,    NIC,     NZ,  NCons,   NDum,   NFix, NCnnct, MaxDiis
        9      69       9       0       0       0       0       0


** GEOMETRY OPTIMIZATION IN DELOCALIZED INTERNAL COORDINATES **
   Searching for a Minimum

   Optimization Cycle:   1

                       Coordinates (Angstroms)
     ATOM                X               Y               Z
      1  C        -1.4993343332    1.0961910644    0.8870874030
      2  C        -0.6520208344    0.7615651375   -0.3545588122
      3  C        -1.8609895900   -0.1188335291    0.0127186522
      4  H        -0.7385286441    1.4133370274   -1.2239320361
      5  I         1.3072960671   -0.0422131814   -0.0469589201
      6  F        -2.9638400869   -0.0366902794   -0.7615379383
      7  F        -1.6206797153   -1.3509871096    0.5092553760
      8  H        -1.0644692573    0.9091745282    1.8689311691
      9  H        -2.1489468907    1.9703475245    0.8428832338
   Point Group: c1    Number of degrees of freedom:    21


   Energy is  -7235.372725181


 Attempting to Generate Delocalized Internal Coordinates

 21 Hessian modes will be used to form the next step
  Hessian Eigenvalues:
     0.016341    0.020947    0.023307    0.030304    0.030782    0.032544
     0.083421    0.087153    0.090379    0.107532    0.108095    0.134223
     0.138421    0.253751    0.264506    0.285189    0.348126    0.348126
     0.348126    0.550214    0.550214

 Minimum Search - Taking Simple RFO Step
 Searching for Lamda that Minimizes Along All modes
 Value Taken    Lamda =  -0.00710606
 Step Taken.  Stepsize is  0.209955

                             Maximum     Tolerance    Cnvgd?
         Gradient           0.020050      0.000300      NO
         Displacement       0.106470      0.001200      NO
         Energy change     *********      0.000001      NO


 New Cartesian Coordinates Obtained by Inverse Iteration

 Displacement from previous Coordinates is:  0.195166
 ----------------------------------------------------------------
             Standard Nuclear Orientation (Angstroms)
    I     Atom           X                Y                Z
 ----------------------------------------------------------------
    1      C      -1.5035264493     1.0893383871     0.8902553304
    2      C      -0.6561375412     0.7518507998    -0.3435461442
    3      C      -1.8425184295    -0.0872179536     0.0313314995
    4      H      -0.7489303918     1.3848614551    -1.2163002727
    5      I       1.3405027614    -0.0198864068    -0.0818592745
    6      F      -2.9314565941    -0.0361265646    -0.7594440301
    7      F      -1.6631873417    -1.3287241839     0.5130688112
    8      H      -1.0909518274     0.8860876718     1.8708741902
    9      H      -2.1453074710     1.9617079774     0.8295080179
 ----------------------------------------------------------------
 Molecular Point Group                 C1    NOp =  1
 Largest Abelian Subgroup              C1    NOp =  1
 Nuclear Repulsion Energy =   517.0541055536 hartrees
 There are       46 alpha and       46 beta electrons
 Applying Cartesian multipole field
    Component          Value
    ---------          -----
     (2,0,0)        1.00000E-11
     (0,2,0)        2.00000E-11
     (0,0,2)       -3.00000E-11
 Nucleus-field energy     =     0.0000000089 hartrees
 Requested basis set is 6-311++G(d,p)
 There are 69 shells and 193 basis functions
 A cutoff of  1.0D-11 yielded   2117 shell pairs
 There are     17019 function pairs (     18803 Cartesian)
 Smallest overlap matrix eigenvalue = 6.74E-05
 Guess MOs from SCF MO coefficient file

 -----------------------------------------------------------------------
  General SCF calculation program by
  Eric Jon Sundstrom, Paul Horn, Yuezhi Mao, Dmitri Zuev, Alec White,
  David Stuck, Shaama M.S., Shane Yost, Joonho Lee, David Small,
  Daniel Levine, Susi Lehtola, Hugh Burton, Evgeny Epifanovsky
 -----------------------------------------------------------------------
 Exchange:     0.2000 Hartree-Fock + 0.0800 Slater + 0.7200 B88
 Correlation:  0.1900 VWN1RPA + 0.8100 LYP
 Using SG-1 standard quadrature grid
 using 4 threads for integral computing
 -------------------------------------------------------
 OpenMP Integral computing Module                
 Release: version 2.0, May 2017, Q-Chem Inc. Pleasanton 
 -------------------------------------------------------
 -------------------------------------------------------
 OpenMP BLAS3 based DFT computing Module                
 Release: version 1.0, May 2013, Q-Chem Inc. Pittsburgh 
 -------------------------------------------------------
 A restricted SCF calculation will be
 performed using DIIS
 SCF converges when DIIS error is below 1.0e-08
 ---------------------------------------
  Cycle       Energy         DIIS error
 ---------------------------------------
    1   -7235.3743967526      7.07e-04  
    2   -7235.3769938003      2.56e-04  
    3   -7235.3769481266      2.91e-04  
    4   -7235.3772218725      4.03e-05  
    5   -7235.3772266461      1.51e-05  
    6   -7235.3772274687      4.93e-06  
    7   -7235.3772275794      9.55e-07  
    8   -7235.3772275828      3.77e-07  
    9   -7235.3772275836      5.37e-08  
   10   -7235.3772275834      2.23e-08  
   11   -7235.3772275834      1.04e-08  
   12   -7235.3772275835      1.62e-09  Convergence criterion met
 ---------------------------------------
 SCF time:   CPU 31.86s  wall 8.00s 
 SCF   energy in the final basis set =    -7235.3772275835
 Total energy in the final basis set =    -7235.3772275835

 --------------------------------------------------------------

                    Orbital Energies (a.u.)
 --------------------------------------------------------------

 Alpha MOs
 -- Occupied --
*******-176.309-165.713-165.710-165.710 -35.805 -31.298 -31.292
-31.292 -24.715 -24.714 -22.949 -22.947 -22.947 -22.943 -22.943
-10.367 -10.254 -10.219  -6.354  -4.767  -4.752  -4.752  -2.033
 -2.028  -2.028  -2.015  -2.015  -1.287  -1.231  -0.906  -0.693
 -0.661  -0.622  -0.589  -0.551  -0.520  -0.481  -0.467  -0.452
 -0.428  -0.385  -0.369  -0.320  -0.275  -0.269
 -- Virtual --
 -0.065  -0.010   0.008   0.022   0.032   0.054   0.057   0.069
  0.076   0.080   0.098   0.112   0.119   0.121   0.128   0.143
  0.147   0.158   0.169   0.192   0.202   0.226   0.233   0.246
  0.254   0.263   0.270   0.278   0.295   0.327   0.344   0.356
  0.364   0.378   0.396   0.403   0.435   0.441   0.468   0.479
  0.499   0.529   0.557   0.579   0.599   0.605   0.618   0.628
  0.660   0.684   0.708   0.728   0.752   0.756   0.917   0.979
  1.192   1.218   1.250   1.299   1.322   1.334   1.342   1.375
  1.395   1.416   1.428   1.442   1.465   1.478   1.517   1.529
  1.576   1.630   1.692   1.733   1.771   1.805   1.850   1.894
  1.952   1.973   1.996   2.067   2.119   2.161   2.180   2.202
  2.495   2.531   2.564   2.668   2.674   2.761   2.785   2.817
  2.981   3.036   3.205   3.367   3.683   3.745   3.756   3.765
  3.784   3.829   3.917   3.974   3.979   3.996   4.029   4.067
  4.103   4.181   4.253   4.266   4.416   4.803   4.912   6.022
  6.034   6.092   6.310   6.337   6.349   6.365   6.605   6.783
 23.606  23.748  23.855  27.861  28.358  28.368  28.391  28.541
 28.549  28.578  28.599  28.695  66.753  66.763 127.898 127.906
127.943 151.6581901.820
 --------------------------------------------------------------

          Ground-State Mulliken Net Atomic Charges

     Atom                 Charge (a.u.)
  ----------------------------------------
      1 C                    -0.282941
      2 C                    -0.098284
      3 C                    -0.075322
      4 H                     0.214295
      5 I                     0.071232
      6 F                    -0.097355
      7 F                    -0.081862
      8 H                     0.172338
      9 H                     0.177898
  ----------------------------------------
  Sum of atomic charges =     0.000000

 -----------------------------------------------------------------
                    Cartesian Multipole Moments
 -----------------------------------------------------------------
    Charge (ESU x 10^10)
                -0.0000
    Dipole Moment (Debye)
         X       0.0138      Y       2.1069      Z       0.5486
       Tot       2.1772
    Quadrupole Moments (Debye-Ang)
        XX     -58.9012     XY      -4.9644     YY     -56.2589
        XZ      -1.4999     YZ       0.3331     ZZ     -55.5068
    Octopole Moments (Debye-Ang^2)
       XXX      47.9149    XXY      -1.7150    XYY       5.5426
       YYY      -8.8889    XXZ       6.5226    XYZ      -2.0319
       YYZ      -1.9096    XZZ       6.8823    YZZ      -1.5959
       ZZZ       0.8899
    Hexadecapole Moments (Debye-Ang^3)
      XXXX    -954.0402   XXXY     -10.2589   XXYY    -183.2165
      XYYY      -2.8209   YYYY    -198.1861   XXXZ      -2.0171
      XXYZ       1.9410   XYYZ       4.7579   YYYZ      -5.1695
      XXZZ    -185.0297   XYZZ       0.1454   YYZZ     -55.1522
      XZZZ      11.7321   YZZZ      -4.8894   ZZZZ    -138.8573
 -----------------------------------------------------------------
 Calculating analytic gradient of the SCF energy
 Gradient of SCF Energy
            1           2           3           4           5           6
    1   0.0056444   0.0043251  -0.0150865  -0.0010820   0.0005670   0.0038681
    2   0.0033160   0.0071692  -0.0145399   0.0000757  -0.0015330   0.0020734
    3   0.0027198  -0.0024221  -0.0051771  -0.0001524   0.0008479   0.0027034
            7           8           9
    1   0.0028164  -0.0003127  -0.0007398
    2   0.0031023   0.0007205  -0.0003843
    3   0.0005162   0.0004143   0.0005501
 Max gradient component =       1.509E-02
 RMS gradient           =       4.879E-03
 Gradient time:  CPU 8.05 s  wall 2.07 s
 Geometry Optimization Parameters
   NAtoms,    NIC,     NZ,  NCons,   NDum,   NFix, NCnnct, MaxDiis
        9      69       9       0       0       0       0       0

 Cartesian Hessian Update
 Hessian Updated using BFGS Update


** GEOMETRY OPTIMIZATION IN DELOCALIZED INTERNAL COORDINATES **
   Searching for a Minimum

   Optimization Cycle:   2

                       Coordinates (Angstroms)
     ATOM                X               Y               Z
      1  C        -1.5035264493    1.0893383871    0.8902553304
      2  C        -0.6561375412    0.7518507998   -0.3435461442
      3  C        -1.8425184295   -0.0872179536    0.0313314995
      4  H        -0.7489303918    1.3848614551   -1.2163002727
      5  I         1.3405027614   -0.0198864068   -0.0818592745
      6  F        -2.9314565941   -0.0361265646   -0.7594440301
      7  F        -1.6631873417   -1.3287241839    0.5130688112
      8  H        -1.0909518274    0.8860876718    1.8708741902
      9  H        -2.1453074710    1.9617079774    0.8295080179
   Point Group: c1    Number of degrees of freedom:    21


   Energy is  -7235.377227584

 Hessian Updated using BFGS Update

 20 Hessian modes will be used to form the next step
  Hessian Eigenvalues:
     0.016372    0.021039    0.023298    0.030336    0.030873    0.032161
     0.083676    0.085798    0.089389    0.106132    0.108839    0.118306
     0.136670    0.244861    0.254628    0.272791    0.348112    0.350247
     0.549681    0.572347

 Minimum Search - Taking Simple RFO Step
 Searching for Lamda that Minimizes Along All modes
 Value Taken    Lamda =  -0.00099125
 Step Taken.  Stepsize is  0.108963

                             Maximum     Tolerance    Cnvgd?
         Gradient           0.007651      0.000300      NO
         Displacement       0.051003      0.001200      NO
         Energy change     -0.004502      0.000001      NO


 New Cartesian Coordinates Obtained by Inverse Iteration

 Displacement from previous Coordinates is:  0.083660
 ----------------------------------------------------------------
             Standard Nuclear Orientation (Angstroms)
    I     Atom           X                Y                Z
 ----------------------------------------------------------------
    1      C      -1.5095377216     1.0837067815     0.8912650393
    2      C      -0.6580291721     0.7409924463    -0.3385948096
    3      C      -1.8339164986    -0.0789925011     0.0365440480
    4      H      -0.7478357234     1.3763443049    -1.2091277534
    5      I       1.3446050383     0.0018090359    -0.0942880748
    6      F      -2.9241615185    -0.0376238626    -0.7627224611
    7      F      -1.6835722388    -1.3273784319     0.5178502044
    8      H      -1.0947394268     0.8760902692     1.8696917762
    9      H      -2.1343260233     1.9669431402     0.8232701585
 ----------------------------------------------------------------
 Molecular Point Group                 C1    NOp =  1
 Largest Abelian Subgroup              C1    NOp =  1
 Nuclear Repulsion Energy =   517.2003623685 hartrees
 There are       46 alpha and       46 beta electrons
 Applying Cartesian multipole field
    Component          Value
    ---------          -----
     (2,0,0)        1.00000E-11
     (0,2,0)        2.00000E-11
     (0,0,2)       -3.00000E-11
 Nucleus-field energy     =     0.0000000089 hartrees
 Requested basis set is 6-311++G(d,p)
 There are 69 shells and 193 basis functions
 A cutoff of  1.0D-11 yielded   2117 shell pairs
 There are     16997 function pairs (     18770 Cartesian)
 Smallest overlap matrix eigenvalue = 6.23E-05
 Guess MOs from SCF MO coefficient file

 -----------------------------------------------------------------------
  General SCF calculation program by
  Eric Jon Sundstrom, Paul Horn, Yuezhi Mao, Dmitri Zuev, Alec White,
  David Stuck, Shaama M.S., Shane Yost, Joonho Lee, David Small,
  Daniel Levine, Susi Lehtola, Hugh Burton, Evgeny Epifanovsky
 -----------------------------------------------------------------------
 Exchange:     0.2000 Hartree-Fock + 0.0800 Slater + 0.7200 B88
 Correlation:  0.1900 VWN1RPA + 0.8100 LYP
 Using SG-1 standard quadrature grid
 using 4 threads for integral computing
 -------------------------------------------------------
 OpenMP Integral computing Module                
 Release: version 2.0, May 2017, Q-Chem Inc. Pleasanton 
 -------------------------------------------------------
 -------------------------------------------------------
 OpenMP BLAS3 based DFT computing Module                
 Release: version 1.0, May 2013, Q-Chem Inc. Pittsburgh 
 -------------------------------------------------------
 A restricted SCF calculation will be
 performed using DIIS
 SCF converges when DIIS error is below 1.0e-08
 ---------------------------------------
  Cycle       Energy         DIIS error
 ---------------------------------------
    1   -7235.3770914041      3.36e-04  
    2   -7235.3776857683      1.13e-04  
    3   -7235.3776503150      1.50e-04  
    4   -7235.3777327261      1.48e-05  
    5   -7235.3777335057      6.33e-06  
    6   -7235.3777336425      1.67e-06  
    7   -7235.3777336533      4.04e-07  
    8   -7235.3777336541      1.26e-07  
    9   -7235.3777336541      3.19e-08  
   10   -7235.3777336541      1.17e-08  
   11   -7235.3777336541      4.23e-09  Convergence criterion met
 ---------------------------------------
 SCF time:   CPU 29.25s  wall 8.00s 
 SCF   energy in the final basis set =    -7235.3777336541
 Total energy in the final basis set =    -7235.3777336541

 --------------------------------------------------------------

                    Orbital Energies (a.u.)
 --------------------------------------------------------------

 Alpha MOs
 -- Occupied --
*******-176.310-165.713-165.711-165.711 -35.806 -31.299 -31.293
-31.293 -24.712 -24.712 -22.950 -22.948 -22.948 -22.944 -22.944
-10.366 -10.254 -10.219  -6.355  -4.768  -4.753  -4.753  -2.033
 -2.029  -2.029  -2.016  -2.016  -1.284  -1.227  -0.913  -0.695
 -0.660  -0.624  -0.588  -0.551  -0.518  -0.481  -0.468  -0.450
 -0.425  -0.386  -0.370  -0.325  -0.276  -0.270
 -- Virtual --
 -0.065  -0.010   0.008   0.022   0.033   0.054   0.057   0.068
  0.076   0.080   0.099   0.112   0.119   0.122   0.129   0.143
  0.146   0.158   0.170   0.192   0.202   0.225   0.235   0.245
  0.253   0.263   0.272   0.282   0.300   0.329   0.345   0.357
  0.365   0.380   0.397   0.404   0.435   0.444   0.468   0.477
  0.498   0.529   0.555   0.583   0.599   0.605   0.619   0.629
  0.660   0.684   0.709   0.729   0.748   0.755   0.920   0.980
  1.193   1.219   1.252   1.296   1.323   1.337   1.343   1.376
  1.399   1.417   1.430   1.444   1.467   1.479   1.518   1.527
  1.575   1.630   1.696   1.737   1.772   1.806   1.862   1.898
  1.957   1.975   2.000   2.074   2.125   2.163   2.186   2.197
  2.501   2.535   2.562   2.670   2.677   2.761   2.795   2.823
  2.978   3.041   3.223   3.378   3.682   3.743   3.759   3.767
  3.781   3.833   3.916   3.974   3.981   3.995   4.027   4.067
  4.103   4.180   4.255   4.273   4.418   4.811   4.910   6.021
  6.034   6.091   6.313   6.339   6.352   6.367   6.614   6.775
 23.615  23.770  23.870  27.861  28.358  28.368  28.390  28.540
 28.549  28.578  28.599  28.695  66.755  66.765 127.898 127.906
127.942 151.6581901.820
 --------------------------------------------------------------

          Ground-State Mulliken Net Atomic Charges

     Atom                 Charge (a.u.)
  ----------------------------------------
      1 C                    -0.273774
      2 C                    -0.100805
      3 C                    -0.078666
      4 H                     0.214628
      5 I                     0.074881
      6 F                    -0.102862
      7 F                    -0.086267
      8 H                     0.173301
      9 H                     0.179563
  ----------------------------------------
  Sum of atomic charges =    -0.000000

 -----------------------------------------------------------------
                    Cartesian Multipole Moments
 -----------------------------------------------------------------
    Charge (ESU x 10^10)
                -0.0000
    Dipole Moment (Debye)
         X       0.1203      Y       2.1627      Z       0.5718
       Tot       2.2402
    Quadrupole Moments (Debye-Ang)
        XX     -59.1084     XY      -5.0375     YY     -56.2417
        XZ      -1.5952     YZ       0.3669     ZZ     -55.4976
    Octopole Moments (Debye-Ang^2)
       XXX      48.9360    XXY      -1.8780    XYY       5.3924
       YYY     -10.3051    XXZ       6.8588    XYZ      -2.0226
       YYZ      -1.6156    XZZ       6.8980    YZZ      -2.1570
       ZZZ       1.8524
    Hexadecapole Moments (Debye-Ang^3)
      XXXX    -957.5360   XXXY     -13.0796   XXYY    -183.7400
      XYYY      -6.0622   YYYY    -196.4206   XXXZ      -0.8263
      XXYZ       2.1894   XYYZ       5.3482   YYYZ      -4.8072
      XXZZ    -185.7119   XYZZ      -0.8075   YYZZ     -55.0871
      XZZZ      13.5079   YZZZ      -4.6373   ZZZZ    -139.2999
 -----------------------------------------------------------------
 Calculating analytic gradient of the SCF energy
 Gradient of SCF Energy
            1           2           3           4           5           6
    1   0.0020957  -0.0024156  -0.0011754  -0.0000055  -0.0005919   0.0021144
    2  -0.0027911   0.0014767  -0.0001089   0.0000511  -0.0000942  -0.0003504
    3  -0.0013465   0.0004689  -0.0004892   0.0001715  -0.0002010   0.0021934
            7           8           9
    1  -0.0002628   0.0000843   0.0001567
    2   0.0015322   0.0002774   0.0000072
    3  -0.0006038  -0.0001148  -0.0000786
 Max gradient component =       2.791E-03
 RMS gradient           =       1.164E-03
 Gradient time:  CPU 8.08 s  wall 2.08 s
 Geometry Optimization Parameters
   NAtoms,    NIC,     NZ,  NCons,   NDum,   NFix, NCnnct, MaxDiis
        9      69       9       0       0       0       0       0

 Cartesian Hessian Update
 Hessian Updated using BFGS Update


** GEOMETRY OPTIMIZATION IN DELOCALIZED INTERNAL COORDINATES **
   Searching for a Minimum

   Optimization Cycle:   3

                       Coordinates (Angstroms)
     ATOM                X               Y               Z
      1  C        -1.5095377216    1.0837067815    0.8912650393
      2  C        -0.6580291721    0.7409924463   -0.3385948096
      3  C        -1.8339164986   -0.0789925011    0.0365440480
      4  H        -0.7478357234    1.3763443049   -1.2091277534
      5  I         1.3446050383    0.0018090359   -0.0942880748
      6  F        -2.9241615185   -0.0376238626   -0.7627224611
      7  F        -1.6835722388   -1.3273784319    0.5178502044
      8  H        -1.0947394268    0.8760902692    1.8696917762
      9  H        -2.1343260233    1.9669431402    0.8232701585
   Point Group: c1    Number of degrees of freedom:    21


   Energy is  -7235.377733654

 Hessian Updated using BFGS Update

 21 Hessian modes will be used to form the next step
  Hessian Eigenvalues:
     0.016344    0.021250    0.023538    0.030048    0.030954    0.031268
     0.079868    0.086155    0.088779    0.101911    0.112287    0.118194
     0.136753    0.245528    0.254616    0.300174    0.348118    0.348172
     0.350428    0.547482    0.558947

 Minimum Search - Taking Simple RFO Step
 Searching for Lamda that Minimizes Along All modes
 Value Taken    Lamda =  -0.00007252
 Step Taken.  Stepsize is  0.025812

                             Maximum     Tolerance    Cnvgd?
         Gradient           0.002803      0.000300      NO
         Displacement       0.013426      0.001200      NO
         Energy change     -0.000506      0.000001      NO


 New Cartesian Coordinates Obtained by Inverse Iteration

 Displacement from previous Coordinates is:  0.026389
 ----------------------------------------------------------------
             Standard Nuclear Orientation (Angstroms)
    I     Atom           X                Y                Z
 ----------------------------------------------------------------
    1      C      -1.5113390807     1.0859627521     0.8932844232
    2      C      -0.6560076871     0.7385182170    -0.3374848463
    3      C      -1.8339497736    -0.0782196014     0.0376487227
    4      H      -0.7481161680     1.3710299704    -1.2101686707
    5      I       1.3512031187     0.0046825260    -0.0993785482
    6      F      -2.9239556219    -0.0359827021    -0.7672691373
    7      F      -1.6864891546    -1.3287169397     0.5192288353
    8      H      -1.0969490127     0.8753875723     1.8716454167
    9      H      -2.1359099046     1.9692293877     0.8263819320
 ----------------------------------------------------------------
 Molecular Point Group                 C1    NOp =  1
 Largest Abelian Subgroup              C1    NOp =  1
 Nuclear Repulsion Energy =   516.2849266190 hartrees
 There are       46 alpha and       46 beta electrons
 Applying Cartesian multipole field
    Component          Value
    ---------          -----
     (2,0,0)        1.00000E-11
     (0,2,0)        2.00000E-11
     (0,0,2)       -3.00000E-11
 Nucleus-field energy     =     0.0000000089 hartrees
 Requested basis set is 6-311++G(d,p)
 There are 69 shells and 193 basis functions
 A cutoff of  1.0D-11 yielded   2116 shell pairs
 There are     16994 function pairs (     18767 Cartesian)
 Smallest overlap matrix eigenvalue = 6.24E-05
 Guess MOs from SCF MO coefficient file

 -----------------------------------------------------------------------
  General SCF calculation program by
  Eric Jon Sundstrom, Paul Horn, Yuezhi Mao, Dmitri Zuev, Alec White,
  David Stuck, Shaama M.S., Shane Yost, Joonho Lee, David Small,
  Daniel Levine, Susi Lehtola, Hugh Burton, Evgeny Epifanovsky
 -----------------------------------------------------------------------
 Exchange:     0.2000 Hartree-Fock + 0.0800 Slater + 0.7200 B88
 Correlation:  0.1900 VWN1RPA + 0.8100 LYP
 Using SG-1 standard quadrature grid
 using 4 threads for integral computing
 -------------------------------------------------------
 OpenMP Integral computing Module                
 Release: version 2.0, May 2017, Q-Chem Inc. Pleasanton 
 -------------------------------------------------------
 -------------------------------------------------------
 OpenMP BLAS3 based DFT computing Module                
 Release: version 1.0, May 2013, Q-Chem Inc. Pittsburgh 
 -------------------------------------------------------
 A restricted SCF calculation will be
 performed using DIIS
 SCF converges when DIIS error is below 1.0e-08
 ---------------------------------------
  Cycle       Energy         DIIS error
 ---------------------------------------
    1   -7235.3777471703      7.89e-05  
    2   -7235.3777770327      2.01e-05  
    3   -7235.3777760104      2.51e-05  
    4   -7235.3777788124      4.90e-06  
    5   -7235.3777789086      1.22e-06  
    6   -7235.3777789141      3.00e-07  
    7   -7235.3777789146      9.67e-08  
    8   -7235.3777789147      3.03e-08  
    9   -7235.3777789147      1.24e-08  
   10   -7235.3777789148      2.08e-09  Convergence criterion met
 ---------------------------------------
 SCF time:   CPU 26.57s  wall 7.00s 
 SCF   energy in the final basis set =    -7235.3777789148
 Total energy in the final basis set =    -7235.3777789148

 --------------------------------------------------------------

                    Orbital Energies (a.u.)
 --------------------------------------------------------------

 Alpha MOs
 -- Occupied --
*******-176.310-165.714-165.712-165.711 -35.806 -31.300 -31.293
-31.293 -24.712 -24.712 -22.950 -22.949 -22.949 -22.944 -22.944
-10.366 -10.254 -10.220  -6.356  -4.768  -4.753  -4.753  -2.034
 -2.029  -2.029  -2.016  -2.016  -1.283  -1.226  -0.912  -0.695
 -0.660  -0.624  -0.588  -0.551  -0.518  -0.480  -0.467  -0.450
 -0.425  -0.386  -0.370  -0.326  -0.276  -0.271
 -- Virtual --
 -0.066  -0.010   0.008   0.022   0.033   0.053   0.057   0.068
  0.076   0.080   0.099   0.112   0.119   0.121   0.129   0.143
  0.145   0.158   0.169   0.191   0.202   0.225   0.234   0.245
  0.252   0.263   0.271   0.281   0.300   0.329   0.345   0.357
  0.365   0.380   0.397   0.404   0.436   0.443   0.468   0.475
  0.497   0.528   0.556   0.582   0.598   0.604   0.619   0.629
  0.659   0.684   0.708   0.729   0.747   0.754   0.920   0.980
  1.193   1.218   1.251   1.295   1.324   1.336   1.343   1.376
  1.399   1.415   1.430   1.445   1.466   1.478   1.518   1.526
  1.574   1.630   1.696   1.735   1.770   1.805   1.861   1.896
  1.957   1.974   2.001   2.073   2.124   2.162   2.185   2.196
  2.500   2.534   2.562   2.669   2.675   2.759   2.794   2.822
  2.975   3.039   3.220   3.376   3.680   3.739   3.760   3.767
  3.780   3.831   3.915   3.973   3.979   3.995   4.025   4.066
  4.102   4.176   4.255   4.270   4.417   4.810   4.907   6.021
  6.034   6.090   6.313   6.340   6.351   6.366   6.612   6.771
 23.612  23.767  23.867  27.860  28.357  28.367  28.389  28.539
 28.548  28.577  28.599  28.694  66.755  66.766 127.897 127.905
127.941 151.6571901.819
 --------------------------------------------------------------

          Ground-State Mulliken Net Atomic Charges

     Atom                 Charge (a.u.)
  ----------------------------------------
      1 C                    -0.271356
      2 C                    -0.099983
      3 C                    -0.079555
      4 H                     0.214011
      5 I                     0.075329
      6 F                    -0.104369
      7 F                    -0.086968
      8 H                     0.173202
      9 H                     0.179691
  ----------------------------------------
  Sum of atomic charges =    -0.000000

 -----------------------------------------------------------------
                    Cartesian Multipole Moments
 -----------------------------------------------------------------
    Charge (ESU x 10^10)
                -0.0000
    Dipole Moment (Debye)
         X       0.1402      Y       2.1661      Z       0.5826
       Tot       2.2475
    Quadrupole Moments (Debye-Ang)
        XX     -59.1268     XY      -5.0544     YY     -56.2677
        XZ      -1.6393     YZ       0.3889     ZZ     -55.5045
    Octopole Moments (Debye-Ang^2)
       XXX      48.7196    XXY      -1.8888    XYY       5.2151
       YYY     -10.5587    XXZ       7.0389    XYZ      -2.0436
       YYZ      -1.4506    XZZ       6.7493    YZZ      -2.2286
       ZZZ       2.2952
    Hexadecapole Moments (Debye-Ang^3)
      XXXX    -961.0200   XXXY     -13.4812   XXYY    -184.3582
      XYYY      -6.4382   YYYY    -196.5921   XXXZ      -0.5473
      XXYZ       2.3067   XYYZ       5.5018   YYYZ      -4.7497
      XXZZ    -186.4814   XYZZ      -0.9454   YYZZ     -55.2141
      XZZZ      14.1124   YZZZ      -4.6496   ZZZZ    -139.8585
 -----------------------------------------------------------------
 Calculating analytic gradient of the SCF energy
 Gradient of SCF Energy
            1           2           3           4           5           6
    1   0.0010305  -0.0014623  -0.0003092  -0.0000660   0.0002473   0.0003032
    2  -0.0011790   0.0007281   0.0007742  -0.0000076  -0.0001887  -0.0002713
    3  -0.0001698  -0.0000614   0.0000966  -0.0000387  -0.0005126   0.0007431
            7           8           9
    1   0.0000277   0.0001898   0.0000391
    2   0.0000601   0.0001657  -0.0000815
    3  -0.0002660   0.0000528   0.0001559
 Max gradient component =       1.462E-03
 RMS gradient           =       5.133E-04
 Gradient time:  CPU 8.07 s  wall 2.08 s
 Geometry Optimization Parameters
   NAtoms,    NIC,     NZ,  NCons,   NDum,   NFix, NCnnct, MaxDiis
        9      69       9       0       0       0       0       0

 Cartesian Hessian Update
 Hessian Updated using BFGS Update


** GEOMETRY OPTIMIZATION IN DELOCALIZED INTERNAL COORDINATES **
   Searching for a Minimum

   Optimization Cycle:   4

                       Coordinates (Angstroms)
     ATOM                X               Y               Z
      1  C        -1.5113390807    1.0859627521    0.8932844232
      2  C        -0.6560076871    0.7385182170   -0.3374848463
      3  C        -1.8339497736   -0.0782196014    0.0376487227
      4  H        -0.7481161680    1.3710299704   -1.2101686707
      5  I         1.3512031187    0.0046825260   -0.0993785482
      6  F        -2.9239556219   -0.0359827021   -0.7672691373
      7  F        -1.6864891546   -1.3287169397    0.5192288353
      8  H        -1.0969490127    0.8753875723    1.8716454167
      9  H        -2.1359099046    1.9692293877    0.8263819320
   Point Group: c1    Number of degrees of freedom:    21


   Energy is  -7235.377778915

 Hessian Updated using BFGS Update

 21 Hessian modes will be used to form the next step
  Hessian Eigenvalues:
     0.016227    0.021279    0.023731    0.025891    0.030645    0.031720
     0.072289    0.086127    0.088742    0.102443    0.116606    0.125563
     0.134068    0.245458    0.254302    0.275921    0.347765    0.348162
     0.350095    0.524970    0.558633

 Minimum Search - Taking Simple RFO Step
 Searching for Lamda that Minimizes Along All modes
 Value Taken    Lamda =  -0.00001682
 Step Taken.  Stepsize is  0.020364

                             Maximum     Tolerance    Cnvgd?
         Gradient           0.000691      0.000300      NO
         Displacement       0.011661      0.001200      NO
         Energy change     -0.000045      0.000001      NO


 New Cartesian Coordinates Obtained by Inverse Iteration

 Displacement from previous Coordinates is:  0.017095
 ----------------------------------------------------------------
             Standard Nuclear Orientation (Angstroms)
    I     Atom           X                Y                Z
 ----------------------------------------------------------------
    1      C      -1.5120986070     1.0863817186     0.8933075628
    2      C      -0.6544596601     0.7364100105    -0.3374000780
    3      C      -1.8337393179    -0.0789730717     0.0373453870
    4      H      -0.7487243267     1.3688871548    -1.2101140658
    5      I       1.3530446897     0.0093666386    -0.1005734500
    6      F      -2.9239191038    -0.0346146034    -0.7695133965
    7      F      -1.6898038195    -1.3290923723     0.5222701717
    8      H      -1.0971091848     0.8725835169     1.8708897774
    9      H      -2.1347039547     1.9709421904     0.8276762188
 ----------------------------------------------------------------
 Molecular Point Group                 C1    NOp =  1
 Largest Abelian Subgroup              C1    NOp =  1
 Nuclear Repulsion Energy =   516.0422846815 hartrees
 There are       46 alpha and       46 beta electrons
 Applying Cartesian multipole field
    Component          Value
    ---------          -----
     (2,0,0)        1.00000E-11
     (0,2,0)        2.00000E-11
     (0,0,2)       -3.00000E-11
 Nucleus-field energy     =     0.0000000089 hartrees
 Requested basis set is 6-311++G(d,p)
 There are 69 shells and 193 basis functions
 A cutoff of  1.0D-11 yielded   2116 shell pairs
 There are     16994 function pairs (     18767 Cartesian)
 Smallest overlap matrix eigenvalue = 6.23E-05
 Guess MOs from SCF MO coefficient file

 -----------------------------------------------------------------------
  General SCF calculation program by
  Eric Jon Sundstrom, Paul Horn, Yuezhi Mao, Dmitri Zuev, Alec White,
  David Stuck, Shaama M.S., Shane Yost, Joonho Lee, David Small,
  Daniel Levine, Susi Lehtola, Hugh Burton, Evgeny Epifanovsky
 -----------------------------------------------------------------------
 Exchange:     0.2000 Hartree-Fock + 0.0800 Slater + 0.7200 B88
 Correlation:  0.1900 VWN1RPA + 0.8100 LYP
 Using SG-1 standard quadrature grid
 using 4 threads for integral computing
 -------------------------------------------------------
 OpenMP Integral computing Module                
 Release: version 2.0, May 2017, Q-Chem Inc. Pleasanton 
 -------------------------------------------------------
 -------------------------------------------------------
 OpenMP BLAS3 based DFT computing Module                
 Release: version 1.0, May 2013, Q-Chem Inc. Pittsburgh 
 -------------------------------------------------------
 A restricted SCF calculation will be
 performed using DIIS
 SCF converges when DIIS error is below 1.0e-08
 ---------------------------------------
  Cycle       Energy         DIIS error
 ---------------------------------------
    1   -7235.3777722520      5.06e-05  
    2   -7235.3777876447      1.04e-05  
    3   -7235.3777876005      1.17e-05  
    4   -7235.3777881318      1.99e-06  
    5   -7235.3777881438      7.18e-07  
    6   -7235.3777881456      1.85e-07  
    7   -7235.3777881456      8.02e-08  
    8   -7235.3777881457      2.08e-08  
    9   -7235.3777881457      5.44e-09  Convergence criterion met
 ---------------------------------------
 SCF time:   CPU 23.92s  wall 6.00s 
 SCF   energy in the final basis set =    -7235.3777881457
 Total energy in the final basis set =    -7235.3777881457

 --------------------------------------------------------------

                    Orbital Energies (a.u.)
 --------------------------------------------------------------

 Alpha MOs
 -- Occupied --
*******-176.310-165.714-165.712-165.712 -35.806 -31.300 -31.294
-31.293 -24.712 -24.711 -22.950 -22.949 -22.949 -22.944 -22.944
-10.366 -10.254 -10.220  -6.356  -4.768  -4.753  -4.753  -2.034
 -2.029  -2.029  -2.016  -2.016  -1.283  -1.226  -0.912  -0.696
 -0.660  -0.624  -0.587  -0.550  -0.517  -0.480  -0.467  -0.449
 -0.425  -0.386  -0.370  -0.326  -0.276  -0.271
 -- Virtual --
 -0.065  -0.010   0.008   0.022   0.033   0.053   0.057   0.068
  0.076   0.080   0.099   0.112   0.119   0.121   0.129   0.143
  0.145   0.158   0.169   0.191   0.202   0.225   0.234   0.245
  0.251   0.263   0.271   0.281   0.300   0.329   0.345   0.357
  0.365   0.380   0.397   0.404   0.436   0.444   0.468   0.475
  0.497   0.528   0.556   0.582   0.597   0.605   0.619   0.629
  0.660   0.685   0.708   0.728   0.747   0.754   0.920   0.980
  1.193   1.218   1.251   1.294   1.324   1.336   1.343   1.377
  1.400   1.415   1.430   1.445   1.466   1.478   1.517   1.526
  1.574   1.629   1.696   1.735   1.769   1.804   1.861   1.895
  1.957   1.974   2.001   2.072   2.123   2.161   2.185   2.195
  2.499   2.534   2.562   2.670   2.675   2.759   2.793   2.822
  2.974   3.039   3.218   3.376   3.680   3.737   3.760   3.767
  3.780   3.831   3.914   3.973   3.978   3.995   4.024   4.065
  4.101   4.175   4.255   4.269   4.418   4.809   4.906   6.021
  6.034   6.090   6.313   6.340   6.351   6.366   6.610   6.770
 23.610  23.765  23.866  27.860  28.357  28.367  28.389  28.539
 28.548  28.577  28.599  28.694  66.754  66.766 127.897 127.905
127.941 151.6571901.819
 --------------------------------------------------------------

          Ground-State Mulliken Net Atomic Charges

     Atom                 Charge (a.u.)
  ----------------------------------------
      1 C                    -0.270361
      2 C                    -0.100776
      3 C                    -0.079575
      4 H                     0.213612
      5 I                     0.076229
      6 F                    -0.104983
      7 F                    -0.087116
      8 H                     0.173062
      9 H                     0.179909
  ----------------------------------------
  Sum of atomic charges =     0.000000

 -----------------------------------------------------------------
                    Cartesian Multipole Moments
 -----------------------------------------------------------------
    Charge (ESU x 10^10)
                -0.0000
    Dipole Moment (Debye)
         X       0.1547      Y       2.1621      Z       0.5819
       Tot       2.2444
    Quadrupole Moments (Debye-Ang)
        XX     -59.1480     XY      -5.0435     YY     -56.2740
        XZ      -1.6445     YZ       0.3944     ZZ     -55.5186
    Octopole Moments (Debye-Ang^2)
       XXX      48.7793    XXY      -1.9801    XYY       5.1594
       YYY     -10.9208    XXZ       7.0766    XYZ      -2.0515
       YYZ      -1.4181    XZZ       6.7424    YZZ      -2.3648
       ZZZ       2.3792
    Hexadecapole Moments (Debye-Ang^3)
      XXXX    -962.2808   XXXY     -13.9808   XXYY    -184.5972
      XYYY      -7.0761   YYYY    -196.5215   XXXZ      -0.4564
      XXYZ       2.3824   XYYZ       5.5440   YYYZ      -4.6147
      XXZZ    -186.7848   XYZZ      -1.1494   YYZZ     -55.2654
      XZZZ      14.2840   YZZZ      -4.5728   ZZZZ    -140.1538
 -----------------------------------------------------------------
 Calculating analytic gradient of the SCF energy
 Gradient of SCF Energy
            1           2           3           4           5           6
    1   0.0003268  -0.0004459   0.0003200  -0.0001022  -0.0000312  -0.0005286
    2  -0.0002526   0.0001930   0.0003284   0.0001070   0.0000517   0.0000176
    3   0.0003439  -0.0003002  -0.0000894  -0.0000717  -0.0006109   0.0002568
            7           8           9
    1   0.0000656   0.0003097   0.0000860
    2  -0.0003938   0.0000056  -0.0000569
    3   0.0001338   0.0000650   0.0002728
 Max gradient component =       6.109E-04
 RMS gradient           =       2.684E-04
 Gradient time:  CPU 8.06 s  wall 2.08 s
 Geometry Optimization Parameters
   NAtoms,    NIC,     NZ,  NCons,   NDum,   NFix, NCnnct, MaxDiis
        9      69       9       0       0       0       0       0

 Cartesian Hessian Update
 Hessian Updated using BFGS Update


** GEOMETRY OPTIMIZATION IN DELOCALIZED INTERNAL COORDINATES **
   Searching for a Minimum

   Optimization Cycle:   5

                       Coordinates (Angstroms)
     ATOM                X               Y               Z
      1  C        -1.5120986070    1.0863817186    0.8933075628
      2  C        -0.6544596601    0.7364100105   -0.3374000780
      3  C        -1.8337393179   -0.0789730717    0.0373453870
      4  H        -0.7487243267    1.3688871548   -1.2101140658
      5  I         1.3530446897    0.0093666386   -0.1005734500
      6  F        -2.9239191038   -0.0346146034   -0.7695133965
      7  F        -1.6898038195   -1.3290923723    0.5222701717
      8  H        -1.0971091848    0.8725835169    1.8708897774
      9  H        -2.1347039547    1.9709421904    0.8276762188
   Point Group: c1    Number of degrees of freedom:    21


   Energy is  -7235.377788146

 Hessian Updated using BFGS Update

 21 Hessian modes will be used to form the next step
  Hessian Eigenvalues:
     0.015708    0.019902    0.021799    0.023801    0.030681    0.035478
     0.066748    0.085830    0.088729    0.103870    0.116018    0.124175
     0.133473    0.245746    0.254400    0.286258    0.347662    0.348158
     0.350131    0.539849    0.602895

 Minimum Search - Taking Simple RFO Step
 Searching for Lamda that Minimizes Along All modes
 Value Taken    Lamda =  -0.00000286
 Step Taken.  Stepsize is  0.009793

                             Maximum     Tolerance    Cnvgd?
         Gradient           0.000369      0.000300      NO
         Displacement       0.006363      0.001200      NO
         Energy change     -0.000009      0.000001      NO


 New Cartesian Coordinates Obtained by Inverse Iteration

 Displacement from previous Coordinates is:  0.007474
 ----------------------------------------------------------------
             Standard Nuclear Orientation (Angstroms)
    I     Atom           X                Y                Z
 ----------------------------------------------------------------
    1      C      -1.5124857676     1.0868626795     0.8934535502
    2      C      -0.6542802472     0.7358192789    -0.3368349570
    3      C      -1.8339617900    -0.0789038363     0.0379070646
    4      H      -0.7504758404     1.3676558727    -1.2098690541
    5      I       1.3532032764     0.0099698651    -0.1010045683
    6      F      -2.9223853638    -0.0344857267    -0.7712992837
    7      F      -1.6900624720    -1.3287746957     0.5226762960
    8      H      -1.0969642611     0.8716737056     1.8705248587
    9      H      -2.1341008191     1.9720740391     0.8283342210
 ----------------------------------------------------------------
 Molecular Point Group                 C1    NOp =  1
 Largest Abelian Subgroup              C1    NOp =  1
 Nuclear Repulsion Energy =   516.0567348153 hartrees
 There are       46 alpha and       46 beta electrons
 Applying Cartesian multipole field
    Component          Value
    ---------          -----
     (2,0,0)        1.00000E-11
     (0,2,0)        2.00000E-11
     (0,0,2)       -3.00000E-11
 Nucleus-field energy     =     0.0000000089 hartrees
 Requested basis set is 6-311++G(d,p)
 There are 69 shells and 193 basis functions
 A cutoff of  1.0D-11 yielded   2116 shell pairs
 There are     16994 function pairs (     18767 Cartesian)
 Smallest overlap matrix eigenvalue = 6.23E-05
 Guess MOs from SCF MO coefficient file

 -----------------------------------------------------------------------
  General SCF calculation program by
  Eric Jon Sundstrom, Paul Horn, Yuezhi Mao, Dmitri Zuev, Alec White,
  David Stuck, Shaama M.S., Shane Yost, Joonho Lee, David Small,
  Daniel Levine, Susi Lehtola, Hugh Burton, Evgeny Epifanovsky
 -----------------------------------------------------------------------
 Exchange:     0.2000 Hartree-Fock + 0.0800 Slater + 0.7200 B88
 Correlation:  0.1900 VWN1RPA + 0.8100 LYP
 Using SG-1 standard quadrature grid
 using 4 threads for integral computing
 -------------------------------------------------------
 OpenMP Integral computing Module                
 Release: version 2.0, May 2017, Q-Chem Inc. Pleasanton 
 -------------------------------------------------------
 -------------------------------------------------------
 OpenMP BLAS3 based DFT computing Module                
 Release: version 1.0, May 2013, Q-Chem Inc. Pittsburgh 
 -------------------------------------------------------
 A restricted SCF calculation will be
 performed using DIIS
 SCF converges when DIIS error is below 1.0e-08
 ---------------------------------------
  Cycle       Energy         DIIS error
 ---------------------------------------
    1   -7235.3777865354      2.22e-05  
    2   -7235.3777897013      2.97e-06  
    3   -7235.3777897262      2.58e-06  
    4   -7235.3777897457      9.76e-07  
    5   -7235.3777897487      2.02e-07  
    6   -7235.3777897489      7.94e-08  
    7   -7235.3777897491      2.42e-08  
    8   -7235.3777897491      6.55e-09  Convergence criterion met
 ---------------------------------------
 SCF time:   CPU 21.26s  wall 5.00s 
 SCF   energy in the final basis set =    -7235.3777897491
 Total energy in the final basis set =    -7235.3777897491

 --------------------------------------------------------------

                    Orbital Energies (a.u.)
 --------------------------------------------------------------

 Alpha MOs
 -- Occupied --
*******-176.310-165.714-165.712-165.712 -35.806 -31.300 -31.294
-31.294 -24.712 -24.711 -22.950 -22.949 -22.949 -22.944 -22.944
-10.366 -10.254 -10.220  -6.356  -4.768  -4.753  -4.753  -2.034
 -2.029  -2.029  -2.016  -2.016  -1.283  -1.226  -0.912  -0.696
 -0.660  -0.624  -0.587  -0.550  -0.517  -0.480  -0.467  -0.449
 -0.425  -0.387  -0.370  -0.326  -0.276  -0.271
 -- Virtual --
 -0.065  -0.010   0.008   0.022   0.033   0.053   0.057   0.068
  0.076   0.080   0.099   0.112   0.119   0.121   0.129   0.143
  0.145   0.158   0.169   0.191   0.202   0.225   0.234   0.245
  0.251   0.263   0.271   0.280   0.300   0.329   0.345   0.357
  0.365   0.380   0.397   0.404   0.436   0.444   0.468   0.475
  0.497   0.528   0.556   0.582   0.597   0.605   0.619   0.629
  0.660   0.685   0.708   0.728   0.747   0.754   0.920   0.980
  1.193   1.218   1.251   1.294   1.324   1.336   1.343   1.377
  1.400   1.415   1.430   1.445   1.466   1.478   1.517   1.525
  1.574   1.630   1.695   1.735   1.769   1.804   1.861   1.895
  1.958   1.974   2.001   2.073   2.123   2.161   2.185   2.195
  2.499   2.534   2.562   2.670   2.675   2.759   2.793   2.822
  2.973   3.040   3.219   3.376   3.680   3.737   3.760   3.767
  3.780   3.831   3.915   3.972   3.979   3.994   4.024   4.065
  4.101   4.175   4.255   4.269   4.418   4.809   4.906   6.021
  6.034   6.090   6.313   6.340   6.351   6.366   6.610   6.770
 23.610  23.765  23.865  27.860  28.357  28.367  28.389  28.539
 28.548  28.577  28.599  28.694  66.754  66.766 127.897 127.905
127.941 151.6571901.819
 --------------------------------------------------------------

          Ground-State Mulliken Net Atomic Charges

     Atom                 Charge (a.u.)
  ----------------------------------------
      1 C                    -0.269571
      2 C                    -0.101862
      3 C                    -0.079207
      4 H                     0.213394
      5 I                     0.076386
      6 F                    -0.105063
      7 F                    -0.086953
      8 H                     0.172945
      9 H                     0.179931
  ----------------------------------------
  Sum of atomic charges =    -0.000000

 -----------------------------------------------------------------
                    Cartesian Multipole Moments
 -----------------------------------------------------------------
    Charge (ESU x 10^10)
                -0.0000
    Dipole Moment (Debye)
         X       0.1531      Y       2.1596      Z       0.5847
       Tot       2.2425
    Quadrupole Moments (Debye-Ang)
        XX     -59.1367     XY      -5.0419     YY     -56.2731
        XZ      -1.6498     YZ       0.3967     ZZ     -55.5243
    Octopole Moments (Debye-Ang^2)
       XXX      48.7302    XXY      -1.9961    XYY       5.1394
       YYY     -10.9765    XXZ       7.0893    XYZ      -2.0483
       YYZ      -1.3987    XZZ       6.7440    YZZ      -2.3912
       ZZZ       2.4117
    Hexadecapole Moments (Debye-Ang^3)
      XXXX    -962.0128   XXXY     -14.0022   XXYY    -184.5601
      XYYY      -7.1395   YYYY    -196.4711   XXXZ      -0.4602
      XXYZ       2.3797   XYYZ       5.5485   YYYZ      -4.6014
      XXZZ    -186.8026   XYZZ      -1.1631   YYZZ     -55.2908
      XZZZ      14.3244   YZZZ      -4.5921   ZZZZ    -140.2858
 -----------------------------------------------------------------
 Calculating analytic gradient of the SCF energy
 Gradient of SCF Energy
            1           2           3           4           5           6
    1   0.0001429  -0.0002125   0.0000938  -0.0002332  -0.0000630  -0.0003958
    2  -0.0000348  -0.0000081   0.0001815   0.0001133   0.0000608   0.0000670
    3   0.0002968  -0.0002470   0.0002356  -0.0000742  -0.0006395   0.0001418
            7           8           9
    1   0.0001716   0.0003834   0.0001130
    2  -0.0002450  -0.0000810  -0.0000535
    3  -0.0000110   0.0000132   0.0002843
 Max gradient component =       6.395E-04
 RMS gradient           =       2.214E-04
 Gradient time:  CPU 8.07 s  wall 2.08 s
 Geometry Optimization Parameters
   NAtoms,    NIC,     NZ,  NCons,   NDum,   NFix, NCnnct, MaxDiis
        9      69       9       0       0       0       0       0

 Cartesian Hessian Update
 Hessian Updated using BFGS Update


** GEOMETRY OPTIMIZATION IN DELOCALIZED INTERNAL COORDINATES **
   Searching for a Minimum

   Optimization Cycle:   6

                       Coordinates (Angstroms)
     ATOM                X               Y               Z
      1  C        -1.5124857676    1.0868626795    0.8934535502
      2  C        -0.6542802472    0.7358192789   -0.3368349570
      3  C        -1.8339617900   -0.0789038363    0.0379070646
      4  H        -0.7504758404    1.3676558727   -1.2098690541
      5  I         1.3532032764    0.0099698651   -0.1010045683
      6  F        -2.9223853638   -0.0344857267   -0.7712992837
      7  F        -1.6900624720   -1.3287746957    0.5226762960
      8  H        -1.0969642611    0.8716737056    1.8705248587
      9  H        -2.1341008191    1.9720740391    0.8283342210
   Point Group: c1    Number of degrees of freedom:    21


   Energy is  -7235.377789749

 Hessian Updated using BFGS Update

 21 Hessian modes will be used to form the next step
  Hessian Eigenvalues:
     0.013813    0.018087    0.021504    0.023841    0.030797    0.047268
     0.065743    0.083495    0.088989    0.101818    0.115531    0.124290
     0.134023    0.247782    0.256634    0.284271    0.347616    0.348165
     0.350177    0.521720    0.544519

 Minimum Search - Taking Simple RFO Step
 Searching for Lamda that Minimizes Along All modes
 Value Taken    Lamda =   0.00000000
 Step Taken.  Stepsize is  0.005148

                             Maximum     Tolerance    Cnvgd?
         Gradient           0.000293      0.000300     YES
         Displacement       0.002772      0.001200      NO
         Energy change     -0.000002      0.000001      NO


 New Cartesian Coordinates Obtained by Inverse Iteration

 Displacement from previous Coordinates is:  0.004049
 ----------------------------------------------------------------
             Standard Nuclear Orientation (Angstroms)
    I     Atom           X                Y                Z
 ----------------------------------------------------------------
    1      C      -1.5124797819     1.0868411877     0.8931071333
    2      C      -0.6539090545     0.7357708919    -0.3367405285
    3      C      -1.8338289659    -0.0789540210     0.0377174465
    4      H      -0.7512613446     1.3674208204    -1.2097869744
    5      I       1.3537365728     0.0104962766    -0.1009931687
    6      F      -2.9219946703    -0.0343414251    -0.7713834114
    7      F      -1.6907713100    -1.3282271256     0.5234575042
    8      H      -1.0971778848     0.8706543359     1.8700459928
    9      H      -2.1338268455     1.9722302416     0.8284641336
 ----------------------------------------------------------------
 Molecular Point Group                 C1    NOp =  1
 Largest Abelian Subgroup              C1    NOp =  1
 Nuclear Repulsion Energy =   516.0391479542 hartrees
 There are       46 alpha and       46 beta electrons
 Applying Cartesian multipole field
    Component          Value
    ---------          -----
     (2,0,0)        1.00000E-11
     (0,2,0)        2.00000E-11
     (0,0,2)       -3.00000E-11
 Nucleus-field energy     =     0.0000000089 hartrees
 Requested basis set is 6-311++G(d,p)
 There are 69 shells and 193 basis functions
 A cutoff of  1.0D-11 yielded   2116 shell pairs
 There are     16994 function pairs (     18767 Cartesian)
 Smallest overlap matrix eigenvalue = 6.23E-05
 Guess MOs from SCF MO coefficient file

 -----------------------------------------------------------------------
  General SCF calculation program by
  Eric Jon Sundstrom, Paul Horn, Yuezhi Mao, Dmitri Zuev, Alec White,
  David Stuck, Shaama M.S., Shane Yost, Joonho Lee, David Small,
  Daniel Levine, Susi Lehtola, Hugh Burton, Evgeny Epifanovsky
 -----------------------------------------------------------------------
 Exchange:     0.2000 Hartree-Fock + 0.0800 Slater + 0.7200 B88
 Correlation:  0.1900 VWN1RPA + 0.8100 LYP
 Using SG-1 standard quadrature grid
 using 4 threads for integral computing
 -------------------------------------------------------
 OpenMP Integral computing Module                
 Release: version 2.0, May 2017, Q-Chem Inc. Pleasanton 
 -------------------------------------------------------
 -------------------------------------------------------
 OpenMP BLAS3 based DFT computing Module                
 Release: version 1.0, May 2013, Q-Chem Inc. Pittsburgh 
 -------------------------------------------------------
 A restricted SCF calculation will be
 performed using DIIS
 SCF converges when DIIS error is below 1.0e-08
 ---------------------------------------
  Cycle       Energy         DIIS error
 ---------------------------------------
    1   -7235.3777893460      1.15e-05  
    2   -7235.3777901871      1.57e-06  
    3   -7235.3777901949      1.20e-06  
    4   -7235.3777902000      3.44e-07  
    5   -7235.3777902005      1.06e-07  
    6   -7235.3777902005      3.02e-08  
    7   -7235.3777902005      1.13e-08  
    8   -7235.3777902005      1.22e-09  Convergence criterion met
 ---------------------------------------
 SCF time:   CPU 21.27s  wall 6.00s 
 SCF   energy in the final basis set =    -7235.3777902005
 Total energy in the final basis set =    -7235.3777902005

 --------------------------------------------------------------

                    Orbital Energies (a.u.)
 --------------------------------------------------------------

 Alpha MOs
 -- Occupied --
*******-176.310-165.714-165.712-165.712 -35.807 -31.300 -31.294
-31.294 -24.712 -24.712 -22.950 -22.949 -22.949 -22.944 -22.944
-10.366 -10.254 -10.220  -6.356  -4.768  -4.753  -4.753  -2.034
 -2.029  -2.029  -2.016  -2.016  -1.283  -1.226  -0.912  -0.696
 -0.660  -0.624  -0.587  -0.550  -0.518  -0.480  -0.467  -0.449
 -0.425  -0.387  -0.370  -0.326  -0.276  -0.271
 -- Virtual --
 -0.065  -0.010   0.008   0.022   0.033   0.053   0.057   0.068
  0.076   0.080   0.099   0.112   0.119   0.121   0.129   0.143
  0.145   0.158   0.169   0.191   0.202   0.225   0.234   0.245
  0.252   0.263   0.271   0.281   0.300   0.329   0.345   0.357
  0.365   0.380   0.397   0.404   0.436   0.444   0.468   0.475
  0.497   0.528   0.556   0.582   0.598   0.605   0.619   0.629
  0.660   0.685   0.708   0.728   0.747   0.754   0.920   0.980
  1.193   1.218   1.251   1.294   1.324   1.336   1.343   1.377
  1.400   1.415   1.430   1.445   1.466   1.478   1.517   1.525
  1.574   1.630   1.695   1.735   1.770   1.804   1.861   1.895
  1.958   1.974   2.001   2.073   2.124   2.161   2.185   2.195
  2.499   2.534   2.562   2.670   2.675   2.759   2.793   2.822
  2.974   3.041   3.219   3.376   3.680   3.737   3.760   3.767
  3.780   3.831   3.915   3.973   3.979   3.994   4.025   4.065
  4.101   4.175   4.255   4.269   4.418   4.809   4.907   6.021
  6.034   6.090   6.313   6.340   6.351   6.366   6.611   6.770
 23.610  23.765  23.866  27.860  28.357  28.367  28.389  28.539
 28.548  28.577  28.599  28.694  66.754  66.766 127.897 127.905
127.941 151.6571901.819
 --------------------------------------------------------------

          Ground-State Mulliken Net Atomic Charges

     Atom                 Charge (a.u.)
  ----------------------------------------
      1 C                    -0.269857
      2 C                    -0.101682
      3 C                    -0.079169
      4 H                     0.213230
      5 I                     0.076407
      6 F                    -0.104945
      7 F                    -0.086863
      8 H                     0.172926
      9 H                     0.179953
  ----------------------------------------
  Sum of atomic charges =     0.000000

 -----------------------------------------------------------------
                    Cartesian Multipole Moments
 -----------------------------------------------------------------
    Charge (ESU x 10^10)
                 0.0000
    Dipole Moment (Debye)
         X       0.1526      Y       2.1569      Z       0.5834
       Tot       2.2396
    Quadrupole Moments (Debye-Ang)
        XX     -59.1320     XY      -5.0392     YY     -56.2732
        XZ      -1.6463     YZ       0.3958     ZZ     -55.5270
    Octopole Moments (Debye-Ang^2)
       XXX      48.6743    XXY      -2.0141    XYY       5.1187
       YYY     -11.0344    XXZ       7.0820    XYZ      -2.0469
       YYZ      -1.4020    XZZ       6.7278    YZZ      -2.4150
       ZZZ       2.4031
    Hexadecapole Moments (Debye-Ang^3)
      XXXX    -962.1365   XXXY     -14.0529   XXYY    -184.5862
      XYYY      -7.1955   YYYY    -196.4157   XXXZ      -0.4268
      XXYZ       2.3879   XYYZ       5.5587   YYYZ      -4.5760
      XXZZ    -186.8347   XYZZ      -1.1824   YYZZ     -55.2900
      XZZZ      14.3461   YZZZ      -4.5779   ZZZZ    -140.3008
 -----------------------------------------------------------------
 Calculating analytic gradient of the SCF energy
 Gradient of SCF Energy
            1           2           3           4           5           6
    1   0.0000800  -0.0000975   0.0000501  -0.0003308  -0.0000439  -0.0002630
    2  -0.0000234   0.0000306  -0.0000354   0.0001120   0.0000470   0.0000874
    3   0.0001751  -0.0001756   0.0001186  -0.0000504  -0.0006288   0.0003103
            7           8           9
    1   0.0001010   0.0003894   0.0001147
    2  -0.0000153  -0.0001332  -0.0000696
    3  -0.0000325  -0.0000139   0.0002972
 Max gradient component =       6.288E-04
 RMS gradient           =       2.001E-04
 Gradient time:  CPU 8.06 s  wall 2.07 s
 Geometry Optimization Parameters
   NAtoms,    NIC,     NZ,  NCons,   NDum,   NFix, NCnnct, MaxDiis
        9      69       9       0       0       0       0       0

 Cartesian Hessian Update
 Hessian Updated using BFGS Update


** GEOMETRY OPTIMIZATION IN DELOCALIZED INTERNAL COORDINATES **
   Searching for a Minimum

   Optimization Cycle:   7

                       Coordinates (Angstroms)
     ATOM                X               Y               Z
      1  C        -1.5124797819    1.0868411877    0.8931071333
      2  C        -0.6539090545    0.7357708919   -0.3367405285
      3  C        -1.8338289659   -0.0789540210    0.0377174465
      4  H        -0.7512613446    1.3674208204   -1.2097869744
      5  I         1.3537365728    0.0104962766   -0.1009931687
      6  F        -2.9219946703   -0.0343414251   -0.7713834114
      7  F        -1.6907713100   -1.3282271256    0.5234575042
      8  H        -1.0971778848    0.8706543359    1.8700459928
      9  H        -2.1338268455    1.9722302416    0.8284641336
   Point Group: c1    Number of degrees of freedom:    21


   Energy is  -7235.377790200

 Hessian Updated using BFGS Update

 21 Hessian modes will be used to form the next step
  Hessian Eigenvalues:
     0.013596    0.018484    0.021476    0.024018    0.030551    0.051972
     0.067200    0.080397    0.088913    0.103861    0.115399    0.124453
     0.133929    0.233144    0.257553    0.276978    0.347626    0.348165
     0.350185    0.496394    0.552864

 Minimum Search - Taking Simple RFO Step
 Searching for Lamda that Minimizes Along All modes
 Value Taken    Lamda =   0.00000000
 Step Taken.  Stepsize is  0.000913

                             Maximum     Tolerance    Cnvgd?
         Gradient           0.000050      0.000300     YES
         Displacement       0.000454      0.001200     YES
         Energy change     -0.000000      0.000001     YES


                       Distance Matrix (Angstroms)
             C (  1)   C (  2)   C (  3)   H (  4)   I (  5)   F (  6)
   C (  2)  1.540428
   C (  3)  1.481228  1.481960
   H (  4)  2.253961  1.081975  2.195500
   I (  5)  3.218998  2.147613  3.191836  2.738920
   F (  6)  2.452409  2.434379  1.356738  2.620919  4.328200
   F (  7)  2.449691  2.464774  1.347996  3.339661  3.383954  2.206052
   H (  8)  1.083338  2.254903  2.191310  3.138759  3.260652  3.335584
   H (  9)  1.083589  2.253151  2.218701  2.536089  4.107967  2.684595
             F (  7)   H (  8)
   H (  8)  2.645890
   H (  9)  3.344002  1.836574

 Final energy is   -7235.3777902004622     


 ******************************
 **  OPTIMIZATION CONVERGED  **
 ******************************

                       Coordinates (Angstroms)
     ATOM                X               Y               Z
      1  C        -1.5124797819    1.0868411877    0.8931071333
      2  C        -0.6539090545    0.7357708919   -0.3367405285
      3  C        -1.8338289659   -0.0789540210    0.0377174465
      4  H        -0.7512613446    1.3674208204   -1.2097869744
      5  I         1.3537365728    0.0104962766   -0.1009931687
      6  F        -2.9219946703   -0.0343414251   -0.7713834114
      7  F        -1.6907713100   -1.3282271256    0.5234575042
      8  H        -1.0971778848    0.8706543359    1.8700459928
      9  H        -2.1338268455    1.9722302416    0.8284641336

Z-matrix Print:
$molecule
0 1
I 
C  1 2.147613
H  2 1.081975 1 111.705844
C  2 1.481960 1 122.066306 3 145.586252 0
F  4 1.347996 2 121.067860 1 -1.197984 0
F  4 1.356738 2 118.022347 1 -140.460908 0
C  4 1.481228 2 62.645055 1 108.879137 0
H  7 1.083338 4 116.543505 2 -107.406232 0
H  7 1.083589 4 118.962390 2 106.044350 0
$end


 --------------------------------------------------------------

                    Orbital Energies (a.u.)
 --------------------------------------------------------------

 Alpha MOs
 -- Occupied --
*******-176.310-165.714-165.712-165.712 -35.807 -31.300 -31.294
-31.294 -24.712 -24.712 -22.950 -22.949 -22.949 -22.944 -22.944
-10.366 -10.254 -10.220  -6.356  -4.768  -4.753  -4.753  -2.034
 -2.029  -2.029  -2.016  -2.016  -1.283  -1.226  -0.912  -0.696
 -0.660  -0.624  -0.587  -0.550  -0.518  -0.480  -0.467  -0.449
 -0.425  -0.387  -0.370  -0.326  -0.276  -0.271
 -- Virtual --
 -0.065  -0.010   0.008   0.022   0.033   0.053   0.057   0.068
  0.076   0.080   0.099   0.112   0.119   0.121   0.129   0.143
  0.145   0.158   0.169   0.191   0.202   0.225   0.234   0.245
  0.252   0.263   0.271   0.281   0.300   0.329   0.345   0.357
  0.365   0.380   0.397   0.404   0.436   0.444   0.468   0.475
  0.497   0.528   0.556   0.582   0.598   0.605   0.619   0.629
  0.660   0.685   0.708   0.728   0.747   0.754   0.920   0.980
  1.193   1.218   1.251   1.294   1.324   1.336   1.343   1.377
  1.400   1.415   1.430   1.445   1.466   1.478   1.517   1.525
  1.574   1.630   1.695   1.735   1.770   1.804   1.861   1.895
  1.958   1.974   2.001   2.073   2.124   2.161   2.185   2.195
  2.499   2.534   2.562   2.670   2.675   2.759   2.793   2.822
  2.974   3.041   3.219   3.376   3.680   3.737   3.760   3.767
  3.780   3.831   3.915   3.973   3.979   3.994   4.025   4.065
  4.101   4.175   4.255   4.269   4.418   4.809   4.907   6.021
  6.034   6.090   6.313   6.340   6.351   6.366   6.611   6.770
 23.610  23.765  23.866  27.860  28.357  28.367  28.389  28.539
 28.548  28.577  28.599  28.694  66.754  66.766 127.897 127.905
127.941 151.6571901.819
 --------------------------------------------------------------

          Ground-State Mulliken Net Atomic Charges

     Atom                 Charge (a.u.)
  ----------------------------------------
      1 C                    -0.269857
      2 C                    -0.101682
      3 C                    -0.079169
      4 H                     0.213230
      5 I                     0.076407
      6 F                    -0.104945
      7 F                    -0.086863
      8 H                     0.172926
      9 H                     0.179953
  ----------------------------------------
  Sum of atomic charges =     0.000000

 -----------------------------------------------------------------
                    Cartesian Multipole Moments
 -----------------------------------------------------------------
    Charge (ESU x 10^10)
                 0.0000
    Dipole Moment (Debye)
         X       0.1526      Y       2.1569      Z       0.5834
       Tot       2.2396
    Quadrupole Moments (Debye-Ang)
        XX     -59.1320     XY      -5.0392     YY     -56.2732
        XZ      -1.6463     YZ       0.3958     ZZ     -55.5270
    Octopole Moments (Debye-Ang^2)
       XXX      48.6743    XXY      -2.0141    XYY       5.1187
       YYY     -11.0344    XXZ       7.0820    XYZ      -2.0469
       YYZ      -1.4020    XZZ       6.7278    YZZ      -2.4150
       ZZZ       2.4031
    Hexadecapole Moments (Debye-Ang^3)
      XXXX    -962.1365   XXXY     -14.0529   XXYY    -184.5862
      XYYY      -7.1955   YYYY    -196.4157   XXXZ      -0.4268
      XXYZ       2.3879   XYYZ       5.5587   YYYZ      -4.5760
      XXZZ    -186.8347   XYZZ      -1.1824   YYZZ     -55.2900
      XZZZ      14.3461   YZZZ      -4.5779   ZZZZ    -140.3008
 -----------------------------------------------------------------
Archival summary:
1\1\garfield\OPT\ProcedureUnspecified\BasisUnspecified\1233\taweetha\WedOct1005:33:132018WedOct1005:33:132018\0\\#,OPT,ProcedureUnspecified,BasisUnspecified,\\0,1\I\C,1,2.14761\H,2,1.08197,1,111.706\C,2,1.48196,1,122.066,3,145.586,0\F,4,1.348,2,121.068,1,-1.19798,0\F,4,1.35674,2,118.022,1,-140.461,0\C,4,1.48123,2,62.6451,1,108.879,0\H,7,1.08334,4,116.544,2,-107.406,0\H,7,1.08359,4,118.962,2,106.044,0\\\@

 Total job time:  63.73s(wall), 245.23s(cpu) 
 Wed Oct 10 05:33:13 2018

        *************************************************************
        *                                                           *
        *  Thank you very much for using Q-Chem.  Have a nice day.  *
        *                                                           *
        *************************************************************


 
User input: 2 of 2 
 
Q-Chem Developer Version!
                  Welcome to Q-Chem
     A Quantum Leap Into The Future Of Chemistry


 Q-Chem 5.1, Q-Chem, Inc., Pleasanton, CA (2018)

 Yihan Shao,  Zhengting Gan,  E. Epifanovsky,  A. T. B. Gilbert,  M. Wormit,  
 J. Kussmann,  A. W. Lange,  A. Behn,  Jia Deng,  Xintian Feng,  D. Ghosh,  
 M. Goldey,  P. R. Horn,  L. D. Jacobson,  I. Kaliman,  T. Kus,  A. Landau,  
 Jie Liu,  E. I. Proynov,  R. M. Richard,  R. P. Steele,  E. J. Sundstrom,  
 H. L. Woodcock III,  P. M. Zimmerman,  D. Zuev,  B. Albrecht,  E. Alguire,  
 S. A. Baeppler,  D. Barton,  Z. Benda,  Y. A. Bernard,  E. J. Berquist,  
 K. B. Bravaya,  H. Burton,  D. Casanova,  Chun-Min Chang,  Yunqing Chen,  
 A. Chien,  K. D. Closser,  M. P. Coons,  S. Coriani,  S. Dasgupta,  
 A. L. Dempwolff,  M. Diedenhofen,  Hainam Do,  R. G. Edgar,  Po-Tung Fang,  
 S. Faraji,  S. Fatehi,  Qingguo Feng,  K. D. Fenk,  J. Fosso-Tande,  
 Qinghui Ge,  A. Ghysels,  G. Gidofalvi,  J. Gomes,  J. Gonthier,  A. Gunina,  
 D. Hait,  M. W. D. Hanson-Heine,  P. H. P. Harbach,  A. W. Hauser,  
 J. E. Herr,  E. G. Hohenstein,  Z. C. Holden,  Kerwin Hui,  B. C. Huynh,  
 T.-C. Jagau,  Hyunjun Ji,  B. Kaduk,  K. Khistyaev,  Jaehoon Kim,  
 P. Klunzinger,  K. Koh,  D. Kosenkov,  L. Koulias,  T. Kowalczyk,  
 C. M. Krauter,  A. Kunitsa,  Ka Un Lao,  A. Laurent,  K. V. Lawler,  
 Joonho Lee,  D. Lefrancois,  S. Lehtola,  D. S. Levine,  Yi-Pei Li,  
 You-Sheng Lin,  Fenglai Liu,  E. Livshits,  A. Luenser,  P. Manohar,  
 E. Mansoor,  S. F. Manzer,  Shan-Ping Mao,  Yuezhi Mao,  N. Mardirossian,  
 A. V. Marenich,  T. Markovich,  L. A. Martinez-Martinez,  S. A. Maurer,  
 N. J. Mayhall,  S. C. McKenzie,  J.-M. Mewes,  A. F. Morrison,  
 J. W. Mullinax,  K. Nanda,  T. S. Nguyen-Beck,  R. Olivares-Amaya,  
 J. A. Parkhill,  T. M. Perrine,  F. Plasser,  P. Pokhilko,  S. Prager,  
 A. Prociuk,  E. Ramos,  D. R. Rehn,  F. Rob,  M. Schneider,  N. Sergueev,  
 S. M. Sharada,  S. Sharma,  D. W. Small,  T. Stauch,  T. Stein,  
 Yu-Chuan Su,  A. J. W. Thom,  A. Tkatchenko,  T. Tsuchimochi,  N. M. Tubman,  
 L. Vogt,  M. L. Vidal,  O. Vydrov,  M. A. Watson,  J. Wenzel,  
 M. de Wergifosse,  T. A. Wesolowski,  A. White,  J. Witte,  A. Yamada,  
 Jun Yang,  K. Yao,  S. Yeganeh,  S. R. Yost,  Zhi-Qiang You,  A. Zech,  
 Igor Ying Zhang,  Xing Zhang,  Yan Zhao,  Ying Zhu,  B. R. Brooks,  
 G. K. L. Chan,  C. J. Cramer,  M. S. Gordon,  W. J. Hehre,  A. Klamt,  
 M. W. Schmidt,  C. D. Sherrill,  D. G. Truhlar,  A. Aspuru-Guzik,  R. Baer,  
 A. T. Bell,  N. A. Besley,  Jeng-Da Chai,  A. E. DePrince, III,  
 R. A. DiStasio Jr.,  A. Dreuw,  B. D. Dunietz,  T. R. Furlani,  
 Chao-Ping Hsu,  Yousung Jung,  Jing Kong,  D. S. Lambrecht,  WanZhen Liang,  
 C. Ochsenfeld,  V. A. Rassolov,  L. V. Slipchenko,  J. E. Subotnik,  
 T. Van Voorhis,  J. M. Herbert,  A. I. Krylov,  P. M. W. Gill,  M. Head-Gordon

 Contributors to earlier versions of Q-Chem not listed above: 
 R. D. Adamson,  B. Austin,  J. Baker,  G. J. O. Beran,  K. Brandhorst,  
 S. T. Brown,  E. F. C. Byrd,  A. K. Chakraborty,  C.-L. Cheng,  
 Siu Hung Chien,  D. M. Chipman,  D. L. Crittenden,  H. Dachsel,  
 R. J. Doerksen,  A. D. Dutoi,  L. Fusti-Molnar,  W. A. Goddard III,  
 A. Golubeva-Zadorozhnaya,  S. R. Gwaltney,  G. Hawkins,  A. Heyden,  
 S. Hirata,  G. Kedziora,  F. J. Keil,  C. Kelley,  Jihan Kim,  R. A. King,  
 R. Z. Khaliullin,  P. P. Korambath,  W. Kurlancheek,  A. M. Lee,  M. S. Lee,  
 S. V. Levchenko,  Ching Yeh Lin,  D. Liotard,  R. C. Lochan,  I. Lotan,  
 P. E. Maslen,  N. Nair,  D. P. O'Neill,  D. Neuhauser,  E. Neuscamman,  
 C. M. Oana,  R. Olson,  B. Peters,  R. Peverati,  P. A. Pieniazek,  
 Y. M. Rhee,  J. Ritchie,  M. A. Rohrdanz,  E. Rosta,  N. J. Russ,  
 H. F. Schaefer III,  N. E. Schultz,  N. Shenvi,  A. C. Simmonett,  A. Sodt,  
 D. Stuck,  K. S. Thanthiriwatte,  V. Vanovschi,  Tao Wang,  A. Warshel,  
 C. F. Williams,  Q. Wu,  X. Xu,  W. Zhang

 Please cite Q-Chem as follows:
 Y. Shao et al., Mol. Phys. 113, 184-215 (2015)
 DOI: 10.1080/00268976.2014.952696

 Q-Chem 5.1.1 for Intel X86 EM64T Linux

 Parts of Q-Chem use Armadillo 8.300.2 (Tropical Shenanigans).
 http://arma.sourceforge.net/

 Q-Chem begins on Wed Oct 10 05:33:13 2018  

Host: 
0

     Scratch files written to /scratch/taweetham/qchem25983//
The previous job contains 0 fragments, simply inherited here
Input Ideriv = 2
Curr. Ideriv = -1
Max.  Ideriv = 2

Checking the input file for inconsistencies... 	...done.

--------------------------------------------------------------
User input:
--------------------------------------------------------------

$molecule
read
$end

$rem
   job_type 	frequency
   basis 	6-311++g**
   method	b3lyp	
$end


--------------------------------------------------------------
 ----------------------------------------------------------------
             Standard Nuclear Orientation (Angstroms)
    I     Atom           X                Y                Z
 ----------------------------------------------------------------
    1      C      -1.5381126016     1.0831685369     0.8847853764
    2      C      -0.6587185539     0.7149268404    -0.3251664738
    3      C      -1.8609524005    -0.0781627551     0.0239024705
    4      H      -0.7253786212     1.3467617644    -1.2009576940
    5      I       1.3299972014    -0.0453882465    -0.0437918769
    6      F      -2.9298606151    -0.0156254971    -0.8093222303
    7      F      -1.7509316389    -1.3289706285     0.5142771051
    8      H      -1.1485775059     0.8612731927     1.8710139611
    9      H      -2.1420639239     1.9793115044     0.8051910940
 ----------------------------------------------------------------
 Molecular Point Group                 C1    NOp =  1
 Largest Abelian Subgroup              C1    NOp =  1
 Nuclear Repulsion Energy =   516.0391479542 hartrees
 There are       46 alpha and       46 beta electrons
 Requested basis set is 6-311++G(d,p)
 There are 69 shells and 193 basis functions

 Total QAlloc Memory Limit   2000 MB
 Mega-Array Size       188 MB
 MEM_STATIC part       192 MB

                       Distance Matrix (Angstroms)
             C (  1)   C (  2)   C (  3)   H (  4)   I (  5)   F (  6)
   C (  2)  1.540428
   C (  3)  1.481228  1.481960
   H (  4)  2.253961  1.081975  2.195500
   I (  5)  3.218998  2.147613  3.191836  2.738920
   F (  6)  2.452409  2.434379  1.356738  2.620919  4.328200
   F (  7)  2.449691  2.464774  1.347996  3.339661  3.383954  2.206052
   H (  8)  1.083338  2.254903  2.191310  3.138759  3.260652  3.335584
   H (  9)  1.083589  2.253151  2.218701  2.536089  4.107967  2.684595
             F (  7)   H (  8)
   H (  8)  2.645890
   H (  9)  3.344002  1.836574

 A cutoff of  1.0D-11 yielded   2116 shell pairs
 There are     16994 function pairs (     18767 Cartesian)

 -------------------------------------------------------
 OpenMP Integral Computing Module                       
 Release: version 1.0, May 2013, Q-Chem Inc. Pittsburgh 
 -------------------------------------------------------
 Integral Job Info:
 Integral job number is                      11
 Integral operator is                         1
 short-range coefficients                     0
 long-range coefficients              100000000
 Omega coefficients                           0
 if combine SR and LR in K                    0
 Integral screening is                        0
 Integral computing path is                   2
 max size of driver memory is            800000
 size of driver memory is                593474
 size of scratch memory is             11861008
 max col of scratch BK array               1296
 max len of scratch array in speh3          155
 max len of scratch index in speh4           18
 max int batch size is                      520
 min int batch size is                       52
 fixed nKL is                                52
 max L of basis functions is                  2
 order of int derivative is                   0
 number of shells is                         69
 number of basis is                         203
 number of cartesian basis is               203
 number of contracted shell pairs          2116
 number of primitive shell pairs           4788
 maxK2 (contraction) of shell pair           36
 max number of K2 of shell pair               1
 max number of CS2 of shell pair            259
 max number of PS2 of shell pair            450
 mem total for path MDJ                  532812
 -------------------------------------------------------
 Smallest overlap matrix eigenvalue = 6.23E-05
 Guess from superposition of atomic densities
 Warning:  Energy on first SCF cycle will be non-variational
 SAD guess density has 92.000000 electrons

 -----------------------------------------------------------------------
  General SCF calculation program by
  Eric Jon Sundstrom, Paul Horn, Yuezhi Mao, Dmitri Zuev, Alec White,
  David Stuck, Shaama M.S., Shane Yost, Joonho Lee, David Small,
  Daniel Levine, Susi Lehtola, Hugh Burton, Evgeny Epifanovsky
 -----------------------------------------------------------------------
 Exchange:     0.2000 Hartree-Fock + 0.0800 Slater + 0.7200 B88
 Correlation:  0.1900 VWN1RPA + 0.8100 LYP
 Using SG-1 standard quadrature grid
 using 4 threads for integral computing
 -------------------------------------------------------
 OpenMP Integral computing Module                
 Release: version 2.0, May 2017, Q-Chem Inc. Pleasanton 
 -------------------------------------------------------
 -------------------------------------------------------
 OpenMP BLAS3 based DFT computing Module                
 Release: version 1.0, May 2013, Q-Chem Inc. Pittsburgh 
 -------------------------------------------------------
 A restricted SCF calculation will be
 performed using DIIS
 SCF converges when DIIS error is below 1.0e-08
 ---------------------------------------
  Cycle       Energy         DIIS error
 ---------------------------------------
    1   -7236.3589552779      4.13e-02  
    2   -7235.3029757857      4.58e-03  
    3   -7235.2555369660      5.80e-03  
    4   -7235.3767527972      5.08e-04  
    5   -7235.3776176374      2.70e-04  
    6   -7235.3779337960      6.78e-05  
    7   -7235.3779510816      2.36e-05  
    8   -7235.3779531260      6.83e-06  
    9   -7235.3779533163      1.21e-06  
   10   -7235.3779533189      3.20e-07  
   11   -7235.3779533192      1.61e-07  
   12   -7235.3779533193      2.85e-08  
   13   -7235.3779533192      1.03e-08  
   14   -7235.3779533194      2.31e-09  Convergence criterion met
 ---------------------------------------
 SCF time:   CPU 36.11s  wall 9.00s 
 SCF   energy in the final basis set =    -7235.3779533194
 Total energy in the final basis set =    -7235.3779533194

 --------------------------------------------------------------

                    Orbital Energies (a.u.)
 --------------------------------------------------------------

 Alpha MOs
 -- Occupied --
*******-176.310-165.714-165.712-165.712 -35.806 -31.300 -31.294
-31.294 -24.712 -24.711 -22.950 -22.949 -22.949 -22.944 -22.944
-10.366 -10.254 -10.220  -6.356  -4.768  -4.753  -4.753  -2.034
 -2.030  -2.029  -2.016  -2.016  -1.283  -1.226  -0.912  -0.696
 -0.660  -0.624  -0.587  -0.550  -0.518  -0.480  -0.467  -0.449
 -0.425  -0.387  -0.370  -0.326  -0.276  -0.271
 -- Virtual --
 -0.065  -0.010   0.008   0.022   0.033   0.053   0.057   0.068
  0.076   0.080   0.099   0.112   0.119   0.121   0.129   0.143
  0.145   0.158   0.169   0.191   0.202   0.225   0.234   0.245
  0.252   0.263   0.271   0.281   0.300   0.329   0.345   0.357
  0.365   0.380   0.397   0.404   0.435   0.444   0.468   0.475
  0.497   0.528   0.556   0.582   0.598   0.605   0.619   0.629
  0.660   0.685   0.708   0.728   0.747   0.754   0.920   0.980
  1.193   1.218   1.251   1.294   1.324   1.336   1.343   1.377
  1.400   1.415   1.430   1.445   1.466   1.478   1.517   1.525
  1.574   1.630   1.695   1.735   1.770   1.804   1.861   1.895
  1.958   1.974   2.001   2.073   2.124   2.161   2.185   2.195
  2.499   2.534   2.562   2.670   2.675   2.759   2.793   2.822
  2.974   3.041   3.219   3.376   3.680   3.737   3.760   3.767
  3.780   3.831   3.915   3.973   3.979   3.994   4.025   4.065
  4.101   4.175   4.255   4.269   4.418   4.809   4.907   6.021
  6.034   6.090   6.313   6.340   6.351   6.366   6.611   6.770
 23.610  23.765  23.866  27.860  28.357  28.367  28.389  28.539
 28.548  28.577  28.598  28.694  66.754  66.766 127.897 127.905
127.941 151.6571901.819
 --------------------------------------------------------------

          Ground-State Mulliken Net Atomic Charges

     Atom                 Charge (a.u.)
  ----------------------------------------
      1 C                    -0.270089
      2 C                    -0.101536
      3 C                    -0.079085
      4 H                     0.213254
      5 I                     0.076386
      6 F                    -0.104899
      7 F                    -0.086911
      8 H                     0.172945
      9 H                     0.179934
  ----------------------------------------
  Sum of atomic charges =     0.000000

 -----------------------------------------------------------------
                    Cartesian Multipole Moments
 -----------------------------------------------------------------
    Charge (ESU x 10^10)
                -0.0000
    Dipole Moment (Debye)
         X       0.1780      Y       2.1547      Z       0.5836
       Tot       2.2394
    Quadrupole Moments (Debye-Ang)
        XX     -59.2436     XY      -5.0574     YY     -56.2312
        XZ      -1.7241     YZ       0.3538     ZZ     -55.5711
    Octopole Moments (Debye-Ang^2)
       XXX      52.6091    XXY      -0.4489    XYY       6.7846
       YYY      -5.9607    XXZ       6.2704    XYZ      -2.2848
       YYZ      -2.7425    XZZ       8.2943    YZZ      -0.8403
       ZZZ      -1.6307
    Hexadecapole Moments (Debye-Ang^3)
      XXXX    -967.6031   XXXY      -8.4573   XXYY    -184.7328
      XYYY      -1.0786   YYYY    -195.0676   XXXZ      -8.4073
      XXYZ       2.2241   XYYZ       2.8647   YYYZ      -4.8815
      XXZZ    -187.4916   XYZZ       1.0501   YYZZ     -55.1092
      XZZZ       5.4621   YZZZ      -4.8663   ZZZZ    -139.3450
 -----------------------------------------------------------------
 Calculating MO derivatives via CPSCF
 D1JvT checksum  = 563112 38044.9447505157
 D1KAT checksum  = 1242972 2217.9068931804
   1         3          27      0.131277    0.028561
   2         3          27      0.017076    0.003084
   3         3          27      0.001571    0.000511
   4         8          22      0.000124    0.000048
   5        28           2      0.000005    0.000004
   6        30           0      0.000000    0.000000    Roots Converged
 Time for AOints: 19.7 s (CPU) 5.0 s (wall)
 ------------------------------------------------------------------------------
                     AOints        : Timing summary (seconds)
 ------------------------------------------------------------------------------
     job step          cpu (% of tot)      sys (% of tot)     wall (% of tot)
 ------------------------------------------------------------------------------
  cpscf_lag         0.9125E+02 (29.9)   0.7000E-05 (15.9)   0.2332E+02 (29.4)
  iterzp            0.1941E+03 (63.6)   0.3400E-04 (77.3)   0.5086E+02 (64.1)
  make_fx           0.0000E+00 ( 0.0)   0.0000E+00 ( 0.0)   0.0000E+00 ( 0.0)
  AOints            0.1969E+02 ( 6.4)   0.1000E-05 ( 2.3)   0.4951E+01 ( 6.2)
 ------------------------------------------------------------------------------
   Grand Totals     0.3053E+03          0.4400E-04          0.7940E+02
 ------------------------------------------------------------------------------
 Calculating analytic Hessian of the SCF energy
 Polarizability Matrix (a.u.)
            1           2           3
    1 -83.0251581   6.4971261   1.8847212
    2   6.4971261 -56.3537769  -1.5033055
    3   1.8847212  -1.5033055 -54.9081676

 Direct stationary perturbation theory relativistic correction:

 rels  =      97.075262816923
 relv  =    -321.594409326795
 rel2e =      41.606211394917
 E_rel =    -182.912935114955

 Hessian of the SCF Energy
            1           2           3           4           5           6
    1   0.3454099  -0.1775078   0.1094402  -0.0724091   0.0221237   0.0471627
    2  -0.1775078   0.5386994   0.0314639   0.0483242  -0.0458396  -0.0320430
    3   0.1094402   0.0314639   0.5966099   0.0629694   0.0019114  -0.1315840
    4  -0.0724091   0.0483242   0.0629694   0.3846346   0.0263471  -0.0612470
    5   0.0221237  -0.0458396   0.0019114   0.0263471   0.3329388  -0.1827523
    6   0.0471627  -0.0320430  -0.1315840  -0.0612470  -0.1827523   0.4680607
    7  -0.0448624  -0.0308006  -0.0452344  -0.1728511  -0.0763808   0.0426555
    8  -0.0050025  -0.1687363  -0.0940798  -0.0928381  -0.0911640   0.0514749
    9  -0.0228309  -0.0777396  -0.1174063   0.0211382   0.0298483  -0.0533097
   10  -0.0026596  -0.0025171   0.0072732  -0.0384014   0.0134511  -0.0215274
   11  -0.0049611   0.0116841  -0.0161375   0.0063164  -0.1453736   0.1506034
   12  -0.0017073   0.0135441  -0.0152420  -0.0119968   0.1481698  -0.2379606
   13  -0.0140477   0.0008629   0.0030419  -0.0770225   0.0238982  -0.0117169
   14   0.0097300  -0.0035546   0.0041375   0.0225320  -0.0288638   0.0065028
   15   0.0099311  -0.0036360   0.0045225  -0.0087620   0.0050471  -0.0293163
   16  -0.0041552  -0.0070944  -0.0107525  -0.0305307   0.0002694  -0.0243856
   17  -0.0164019   0.0066492  -0.0133608  -0.0076012   0.0005029  -0.0042848
   18  -0.0260162   0.0065411  -0.0192214  -0.0019528  -0.0046191   0.0095068
   19   0.0009470   0.0023050  -0.0043922   0.0078910  -0.0208261   0.0102208
   20   0.0062179  -0.0349709   0.0101612  -0.0015115  -0.0210307   0.0135700
   21   0.0037492  -0.0136842   0.0147531  -0.0044797   0.0185998  -0.0082027
   22  -0.0778579   0.0275818  -0.1037280   0.0083404  -0.0070787   0.0238575
   23   0.0296309  -0.0585368   0.0562897   0.0015708  -0.0050646   0.0025014
   24  -0.1003437   0.0546300  -0.2844030  -0.0048514   0.0017747  -0.0140584
   25  -0.1303651   0.1388462  -0.0186175  -0.0096511   0.0181960  -0.0050196
   26   0.1361707  -0.2453945   0.0196143  -0.0031399   0.0038946  -0.0055725
   27  -0.0193851   0.0209237  -0.0480288   0.0091822  -0.0179797  -0.0031359
            7           8           9          10          11          12
    1  -0.0448624  -0.0050025  -0.0228309  -0.0026596  -0.0049611  -0.0017073
    2  -0.0308006  -0.1687363  -0.0777396  -0.0025171   0.0116841   0.0135441
    3  -0.0452344  -0.0940798  -0.1174063   0.0072732  -0.0161375  -0.0152420
    4  -0.1728511  -0.0928381   0.0211382  -0.0384014   0.0063164  -0.0119968
    5  -0.0763808  -0.0911640   0.0298483   0.0134511  -0.1453736   0.1481698
    6   0.0426555   0.0514749  -0.0533097  -0.0215274   0.1506034  -0.2379606
    7   0.4885820   0.1045843   0.0902310   0.0038009   0.0076305   0.0023190
    8   0.1045843   0.6018580  -0.0052669  -0.0087506  -0.0104792  -0.0048027
    9   0.0902310  -0.0052669   0.4094280   0.0157724   0.0164213   0.0000483
   10   0.0038009  -0.0087506   0.0157724   0.0483465  -0.0111731   0.0091072
   11   0.0076305  -0.0104792   0.0164213  -0.0111731   0.1468723  -0.1530172
   12   0.0023190  -0.0048027   0.0000483   0.0091072  -0.1530172   0.2474421
   13  -0.0168110   0.0142959   0.0013290  -0.0108636   0.0017331   0.0013963
   14  -0.0026338   0.0038628  -0.0033299   0.0119097  -0.0018648  -0.0015277
   15   0.0004833   0.0023726  -0.0038412  -0.0121575   0.0019568   0.0020025
   16  -0.1953317  -0.0128863  -0.0991556   0.0012124   0.0027749   0.0013418
   17  -0.0077252  -0.0657655  -0.0054282  -0.0000703   0.0018845   0.0002455
   18  -0.0982716  -0.0104868  -0.1367655  -0.0014494  -0.0016203   0.0009272
   19  -0.0642458   0.0040153  -0.0023591  -0.0017968  -0.0039285  -0.0022065
   20  -0.0042573  -0.2636125   0.0618744  -0.0022045  -0.0038238  -0.0027220
   21  -0.0005450   0.0663855  -0.0843625   0.0021192   0.0030001   0.0017786
   22  -0.0078601   0.0079748  -0.0118938  -0.0014121   0.0033451   0.0038034
   23  -0.0063740   0.0071998  -0.0232013  -0.0012032   0.0005324   0.0009026
   24   0.0000120   0.0015774  -0.0092740  -0.0000728  -0.0027050  -0.0012127
   25   0.0095792  -0.0113928   0.0077688   0.0017738  -0.0017374  -0.0020571
   26   0.0159570  -0.0131631   0.0068219   0.0005579   0.0005682  -0.0007924
   27   0.0083501  -0.0071742  -0.0045171   0.0009350   0.0014984   0.0022165
           13          14          15          16          17          18
    1  -0.0140477   0.0097300   0.0099311  -0.0041552  -0.0164019  -0.0260162
    2   0.0008629  -0.0035546  -0.0036360  -0.0070944   0.0066492   0.0065411
    3   0.0030419   0.0041375   0.0045225  -0.0107525  -0.0133608  -0.0192214
    4  -0.0770225   0.0225320  -0.0087620  -0.0305307  -0.0076012  -0.0019528
    5   0.0238982  -0.0288638   0.0050471   0.0002694   0.0005029  -0.0046191
    6  -0.0117169   0.0065028  -0.0293163  -0.0243856  -0.0042848   0.0095068
    7  -0.0168110  -0.0026338   0.0004833  -0.1953317  -0.0077252  -0.0982716
    8   0.0142959   0.0038628   0.0023726  -0.0128863  -0.0657655  -0.0104868
    9   0.0013290  -0.0033299  -0.0038412  -0.0991556  -0.0054282  -0.1367655
   10  -0.0108636   0.0119097  -0.0121575   0.0012124  -0.0000703  -0.0014494
   11   0.0017331  -0.0018648   0.0019568   0.0027749   0.0018845  -0.0016203
   12   0.0013963  -0.0015277   0.0020025   0.0013418   0.0002455   0.0009272
   13   0.1199336  -0.0386266   0.0094181  -0.0028875  -0.0006876  -0.0004601
   14  -0.0386266   0.0281234  -0.0051026  -0.0022125  -0.0001425  -0.0000066
   15   0.0094181  -0.0051026   0.0242345  -0.0016173  -0.0006632   0.0007758
   16  -0.0028875  -0.0022125  -0.0016173   0.2419567  -0.0036422   0.1553463
   17  -0.0006876  -0.0001425  -0.0006632  -0.0036422   0.0677811  -0.0127435
   18  -0.0004601  -0.0000066   0.0007758   0.1553463  -0.0127435   0.1634328
   19   0.0013493  -0.0008825   0.0011988  -0.0097275   0.0378141  -0.0248153
   20  -0.0011537   0.0011785   0.0005559   0.0250475  -0.0115531   0.0257285
   21  -0.0018579  -0.0005763   0.0005235  -0.0203840   0.0350719  -0.0203092
   22   0.0023130  -0.0014133  -0.0002440  -0.0017517  -0.0036880  -0.0043573
   23   0.0020734   0.0001720  -0.0011824  -0.0017040  -0.0025098  -0.0044785
   24  -0.0007477   0.0009155   0.0017208   0.0012305   0.0005822   0.0006879
   25  -0.0019636   0.0015970   0.0017495   0.0012153   0.0020023   0.0019763
   26  -0.0023956   0.0010890   0.0006519  -0.0005523   0.0031533   0.0016852
   27  -0.0004026  -0.0010126  -0.0006221  -0.0016236   0.0005810   0.0009656
           19          20          21          22          23          24
    1   0.0009470   0.0062179   0.0037492  -0.0778579   0.0296309  -0.1003437
    2   0.0023050  -0.0349709  -0.0136842   0.0275818  -0.0585368   0.0546300
    3  -0.0043922   0.0101612   0.0147531  -0.1037280   0.0562897  -0.2844030
    4   0.0078910  -0.0015115  -0.0044797   0.0083404   0.0015708  -0.0048514
    5  -0.0208261  -0.0210307   0.0185998  -0.0070787  -0.0050646   0.0017747
    6   0.0102208   0.0135700  -0.0082027   0.0238575   0.0025014  -0.0140584
    7  -0.0642458  -0.0042573  -0.0005450  -0.0078601  -0.0063740   0.0000120
    8   0.0040153  -0.2636125   0.0663855   0.0079748   0.0071998   0.0015774
    9  -0.0023591   0.0618744  -0.0843625  -0.0118938  -0.0232013  -0.0092740
   10  -0.0017968  -0.0022045   0.0021192  -0.0014121  -0.0012032  -0.0000728
   11  -0.0039285  -0.0038238   0.0030001   0.0033451   0.0005324  -0.0027050
   12  -0.0022065  -0.0027220   0.0017786   0.0038034   0.0009026  -0.0012127
   13   0.0013493  -0.0011537  -0.0018579   0.0023130   0.0020734  -0.0007477
   14  -0.0008825   0.0011785  -0.0005763  -0.0014133   0.0001720   0.0009155
   15   0.0011988   0.0005559   0.0005235  -0.0002440  -0.0011824   0.0017208
   16  -0.0097275   0.0250475  -0.0203840  -0.0017517  -0.0017040   0.0012305
   17   0.0378141  -0.0115531   0.0350719  -0.0036880  -0.0025098   0.0005822
   18  -0.0248153   0.0257285  -0.0203092  -0.0043573  -0.0044785   0.0006879
   19   0.0646114  -0.0183124   0.0217963   0.0007894  -0.0005823  -0.0001243
   20  -0.0183124   0.3358544  -0.1092797   0.0028307   0.0024926  -0.0000895
   21   0.0217963  -0.1092797   0.0933588   0.0017727   0.0027795   0.0017142
   22   0.0007894   0.0028307   0.0017727   0.0810861  -0.0299376   0.1038673
   23  -0.0005823   0.0024926   0.0027795  -0.0299376   0.0569356  -0.0559855
   24  -0.0001243  -0.0000895   0.0017142   0.1038673  -0.0559855   0.3018064
   25   0.0001820  -0.0066568  -0.0021707  -0.0036471   0.0065259   0.0010301
   26   0.0003974  -0.0045345  -0.0022966   0.0003852  -0.0012211  -0.0006998
   27   0.0006816   0.0002010   0.0007461  -0.0130777   0.0223744   0.0030188
           25          26          27
    1  -0.1303651   0.1361707  -0.0193851
    2   0.1388462  -0.2453945   0.0209237
    3  -0.0186175   0.0196143  -0.0480288
    4  -0.0096511  -0.0031399   0.0091822
    5   0.0181960   0.0038946  -0.0179797
    6  -0.0050196  -0.0055725  -0.0031359
    7   0.0095792   0.0159570   0.0083501
    8  -0.0113928  -0.0131631  -0.0071742
    9   0.0077688   0.0068219  -0.0045171
   10   0.0017738   0.0005579   0.0009350
   11  -0.0017374   0.0005682   0.0014984
   12  -0.0020571  -0.0007924   0.0022165
   13  -0.0019636  -0.0023956  -0.0004026
   14   0.0015970   0.0010890  -0.0010126
   15   0.0017495   0.0006519  -0.0006221
   16   0.0012153  -0.0005523  -0.0016236
   17   0.0020023   0.0031533   0.0005810
   18   0.0019763   0.0016852   0.0009656
   19   0.0001820   0.0003974   0.0006816
   20  -0.0066568  -0.0045345   0.0002010
   21  -0.0021707  -0.0022966   0.0007461
   22  -0.0036471   0.0003852  -0.0130777
   23   0.0065259  -0.0012211   0.0223744
   24   0.0010301  -0.0006998   0.0030188
   25   0.1328765  -0.1473804   0.0153402
   26  -0.1473804   0.2556082  -0.0194120
   27   0.0153402  -0.0194120   0.0493569
 Gradient time:  CPU 401.81 s  wall 104.93 s
 **********************************************************************
 **                                                                  **
 **                       VIBRATIONAL ANALYSIS                       **
 **                       --------------------                       **
 **                                                                  **
 **        VIBRATIONAL FREQUENCIES (CM**-1) AND NORMAL MODES         **
 **     FORCE CONSTANTS (mDYN/ANGSTROM) AND REDUCED MASSES (AMU)     **
 **                  INFRARED INTENSITIES (KM/MOL)                   **
 **                                                                  **
 **********************************************************************


 Mode:                 1                      2                      3
 Frequency:       130.91                 183.80                 272.05
 Force Cnst:      0.1627                 0.1599                 0.3365
 Red. Mass:      16.1106                 8.0350                 7.7167
 IR Active:          YES                    YES                    YES
 IR Intens:        1.006                  1.471                  1.451
 Raman Active:       YES                    YES                    YES
               X      Y      Z        X      Y      Z        X      Y      Z
 C          0.020  0.141  0.030    0.204  0.002 -0.215    0.330 -0.070 -0.021
 C          0.056  0.338 -0.011   -0.014 -0.088 -0.328    0.125 -0.169 -0.110
 C          0.218  0.131 -0.036    0.007 -0.042 -0.068    0.188 -0.114  0.081
 H          0.085  0.408  0.039    0.013 -0.172 -0.391   -0.033 -0.337 -0.219
 I         -0.151 -0.061  0.015    0.007  0.011  0.052   -0.101  0.037  0.001
 F          0.155 -0.138  0.043   -0.283  0.097  0.302    0.312  0.141 -0.043
 F          0.669  0.126 -0.138    0.081 -0.089 -0.217   -0.086 -0.143  0.082
 H          0.051  0.208  0.032    0.454  0.165 -0.280    0.583 -0.010 -0.109
 H         -0.133  0.038  0.022    0.114 -0.055 -0.186    0.281 -0.097  0.080
 TransDip  -0.029  0.013 -0.001    0.029 -0.005 -0.025    0.029 -0.025 -0.007

 Mode:                 4                      5                      6
 Frequency:       388.06                 472.66                 564.76
 Force Cnst:      0.2425                 1.2250                 0.5695
 Red. Mass:       2.7330                 9.3066                 3.0306
 IR Active:          YES                    YES                    YES
 IR Intens:        0.524                  9.336                  3.164
 Raman Active:       YES                    YES                    YES
               X      Y      Z        X      Y      Z        X      Y      Z
 C          0.197 -0.132  0.067   -0.202 -0.296 -0.059   -0.063 -0.064  0.016
 C          0.031  0.000 -0.056   -0.067 -0.196 -0.093   -0.153  0.282 -0.199
 C         -0.045  0.060 -0.110   -0.058 -0.115 -0.117    0.061 -0.028 -0.008
 H          0.048  0.206  0.090   -0.076 -0.122 -0.035   -0.260  0.158 -0.288
 I         -0.008  0.006  0.008    0.003  0.001  0.001    0.018 -0.013  0.006
 F         -0.091 -0.109 -0.067   -0.087  0.374 -0.110    0.065  0.005  0.020
 F         -0.008  0.131  0.050    0.301  0.051  0.278   -0.070 -0.025  0.060
 H          0.227 -0.599 -0.047   -0.282 -0.455 -0.069    0.371 -0.140 -0.173
 H          0.440  0.062  0.458   -0.214 -0.309 -0.026   -0.438 -0.279  0.444
 TransDip   0.007  0.022  0.001   -0.050 -0.081 -0.023   -0.054 -0.015 -0.009

 Mode:                 7                      8                      9
 Frequency:       574.74                 722.33                 891.72
 Force Cnst:      0.7765                 2.2757                 0.6753
 Red. Mass:       3.9900                 7.4027                 1.4414
 IR Active:          YES                    YES                    YES
 IR Intens:        8.490                  9.267                  6.905
 Raman Active:       YES                    YES                    YES
               X      Y      Z        X      Y      Z        X      Y      Z
 C         -0.071 -0.159 -0.116   -0.238 -0.132  0.101    0.074 -0.096  0.084
 C          0.272  0.117  0.057   -0.026 -0.321 -0.186   -0.054 -0.011 -0.078
 C          0.195 -0.037 -0.188    0.049  0.123  0.054   -0.004 -0.017  0.045
 H          0.390  0.346  0.214   -0.153 -0.462 -0.275   -0.055  0.410  0.226
 I         -0.018  0.005 -0.005    0.000  0.002  0.001    0.002 -0.000  0.001
 F         -0.012 -0.012  0.142    0.211 -0.066  0.182   -0.007 -0.007 -0.032
 F         -0.106  0.030  0.052   -0.047  0.309 -0.164   -0.009  0.050 -0.006
 H         -0.428 -0.115  0.031   -0.160 -0.323  0.024    0.002  0.557  0.256
 H         -0.195 -0.266 -0.363   -0.235 -0.134  0.183   -0.075 -0.252 -0.544
 TransDip   0.070 -0.009 -0.061   -0.041 -0.088 -0.008    0.036 -0.002  0.076

 Mode:                10                     11                     12
 Frequency:       918.07                 990.62                1023.36
 Force Cnst:      0.8098                 2.8595                 1.8822
 Red. Mass:       1.6306                 4.9456                 3.0503
 IR Active:          YES                    YES                    YES
 IR Intens:       61.289                 44.506                 60.060
 Raman Active:       YES                    YES                    YES
               X      Y      Z        X      Y      Z        X      Y      Z
 C          0.009 -0.001 -0.075    0.148 -0.105 -0.233   -0.030  0.087  0.177
 C         -0.117  0.013 -0.038   -0.213  0.068  0.334   -0.101 -0.032  0.014
 C         -0.071  0.008 -0.043   -0.019 -0.195 -0.035    0.263 -0.089 -0.226
 H         -0.211  0.433  0.270   -0.393 -0.422  0.008   -0.594 -0.292 -0.146
 I          0.003 -0.001  0.002    0.003 -0.002 -0.000    0.001 -0.001  0.002
 F          0.101  0.012  0.073    0.045  0.007  0.041   -0.057  0.008 -0.003
 F          0.000 -0.041  0.007   -0.003  0.188 -0.057   -0.020  0.010  0.016
 H         -0.408 -0.289  0.021    0.343  0.067 -0.283   -0.068  0.183  0.217
 H          0.511  0.323 -0.187   -0.131 -0.294 -0.171    0.381  0.337 -0.116
 TransDip  -0.223  0.088 -0.072   -0.117 -0.178 -0.013    0.223 -0.063 -0.088

 Mode:                13                     14                     15
 Frequency:      1058.39                1096.54                1189.38
 Force Cnst:      0.8249                 1.2969                 1.2386
 Red. Mass:       1.2499                 1.8307                 1.4861
 IR Active:          YES                    YES                    YES
 IR Intens:       16.735                 17.046                110.624
 Raman Active:       YES                    YES                    YES
               X      Y      Z        X      Y      Z        X      Y      Z
 C         -0.120 -0.043  0.009   -0.062 -0.139 -0.017    0.048 -0.049  0.070
 C         -0.005 -0.015  0.021    0.121  0.124 -0.014   -0.073  0.068  0.005
 C         -0.025 -0.017 -0.052   -0.026  0.018  0.133   -0.089  0.043 -0.096
 H          0.339  0.165  0.134   -0.501 -0.353 -0.328    0.617 -0.478 -0.438
 I         -0.000  0.000 -0.001   -0.000 -0.001  0.001   -0.000  0.001 -0.001
 F          0.022  0.002  0.019   -0.024 -0.002 -0.024    0.040 -0.003  0.028
 F          0.000  0.002  0.006    0.003  0.007 -0.014    0.005 -0.022  0.016
 H          0.687  0.328 -0.232   -0.021  0.067  0.011   -0.208  0.105  0.210
 H          0.338  0.265  0.024    0.548  0.239 -0.282    0.105 -0.033 -0.214
 TransDip   0.017  0.087 -0.097    0.034 -0.011  0.127   -0.283  0.079 -0.164

 Mode:                16                     17                     18
 Frequency:      1266.00                1385.08                1476.96
 Force Cnst:      2.2331                 2.3681                 2.3706
 Red. Mass:       2.3648                 2.0951                 1.8445
 IR Active:          YES                    YES                    YES
 IR Intens:       57.338                111.387                104.854
 Raman Active:       YES                    YES                    YES
               X      Y      Z        X      Y      Z        X      Y      Z
 C         -0.023  0.022 -0.014   -0.015 -0.032 -0.014    0.011 -0.113 -0.122
 C         -0.083  0.036 -0.051   -0.117 -0.025  0.052   -0.083 -0.033  0.030
 C          0.142 -0.201  0.187    0.152  0.214  0.061    0.115  0.150  0.030
 H          0.754  0.089 -0.060    0.133 -0.049  0.039    0.069 -0.019  0.046
 I         -0.001  0.001 -0.001    0.001 -0.000 -0.000    0.000  0.000 -0.000
 F         -0.045  0.013 -0.040   -0.035 -0.011 -0.026   -0.021 -0.006 -0.014
 F         -0.013  0.069 -0.033   -0.006 -0.051  0.011   -0.004 -0.030  0.008
 H         -0.278 -0.264  0.032    0.307 -0.525 -0.274   -0.311  0.589  0.164
 H          0.304  0.243  0.050   -0.019 -0.121 -0.650    0.152  0.052  0.650
 TransDip   0.022 -0.135  0.200    0.244  0.233  0.015    0.194  0.238  0.116

 Mode:                19                     20                     21
 Frequency:      3130.26                3193.27                3224.43
 Force Cnst:      6.0865                 6.5530                 6.8492
 Red. Mass:       1.0543                 1.0907                 1.1181
 IR Active:          YES                    YES                    YES
 IR Intens:        1.014                  2.338                  0.409
 Raman Active:       YES                    YES                    YES
               X      Y      Z        X      Y      Z        X      Y      Z
 C          0.011 -0.040 -0.050    0.008 -0.008  0.011   -0.053  0.060 -0.058
 C         -0.002  0.000  0.000   -0.002  0.050 -0.069   -0.000  0.007 -0.010
 C          0.002  0.003  0.001   -0.002 -0.002 -0.001   -0.001 -0.000 -0.001
 H         -0.002 -0.007  0.013    0.047 -0.579  0.796    0.006 -0.086  0.122
 I         -0.000  0.000  0.000    0.000 -0.000  0.000    0.000 -0.000  0.000
 F          0.000  0.000  0.000    0.000 -0.000  0.000    0.000  0.000  0.000
 F          0.000  0.000  0.000   -0.000 -0.000  0.000    0.000 -0.000  0.000
 H          0.259 -0.151  0.630   -0.045  0.023 -0.100    0.254 -0.140  0.639
 H         -0.395  0.590 -0.065   -0.050  0.077 -0.006    0.381 -0.572  0.051
 TransDip   0.032 -0.004 -0.000   -0.041 -0.023  0.014   -0.003  0.004  0.020

 STANDARD THERMODYNAMIC QUANTITIES AT   298.15 K  AND     1.00 ATM

   This Molecule has  0 Imaginary Frequencies
   Zero point vibrational energy:       34.529 kcal/mol

   Atom    1 Element C  Has Mass   12.00000
   Atom    2 Element C  Has Mass   12.00000
   Atom    3 Element C  Has Mass   12.00000
   Atom    4 Element H  Has Mass    1.00783
   Atom    5 Element I  Has Mass  126.90440
   Atom    6 Element F  Has Mass   18.99840
   Atom    7 Element F  Has Mass   18.99840
   Atom    8 Element H  Has Mass    1.00783
   Atom    9 Element H  Has Mass    1.00783
   Molecular Mass:   203.924690 amu
   Principal axes and moments of inertia in amu*Bohr^2:
                             1           2           3
    Eigenvalues --      336.53830  1991.78968  2087.29472
          X               0.99982    -0.01677    -0.00875
          Y               0.01748     0.99596     0.08809
          Z               0.00723    -0.08823     0.99607
   Rotational Symmetry Number is   1
   The Molecule is an Asymmetric Top
   Translational Enthalpy:        0.889 kcal/mol
   Rotational Enthalpy:           0.889 kcal/mol
   Vibrational Enthalpy:         36.425 kcal/mol
   gas constant (RT):             0.592 kcal/mol
   Translational Entropy:        41.842  cal/mol.K
   Rotational Entropy:           28.727  cal/mol.K
   Vibrational Entropy:          10.534  cal/mol.K

   Total Enthalpy:               38.795 kcal/mol
   Total Entropy:                81.103  cal/mol.K

 ======================================================================

 STANDARD THERMODYNAMIC QUANTITIES FOR ANHARMONIC VIBRATION -- TOSH

   Zero point vibrational energy: ************ kcal/mol

   Vibrational Enthalpy:       Infinity kcal/mol
   Vibrational Entropy:             NaN  cal/mol.K

   Total Enthalpy:             Infinity kcal/mol
   Total Entropy:                   NaN  cal/mol.K

 ======================================================================

 STANDARD THERMODYNAMIC QUANTITIES FOR ANHARMONIC VIBRATION -- VPT2

   Zero point vibrational energy: ************ kcal/mol

   Vibrational Enthalpy:       Infinity kcal/mol
   Vibrational Entropy:             NaN  cal/mol.K

   Total Enthalpy:             Infinity kcal/mol
   Total Entropy:                   NaN  cal/mol.K

 ======================================================================

Archival summary:
1\1\garfield\FREQ\ProcedureUnspecified\BasisUnspecified\1233\taweetha\WedOct1005:35:072018WedOct1005:35:072018\0\\#,FREQ,ProcedureUnspecified,BasisUnspecified,\\0,1\I\C,1,2.14761\H,2,1.08197,1,111.706\C,2,1.48196,1,122.066,3,145.586,0\F,4,1.348,2,121.068,1,-1.19798,0\F,4,1.35674,2,118.022,1,-140.461,0\C,4,1.48123,2,62.6451,1,108.879,0\H,7,1.08334,4,116.544,2,-107.406,0\H,7,1.08359,4,118.962,2,106.044,0\\\@

 Total job time:  114.36s(wall), 438.12s(cpu) 
 Wed Oct 10 05:35:07 2018

        *************************************************************
        *                                                           *
        *  Thank you very much for using Q-Chem.  Have a nice day.  *
        *                                                           *
        *************************************************************
