# Supplementary material for: Geometric and energetic data from ab initio calculations of haloethene, haloimine, halomethylenephosphine, haloiminophosphine, halodiazene, halodiphosphene and halocyclopropane
Source: Data Brief. 2019 Nov 2;27:104738. doi: 10.1016/j.dib.2019.104738 (PMC6861602; doi:10.1016/j.dib.2019.104738)
Supplement: Multimedia component 3 [file mmc3.zip › CCC/B3LYP/HICCCFH.out]

Q-Chem Developer Version!
                  Welcome to Q-Chem
     A Quantum Leap Into The Future Of Chemistry


 Q-Chem 5.1, Q-Chem, Inc., Pleasanton, CA (2018)

 Yihan Shao,  Zhengting Gan,  E. Epifanovsky,  A. T. B. Gilbert,  M. Wormit,  
 J. Kussmann,  A. W. Lange,  A. Behn,  Jia Deng,  Xintian Feng,  D. Ghosh,  
 M. Goldey,  P. R. Horn,  L. D. Jacobson,  I. Kaliman,  T. Kus,  A. Landau,  
 Jie Liu,  E. I. Proynov,  R. M. Richard,  R. P. Steele,  E. J. Sundstrom,  
 H. L. Woodcock III,  P. M. Zimmerman,  D. Zuev,  B. Albrecht,  E. Alguire,  
 S. A. Baeppler,  D. Barton,  Z. Benda,  Y. A. Bernard,  E. J. Berquist,  
 K. B. Bravaya,  H. Burton,  D. Casanova,  Chun-Min Chang,  Yunqing Chen,  
 A. Chien,  K. D. Closser,  M. P. Coons,  S. Coriani,  S. Dasgupta,  
 A. L. Dempwolff,  M. Diedenhofen,  Hainam Do,  R. G. Edgar,  Po-Tung Fang,  
 S. Faraji,  S. Fatehi,  Qingguo Feng,  K. D. Fenk,  J. Fosso-Tande,  
 Qinghui Ge,  A. Ghysels,  G. Gidofalvi,  J. Gomes,  J. Gonthier,  A. Gunina,  
 D. Hait,  M. W. D. Hanson-Heine,  P. H. P. Harbach,  A. W. Hauser,  
 J. E. Herr,  E. G. Hohenstein,  Z. C. Holden,  Kerwin Hui,  B. C. Huynh,  
 T.-C. Jagau,  Hyunjun Ji,  B. Kaduk,  K. Khistyaev,  Jaehoon Kim,  
 P. Klunzinger,  K. Koh,  D. Kosenkov,  L. Koulias,  T. Kowalczyk,  
 C. M. Krauter,  A. Kunitsa,  Ka Un Lao,  A. Laurent,  K. V. Lawler,  
 Joonho Lee,  D. Lefrancois,  S. Lehtola,  D. S. Levine,  Yi-Pei Li,  
 You-Sheng Lin,  Fenglai Liu,  E. Livshits,  A. Luenser,  P. Manohar,  
 E. Mansoor,  S. F. Manzer,  Shan-Ping Mao,  Yuezhi Mao,  N. Mardirossian,  
 A. V. Marenich,  T. Markovich,  L. A. Martinez-Martinez,  S. A. Maurer,  
 N. J. Mayhall,  S. C. McKenzie,  J.-M. Mewes,  A. F. Morrison,  
 J. W. Mullinax,  K. Nanda,  T. S. Nguyen-Beck,  R. Olivares-Amaya,  
 J. A. Parkhill,  T. M. Perrine,  F. Plasser,  P. Pokhilko,  S. Prager,  
 A. Prociuk,  E. Ramos,  D. R. Rehn,  F. Rob,  M. Schneider,  N. Sergueev,  
 S. M. Sharada,  S. Sharma,  D. W. Small,  T. Stauch,  T. Stein,  
 Yu-Chuan Su,  A. J. W. Thom,  A. Tkatchenko,  T. Tsuchimochi,  N. M. Tubman,  
 L. Vogt,  M. L. Vidal,  O. Vydrov,  M. A. Watson,  J. Wenzel,  
 M. de Wergifosse,  T. A. Wesolowski,  A. White,  J. Witte,  A. Yamada,  
 Jun Yang,  K. Yao,  S. Yeganeh,  S. R. Yost,  Zhi-Qiang You,  A. Zech,  
 Igor Ying Zhang,  Xing Zhang,  Yan Zhao,  Ying Zhu,  B. R. Brooks,  
 G. K. L. Chan,  C. J. Cramer,  M. S. Gordon,  W. J. Hehre,  A. Klamt,  
 M. W. Schmidt,  C. D. Sherrill,  D. G. Truhlar,  A. Aspuru-Guzik,  R. Baer,  
 A. T. Bell,  N. A. Besley,  Jeng-Da Chai,  A. E. DePrince, III,  
 R. A. DiStasio Jr.,  A. Dreuw,  B. D. Dunietz,  T. R. Furlani,  
 Chao-Ping Hsu,  Yousung Jung,  Jing Kong,  D. S. Lambrecht,  WanZhen Liang,  
 C. Ochsenfeld,  V. A. Rassolov,  L. V. Slipchenko,  J. E. Subotnik,  
 T. Van Voorhis,  J. M. Herbert,  A. I. Krylov,  P. M. W. Gill,  M. Head-Gordon

 Contributors to earlier versions of Q-Chem not listed above: 
 R. D. Adamson,  B. Austin,  J. Baker,  G. J. O. Beran,  K. Brandhorst,  
 S. T. Brown,  E. F. C. Byrd,  A. K. Chakraborty,  C.-L. Cheng,  
 Siu Hung Chien,  D. M. Chipman,  D. L. Crittenden,  H. Dachsel,  
 R. J. Doerksen,  A. D. Dutoi,  L. Fusti-Molnar,  W. A. Goddard III,  
 A. Golubeva-Zadorozhnaya,  S. R. Gwaltney,  G. Hawkins,  A. Heyden,  
 S. Hirata,  G. Kedziora,  F. J. Keil,  C. Kelley,  Jihan Kim,  R. A. King,  
 R. Z. Khaliullin,  P. P. Korambath,  W. Kurlancheek,  A. M. Lee,  M. S. Lee,  
 S. V. Levchenko,  Ching Yeh Lin,  D. Liotard,  R. C. Lochan,  I. Lotan,  
 P. E. Maslen,  N. Nair,  D. P. O'Neill,  D. Neuhauser,  E. Neuscamman,  
 C. M. Oana,  R. Olson,  B. Peters,  R. Peverati,  P. A. Pieniazek,  
 Y. M. Rhee,  J. Ritchie,  M. A. Rohrdanz,  E. Rosta,  N. J. Russ,  
 H. F. Schaefer III,  N. E. Schultz,  N. Shenvi,  A. C. Simmonett,  A. Sodt,  
 D. Stuck,  K. S. Thanthiriwatte,  V. Vanovschi,  Tao Wang,  A. Warshel,  
 C. F. Williams,  Q. Wu,  X. Xu,  W. Zhang

 Please cite Q-Chem as follows:
 Y. Shao et al., Mol. Phys. 113, 184-215 (2015)
 DOI: 10.1080/00268976.2014.952696

 Q-Chem 5.1.1 for Intel X86 EM64T Linux

 Parts of Q-Chem use Armadillo 8.300.2 (Tropical Shenanigans).
 http://arma.sourceforge.net/

 Q-Chem begins on Wed Oct 10 05:56:38 2018  

Host: 
0

     Scratch files written to /scratch/taweetham/qchem26304//
Input Ideriv = 2
Curr. Ideriv = -1
Max.  Ideriv = 2

Checking the input file for inconsistencies... 	...done.

--------------------------------------------------------------
User input:
--------------------------------------------------------------
$molecule
0 1
C 
C 1 CC 
C 2 CC 1 60.0
H 2 CH 1 ANG  3 pDHA
I 2 CI 1 ANG  3 mDHA
F 3 CF 1 ANG  2 mDHA
H 3 CH 1 ANG  2 pDHA
H 1 CH 2 ANG  3 pDHA
H 1 CH 2 ANG  3 mDHA

CC=1.54
CH=1.09
CF=1.35
CCl=1.77
CBr=1.94
CI=2.14
ANG=118.0
pDHA=107.9
mDHA=-107.9
$end

$rem
   job_type	optimization
   basis	6-311++g**
   method	b3lyp
   mem_total	32000
$end

--------------------------------------------------------------
 ----------------------------------------------------------------
             Standard Nuclear Orientation (Angstroms)
    I     Atom           X                Y                Z
 ----------------------------------------------------------------
    1      C      -1.7062920247     1.2724927057     0.1014135570
    2      C      -0.8729644150     0.1764003577    -0.5883303518
    3      C      -1.9777551024    -0.2112203576     0.4120634297
    4      H      -1.0515966654    -0.0122331386    -1.6469180540
    5      I       1.1643335138    -0.0685227103     0.0191479111
    6      F      -3.1089035228    -0.7640937832    -0.0751061775
    7      H      -1.6747313336    -0.5937314951     1.3867232808
    8      H      -1.2224129455     1.8761795274     0.8692177365
    9      H      -2.4387343278     1.8122965657    -0.4987864641
 ----------------------------------------------------------------
 Molecular Point Group                 C1    NOp =  1
 Largest Abelian Subgroup              C1    NOp =  1
 Nuclear Repulsion Energy =   390.2793140967 hartrees
 There are       42 alpha and       42 beta electrons
 Requested basis set is 6-311++G(d,p)
 There are 68 shells and 178 basis functions

 Total QAlloc Memory Limit  32000 MB
 Mega-Array Size       188 MB
 MEM_STATIC part       192 MB
 A cutoff of  1.0D-11 yielded   2118 shell pairs
 There are     14808 function pairs (     16339 Cartesian)

 -------------------------------------------------------
 OpenMP Integral Computing Module                       
 Release: version 1.0, May 2013, Q-Chem Inc. Pittsburgh 
 -------------------------------------------------------
 Integral Job Info:
 Integral job number is                      11
 Integral operator is                         1
 short-range coefficients                     0
 long-range coefficients              100000000
 Omega coefficients                           0
 if combine SR and LR in K                    0
 Integral screening is                        0
 Integral computing path is                   2
 max size of driver memory is            800000
 size of driver memory is                593474
 size of scratch memory is             11861008
 max col of scratch BK array               1296
 max len of scratch array in speh3          155
 max len of scratch index in speh4           18
 max int batch size is                      520
 min int batch size is                       52
 fixed nKL is                                52
 max L of basis functions is                  2
 order of int derivative is                   0
 number of shells is                         68
 number of basis is                         187
 number of cartesian basis is               187
 number of contracted shell pairs          2118
 number of primitive shell pairs           4622
 maxK2 (contraction) of shell pair           36
 max number of K2 of shell pair               1
 max number of CS2 of shell pair            246
 max number of PS2 of shell pair            396
 mem total for path MDJ                  525324
 -------------------------------------------------------
 Smallest overlap matrix eigenvalue = 8.04E-05

 Scale SEOQF with 1.000000e-01/1.000000e-01/1.000000e-01

 Standard Electronic Orientation quadrupole field applied
 Nucleus-field energy     =     0.0000000084 hartrees
 Guess from superposition of atomic densities
 Warning:  Energy on first SCF cycle will be non-variational
 SAD guess density has 84.000000 electrons

 -----------------------------------------------------------------------
  General SCF calculation program by
  Eric Jon Sundstrom, Paul Horn, Yuezhi Mao, Dmitri Zuev, Alec White,
  David Stuck, Shaama M.S., Shane Yost, Joonho Lee, David Small,
  Daniel Levine, Susi Lehtola, Hugh Burton, Evgeny Epifanovsky
 -----------------------------------------------------------------------
 Exchange:     0.2000 Hartree-Fock + 0.0800 Slater + 0.7200 B88
 Correlation:  0.1900 VWN1RPA + 0.8100 LYP
 Using SG-1 standard quadrature grid
 using 4 threads for integral computing
 -------------------------------------------------------
 OpenMP Integral computing Module                
 Release: version 2.0, May 2017, Q-Chem Inc. Pleasanton 
 -------------------------------------------------------
 -------------------------------------------------------
 OpenMP BLAS3 based DFT computing Module                
 Release: version 1.0, May 2013, Q-Chem Inc. Pittsburgh 
 -------------------------------------------------------
 A restricted SCF calculation will be
 performed using DIIS
 SCF converges when DIIS error is below 1.0e-08
 ---------------------------------------
  Cycle       Energy         DIIS error
 ---------------------------------------
    1   -7136.8112410792      4.16e-02  
    2   -7136.0517869337      3.94e-03  
    3   -7136.0141187178      4.95e-03  
    4   -7136.1046720156      6.50e-04  
    5   -7136.1060609169      3.51e-04  
    6   -7136.1065099995      6.20e-05  
    7   -7136.1065221218      2.40e-05  
    8   -7136.1065234683      5.86e-06  
    9   -7136.1065235753      1.93e-06  
   10   -7136.1065235833      2.69e-07  
   11   -7136.1065235836      1.16e-07  
   12   -7136.1065235836      2.20e-08  
   13   -7136.1065235837      4.56e-09  Convergence criterion met
 ---------------------------------------
 SCF time:   CPU 27.85s  wall 7.00s 
 SCF   energy in the final basis set =    -7136.1065235837
 Total energy in the final basis set =    -7136.1065235837

 --------------------------------------------------------------

                    Orbital Energies (a.u.)
 --------------------------------------------------------------

 Alpha MOs
 -- Occupied --
*******-176.303-165.707-165.705-165.705 -35.800 -31.293 -31.287
-31.287 -24.694 -22.943 -22.942 -22.942 -22.938 -22.938 -10.284
-10.245 -10.209  -6.349  -4.761  -4.747  -4.747  -2.027  -2.022
 -2.022  -2.010  -2.010  -1.236  -0.878  -0.681  -0.641  -0.603
 -0.549  -0.514  -0.473  -0.443  -0.424  -0.377  -0.342  -0.314
 -0.270  -0.262
 -- Virtual --
 -0.055  -0.001   0.005   0.017   0.026   0.046   0.058   0.068
  0.075   0.084   0.091   0.113   0.118   0.120   0.129   0.139
  0.145   0.156   0.159   0.183   0.198   0.220   0.226   0.236
  0.251   0.259   0.266   0.275   0.301   0.359   0.365   0.378
  0.402   0.412   0.433   0.439   0.458   0.487   0.524   0.531
  0.541   0.571   0.597   0.607   0.620   0.639   0.651   0.656
  0.681   0.729   0.743   0.765   0.911   0.958   1.191   1.216
  1.259   1.289   1.329   1.349   1.361   1.376   1.402   1.415
  1.434   1.493   1.532   1.575   1.616   1.646   1.669   1.722
  1.746   1.774   1.812   1.870   1.895   1.950   2.015   2.078
  2.150   2.184   2.191   2.223   2.407   2.494   2.561   2.580
  2.655   2.699   2.732   2.788   2.809   2.831   3.017   3.117
  3.358   3.389   3.695   3.791   3.816   3.979   3.999   4.005
  4.046   4.070   4.092   4.156   4.251   4.274   4.423   4.856
  6.026   6.039   6.098   6.338   6.373   6.688  23.709  23.722
 23.835  27.868  28.363  28.373  28.395  28.545  28.553  28.582
 28.604  28.698  66.771 127.903 127.911 127.947 151.6651901.828
 --------------------------------------------------------------

          Ground-State Mulliken Net Atomic Charges

     Atom                 Charge (a.u.)
  ----------------------------------------
      1 C                    -0.301951
      2 C                    -0.161933
      3 C                    -0.140535
      4 H                     0.212119
      5 I                     0.043401
      6 F                    -0.130085
      7 H                     0.160345
      8 H                     0.141727
      9 H                     0.176913
  ----------------------------------------
  Sum of atomic charges =    -0.000000

 -----------------------------------------------------------------
                    Cartesian Multipole Moments
 -----------------------------------------------------------------
    Charge (ESU x 10^10)
                -0.0000
    Dipole Moment (Debye)
         X      -0.1673      Y       1.1157      Z       0.2277
       Tot       1.1509
    Quadrupole Moments (Debye-Ang)
        XX     -56.1511     XY      -3.5992     YY     -52.5035
        XZ       0.4838     YZ      -0.4013     ZZ     -50.2108
    Octopole Moments (Debye-Ang^2)
       XXX      61.5632    XXY       6.1325    XYY       8.1809
       YYY      -5.3044    XXZ       2.7692    XYZ       1.9775
       YYZ       1.4565    XZZ       6.2891    YZZ      -3.5846
       ZZZ      -1.2666
    Hexadecapole Moments (Debye-Ang^3)
      XXXX    -935.4060   XXXY     -20.5668   XXYY    -173.8391
      XYYY       5.8377   YYYY    -165.5737   XXXZ       9.9942
      XXYZ      -7.1078   XYYZ       1.5728   YYYZ       1.6198
      XXZZ    -158.8897   XYZZ       5.6615   YYZZ     -44.6522
      XZZZ       4.8893   YZZZ      -0.3143   ZZZZ     -98.5011
 -----------------------------------------------------------------
 Calculating analytic gradient of the SCF energy
 Gradient of SCF Energy
            1           2           3           4           5           6
    1  -0.0013282   0.0267417  -0.0326505  -0.0022148  -0.0050679   0.0103586
    2   0.0184883  -0.0053736  -0.0313526   0.0000237   0.0028670   0.0064183
    3  -0.0002817  -0.0144818   0.0071069  -0.0057412   0.0022010   0.0044502
            7           8           9
    1   0.0041823   0.0027557  -0.0027769
    2   0.0012915   0.0035244   0.0041130
    3   0.0045302   0.0020498   0.0001666
 Max gradient component =       3.265E-02
 RMS gradient           =       1.175E-02
 Gradient time:  CPU 6.50 s  wall 1.69 s
 Geometry Optimization Parameters
   NAtoms,    NIC,     NZ,  NCons,   NDum,   NFix, NCnnct, MaxDiis
        9      69       9       0       0       0       0       0


** GEOMETRY OPTIMIZATION IN DELOCALIZED INTERNAL COORDINATES **
   Searching for a Minimum

   Optimization Cycle:   1

                       Coordinates (Angstroms)
     ATOM                X               Y               Z
      1  C        -1.7062920247    1.2724927057    0.1014135570
      2  C        -0.8729644150    0.1764003577   -0.5883303518
      3  C        -1.9777551024   -0.2112203576    0.4120634297
      4  H        -1.0515966654   -0.0122331386   -1.6469180540
      5  I         1.1643335138   -0.0685227103    0.0191479111
      6  F        -3.1089035228   -0.7640937832   -0.0751061775
      7  H        -1.6747313336   -0.5937314951    1.3867232808
      8  H        -1.2224129455    1.8761795274    0.8692177365
      9  H        -2.4387343278    1.8122965657   -0.4987864641
   Point Group: c1    Number of degrees of freedom:    21


   Energy is  -7136.106523584


 Attempting to Generate Delocalized Internal Coordinates

 21 Hessian modes will be used to form the next step
  Hessian Eigenvalues:
     0.015566    0.020947    0.022466    0.023621    0.030130    0.032042
     0.080386    0.082571    0.090112    0.091755    0.108095    0.110244
     0.127284    0.252960    0.257000    0.285189    0.348126    0.348126
     0.348126    0.348126    0.550214

 Minimum Search - Taking Simple RFO Step
 Searching for Lamda that Minimizes Along All modes
 Value Taken    Lamda =  -0.00479312
 Step Taken.  Stepsize is  0.170961

                             Maximum     Tolerance    Cnvgd?
         Gradient           0.017493      0.000300      NO
         Displacement       0.084213      0.001200      NO
         Energy change     *********      0.000001      NO


 New Cartesian Coordinates Obtained by Inverse Iteration

 Displacement from previous Coordinates is:  0.175662
 ----------------------------------------------------------------
             Standard Nuclear Orientation (Angstroms)
    I     Atom           X                Y                Z
 ----------------------------------------------------------------
    1      C      -1.7109427763     1.2719982789     0.1061834521
    2      C      -0.8827801871     0.1930685160    -0.5688897590
    3      C      -1.9608854696    -0.1829446926     0.4098602946
    4      H      -1.0656962109    -0.0097485636    -1.6148760349
    5      I       1.1820822104    -0.1070663905    -0.0051046831
    6      F      -3.0870887664    -0.7623409336    -0.0918803131
    7      H      -1.6721395062    -0.5791032643     1.3754936600
    8      H      -1.2554815097     1.8752901706     0.8816346362
    9      H      -2.4361246077     1.7884145506    -0.5129963851
 ----------------------------------------------------------------
 Molecular Point Group                 C1    NOp =  1
 Largest Abelian Subgroup              C1    NOp =  1
 Nuclear Repulsion Energy =   389.8616539358 hartrees
 There are       42 alpha and       42 beta electrons
 Applying Cartesian multipole field
    Component          Value
    ---------          -----
     (2,0,0)        1.00000E-11
     (0,2,0)        2.00000E-11
     (0,0,2)       -3.00000E-11
 Nucleus-field energy     =     0.0000000085 hartrees
 Requested basis set is 6-311++G(d,p)
 There are 68 shells and 178 basis functions
 A cutoff of  1.0D-11 yielded   2114 shell pairs
 There are     14796 function pairs (     16327 Cartesian)
 Smallest overlap matrix eigenvalue = 7.16E-05
 Guess MOs from SCF MO coefficient file

 -----------------------------------------------------------------------
  General SCF calculation program by
  Eric Jon Sundstrom, Paul Horn, Yuezhi Mao, Dmitri Zuev, Alec White,
  David Stuck, Shaama M.S., Shane Yost, Joonho Lee, David Small,
  Daniel Levine, Susi Lehtola, Hugh Burton, Evgeny Epifanovsky
 -----------------------------------------------------------------------
 Exchange:     0.2000 Hartree-Fock + 0.0800 Slater + 0.7200 B88
 Correlation:  0.1900 VWN1RPA + 0.8100 LYP
 Using SG-1 standard quadrature grid
 using 4 threads for integral computing
 -------------------------------------------------------
 OpenMP Integral computing Module                
 Release: version 2.0, May 2017, Q-Chem Inc. Pleasanton 
 -------------------------------------------------------
 -------------------------------------------------------
 OpenMP BLAS3 based DFT computing Module                
 Release: version 1.0, May 2013, Q-Chem Inc. Pittsburgh 
 -------------------------------------------------------
 A restricted SCF calculation will be
 performed using DIIS
 SCF converges when DIIS error is below 1.0e-08
 ---------------------------------------
  Cycle       Energy         DIIS error
 ---------------------------------------
    1   -7136.1081878609      5.63e-04  
    2   -7136.1094610967      2.14e-04  
    3   -7136.1094568392      2.23e-04  
    4   -7136.1096108483      4.25e-05  
    5   -7136.1096164313      9.92e-06  
    6   -7136.1096167339      3.68e-06  
    7   -7136.1096167836      9.70e-07  
    8   -7136.1096167869      4.24e-07  
    9   -7136.1096167875      4.89e-08  
   10   -7136.1096167874      1.14e-08  
   11   -7136.1096167874      2.93e-09  Convergence criterion met
 ---------------------------------------
 SCF time:   CPU 24.27s  wall 7.00s 
 SCF   energy in the final basis set =    -7136.1096167874
 Total energy in the final basis set =    -7136.1096167874

 --------------------------------------------------------------

                    Orbital Energies (a.u.)
 --------------------------------------------------------------

 Alpha MOs
 -- Occupied --
*******-176.303-165.707-165.705-165.705 -35.799 -31.292 -31.287
-31.286 -24.690 -22.943 -22.942 -22.942 -22.937 -22.937 -10.280
-10.243 -10.207  -6.349  -4.761  -4.746  -4.746  -2.026  -2.022
 -2.022  -2.010  -2.010  -1.229  -0.893  -0.681  -0.641  -0.606
 -0.550  -0.516  -0.469  -0.444  -0.424  -0.377  -0.344  -0.317
 -0.271  -0.264
 -- Virtual --
 -0.059  -0.001   0.005   0.018   0.027   0.046   0.058   0.070
  0.077   0.085   0.092   0.112   0.119   0.120   0.130   0.139
  0.145   0.159   0.161   0.185   0.201   0.224   0.229   0.238
  0.249   0.254   0.271   0.283   0.309   0.360   0.366   0.379
  0.404   0.413   0.436   0.442   0.456   0.488   0.522   0.533
  0.543   0.574   0.602   0.609   0.625   0.645   0.650   0.656
  0.678   0.727   0.742   0.763   0.915   0.962   1.192   1.216
  1.258   1.298   1.334   1.347   1.360   1.381   1.413   1.421
  1.437   1.505   1.525   1.575   1.630   1.646   1.671   1.734
  1.752   1.788   1.823   1.881   1.910   1.965   2.028   2.087
  2.164   2.199   2.214   2.224   2.417   2.509   2.564   2.600
  2.650   2.705   2.749   2.815   2.832   2.849   3.042   3.120
  3.410   3.425   3.708   3.794   3.825   3.978   3.998   4.005
  4.042   4.067   4.096   4.175   4.255   4.300   4.418   4.864
  6.025   6.038   6.095   6.344   6.376   6.685  23.742  23.775
 23.865  27.863  28.362  28.373  28.393  28.545  28.553  28.581
 28.603  28.696  66.777 127.903 127.911 127.945 151.6611901.824
 --------------------------------------------------------------

          Ground-State Mulliken Net Atomic Charges

     Atom                 Charge (a.u.)
  ----------------------------------------
      1 C                    -0.300631
      2 C                    -0.150568
      3 C                    -0.137542
      4 H                     0.211600
      5 I                     0.036033
      6 F                    -0.143585
      7 H                     0.163343
      8 H                     0.143162
      9 H                     0.178189
  ----------------------------------------
  Sum of atomic charges =     0.000000

 -----------------------------------------------------------------
                    Cartesian Multipole Moments
 -----------------------------------------------------------------
    Charge (ESU x 10^10)
                -0.0000
    Dipole Moment (Debye)
         X      -0.1662      Y       1.2034      Z       0.2725
       Tot       1.2451
    Quadrupole Moments (Debye-Ang)
        XX     -56.2430     XY      -3.9099     YY     -52.4189
        XZ       0.3637     YZ      -0.3796     ZZ     -50.1862
    Octopole Moments (Debye-Ang^2)
       XXX      60.3011    XXY       7.2660    XYY       7.5896
       YYY      -2.4447    XXZ       3.3639    XYZ       1.8843
       YYZ       2.1859    XZZ       5.3553    YZZ      -2.4577
       ZZZ       0.9247
    Hexadecapole Moments (Debye-Ang^3)
      XXXX    -938.5116   XXXY     -17.4725   XXYY    -174.1414
      XYYY      11.1508   YYYY    -165.6638   XXXZ      10.7398
      XXYZ      -7.3519   XYYZ       2.0718   YYYZ       1.1177
      XXZZ    -159.0413   XYZZ       7.0913   YYZZ     -44.1523
      XZZZ       6.4817   YZZZ      -0.7813   ZZZZ     -97.5042
 -----------------------------------------------------------------
 Calculating analytic gradient of the SCF energy
 Gradient of SCF Energy
            1           2           3           4           5           6
    1   0.0001464   0.0076608  -0.0151450  -0.0015258  -0.0007350   0.0071573
    2   0.0051986  -0.0000317  -0.0108232   0.0000395   0.0000809   0.0038390
    3  -0.0001433  -0.0070837   0.0023260   0.0002439   0.0017645   0.0024825
            7           8           9
    1   0.0026236   0.0003642  -0.0005465
    2   0.0013563  -0.0001542   0.0004947
    3  -0.0001752  -0.0002443   0.0008297
 Max gradient component =       1.515E-02
 RMS gradient           =       4.620E-03
 Gradient time:  CPU 6.50 s  wall 1.68 s
 Geometry Optimization Parameters
   NAtoms,    NIC,     NZ,  NCons,   NDum,   NFix, NCnnct, MaxDiis
        9      69       9       0       0       0       0       0

 Cartesian Hessian Update
 Hessian Updated using BFGS Update


** GEOMETRY OPTIMIZATION IN DELOCALIZED INTERNAL COORDINATES **
   Searching for a Minimum

   Optimization Cycle:   2

                       Coordinates (Angstroms)
     ATOM                X               Y               Z
      1  C        -1.7109427763    1.2719982789    0.1061834521
      2  C        -0.8827801871    0.1930685160   -0.5688897590
      3  C        -1.9608854696   -0.1829446926    0.4098602946
      4  H        -1.0656962109   -0.0097485636   -1.6148760349
      5  I         1.1820822104   -0.1070663905   -0.0051046831
      6  F        -3.0870887664   -0.7623409336   -0.0918803131
      7  H        -1.6721395062   -0.5791032643    1.3754936600
      8  H        -1.2554815097    1.8752901706    0.8816346362
      9  H        -2.4361246077    1.7884145506   -0.5129963851
   Point Group: c1    Number of degrees of freedom:    21


   Energy is  -7136.109616787

 Hessian Updated using BFGS Update

 19 Hessian modes will be used to form the next step
  Hessian Eigenvalues:
     0.015586    0.020991    0.022453    0.023614    0.031396    0.032411
     0.076437    0.080443    0.089710    0.091212    0.102380    0.110139
     0.123369    0.239351    0.253396    0.260507    0.348110    0.354835
     0.531664

 Minimum Search - Taking Simple RFO Step
 Searching for Lamda that Minimizes Along All modes
 Value Taken    Lamda =  -0.00094719
 Step Taken.  Stepsize is  0.106956

                             Maximum     Tolerance    Cnvgd?
         Gradient           0.006436      0.000300      NO
         Displacement       0.051703      0.001200      NO
         Energy change     -0.003093      0.000001      NO


 New Cartesian Coordinates Obtained by Inverse Iteration

 Displacement from previous Coordinates is:  0.105132
 ----------------------------------------------------------------
             Standard Nuclear Orientation (Angstroms)
    I     Atom           X                Y                Z
 ----------------------------------------------------------------
    1      C      -1.7094191310     1.2660729841     0.1115385637
    2      C      -0.8856974444     0.1909249322    -0.5548305213
    3      C      -1.9539524585    -0.1769093277     0.4110057157
    4      H      -1.0629028272    -0.0073844583    -1.6018472618
    5      I       1.1955912642    -0.0992575903    -0.0357662353
    6      F      -3.0912113635    -0.7581237308    -0.0972287744
    7      H      -1.6946297242    -0.5772725275     1.3824762724
    8      H      -1.2658516715     1.8727867399     0.8906313158
    9      H      -2.4209834675     1.7767306501    -0.5265542070
 ----------------------------------------------------------------
 Molecular Point Group                 C1    NOp =  1
 Largest Abelian Subgroup              C1    NOp =  1
 Nuclear Repulsion Energy =   389.3827651945 hartrees
 There are       42 alpha and       42 beta electrons
 Applying Cartesian multipole field
    Component          Value
    ---------          -----
     (2,0,0)        1.00000E-11
     (0,2,0)        2.00000E-11
     (0,0,2)       -3.00000E-11
 Nucleus-field energy     =     0.0000000085 hartrees
 Requested basis set is 6-311++G(d,p)
 There are 68 shells and 178 basis functions
 A cutoff of  1.0D-11 yielded   2113 shell pairs
 There are     14793 function pairs (     16324 Cartesian)
 Smallest overlap matrix eigenvalue = 6.68E-05
 Guess MOs from SCF MO coefficient file

 -----------------------------------------------------------------------
  General SCF calculation program by
  Eric Jon Sundstrom, Paul Horn, Yuezhi Mao, Dmitri Zuev, Alec White,
  David Stuck, Shaama M.S., Shane Yost, Joonho Lee, David Small,
  Daniel Levine, Susi Lehtola, Hugh Burton, Evgeny Epifanovsky
 -----------------------------------------------------------------------
 Exchange:     0.2000 Hartree-Fock + 0.0800 Slater + 0.7200 B88
 Correlation:  0.1900 VWN1RPA + 0.8100 LYP
 Using SG-1 standard quadrature grid
 using 4 threads for integral computing
 -------------------------------------------------------
 OpenMP Integral computing Module                
 Release: version 2.0, May 2017, Q-Chem Inc. Pleasanton 
 -------------------------------------------------------
 -------------------------------------------------------
 OpenMP BLAS3 based DFT computing Module                
 Release: version 1.0, May 2013, Q-Chem Inc. Pittsburgh 
 -------------------------------------------------------
 A restricted SCF calculation will be
 performed using DIIS
 SCF converges when DIIS error is below 1.0e-08
 ---------------------------------------
  Cycle       Energy         DIIS error
 ---------------------------------------
    1   -7136.1096466029      3.15e-04  
    2   -7136.1100637870      1.00e-04  
    3   -7136.1100505814      1.20e-04  
    4   -7136.1100969630      2.08e-05  
    5   -7136.1100985253      4.38e-06  
    6   -7136.1100985853      1.79e-06  
    7   -7136.1100985966      4.62e-07  
    8   -7136.1100985974      1.70e-07  
    9   -7136.1100985975      2.91e-08  
   10   -7136.1100985976      5.10e-09  Convergence criterion met
 ---------------------------------------
 SCF time:   CPU 22.07s  wall 6.00s 
 SCF   energy in the final basis set =    -7136.1100985976
 Total energy in the final basis set =    -7136.1100985976

 --------------------------------------------------------------

                    Orbital Energies (a.u.)
 --------------------------------------------------------------

 Alpha MOs
 -- Occupied --
*******-176.303-165.707-165.705-165.705 -35.799 -31.292 -31.287
-31.287 -24.687 -22.943 -22.942 -22.942 -22.937 -22.937 -10.280
-10.243 -10.207  -6.349  -4.761  -4.747  -4.746  -2.026  -2.022
 -2.022  -2.010  -2.010  -1.223  -0.900  -0.681  -0.641  -0.607
 -0.550  -0.516  -0.465  -0.443  -0.423  -0.377  -0.346  -0.319
 -0.271  -0.264
 -- Virtual --
 -0.060  -0.002   0.004   0.018   0.027   0.045   0.058   0.071
  0.078   0.085   0.092   0.111   0.119   0.121   0.131   0.140
  0.145   0.160   0.162   0.185   0.202   0.224   0.229   0.236
  0.246   0.253   0.273   0.285   0.312   0.360   0.367   0.381
  0.405   0.413   0.436   0.444   0.455   0.486   0.522   0.532
  0.545   0.574   0.604   0.610   0.627   0.645   0.649   0.656
  0.677   0.728   0.740   0.761   0.917   0.962   1.193   1.217
  1.260   1.293   1.335   1.348   1.360   1.386   1.417   1.423
  1.439   1.509   1.520   1.576   1.633   1.646   1.676   1.732
  1.756   1.794   1.829   1.888   1.915   1.972   2.031   2.082
  2.166   2.205   2.218   2.229   2.417   2.513   2.562   2.605
  2.652   2.705   2.756   2.823   2.841   2.857   3.049   3.111
  3.430   3.438   3.709   3.796   3.829   3.977   3.996   3.999
  4.030   4.067   4.096   4.180   4.254   4.309   4.418   4.860
  6.025   6.038   6.093   6.347   6.378   6.674  23.742  23.806
 23.879  27.862  28.362  28.373  28.392  28.545  28.553  28.581
 28.604  28.695  66.779 127.903 127.911 127.944 151.6601901.822
 --------------------------------------------------------------

          Ground-State Mulliken Net Atomic Charges

     Atom                 Charge (a.u.)
  ----------------------------------------
      1 C                    -0.300584
      2 C                    -0.144234
      3 C                    -0.139273
      4 H                     0.211533
      5 I                     0.035054
      6 F                    -0.152149
      7 H                     0.166275
      8 H                     0.144070
      9 H                     0.179308
  ----------------------------------------
  Sum of atomic charges =     0.000000

 -----------------------------------------------------------------
                    Cartesian Multipole Moments
 -----------------------------------------------------------------
    Charge (ESU x 10^10)
                -0.0000
    Dipole Moment (Debye)
         X      -0.1162      Y       1.2469      Z       0.2999
       Tot       1.2877
    Quadrupole Moments (Debye-Ang)
        XX     -56.4994     XY      -3.9847     YY     -52.3968
        XZ       0.2265     YZ      -0.3930     ZZ     -50.1266
    Octopole Moments (Debye-Ang^2)
       XXX      60.6417    XXY       7.2995    XYY       7.2218
       YYY      -3.0199    XXZ       4.1529    XYZ       1.9852
       YYZ       2.9871    XZZ       4.6811    YZZ      -2.5497
       ZZZ       3.4725
    Hexadecapole Moments (Debye-Ang^3)
      XXXX    -947.6883   XXXY     -18.5297   XXYY    -175.2739
      XYYY      10.3288   YYYY    -164.2599   XXXZ      12.7938
      XXYZ      -7.5171   XYYZ       3.1449   YYYZ       0.5965
      XXZZ    -159.9252   XYZZ       6.6884   YYZZ     -43.7037
      XZZZ       9.4828   YZZZ      -1.3437   ZZZZ     -97.1476
 -----------------------------------------------------------------
 Calculating analytic gradient of the SCF energy
 Gradient of SCF Energy
            1           2           3           4           5           6
    1   0.0007870  -0.0017509  -0.0017889  -0.0004257   0.0001330   0.0018893
    2  -0.0027404   0.0008507  -0.0000133   0.0001574   0.0003394   0.0014227
    3   0.0003595  -0.0000582  -0.0017715   0.0005188   0.0003383   0.0010986
            7           8           9
    1   0.0007420   0.0000072   0.0004070
    2   0.0007838  -0.0004802  -0.0003201
    3  -0.0002675  -0.0001691  -0.0000489
 Max gradient component =       2.740E-03
 RMS gradient           =       1.012E-03
 Gradient time:  CPU 6.50 s  wall 1.68 s
 Geometry Optimization Parameters
   NAtoms,    NIC,     NZ,  NCons,   NDum,   NFix, NCnnct, MaxDiis
        9      69       9       0       0       0       0       0

 Cartesian Hessian Update
 Hessian Updated using BFGS Update


** GEOMETRY OPTIMIZATION IN DELOCALIZED INTERNAL COORDINATES **
   Searching for a Minimum

   Optimization Cycle:   3

                       Coordinates (Angstroms)
     ATOM                X               Y               Z
      1  C        -1.7094191310    1.2660729841    0.1115385637
      2  C        -0.8856974444    0.1909249322   -0.5548305213
      3  C        -1.9539524585   -0.1769093277    0.4110057157
      4  H        -1.0629028272   -0.0073844583   -1.6018472618
      5  I         1.1955912642   -0.0992575903   -0.0357662353
      6  F        -3.0912113635   -0.7581237308   -0.0972287744
      7  H        -1.6946297242   -0.5772725275    1.3824762724
      8  H        -1.2658516715    1.8727867399    0.8906313158
      9  H        -2.4209834675    1.7767306501   -0.5265542070
   Point Group: c1    Number of degrees of freedom:    21


   Energy is  -7136.110098598

 Hessian Updated using BFGS Update

 20 Hessian modes will be used to form the next step
  Hessian Eigenvalues:
     0.015703    0.021060    0.022459    0.024577    0.031442    0.032989
     0.066810    0.080673    0.089762    0.090860    0.097897    0.109733
     0.122280    0.247896    0.255794    0.296453    0.348124    0.348144
     0.357246    0.500226

 Minimum Search - Taking Simple RFO Step
 Searching for Lamda that Minimizes Along All modes
 Value Taken    Lamda =  -0.00008393
 Step Taken.  Stepsize is  0.032194

                             Maximum     Tolerance    Cnvgd?
         Gradient           0.002939      0.000300      NO
         Displacement       0.017789      0.001200      NO
         Energy change     -0.000482      0.000001      NO


 New Cartesian Coordinates Obtained by Inverse Iteration

 Displacement from previous Coordinates is:  0.037246
 ----------------------------------------------------------------
             Standard Nuclear Orientation (Angstroms)
    I     Atom           X                Y                Z
 ----------------------------------------------------------------
    1      C      -1.7102880621     1.2707768227     0.1120744287
    2      C      -0.8838092407     0.1925023807    -0.5524130222
    3      C      -1.9525384524    -0.1750348503     0.4129469715
    4      H      -1.0597067326    -0.0076825269    -1.5999400985
    5      I       1.1975437011    -0.1085190280    -0.0423259566
    6      F      -3.0871754599    -0.7644258936    -0.1009766529
    7      H      -1.6988510547    -0.5794612485     1.3847623488
    8      H      -1.2687845124     1.8808967466     0.8903878763
    9      H      -2.4254470099     1.7785152688    -0.5250910274
 ----------------------------------------------------------------
 Molecular Point Group                 C1    NOp =  1
 Largest Abelian Subgroup              C1    NOp =  1
 Nuclear Repulsion Energy =   389.0523408166 hartrees
 There are       42 alpha and       42 beta electrons
 Applying Cartesian multipole field
    Component          Value
    ---------          -----
     (2,0,0)        1.00000E-11
     (0,2,0)        2.00000E-11
     (0,0,2)       -3.00000E-11
 Nucleus-field energy     =     0.0000000085 hartrees
 Requested basis set is 6-311++G(d,p)
 There are 68 shells and 178 basis functions
 A cutoff of  1.0D-11 yielded   2112 shell pairs
 There are     14790 function pairs (     16321 Cartesian)
 Smallest overlap matrix eigenvalue = 6.71E-05
 Guess MOs from SCF MO coefficient file

 -----------------------------------------------------------------------
  General SCF calculation program by
  Eric Jon Sundstrom, Paul Horn, Yuezhi Mao, Dmitri Zuev, Alec White,
  David Stuck, Shaama M.S., Shane Yost, Joonho Lee, David Small,
  Daniel Levine, Susi Lehtola, Hugh Burton, Evgeny Epifanovsky
 -----------------------------------------------------------------------
 Exchange:     0.2000 Hartree-Fock + 0.0800 Slater + 0.7200 B88
 Correlation:  0.1900 VWN1RPA + 0.8100 LYP
 Using SG-1 standard quadrature grid
 using 4 threads for integral computing
 -------------------------------------------------------
 OpenMP Integral computing Module                
 Release: version 2.0, May 2017, Q-Chem Inc. Pleasanton 
 -------------------------------------------------------
 -------------------------------------------------------
 OpenMP BLAS3 based DFT computing Module                
 Release: version 1.0, May 2013, Q-Chem Inc. Pittsburgh 
 -------------------------------------------------------
 A restricted SCF calculation will be
 performed using DIIS
 SCF converges when DIIS error is below 1.0e-08
 ---------------------------------------
  Cycle       Energy         DIIS error
 ---------------------------------------
    1   -7136.1100962057      9.48e-05  
    2   -7136.1101437315      2.28e-05  
    3   -7136.1101439724      2.14e-05  
    4   -7136.1101457248      5.58e-06  
    5   -7136.1101458496      1.95e-06  
    6   -7136.1101458620      5.22e-07  
    7   -7136.1101458629      1.24e-07  
    8   -7136.1101458629      4.11e-08  
    9   -7136.1101458630      1.54e-08  
   10   -7136.1101458630      3.41e-09  Convergence criterion met
 ---------------------------------------
 SCF time:   CPU 22.06s  wall 6.00s 
 SCF   energy in the final basis set =    -7136.1101458630
 Total energy in the final basis set =    -7136.1101458630

 --------------------------------------------------------------

                    Orbital Energies (a.u.)
 --------------------------------------------------------------

 Alpha MOs
 -- Occupied --
*******-176.303-165.707-165.705-165.705 -35.799 -31.293 -31.287
-31.287 -24.686 -22.943 -22.942 -22.942 -22.938 -22.938 -10.280
-10.243 -10.208  -6.349  -4.761  -4.747  -4.746  -2.026  -2.022
 -2.022  -2.010  -2.010  -1.221  -0.899  -0.682  -0.641  -0.607
 -0.549  -0.516  -0.465  -0.442  -0.422  -0.377  -0.346  -0.320
 -0.271  -0.265
 -- Virtual --
 -0.060  -0.002   0.004   0.018   0.027   0.045   0.058   0.071
  0.077   0.085   0.092   0.111   0.118   0.120   0.131   0.139
  0.144   0.160   0.162   0.184   0.202   0.223   0.229   0.236
  0.245   0.252   0.273   0.284   0.312   0.361   0.367   0.381
  0.405   0.414   0.437   0.444   0.455   0.486   0.522   0.532
  0.544   0.574   0.604   0.609   0.626   0.644   0.649   0.656
  0.676   0.726   0.740   0.760   0.917   0.962   1.192   1.217
  1.258   1.293   1.334   1.349   1.360   1.387   1.416   1.423
  1.439   1.508   1.521   1.575   1.632   1.644   1.677   1.732
  1.756   1.792   1.827   1.889   1.915   1.971   2.030   2.080
  2.167   2.203   2.217   2.228   2.415   2.510   2.562   2.604
  2.651   2.703   2.753   2.822   2.838   2.856   3.047   3.104
  3.425   3.435   3.707   3.796   3.828   3.977   3.994   3.998
  4.025   4.066   4.095   4.179   4.254   4.307   4.418   4.857
  6.025   6.038   6.092   6.347   6.378   6.669  23.739  23.804
 23.874  27.862  28.362  28.373  28.391  28.545  28.553  28.581
 28.604  28.695  66.780 127.903 127.911 127.944 151.6601901.822
 --------------------------------------------------------------

          Ground-State Mulliken Net Atomic Charges

     Atom                 Charge (a.u.)
  ----------------------------------------
      1 C                    -0.298054
      2 C                    -0.146522
      3 C                    -0.138634
      4 H                     0.211387
      5 I                     0.035654
      6 F                    -0.153694
      7 H                     0.166896
      8 H                     0.143907
      9 H                     0.179060
  ----------------------------------------
  Sum of atomic charges =    -0.000000

 -----------------------------------------------------------------
                    Cartesian Multipole Moments
 -----------------------------------------------------------------
    Charge (ESU x 10^10)
                 0.0000
    Dipole Moment (Debye)
         X      -0.1058      Y       1.2631      Z       0.3121
       Tot       1.3054
    Quadrupole Moments (Debye-Ang)
        XX     -56.5218     XY      -4.0514     YY     -52.3853
        XZ       0.1813     YZ      -0.3952     ZZ     -50.1420
    Octopole Moments (Debye-Ang^2)
       XXX      60.5198    XXY       7.6106    XYY       7.1719
       YYY      -2.1804    XXZ       4.3496    XYZ       1.9963
       YYZ       3.2126    XZZ       4.6041    YZZ      -2.3112
       ZZZ       4.0378
    Hexadecapole Moments (Debye-Ang^3)
      XXXX    -947.8789   XXXY     -18.2058   XXYY    -175.4466
      XYYY      11.1460   YYYY    -165.3122   XXXZ      13.1514
      XXYZ      -7.6508   XYYZ       3.3242   YYYZ       0.4923
      XXZZ    -160.0700   XYZZ       7.0547   YYZZ     -43.9004
      XZZZ      10.0923   YZZZ      -1.5316   ZZZZ     -97.2520
 -----------------------------------------------------------------
 Calculating analytic gradient of the SCF energy
 Gradient of SCF Energy
            1           2           3           4           5           6
    1   0.0006273  -0.0008873  -0.0007504  -0.0000762   0.0001155   0.0005907
    2  -0.0007646   0.0002687   0.0005755   0.0000261  -0.0001122  -0.0000192
    3   0.0003760   0.0000423  -0.0007751   0.0000341  -0.0000973   0.0004183
            7           8           9
    1   0.0003842   0.0000456  -0.0000494
    2   0.0001475  -0.0000076  -0.0001141
    3   0.0000041  -0.0000961   0.0000937
 Max gradient component =       8.873E-04
 RMS gradient           =       3.967E-04
 Gradient time:  CPU 6.49 s  wall 1.68 s
 Geometry Optimization Parameters
   NAtoms,    NIC,     NZ,  NCons,   NDum,   NFix, NCnnct, MaxDiis
        9      69       9       0       0       0       0       0

 Cartesian Hessian Update
 Hessian Updated using BFGS Update


** GEOMETRY OPTIMIZATION IN DELOCALIZED INTERNAL COORDINATES **
   Searching for a Minimum

   Optimization Cycle:   4

                       Coordinates (Angstroms)
     ATOM                X               Y               Z
      1  C        -1.7102880621    1.2707768227    0.1120744287
      2  C        -0.8838092407    0.1925023807   -0.5524130222
      3  C        -1.9525384524   -0.1750348503    0.4129469715
      4  H        -1.0597067326   -0.0076825269   -1.5999400985
      5  I         1.1975437011   -0.1085190280   -0.0423259566
      6  F        -3.0871754599   -0.7644258936   -0.1009766529
      7  H        -1.6988510547   -0.5794612485    1.3847623488
      8  H        -1.2687845124    1.8808967466    0.8903878763
      9  H        -2.4254470099    1.7785152688   -0.5250910274
   Point Group: c1    Number of degrees of freedom:    21


   Energy is  -7136.110145863

 Hessian Updated using BFGS Update

 21 Hessian modes will be used to form the next step
  Hessian Eigenvalues:
     0.016066    0.021034    0.022363    0.024866    0.031848    0.036887
     0.061328    0.080534    0.089739    0.090590    0.097737    0.109059
     0.121219    0.247923    0.255518    0.263670    0.348090    0.348125
     0.348201    0.355332    0.469630

 Minimum Search - Taking Simple RFO Step
 Searching for Lamda that Minimizes Along All modes
 Value Taken    Lamda =  -0.00001153
 Step Taken.  Stepsize is  0.014045

                             Maximum     Tolerance    Cnvgd?
         Gradient           0.000574      0.000300      NO
         Displacement       0.005655      0.001200      NO
         Energy change     -0.000047      0.000001      NO


 New Cartesian Coordinates Obtained by Inverse Iteration

 Displacement from previous Coordinates is:  0.013838
 ----------------------------------------------------------------
             Standard Nuclear Orientation (Angstroms)
    I     Atom           X                Y                Z
 ----------------------------------------------------------------
    1      C      -1.7103321523     1.2710043652     0.1120741838
    2      C      -0.8823252686     0.1918407670    -0.5516835002
    3      C      -1.9517760653    -0.1760667232     0.4137031890
    4      H      -1.0585729292    -0.0092993806    -1.5991115731
    5      I       1.1995470178    -0.1063363751    -0.0454340485
    6      F      -3.0890563287    -0.7621150390    -0.1012709442
    7      H      -1.7017473096    -0.5816338069     1.3860007056
    8      H      -1.2696191544     1.8814622646     0.8907655473
    9      H      -2.4251746333     1.7787115994    -0.5256186921
 ----------------------------------------------------------------
 Molecular Point Group                 C1    NOp =  1
 Largest Abelian Subgroup              C1    NOp =  1
 Nuclear Repulsion Energy =   388.9071339177 hartrees
 There are       42 alpha and       42 beta electrons
 Applying Cartesian multipole field
    Component          Value
    ---------          -----
     (2,0,0)        1.00000E-11
     (0,2,0)        2.00000E-11
     (0,0,2)       -3.00000E-11
 Nucleus-field energy     =     0.0000000085 hartrees
 Requested basis set is 6-311++G(d,p)
 There are 68 shells and 178 basis functions
 A cutoff of  1.0D-11 yielded   2111 shell pairs
 There are     14787 function pairs (     16318 Cartesian)
 Smallest overlap matrix eigenvalue = 6.72E-05
 Guess MOs from SCF MO coefficient file

 -----------------------------------------------------------------------
  General SCF calculation program by
  Eric Jon Sundstrom, Paul Horn, Yuezhi Mao, Dmitri Zuev, Alec White,
  David Stuck, Shaama M.S., Shane Yost, Joonho Lee, David Small,
  Daniel Levine, Susi Lehtola, Hugh Burton, Evgeny Epifanovsky
 -----------------------------------------------------------------------
 Exchange:     0.2000 Hartree-Fock + 0.0800 Slater + 0.7200 B88
 Correlation:  0.1900 VWN1RPA + 0.8100 LYP
 Using SG-1 standard quadrature grid
 using 4 threads for integral computing
 -------------------------------------------------------
 OpenMP Integral computing Module                
 Release: version 2.0, May 2017, Q-Chem Inc. Pleasanton 
 -------------------------------------------------------
 -------------------------------------------------------
 OpenMP BLAS3 based DFT computing Module                
 Release: version 1.0, May 2013, Q-Chem Inc. Pittsburgh 
 -------------------------------------------------------
 A restricted SCF calculation will be
 performed using DIIS
 SCF converges when DIIS error is below 1.0e-08
 ---------------------------------------
  Cycle       Energy         DIIS error
 ---------------------------------------
    1   -7136.1101435418      3.86e-05  
    2   -7136.1101511880      8.68e-06  
    3   -7136.1101512330      7.99e-06  
    4   -7136.1101514789      1.64e-06  
    5   -7136.1101514885      7.31e-07  
    6   -7136.1101514899      1.91e-07  
    7   -7136.1101514902      5.41e-08  
    8   -7136.1101514901      1.16e-08  
    9   -7136.1101514902      5.04e-09  Convergence criterion met
 ---------------------------------------
 SCF time:   CPU 19.86s  wall 5.00s 
 SCF   energy in the final basis set =    -7136.1101514902
 Total energy in the final basis set =    -7136.1101514902

 --------------------------------------------------------------

                    Orbital Energies (a.u.)
 --------------------------------------------------------------

 Alpha MOs
 -- Occupied --
*******-176.303-165.707-165.705-165.705 -35.800 -31.293 -31.287
-31.287 -24.686 -22.943 -22.942 -22.942 -22.938 -22.938 -10.280
-10.243 -10.208  -6.349  -4.761  -4.747  -4.746  -2.027  -2.022
 -2.022  -2.010  -2.010  -1.220  -0.899  -0.682  -0.641  -0.607
 -0.548  -0.516  -0.464  -0.442  -0.422  -0.377  -0.346  -0.320
 -0.271  -0.265
 -- Virtual --
 -0.060  -0.002   0.004   0.018   0.027   0.045   0.058   0.070
  0.077   0.085   0.092   0.111   0.118   0.120   0.131   0.139
  0.144   0.160   0.162   0.184   0.202   0.223   0.228   0.236
  0.245   0.252   0.273   0.283   0.311   0.361   0.367   0.382
  0.405   0.414   0.437   0.444   0.455   0.486   0.522   0.532
  0.544   0.574   0.603   0.609   0.626   0.644   0.649   0.656
  0.676   0.726   0.740   0.760   0.917   0.961   1.192   1.217
  1.258   1.292   1.333   1.349   1.360   1.387   1.416   1.423
  1.439   1.508   1.521   1.575   1.631   1.644   1.677   1.732
  1.755   1.792   1.826   1.889   1.914   1.971   2.029   2.079
  2.166   2.203   2.217   2.227   2.415   2.510   2.562   2.604
  2.651   2.702   2.753   2.821   2.837   2.855   3.047   3.102
  3.422   3.434   3.706   3.796   3.829   3.977   3.993   3.998
  4.024   4.066   4.095   4.179   4.254   4.306   4.418   4.855
  6.025   6.038   6.092   6.347   6.379   6.668  23.739  23.802
 23.872  27.862  28.362  28.373  28.391  28.545  28.552  28.581
 28.604  28.695  66.780 127.903 127.911 127.944 151.6601901.822
 --------------------------------------------------------------

          Ground-State Mulliken Net Atomic Charges

     Atom                 Charge (a.u.)
  ----------------------------------------
      1 C                    -0.298365
      2 C                    -0.146217
      3 C                    -0.138918
      4 H                     0.211182
      5 I                     0.036171
      6 F                    -0.154141
      7 H                     0.167221
      8 H                     0.143767
      9 H                     0.179300
  ----------------------------------------
  Sum of atomic charges =     0.000000

 -----------------------------------------------------------------
                    Cartesian Multipole Moments
 -----------------------------------------------------------------
    Charge (ESU x 10^10)
                -0.0000
    Dipole Moment (Debye)
         X      -0.0958      Y       1.2587      Z       0.3158
       Tot       1.3013
    Quadrupole Moments (Debye-Ang)
        XX     -56.5524     XY      -4.0432     YY     -52.3814
        XZ       0.1659     YZ      -0.3976     ZZ     -50.1428
    Octopole Moments (Debye-Ang^2)
       XXX      60.5510    XXY       7.5541    XYY       7.0986
       YYY      -2.3764    XXZ       4.4364    XYZ       2.0134
       YYZ       3.2983    XZZ       4.5367    YZZ      -2.3848
       ZZZ       4.3040
    Hexadecapole Moments (Debye-Ang^3)
      XXXX    -949.3671   XXXY     -18.3422   XXYY    -175.5854
      XYYY      10.9570   YYYY    -165.1591   XXXZ      13.4084
      XXYZ      -7.6720   XYYZ       3.4407   YYYZ       0.4653
      XXZZ    -160.2700   XYZZ       7.0142   YYZZ     -43.8753
      XZZZ      10.4281   YZZZ      -1.5588   ZZZZ     -97.2992
 -----------------------------------------------------------------
 Calculating analytic gradient of the SCF energy
 Gradient of SCF Energy
            1           2           3           4           5           6
    1   0.0001337  -0.0001606  -0.0000479  -0.0000279   0.0000812  -0.0001111
    2   0.0000756   0.0000406  -0.0001564  -0.0000288  -0.0000575   0.0000062
    3   0.0001726  -0.0000728  -0.0002105  -0.0000412  -0.0002598   0.0003188
            7           8           9
    1   0.0001820  -0.0000112  -0.0000382
    2   0.0000116   0.0000595   0.0000492
    3   0.0000470   0.0000023   0.0000438
 Max gradient component =       3.188E-04
 RMS gradient           =       1.212E-04
 Gradient time:  CPU 6.47 s  wall 1.68 s
 Geometry Optimization Parameters
   NAtoms,    NIC,     NZ,  NCons,   NDum,   NFix, NCnnct, MaxDiis
        9      69       9       0       0       0       0       0

 Cartesian Hessian Update
 Hessian Updated using BFGS Update


** GEOMETRY OPTIMIZATION IN DELOCALIZED INTERNAL COORDINATES **
   Searching for a Minimum

   Optimization Cycle:   5

                       Coordinates (Angstroms)
     ATOM                X               Y               Z
      1  C        -1.7103321523    1.2710043652    0.1120741838
      2  C        -0.8823252686    0.1918407670   -0.5516835002
      3  C        -1.9517760653   -0.1760667232    0.4137031890
      4  H        -1.0585729292   -0.0092993806   -1.5991115731
      5  I         1.1995470178   -0.1063363751   -0.0454340485
      6  F        -3.0890563287   -0.7621150390   -0.1012709442
      7  H        -1.7017473096   -0.5816338069    1.3860007056
      8  H        -1.2696191544    1.8814622646    0.8907655473
      9  H        -2.4251746333    1.7787115994   -0.5256186921
   Point Group: c1    Number of degrees of freedom:    21


   Energy is  -7136.110151490

 Hessian Updated using BFGS Update

 21 Hessian modes will be used to form the next step
  Hessian Eigenvalues:
     0.016414    0.021107    0.021610    0.024930    0.029250    0.041318
     0.061130    0.078475    0.089722    0.090523    0.100081    0.105247
     0.115564    0.249110    0.255814    0.283924    0.347959    0.348132
     0.348439    0.356408    0.473201

 Minimum Search - Taking Simple RFO Step
 Searching for Lamda that Minimizes Along All modes
 Value Taken    Lamda =  -0.00000159
 Step Taken.  Stepsize is  0.006699

                             Maximum     Tolerance    Cnvgd?
         Gradient           0.000253      0.000300     YES
         Displacement       0.004340      0.001200      NO
         Energy change     -0.000006      0.000001      NO


 New Cartesian Coordinates Obtained by Inverse Iteration

 Displacement from previous Coordinates is:  0.005900
 ----------------------------------------------------------------
             Standard Nuclear Orientation (Angstroms)
    I     Atom           X                Y                Z
 ----------------------------------------------------------------
    1      C      -1.7102232197     1.2709913137     0.1121184773
    2      C      -0.8822977250     0.1916047640    -0.5513022477
    3      C      -1.9517692762    -0.1759544872     0.4141647001
    4      H      -1.0593579751    -0.0096619843    -1.5986051758
    5      I       1.1993662118    -0.1054209614    -0.0458197735
    6      F      -3.0882116909    -0.7622761685    -0.1027509894
    7      H      -1.7029402688    -0.5817638574     1.3866204540
    8      H      -1.2682433634     1.8814000749     0.8901549804
    9      H      -2.4253795163     1.7786489777    -0.5251555578
 ----------------------------------------------------------------
 Molecular Point Group                 C1    NOp =  1
 Largest Abelian Subgroup              C1    NOp =  1
 Nuclear Repulsion Energy =   388.9568569174 hartrees
 There are       42 alpha and       42 beta electrons
 Applying Cartesian multipole field
    Component          Value
    ---------          -----
     (2,0,0)        1.00000E-11
     (0,2,0)        2.00000E-11
     (0,0,2)       -3.00000E-11
 Nucleus-field energy     =     0.0000000085 hartrees
 Requested basis set is 6-311++G(d,p)
 There are 68 shells and 178 basis functions
 A cutoff of  1.0D-11 yielded   2111 shell pairs
 There are     14787 function pairs (     16318 Cartesian)
 Smallest overlap matrix eigenvalue = 6.72E-05
 Guess MOs from SCF MO coefficient file

 -----------------------------------------------------------------------
  General SCF calculation program by
  Eric Jon Sundstrom, Paul Horn, Yuezhi Mao, Dmitri Zuev, Alec White,
  David Stuck, Shaama M.S., Shane Yost, Joonho Lee, David Small,
  Daniel Levine, Susi Lehtola, Hugh Burton, Evgeny Epifanovsky
 -----------------------------------------------------------------------
 Exchange:     0.2000 Hartree-Fock + 0.0800 Slater + 0.7200 B88
 Correlation:  0.1900 VWN1RPA + 0.8100 LYP
 Using SG-1 standard quadrature grid
 using 4 threads for integral computing
 -------------------------------------------------------
 OpenMP Integral computing Module                
 Release: version 2.0, May 2017, Q-Chem Inc. Pleasanton 
 -------------------------------------------------------
 -------------------------------------------------------
 OpenMP BLAS3 based DFT computing Module                
 Release: version 1.0, May 2013, Q-Chem Inc. Pittsburgh 
 -------------------------------------------------------
 A restricted SCF calculation will be
 performed using DIIS
 SCF converges when DIIS error is below 1.0e-08
 ---------------------------------------
  Cycle       Energy         DIIS error
 ---------------------------------------
    1   -7136.1101509871      1.60e-05  
    2   -7136.1101524942      2.94e-06  
    3   -7136.1101524798      3.92e-06  
    4   -7136.1101525260      6.86e-07  
    5   -7136.1101525276      1.58e-07  
    6   -7136.1101525276      5.28e-08  
    7   -7136.1101525277      1.92e-08  
    8   -7136.1101525277      3.73e-09  Convergence criterion met
 ---------------------------------------
 SCF time:   CPU 17.66s  wall 5.00s 
 SCF   energy in the final basis set =    -7136.1101525277
 Total energy in the final basis set =    -7136.1101525277

 --------------------------------------------------------------

                    Orbital Energies (a.u.)
 --------------------------------------------------------------

 Alpha MOs
 -- Occupied --
*******-176.303-165.707-165.705-165.705 -35.800 -31.293 -31.287
-31.287 -24.686 -22.943 -22.942 -22.942 -22.938 -22.938 -10.280
-10.243 -10.208  -6.349  -4.761  -4.747  -4.746  -2.027  -2.022
 -2.022  -2.010  -2.010  -1.220  -0.899  -0.682  -0.641  -0.607
 -0.548  -0.516  -0.464  -0.442  -0.422  -0.377  -0.346  -0.320
 -0.271  -0.265
 -- Virtual --
 -0.060  -0.002   0.004   0.018   0.027   0.045   0.058   0.070
  0.077   0.085   0.092   0.111   0.118   0.120   0.131   0.139
  0.144   0.160   0.162   0.184   0.202   0.223   0.228   0.235
  0.245   0.252   0.273   0.283   0.311   0.360   0.367   0.382
  0.405   0.414   0.437   0.444   0.455   0.486   0.522   0.533
  0.544   0.574   0.603   0.609   0.626   0.644   0.649   0.656
  0.676   0.726   0.740   0.760   0.917   0.961   1.192   1.217
  1.258   1.292   1.333   1.349   1.360   1.387   1.416   1.423
  1.439   1.508   1.521   1.575   1.631   1.644   1.677   1.732
  1.756   1.792   1.826   1.889   1.914   1.971   2.030   2.079
  2.166   2.203   2.217   2.227   2.415   2.510   2.562   2.604
  2.651   2.702   2.752   2.821   2.837   2.855   3.047   3.101
  3.422   3.434   3.707   3.796   3.829   3.977   3.993   3.998
  4.024   4.066   4.095   4.179   4.254   4.306   4.418   4.855
  6.025   6.038   6.092   6.347   6.379   6.667  23.739  23.802
 23.872  27.862  28.362  28.373  28.391  28.545  28.552  28.581
 28.604  28.695  66.780 127.903 127.911 127.944 151.6601901.822
 --------------------------------------------------------------

          Ground-State Mulliken Net Atomic Charges

     Atom                 Charge (a.u.)
  ----------------------------------------
      1 C                    -0.298224
      2 C                    -0.146807
      3 C                    -0.138534
      4 H                     0.211164
      5 I                     0.036356
      6 F                    -0.154306
      7 H                     0.167320
      8 H                     0.143717
      9 H                     0.179314
  ----------------------------------------
  Sum of atomic charges =     0.000000

 -----------------------------------------------------------------
                    Cartesian Multipole Moments
 -----------------------------------------------------------------
    Charge (ESU x 10^10)
                 0.0000
    Dipole Moment (Debye)
         X      -0.0953      Y       1.2584      Z       0.3185
       Tot       1.3016
    Quadrupole Moments (Debye-Ang)
        XX     -56.5473     XY      -4.0402     YY     -52.3819
        XZ       0.1588     YZ      -0.4001     ZZ     -50.1443
    Octopole Moments (Debye-Ang^2)
       XXX      60.5378    XXY       7.5294    XYY       7.1037
       YYY      -2.4521    XXZ       4.4648    XYZ       2.0243
       YYZ       3.3103    XZZ       4.5374    YZZ      -2.4151
       ZZZ       4.3485
    Hexadecapole Moments (Debye-Ang^3)
      XXXX    -949.0391   XXXY     -18.4190   XXYY    -175.5556
      XYYY      10.8593   YYYY    -165.1273   XXXZ      13.3367
      XXYZ      -7.6981   XYYZ       3.4404   YYYZ       0.4390
      XXZZ    -160.2308   XYZZ       6.9917   YYZZ     -43.8768
      XZZZ      10.4165   YZZZ      -1.5866   ZZZZ     -97.3101
 -----------------------------------------------------------------
 Calculating analytic gradient of the SCF energy
 Gradient of SCF Energy
            1           2           3           4           5           6
    1   0.0000835  -0.0001122  -0.0000100  -0.0000692  -0.0000016  -0.0000749
    2   0.0000697  -0.0000329  -0.0000685   0.0000224  -0.0000329  -0.0000444
    3   0.0001229  -0.0000185  -0.0000352  -0.0000644  -0.0002785   0.0001932
            7           8           9
    1   0.0001448   0.0000770  -0.0000374
    2   0.0000161   0.0000538   0.0000166
    3   0.0000364  -0.0000290   0.0000732
 Max gradient component =       2.785E-04
 RMS gradient           =       9.010E-05
 Gradient time:  CPU 6.49 s  wall 1.68 s
 Geometry Optimization Parameters
   NAtoms,    NIC,     NZ,  NCons,   NDum,   NFix, NCnnct, MaxDiis
        9      69       9       0       0       0       0       0

 Cartesian Hessian Update
 Hessian Updated using BFGS Update


** GEOMETRY OPTIMIZATION IN DELOCALIZED INTERNAL COORDINATES **
   Searching for a Minimum

   Optimization Cycle:   6

                       Coordinates (Angstroms)
     ATOM                X               Y               Z
      1  C        -1.7102232197    1.2709913137    0.1121184773
      2  C        -0.8822977250    0.1916047640   -0.5513022477
      3  C        -1.9517692762   -0.1759544872    0.4141647001
      4  H        -1.0593579751   -0.0096619843   -1.5986051758
      5  I         1.1993662118   -0.1054209614   -0.0458197735
      6  F        -3.0882116909   -0.7622761685   -0.1027509894
      7  H        -1.7029402688   -0.5817638574    1.3866204540
      8  H        -1.2682433634    1.8814000749    0.8901549804
      9  H        -2.4253795163    1.7786489777   -0.5251555578
   Point Group: c1    Number of degrees of freedom:    21


   Energy is  -7136.110152528

 Hessian Updated using BFGS Update

 21 Hessian modes will be used to form the next step
  Hessian Eigenvalues:
     0.015795    0.017728    0.021654    0.024859    0.029521    0.041222
     0.061199    0.074640    0.088961    0.090484    0.093756    0.108737
     0.113646    0.248598    0.255993    0.272449    0.348110    0.348135
     0.348388    0.355415    0.472560

 Minimum Search - Taking Simple RFO Step
 Searching for Lamda that Minimizes Along All modes
 Value Taken    Lamda =   0.00000000
 Step Taken.  Stepsize is  0.005272

                             Maximum     Tolerance    Cnvgd?
         Gradient           0.000146      0.000300     YES
         Displacement       0.002263      0.001200      NO
         Energy change     -0.000001      0.000001      NO


 New Cartesian Coordinates Obtained by Inverse Iteration

 Displacement from previous Coordinates is:  0.004541
 ----------------------------------------------------------------
             Standard Nuclear Orientation (Angstroms)
    I     Atom           X                Y                Z
 ----------------------------------------------------------------
    1      C      -1.7101002193     1.2709990812     0.1119939547
    2      C      -0.8821316399     0.1915775271    -0.5512554766
    3      C      -1.9515834052    -0.1757333831     0.4143256118
    4      H      -1.0602140612    -0.0107474673    -1.5981899639
    5      I       1.1994589519    -0.1045942560    -0.0458497720
    6      F      -3.0876744774    -0.7617000786    -0.1037778439
    7      H      -1.7034730010    -0.5818918950     1.3867960960
    8      H      -1.2676534308     1.8809785662     0.8900946128
    9      H      -2.4256855406     1.7786795770    -0.5247123512
 ----------------------------------------------------------------
 Molecular Point Group                 C1    NOp =  1
 Largest Abelian Subgroup              C1    NOp =  1
 Nuclear Repulsion Energy =   388.9869145083 hartrees
 There are       42 alpha and       42 beta electrons
 Applying Cartesian multipole field
    Component          Value
    ---------          -----
     (2,0,0)        1.00000E-11
     (0,2,0)        2.00000E-11
     (0,0,2)       -3.00000E-11
 Nucleus-field energy     =     0.0000000085 hartrees
 Requested basis set is 6-311++G(d,p)
 There are 68 shells and 178 basis functions
 A cutoff of  1.0D-11 yielded   2111 shell pairs
 There are     14787 function pairs (     16318 Cartesian)
 Smallest overlap matrix eigenvalue = 6.72E-05
 Guess MOs from SCF MO coefficient file

 -----------------------------------------------------------------------
  General SCF calculation program by
  Eric Jon Sundstrom, Paul Horn, Yuezhi Mao, Dmitri Zuev, Alec White,
  David Stuck, Shaama M.S., Shane Yost, Joonho Lee, David Small,
  Daniel Levine, Susi Lehtola, Hugh Burton, Evgeny Epifanovsky
 -----------------------------------------------------------------------
 Exchange:     0.2000 Hartree-Fock + 0.0800 Slater + 0.7200 B88
 Correlation:  0.1900 VWN1RPA + 0.8100 LYP
 Using SG-1 standard quadrature grid
 using 4 threads for integral computing
 -------------------------------------------------------
 OpenMP Integral computing Module                
 Release: version 2.0, May 2017, Q-Chem Inc. Pleasanton 
 -------------------------------------------------------
 -------------------------------------------------------
 OpenMP BLAS3 based DFT computing Module                
 Release: version 1.0, May 2013, Q-Chem Inc. Pittsburgh 
 -------------------------------------------------------
 A restricted SCF calculation will be
 performed using DIIS
 SCF converges when DIIS error is below 1.0e-08
 ---------------------------------------
  Cycle       Energy         DIIS error
 ---------------------------------------
    1   -7136.1101521266      1.11e-05  
    2   -7136.1101528407      2.20e-06  
    3   -7136.1101528337      3.07e-06  
    4   -7136.1101528579      3.76e-07  
    5   -7136.1101528583      1.53e-07  
    6   -7136.1101528584      4.58e-08  
    7   -7136.1101528585      1.36e-08  
    8   -7136.1101528584      3.54e-09  Convergence criterion met
 ---------------------------------------
 SCF time:   CPU 17.66s  wall 4.00s 
 SCF   energy in the final basis set =    -7136.1101528584
 Total energy in the final basis set =    -7136.1101528584

 --------------------------------------------------------------

                    Orbital Energies (a.u.)
 --------------------------------------------------------------

 Alpha MOs
 -- Occupied --
*******-176.303-165.707-165.705-165.705 -35.800 -31.293 -31.287
-31.287 -24.686 -22.943 -22.942 -22.942 -22.938 -22.938 -10.280
-10.243 -10.208  -6.349  -4.761  -4.747  -4.746  -2.027  -2.022
 -2.022  -2.010  -2.010  -1.220  -0.899  -0.682  -0.641  -0.607
 -0.548  -0.516  -0.464  -0.442  -0.422  -0.378  -0.346  -0.320
 -0.271  -0.265
 -- Virtual --
 -0.060  -0.002   0.004   0.018   0.027   0.045   0.058   0.070
  0.077   0.085   0.092   0.111   0.118   0.120   0.131   0.139
  0.144   0.160   0.162   0.184   0.202   0.223   0.228   0.236
  0.245   0.253   0.273   0.283   0.311   0.360   0.367   0.382
  0.405   0.414   0.437   0.444   0.455   0.486   0.522   0.533
  0.544   0.574   0.603   0.609   0.626   0.644   0.649   0.656
  0.676   0.726   0.740   0.760   0.917   0.961   1.192   1.217
  1.258   1.292   1.333   1.349   1.360   1.387   1.416   1.422
  1.439   1.508   1.521   1.575   1.631   1.644   1.677   1.732
  1.756   1.792   1.826   1.889   1.914   1.971   2.030   2.078
  2.166   2.203   2.217   2.228   2.415   2.510   2.562   2.604
  2.651   2.702   2.752   2.821   2.838   2.855   3.048   3.101
  3.422   3.434   3.707   3.797   3.829   3.977   3.993   3.998
  4.024   4.066   4.095   4.179   4.254   4.306   4.418   4.855
  6.025   6.038   6.092   6.347   6.379   6.667  23.739  23.802
 23.873  27.862  28.362  28.373  28.391  28.545  28.552  28.581
 28.604  28.695  66.780 127.903 127.911 127.944 151.6601901.822
 --------------------------------------------------------------

          Ground-State Mulliken Net Atomic Charges

     Atom                 Charge (a.u.)
  ----------------------------------------
      1 C                    -0.298260
      2 C                    -0.146967
      3 C                    -0.138365
      4 H                     0.211130
      5 I                     0.036462
      6 F                    -0.154399
      7 H                     0.167363
      8 H                     0.143680
      9 H                     0.179356
  ----------------------------------------
  Sum of atomic charges =     0.000000

 -----------------------------------------------------------------
                    Cartesian Multipole Moments
 -----------------------------------------------------------------
    Charge (ESU x 10^10)
                -0.0000
    Dipole Moment (Debye)
         X      -0.0954      Y       1.2568      Z       0.3207
       Tot       1.3005
    Quadrupole Moments (Debye-Ang)
        XX     -56.5418     XY      -4.0367     YY     -52.3819
        XZ       0.1549     YZ      -0.3989     ZZ     -50.1456
    Octopole Moments (Debye-Ang^2)
       XXX      60.5012    XXY       7.5021    XYY       7.0933
       YYY      -2.5387    XXZ       4.4819    XYZ       2.0269
       YYZ       3.3151    XZZ       4.5308    YZZ      -2.4471
       ZZZ       4.3685
    Hexadecapole Moments (Debye-Ang^3)
      XXXX    -948.8582   XXXY     -18.4476   XXYY    -175.5194
      XYYY      10.8122   YYYY    -165.0719   XXXZ      13.2620
      XXYZ      -7.7075   XYYZ       3.4252   YYYZ       0.4254
      XXZZ    -160.2108   XYZZ       6.9815   YYZZ     -43.8683
      XZZZ      10.3736   YZZZ      -1.5911   ZZZZ     -97.3204
 -----------------------------------------------------------------
 Calculating analytic gradient of the SCF energy
 Gradient of SCF Energy
            1           2           3           4           5           6
    1   0.0000388  -0.0000606   0.0000130  -0.0001434  -0.0000187  -0.0000128
    2   0.0000310  -0.0000315   0.0000008  -0.0000019  -0.0000188   0.0000069
    3   0.0000542  -0.0000261   0.0000233  -0.0000449  -0.0002621   0.0001475
            7           8           9
    1   0.0001354   0.0000929  -0.0000445
    2   0.0000067   0.0000100  -0.0000032
    3   0.0000245  -0.0000113   0.0000948
 Max gradient component =       2.621E-04
 RMS gradient           =       7.800E-05
 Gradient time:  CPU 6.50 s  wall 1.68 s
 Geometry Optimization Parameters
   NAtoms,    NIC,     NZ,  NCons,   NDum,   NFix, NCnnct, MaxDiis
        9      69       9       0       0       0       0       0

 Cartesian Hessian Update
 Hessian Updated using BFGS Update


** GEOMETRY OPTIMIZATION IN DELOCALIZED INTERNAL COORDINATES **
   Searching for a Minimum

   Optimization Cycle:   7

                       Coordinates (Angstroms)
     ATOM                X               Y               Z
      1  C        -1.7101002193    1.2709990812    0.1119939547
      2  C        -0.8821316399    0.1915775271   -0.5512554766
      3  C        -1.9515834052   -0.1757333831    0.4143256118
      4  H        -1.0602140612   -0.0107474673   -1.5981899639
      5  I         1.1994589519   -0.1045942560   -0.0458497720
      6  F        -3.0876744774   -0.7617000786   -0.1037778439
      7  H        -1.7034730010   -0.5818918950    1.3867960960
      8  H        -1.2676534308    1.8809785662    0.8900946128
      9  H        -2.4256855406    1.7786795770   -0.5247123512
   Point Group: c1    Number of degrees of freedom:    21


   Energy is  -7136.110152858

 Hessian Updated using BFGS Update

 21 Hessian modes will be used to form the next step
  Hessian Eigenvalues:
     0.015093    0.017640    0.022041    0.024868    0.029491    0.041447
     0.061238    0.069593    0.089891    0.090440    0.093244    0.109542
     0.113632    0.251430    0.256104    0.270019    0.348089    0.348124
     0.348616    0.354877    0.473734

 Minimum Search - Taking Simple RFO Step
 Searching for Lamda that Minimizes Along All modes
 Value Taken    Lamda =   0.00000000
 Step Taken.  Stepsize is  0.000715

                             Maximum     Tolerance    Cnvgd?
         Gradient           0.000023      0.000300     YES
         Displacement       0.000328      0.001200     YES
         Energy change     -0.000000      0.000001     YES


                       Distance Matrix (Angstroms)
             C (  1)   C (  2)   C (  3)   H (  4)   I (  5)   F (  6)
   C (  2)  1.513467
   C (  3)  1.497583  1.486940
   H (  4)  2.233821  1.081074  2.207256
   I (  5)  3.222221  2.162446  3.185261  2.743117
   F (  6)  2.464982  2.444053  1.379308  2.628268  4.337587
   H (  7)  2.249082  2.242521  1.082692  3.106466  3.272201  2.042096
   H (  8)  1.083178  2.253928  2.219049  3.132606  3.302292  3.359168
   H (  9)  1.084065  2.214081  2.219526  2.493775  4.113113  2.658749
             H (  7)   H (  8)
   H (  8)  2.549977
   H (  9)  3.122139  1.831170

 Final energy is   -7136.1101528584450     


 ******************************
 **  OPTIMIZATION CONVERGED  **
 ******************************

                       Coordinates (Angstroms)
     ATOM                X               Y               Z
      1  C        -1.7101002193    1.2709990812    0.1119939547
      2  C        -0.8821316399    0.1915775271   -0.5512554766
      3  C        -1.9515834052   -0.1757333831    0.4143256118
      4  H        -1.0602140612   -0.0107474673   -1.5981899639
      5  I         1.1994589519   -0.1045942560   -0.0458497720
      6  F        -3.0876744774   -0.7617000786   -0.1037778439
      7  H        -1.7034730010   -0.5818918950    1.3867960960
      8  H        -1.2676534308    1.8809785662    0.8900946128
      9  H        -2.4256855406    1.7786795770   -0.5247123512

Z-matrix Print:
$molecule
0 1
I 
C  1 2.162446
H  2 1.081074 1 111.055636
C  2 1.486940 1 120.446462 3 143.437711 0
H  4 1.082692 2 120.738134 1 0.901155 0
F  4 1.379308 2 116.963773 1 -140.476964 0
C  4 1.497583 2 60.941167 1 111.027599 0
H  7 1.083178 4 117.701327 2 -109.580733 0
H  7 1.084065 4 117.680561 2 105.227045 0
$end


 --------------------------------------------------------------

                    Orbital Energies (a.u.)
 --------------------------------------------------------------

 Alpha MOs
 -- Occupied --
*******-176.303-165.707-165.705-165.705 -35.800 -31.293 -31.287
-31.287 -24.686 -22.943 -22.942 -22.942 -22.938 -22.938 -10.280
-10.243 -10.208  -6.349  -4.761  -4.747  -4.746  -2.027  -2.022
 -2.022  -2.010  -2.010  -1.220  -0.899  -0.682  -0.641  -0.607
 -0.548  -0.516  -0.464  -0.442  -0.422  -0.378  -0.346  -0.320
 -0.271  -0.265
 -- Virtual --
 -0.060  -0.002   0.004   0.018   0.027   0.045   0.058   0.070
  0.077   0.085   0.092   0.111   0.118   0.120   0.131   0.139
  0.144   0.160   0.162   0.184   0.202   0.223   0.228   0.236
  0.245   0.253   0.273   0.283   0.311   0.360   0.367   0.382
  0.405   0.414   0.437   0.444   0.455   0.486   0.522   0.533
  0.544   0.574   0.603   0.609   0.626   0.644   0.649   0.656
  0.676   0.726   0.740   0.760   0.917   0.961   1.192   1.217
  1.258   1.292   1.333   1.349   1.360   1.387   1.416   1.422
  1.439   1.508   1.521   1.575   1.631   1.644   1.677   1.732
  1.756   1.792   1.826   1.889   1.914   1.971   2.030   2.078
  2.166   2.203   2.217   2.228   2.415   2.510   2.562   2.604
  2.651   2.702   2.752   2.821   2.838   2.855   3.048   3.101
  3.422   3.434   3.707   3.797   3.829   3.977   3.993   3.998
  4.024   4.066   4.095   4.179   4.254   4.306   4.418   4.855
  6.025   6.038   6.092   6.347   6.379   6.667  23.739  23.802
 23.873  27.862  28.362  28.373  28.391  28.545  28.552  28.581
 28.604  28.695  66.780 127.903 127.911 127.944 151.6601901.822
 --------------------------------------------------------------

          Ground-State Mulliken Net Atomic Charges

     Atom                 Charge (a.u.)
  ----------------------------------------
      1 C                    -0.298260
      2 C                    -0.146967
      3 C                    -0.138365
      4 H                     0.211130
      5 I                     0.036462
      6 F                    -0.154399
      7 H                     0.167363
      8 H                     0.143680
      9 H                     0.179356
  ----------------------------------------
  Sum of atomic charges =     0.000000

 -----------------------------------------------------------------
                    Cartesian Multipole Moments
 -----------------------------------------------------------------
    Charge (ESU x 10^10)
                -0.0000
    Dipole Moment (Debye)
         X      -0.0954      Y       1.2568      Z       0.3207
       Tot       1.3005
    Quadrupole Moments (Debye-Ang)
        XX     -56.5418     XY      -4.0367     YY     -52.3819
        XZ       0.1549     YZ      -0.3989     ZZ     -50.1456
    Octopole Moments (Debye-Ang^2)
       XXX      60.5012    XXY       7.5021    XYY       7.0933
       YYY      -2.5387    XXZ       4.4819    XYZ       2.0269
       YYZ       3.3151    XZZ       4.5308    YZZ      -2.4471
       ZZZ       4.3685
    Hexadecapole Moments (Debye-Ang^3)
      XXXX    -948.8582   XXXY     -18.4476   XXYY    -175.5194
      XYYY      10.8122   YYYY    -165.0719   XXXZ      13.2620
      XXYZ      -7.7075   XYYZ       3.4252   YYYZ       0.4254
      XXZZ    -160.2108   XYZZ       6.9815   YYZZ     -43.8683
      XZZZ      10.3736   YZZZ      -1.5911   ZZZZ     -97.3204
 -----------------------------------------------------------------
Archival summary:
1\1\garfield\OPT\ProcedureUnspecified\BasisUnspecified\1134\taweetha\WedOct1005:57:302018WedOct1005:57:302018\0\\#,OPT,ProcedureUnspecified,BasisUnspecified,\\0,1\I\C,1,2.16245\H,2,1.08107,1,111.056\C,2,1.48694,1,120.446,3,143.438,0\H,4,1.08269,2,120.738,1,0.901155,0\F,4,1.37931,2,116.964,1,-140.477,0\C,4,1.49758,2,60.9412,1,111.028,0\H,7,1.08318,4,117.701,2,-109.581,0\H,7,1.08406,4,117.681,2,105.227,0\\\@

 Total job time:  51.37s(wall), 198.05s(cpu) 
 Wed Oct 10 05:57:30 2018

        *************************************************************
        *                                                           *
        *  Thank you very much for using Q-Chem.  Have a nice day.  *
        *                                                           *
        *************************************************************


 
User input: 2 of 2 
 
Q-Chem Developer Version!
                  Welcome to Q-Chem
     A Quantum Leap Into The Future Of Chemistry


 Q-Chem 5.1, Q-Chem, Inc., Pleasanton, CA (2018)

 Yihan Shao,  Zhengting Gan,  E. Epifanovsky,  A. T. B. Gilbert,  M. Wormit,  
 J. Kussmann,  A. W. Lange,  A. Behn,  Jia Deng,  Xintian Feng,  D. Ghosh,  
 M. Goldey,  P. R. Horn,  L. D. Jacobson,  I. Kaliman,  T. Kus,  A. Landau,  
 Jie Liu,  E. I. Proynov,  R. M. Richard,  R. P. Steele,  E. J. Sundstrom,  
 H. L. Woodcock III,  P. M. Zimmerman,  D. Zuev,  B. Albrecht,  E. Alguire,  
 S. A. Baeppler,  D. Barton,  Z. Benda,  Y. A. Bernard,  E. J. Berquist,  
 K. B. Bravaya,  H. Burton,  D. Casanova,  Chun-Min Chang,  Yunqing Chen,  
 A. Chien,  K. D. Closser,  M. P. Coons,  S. Coriani,  S. Dasgupta,  
 A. L. Dempwolff,  M. Diedenhofen,  Hainam Do,  R. G. Edgar,  Po-Tung Fang,  
 S. Faraji,  S. Fatehi,  Qingguo Feng,  K. D. Fenk,  J. Fosso-Tande,  
 Qinghui Ge,  A. Ghysels,  G. Gidofalvi,  J. Gomes,  J. Gonthier,  A. Gunina,  
 D. Hait,  M. W. D. Hanson-Heine,  P. H. P. Harbach,  A. W. Hauser,  
 J. E. Herr,  E. G. Hohenstein,  Z. C. Holden,  Kerwin Hui,  B. C. Huynh,  
 T.-C. Jagau,  Hyunjun Ji,  B. Kaduk,  K. Khistyaev,  Jaehoon Kim,  
 P. Klunzinger,  K. Koh,  D. Kosenkov,  L. Koulias,  T. Kowalczyk,  
 C. M. Krauter,  A. Kunitsa,  Ka Un Lao,  A. Laurent,  K. V. Lawler,  
 Joonho Lee,  D. Lefrancois,  S. Lehtola,  D. S. Levine,  Yi-Pei Li,  
 You-Sheng Lin,  Fenglai Liu,  E. Livshits,  A. Luenser,  P. Manohar,  
 E. Mansoor,  S. F. Manzer,  Shan-Ping Mao,  Yuezhi Mao,  N. Mardirossian,  
 A. V. Marenich,  T. Markovich,  L. A. Martinez-Martinez,  S. A. Maurer,  
 N. J. Mayhall,  S. C. McKenzie,  J.-M. Mewes,  A. F. Morrison,  
 J. W. Mullinax,  K. Nanda,  T. S. Nguyen-Beck,  R. Olivares-Amaya,  
 J. A. Parkhill,  T. M. Perrine,  F. Plasser,  P. Pokhilko,  S. Prager,  
 A. Prociuk,  E. Ramos,  D. R. Rehn,  F. Rob,  M. Schneider,  N. Sergueev,  
 S. M. Sharada,  S. Sharma,  D. W. Small,  T. Stauch,  T. Stein,  
 Yu-Chuan Su,  A. J. W. Thom,  A. Tkatchenko,  T. Tsuchimochi,  N. M. Tubman,  
 L. Vogt,  M. L. Vidal,  O. Vydrov,  M. A. Watson,  J. Wenzel,  
 M. de Wergifosse,  T. A. Wesolowski,  A. White,  J. Witte,  A. Yamada,  
 Jun Yang,  K. Yao,  S. Yeganeh,  S. R. Yost,  Zhi-Qiang You,  A. Zech,  
 Igor Ying Zhang,  Xing Zhang,  Yan Zhao,  Ying Zhu,  B. R. Brooks,  
 G. K. L. Chan,  C. J. Cramer,  M. S. Gordon,  W. J. Hehre,  A. Klamt,  
 M. W. Schmidt,  C. D. Sherrill,  D. G. Truhlar,  A. Aspuru-Guzik,  R. Baer,  
 A. T. Bell,  N. A. Besley,  Jeng-Da Chai,  A. E. DePrince, III,  
 R. A. DiStasio Jr.,  A. Dreuw,  B. D. Dunietz,  T. R. Furlani,  
 Chao-Ping Hsu,  Yousung Jung,  Jing Kong,  D. S. Lambrecht,  WanZhen Liang,  
 C. Ochsenfeld,  V. A. Rassolov,  L. V. Slipchenko,  J. E. Subotnik,  
 T. Van Voorhis,  J. M. Herbert,  A. I. Krylov,  P. M. W. Gill,  M. Head-Gordon

 Contributors to earlier versions of Q-Chem not listed above: 
 R. D. Adamson,  B. Austin,  J. Baker,  G. J. O. Beran,  K. Brandhorst,  
 S. T. Brown,  E. F. C. Byrd,  A. K. Chakraborty,  C.-L. Cheng,  
 Siu Hung Chien,  D. M. Chipman,  D. L. Crittenden,  H. Dachsel,  
 R. J. Doerksen,  A. D. Dutoi,  L. Fusti-Molnar,  W. A. Goddard III,  
 A. Golubeva-Zadorozhnaya,  S. R. Gwaltney,  G. Hawkins,  A. Heyden,  
 S. Hirata,  G. Kedziora,  F. J. Keil,  C. Kelley,  Jihan Kim,  R. A. King,  
 R. Z. Khaliullin,  P. P. Korambath,  W. Kurlancheek,  A. M. Lee,  M. S. Lee,  
 S. V. Levchenko,  Ching Yeh Lin,  D. Liotard,  R. C. Lochan,  I. Lotan,  
 P. E. Maslen,  N. Nair,  D. P. O'Neill,  D. Neuhauser,  E. Neuscamman,  
 C. M. Oana,  R. Olson,  B. Peters,  R. Peverati,  P. A. Pieniazek,  
 Y. M. Rhee,  J. Ritchie,  M. A. Rohrdanz,  E. Rosta,  N. J. Russ,  
 H. F. Schaefer III,  N. E. Schultz,  N. Shenvi,  A. C. Simmonett,  A. Sodt,  
 D. Stuck,  K. S. Thanthiriwatte,  V. Vanovschi,  Tao Wang,  A. Warshel,  
 C. F. Williams,  Q. Wu,  X. Xu,  W. Zhang

 Please cite Q-Chem as follows:
 Y. Shao et al., Mol. Phys. 113, 184-215 (2015)
 DOI: 10.1080/00268976.2014.952696

 Q-Chem 5.1.1 for Intel X86 EM64T Linux

 Parts of Q-Chem use Armadillo 8.300.2 (Tropical Shenanigans).
 http://arma.sourceforge.net/

 Q-Chem begins on Wed Oct 10 05:57:30 2018  

Host: 
0

     Scratch files written to /scratch/taweetham/qchem26304//
The previous job contains 0 fragments, simply inherited here
Input Ideriv = 2
Curr. Ideriv = -1
Max.  Ideriv = 2

Checking the input file for inconsistencies... 	...done.

--------------------------------------------------------------
User input:
--------------------------------------------------------------

$molecule
read
$end

$rem
   job_type 	frequency
   basis 	6-311++g**
   method	b3lyp	
$end


--------------------------------------------------------------
 ----------------------------------------------------------------
             Standard Nuclear Orientation (Angstroms)
    I     Atom           X                Y                Z
 ----------------------------------------------------------------
    1      C      -1.7574894616     1.2660175834     0.0714000156
    2      C      -0.9011518679     0.1748389467    -0.5340731684
    3      C      -1.9807847624    -0.1712434664     0.4280136249
    4      H      -1.0581786874    -0.0723273960    -1.5747325506
    5      I       1.1760585873    -0.0659043311     0.0167547922
    6      F      -3.0983622446    -0.7964846402    -0.0844169845
    7      H      -1.7427077024    -0.5338028787     1.4200279081
    8      H      -1.3381622498     1.9140798139     0.8313044844
    9      H      -2.4702397347     1.7356633869    -0.5968938011
 ----------------------------------------------------------------
 Molecular Point Group                 C1    NOp =  1
 Largest Abelian Subgroup              C1    NOp =  1
 Nuclear Repulsion Energy =   388.9869145083 hartrees
 There are       42 alpha and       42 beta electrons
 Requested basis set is 6-311++G(d,p)
 There are 68 shells and 178 basis functions

 Total QAlloc Memory Limit   2000 MB
 Mega-Array Size       188 MB
 MEM_STATIC part       192 MB

                       Distance Matrix (Angstroms)
             C (  1)   C (  2)   C (  3)   H (  4)   I (  5)   F (  6)
   C (  2)  1.513467
   C (  3)  1.497583  1.486940
   H (  4)  2.233821  1.081074  2.207256
   I (  5)  3.222221  2.162446  3.185261  2.743117
   F (  6)  2.464982  2.444053  1.379308  2.628268  4.337587
   H (  7)  2.249082  2.242521  1.082692  3.106466  3.272201  2.042096
   H (  8)  1.083178  2.253928  2.219049  3.132606  3.302292  3.359168
   H (  9)  1.084065  2.214081  2.219526  2.493775  4.113113  2.658749
             H (  7)   H (  8)
   H (  8)  2.549977
   H (  9)  3.122139  1.831170

 A cutoff of  1.0D-11 yielded   2111 shell pairs
 There are     14787 function pairs (     16318 Cartesian)

 -------------------------------------------------------
 OpenMP Integral Computing Module                       
 Release: version 1.0, May 2013, Q-Chem Inc. Pittsburgh 
 -------------------------------------------------------
 Integral Job Info:
 Integral job number is                      11
 Integral operator is                         1
 short-range coefficients                     0
 long-range coefficients              100000000
 Omega coefficients                           0
 if combine SR and LR in K                    0
 Integral screening is                        0
 Integral computing path is                   2
 max size of driver memory is            800000
 size of driver memory is                593474
 size of scratch memory is             11861008
 max col of scratch BK array               1296
 max len of scratch array in speh3          155
 max len of scratch index in speh4           18
 max int batch size is                      520
 min int batch size is                       52
 fixed nKL is                                52
 max L of basis functions is                  2
 order of int derivative is                   0
 number of shells is                         68
 number of basis is                         187
 number of cartesian basis is               187
 number of contracted shell pairs          2111
 number of primitive shell pairs           4615
 maxK2 (contraction) of shell pair           36
 max number of K2 of shell pair               1
 max number of CS2 of shell pair            244
 max number of PS2 of shell pair            396
 mem total for path MDJ                  525116
 -------------------------------------------------------
 Smallest overlap matrix eigenvalue = 6.72E-05
 Guess from superposition of atomic densities
 Warning:  Energy on first SCF cycle will be non-variational
 SAD guess density has 84.000000 electrons

 -----------------------------------------------------------------------
  General SCF calculation program by
  Eric Jon Sundstrom, Paul Horn, Yuezhi Mao, Dmitri Zuev, Alec White,
  David Stuck, Shaama M.S., Shane Yost, Joonho Lee, David Small,
  Daniel Levine, Susi Lehtola, Hugh Burton, Evgeny Epifanovsky
 -----------------------------------------------------------------------
 Exchange:     0.2000 Hartree-Fock + 0.0800 Slater + 0.7200 B88
 Correlation:  0.1900 VWN1RPA + 0.8100 LYP
 Using SG-1 standard quadrature grid
 using 4 threads for integral computing
 -------------------------------------------------------
 OpenMP Integral computing Module                
 Release: version 2.0, May 2017, Q-Chem Inc. Pleasanton 
 -------------------------------------------------------
 -------------------------------------------------------
 OpenMP BLAS3 based DFT computing Module                
 Release: version 1.0, May 2013, Q-Chem Inc. Pittsburgh 
 -------------------------------------------------------
 A restricted SCF calculation will be
 performed using DIIS
 SCF converges when DIIS error is below 1.0e-08
 ---------------------------------------
  Cycle       Energy         DIIS error
 ---------------------------------------
    1   -7136.8750407139      4.24e-02  
    2   -7136.0515499974      4.08e-03  
    3   -7136.0107204213      5.15e-03  
    4   -7136.1081078036      6.81e-04  
    5   -7136.1096734733      3.55e-04  
    6   -7136.1101288299      6.56e-05  
    7   -7136.1101413704      2.88e-05  
    8   -7136.1101432316      6.65e-06  
    9   -7136.1101433747      1.97e-06  
   10   -7136.1101433824      2.54e-07  
   11   -7136.1101433827      5.43e-08  
   12   -7136.1101433828      1.35e-08  
   13   -7136.1101433827      4.55e-09  Convergence criterion met
 ---------------------------------------
 SCF time:   CPU 27.84s  wall 7.00s 
 SCF   energy in the final basis set =    -7136.1101433827
 Total energy in the final basis set =    -7136.1101433827

 --------------------------------------------------------------

                    Orbital Energies (a.u.)
 --------------------------------------------------------------

 Alpha MOs
 -- Occupied --
*******-176.303-165.707-165.705-165.705 -35.800 -31.293 -31.287
-31.287 -24.686 -22.943 -22.942 -22.942 -22.938 -22.938 -10.280
-10.243 -10.208  -6.349  -4.761  -4.747  -4.746  -2.027  -2.022
 -2.022  -2.010  -2.010  -1.220  -0.899  -0.682  -0.641  -0.607
 -0.548  -0.516  -0.464  -0.442  -0.422  -0.378  -0.346  -0.320
 -0.271  -0.265
 -- Virtual --
 -0.060  -0.002   0.004   0.018   0.027   0.045   0.058   0.070
  0.077   0.085   0.092   0.111   0.118   0.120   0.131   0.139
  0.144   0.160   0.162   0.184   0.202   0.223   0.228   0.236
  0.245   0.253   0.273   0.283   0.311   0.360   0.367   0.382
  0.405   0.414   0.437   0.444   0.455   0.486   0.522   0.533
  0.544   0.574   0.603   0.609   0.626   0.644   0.649   0.656
  0.676   0.726   0.740   0.760   0.917   0.961   1.192   1.217
  1.258   1.292   1.333   1.349   1.360   1.387   1.416   1.422
  1.439   1.508   1.521   1.575   1.631   1.644   1.677   1.732
  1.756   1.792   1.826   1.889   1.914   1.971   2.030   2.078
  2.166   2.203   2.217   2.228   2.415   2.510   2.562   2.604
  2.651   2.702   2.752   2.821   2.838   2.855   3.048   3.101
  3.422   3.434   3.707   3.797   3.829   3.977   3.993   3.998
  4.024   4.066   4.095   4.179   4.254   4.306   4.418   4.855
  6.025   6.038   6.092   6.347   6.379   6.667  23.739  23.802
 23.873  27.862  28.362  28.373  28.391  28.545  28.552  28.581
 28.604  28.695  66.780 127.903 127.911 127.944 151.6601901.822
 --------------------------------------------------------------

          Ground-State Mulliken Net Atomic Charges

     Atom                 Charge (a.u.)
  ----------------------------------------
      1 C                    -0.298303
      2 C                    -0.146677
      3 C                    -0.138272
      4 H                     0.211087
      5 I                     0.036337
      6 F                    -0.154447
      7 H                     0.167352
      8 H                     0.143551
      9 H                     0.179372
  ----------------------------------------
  Sum of atomic charges =    -0.000000

 -----------------------------------------------------------------
                    Cartesian Multipole Moments
 -----------------------------------------------------------------
    Charge (ESU x 10^10)
                 0.0000
    Dipole Moment (Debye)
         X      -0.1217      Y       1.2672      Z       0.2686
       Tot       1.3010
    Quadrupole Moments (Debye-Ang)
        XX     -56.4104     XY      -4.1229     YY     -52.4956
        XZ       0.2086     YZ      -0.3149     ZZ     -50.0885
    Octopole Moments (Debye-Ang^2)
       XXX      64.1900    XXY       7.4343    XYY       8.6718
       YYY      -4.9794    XXZ       2.7479    XYZ       1.9624
       YYZ       1.3463    XZZ       5.7768    YZZ      -3.4338
       ZZZ      -0.9412
    Hexadecapole Moments (Debye-Ang^3)
      XXXX    -954.4644   XXXY     -23.8921   XXYY    -177.2724
      XYYY       5.6681   YYYY    -164.6296   XXXZ       8.8218
      XXYZ      -7.2338   XYYZ       1.4462   YYYZ       2.0240
      XXZZ    -159.6571   XYZZ       5.2627   YYZZ     -43.6882
      XZZZ       3.8429   YZZZ      -0.0944   ZZZZ     -96.4576
 -----------------------------------------------------------------
 Calculating MO derivatives via CPSCF
 D1JvT checksum  = 508032 31518.0689007506
 D1KAT checksum  = 1093608 1949.7229636607
   1         3          27      0.136055    0.032506
   2         3          27      0.015971    0.003649
   3         3          27      0.001564    0.000600
   4        10          20      0.000119    0.000057
   5        29           1      0.000005    0.000005
   6        30           0      0.000000    0.000000    Roots Converged
 Time for AOints: 15.0 s (CPU) 3.8 s (wall)
 ------------------------------------------------------------------------------
                     AOints        : Timing summary (seconds)
 ------------------------------------------------------------------------------
     job step          cpu (% of tot)      sys (% of tot)     wall (% of tot)
 ------------------------------------------------------------------------------
  cpscf_lag         0.7614E+02 (30.8)   0.5000E-05 (13.5)   0.1943E+02 (30.2)
  iterzp            0.1562E+03 (63.1)   0.3000E-04 (81.1)   0.4092E+02 (63.6)
  make_fx           0.0000E+00 ( 0.0)   0.0000E+00 ( 0.0)   0.0000E+00 ( 0.0)
  AOints            0.1496E+02 ( 6.0)   0.0000E+00 ( 0.0)   0.3767E+01 ( 5.9)
 ------------------------------------------------------------------------------
   Grand Totals     0.2475E+03          0.3700E-04          0.6434E+02
 ------------------------------------------------------------------------------
 Calculating analytic Hessian of the SCF energy
 Polarizability Matrix (a.u.)
            1           2           3
    1 -85.1331394   4.6442663  -0.9449354
    2   4.6442663 -56.7420085  -0.0221150
    3  -0.9449354  -0.0221150 -53.0729124

 Direct stationary perturbation theory relativistic correction:

 rels  =      97.024408221413
 relv  =    -321.127928169470
 rel2e =      41.276049297597
 E_rel =    -182.827470650459

 Hessian of the SCF Energy
            1           2           3           4           5           6
    1   0.4003954  -0.0570481   0.2100155  -0.0835504   0.0601453   0.0189205
    2  -0.0570481   0.5929680   0.0622539   0.0915080  -0.1196050  -0.0756215
    3   0.2100155   0.0622539   0.4847783   0.0140250  -0.0410806  -0.0780200
    4  -0.0835504   0.0915080   0.0140250   0.3606989  -0.0221843  -0.0456643
    5   0.0601453  -0.1196050  -0.0410806  -0.0221843   0.2405451   0.1020448
    6   0.0189205  -0.0756215  -0.0780200  -0.0456643   0.1020448   0.5904802
    7  -0.0454231  -0.0420494  -0.0165497  -0.1305499  -0.0267541   0.0877991
    8   0.0031699  -0.2039968   0.0419160  -0.0604768  -0.0301742   0.0427767
    9  -0.0213671   0.0618049  -0.0622004   0.0770735   0.0097979  -0.1527622
   10  -0.0011146   0.0036958   0.0086371  -0.0432727  -0.0134949  -0.0503119
   11  -0.0059299  -0.0059765  -0.0272725  -0.0095075  -0.0492382  -0.0672184
   12   0.0021765   0.0021751  -0.0005107  -0.0380151  -0.0684995  -0.3283264
   13  -0.0153696   0.0021751   0.0016137  -0.0739426   0.0038460  -0.0226869
   14   0.0132678   0.0019591   0.0074191   0.0048219  -0.0208846  -0.0024059
   15   0.0006815  -0.0005453  -0.0005703  -0.0183428  -0.0039757  -0.0302683
   16  -0.0015556  -0.0133597   0.0021619  -0.0314363  -0.0179199  -0.0143404
   17  -0.0343966  -0.0142272  -0.0208108  -0.0074104  -0.0031094   0.0076152
   18  -0.0018656  -0.0023120  -0.0031825   0.0097293   0.0099599   0.0125121
   19  -0.0008786   0.0010311  -0.0048787   0.0054440  -0.0049177   0.0214895
   20   0.0063203  -0.0077141   0.0248685   0.0003813   0.0007841  -0.0081562
   21   0.0046249  -0.0017528   0.0044203  -0.0038839   0.0064492  -0.0130512
   22  -0.0876846  -0.0683670  -0.0886170   0.0084736   0.0123779   0.0192641
   23  -0.0641949  -0.1456368  -0.1220143  -0.0032304  -0.0075235  -0.0033734
   24  -0.0878048  -0.1216040  -0.1890331  -0.0063008  -0.0055259  -0.0127437
   25  -0.1648189   0.0824142  -0.1264078  -0.0118645   0.0089017  -0.0144696
   26   0.0786662  -0.0977706   0.0747207   0.0060982  -0.0107944   0.0043387
   27  -0.1253814   0.0756017  -0.1556817   0.0113791  -0.0091702   0.0121795
            7           8           9          10          11          12
    1  -0.0454231   0.0031699  -0.0213671  -0.0011146  -0.0059299   0.0021765
    2  -0.0420494  -0.2039968   0.0618049   0.0036958  -0.0059765   0.0021751
    3  -0.0165497   0.0419160  -0.0622004   0.0086371  -0.0272725  -0.0005107
    4  -0.1305499  -0.0604768   0.0770735  -0.0432727  -0.0095075  -0.0380151
    5  -0.0267541  -0.0301742   0.0097979  -0.0134949  -0.0492382  -0.0684995
    6   0.0877991   0.0427767  -0.1527622  -0.0503119  -0.0672184  -0.3283264
    7   0.4269363   0.1049358   0.0538209   0.0038149   0.0052043  -0.0041508
    8   0.1049358   0.4284701  -0.1513142   0.0049986   0.0013393  -0.0062273
    9   0.0538209  -0.1513142   0.6168519   0.0169599   0.0213291  -0.0148352
   10   0.0038149   0.0049986   0.0169599   0.0535583   0.0056382   0.0391367
   11   0.0052043   0.0013393   0.0213291   0.0056382   0.0521088   0.0721084
   12  -0.0041508  -0.0062273  -0.0148352   0.0391367   0.0721084   0.3390967
   13  -0.0173490   0.0077892  -0.0058069  -0.0130444   0.0024128   0.0006005
   14  -0.0024930   0.0009008  -0.0077131  -0.0014748   0.0004194   0.0003471
   15   0.0045808  -0.0009332   0.0017831  -0.0156925   0.0030998   0.0010105
   16  -0.1869869  -0.0714130  -0.0704344   0.0017432   0.0033122  -0.0014851
   17  -0.0712972  -0.0953714  -0.0323380  -0.0009352   0.0007701   0.0004946
   18  -0.0663240  -0.0293570  -0.0968145  -0.0012480  -0.0028419   0.0028423
   19  -0.0540632   0.0175797  -0.0532602  -0.0018522  -0.0032626   0.0017096
   20   0.0184593  -0.0789723   0.1009989   0.0011322   0.0004402  -0.0010897
   21  -0.0566900   0.0949270  -0.2919021   0.0008296   0.0018101  -0.0005610
   22  -0.0065412  -0.0003448  -0.0113220  -0.0013464   0.0045554  -0.0000991
   23  -0.0051919  -0.0122055  -0.0159214  -0.0006816  -0.0011452   0.0010713
   24   0.0065498   0.0054396   0.0123528   0.0012126  -0.0030951   0.0006240
   25   0.0101620  -0.0062388   0.0143362   0.0015139  -0.0024227   0.0001268
   26   0.0191861  -0.0099901   0.0133559   0.0011216   0.0012819  -0.0003801
   27  -0.0090361   0.0027722  -0.0124735   0.0004766   0.0020805   0.0006598
           13          14          15          16          17          18
    1  -0.0153696   0.0132678   0.0006815  -0.0015556  -0.0343966  -0.0018656
    2   0.0021751   0.0019591  -0.0005453  -0.0133597  -0.0142272  -0.0023120
    3   0.0016137   0.0074191  -0.0005703   0.0021619  -0.0208108  -0.0031825
    4  -0.0739426   0.0048219  -0.0183428  -0.0314363  -0.0074104   0.0097293
    5   0.0038460  -0.0208846  -0.0039757  -0.0179199  -0.0031094   0.0099599
    6  -0.0226869  -0.0024059  -0.0302683  -0.0143404   0.0076152   0.0125121
    7  -0.0173490  -0.0024930   0.0045808  -0.1869869  -0.0712972  -0.0663240
    8   0.0077892   0.0009008  -0.0009332  -0.0714130  -0.0953714  -0.0293570
    9  -0.0058069  -0.0077131   0.0017831  -0.0704344  -0.0323380  -0.0968145
   10  -0.0130444  -0.0014748  -0.0156925   0.0017432  -0.0009352  -0.0012480
   11   0.0024128   0.0004194   0.0030998   0.0033122   0.0007701  -0.0028419
   12   0.0006005   0.0003471   0.0010105  -0.0014851   0.0004946   0.0028423
   13   0.1214479  -0.0130517   0.0264659  -0.0036487   0.0000084   0.0007273
   14  -0.0130517   0.0166016   0.0024486  -0.0026825  -0.0000131   0.0010397
   15   0.0264659   0.0024486   0.0253072   0.0013567  -0.0002054   0.0005464
   16  -0.0036487  -0.0026825   0.0013567   0.2405286   0.1150479   0.0902858
   17   0.0000084  -0.0000131  -0.0002054   0.1150479   0.1068780   0.0452416
   18   0.0007273   0.0010397   0.0005464   0.0902858   0.0452416   0.0884408
   19   0.0013402   0.0004637   0.0001719  -0.0180971   0.0006185  -0.0309773
   20  -0.0020575   0.0002178   0.0003125  -0.0113299   0.0041771  -0.0204516
   21  -0.0009693  -0.0004840   0.0008643  -0.0089381  -0.0022918  -0.0071098
   22   0.0026859  -0.0010732   0.0006103  -0.0012581  -0.0051319   0.0000313
   23   0.0008438   0.0007168  -0.0003624   0.0001874  -0.0031442  -0.0008432
   24  -0.0023151   0.0013786   0.0008699   0.0016697   0.0053222   0.0011748
   25  -0.0021197   0.0022217   0.0001682   0.0007108   0.0034964  -0.0003588
   26  -0.0019662   0.0000822   0.0001611  -0.0018425   0.0040400  -0.0004356
   27   0.0023708  -0.0020301   0.0004573  -0.0002760  -0.0030274   0.0015903
           19          20          21          22          23          24
    1  -0.0008786   0.0063203   0.0046249  -0.0876846  -0.0641949  -0.0878048
    2   0.0010311  -0.0077141  -0.0017528  -0.0683670  -0.1456368  -0.1216040
    3  -0.0048787   0.0248685   0.0044203  -0.0886170  -0.1220143  -0.1890331
    4   0.0054440   0.0003813  -0.0038839   0.0084736  -0.0032304  -0.0063008
    5  -0.0049177   0.0007841   0.0064492   0.0123779  -0.0075235  -0.0055259
    6   0.0214895  -0.0081562  -0.0130512   0.0192641  -0.0033734  -0.0127437
    7  -0.0540632   0.0184593  -0.0566900  -0.0065412  -0.0051919   0.0065498
    8   0.0175797  -0.0789723   0.0949270  -0.0003448  -0.0122055   0.0054396
    9  -0.0532602   0.1009989  -0.2919021  -0.0113220  -0.0159214   0.0123528
   10  -0.0018522   0.0011322   0.0008296  -0.0013464  -0.0006816   0.0012126
   11  -0.0032626   0.0004402   0.0018101   0.0045554  -0.0011452  -0.0030951
   12   0.0017096  -0.0010897  -0.0005610  -0.0000991   0.0010713   0.0006240
   13   0.0013402  -0.0020575  -0.0009693   0.0026859   0.0008438  -0.0023151
   14   0.0004637   0.0002178  -0.0004840  -0.0010732   0.0007168   0.0013786
   15   0.0001719   0.0003125   0.0008643   0.0006103  -0.0003624   0.0008699
   16  -0.0180971  -0.0113299  -0.0089381  -0.0012581   0.0001874   0.0016697
   17   0.0006185   0.0041771  -0.0022918  -0.0051319  -0.0031442   0.0053222
   18  -0.0309773  -0.0204516  -0.0071098   0.0000313  -0.0008432   0.0011748
   19   0.0675692  -0.0113444   0.0650295   0.0006733  -0.0010528   0.0006845
   20  -0.0113444   0.0820026  -0.0977389   0.0016774   0.0015461  -0.0013665
   21   0.0650295  -0.0977389   0.3063971   0.0003143   0.0006044   0.0000571
   22   0.0006733   0.0016774   0.0003143   0.0897351   0.0684567   0.0904707
   23  -0.0010528   0.0015461   0.0006044   0.0684567   0.1562131   0.1303110
   24   0.0006845  -0.0013665   0.0000571   0.0904707   0.1303110   0.1963289
   25  -0.0001356  -0.0032387  -0.0003169  -0.0047375   0.0048635  -0.0041666
   26   0.0008844  -0.0024817  -0.0015232  -0.0121506   0.0111792  -0.0108600
   27   0.0000313   0.0026230   0.0008852  -0.0106527   0.0105279  -0.0096307
           25          26          27
    1  -0.1648189   0.0786662  -0.1253814
    2   0.0824142  -0.0977706   0.0756017
    3  -0.1264078   0.0747207  -0.1556817
    4  -0.0118645   0.0060982   0.0113791
    5   0.0089017  -0.0107944  -0.0091702
    6  -0.0144696   0.0043387   0.0121795
    7   0.0101620   0.0191861  -0.0090361
    8  -0.0062388  -0.0099901   0.0027722
    9   0.0143362   0.0133559  -0.0124735
   10   0.0015139   0.0011216   0.0004766
   11  -0.0024227   0.0012819   0.0020805
   12   0.0001268  -0.0003801   0.0006598
   13  -0.0021197  -0.0019662   0.0023708
   14   0.0022217   0.0000822  -0.0020301
   15   0.0001682   0.0001611   0.0004573
   16   0.0007108  -0.0018425  -0.0002760
   17   0.0034964   0.0040400  -0.0030274
   18  -0.0003588  -0.0004356   0.0015903
   19  -0.0001356   0.0008844   0.0000313
   20  -0.0032387  -0.0024817   0.0026230
   21  -0.0003169  -0.0015232   0.0008852
   22  -0.0047375  -0.0121506  -0.0106527
   23   0.0048635   0.0111792   0.0105279
   24  -0.0041666  -0.0108600  -0.0096307
   25   0.1712895  -0.0899972   0.1310884
   26  -0.0899972   0.1044534  -0.0793776
   27   0.1310884  -0.0793776   0.1620139
 Gradient time:  CPU 323.62 s  wall 84.50 s
 **********************************************************************
 **                                                                  **
 **                       VIBRATIONAL ANALYSIS                       **
 **                       --------------------                       **
 **                                                                  **
 **        VIBRATIONAL FREQUENCIES (CM**-1) AND NORMAL MODES         **
 **     FORCE CONSTANTS (mDYN/ANGSTROM) AND REDUCED MASSES (AMU)     **
 **                  INFRARED INTENSITIES (KM/MOL)                   **
 **                                                                  **
 **********************************************************************


 Mode:                 1                      2                      3
 Frequency:       178.51                 224.07                 296.10
 Force Cnst:      0.1549                 0.1327                 0.2723
 Red. Mass:       8.2515                 4.4854                 5.2709
 IR Active:          YES                    YES                    YES
 IR Intens:        1.098                  4.530                  2.885
 Raman Active:       YES                    YES                    YES
               X      Y      Z        X      Y      Z        X      Y      Z
 C         -0.030  0.193 -0.006    0.262 -0.143  0.027    0.174 -0.010 -0.002
 C          0.074  0.333 -0.143    0.070 -0.129 -0.229    0.075 -0.204  0.250
 C          0.247  0.122 -0.074    0.200 -0.150 -0.077    0.023  0.057  0.224
 H          0.047  0.406 -0.155    0.059 -0.046 -0.246   -0.079 -0.498  0.343
 I         -0.086 -0.039  0.011   -0.055  0.026  0.016   -0.061  0.012 -0.021
 F          0.372 -0.194  0.081   -0.022  0.128  0.080    0.229  0.038 -0.185
 H          0.485  0.155 -0.119    0.369 -0.353 -0.192   -0.283  0.137  0.327
 H         -0.093  0.226  0.001    0.502 -0.214 -0.047    0.267  0.021 -0.080
 H         -0.120  0.113  0.034    0.109 -0.067  0.245    0.233 -0.004 -0.056
 TransDip  -0.013  0.025 -0.018    0.047 -0.039 -0.030   -0.004 -0.020  0.050

 Mode:                 4                      5                      6
 Frequency:       427.23                 569.68                 807.03
 Force Cnst:      0.2822                 0.5026                 0.8522
 Red. Mass:       2.6246                 2.6285                 2.2209
 IR Active:          YES                    YES                    YES
 IR Intens:        6.401                 12.093                 20.105
 Raman Active:       YES                    YES                    YES
               X      Y      Z        X      Y      Z        X      Y      Z
 C          0.219  0.097  0.012    0.012 -0.064 -0.023    0.151  0.079 -0.046
 C          0.016 -0.021  0.024    0.280  0.052  0.179   -0.046  0.142  0.035
 C         -0.125  0.065 -0.095    0.040 -0.053 -0.083    0.030 -0.075  0.134
 H          0.022  0.143 -0.018    0.425  0.345  0.092    0.011  0.059  0.048
 I         -0.006  0.007 -0.001   -0.023  0.002 -0.011    0.001 -0.001 -0.000
 F         -0.070 -0.172  0.036   -0.067  0.019  0.042   -0.102 -0.077 -0.052
 H         -0.148  0.189 -0.044   -0.022  0.032 -0.036    0.079 -0.408 -0.002
 H          0.299 -0.230  0.253   -0.468  0.122  0.081    0.228  0.534 -0.475
 H          0.546  0.539 -0.021    0.221 -0.302 -0.415   -0.153 -0.367 -0.049
 TransDip   0.007  0.075 -0.031    0.105  0.003 -0.036    0.137  0.040 -0.018

 Mode:                 7                      8                      9
 Frequency:       891.95                 950.00                 954.17
 Force Cnst:      0.7574                 1.7503                 1.6757
 Red. Mass:       1.6158                 3.2916                 3.1238
 IR Active:          YES                    YES                    YES
 IR Intens:        7.363                 27.319                 42.887
 Raman Active:       YES                    YES                    YES
               X      Y      Z        X      Y      Z        X      Y      Z
 C          0.028  0.055  0.078   -0.013 -0.017  0.171   -0.095  0.266  0.040
 C         -0.121 -0.152  0.009    0.196 -0.134 -0.133    0.015 -0.150  0.129
 C         -0.026  0.013 -0.044   -0.062  0.284  0.034    0.184 -0.054 -0.165
 H         -0.141  0.527 -0.150    0.273 -0.054 -0.166    0.084 -0.631  0.235
 I          0.003  0.002  0.001   -0.002  0.001 -0.001   -0.001  0.001 -0.002
 F          0.050  0.016  0.004   -0.058 -0.080 -0.033   -0.066 -0.022 -0.001
 H          0.232 -0.140 -0.161    0.020  0.010 -0.089    0.240 -0.214 -0.240
 H         -0.263  0.384 -0.045    0.072  0.341 -0.172    0.078  0.202  0.007
 H          0.268 -0.269 -0.407   -0.465 -0.442  0.350   -0.227  0.251  0.166
 TransDip  -0.059  0.016 -0.062    0.120  0.103  0.056    0.193 -0.076 -0.027

 Mode:                10                     11                     12
 Frequency:      1048.71                1069.82                1100.96
 Force Cnst:      0.8879                 0.9424                 0.8661
 Red. Mass:       1.3702                 1.3975                 1.2128
 IR Active:          YES                    YES                    YES
 IR Intens:       31.665                 17.046                  8.101
 Raman Active:       YES                    YES                    YES
               X      Y      Z        X      Y      Z        X      Y      Z
 C         -0.074 -0.020 -0.016   -0.098 -0.047  0.104   -0.054  0.023  0.039
 C          0.001 -0.001  0.059    0.050  0.050 -0.061   -0.006 -0.040 -0.003
 C         -0.122 -0.007 -0.018    0.036  0.021  0.028    0.082 -0.067 -0.016
 H          0.564  0.130 -0.045   -0.266 -0.348  0.074    0.125  0.420 -0.129
 I         -0.000 -0.000 -0.002    0.000  0.000  0.001   -0.000 -0.000  0.000
 F          0.059  0.024  0.028   -0.028 -0.010 -0.014   -0.017 -0.004 -0.009
 H          0.165 -0.376 -0.217    0.089 -0.044 -0.006   -0.400  0.515  0.314
 H          0.512 -0.024 -0.336    0.241  0.138 -0.240    0.393  0.112 -0.282
 H          0.028  0.200  0.026    0.600  0.156 -0.489   -0.034  0.035  0.025
 TransDip  -0.112 -0.070 -0.123    0.121  0.047 -0.024    0.075  0.052 -0.003

 Mode:                13                     14                     15
 Frequency:      1156.18                1219.46                1247.96
 Force Cnst:      1.5655                 1.1555                 1.5533
 Red. Mass:       1.9878                 1.3189                 1.6928
 IR Active:          YES                    YES                    YES
 IR Intens:       61.987                 42.323                  6.842
 Raman Active:       YES                    YES                    YES
               X      Y      Z        X      Y      Z        X      Y      Z
 C         -0.079  0.017 -0.101    0.010  0.063  0.033    0.035 -0.106  0.029
 C          0.037 -0.076  0.003   -0.045 -0.008 -0.100   -0.142  0.047  0.087
 C          0.115  0.062  0.181    0.003 -0.054  0.089    0.065  0.086 -0.055
 H          0.007  0.542 -0.135    0.779 -0.271 -0.159    0.373 -0.165  0.084
 I         -0.001 -0.000  0.000   -0.001 -0.000 -0.001    0.000 -0.000 -0.001
 F         -0.074 -0.026 -0.057    0.000  0.002 -0.009   -0.036 -0.014 -0.033
 H          0.521 -0.146  0.021   -0.105  0.040  0.163    0.595  0.547 -0.028
 H         -0.016 -0.326  0.158   -0.329  0.089  0.211    0.136 -0.144 -0.010
 H          0.090  0.415  0.003    0.191  0.095 -0.145    0.022 -0.266 -0.047
 TransDip   0.218  0.120  0.040   -0.207  0.021  0.000   -0.002  0.078 -0.030

 Mode:                16                     17                     18
 Frequency:      1387.72                1470.78                3130.33
 Force Cnst:      1.6886                 1.7034                 6.0863
 Red. Mass:       1.4883                 1.3365                 1.0542
 IR Active:          YES                    YES                    YES
 IR Intens:       23.833                 24.991                  1.574
 Raman Active:       YES                    YES                    YES
               X      Y      Z        X      Y      Z        X      Y      Z
 C          0.012  0.024  0.010    0.025 -0.129 -0.009    0.018 -0.062 -0.002
 C          0.083 -0.010 -0.027   -0.050  0.000  0.033   -0.002  0.000 -0.001
 C         -0.131 -0.128  0.024    0.066  0.058 -0.031    0.002  0.002  0.000
 H         -0.159 -0.048  0.006    0.063  0.026  0.018    0.001  0.006  0.024
 I         -0.000  0.000  0.000    0.000 -0.000 -0.000   -0.000  0.000  0.000
 F          0.010  0.017 -0.014   -0.006 -0.005  0.003    0.000  0.000 -0.000
 H          0.631  0.498  0.084   -0.180 -0.106 -0.041   -0.004  0.008 -0.019
 H         -0.144  0.334 -0.150   -0.386  0.475 -0.285    0.272  0.396  0.483
 H         -0.054  0.260  0.227    0.119  0.562  0.366   -0.477  0.306 -0.457
 TransDip  -0.118 -0.100  0.021    0.056  0.150  0.003    0.027 -0.029 -0.004

 Mode:                19                     20                     21
 Frequency:      3186.48                3202.99                3220.56
 Force Cnst:      6.5326                 6.6047                 6.8108
 Red. Mass:       1.0920                 1.0927                 1.1145
 IR Active:          YES                    YES                    YES
 IR Intens:        2.822                  2.026                  0.196
 Raman Active:       YES                    YES                    YES
               X      Y      Z        X      Y      Z        X      Y      Z
 C          0.008 -0.002  0.009    0.016  0.007  0.022   -0.058 -0.011 -0.075
 C         -0.002  0.001  0.003   -0.009 -0.019 -0.081   -0.003 -0.005 -0.022
 C         -0.017  0.031 -0.079   -0.002 -0.002  0.002   -0.003  0.002 -0.009
 H         -0.006 -0.007 -0.013    0.125  0.217  0.926    0.034  0.064  0.265
 I          0.000  0.000  0.000    0.000  0.000  0.000    0.000 -0.000  0.000
 F         -0.000 -0.000  0.000    0.000 -0.000  0.000    0.000  0.000  0.000
 H          0.214 -0.333  0.907   -0.006  0.005 -0.010    0.023 -0.040  0.101
 H         -0.023 -0.038 -0.048   -0.086 -0.125 -0.146    0.267  0.415  0.485
 H         -0.061  0.033 -0.052   -0.107  0.074 -0.103    0.425 -0.286  0.401
 TransDip  -0.013  0.008 -0.051   -0.033  0.004  0.031   -0.006 -0.008 -0.010

 STANDARD THERMODYNAMIC QUANTITIES AT   298.15 K  AND     1.00 ATM

   This Molecule has  0 Imaginary Frequencies
   Zero point vibrational energy:       39.657 kcal/mol

   Atom    1 Element C  Has Mass   12.00000
   Atom    2 Element C  Has Mass   12.00000
   Atom    3 Element C  Has Mass   12.00000
   Atom    4 Element H  Has Mass    1.00783
   Atom    5 Element I  Has Mass  126.90440
   Atom    6 Element F  Has Mass   18.99840
   Atom    7 Element H  Has Mass    1.00783
   Atom    8 Element H  Has Mass    1.00783
   Atom    9 Element H  Has Mass    1.00783
   Molecular Mass:   185.934120 amu
   Principal axes and moments of inertia in amu*Bohr^2:
                             1           2           3
    Eigenvalues --      181.18960  1682.97339  1782.47828
          X               0.99984    -0.01767    -0.00236
          Y               0.01766     0.99983    -0.00429
          Z               0.00243     0.00425     0.99999
   Rotational Symmetry Number is   1
   The Molecule is an Asymmetric Top
   Translational Enthalpy:        0.889 kcal/mol
   Rotational Enthalpy:           0.889 kcal/mol
   Vibrational Enthalpy:         41.146 kcal/mol
   gas constant (RT):             0.592 kcal/mol
   Translational Entropy:        41.567  cal/mol.K
   Rotational Entropy:           27.788  cal/mol.K
   Vibrational Entropy:           8.017  cal/mol.K

   Total Enthalpy:               43.516 kcal/mol
   Total Entropy:                77.371  cal/mol.K

 ======================================================================

 STANDARD THERMODYNAMIC QUANTITIES FOR ANHARMONIC VIBRATION -- TOSH

   Zero point vibrational energy: ************ kcal/mol

   Vibrational Enthalpy:       Infinity kcal/mol
   Vibrational Entropy:             NaN  cal/mol.K

   Total Enthalpy:             Infinity kcal/mol
   Total Entropy:                   NaN  cal/mol.K

 ======================================================================

 STANDARD THERMODYNAMIC QUANTITIES FOR ANHARMONIC VIBRATION -- VPT2

   Zero point vibrational energy: ************ kcal/mol

   Vibrational Enthalpy:       Infinity kcal/mol
   Vibrational Entropy:             NaN  cal/mol.K

   Total Enthalpy:             Infinity kcal/mol
   Total Entropy:                   NaN  cal/mol.K

 ======================================================================

Archival summary:
1\1\garfield\FREQ\ProcedureUnspecified\BasisUnspecified\1134\taweetha\WedOct1005:59:022018WedOct1005:59:022018\0\\#,FREQ,ProcedureUnspecified,BasisUnspecified,\\0,1\I\C,1,2.16245\H,2,1.08107,1,111.056\C,2,1.48694,1,120.446,3,143.438,0\H,4,1.08269,2,120.738,1,0.901155,0\F,4,1.37931,2,116.964,1,-140.477,0\C,4,1.49758,2,60.9412,1,111.028,0\H,7,1.08318,4,117.701,2,-109.581,0\H,7,1.08406,4,117.681,2,105.227,0\\\@

 Total job time:  91.75s(wall), 351.64s(cpu) 
 Wed Oct 10 05:59:02 2018

        *************************************************************
        *                                                           *
        *  Thank you very much for using Q-Chem.  Have a nice day.  *
        *                                                           *
        *************************************************************
