# Supplementary material for: Geometric and energetic data from ab initio calculations of haloethene, haloimine, halomethylenephosphine, haloiminophosphine, halodiazene, halodiphosphene and halocyclopropane
Source: Data Brief. 2019 Nov 2;27:104738. doi: 10.1016/j.dib.2019.104738 (PMC6861602; doi:10.1016/j.dib.2019.104738)
Supplement: Multimedia component 3 [file mmc3.zip › CCC/B3LYP/HICCCFI.out]

Q-Chem Developer Version!
                  Welcome to Q-Chem
     A Quantum Leap Into The Future Of Chemistry


 Q-Chem 5.1, Q-Chem, Inc., Pleasanton, CA (2018)

 Yihan Shao,  Zhengting Gan,  E. Epifanovsky,  A. T. B. Gilbert,  M. Wormit,  
 J. Kussmann,  A. W. Lange,  A. Behn,  Jia Deng,  Xintian Feng,  D. Ghosh,  
 M. Goldey,  P. R. Horn,  L. D. Jacobson,  I. Kaliman,  T. Kus,  A. Landau,  
 Jie Liu,  E. I. Proynov,  R. M. Richard,  R. P. Steele,  E. J. Sundstrom,  
 H. L. Woodcock III,  P. M. Zimmerman,  D. Zuev,  B. Albrecht,  E. Alguire,  
 S. A. Baeppler,  D. Barton,  Z. Benda,  Y. A. Bernard,  E. J. Berquist,  
 K. B. Bravaya,  H. Burton,  D. Casanova,  Chun-Min Chang,  Yunqing Chen,  
 A. Chien,  K. D. Closser,  M. P. Coons,  S. Coriani,  S. Dasgupta,  
 A. L. Dempwolff,  M. Diedenhofen,  Hainam Do,  R. G. Edgar,  Po-Tung Fang,  
 S. Faraji,  S. Fatehi,  Qingguo Feng,  K. D. Fenk,  J. Fosso-Tande,  
 Qinghui Ge,  A. Ghysels,  G. Gidofalvi,  J. Gomes,  J. Gonthier,  A. Gunina,  
 D. Hait,  M. W. D. Hanson-Heine,  P. H. P. Harbach,  A. W. Hauser,  
 J. E. Herr,  E. G. Hohenstein,  Z. C. Holden,  Kerwin Hui,  B. C. Huynh,  
 T.-C. Jagau,  Hyunjun Ji,  B. Kaduk,  K. Khistyaev,  Jaehoon Kim,  
 P. Klunzinger,  K. Koh,  D. Kosenkov,  L. Koulias,  T. Kowalczyk,  
 C. M. Krauter,  A. Kunitsa,  Ka Un Lao,  A. Laurent,  K. V. Lawler,  
 Joonho Lee,  D. Lefrancois,  S. Lehtola,  D. S. Levine,  Yi-Pei Li,  
 You-Sheng Lin,  Fenglai Liu,  E. Livshits,  A. Luenser,  P. Manohar,  
 E. Mansoor,  S. F. Manzer,  Shan-Ping Mao,  Yuezhi Mao,  N. Mardirossian,  
 A. V. Marenich,  T. Markovich,  L. A. Martinez-Martinez,  S. A. Maurer,  
 N. J. Mayhall,  S. C. McKenzie,  J.-M. Mewes,  A. F. Morrison,  
 J. W. Mullinax,  K. Nanda,  T. S. Nguyen-Beck,  R. Olivares-Amaya,  
 J. A. Parkhill,  T. M. Perrine,  F. Plasser,  P. Pokhilko,  S. Prager,  
 A. Prociuk,  E. Ramos,  D. R. Rehn,  F. Rob,  M. Schneider,  N. Sergueev,  
 S. M. Sharada,  S. Sharma,  D. W. Small,  T. Stauch,  T. Stein,  
 Yu-Chuan Su,  A. J. W. Thom,  A. Tkatchenko,  T. Tsuchimochi,  N. M. Tubman,  
 L. Vogt,  M. L. Vidal,  O. Vydrov,  M. A. Watson,  J. Wenzel,  
 M. de Wergifosse,  T. A. Wesolowski,  A. White,  J. Witte,  A. Yamada,  
 Jun Yang,  K. Yao,  S. Yeganeh,  S. R. Yost,  Zhi-Qiang You,  A. Zech,  
 Igor Ying Zhang,  Xing Zhang,  Yan Zhao,  Ying Zhu,  B. R. Brooks,  
 G. K. L. Chan,  C. J. Cramer,  M. S. Gordon,  W. J. Hehre,  A. Klamt,  
 M. W. Schmidt,  C. D. Sherrill,  D. G. Truhlar,  A. Aspuru-Guzik,  R. Baer,  
 A. T. Bell,  N. A. Besley,  Jeng-Da Chai,  A. E. DePrince, III,  
 R. A. DiStasio Jr.,  A. Dreuw,  B. D. Dunietz,  T. R. Furlani,  
 Chao-Ping Hsu,  Yousung Jung,  Jing Kong,  D. S. Lambrecht,  WanZhen Liang,  
 C. Ochsenfeld,  V. A. Rassolov,  L. V. Slipchenko,  J. E. Subotnik,  
 T. Van Voorhis,  J. M. Herbert,  A. I. Krylov,  P. M. W. Gill,  M. Head-Gordon

 Contributors to earlier versions of Q-Chem not listed above: 
 R. D. Adamson,  B. Austin,  J. Baker,  G. J. O. Beran,  K. Brandhorst,  
 S. T. Brown,  E. F. C. Byrd,  A. K. Chakraborty,  C.-L. Cheng,  
 Siu Hung Chien,  D. M. Chipman,  D. L. Crittenden,  H. Dachsel,  
 R. J. Doerksen,  A. D. Dutoi,  L. Fusti-Molnar,  W. A. Goddard III,  
 A. Golubeva-Zadorozhnaya,  S. R. Gwaltney,  G. Hawkins,  A. Heyden,  
 S. Hirata,  G. Kedziora,  F. J. Keil,  C. Kelley,  Jihan Kim,  R. A. King,  
 R. Z. Khaliullin,  P. P. Korambath,  W. Kurlancheek,  A. M. Lee,  M. S. Lee,  
 S. V. Levchenko,  Ching Yeh Lin,  D. Liotard,  R. C. Lochan,  I. Lotan,  
 P. E. Maslen,  N. Nair,  D. P. O'Neill,  D. Neuhauser,  E. Neuscamman,  
 C. M. Oana,  R. Olson,  B. Peters,  R. Peverati,  P. A. Pieniazek,  
 Y. M. Rhee,  J. Ritchie,  M. A. Rohrdanz,  E. Rosta,  N. J. Russ,  
 H. F. Schaefer III,  N. E. Schultz,  N. Shenvi,  A. C. Simmonett,  A. Sodt,  
 D. Stuck,  K. S. Thanthiriwatte,  V. Vanovschi,  Tao Wang,  A. Warshel,  
 C. F. Williams,  Q. Wu,  X. Xu,  W. Zhang

 Please cite Q-Chem as follows:
 Y. Shao et al., Mol. Phys. 113, 184-215 (2015)
 DOI: 10.1080/00268976.2014.952696

 Q-Chem 5.1.1 for Intel X86 EM64T Linux

 Parts of Q-Chem use Armadillo 8.300.2 (Tropical Shenanigans).
 http://arma.sourceforge.net/

 Q-Chem begins on Wed Oct 10 06:19:38 2018  

Host: 
0

     Scratch files written to /scratch/taweetham/qchem26693//
Input Ideriv = 2
Curr. Ideriv = -1
Max.  Ideriv = 2

Checking the input file for inconsistencies... 	...done.

--------------------------------------------------------------
User input:
--------------------------------------------------------------
$molecule
0 1
C 
C 1 CC 
C 2 CC 1 60.0
H 2 CH 1 ANG  3 pDHA
I 2 CI 1 ANG  3 mDHA
F 3 CF 1 ANG  2 mDHA
I 3 CI 1 ANG  2 pDHA
H 1 CH 2 ANG  3 pDHA
H 1 CH 2 ANG  3 mDHA

CC=1.54
CH=1.09
CF=1.35
CCl=1.77
CBr=1.94
CI=2.14
ANG=118.0
pDHA=107.9
mDHA=-107.9
$end

$rem
   job_type	optimization
   basis	6-311++g**
   method	b3lyp
   mem_total	32000
$end

--------------------------------------------------------------
 ----------------------------------------------------------------
             Standard Nuclear Orientation (Angstroms)
    I     Atom           X                Y                Z
 ----------------------------------------------------------------
    1      C       0.0948491507     1.8414846749    -1.1502117639
    2      C      -0.6878142128     1.4612260680     0.1203949618
    3      C       0.8414601032     1.2851886211     0.0764531399
    4      H      -1.0930866219     2.2671878930     0.7321790832
    5      I      -1.9043715760    -0.2983733557     0.0621021640
    6      F       1.5990289669     2.1384136151     0.7979768931
    7      I       1.6214621156    -0.7042382516    -0.0392083429
    8      H      -0.0046594470     1.1979510913    -2.0243184884
    9      H       0.2097165205     2.9001574825    -1.3828431756
 ----------------------------------------------------------------
 Molecular Point Group                 C1    NOp =  1
 Largest Abelian Subgroup              C1    NOp =  1
 Nuclear Repulsion Energy =  1084.0424798309 hartrees
 There are       68 alpha and       68 beta electrons
 Requested basis set is 6-311++G(d,p)
 There are 87 shells and 233 basis functions

 Total QAlloc Memory Limit  32000 MB
 Mega-Array Size       188 MB
 MEM_STATIC part       192 MB
 A cutoff of  1.0D-11 yielded   3072 shell pairs
 There are     22853 function pairs (     25613 Cartesian)

 -------------------------------------------------------
 OpenMP Integral Computing Module                       
 Release: version 1.0, May 2013, Q-Chem Inc. Pittsburgh 
 -------------------------------------------------------
 Integral Job Info:
 Integral job number is                      11
 Integral operator is                         1
 short-range coefficients                     0
 long-range coefficients              100000000
 Omega coefficients                           0
 if combine SR and LR in K                    0
 Integral screening is                        0
 Integral computing path is                   2
 max size of driver memory is            800000
 size of driver memory is                593474
 size of scratch memory is             11861008
 max col of scratch BK array               1296
 max len of scratch array in speh3          155
 max len of scratch index in speh4           18
 max int batch size is                      520
 min int batch size is                       52
 fixed nKL is                                52
 max L of basis functions is                  2
 order of int derivative is                   0
 number of shells is                         87
 number of basis is                         247
 number of cartesian basis is               247
 number of contracted shell pairs          3072
 number of primitive shell pairs           6187
 maxK2 (contraction) of shell pair           36
 max number of K2 of shell pair               1
 max number of CS2 of shell pair            413
 max number of PS2 of shell pair            413
 mem total for path MDJ                  542172
 -------------------------------------------------------
 Smallest overlap matrix eigenvalue = 7.19E-05

 Scale SEOQF with 1.000000e-01/1.000000e-01/1.000000e-01

 Standard Electronic Orientation quadrupole field applied
 Nucleus-field energy     =     0.0000000201 hartrees
 Guess from superposition of atomic densities
 Warning:  Energy on first SCF cycle will be non-variational
 SAD guess density has 136.000000 electrons

 -----------------------------------------------------------------------
  General SCF calculation program by
  Eric Jon Sundstrom, Paul Horn, Yuezhi Mao, Dmitri Zuev, Alec White,
  David Stuck, Shaama M.S., Shane Yost, Joonho Lee, David Small,
  Daniel Levine, Susi Lehtola, Hugh Burton, Evgeny Epifanovsky
 -----------------------------------------------------------------------
 Exchange:     0.2000 Hartree-Fock + 0.0800 Slater + 0.7200 B88
 Correlation:  0.1900 VWN1RPA + 0.8100 LYP
 Using SG-1 standard quadrature grid
 using 4 threads for integral computing
 -------------------------------------------------------
 OpenMP Integral computing Module                
 Release: version 2.0, May 2017, Q-Chem Inc. Pleasanton 
 -------------------------------------------------------
 -------------------------------------------------------
 OpenMP BLAS3 based DFT computing Module                
 Release: version 1.0, May 2013, Q-Chem Inc. Pittsburgh 
 -------------------------------------------------------
 A restricted SCF calculation will be
 performed using DIIS
 SCF converges when DIIS error is below 1.0e-08
 ---------------------------------------
  Cycle       Energy         DIIS error
 ---------------------------------------
    1  -14055.8492868441      3.55e-02  
    2  -14054.9511143769      3.18e-03  
    3  -14054.9003112449      4.22e-03  
    4  -14055.0063384045      4.84e-04  
    5  -14055.0076523568      2.49e-04  
    6  -14055.0080585763      6.41e-05  
    7  -14055.0080806104      2.45e-05  
    8  -14055.0080841777      7.04e-06  
    9  -14055.0080845352      1.49e-06  
   10  -14055.0080845462      4.30e-07  
   11  -14055.0080845469      2.17e-07  
   12  -14055.0080845470      2.87e-08  
   13  -14055.0080845471      6.42e-09  Convergence criterion met
 ---------------------------------------
 SCF time:   CPU 52.56s  wall 13.00s 
 SCF   energy in the final basis set =   -14055.0080845471
 Total energy in the final basis set =   -14055.0080845471

 --------------------------------------------------------------

                    Orbital Energies (a.u.)
 --------------------------------------------------------------

 Alpha MOs
 -- Occupied --
***************-176.308-176.307-165.712-165.711-165.710-165.710
*******-165.709 -35.805 -35.803 -31.298 -31.297 -31.292 -31.292
-31.291 -31.291 -24.715 -22.948 -22.947 -22.947 -22.947 -22.946
-22.946 -22.942 -22.942 -22.941 -22.941 -10.330 -10.258 -10.223
 -6.354  -6.353  -4.767  -4.765  -4.752  -4.751  -4.751  -4.750
 -2.032  -2.031  -2.028  -2.027  -2.027  -2.026  -2.015  -2.015
 -2.014  -2.014  -1.256  -0.895  -0.695  -0.688  -0.632  -0.596
 -0.549  -0.508  -0.490  -0.450  -0.419  -0.390  -0.348  -0.333
 -0.299  -0.273  -0.265  -0.252
 -- Virtual --
 -0.079  -0.040  -0.004   0.010   0.022   0.031   0.052   0.061
  0.070   0.079   0.082   0.087   0.108   0.112   0.122   0.126
  0.134   0.150   0.158   0.181   0.193   0.203   0.207   0.222
  0.237   0.245   0.245   0.254   0.268   0.283   0.294   0.319
  0.340   0.357   0.386   0.390   0.414   0.425   0.429   0.435
  0.449   0.474   0.492   0.503   0.532   0.553   0.576   0.591
  0.595   0.599   0.630   0.643   0.660   0.700   0.702   0.737
  0.747   0.766   0.811   0.923   0.991   1.186   1.232   1.261
  1.283   1.318   1.334   1.344   1.357   1.371   1.398   1.410
  1.430   1.454   1.496   1.520   1.566   1.585   1.623   1.670
  1.707   1.764   1.806   1.808   1.886   1.950   1.981   2.022
  2.094   2.135   2.174   2.204   2.465   2.505   2.563   2.647
  2.665   2.740   2.776   2.797   2.910   3.014   3.158   3.362
  3.673   3.726   3.778   3.796   3.958   3.982   3.984   3.990
  4.004   4.022   4.055   4.083   4.102   4.140   4.221   4.255
  4.275   4.413   4.458   4.840   5.985   6.025   6.027   6.065
  6.080   6.132   6.327   6.360   6.661  23.552  23.708  23.816
 27.849  27.890  28.336  28.361  28.363  28.382  28.392  28.416
 28.536  28.544  28.548  28.560  28.575  28.588  28.599  28.615
 28.688  28.709  66.754 127.882 127.902 127.903 127.926 127.938
127.960 151.650 151.6861901.8121901.850
 --------------------------------------------------------------

          Ground-State Mulliken Net Atomic Charges

     Atom                 Charge (a.u.)
  ----------------------------------------
      1 C                    -0.401400
      2 C                    -0.190983
      3 C                    -0.093040
      4 H                     0.225607
      5 I                     0.082803
      6 F                    -0.057772
      7 I                     0.092790
      8 H                     0.159429
      9 H                     0.182566
  ----------------------------------------
  Sum of atomic charges =     0.000000

 -----------------------------------------------------------------
                    Cartesian Multipole Moments
 -----------------------------------------------------------------
    Charge (ESU x 10^10)
                 0.0000
    Dipole Moment (Debye)
         X      -0.8118      Y       0.9036      Z      -1.1340
       Tot       1.6618
    Quadrupole Moments (Debye-Ang)
        XX     -84.8388     XY      -2.3689     YY     -74.0109
        XZ      -1.4483     YZ      -1.8407     ZZ     -80.0815
    Octopole Moments (Debye-Ang^2)
       XXX      -5.0618    XXY     -23.5358    XYY      -6.8962
       YYY     -30.4119    XXZ       1.9919    XYZ      -4.0508
       YYZ      -3.0517    XZZ      -1.2995    YZZ      -7.4334
       ZZZ       2.6648
    Hexadecapole Moments (Debye-Ang^3)
      XXXX   -1322.2342   XXXY       2.1295   XXYY    -307.1553
      XYYY     -24.0910   YYYY    -576.9385   XXXZ      -1.2146
      XXYZ       4.6447   XYYZ     -10.9223   YYYZ      -0.2255
      XXZZ    -258.1348   XYZZ      -2.5653   YYZZ    -131.3440
      XZZZ       0.6304   YZZZ       8.1014   ZZZZ    -190.3732
 -----------------------------------------------------------------
 Calculating analytic gradient of the SCF energy
 Gradient of SCF Energy
            1           2           3           4           5           6
    1  -0.0052376  -0.0222924   0.0341099  -0.0018867   0.0154888  -0.0022698
    2   0.0062481  -0.0026628  -0.0032680   0.0053354  -0.0032820  -0.0031593
    3  -0.0155490   0.0098024   0.0226937   0.0012097  -0.0046780  -0.0041277
            7           8           9
    1  -0.0165277  -0.0015844   0.0001999
    2   0.0007173  -0.0023067   0.0023780
    3  -0.0009610  -0.0046758  -0.0037142
 Max gradient component =       3.411E-02
 RMS gradient           =       1.099E-02
 Gradient time:  CPU 13.24 s  wall 3.37 s
 Geometry Optimization Parameters
   NAtoms,    NIC,     NZ,  NCons,   NDum,   NFix, NCnnct, MaxDiis
        9      69       9       0       0       0       0       0


** GEOMETRY OPTIMIZATION IN DELOCALIZED INTERNAL COORDINATES **
   Searching for a Minimum

   Optimization Cycle:   1

                       Coordinates (Angstroms)
     ATOM                X               Y               Z
      1  C         0.0948491507    1.8414846749   -1.1502117639
      2  C        -0.6878142128    1.4612260680    0.1203949618
      3  C         0.8414601032    1.2851886211    0.0764531399
      4  H        -1.0930866219    2.2671878930    0.7321790832
      5  I        -1.9043715760   -0.2983733557    0.0621021640
      6  F         1.5990289669    2.1384136151    0.7979768931
      7  I         1.6214621156   -0.7042382516   -0.0392083429
      8  H        -0.0046594470    1.1979510913   -2.0243184884
      9  H         0.2097165205    2.9001574825   -1.3828431756
   Point Group: c1    Number of degrees of freedom:    21


   Energy is -14055.008084547


 Attempting to Generate Delocalized Internal Coordinates

 21 Hessian modes will be used to form the next step
  Hessian Eigenvalues:
     0.016341    0.020947    0.023307    0.030304    0.030782    0.032544
     0.083421    0.087153    0.090379    0.107532    0.108095    0.108095
     0.134223    0.138421    0.253751    0.264506    0.285189    0.348126
     0.348126    0.348126    0.550214

 Minimum Search - Taking Simple RFO Step
 Searching for Lamda that Minimizes Along All modes
 Value Taken    Lamda =  -0.01872404
 Calculated Step too Large.  Step scaled by  0.692902
 Step Taken.  Stepsize is  0.300000

                             Maximum     Tolerance    Cnvgd?
         Gradient           0.041039      0.000300      NO
         Displacement       0.236574      0.001200      NO
         Energy change     *********      0.000001      NO


 New Cartesian Coordinates Obtained by Inverse Iteration

 Displacement from previous Coordinates is:  0.535270
 ----------------------------------------------------------------
             Standard Nuclear Orientation (Angstroms)
    I     Atom           X                Y                Z
 ----------------------------------------------------------------
    1      C       0.0966262049     1.8091788451    -1.1402159301
    2      C      -0.6917498970     1.4406277914     0.1174700072
    3      C       0.8303771917     1.2651492242     0.0715847524
    4      H      -1.0667839012     2.2557038204     0.7270074153
    5      I      -2.0770520381    -0.2123692381     0.0704703660
    6      F       1.5587549163     2.1445757451     0.7982968763
    7      I       1.7991849542    -0.6583854844    -0.0824283379
    8      H       0.0110889401     1.1761586924    -2.0169439918
    9      H       0.2161386282     2.8683584424    -1.3527166862
 ----------------------------------------------------------------
 Molecular Point Group                 C1    NOp =  1
 Largest Abelian Subgroup              C1    NOp =  1
 Nuclear Repulsion Energy =  1041.1147845353 hartrees
 There are       68 alpha and       68 beta electrons
 Applying Cartesian multipole field
    Component          Value
    ---------          -----
     (2,0,0)        1.00000E-11
     (0,2,0)        2.00000E-11
     (0,0,2)       -3.00000E-11
 Nucleus-field energy     =     0.0000000219 hartrees
 Requested basis set is 6-311++G(d,p)
 There are 87 shells and 233 basis functions
 A cutoff of  1.0D-11 yielded   3066 shell pairs
 There are     22801 function pairs (     25547 Cartesian)
 Smallest overlap matrix eigenvalue = 6.48E-05
 Guess MOs from SCF MO coefficient file

 -----------------------------------------------------------------------
  General SCF calculation program by
  Eric Jon Sundstrom, Paul Horn, Yuezhi Mao, Dmitri Zuev, Alec White,
  David Stuck, Shaama M.S., Shane Yost, Joonho Lee, David Small,
  Daniel Levine, Susi Lehtola, Hugh Burton, Evgeny Epifanovsky
 -----------------------------------------------------------------------
 Exchange:     0.2000 Hartree-Fock + 0.0800 Slater + 0.7200 B88
 Correlation:  0.1900 VWN1RPA + 0.8100 LYP
 Using SG-1 standard quadrature grid
 using 4 threads for integral computing
 -------------------------------------------------------
 OpenMP Integral computing Module                
 Release: version 2.0, May 2017, Q-Chem Inc. Pleasanton 
 -------------------------------------------------------
 -------------------------------------------------------
 OpenMP BLAS3 based DFT computing Module                
 Release: version 1.0, May 2013, Q-Chem Inc. Pittsburgh 
 -------------------------------------------------------
 A restricted SCF calculation will be
 performed using DIIS
 SCF converges when DIIS error is below 1.0e-08
 ---------------------------------------
  Cycle       Energy         DIIS error
 ---------------------------------------
    1  -14055.0088966138      7.30e-04  
    2  -14055.0144498393      2.50e-04  
    3  -14055.0146350902      1.98e-04  
    4  -14055.0148951417      7.24e-05  
    5  -14055.0149328996      1.53e-05  
    6  -14055.0149345428      6.55e-06  
    7  -14055.0149347334      1.03e-06  
    8  -14055.0149347384      6.23e-07  
    9  -14055.0149347402      9.05e-08  
   10  -14055.0149347401      5.59e-08  
   11  -14055.0149347398      7.12e-09  Convergence criterion met
 ---------------------------------------
 SCF time:   CPU 45.35s  wall 12.00s 
 SCF   energy in the final basis set =   -14055.0149347398
 Total energy in the final basis set =   -14055.0149347398

 --------------------------------------------------------------

                    Orbital Energies (a.u.)
 --------------------------------------------------------------

 Alpha MOs
 -- Occupied --
***************-176.310-176.308-165.714-165.712-165.711-165.711
*******-165.710 -35.806 -35.805 -31.299 -31.298 -31.293 -31.293
-31.292 -31.292 -24.713 -22.950 -22.949 -22.948 -22.948 -22.947
-22.947 -22.944 -22.944 -22.943 -22.943 -10.330 -10.259 -10.220
 -6.355  -6.354  -4.768  -4.767  -4.753  -4.753  -4.752  -4.751
 -2.034  -2.032  -2.029  -2.029  -2.028  -2.027  -2.016  -2.016
 -2.015  -2.015  -1.254  -0.900  -0.697  -0.683  -0.633  -0.597
 -0.550  -0.509  -0.488  -0.450  -0.421  -0.387  -0.348  -0.334
 -0.290  -0.272  -0.269  -0.264
 -- Virtual --
 -0.081  -0.047  -0.004   0.011   0.022   0.031   0.052   0.063
  0.069   0.079   0.083   0.086   0.108   0.113   0.122   0.126
  0.136   0.149   0.158   0.183   0.195   0.206   0.210   0.223
  0.229   0.234   0.249   0.257   0.269   0.284   0.296   0.317
  0.351   0.361   0.390   0.396   0.411   0.418   0.436   0.443
  0.451   0.474   0.492   0.503   0.518   0.542   0.575   0.595
  0.595   0.600   0.634   0.635   0.663   0.689   0.709   0.732
  0.744   0.752   0.803   0.924   1.001   1.189   1.231   1.265
  1.295   1.316   1.339   1.341   1.359   1.367   1.390   1.408
  1.419   1.459   1.502   1.515   1.551   1.591   1.631   1.668
  1.713   1.772   1.809   1.816   1.894   1.957   1.993   2.023
  2.107   2.149   2.179   2.202   2.463   2.514   2.563   2.654
  2.668   2.747   2.785   2.799   2.921   3.034   3.169   3.379
  3.678   3.731   3.780   3.804   3.969   3.974   3.988   3.997
  4.006   4.012   4.062   4.067   4.102   4.132   4.233   4.240
  4.279   4.396   4.448   4.846   6.019   6.022   6.026   6.044
  6.084   6.094   6.329   6.363   6.660  23.566  23.717  23.838
 27.836  27.888  28.356  28.359  28.361  28.374  28.385  28.392
 28.538  28.540  28.551  28.552  28.577  28.578  28.600  28.607
 28.679  28.706  66.757 127.898 127.899 127.902 127.911 127.939
127.942 151.638 151.6811901.7991901.845
 --------------------------------------------------------------

          Ground-State Mulliken Net Atomic Charges

     Atom                 Charge (a.u.)
  ----------------------------------------
      1 C                    -0.386585
      2 C                    -0.190565
      3 C                    -0.096216
      4 H                     0.218068
      5 I                     0.080103
      6 F                    -0.057662
      7 I                     0.090399
      8 H                     0.160477
      9 H                     0.181981
  ----------------------------------------
  Sum of atomic charges =    -0.000000

 -----------------------------------------------------------------
                    Cartesian Multipole Moments
 -----------------------------------------------------------------
    Charge (ESU x 10^10)
                 0.0000
    Dipole Moment (Debye)
         X      -0.7399      Y       0.9295      Z      -1.1757
       Tot       1.6714
    Quadrupole Moments (Debye-Ang)
        XX     -83.6681     XY      -2.5242     YY     -74.8400
        XZ      -1.5073     YZ      -1.8301     ZZ     -80.1223
    Octopole Moments (Debye-Ang^2)
       XXX      -5.3145    XXY     -29.5029    XYY      -5.8623
       YYY     -39.1714    XXZ       2.7471    XYZ      -3.7380
       YYZ      -2.1189    XZZ      -1.0732    YZZ     -11.0407
       ZZZ       5.5104
    Hexadecapole Moments (Debye-Ang^3)
      XXXX   -1516.8257   XXXY      17.6997   XXYY    -336.8256
      XYYY      -9.8492   YYYY    -558.3277   XXXZ       8.4462
      XXYZ       3.8824   XYYZ      -8.0274   YYYZ      -3.1111
      XXZZ    -294.5819   XYZZ       2.7328   YYZZ    -127.9114
      XZZZ      10.9484   YZZZ       4.5321   ZZZZ    -190.0943
 -----------------------------------------------------------------
 Calculating analytic gradient of the SCF energy
 Gradient of SCF Energy
            1           2           3           4           5           6
    1  -0.0033182  -0.0147093   0.0255098  -0.0015156  -0.0004135  -0.0022564
    2  -0.0000973   0.0022148  -0.0007955   0.0023206  -0.0013129  -0.0039177
    3  -0.0105465   0.0068268   0.0175158  -0.0007651  -0.0020925  -0.0047694
            7           8           9
    1  -0.0030244  -0.0005406   0.0002682
    2   0.0011074  -0.0000669   0.0005476
    3  -0.0031611  -0.0022550  -0.0007530
 Max gradient component =       2.551E-02
 RMS gradient           =       7.284E-03
 Gradient time:  CPU 12.90 s  wall 3.29 s
 Geometry Optimization Parameters
   NAtoms,    NIC,     NZ,  NCons,   NDum,   NFix, NCnnct, MaxDiis
        9      69       9       0       0       0       0       0

 Cartesian Hessian Update
 Hessian Updated using BFGS Update


** GEOMETRY OPTIMIZATION IN DELOCALIZED INTERNAL COORDINATES **
   Searching for a Minimum

   Optimization Cycle:   2

                       Coordinates (Angstroms)
     ATOM                X               Y               Z
      1  C         0.0966262049    1.8091788451   -1.1402159301
      2  C        -0.6917498970    1.4406277914    0.1174700072
      3  C         0.8303771917    1.2651492242    0.0715847524
      4  H        -1.0667839012    2.2557038204    0.7270074153
      5  I        -2.0770520381   -0.2123692381    0.0704703660
      6  F         1.5587549163    2.1445757451    0.7982968763
      7  I         1.7991849542   -0.6583854844   -0.0824283379
      8  H         0.0110889401    1.1761586924   -2.0169439918
      9  H         0.2161386282    2.8683584424   -1.3527166862
   Point Group: c1    Number of degrees of freedom:    21


   Energy is -14055.014934740

 Hessian Updated using BFGS Update

 20 Hessian modes will be used to form the next step
  Hessian Eigenvalues:
     0.016321    0.020954    0.023178    0.030224    0.031015    0.044314
     0.086606    0.087647    0.089872    0.106704    0.107753    0.111415
     0.131684    0.143326    0.251272    0.266826    0.299827    0.347854
     0.348414    0.549341

 Minimum Search - Taking Simple RFO Step
 Searching for Lamda that Minimizes Along All modes
 Value Taken    Lamda =  -0.00316095
 Step Taken.  Stepsize is  0.204951

                             Maximum     Tolerance    Cnvgd?
         Gradient           0.012381      0.000300      NO
         Displacement       0.131861      0.001200      NO
         Energy change     -0.006850      0.000001      NO


 New Cartesian Coordinates Obtained by Inverse Iteration

 Displacement from previous Coordinates is:  0.209983
 ----------------------------------------------------------------
             Standard Nuclear Orientation (Angstroms)
    I     Atom           X                Y                Z
 ----------------------------------------------------------------
    1      C       0.0966717911     1.8163464632    -1.1540985477
    2      C      -0.6815062444     1.4322726675     0.0900008650
    3      C       0.8087096244     1.2633048343     0.0341863939
    4      H      -1.0216052874     2.2257242903     0.7401159011
    5      I      -2.0845557912    -0.1993675278     0.1037220282
    6      F       1.5100303422     2.1400726605     0.8035259545
    7      I       1.8122698914    -0.6645070609    -0.0484188241
    8      H       0.0172253302     1.1969681563    -2.0357239055
    9      H       0.2193453429     2.8781833551    -1.3407853942
 ----------------------------------------------------------------
 Molecular Point Group                 C1    NOp =  1
 Largest Abelian Subgroup              C1    NOp =  1
 Nuclear Repulsion Energy =  1039.4943451396 hartrees
 There are       68 alpha and       68 beta electrons
 Applying Cartesian multipole field
    Component          Value
    ---------          -----
     (2,0,0)        1.00000E-11
     (0,2,0)        2.00000E-11
     (0,0,2)       -3.00000E-11
 Nucleus-field energy     =     0.0000000220 hartrees
 Requested basis set is 6-311++G(d,p)
 There are 87 shells and 233 basis functions
 A cutoff of  1.0D-11 yielded   3065 shell pairs
 There are     22811 function pairs (     25560 Cartesian)
 Smallest overlap matrix eigenvalue = 5.85E-05
 Guess MOs from SCF MO coefficient file

 -----------------------------------------------------------------------
  General SCF calculation program by
  Eric Jon Sundstrom, Paul Horn, Yuezhi Mao, Dmitri Zuev, Alec White,
  David Stuck, Shaama M.S., Shane Yost, Joonho Lee, David Small,
  Daniel Levine, Susi Lehtola, Hugh Burton, Evgeny Epifanovsky
 -----------------------------------------------------------------------
 Exchange:     0.2000 Hartree-Fock + 0.0800 Slater + 0.7200 B88
 Correlation:  0.1900 VWN1RPA + 0.8100 LYP
 Using SG-1 standard quadrature grid
 using 4 threads for integral computing
 -------------------------------------------------------
 OpenMP Integral computing Module                
 Release: version 2.0, May 2017, Q-Chem Inc. Pleasanton 
 -------------------------------------------------------
 -------------------------------------------------------
 OpenMP BLAS3 based DFT computing Module                
 Release: version 1.0, May 2013, Q-Chem Inc. Pittsburgh 
 -------------------------------------------------------
 A restricted SCF calculation will be
 performed using DIIS
 SCF converges when DIIS error is below 1.0e-08
 ---------------------------------------
  Cycle       Energy         DIIS error
 ---------------------------------------
    1  -14055.0145172932      5.19e-04  
    2  -14055.0165191861      1.65e-04  
    3  -14055.0164465214      2.02e-04  
    4  -14055.0166709918      4.32e-05  
    5  -14055.0166838586      8.96e-06  
    6  -14055.0166842294      4.67e-06  
    7  -14055.0166843592      7.69e-07  
    8  -14055.0166843632      2.34e-07  
    9  -14055.0166843636      4.85e-08  
   10  -14055.0166843638      3.31e-08  
   11  -14055.0166843637      5.61e-09  Convergence criterion met
 ---------------------------------------
 SCF time:   CPU 45.38s  wall 12.00s 
 SCF   energy in the final basis set =   -14055.0166843637
 Total energy in the final basis set =   -14055.0166843637

 --------------------------------------------------------------

                    Orbital Energies (a.u.)
 --------------------------------------------------------------

 Alpha MOs
 -- Occupied --
***************-176.309-176.309-165.713-165.713-165.711-165.711
*******-165.710 -35.806 -35.805 -31.299 -31.298 -31.293 -31.293
-31.292 -31.292 -24.710 -22.950 -22.949 -22.948 -22.948 -22.947
-22.947 -22.944 -22.944 -22.943 -22.943 -10.328 -10.256 -10.221
 -6.355  -6.354  -4.768  -4.767  -4.753  -4.752  -4.752  -4.752
 -2.033  -2.033  -2.029  -2.029  -2.028  -2.028  -2.015  -2.015
 -2.015  -2.015  -1.250  -0.912  -0.696  -0.685  -0.635  -0.595
 -0.553  -0.510  -0.485  -0.450  -0.422  -0.388  -0.349  -0.336
 -0.289  -0.273  -0.270  -0.265
 -- Virtual --
 -0.084  -0.045  -0.005   0.011   0.022   0.032   0.054   0.062
  0.069   0.079   0.084   0.087   0.108   0.113   0.124   0.127
  0.136   0.149   0.158   0.185   0.194   0.207   0.209   0.223
  0.229   0.234   0.253   0.259   0.273   0.286   0.302   0.315
  0.353   0.364   0.389   0.398   0.410   0.419   0.438   0.446
  0.454   0.477   0.494   0.506   0.516   0.541   0.577   0.596
  0.598   0.604   0.635   0.639   0.661   0.687   0.707   0.731
  0.748   0.757   0.801   0.929   1.004   1.190   1.223   1.261
  1.301   1.321   1.340   1.344   1.359   1.369   1.392   1.408
  1.429   1.473   1.504   1.521   1.554   1.584   1.644   1.665
  1.713   1.786   1.816   1.825   1.902   1.970   1.999   2.029
  2.133   2.159   2.187   2.200   2.466   2.521   2.566   2.661
  2.674   2.766   2.800   2.816   2.931   3.054   3.197   3.405
  3.681   3.737   3.781   3.812   3.969   3.975   3.991   3.997
  4.006   4.016   4.063   4.066   4.104   4.129   4.240   4.247
  4.279   4.399   4.444   4.857   6.020   6.023   6.027   6.042
  6.084   6.093   6.334   6.366   6.663  23.589  23.758  23.863
 27.838  27.884  28.357  28.360  28.362  28.373  28.384  28.393
 28.538  28.541  28.550  28.551  28.576  28.579  28.601  28.606
 28.680  28.704  66.762 127.898 127.900 127.903 127.910 127.937
127.943 151.639 151.6781901.8011901.841
 --------------------------------------------------------------

          Ground-State Mulliken Net Atomic Charges

     Atom                 Charge (a.u.)
  ----------------------------------------
      1 C                    -0.393786
      2 C                    -0.199260
      3 C                    -0.065527
      4 H                     0.216602
      5 I                     0.081763
      6 F                    -0.067573
      7 I                     0.085044
      8 H                     0.161695
      9 H                     0.181042
  ----------------------------------------
  Sum of atomic charges =    -0.000000

 -----------------------------------------------------------------
                    Cartesian Multipole Moments
 -----------------------------------------------------------------
    Charge (ESU x 10^10)
                 0.0000
    Dipole Moment (Debye)
         X      -0.7485      Y       0.9244      Z      -1.2161
       Tot       1.7011
    Quadrupole Moments (Debye-Ang)
        XX     -83.5942     XY      -2.4515     YY     -74.9412
        XZ      -1.5610     YZ      -2.1893     ZZ     -79.9813
    Octopole Moments (Debye-Ang^2)
       XXX      -5.0808    XXY     -30.0261    XYY      -5.3180
       YYY     -39.5284    XXZ       1.7988    XYZ      -3.8624
       YYZ      -3.5784    XZZ      -1.1085    YZZ     -10.9698
       ZZZ       0.5534
    Hexadecapole Moments (Debye-Ang^3)
      XXXX   -1521.3991   XXXY      23.2551   XXYY    -338.1228
      XYYY      -3.9827   YYYY    -558.1608   XXXZ       9.4658
      XXYZ       3.3321   XYYZ      -7.2171   YYYZ      -0.6455
      XXZZ    -295.8867   XYZZ       4.6042   YYZZ    -127.8971
      XZZZ      12.3231   YZZZ       8.2749   ZZZZ    -190.6079
 -----------------------------------------------------------------
 Calculating analytic gradient of the SCF energy
 Gradient of SCF Energy
            1           2           3           4           5           6
    1  -0.0017610  -0.0014915   0.0073302   0.0006006  -0.0005409  -0.0033834
    2  -0.0050576   0.0049595   0.0066465  -0.0008285  -0.0005878  -0.0033338
    3  -0.0003596   0.0002438   0.0020094  -0.0002041  -0.0004856  -0.0017749
            7           8           9
    1  -0.0013473   0.0003046   0.0002887
    2  -0.0026259   0.0011172  -0.0002895
    3  -0.0011496   0.0006252   0.0010953
 Max gradient component =       7.330E-03
 RMS gradient           =       2.711E-03
 Gradient time:  CPU 12.94 s  wall 3.30 s
 Geometry Optimization Parameters
   NAtoms,    NIC,     NZ,  NCons,   NDum,   NFix, NCnnct, MaxDiis
        9      69       9       0       0       0       0       0

 Cartesian Hessian Update
 Hessian Updated using BFGS Update


** GEOMETRY OPTIMIZATION IN DELOCALIZED INTERNAL COORDINATES **
   Searching for a Minimum

   Optimization Cycle:   3

                       Coordinates (Angstroms)
     ATOM                X               Y               Z
      1  C         0.0966717911    1.8163464632   -1.1540985477
      2  C        -0.6815062444    1.4322726675    0.0900008650
      3  C         0.8087096244    1.2633048343    0.0341863939
      4  H        -1.0216052874    2.2257242903    0.7401159011
      5  I        -2.0845557912   -0.1993675278    0.1037220282
      6  F         1.5100303422    2.1400726605    0.8035259545
      7  I         1.8122698914   -0.6645070609   -0.0484188241
      8  H         0.0172253302    1.1969681563   -2.0357239055
      9  H         0.2193453429    2.8781833551   -1.3407853942
   Point Group: c1    Number of degrees of freedom:    21


   Energy is -14055.016684364

 Hessian Updated using BFGS Update

 21 Hessian modes will be used to form the next step
  Hessian Eigenvalues:
     0.016427    0.020977    0.023284    0.030452    0.033193    0.046943
     0.076638    0.086751    0.090151    0.102811    0.108632    0.110995
     0.122502    0.140767    0.260603    0.270661    0.302938    0.348126
     0.348220    0.351122    0.542189

 Minimum Search - Taking Simple RFO Step
 Searching for Lamda that Minimizes Along All modes
 Value Taken    Lamda =  -0.00039068
 Step Taken.  Stepsize is  0.068529

                             Maximum     Tolerance    Cnvgd?
         Gradient           0.003698      0.000300      NO
         Displacement       0.030429      0.001200      NO
         Energy change     -0.001750      0.000001      NO


 New Cartesian Coordinates Obtained by Inverse Iteration

 Displacement from previous Coordinates is:  0.058713
 ----------------------------------------------------------------
             Standard Nuclear Orientation (Angstroms)
    I     Atom           X                Y                Z
 ----------------------------------------------------------------
    1      C       0.0980237839     1.8192895534    -1.1546783793
    2      C      -0.6823475393     1.4239968687     0.0861719561
    3      C       0.7987737830     1.2548599623     0.0318505870
    4      H      -1.0180895991     2.2173556258     0.7407057550
    5      I      -2.0924768147    -0.1928033564     0.1078529615
    6      F       1.5111786947     2.1374799949     0.7951815652
    7      I       1.8224237556    -0.6558497517    -0.0375759375
    8      H       0.0139199857     1.2027994521    -2.0393921132
    9      H       0.2251789494     2.8818694896    -1.3375919237
 ----------------------------------------------------------------
 Molecular Point Group                 C1    NOp =  1
 Largest Abelian Subgroup              C1    NOp =  1
 Nuclear Repulsion Energy =  1038.7461884750 hartrees
 There are       68 alpha and       68 beta electrons
 Applying Cartesian multipole field
    Component          Value
    ---------          -----
     (2,0,0)        1.00000E-11
     (0,2,0)        2.00000E-11
     (0,0,2)       -3.00000E-11
 Nucleus-field energy     =     0.0000000221 hartrees
 Requested basis set is 6-311++G(d,p)
 There are 87 shells and 233 basis functions
 A cutoff of  1.0D-11 yielded   3063 shell pairs
 There are     22805 function pairs (     25554 Cartesian)
 Smallest overlap matrix eigenvalue = 5.64E-05
 Guess MOs from SCF MO coefficient file

 -----------------------------------------------------------------------
  General SCF calculation program by
  Eric Jon Sundstrom, Paul Horn, Yuezhi Mao, Dmitri Zuev, Alec White,
  David Stuck, Shaama M.S., Shane Yost, Joonho Lee, David Small,
  Daniel Levine, Susi Lehtola, Hugh Burton, Evgeny Epifanovsky
 -----------------------------------------------------------------------
 Exchange:     0.2000 Hartree-Fock + 0.0800 Slater + 0.7200 B88
 Correlation:  0.1900 VWN1RPA + 0.8100 LYP
 Using SG-1 standard quadrature grid
 using 4 threads for integral computing
 -------------------------------------------------------
 OpenMP Integral computing Module                
 Release: version 2.0, May 2017, Q-Chem Inc. Pleasanton 
 -------------------------------------------------------
 -------------------------------------------------------
 OpenMP BLAS3 based DFT computing Module                
 Release: version 1.0, May 2013, Q-Chem Inc. Pittsburgh 
 -------------------------------------------------------
 A restricted SCF calculation will be
 performed using DIIS
 SCF converges when DIIS error is below 1.0e-08
 ---------------------------------------
  Cycle       Energy         DIIS error
 ---------------------------------------
    1  -14055.0166909659      1.74e-04  
    2  -14055.0168938230      5.96e-05  
    3  -14055.0168781480      7.87e-05  
    4  -14055.0169138274      1.21e-05  
    5  -14055.0169148594      3.25e-06  
    6  -14055.0169149203      1.25e-06  
    7  -14055.0169149308      2.54e-07  
    8  -14055.0169149310      1.14e-07  
    9  -14055.0169149309      2.43e-08  
   10  -14055.0169149313      7.41e-09  Convergence criterion met
 ---------------------------------------
 SCF time:   CPU 41.27s  wall 10.00s 
 SCF   energy in the final basis set =   -14055.0169149313
 Total energy in the final basis set =   -14055.0169149313

 --------------------------------------------------------------

                    Orbital Energies (a.u.)
 --------------------------------------------------------------

 Alpha MOs
 -- Occupied --
***************-176.310-176.309-165.713-165.713-165.711-165.711
*******-165.711 -35.806 -35.806 -31.299 -31.299 -31.293 -31.293
-31.293 -31.293 -24.708 -22.950 -22.950 -22.948 -22.948 -22.948
-22.948 -22.944 -22.944 -22.944 -22.944 -10.327 -10.256 -10.221
 -6.355  -6.355  -4.768  -4.768  -4.753  -4.753  -4.753  -4.752
 -2.033  -2.033  -2.029  -2.029  -2.029  -2.028  -2.016  -2.016
 -2.016  -2.016  -1.246  -0.914  -0.697  -0.686  -0.634  -0.594
 -0.553  -0.509  -0.482  -0.448  -0.422  -0.389  -0.350  -0.336
 -0.289  -0.273  -0.270  -0.266
 -- Virtual --
 -0.083  -0.045  -0.005   0.011   0.022   0.032   0.054   0.062
  0.069   0.079   0.084   0.087   0.108   0.113   0.124   0.127
  0.135   0.149   0.158   0.185   0.194   0.207   0.210   0.222
  0.229   0.235   0.253   0.259   0.273   0.287   0.304   0.314
  0.354   0.366   0.389   0.400   0.410   0.418   0.438   0.446
  0.456   0.478   0.494   0.506   0.516   0.541   0.577   0.596
  0.599   0.604   0.635   0.639   0.662   0.688   0.708   0.730
  0.748   0.759   0.799   0.931   1.004   1.191   1.223   1.262
  1.300   1.321   1.340   1.344   1.360   1.373   1.392   1.409
  1.430   1.475   1.504   1.521   1.554   1.584   1.646   1.667
  1.715   1.784   1.817   1.829   1.902   1.973   1.999   2.029
  2.135   2.160   2.188   2.198   2.464   2.521   2.565   2.661
  2.675   2.762   2.804   2.820   2.930   3.056   3.201   3.409
  3.677   3.733   3.780   3.814   3.968   3.976   3.989   3.996
  4.005   4.014   4.063   4.067   4.104   4.129   4.239   4.246
  4.280   4.403   4.446   4.855   6.021   6.024   6.027   6.041
  6.085   6.094   6.336   6.368   6.659  23.590  23.767  23.863
 27.840  27.884  28.357  28.360  28.363  28.372  28.384  28.393
 28.537  28.541  28.550  28.551  28.576  28.579  28.601  28.606
 28.680  28.705  66.764 127.898 127.900 127.903 127.909 127.937
127.943 151.641 151.6781901.8031901.841
 --------------------------------------------------------------

          Ground-State Mulliken Net Atomic Charges

     Atom                 Charge (a.u.)
  ----------------------------------------
      1 C                    -0.390324
      2 C                    -0.198405
      3 C                    -0.069995
      4 H                     0.215158
      5 I                     0.084699
      6 F                    -0.070831
      7 I                     0.086744
      8 H                     0.160727
      9 H                     0.182229
  ----------------------------------------
  Sum of atomic charges =     0.000000

 -----------------------------------------------------------------
                    Cartesian Multipole Moments
 -----------------------------------------------------------------
    Charge (ESU x 10^10)
                -0.0000
    Dipole Moment (Debye)
         X      -0.7875      Y       0.8840      Z      -1.2144
       Tot       1.6960
    Quadrupole Moments (Debye-Ang)
        XX     -83.4556     XY      -2.5256     YY     -75.0963
        XZ      -1.5846     YZ      -2.2619     ZZ     -79.9650
    Octopole Moments (Debye-Ang^2)
       XXX      -5.2735    XXY     -30.7486    XYY      -5.4077
       YYY     -40.5971    XXZ       1.5288    XYZ      -3.9325
       YYZ      -3.9727    XZZ      -1.1702    YZZ     -11.3300
       ZZZ      -0.5267
    Hexadecapole Moments (Debye-Ang^3)
      XXXX   -1529.8053   XXXY      23.0489   XXYY    -339.6563
      XYYY      -3.5872   YYYY    -555.3106   XXXZ       8.6345
      XXYZ       3.3470   XYYZ      -7.4353   YYYZ      -0.0596
      XXZZ    -297.6465   XYZZ       4.7513   YYZZ    -127.1966
      XZZZ      11.6107   YZZZ       9.3522   ZZZZ    -190.2539
 -----------------------------------------------------------------
 Calculating analytic gradient of the SCF energy
 Gradient of SCF Energy
            1           2           3           4           5           6
    1  -0.0000804   0.0015588  -0.0003872   0.0004173  -0.0002902  -0.0007486
    2  -0.0025836   0.0012767   0.0037071  -0.0003256   0.0001064  -0.0020063
    3   0.0018427  -0.0016043   0.0014103   0.0002015  -0.0000535  -0.0017297
            7           8           9
    1  -0.0009108   0.0000147   0.0004264
    2  -0.0010083   0.0005606   0.0002730
    3  -0.0007323   0.0001835   0.0004819
 Max gradient component =       3.707E-03
 RMS gradient           =       1.274E-03
 Gradient time:  CPU 12.89 s  wall 3.29 s
 Geometry Optimization Parameters
   NAtoms,    NIC,     NZ,  NCons,   NDum,   NFix, NCnnct, MaxDiis
        9      69       9       0       0       0       0       0

 Cartesian Hessian Update
 Hessian Updated using BFGS Update


** GEOMETRY OPTIMIZATION IN DELOCALIZED INTERNAL COORDINATES **
   Searching for a Minimum

   Optimization Cycle:   4

                       Coordinates (Angstroms)
     ATOM                X               Y               Z
      1  C         0.0980237839    1.8192895534   -1.1546783793
      2  C        -0.6823475393    1.4239968687    0.0861719561
      3  C         0.7987737830    1.2548599623    0.0318505870
      4  H        -1.0180895991    2.2173556258    0.7407057550
      5  I        -2.0924768147   -0.1928033564    0.1078529615
      6  F         1.5111786947    2.1374799949    0.7951815652
      7  I         1.8224237556   -0.6558497517   -0.0375759375
      8  H         0.0139199857    1.2027994521   -2.0393921132
      9  H         0.2251789494    2.8818694896   -1.3375919237
   Point Group: c1    Number of degrees of freedom:    21


   Energy is -14055.016914931

 Hessian Updated using BFGS Update

 21 Hessian modes will be used to form the next step
  Hessian Eigenvalues:
     0.016483    0.020830    0.023483    0.030137    0.035027    0.047149
     0.064735    0.087219    0.090111    0.099047    0.107988    0.111415
     0.123222    0.140931    0.258210    0.267558    0.316453    0.347419
     0.348139    0.351419    0.505136

 Minimum Search - Taking Simple RFO Step
 Searching for Lamda that Minimizes Along All modes
 Value Taken    Lamda =  -0.00010034
 Step Taken.  Stepsize is  0.040797

                             Maximum     Tolerance    Cnvgd?
         Gradient           0.001891      0.000300      NO
         Displacement       0.020543      0.001200      NO
         Energy change     -0.000231      0.000001      NO


 New Cartesian Coordinates Obtained by Inverse Iteration

 Displacement from previous Coordinates is:  0.040223
 ----------------------------------------------------------------
             Standard Nuclear Orientation (Angstroms)
    I     Atom           X                Y                Z
 ----------------------------------------------------------------
    1      C       0.0976627497     1.8214130499    -1.1577768733
    2      C      -0.6811353550     1.4197621755     0.0861182770
    3      C       0.7992212865     1.2496629937     0.0281446276
    4      H      -1.0146292306     2.2156690030     0.7401716493
    5      I      -2.0976002561    -0.1867923669     0.1095705705
    6      F       1.5084979507     2.1328417891     0.8016403820
    7      I       1.8327636058    -0.6529338049    -0.0313942848
    8      H       0.0078845318     1.2054446271    -2.0433645009
    9      H       0.2239197163     2.8839303721    -1.3405853763
 ----------------------------------------------------------------
 Molecular Point Group                 C1    NOp =  1
 Largest Abelian Subgroup              C1    NOp =  1
 Nuclear Repulsion Energy =  1037.2917496355 hartrees
 There are       68 alpha and       68 beta electrons
 Applying Cartesian multipole field
    Component          Value
    ---------          -----
     (2,0,0)        1.00000E-11
     (0,2,0)        2.00000E-11
     (0,0,2)       -3.00000E-11
 Nucleus-field energy     =     0.0000000221 hartrees
 Requested basis set is 6-311++G(d,p)
 There are 87 shells and 233 basis functions
 A cutoff of  1.0D-11 yielded   3062 shell pairs
 There are     22800 function pairs (     25549 Cartesian)
 Smallest overlap matrix eigenvalue = 5.63E-05
 Guess MOs from SCF MO coefficient file

 -----------------------------------------------------------------------
  General SCF calculation program by
  Eric Jon Sundstrom, Paul Horn, Yuezhi Mao, Dmitri Zuev, Alec White,
  David Stuck, Shaama M.S., Shane Yost, Joonho Lee, David Small,
  Daniel Levine, Susi Lehtola, Hugh Burton, Evgeny Epifanovsky
 -----------------------------------------------------------------------
 Exchange:     0.2000 Hartree-Fock + 0.0800 Slater + 0.7200 B88
 Correlation:  0.1900 VWN1RPA + 0.8100 LYP
 Using SG-1 standard quadrature grid
 using 4 threads for integral computing
 -------------------------------------------------------
 OpenMP Integral computing Module                
 Release: version 2.0, May 2017, Q-Chem Inc. Pleasanton 
 -------------------------------------------------------
 -------------------------------------------------------
 OpenMP BLAS3 based DFT computing Module                
 Release: version 1.0, May 2013, Q-Chem Inc. Pittsburgh 
 -------------------------------------------------------
 A restricted SCF calculation will be
 performed using DIIS
 SCF converges when DIIS error is below 1.0e-08
 ---------------------------------------
  Cycle       Energy         DIIS error
 ---------------------------------------
    1  -14055.0168878479      1.00e-04  
    2  -14055.0169658309      2.51e-05  
    3  -14055.0169665977      2.40e-05  
    4  -14055.0169694946      5.04e-06  
    5  -14055.0169696244      1.62e-06  
    6  -14055.0169696414      4.26e-07  
    7  -14055.0169696421      1.48e-07  
    8  -14055.0169696426      5.05e-08  
    9  -14055.0169696425      2.03e-08  
   10  -14055.0169696424      3.94e-09  Convergence criterion met
 ---------------------------------------
 SCF time:   CPU 41.24s  wall 11.00s 
 SCF   energy in the final basis set =   -14055.0169696424
 Total energy in the final basis set =   -14055.0169696424

 --------------------------------------------------------------

                    Orbital Energies (a.u.)
 --------------------------------------------------------------

 Alpha MOs
 -- Occupied --
***************-176.310-176.310-165.714-165.713-165.711-165.711
*******-165.711 -35.806 -35.806 -31.300 -31.299 -31.293 -31.293
-31.293 -31.293 -24.706 -22.950 -22.950 -22.949 -22.948 -22.948
-22.948 -22.944 -22.944 -22.944 -22.944 -10.327 -10.256 -10.221
 -6.356  -6.355  -4.768  -4.768  -4.753  -4.753  -4.753  -4.753
 -2.034  -2.034  -2.029  -2.029  -2.029  -2.029  -2.016  -2.016
 -2.016  -2.016  -1.244  -0.913  -0.698  -0.687  -0.634  -0.593
 -0.553  -0.508  -0.481  -0.447  -0.421  -0.390  -0.350  -0.336
 -0.289  -0.273  -0.270  -0.266
 -- Virtual --
 -0.083  -0.044  -0.005   0.011   0.023   0.032   0.053   0.062
  0.068   0.079   0.084   0.088   0.107   0.113   0.124   0.127
  0.135   0.149   0.158   0.184   0.193   0.206   0.210   0.221
  0.228   0.235   0.252   0.259   0.273   0.288   0.303   0.314
  0.354   0.367   0.389   0.401   0.409   0.419   0.438   0.446
  0.457   0.479   0.495   0.506   0.516   0.540   0.576   0.596
  0.598   0.603   0.635   0.639   0.662   0.689   0.706   0.729
  0.748   0.759   0.798   0.932   1.004   1.192   1.224   1.260
  1.299   1.321   1.340   1.344   1.360   1.374   1.392   1.409
  1.430   1.474   1.504   1.521   1.552   1.582   1.645   1.668
  1.716   1.781   1.814   1.831   1.900   1.973   2.000   2.027
  2.135   2.159   2.187   2.197   2.462   2.520   2.564   2.661
  2.675   2.759   2.803   2.819   2.927   3.053   3.198   3.407
  3.673   3.730   3.779   3.814   3.968   3.976   3.987   3.996
  4.004   4.012   4.063   4.067   4.104   4.128   4.238   4.245
  4.280   4.404   4.446   4.850   6.021   6.024   6.027   6.040
  6.085   6.094   6.338   6.368   6.654  23.586  23.765  23.859
 27.840  27.884  28.358  28.360  28.363  28.372  28.383  28.393
 28.537  28.541  28.549  28.550  28.576  28.579  28.601  28.606
 28.680  28.705  66.766 127.898 127.900 127.903 127.908 127.937
127.943 151.641 151.6781901.8031901.841
 --------------------------------------------------------------

          Ground-State Mulliken Net Atomic Charges

     Atom                 Charge (a.u.)
  ----------------------------------------
      1 C                    -0.386383
      2 C                    -0.200837
      3 C                    -0.070694
      4 H                     0.214549
      5 I                     0.085617
      6 F                    -0.072967
      7 I                     0.088489
      8 H                     0.159725
      9 H                     0.182499
  ----------------------------------------
  Sum of atomic charges =     0.000000

 -----------------------------------------------------------------
                    Cartesian Multipole Moments
 -----------------------------------------------------------------
    Charge (ESU x 10^10)
                 0.0000
    Dipole Moment (Debye)
         X      -0.7936      Y       0.8611      Z      -1.2294
       Tot       1.6978
    Quadrupole Moments (Debye-Ang)
        XX     -83.3753     XY      -2.5847     YY     -75.1660
        XZ      -1.5855     YZ      -2.3360     ZZ     -79.9729
    Octopole Moments (Debye-Ang^2)
       XXX      -5.6800    XXY     -31.1512    XYY      -5.5432
       YYY     -41.1771    XXZ       1.3643    XYZ      -3.9917
       YYZ      -4.2647    XZZ      -1.3626    YZZ     -11.5597
       ZZZ      -1.2316
    Hexadecapole Moments (Debye-Ang^3)
      XXXX   -1537.8122   XXXY      23.9119   XXYY    -341.0123
      XYYY      -2.5439   YYYY    -553.5346   XXXZ       7.9382
      XXYZ       3.2569   XYYZ      -7.6136   YYYZ      -0.0688
      XXZZ    -299.3929   XYZZ       5.0994   YYZZ    -126.9611
      XZZZ      10.9452   YZZZ       9.6352   ZZZZ    -190.8450
 -----------------------------------------------------------------
 Calculating analytic gradient of the SCF energy
 Gradient of SCF Energy
            1           2           3           4           5           6
    1   0.0001335   0.0012736  -0.0008299  -0.0000422  -0.0002786   0.0002723
    2  -0.0005542  -0.0001481   0.0011667   0.0002730   0.0003775  -0.0010569
    3   0.0004675  -0.0005284   0.0001059   0.0002238   0.0001211  -0.0000079
            7           8           9
    1  -0.0005147  -0.0003458   0.0003318
    2  -0.0006082   0.0003068   0.0002432
    3  -0.0002551  -0.0002526   0.0001258
 Max gradient component =       1.274E-03
 RMS gradient           =       5.179E-04
 Gradient time:  CPU 12.86 s  wall 3.28 s
 Geometry Optimization Parameters
   NAtoms,    NIC,     NZ,  NCons,   NDum,   NFix, NCnnct, MaxDiis
        9      69       9       0       0       0       0       0

 Cartesian Hessian Update
 Hessian Updated using BFGS Update


** GEOMETRY OPTIMIZATION IN DELOCALIZED INTERNAL COORDINATES **
   Searching for a Minimum

   Optimization Cycle:   5

                       Coordinates (Angstroms)
     ATOM                X               Y               Z
      1  C         0.0976627497    1.8214130499   -1.1577768733
      2  C        -0.6811353550    1.4197621755    0.0861182770
      3  C         0.7992212865    1.2496629937    0.0281446276
      4  H        -1.0146292306    2.2156690030    0.7401716493
      5  I        -2.0976002561   -0.1867923669    0.1095705705
      6  F         1.5084979507    2.1328417891    0.8016403820
      7  I         1.8327636058   -0.6529338049   -0.0313942848
      8  H         0.0078845318    1.2054446271   -2.0433645009
      9  H         0.2239197163    2.8839303721   -1.3405853763
   Point Group: c1    Number of degrees of freedom:    21


   Energy is -14055.016969642

 Hessian Updated using BFGS Update

 21 Hessian modes will be used to form the next step
  Hessian Eigenvalues:
     0.017045    0.021325    0.023260    0.028916    0.034209    0.048088
     0.063635    0.087379    0.090162    0.097861    0.107123    0.111430
     0.125711    0.140724    0.262239    0.264655    0.292708    0.347845
     0.348299    0.354061    0.495396

 Minimum Search - Taking Simple RFO Step
 Searching for Lamda that Minimizes Along All modes
 Value Taken    Lamda =  -0.00001571
 Step Taken.  Stepsize is  0.019606

                             Maximum     Tolerance    Cnvgd?
         Gradient           0.000798      0.000300      NO
         Displacement       0.007498      0.001200      NO
         Energy change     -0.000055      0.000001      NO


 New Cartesian Coordinates Obtained by Inverse Iteration

 Displacement from previous Coordinates is:  0.018322
 ----------------------------------------------------------------
             Standard Nuclear Orientation (Angstroms)
    I     Atom           X                Y                Z
 ----------------------------------------------------------------
    1      C       0.0967382881     1.8212568132    -1.1575076465
    2      C      -0.6822331492     1.4187961044     0.0873134934
    3      C       0.7992539379     1.2478865790     0.0278709826
    4      H      -1.0123314482     2.2142302529     0.7433067201
    5      I      -2.1018579541    -0.1835301893     0.1063850422
    6      F       1.5081826719     2.1346894221     0.7996163366
    7      I       1.8362774758    -0.6514565791    -0.0311924614
    8      H       0.0094907386     1.2037931191    -2.0422008819
    9      H       0.2230644383     2.8833323162    -1.3410671140
 ----------------------------------------------------------------
 Molecular Point Group                 C1    NOp =  1
 Largest Abelian Subgroup              C1    NOp =  1
 Nuclear Repulsion Energy =  1036.5172893594 hartrees
 There are       68 alpha and       68 beta electrons
 Applying Cartesian multipole field
    Component          Value
    ---------          -----
     (2,0,0)        1.00000E-11
     (0,2,0)        2.00000E-11
     (0,0,2)       -3.00000E-11
 Nucleus-field energy     =     0.0000000222 hartrees
 Requested basis set is 6-311++G(d,p)
 There are 87 shells and 233 basis functions
 A cutoff of  1.0D-11 yielded   3060 shell pairs
 There are     22794 function pairs (     25543 Cartesian)
 Smallest overlap matrix eigenvalue = 5.64E-05
 Guess MOs from SCF MO coefficient file

 -----------------------------------------------------------------------
  General SCF calculation program by
  Eric Jon Sundstrom, Paul Horn, Yuezhi Mao, Dmitri Zuev, Alec White,
  David Stuck, Shaama M.S., Shane Yost, Joonho Lee, David Small,
  Daniel Levine, Susi Lehtola, Hugh Burton, Evgeny Epifanovsky
 -----------------------------------------------------------------------
 Exchange:     0.2000 Hartree-Fock + 0.0800 Slater + 0.7200 B88
 Correlation:  0.1900 VWN1RPA + 0.8100 LYP
 Using SG-1 standard quadrature grid
 using 4 threads for integral computing
 -------------------------------------------------------
 OpenMP Integral computing Module                
 Release: version 2.0, May 2017, Q-Chem Inc. Pleasanton 
 -------------------------------------------------------
 -------------------------------------------------------
 OpenMP BLAS3 based DFT computing Module                
 Release: version 1.0, May 2013, Q-Chem Inc. Pittsburgh 
 -------------------------------------------------------
 A restricted SCF calculation will be
 performed using DIIS
 SCF converges when DIIS error is below 1.0e-08
 ---------------------------------------
  Cycle       Energy         DIIS error
 ---------------------------------------
    1  -14055.0169669265      3.67e-05  
    2  -14055.0169785058      7.59e-06  
    3  -14055.0169786121      7.01e-06  
    4  -14055.0169788609      1.99e-06  
    5  -14055.0169788833      6.43e-07  
    6  -14055.0169788868      2.34e-07  
    7  -14055.0169788867      6.29e-08  
    8  -14055.0169788868      1.66e-08  
    9  -14055.0169788870      3.33e-09  Convergence criterion met
 ---------------------------------------
 SCF time:   CPU 37.12s  wall 10.00s 
 SCF   energy in the final basis set =   -14055.0169788870
 Total energy in the final basis set =   -14055.0169788870

 --------------------------------------------------------------

                    Orbital Energies (a.u.)
 --------------------------------------------------------------

 Alpha MOs
 -- Occupied --
***************-176.310-176.310-165.714-165.713-165.712-165.712
*******-165.711 -35.806 -35.806 -31.300 -31.299 -31.294 -31.293
-31.293 -31.293 -24.706 -22.950 -22.950 -22.949 -22.949 -22.948
-22.948 -22.944 -22.944 -22.944 -22.944 -10.327 -10.256 -10.221
 -6.356  -6.355  -4.768  -4.768  -4.753  -4.753  -4.753  -4.753
 -2.034  -2.034  -2.029  -2.029  -2.029  -2.029  -2.016  -2.016
 -2.016  -2.016  -1.243  -0.912  -0.698  -0.687  -0.634  -0.592
 -0.553  -0.507  -0.481  -0.447  -0.421  -0.390  -0.350  -0.336
 -0.289  -0.273  -0.270  -0.267
 -- Virtual --
 -0.082  -0.045  -0.005   0.011   0.023   0.032   0.053   0.062
  0.068   0.079   0.084   0.087   0.107   0.113   0.124   0.127
  0.135   0.149   0.158   0.184   0.193   0.206   0.210   0.221
  0.227   0.235   0.252   0.259   0.273   0.288   0.303   0.314
  0.355   0.367   0.389   0.401   0.409   0.419   0.437   0.446
  0.457   0.479   0.495   0.506   0.516   0.540   0.576   0.596
  0.598   0.603   0.635   0.639   0.663   0.689   0.706   0.729
  0.748   0.760   0.798   0.932   1.004   1.193   1.223   1.260
  1.299   1.321   1.340   1.344   1.360   1.374   1.392   1.409
  1.431   1.474   1.504   1.521   1.552   1.583   1.645   1.667
  1.715   1.781   1.814   1.830   1.899   1.973   2.000   2.026
  2.135   2.158   2.187   2.197   2.462   2.520   2.564   2.660
  2.675   2.760   2.802   2.819   2.926   3.053   3.197   3.406
  3.673   3.730   3.779   3.815   3.968   3.976   3.986   3.995
  4.003   4.011   4.063   4.067   4.105   4.128   4.238   4.245
  4.280   4.405   4.446   4.849   6.021   6.024   6.027   6.040
  6.085   6.094   6.338   6.369   6.652  23.585  23.763  23.858
 27.840  27.884  28.358  28.360  28.363  28.371  28.383  28.393
 28.537  28.541  28.549  28.550  28.576  28.579  28.601  28.606
 28.680  28.705  66.766 127.898 127.900 127.903 127.908 127.937
127.944 151.641 151.6781901.8031901.841
 --------------------------------------------------------------

          Ground-State Mulliken Net Atomic Charges

     Atom                 Charge (a.u.)
  ----------------------------------------
      1 C                    -0.385708
      2 C                    -0.200231
      3 C                    -0.072224
      4 H                     0.214422
      5 I                     0.085886
      6 F                    -0.073638
      7 I                     0.089277
      8 H                     0.159519
      9 H                     0.182696
  ----------------------------------------
  Sum of atomic charges =    -0.000000

 -----------------------------------------------------------------
                    Cartesian Multipole Moments
 -----------------------------------------------------------------
    Charge (ESU x 10^10)
                -0.0000
    Dipole Moment (Debye)
         X      -0.7910      Y       0.8473      Z      -1.2280
       Tot       1.6887
    Quadrupole Moments (Debye-Ang)
        XX     -83.3452     XY      -2.6036     YY     -75.2125
        XZ      -1.5884     YZ      -2.3277     ZZ     -79.9710
    Octopole Moments (Debye-Ang^2)
       XXX      -5.5951    XXY     -31.3718    XYY      -5.5130
       YYY     -41.6196    XXZ       1.4258    XYZ      -4.0255
       YYZ      -4.1901    XZZ      -1.3166    YZZ     -11.6912
       ZZZ      -0.9482
    Hexadecapole Moments (Debye-Ang^3)
      XXXX   -1542.2927   XXXY      24.3294   XXYY    -341.8785
      XYYY      -2.1695   YYYY    -553.2764   XXXZ       7.5218
      XXYZ       3.2838   XYYZ      -7.7707   YYYZ      -0.1613
      XXZZ    -300.2320   XYZZ       5.2566   YYZZ    -126.8140
      XZZZ      10.3928   YZZZ       9.5937   ZZZZ    -190.6515
 -----------------------------------------------------------------
 Calculating analytic gradient of the SCF energy
 Gradient of SCF Energy
            1           2           3           4           5           6
    1   0.0000642   0.0003465  -0.0005039   0.0001059  -0.0003530   0.0005314
    2   0.0001488  -0.0000233  -0.0000034   0.0001467   0.0003984  -0.0005275
    3  -0.0001547   0.0000397   0.0001527   0.0002170   0.0000692   0.0000235
            7           8           9
    1  -0.0003998  -0.0000239   0.0002326
    2  -0.0004828   0.0002410   0.0001022
    3  -0.0002844  -0.0001583   0.0000954
 Max gradient component =       5.314E-04
 RMS gradient           =       2.728E-04
 Gradient time:  CPU 12.95 s  wall 3.30 s
 Geometry Optimization Parameters
   NAtoms,    NIC,     NZ,  NCons,   NDum,   NFix, NCnnct, MaxDiis
        9      69       9       0       0       0       0       0

 Cartesian Hessian Update
 Hessian Updated using BFGS Update


** GEOMETRY OPTIMIZATION IN DELOCALIZED INTERNAL COORDINATES **
   Searching for a Minimum

   Optimization Cycle:   6

                       Coordinates (Angstroms)
     ATOM                X               Y               Z
      1  C         0.0967382881    1.8212568132   -1.1575076465
      2  C        -0.6822331492    1.4187961044    0.0873134934
      3  C         0.7992539379    1.2478865790    0.0278709826
      4  H        -1.0123314482    2.2142302529    0.7433067201
      5  I        -2.1018579541   -0.1835301893    0.1063850422
      6  F         1.5081826719    2.1346894221    0.7996163366
      7  I         1.8362774758   -0.6514565791   -0.0311924614
      8  H         0.0094907386    1.2037931191   -2.0422008819
      9  H         0.2230644383    2.8833323162   -1.3410671140
   Point Group: c1    Number of degrees of freedom:    21


   Energy is -14055.016978887

 Hessian Updated using BFGS Update

 21 Hessian modes will be used to form the next step
  Hessian Eigenvalues:
     0.017232    0.020231    0.023103    0.026452    0.033376    0.049265
     0.066918    0.086915    0.090339    0.094920    0.103283    0.111412
     0.118692    0.136317    0.262534    0.272813    0.297641    0.348101
     0.348362    0.349511    0.502718

 Minimum Search - Taking Simple RFO Step
 Searching for Lamda that Minimizes Along All modes
 Value Taken    Lamda =  -0.00000467
 Step Taken.  Stepsize is  0.012269

                             Maximum     Tolerance    Cnvgd?
         Gradient           0.000364      0.000300      NO
         Displacement       0.004404      0.001200      NO
         Energy change     -0.000009      0.000001      NO


 New Cartesian Coordinates Obtained by Inverse Iteration

 Displacement from previous Coordinates is:  0.013401
 ----------------------------------------------------------------
             Standard Nuclear Orientation (Angstroms)
    I     Atom           X                Y                Z
 ----------------------------------------------------------------
    1      C       0.0964386594     1.8206576789    -1.1570083387
    2      C      -0.6821886990     1.4183691819     0.0878389106
    3      C       0.7999416134     1.2471189370     0.0275310991
    4      H      -1.0101589842     2.2138657316     0.7445151463
    5      I      -2.1034910034    -0.1814008162     0.1032104058
    6      F       1.5065462917     2.1359787258     0.7995531392
    7      I       1.8387257789    -0.6502320055    -0.0312918278
    8      H       0.0069744733     1.2022562383    -2.0406594272
    9      H       0.2237968691     2.8823841669    -1.3411646361
 ----------------------------------------------------------------
 Molecular Point Group                 C1    NOp =  1
 Largest Abelian Subgroup              C1    NOp =  1
 Nuclear Repulsion Energy =  1036.2230820024 hartrees
 There are       68 alpha and       68 beta electrons
 Applying Cartesian multipole field
    Component          Value
    ---------          -----
     (2,0,0)        1.00000E-11
     (0,2,0)        2.00000E-11
     (0,0,2)       -3.00000E-11
 Nucleus-field energy     =     0.0000000222 hartrees
 Requested basis set is 6-311++G(d,p)
 There are 87 shells and 233 basis functions
 A cutoff of  1.0D-11 yielded   3061 shell pairs
 There are     22797 function pairs (     25546 Cartesian)
 Smallest overlap matrix eigenvalue = 5.64E-05
 Guess MOs from SCF MO coefficient file

 -----------------------------------------------------------------------
  General SCF calculation program by
  Eric Jon Sundstrom, Paul Horn, Yuezhi Mao, Dmitri Zuev, Alec White,
  David Stuck, Shaama M.S., Shane Yost, Joonho Lee, David Small,
  Daniel Levine, Susi Lehtola, Hugh Burton, Evgeny Epifanovsky
 -----------------------------------------------------------------------
 Exchange:     0.2000 Hartree-Fock + 0.0800 Slater + 0.7200 B88
 Correlation:  0.1900 VWN1RPA + 0.8100 LYP
 Using SG-1 standard quadrature grid
 using 4 threads for integral computing
 -------------------------------------------------------
 OpenMP Integral computing Module                
 Release: version 2.0, May 2017, Q-Chem Inc. Pleasanton 
 -------------------------------------------------------
 -------------------------------------------------------
 OpenMP BLAS3 based DFT computing Module                
 Release: version 1.0, May 2013, Q-Chem Inc. Pittsburgh 
 -------------------------------------------------------
 A restricted SCF calculation will be
 performed using DIIS
 SCF converges when DIIS error is below 1.0e-08
 ---------------------------------------
  Cycle       Energy         DIIS error
 ---------------------------------------
    1  -14055.0169757053      2.45e-05  
    2  -14055.0169815731      4.73e-06  
    3  -14055.0169815630      5.51e-06  
    4  -14055.0169817256      1.62e-06  
    5  -14055.0169817403      4.02e-07  
    6  -14055.0169817413      1.61e-07  
    7  -14055.0169817415      3.00e-08  
    8  -14055.0169817412      1.10e-08  
    9  -14055.0169817415      1.83e-09  Convergence criterion met
 ---------------------------------------
 SCF time:   CPU 37.26s  wall 10.00s 
 SCF   energy in the final basis set =   -14055.0169817415
 Total energy in the final basis set =   -14055.0169817415

 --------------------------------------------------------------

                    Orbital Energies (a.u.)
 --------------------------------------------------------------

 Alpha MOs
 -- Occupied --
***************-176.310-176.310-165.714-165.713-165.712-165.712
*******-165.711 -35.807 -35.806 -31.300 -31.299 -31.294 -31.293
-31.293 -31.293 -24.706 -22.950 -22.950 -22.949 -22.949 -22.948
-22.948 -22.944 -22.944 -22.944 -22.944 -10.327 -10.256 -10.221
 -6.356  -6.355  -4.768  -4.768  -4.753  -4.753  -4.753  -4.753
 -2.034  -2.034  -2.030  -2.029  -2.029  -2.029  -2.016  -2.016
 -2.016  -2.016  -1.243  -0.912  -0.698  -0.687  -0.634  -0.592
 -0.553  -0.507  -0.481  -0.447  -0.421  -0.390  -0.350  -0.336
 -0.289  -0.273  -0.270  -0.267
 -- Virtual --
 -0.082  -0.044  -0.005   0.011   0.022   0.032   0.053   0.062
  0.068   0.079   0.084   0.087   0.107   0.113   0.124   0.127
  0.135   0.149   0.158   0.184   0.193   0.206   0.210   0.221
  0.227   0.235   0.252   0.259   0.273   0.288   0.303   0.313
  0.355   0.367   0.389   0.401   0.409   0.419   0.437   0.446
  0.457   0.479   0.496   0.505   0.515   0.540   0.576   0.596
  0.598   0.603   0.635   0.640   0.663   0.689   0.706   0.730
  0.747   0.760   0.798   0.932   1.004   1.193   1.223   1.260
  1.299   1.321   1.340   1.344   1.360   1.374   1.392   1.409
  1.431   1.474   1.504   1.521   1.551   1.583   1.645   1.667
  1.715   1.781   1.814   1.830   1.899   1.973   2.000   2.025
  2.135   2.159   2.187   2.197   2.461   2.521   2.564   2.661
  2.676   2.760   2.802   2.819   2.926   3.053   3.197   3.406
  3.673   3.730   3.780   3.815   3.968   3.976   3.987   3.995
  4.003   4.012   4.063   4.067   4.105   4.128   4.238   4.245
  4.280   4.405   4.446   4.849   6.022   6.024   6.027   6.039
  6.085   6.094   6.338   6.369   6.651  23.585  23.763  23.859
 27.841  27.884  28.358  28.360  28.363  28.371  28.383  28.393
 28.537  28.540  28.549  28.550  28.576  28.578  28.601  28.606
 28.680  28.705  66.766 127.898 127.900 127.903 127.908 127.937
127.944 151.641 151.6781901.8031901.841
 --------------------------------------------------------------

          Ground-State Mulliken Net Atomic Charges

     Atom                 Charge (a.u.)
  ----------------------------------------
      1 C                    -0.385189
      2 C                    -0.200497
      3 C                    -0.072592
      4 H                     0.214363
      5 I                     0.086015
      6 F                    -0.074008
      7 I                     0.089746
      8 H                     0.159376
      9 H                     0.182786
  ----------------------------------------
  Sum of atomic charges =    -0.000000

 -----------------------------------------------------------------
                    Cartesian Multipole Moments
 -----------------------------------------------------------------
    Charge (ESU x 10^10)
                -0.0000
    Dipole Moment (Debye)
         X      -0.7882      Y       0.8404      Z      -1.2281
       Tot       1.6840
    Quadrupole Moments (Debye-Ang)
        XX     -83.3247     XY      -2.6060     YY     -75.2359
        XZ      -1.5821     YZ      -2.3216     ZZ     -79.9734
    Octopole Moments (Debye-Ang^2)
       XXX      -5.6420    XXY     -31.4914    XYY      -5.5082
       YYY     -41.9211    XXZ       1.4939    XYZ      -4.0393
       YYZ      -4.1108    XZZ      -1.3407    YZZ     -11.7927
       ZZZ      -0.6580
    Hexadecapole Moments (Debye-Ang^3)
      XXXX   -1544.4751   XXXY      24.6152   XXYY    -342.2605
      XYYY      -1.8679   YYYY    -553.0174   XXXZ       7.0721
      XXYZ       3.2905   XYYZ      -7.9267   YYYZ      -0.2771
      XXZZ    -300.6349   XYZZ       5.3442   YYZZ    -126.7253
      XZZZ       9.8743   YZZZ       9.4956   ZZZZ    -190.5235
 -----------------------------------------------------------------
 Calculating analytic gradient of the SCF energy
 Gradient of SCF Energy
            1           2           3           4           5           6
    1   0.0000525   0.0000444  -0.0000919   0.0002313  -0.0003621   0.0003881
    2   0.0001658   0.0000817  -0.0002718   0.0001177   0.0004061  -0.0003711
    3  -0.0001364   0.0001168  -0.0000130   0.0001117   0.0000253   0.0000927
            7           8           9
    1  -0.0004071  -0.0001038   0.0002487
    2  -0.0003822   0.0002109   0.0000429
    3  -0.0003313  -0.0000170   0.0001511
 Max gradient component =       4.071E-04
 RMS gradient           =       2.269E-04
 Gradient time:  CPU 12.91 s  wall 3.29 s
 Geometry Optimization Parameters
   NAtoms,    NIC,     NZ,  NCons,   NDum,   NFix, NCnnct, MaxDiis
        9      69       9       0       0       0       0       0

 Cartesian Hessian Update
 Hessian Updated using BFGS Update


** GEOMETRY OPTIMIZATION IN DELOCALIZED INTERNAL COORDINATES **
   Searching for a Minimum

   Optimization Cycle:   7

                       Coordinates (Angstroms)
     ATOM                X               Y               Z
      1  C         0.0964386594    1.8206576789   -1.1570083387
      2  C        -0.6821886990    1.4183691819    0.0878389106
      3  C         0.7999416134    1.2471189370    0.0275310991
      4  H        -1.0101589842    2.2138657316    0.7445151463
      5  I        -2.1034910034   -0.1814008162    0.1032104058
      6  F         1.5065462917    2.1359787258    0.7995531392
      7  I         1.8387257789   -0.6502320055   -0.0312918278
      8  H         0.0069744733    1.2022562383   -2.0406594272
      9  H         0.2237968691    2.8823841669   -1.3411646361
   Point Group: c1    Number of degrees of freedom:    21


   Energy is -14055.016981742

 Hessian Updated using BFGS Update

 21 Hessian modes will be used to form the next step
  Hessian Eigenvalues:
     0.014700    0.019364    0.022862    0.026156    0.035250    0.049404
     0.065533    0.086461    0.090497    0.092936    0.102196    0.111670
     0.114573    0.137859    0.260063    0.270014    0.299149    0.347917
     0.348306    0.354231    0.500694

 Minimum Search - Taking Simple RFO Step
 Searching for Lamda that Minimizes Along All modes
 Value Taken    Lamda =   0.00000000
 Step Taken.  Stepsize is  0.005399

                             Maximum     Tolerance    Cnvgd?
         Gradient           0.000159      0.000300     YES
         Displacement       0.002434      0.001200      NO
         Energy change     -0.000003      0.000001      NO


 New Cartesian Coordinates Obtained by Inverse Iteration

 Displacement from previous Coordinates is:  0.005847
 ----------------------------------------------------------------
             Standard Nuclear Orientation (Angstroms)
    I     Atom           X                Y                Z
 ----------------------------------------------------------------
    1      C       0.0962602659     1.8204784247    -1.1567827836
    2      C      -0.6820773329     1.4183291751     0.0880159175
    3      C       0.8001859437     1.2470159299     0.0273220737
    4      H      -1.0092654585     2.2134591102     0.7455655176
    5      I      -2.1035630060    -0.1807088704     0.1014980306
    6      F       1.5059819329     2.1366759821     0.7989198463
    7      I       1.8392077917    -0.6501955221    -0.0306659600
    8      H       0.0057992896     1.2018016417    -2.0401413068
    9      H       0.2240555726     2.8821419676    -1.3412068641
 ----------------------------------------------------------------
 Molecular Point Group                 C1    NOp =  1
 Largest Abelian Subgroup              C1    NOp =  1
 Nuclear Repulsion Energy =  1036.2158772578 hartrees
 There are       68 alpha and       68 beta electrons
 Applying Cartesian multipole field
    Component          Value
    ---------          -----
     (2,0,0)        1.00000E-11
     (0,2,0)        2.00000E-11
     (0,0,2)       -3.00000E-11
 Nucleus-field energy     =     0.0000000222 hartrees
 Requested basis set is 6-311++G(d,p)
 There are 87 shells and 233 basis functions
 A cutoff of  1.0D-11 yielded   3061 shell pairs
 There are     22797 function pairs (     25546 Cartesian)
 Smallest overlap matrix eigenvalue = 5.64E-05
 Guess MOs from SCF MO coefficient file

 -----------------------------------------------------------------------
  General SCF calculation program by
  Eric Jon Sundstrom, Paul Horn, Yuezhi Mao, Dmitri Zuev, Alec White,
  David Stuck, Shaama M.S., Shane Yost, Joonho Lee, David Small,
  Daniel Levine, Susi Lehtola, Hugh Burton, Evgeny Epifanovsky
 -----------------------------------------------------------------------
 Exchange:     0.2000 Hartree-Fock + 0.0800 Slater + 0.7200 B88
 Correlation:  0.1900 VWN1RPA + 0.8100 LYP
 Using SG-1 standard quadrature grid
 using 4 threads for integral computing
 -------------------------------------------------------
 OpenMP Integral computing Module                
 Release: version 2.0, May 2017, Q-Chem Inc. Pleasanton 
 -------------------------------------------------------
 -------------------------------------------------------
 OpenMP BLAS3 based DFT computing Module                
 Release: version 1.0, May 2013, Q-Chem Inc. Pittsburgh 
 -------------------------------------------------------
 A restricted SCF calculation will be
 performed using DIIS
 SCF converges when DIIS error is below 1.0e-08
 ---------------------------------------
  Cycle       Energy         DIIS error
 ---------------------------------------
    1  -14055.0169811275      1.03e-05  
    2  -14055.0169821269      1.95e-06  
    3  -14055.0169821174      2.54e-06  
    4  -14055.0169821550      5.96e-07  
    5  -14055.0169821569      1.73e-07  
    6  -14055.0169821572      7.23e-08  
    7  -14055.0169821574      1.46e-08  
    8  -14055.0169821576      3.00e-09  Convergence criterion met
 ---------------------------------------
 SCF time:   CPU 33.01s  wall 9.00s 
 SCF   energy in the final basis set =   -14055.0169821576
 Total energy in the final basis set =   -14055.0169821576

 --------------------------------------------------------------

                    Orbital Energies (a.u.)
 --------------------------------------------------------------

 Alpha MOs
 -- Occupied --
***************-176.310-176.310-165.714-165.713-165.712-165.712
*******-165.711 -35.807 -35.806 -31.300 -31.299 -31.294 -31.293
-31.293 -31.293 -24.706 -22.950 -22.950 -22.949 -22.949 -22.948
-22.948 -22.944 -22.944 -22.944 -22.944 -10.327 -10.256 -10.221
 -6.356  -6.355  -4.769  -4.768  -4.753  -4.753  -4.753  -4.753
 -2.034  -2.034  -2.030  -2.029  -2.029  -2.029  -2.016  -2.016
 -2.016  -2.016  -1.243  -0.912  -0.698  -0.687  -0.634  -0.592
 -0.553  -0.507  -0.481  -0.447  -0.422  -0.390  -0.350  -0.336
 -0.289  -0.273  -0.270  -0.267
 -- Virtual --
 -0.082  -0.044  -0.005   0.011   0.022   0.032   0.053   0.062
  0.068   0.079   0.084   0.087   0.107   0.113   0.124   0.127
  0.135   0.149   0.158   0.184   0.193   0.206   0.210   0.221
  0.227   0.235   0.252   0.259   0.273   0.288   0.303   0.313
  0.355   0.367   0.389   0.401   0.409   0.419   0.437   0.446
  0.457   0.479   0.496   0.505   0.515   0.540   0.576   0.596
  0.598   0.603   0.635   0.640   0.663   0.689   0.706   0.730
  0.747   0.760   0.798   0.932   1.004   1.193   1.223   1.260
  1.299   1.321   1.340   1.344   1.360   1.374   1.392   1.409
  1.431   1.474   1.504   1.522   1.551   1.583   1.645   1.667
  1.715   1.782   1.814   1.830   1.899   1.973   2.000   2.025
  2.135   2.159   2.187   2.197   2.461   2.521   2.565   2.661
  2.676   2.760   2.802   2.819   2.926   3.053   3.197   3.406
  3.673   3.730   3.780   3.815   3.968   3.976   3.987   3.995
  4.003   4.012   4.063   4.067   4.105   4.128   4.239   4.245
  4.280   4.405   4.446   4.849   6.022   6.024   6.027   6.039
  6.085   6.094   6.338   6.369   6.651  23.585  23.763  23.859
 27.841  27.884  28.358  28.360  28.363  28.371  28.383  28.393
 28.537  28.540  28.549  28.550  28.576  28.579  28.601  28.606
 28.680  28.705  66.766 127.898 127.900 127.903 127.908 127.937
127.944 151.641 151.6781901.8031901.841
 --------------------------------------------------------------

          Ground-State Mulliken Net Atomic Charges

     Atom                 Charge (a.u.)
  ----------------------------------------
      1 C                    -0.385225
      2 C                    -0.200687
      3 C                    -0.072482
      4 H                     0.214392
      5 I                     0.086106
      6 F                    -0.074039
      7 I                     0.089770
      8 H                     0.159359
      9 H                     0.182806
  ----------------------------------------
  Sum of atomic charges =    -0.000000

 -----------------------------------------------------------------
                    Cartesian Multipole Moments
 -----------------------------------------------------------------
    Charge (ESU x 10^10)
                -0.0000
    Dipole Moment (Debye)
         X      -0.7877      Y       0.8391      Z      -1.2268
       Tot       1.6821
    Quadrupole Moments (Debye-Ang)
        XX     -83.3214     XY      -2.6039     YY     -75.2423
        XZ      -1.5776     YZ      -2.3172     ZZ     -79.9717
    Octopole Moments (Debye-Ang^2)
       XXX      -5.6745    XXY     -31.5137    XYY      -5.5060
       YYY     -42.0020    XXZ       1.5201    XYZ      -4.0484
       YYZ      -4.0746    XZZ      -1.3536    YZZ     -11.8112
       ZZZ      -0.5501
    Hexadecapole Moments (Debye-Ang^3)
      XXXX   -1544.7237   XXXY      24.7632   XXYY    -342.3215
      XYYY      -1.7176   YYYY    -553.0682   XXXZ       6.7351
      XXYZ       3.3114   XYYZ      -8.0329   YYYZ      -0.2688
      XXZZ    -300.6644   XYZZ       5.3873   YYZZ    -126.6986
      XZZZ       9.4859   YZZZ       9.5109   ZZZZ    -190.4177
 -----------------------------------------------------------------
 Calculating analytic gradient of the SCF energy
 Gradient of SCF Energy
            1           2           3           4           5           6
    1   0.0000386   0.0000189   0.0000256   0.0002680  -0.0003228   0.0002626
    2   0.0000874   0.0000962  -0.0002098   0.0001249   0.0004367  -0.0003816
    3   0.0000045   0.0000218  -0.0000406   0.0001481   0.0000021   0.0000191
            7           8           9
    1  -0.0004143  -0.0001277   0.0002511
    2  -0.0004093   0.0001851   0.0000705
    3  -0.0003218   0.0000019   0.0001649
 Max gradient component =       4.367E-04
 RMS gradient           =       2.172E-04
 Gradient time:  CPU 12.89 s  wall 3.29 s
 Geometry Optimization Parameters
   NAtoms,    NIC,     NZ,  NCons,   NDum,   NFix, NCnnct, MaxDiis
        9      69       9       0       0       0       0       0

 Cartesian Hessian Update
 Hessian Updated using BFGS Update


** GEOMETRY OPTIMIZATION IN DELOCALIZED INTERNAL COORDINATES **
   Searching for a Minimum

   Optimization Cycle:   8

                       Coordinates (Angstroms)
     ATOM                X               Y               Z
      1  C         0.0962602659    1.8204784247   -1.1567827836
      2  C        -0.6820773329    1.4183291751    0.0880159175
      3  C         0.8001859437    1.2470159299    0.0273220737
      4  H        -1.0092654585    2.2134591102    0.7455655176
      5  I        -2.1035630060   -0.1807088704    0.1014980306
      6  F         1.5059819329    2.1366759821    0.7989198463
      7  I         1.8392077917   -0.6501955221   -0.0306659600
      8  H         0.0057992896    1.2018016417   -2.0401413068
      9  H         0.2240555726    2.8821419676   -1.3412068641
   Point Group: c1    Number of degrees of freedom:    21


   Energy is -14055.016982158

 Hessian Updated using BFGS Update

 21 Hessian modes will be used to form the next step
  Hessian Eigenvalues:
     0.014055    0.018966    0.022701    0.025858    0.034228    0.049413
     0.064703    0.086625    0.090694    0.092098    0.101353    0.110608
     0.118558    0.140544    0.261602    0.273737    0.289377    0.348095
     0.348318    0.352448    0.486616

 Minimum Search - Taking Simple RFO Step
 Searching for Lamda that Minimizes Along All modes
 Value Taken    Lamda =   0.00000000
 Step Taken.  Stepsize is  0.001512

                             Maximum     Tolerance    Cnvgd?
         Gradient           0.000057      0.000300     YES
         Displacement       0.000891      0.001200     YES
         Energy change     -0.000000      0.000001     YES


                       Distance Matrix (Angstroms)
             C (  1)   C (  2)   C (  3)   H (  4)   I (  5)   F (  6)
   C (  2)  1.522188
   C (  3)  1.492138  1.493364
   H (  4)  2.235073  1.082430  2.173477
   I (  5)  3.229124  2.139562  3.236612  2.710046
   F (  6)  2.431475  2.410189  1.372955  2.516985  4.345743
   I (  7)  3.226490  3.263397  2.163872  4.113010  3.972824  2.926757
   H (  8)  1.082251  2.247023  2.215288  3.132726  3.308680  3.344369
   H (  9)  1.085114  2.237522  2.208718  2.514525  4.108559  2.603689
             I (  7)   H (  8)
   H (  8)  3.290786
   H (  9)  4.099225  1.832945

 Final energy is   -14055.016982157567     


 ******************************
 **  OPTIMIZATION CONVERGED  **
 ******************************

                       Coordinates (Angstroms)
     ATOM                X               Y               Z
      1  C         0.0962602659    1.8204784247   -1.1567827836
      2  C        -0.6820773329    1.4183291751    0.0880159175
      3  C         0.8001859437    1.2470159299    0.0273220737
      4  H        -1.0092654585    2.2134591102    0.7455655176
      5  I        -2.1035630060   -0.1807088704    0.1014980306
      6  F         1.5059819329    2.1366759821    0.7989198463
      7  I         1.8392077917   -0.6501955221   -0.0306659600
      8  H         0.0057992896    1.2018016417   -2.0401413068
      9  H         0.2240555726    2.8821419676   -1.3412068641

Z-matrix Print:
$molecule
0 1
I 
C  1 2.163872
F  2 1.372955 1 109.655008
C  2 1.492138 1 122.834744 3 141.800447 0
H  4 1.082251 2 117.869276 1 7.510633 0
H  4 1.085114 2 117.086176 1 -137.305552 0
C  2 1.493364 1 125.328767 3 -142.259844 0
H  7 1.082430 2 114.140917 1 139.839505 0
I  7 2.139562 2 125.027103 1 -0.960672 0
$end


 --------------------------------------------------------------

                    Orbital Energies (a.u.)
 --------------------------------------------------------------

 Alpha MOs
 -- Occupied --
***************-176.310-176.310-165.714-165.713-165.712-165.712
*******-165.711 -35.807 -35.806 -31.300 -31.299 -31.294 -31.293
-31.293 -31.293 -24.706 -22.950 -22.950 -22.949 -22.949 -22.948
-22.948 -22.944 -22.944 -22.944 -22.944 -10.327 -10.256 -10.221
 -6.356  -6.355  -4.769  -4.768  -4.753  -4.753  -4.753  -4.753
 -2.034  -2.034  -2.030  -2.029  -2.029  -2.029  -2.016  -2.016
 -2.016  -2.016  -1.243  -0.912  -0.698  -0.687  -0.634  -0.592
 -0.553  -0.507  -0.481  -0.447  -0.422  -0.390  -0.350  -0.336
 -0.289  -0.273  -0.270  -0.267
 -- Virtual --
 -0.082  -0.044  -0.005   0.011   0.022   0.032   0.053   0.062
  0.068   0.079   0.084   0.087   0.107   0.113   0.124   0.127
  0.135   0.149   0.158   0.184   0.193   0.206   0.210   0.221
  0.227   0.235   0.252   0.259   0.273   0.288   0.303   0.313
  0.355   0.367   0.389   0.401   0.409   0.419   0.437   0.446
  0.457   0.479   0.496   0.505   0.515   0.540   0.576   0.596
  0.598   0.603   0.635   0.640   0.663   0.689   0.706   0.730
  0.747   0.760   0.798   0.932   1.004   1.193   1.223   1.260
  1.299   1.321   1.340   1.344   1.360   1.374   1.392   1.409
  1.431   1.474   1.504   1.522   1.551   1.583   1.645   1.667
  1.715   1.782   1.814   1.830   1.899   1.973   2.000   2.025
  2.135   2.159   2.187   2.197   2.461   2.521   2.565   2.661
  2.676   2.760   2.802   2.819   2.926   3.053   3.197   3.406
  3.673   3.730   3.780   3.815   3.968   3.976   3.987   3.995
  4.003   4.012   4.063   4.067   4.105   4.128   4.239   4.245
  4.280   4.405   4.446   4.849   6.022   6.024   6.027   6.039
  6.085   6.094   6.338   6.369   6.651  23.585  23.763  23.859
 27.841  27.884  28.358  28.360  28.363  28.371  28.383  28.393
 28.537  28.540  28.549  28.550  28.576  28.579  28.601  28.606
 28.680  28.705  66.766 127.898 127.900 127.903 127.908 127.937
127.944 151.641 151.6781901.8031901.841
 --------------------------------------------------------------

          Ground-State Mulliken Net Atomic Charges

     Atom                 Charge (a.u.)
  ----------------------------------------
      1 C                    -0.385225
      2 C                    -0.200687
      3 C                    -0.072482
      4 H                     0.214392
      5 I                     0.086106
      6 F                    -0.074039
      7 I                     0.089770
      8 H                     0.159359
      9 H                     0.182806
  ----------------------------------------
  Sum of atomic charges =    -0.000000

 -----------------------------------------------------------------
                    Cartesian Multipole Moments
 -----------------------------------------------------------------
    Charge (ESU x 10^10)
                -0.0000
    Dipole Moment (Debye)
         X      -0.7877      Y       0.8391      Z      -1.2268
       Tot       1.6821
    Quadrupole Moments (Debye-Ang)
        XX     -83.3214     XY      -2.6039     YY     -75.2423
        XZ      -1.5776     YZ      -2.3172     ZZ     -79.9717
    Octopole Moments (Debye-Ang^2)
       XXX      -5.6745    XXY     -31.5137    XYY      -5.5060
       YYY     -42.0020    XXZ       1.5201    XYZ      -4.0484
       YYZ      -4.0746    XZZ      -1.3536    YZZ     -11.8112
       ZZZ      -0.5501
    Hexadecapole Moments (Debye-Ang^3)
      XXXX   -1544.7237   XXXY      24.7632   XXYY    -342.3215
      XYYY      -1.7176   YYYY    -553.0682   XXXZ       6.7351
      XXYZ       3.3114   XYYZ      -8.0329   YYYZ      -0.2688
      XXZZ    -300.6644   XYZZ       5.3873   YYZZ    -126.6986
      XZZZ       9.4859   YZZZ       9.5109   ZZZZ    -190.4177
 -----------------------------------------------------------------
Archival summary:
1\1\garfield\OPT\ProcedureUnspecified\BasisUnspecified\2133\taweetha\WedOct1006:21:322018WedOct1006:21:322018\0\\#,OPT,ProcedureUnspecified,BasisUnspecified,\\0,1\I\C,1,2.16387\F,2,1.37296,1,109.655\C,2,1.49214,1,122.835,3,141.8,0\H,4,1.08225,2,117.869,1,7.51063,0\H,4,1.08511,2,117.086,1,-137.306,0\C,2,1.49336,1,125.329,3,-142.26,0\H,7,1.08243,2,114.141,1,139.84,0\I,7,2.13956,2,125.027,1,-0.960672,0\\\@

 Total job time:  114.57s(wall), 438.48s(cpu) 
 Wed Oct 10 06:21:32 2018

        *************************************************************
        *                                                           *
        *  Thank you very much for using Q-Chem.  Have a nice day.  *
        *                                                           *
        *************************************************************


 
User input: 2 of 2 
 
Q-Chem Developer Version!
                  Welcome to Q-Chem
     A Quantum Leap Into The Future Of Chemistry


 Q-Chem 5.1, Q-Chem, Inc., Pleasanton, CA (2018)

 Yihan Shao,  Zhengting Gan,  E. Epifanovsky,  A. T. B. Gilbert,  M. Wormit,  
 J. Kussmann,  A. W. Lange,  A. Behn,  Jia Deng,  Xintian Feng,  D. Ghosh,  
 M. Goldey,  P. R. Horn,  L. D. Jacobson,  I. Kaliman,  T. Kus,  A. Landau,  
 Jie Liu,  E. I. Proynov,  R. M. Richard,  R. P. Steele,  E. J. Sundstrom,  
 H. L. Woodcock III,  P. M. Zimmerman,  D. Zuev,  B. Albrecht,  E. Alguire,  
 S. A. Baeppler,  D. Barton,  Z. Benda,  Y. A. Bernard,  E. J. Berquist,  
 K. B. Bravaya,  H. Burton,  D. Casanova,  Chun-Min Chang,  Yunqing Chen,  
 A. Chien,  K. D. Closser,  M. P. Coons,  S. Coriani,  S. Dasgupta,  
 A. L. Dempwolff,  M. Diedenhofen,  Hainam Do,  R. G. Edgar,  Po-Tung Fang,  
 S. Faraji,  S. Fatehi,  Qingguo Feng,  K. D. Fenk,  J. Fosso-Tande,  
 Qinghui Ge,  A. Ghysels,  G. Gidofalvi,  J. Gomes,  J. Gonthier,  A. Gunina,  
 D. Hait,  M. W. D. Hanson-Heine,  P. H. P. Harbach,  A. W. Hauser,  
 J. E. Herr,  E. G. Hohenstein,  Z. C. Holden,  Kerwin Hui,  B. C. Huynh,  
 T.-C. Jagau,  Hyunjun Ji,  B. Kaduk,  K. Khistyaev,  Jaehoon Kim,  
 P. Klunzinger,  K. Koh,  D. Kosenkov,  L. Koulias,  T. Kowalczyk,  
 C. M. Krauter,  A. Kunitsa,  Ka Un Lao,  A. Laurent,  K. V. Lawler,  
 Joonho Lee,  D. Lefrancois,  S. Lehtola,  D. S. Levine,  Yi-Pei Li,  
 You-Sheng Lin,  Fenglai Liu,  E. Livshits,  A. Luenser,  P. Manohar,  
 E. Mansoor,  S. F. Manzer,  Shan-Ping Mao,  Yuezhi Mao,  N. Mardirossian,  
 A. V. Marenich,  T. Markovich,  L. A. Martinez-Martinez,  S. A. Maurer,  
 N. J. Mayhall,  S. C. McKenzie,  J.-M. Mewes,  A. F. Morrison,  
 J. W. Mullinax,  K. Nanda,  T. S. Nguyen-Beck,  R. Olivares-Amaya,  
 J. A. Parkhill,  T. M. Perrine,  F. Plasser,  P. Pokhilko,  S. Prager,  
 A. Prociuk,  E. Ramos,  D. R. Rehn,  F. Rob,  M. Schneider,  N. Sergueev,  
 S. M. Sharada,  S. Sharma,  D. W. Small,  T. Stauch,  T. Stein,  
 Yu-Chuan Su,  A. J. W. Thom,  A. Tkatchenko,  T. Tsuchimochi,  N. M. Tubman,  
 L. Vogt,  M. L. Vidal,  O. Vydrov,  M. A. Watson,  J. Wenzel,  
 M. de Wergifosse,  T. A. Wesolowski,  A. White,  J. Witte,  A. Yamada,  
 Jun Yang,  K. Yao,  S. Yeganeh,  S. R. Yost,  Zhi-Qiang You,  A. Zech,  
 Igor Ying Zhang,  Xing Zhang,  Yan Zhao,  Ying Zhu,  B. R. Brooks,  
 G. K. L. Chan,  C. J. Cramer,  M. S. Gordon,  W. J. Hehre,  A. Klamt,  
 M. W. Schmidt,  C. D. Sherrill,  D. G. Truhlar,  A. Aspuru-Guzik,  R. Baer,  
 A. T. Bell,  N. A. Besley,  Jeng-Da Chai,  A. E. DePrince, III,  
 R. A. DiStasio Jr.,  A. Dreuw,  B. D. Dunietz,  T. R. Furlani,  
 Chao-Ping Hsu,  Yousung Jung,  Jing Kong,  D. S. Lambrecht,  WanZhen Liang,  
 C. Ochsenfeld,  V. A. Rassolov,  L. V. Slipchenko,  J. E. Subotnik,  
 T. Van Voorhis,  J. M. Herbert,  A. I. Krylov,  P. M. W. Gill,  M. Head-Gordon

 Contributors to earlier versions of Q-Chem not listed above: 
 R. D. Adamson,  B. Austin,  J. Baker,  G. J. O. Beran,  K. Brandhorst,  
 S. T. Brown,  E. F. C. Byrd,  A. K. Chakraborty,  C.-L. Cheng,  
 Siu Hung Chien,  D. M. Chipman,  D. L. Crittenden,  H. Dachsel,  
 R. J. Doerksen,  A. D. Dutoi,  L. Fusti-Molnar,  W. A. Goddard III,  
 A. Golubeva-Zadorozhnaya,  S. R. Gwaltney,  G. Hawkins,  A. Heyden,  
 S. Hirata,  G. Kedziora,  F. J. Keil,  C. Kelley,  Jihan Kim,  R. A. King,  
 R. Z. Khaliullin,  P. P. Korambath,  W. Kurlancheek,  A. M. Lee,  M. S. Lee,  
 S. V. Levchenko,  Ching Yeh Lin,  D. Liotard,  R. C. Lochan,  I. Lotan,  
 P. E. Maslen,  N. Nair,  D. P. O'Neill,  D. Neuhauser,  E. Neuscamman,  
 C. M. Oana,  R. Olson,  B. Peters,  R. Peverati,  P. A. Pieniazek,  
 Y. M. Rhee,  J. Ritchie,  M. A. Rohrdanz,  E. Rosta,  N. J. Russ,  
 H. F. Schaefer III,  N. E. Schultz,  N. Shenvi,  A. C. Simmonett,  A. Sodt,  
 D. Stuck,  K. S. Thanthiriwatte,  V. Vanovschi,  Tao Wang,  A. Warshel,  
 C. F. Williams,  Q. Wu,  X. Xu,  W. Zhang

 Please cite Q-Chem as follows:
 Y. Shao et al., Mol. Phys. 113, 184-215 (2015)
 DOI: 10.1080/00268976.2014.952696

 Q-Chem 5.1.1 for Intel X86 EM64T Linux

 Parts of Q-Chem use Armadillo 8.300.2 (Tropical Shenanigans).
 http://arma.sourceforge.net/

 Q-Chem begins on Wed Oct 10 06:21:32 2018  

Host: 
0

     Scratch files written to /scratch/taweetham/qchem26693//
The previous job contains 0 fragments, simply inherited here
Input Ideriv = 2
Curr. Ideriv = -1
Max.  Ideriv = 2

Checking the input file for inconsistencies... 	...done.

--------------------------------------------------------------
User input:
--------------------------------------------------------------

$molecule
read
$end

$rem
   job_type 	frequency
   basis 	6-311++g**
   method	b3lyp	
$end


--------------------------------------------------------------
 ----------------------------------------------------------------
             Standard Nuclear Orientation (Angstroms)
    I     Atom           X                Y                Z
 ----------------------------------------------------------------
    1      C       0.0310648667     1.7761258339    -1.1489054101
    2      C      -0.7440847461     1.3232890428     0.0803785935
    3      C       0.7450727328     1.2198656440     0.0373670183
    4      H      -1.1153365489     2.0943238793     0.7432002433
    5      I      -2.0917108655    -0.3383369476     0.0553013667
    6      F       1.3999198723     2.1304986208     0.8291554464
    7      I       1.8696496202    -0.6275997838    -0.0300022914
    8      H      -0.0199810305     1.1653942738    -2.0409074888
    9      H       0.1129676129     2.8447578959    -1.3185839780
 ----------------------------------------------------------------
 Molecular Point Group                 C1    NOp =  1
 Largest Abelian Subgroup              C1    NOp =  1
 Nuclear Repulsion Energy =  1036.2158772578 hartrees
 There are       68 alpha and       68 beta electrons
 Requested basis set is 6-311++G(d,p)
 There are 87 shells and 233 basis functions

 Total QAlloc Memory Limit   2000 MB
 Mega-Array Size       188 MB
 MEM_STATIC part       192 MB

                       Distance Matrix (Angstroms)
             C (  1)   C (  2)   C (  3)   H (  4)   I (  5)   F (  6)
   C (  2)  1.522188
   C (  3)  1.492138  1.493364
   H (  4)  2.235073  1.082430  2.173477
   I (  5)  3.229124  2.139562  3.236612  2.710046
   F (  6)  2.431475  2.410189  1.372955  2.516985  4.345743
   I (  7)  3.226490  3.263397  2.163872  4.113010  3.972824  2.926757
   H (  8)  1.082251  2.247023  2.215288  3.132726  3.308680  3.344369
   H (  9)  1.085114  2.237522  2.208718  2.514525  4.108559  2.603689
             I (  7)   H (  8)
   H (  8)  3.290786
   H (  9)  4.099225  1.832945

 A cutoff of  1.0D-11 yielded   3061 shell pairs
 There are     22797 function pairs (     25546 Cartesian)

 -------------------------------------------------------
 OpenMP Integral Computing Module                       
 Release: version 1.0, May 2013, Q-Chem Inc. Pittsburgh 
 -------------------------------------------------------
 Integral Job Info:
 Integral job number is                      11
 Integral operator is                         1
 short-range coefficients                     0
 long-range coefficients              100000000
 Omega coefficients                           0
 if combine SR and LR in K                    0
 Integral screening is                        0
 Integral computing path is                   2
 max size of driver memory is            800000
 size of driver memory is                593474
 size of scratch memory is             11861008
 max col of scratch BK array               1296
 max len of scratch array in speh3          155
 max len of scratch index in speh4           18
 max int batch size is                      520
 min int batch size is                       52
 fixed nKL is                                52
 max L of basis functions is                  2
 order of int derivative is                   0
 number of shells is                         87
 number of basis is                         247
 number of cartesian basis is               247
 number of contracted shell pairs          3061
 number of primitive shell pairs           6183
 maxK2 (contraction) of shell pair           36
 max number of K2 of shell pair               1
 max number of CS2 of shell pair            405
 max number of PS2 of shell pair            405
 mem total for path MDJ                  542172
 -------------------------------------------------------
 Smallest overlap matrix eigenvalue = 5.64E-05
 Guess from superposition of atomic densities
 Warning:  Energy on first SCF cycle will be non-variational
 SAD guess density has 136.000000 electrons

 -----------------------------------------------------------------------
  General SCF calculation program by
  Eric Jon Sundstrom, Paul Horn, Yuezhi Mao, Dmitri Zuev, Alec White,
  David Stuck, Shaama M.S., Shane Yost, Joonho Lee, David Small,
  Daniel Levine, Susi Lehtola, Hugh Burton, Evgeny Epifanovsky
 -----------------------------------------------------------------------
 Exchange:     0.2000 Hartree-Fock + 0.0800 Slater + 0.7200 B88
 Correlation:  0.1900 VWN1RPA + 0.8100 LYP
 Using SG-1 standard quadrature grid
 using 4 threads for integral computing
 -------------------------------------------------------
 OpenMP Integral computing Module                
 Release: version 2.0, May 2017, Q-Chem Inc. Pleasanton 
 -------------------------------------------------------
 -------------------------------------------------------
 OpenMP BLAS3 based DFT computing Module                
 Release: version 1.0, May 2013, Q-Chem Inc. Pittsburgh 
 -------------------------------------------------------
 A restricted SCF calculation will be
 performed using DIIS
 SCF converges when DIIS error is below 1.0e-08
 ---------------------------------------
  Cycle       Energy         DIIS error
 ---------------------------------------
    1  -14055.8857010823      3.57e-02  
    2  -14054.9580658663      3.26e-03  
    3  -14054.9074587468      4.28e-03  
    4  -14055.0153241886      5.25e-04  
    5  -14055.0168389485      2.78e-04  
    6  -14055.0173494987      7.04e-05  
    7  -14055.0173754495      2.91e-05  
    8  -14055.0173804858      6.40e-06  
    9  -14055.0173807635      1.29e-06  
   10  -14055.0173807704      1.69e-07  
   11  -14055.0173807704      6.72e-08  
   12  -14055.0173807705      2.54e-08  
   13  -14055.0173807703      7.69e-09  Convergence criterion met
 ---------------------------------------
 SCF time:   CPU 51.89s  wall 14.00s 
 SCF   energy in the final basis set =   -14055.0173807703
 Total energy in the final basis set =   -14055.0173807703

 --------------------------------------------------------------

                    Orbital Energies (a.u.)
 --------------------------------------------------------------

 Alpha MOs
 -- Occupied --
***************-176.310-176.310-165.714-165.713-165.712-165.712
*******-165.711 -35.807 -35.806 -31.300 -31.299 -31.294 -31.294
-31.293 -31.293 -24.706 -22.950 -22.950 -22.949 -22.949 -22.948
-22.948 -22.944 -22.944 -22.944 -22.944 -10.327 -10.256 -10.221
 -6.356  -6.355  -4.769  -4.768  -4.753  -4.753  -4.753  -4.753
 -2.034  -2.034  -2.030  -2.029  -2.029  -2.029  -2.016  -2.016
 -2.016  -2.016  -1.243  -0.912  -0.698  -0.687  -0.634  -0.592
 -0.553  -0.507  -0.481  -0.447  -0.421  -0.390  -0.350  -0.336
 -0.289  -0.273  -0.270  -0.267
 -- Virtual --
 -0.082  -0.044  -0.005   0.011   0.022   0.032   0.053   0.062
  0.068   0.079   0.084   0.087   0.107   0.113   0.124   0.127
  0.135   0.149   0.158   0.184   0.193   0.206   0.210   0.221
  0.227   0.235   0.252   0.259   0.273   0.288   0.303   0.313
  0.355   0.367   0.389   0.401   0.409   0.418   0.437   0.446
  0.457   0.479   0.496   0.506   0.516   0.540   0.576   0.596
  0.598   0.603   0.635   0.640   0.663   0.689   0.706   0.730
  0.747   0.760   0.798   0.932   1.004   1.193   1.223   1.260
  1.299   1.321   1.340   1.344   1.360   1.374   1.392   1.409
  1.431   1.474   1.504   1.522   1.551   1.583   1.645   1.667
  1.715   1.782   1.814   1.830   1.899   1.973   2.000   2.025
  2.135   2.159   2.187   2.197   2.461   2.521   2.565   2.661
  2.676   2.760   2.802   2.819   2.926   3.053   3.197   3.406
  3.673   3.730   3.780   3.815   3.968   3.976   3.987   3.995
  4.003   4.012   4.063   4.067   4.105   4.129   4.238   4.245
  4.280   4.405   4.447   4.849   6.022   6.024   6.027   6.040
  6.085   6.094   6.338   6.369   6.651  23.585  23.763  23.859
 27.841  27.884  28.358  28.360  28.363  28.371  28.383  28.393
 28.537  28.540  28.549  28.550  28.576  28.579  28.601  28.606
 28.680  28.705  66.766 127.898 127.900 127.903 127.908 127.937
127.944 151.641 151.6781901.8031901.841
 --------------------------------------------------------------

          Ground-State Mulliken Net Atomic Charges

     Atom                 Charge (a.u.)
  ----------------------------------------
      1 C                    -0.384483
      2 C                    -0.202203
      3 C                    -0.072002
      4 H                     0.214417
      5 I                     0.086430
      6 F                    -0.074095
      7 I                     0.089823
      8 H                     0.159416
      9 H                     0.182698
  ----------------------------------------
  Sum of atomic charges =    -0.000000

 -----------------------------------------------------------------
                    Cartesian Multipole Moments
 -----------------------------------------------------------------
    Charge (ESU x 10^10)
                 0.0000
    Dipole Moment (Debye)
         X      -0.8096      Y       0.8186      Z      -1.2272
       Tot       1.6827
    Quadrupole Moments (Debye-Ang)
        XX     -83.0310     XY      -2.8557     YY     -75.5332
        XZ      -1.5376     YZ      -2.3019     ZZ     -80.0315
    Octopole Moments (Debye-Ang^2)
       XXX      -2.1469    XXY     -25.9586    XYY      -6.1091
       YYY     -28.6996    XXZ       2.7895    XYZ      -3.9612
       YYZ      -3.2655    XZZ      -1.0279    YZZ      -7.0678
       ZZZ       2.7756
    Hexadecapole Moments (Debye-Ang^3)
      XXXX   -1547.1197   XXXY       0.8168   XXYY    -336.4141
      XYYY     -21.5316   YYYY    -546.3879   XXXZ      -1.9666
      XXYZ       4.1949   XYYZ     -10.0128   YYYZ      -2.5598
      XXZZ    -300.8090   XYZZ      -2.6294   YYZZ    -125.7839
      XZZZ      -0.1067   YZZZ       7.7882   ZZZZ    -189.7950
 -----------------------------------------------------------------
 Calculating MO derivatives via CPSCF
 D1JvT checksum  = 792072 48294.5719809465
 D1KAT checksum  = 1914948 2078.9386467234
   1         3          27      0.117080    0.027623
   2         3          27      0.015625    0.003158
   3         3          27      0.001787    0.000505
   4         8          22      0.000148    0.000053
   5        28           2      0.000009    0.000005
   6        30           0      0.000000    0.000000    Roots Converged
 Time for AOints: 36.1 s (CPU) 9.1 s (wall)
 ------------------------------------------------------------------------------
                     AOints        : Timing summary (seconds)
 ------------------------------------------------------------------------------
     job step          cpu (% of tot)      sys (% of tot)     wall (% of tot)
 ------------------------------------------------------------------------------
  cpscf_lag         0.1499E+03 (31.5)   0.1200E-04 (16.9)   0.3838E+02 (30.8)
  iterzp            0.2901E+03 (60.9)   0.5700E-04 (80.3)   0.7659E+02 (61.5)
  make_fx           0.0000E+00 ( 0.0)   0.0000E+00 ( 0.0)   0.0000E+00 ( 0.0)
  AOints            0.3608E+02 ( 7.6)   0.2000E-05 ( 2.8)   0.9080E+01 ( 7.3)
 ------------------------------------------------------------------------------
   Grand Totals     0.4766E+03          0.7100E-04          0.1245E+03
 ------------------------------------------------------------------------------
 Calculating analytic Hessian of the SCF energy
 Polarizability Matrix (a.u.)
            1           2           3
    1-111.9699053   0.4616128   1.3233457
    2   0.4616128 -96.4478773   3.7649560
    3   1.3233457   3.7649560 -74.3188049

 Direct stationary perturbation theory relativistic correction:

 rels  =     193.975647229914
 relv  =    -644.567274867731
 rel2e =      85.064446988039
 E_rel =    -365.527180649779

 Hessian of the SCF Energy
            1           2           3           4           5           6
    1   0.2105461   0.0279244   0.0236463  -0.0551963  -0.0139330   0.0506103
    2   0.0279244   0.6380188   0.0277556  -0.0337883  -0.0716518   0.0345007
    3   0.0236463   0.0277556   0.6200123   0.0906852   0.0192630  -0.1441891
    4  -0.0551963  -0.0337883   0.0906852   0.4117884  -0.0369093  -0.1400827
    5  -0.0139330  -0.0716518   0.0192630  -0.0369093   0.3679699   0.1317138
    6   0.0506103   0.0345007  -0.1441891  -0.1400827   0.1317138   0.3572997
    7  -0.0562041   0.0402658  -0.0921818  -0.2152604   0.0249231   0.0345090
    8   0.0158001  -0.0936271   0.0484659   0.0155978  -0.0368780  -0.0261897
    9  -0.0579202   0.0699382  -0.1530845  -0.0073244  -0.0235390  -0.0306426
   10  -0.0032966  -0.0019279   0.0011014  -0.0716193   0.0721977   0.0613534
   11  -0.0038142   0.0108264   0.0113129   0.0814949  -0.1954747  -0.1392442
   12   0.0080403  -0.0202373  -0.0141558   0.0670794  -0.1319532  -0.1497930
   13  -0.0091223  -0.0042672   0.0028053  -0.0411219  -0.0271738  -0.0017403
   14  -0.0092853  -0.0087494  -0.0004055  -0.0242058  -0.0485334  -0.0073975
   15   0.0071846   0.0112455   0.0043853   0.0001371  -0.0041823  -0.0170034
   16  -0.0060342  -0.0035012  -0.0140987  -0.0220838  -0.0268370  -0.0230079
   17   0.0008608   0.0082946  -0.0021476  -0.0073244  -0.0097703  -0.0072292
   18  -0.0152616  -0.0319647  -0.0229501  -0.0095908   0.0027946   0.0052644
   19  -0.0069887   0.0047716  -0.0001808  -0.0060297   0.0144084  -0.0023852
   20   0.0121784  -0.0086339  -0.0029356   0.0035708  -0.0065914   0.0058424
   21  -0.0046653   0.0099070   0.0029506   0.0004379  -0.0042529  -0.0003449
   22  -0.0346047  -0.0083604  -0.0133647  -0.0016129   0.0174932   0.0209423
   23  -0.0095517  -0.1464909  -0.1411994   0.0006944   0.0022899   0.0066666
   24  -0.0121581  -0.1382094  -0.2408074  -0.0009545  -0.0059807  -0.0121465
   25  -0.0390993  -0.0211168   0.0015878   0.0011359  -0.0241692  -0.0001988
   26  -0.0201795  -0.3279866   0.0398906   0.0008700  -0.0013603   0.0013372
   27   0.0005237   0.0370643  -0.0521612  -0.0003871   0.0161368  -0.0084447
            7           8           9          10          11          12
    1  -0.0562041   0.0158001  -0.0579202  -0.0032966  -0.0038142   0.0080403
    2   0.0402658  -0.0936271   0.0699382  -0.0019279   0.0108264  -0.0202373
    3  -0.0921818   0.0484659  -0.1530845   0.0011014   0.0113129  -0.0141558
    4  -0.2152604   0.0155978  -0.0073244  -0.0716193   0.0814949   0.0670794
    5   0.0249231  -0.0368780  -0.0235390   0.0721977  -0.1954747  -0.1319532
    6   0.0345090  -0.0261897  -0.0306426   0.0613534  -0.1392442  -0.1497930
    7   0.4289264  -0.0156493   0.1125100  -0.0108613   0.0019647  -0.0039868
    8  -0.0156493   0.3334028   0.0225903   0.0189235  -0.0059456   0.0091621
    9   0.1125100   0.0225903   0.3522494   0.0187585  -0.0056551   0.0040765
   10  -0.0108613   0.0189235   0.0187585   0.0854518  -0.0738890  -0.0736434
   11   0.0019647  -0.0059456  -0.0056551  -0.0738890   0.2008083   0.1369812
   12  -0.0039868   0.0091621   0.0040765  -0.0736434   0.1369812   0.1564611
   13  -0.0079923  -0.0157397   0.0026562  -0.0020873  -0.0020830   0.0003240
   14  -0.0038202  -0.0043066   0.0024761  -0.0158380  -0.0114409   0.0031682
   15   0.0024044  -0.0038329  -0.0027003  -0.0065314  -0.0050163   0.0018614
   16  -0.1003206  -0.0540519  -0.0536715   0.0033610  -0.0032098   0.0020692
   17  -0.0769542  -0.1364240  -0.0826232   0.0002743   0.0008425   0.0009517
   18  -0.0604225  -0.0659880  -0.1236904  -0.0017527   0.0003843   0.0006575
   19  -0.0391405   0.0262525  -0.0004035  -0.0013757   0.0011400  -0.0020432
   20   0.0319882  -0.0522633   0.0073308  -0.0002597  -0.0004105   0.0008319
   21   0.0010856   0.0046655  -0.0271529   0.0007328  -0.0002294   0.0004286
   22  -0.0008725  -0.0164411  -0.0146318  -0.0003510  -0.0029774   0.0046814
   23  -0.0002005   0.0038031   0.0090966   0.0003729  -0.0002866   0.0011669
   24   0.0014208  -0.0066065  -0.0119139  -0.0013969   0.0016033  -0.0015228
   25   0.0017252   0.0253081   0.0000267   0.0007783   0.0013737  -0.0025209
   26  -0.0025176  -0.0077613   0.0003852   0.0001464   0.0010810  -0.0000715
   27   0.0046614   0.0177333  -0.0071414   0.0013782  -0.0001369   0.0019864
           13          14          15          16          17          18
    1  -0.0091223  -0.0092853   0.0071846  -0.0060342   0.0008608  -0.0152616
    2  -0.0042672  -0.0087494   0.0112455  -0.0035012   0.0082946  -0.0319647
    3   0.0028053  -0.0004055   0.0043853  -0.0140987  -0.0021476  -0.0229501
    4  -0.0411219  -0.0242058   0.0001371  -0.0220838  -0.0073244  -0.0095908
    5  -0.0271738  -0.0485334  -0.0041823  -0.0268370  -0.0097703   0.0027946
    6  -0.0017403  -0.0073975  -0.0170034  -0.0230079  -0.0072292   0.0052644
    7  -0.0079923  -0.0038202   0.0024044  -0.1003206  -0.0769542  -0.0604225
    8  -0.0157397  -0.0043066  -0.0038329  -0.0540519  -0.1364240  -0.0659880
    9   0.0026562   0.0024761  -0.0027003  -0.0536715  -0.0826232  -0.1236904
   10  -0.0020873  -0.0158380  -0.0065314   0.0033610   0.0002743  -0.0017527
   11  -0.0020830  -0.0114409  -0.0050163  -0.0032098   0.0008425   0.0003843
   12   0.0003240   0.0031682   0.0018614   0.0020692   0.0009517   0.0006575
   13   0.0664876   0.0519941  -0.0026850  -0.0029819  -0.0020883   0.0001651
   14   0.0519941   0.0696538   0.0027640  -0.0001548   0.0003169   0.0003655
   15  -0.0026850   0.0027640   0.0120428  -0.0025802  -0.0005798   0.0002724
   16  -0.0029819  -0.0001548  -0.0025802   0.1228998   0.0855199   0.0877143
   17  -0.0020883   0.0003169  -0.0005798   0.0855199   0.1654730   0.1067644
   18   0.0001651   0.0003655   0.0002724   0.0877143   0.1067644   0.1398983
   19  -0.0036618   0.0016150   0.0010937   0.0059878   0.0006405   0.0027302
   20  -0.0005549   0.0016165  -0.0006820   0.0025487  -0.0312270  -0.0130681
   21  -0.0007728  -0.0003421   0.0006702   0.0036199  -0.0140238  -0.0007320
   22   0.0022420   0.0023163  -0.0014741  -0.0030018   0.0003289  -0.0078329
   23  -0.0007465   0.0006249   0.0003062   0.0001128   0.0007427   0.0018577
   24   0.0002489  -0.0005949   0.0010227   0.0007108   0.0005181  -0.0008984
   25  -0.0017621  -0.0026212   0.0024509   0.0021736  -0.0012574   0.0042508
   26   0.0006594   0.0008182  -0.0000223  -0.0004268   0.0017516  -0.0011458
   27  -0.0010015  -0.0000337  -0.0005511  -0.0007559  -0.0016305   0.0021783
           19          20          21          22          23          24
    1  -0.0069887   0.0121784  -0.0046653  -0.0346047  -0.0095517  -0.0121581
    2   0.0047716  -0.0086339   0.0099070  -0.0083604  -0.1464909  -0.1382094
    3  -0.0001808  -0.0029356   0.0029506  -0.0133647  -0.1411994  -0.2408074
    4  -0.0060297   0.0035708   0.0004379  -0.0016129   0.0006944  -0.0009545
    5   0.0144084  -0.0065914  -0.0042529   0.0174932   0.0022899  -0.0059807
    6  -0.0023852   0.0058424  -0.0003449   0.0209423   0.0066666  -0.0121465
    7  -0.0391405   0.0319882   0.0010856  -0.0008725  -0.0002005   0.0014208
    8   0.0262525  -0.0522633   0.0046655  -0.0164411   0.0038031  -0.0066065
    9  -0.0004035   0.0073308  -0.0271529  -0.0146318   0.0090966  -0.0119139
   10  -0.0013757  -0.0002597   0.0007328  -0.0003510   0.0003729  -0.0013969
   11   0.0011400  -0.0004105  -0.0002294  -0.0029774  -0.0002866   0.0016033
   12  -0.0020432   0.0008319   0.0004286   0.0046814   0.0011669  -0.0015228
   13  -0.0036618  -0.0005549  -0.0007728   0.0022420  -0.0007465   0.0002489
   14   0.0016150   0.0016165  -0.0003421   0.0023163   0.0006249  -0.0005949
   15   0.0010937  -0.0006820   0.0006702  -0.0014741   0.0003062   0.0010227
   16   0.0059878   0.0025487   0.0036199  -0.0030018   0.0001128   0.0007108
   17   0.0006405  -0.0312270  -0.0140238   0.0003289   0.0007427   0.0005181
   18   0.0027302  -0.0130681  -0.0007320  -0.0078329   0.0018577  -0.0008984
   19   0.0511623  -0.0494736   0.0007675   0.0011292   0.0007038  -0.0002770
   20  -0.0494736   0.0975073   0.0034213  -0.0016282  -0.0000052  -0.0002987
   21   0.0007675   0.0034213   0.0238047   0.0009031   0.0002962   0.0004768
   22   0.0011292  -0.0016282   0.0009031   0.0367426   0.0096848   0.0120365
   23   0.0007038  -0.0000052   0.0002962   0.0096848   0.1500111   0.1452667
   24  -0.0002770  -0.0002987   0.0004768   0.0120365   0.1452667   0.2576325
   25  -0.0010829   0.0016305  -0.0021088   0.0003291  -0.0010701   0.0003696
   26  -0.0000580   0.0000076   0.0005582  -0.0004163  -0.0106889   0.0043021
   27   0.0006983  -0.0004420  -0.0001010  -0.0012597  -0.0234576   0.0081570
           25          26          27
    1  -0.0390993  -0.0201795   0.0005237
    2  -0.0211168  -0.3279866   0.0370643
    3   0.0015878   0.0398906  -0.0521612
    4   0.0011359   0.0008700  -0.0003871
    5  -0.0241692  -0.0013603   0.0161368
    6  -0.0001988   0.0013372  -0.0084447
    7   0.0017252  -0.0025176   0.0046614
    8   0.0253081  -0.0077613   0.0177333
    9   0.0000267   0.0003852  -0.0071414
   10   0.0007783   0.0001464   0.0013782
   11   0.0013737   0.0010810  -0.0001369
   12  -0.0025209  -0.0000715   0.0019864
   13  -0.0017621   0.0006594  -0.0010015
   14  -0.0026212   0.0008182  -0.0000337
   15   0.0024509  -0.0000223  -0.0005511
   16   0.0021736  -0.0004268  -0.0007559
   17  -0.0012574   0.0017516  -0.0016305
   18   0.0042508  -0.0011458   0.0021783
   19  -0.0010829  -0.0000580   0.0006983
   20   0.0016305   0.0000076  -0.0004420
   21  -0.0021088   0.0005582  -0.0001010
   22   0.0003291  -0.0004163  -0.0012597
   23  -0.0010701  -0.0106889  -0.0234576
   24   0.0003696   0.0043021   0.0081570
   25   0.0358022   0.0219225  -0.0038573
   26   0.0219225   0.3441387  -0.0452337
   27  -0.0038573  -0.0452337   0.0560778
 Gradient time:  CPU 629.27 s  wall 165.14 s
 **********************************************************************
 **                                                                  **
 **                       VIBRATIONAL ANALYSIS                       **
 **                       --------------------                       **
 **                                                                  **
 **        VIBRATIONAL FREQUENCIES (CM**-1) AND NORMAL MODES         **
 **     FORCE CONSTANTS (mDYN/ANGSTROM) AND REDUCED MASSES (AMU)     **
 **                  INFRARED INTENSITIES (KM/MOL)                   **
 **                                                                  **
 **********************************************************************


 Mode:                 1                      2                      3
 Frequency:        72.55                 157.42                 233.30
 Force Cnst:      0.1798                 0.0821                 0.3879
 Red. Mass:      57.9622                 5.6235                12.0962
 IR Active:          YES                    YES                    YES
 IR Intens:        0.043                  2.883                  0.273
 Raman Active:       YES                    YES                    YES
               X      Y      Z        X      Y      Z        X      Y      Z
 C         -0.042 -0.296  0.017    0.252 -0.071 -0.182    0.351 -0.001 -0.021
 C         -0.027 -0.267  0.035   -0.006  0.000 -0.312    0.212  0.004 -0.096
 C         -0.007 -0.259  0.011   -0.014 -0.002  0.020    0.252  0.071  0.054
 H          0.106 -0.220  0.055   -0.070  0.114 -0.479    0.069  0.061 -0.241
 I         -0.443  0.093  0.008    0.011  0.009  0.043   -0.104 -0.091  0.004
 F         -0.129 -0.161  0.016   -0.209 -0.075  0.254    0.498 -0.053  0.011
 I          0.470  0.016 -0.017   -0.007  0.010 -0.029   -0.055  0.092  0.002
 H         -0.059 -0.361  0.062    0.538 -0.144 -0.148    0.584 -0.011 -0.028
 H         -0.038 -0.309 -0.061    0.201 -0.077 -0.241    0.246  0.008 -0.027
 TransDip   0.004 -0.005 -0.002    0.041  0.005 -0.036    0.008  0.012 -0.009

 Mode:                 4                      5                      6
 Frequency:       280.84                 291.88                 404.66
 Force Cnst:      0.5673                 0.2058                 0.4472
 Red. Mass:      12.2073                 4.1007                 4.6356
 IR Active:          YES                    YES                    YES
 IR Intens:        1.055                  0.935                  6.305
 Raman Active:       YES                    YES                    YES
               X      Y      Z        X      Y      Z        X      Y      Z
 C          0.187 -0.112  0.107    0.018  0.391 -0.040   -0.016 -0.055 -0.005
 C          0.101  0.007  0.107   -0.009  0.123 -0.135   -0.260  0.362 -0.025
 C          0.151  0.233  0.255    0.001  0.125 -0.132   -0.211  0.080  0.175
 H         -0.080  0.080 -0.081   -0.017  0.004 -0.001   -0.418  0.480 -0.246
 I         -0.034 -0.022 -0.008   -0.027 -0.030  0.016    0.001 -0.014 -0.004
 F         -0.107  0.634  0.037   -0.021  0.039 -0.010    0.134 -0.032  0.003
 I          0.006 -0.083 -0.042    0.029 -0.045  0.014    0.027 -0.019 -0.007
 H          0.379 -0.314  0.238    0.026  0.664 -0.228   -0.012 -0.278  0.147
 H          0.039 -0.137 -0.119    0.033  0.445  0.281    0.180 -0.114 -0.293
 TransDip   0.007 -0.031 -0.008    0.001  0.031  0.004   -0.034  0.072 -0.011

 Mode:                 7                      8                      9
 Frequency:       474.48                 562.63                 825.12
 Force Cnst:      0.4460                 0.5034                 1.3597
 Red. Mass:       3.3622                 2.6989                 3.3897
 IR Active:          YES                    YES                    YES
 IR Intens:       10.629                 14.651                 50.285
 Raman Active:       YES                    YES                    YES
               X      Y      Z        X      Y      Z        X      Y      Z
 C          0.248  0.021  0.132    0.038  0.002 -0.067    0.182  0.091 -0.015
 C         -0.053  0.039  0.018    0.152  0.249  0.141   -0.015 -0.110  0.195
 C         -0.075 -0.219  0.089    0.085 -0.035 -0.106   -0.119  0.252 -0.023
 H         -0.002 -0.000  0.089    0.381  0.159  0.375   -0.075 -0.084  0.138
 I          0.002 -0.003  0.004   -0.011 -0.019 -0.002    0.000  0.002 -0.000
 F         -0.093 -0.000 -0.177   -0.094 -0.031  0.030   -0.063 -0.117 -0.103
 I         -0.006  0.015 -0.004   -0.003  0.005  0.000    0.002 -0.003  0.001
 H          0.107  0.292 -0.041   -0.387 -0.263  0.138    0.572 -0.348  0.267
 H          0.695  0.042  0.473    0.362 -0.079 -0.416   -0.228  0.050 -0.443
 TransDip   0.072 -0.066  0.037    0.121 -0.007 -0.017   -0.060  0.203  0.081

 Mode:                10                     11                     12
 Frequency:       904.02                 937.88                 974.37
 Force Cnst:      0.7025                 1.5053                 3.0869
 Red. Mass:       1.4590                 2.9045                 5.5184
 IR Active:          YES                    YES                    YES
 IR Intens:       18.619                 54.664                 10.452
 Raman Active:       YES                    YES                    YES
               X      Y      Z        X      Y      Z        X      Y      Z
 C          0.014  0.073  0.030   -0.076  0.051  0.231   -0.072  0.159 -0.226
 C         -0.105 -0.064 -0.101    0.050  0.102 -0.184    0.293 -0.017 -0.046
 C         -0.017 -0.033 -0.021    0.164 -0.025  0.079   -0.271 -0.158  0.371
 H          0.124 -0.462  0.487    0.140  0.075 -0.106    0.479 -0.146  0.210
 I          0.002  0.002  0.002   -0.000 -0.002  0.000   -0.001 -0.002 -0.001
 F          0.045  0.041  0.027   -0.074 -0.066 -0.093    0.025  0.023 -0.039
 I         -0.001 -0.000  0.000   -0.001  0.001  0.001    0.001  0.000 -0.001
 H         -0.159 -0.288  0.284    0.356 -0.318  0.467    0.070 -0.059 -0.086
 H          0.346 -0.026 -0.431   -0.551  0.009 -0.229   -0.389  0.167 -0.320
 TransDip  -0.088 -0.106  0.005    0.212  0.073  0.077   -0.044 -0.046  0.081

 Mode:                13                     14                     15
 Frequency:      1062.17                1078.07                1150.35
 Force Cnst:      0.8437                 0.9680                 1.5895
 Red. Mass:       1.2693                 1.4136                 2.0387
 IR Active:          YES                    YES                    YES
 IR Intens:       35.099                 12.047                 81.658
 Raman Active:       YES                    YES                    YES
               X      Y      Z        X      Y      Z        X      Y      Z
 C         -0.047 -0.027 -0.008   -0.159  0.026  0.004   -0.020 -0.138 -0.005
 C         -0.065  0.037  0.028    0.082 -0.027  0.007    0.018  0.055 -0.096
 C         -0.035 -0.060 -0.076    0.014  0.041  0.023    0.013  0.208  0.098
 H          0.524  0.132  0.265   -0.256 -0.023 -0.195    0.323 -0.387  0.593
 I          0.001 -0.001 -0.001   -0.000  0.000  0.000   -0.001 -0.000 -0.000
 F          0.023  0.034  0.026   -0.012 -0.019 -0.012   -0.025 -0.057 -0.035
 I          0.000 -0.000  0.000    0.000 -0.000 -0.000    0.001 -0.001 -0.000
 H          0.768  0.027 -0.093    0.427 -0.068  0.035   -0.084  0.222 -0.246
 H         -0.072 -0.010  0.102    0.817 -0.050 -0.045    0.139 -0.085  0.400
 TransDip   0.057 -0.169 -0.063    0.080  0.065  0.041   -0.016  0.263  0.119

 Mode:                16                     17                     18
 Frequency:      1223.69                1303.33                1459.13
 Force Cnst:      1.1296                 3.5034                 1.5448
 Red. Mass:       1.2804                 3.5005                 1.2315
 IR Active:          YES                    YES                    YES
 IR Intens:       51.994                 15.160                 18.678
 Raman Active:       YES                    YES                    YES
               X      Y      Z        X      Y      Z        X      Y      Z
 C          0.001  0.006  0.070   -0.031  0.076 -0.146   -0.005  0.047 -0.113
 C          0.011 -0.079 -0.042   -0.231 -0.082  0.085   -0.042 -0.002  0.008
 C         -0.078  0.073 -0.014    0.281 -0.007  0.211    0.053 -0.004  0.023
 H          0.675  0.486 -0.321    0.397  0.373 -0.039    0.023  0.028  0.017
 I         -0.000 -0.002 -0.001    0.001 -0.000 -0.001    0.000 -0.000 -0.000
 F          0.009 -0.001  0.002   -0.035 -0.039 -0.043   -0.004 -0.005 -0.004
 I          0.000 -0.001  0.000   -0.001  0.001 -0.000   -0.000  0.000 -0.000
 H         -0.308 -0.066  0.148   -0.051  0.328 -0.342   -0.031 -0.602  0.345
 H          0.236 -0.020  0.045    0.148  0.037 -0.477    0.015  0.162  0.685
 TransDip  -0.229 -0.025 -0.014    0.089  0.010  0.087    0.046 -0.011  0.130

 Mode:                19                     20                     21
 Frequency:      3128.02                3184.80                3224.15
 Force Cnst:      6.0838                 6.5088                 6.8339
 Red. Mass:       1.0553                 1.0892                 1.1158
 IR Active:          YES                    YES                    YES
 IR Intens:        0.879                  2.432                  0.460
 Raman Active:       YES                    YES                    YES
               X      Y      Z        X      Y      Z        X      Y      Z
 C         -0.002 -0.040  0.052    0.001  0.009  0.010   -0.007 -0.086 -0.049
 C          0.001  0.002  0.001    0.032 -0.059 -0.052    0.004 -0.007 -0.006
 C         -0.002  0.000 -0.002   -0.002 -0.000 -0.001   -0.000 -0.001 -0.001
 H          0.013 -0.020 -0.019   -0.351  0.700  0.604   -0.044  0.084  0.077
 I          0.000  0.000 -0.000   -0.000  0.000  0.000    0.000  0.000 -0.000
 F         -0.000  0.000 -0.000    0.000  0.000  0.000    0.000  0.000  0.000
 I         -0.000  0.000 -0.000   -0.000  0.000 -0.000   -0.000  0.000  0.000
 H         -0.028 -0.341 -0.470   -0.009 -0.066 -0.091    0.038  0.456  0.664
 H          0.057  0.800 -0.115   -0.001 -0.044  0.008    0.040  0.561 -0.093
 TransDip  -0.012 -0.025  0.011   -0.047  0.007  0.014    0.005  0.003  0.021

 STANDARD THERMODYNAMIC QUANTITIES AT   298.15 K  AND     1.00 ATM

   This Molecule has  0 Imaginary Frequencies
   Zero point vibrational energy:       32.784 kcal/mol

   Atom    1 Element C  Has Mass   12.00000
   Atom    2 Element C  Has Mass   12.00000
   Atom    3 Element C  Has Mass   12.00000
   Atom    4 Element H  Has Mass    1.00783
   Atom    5 Element I  Has Mass  126.90440
   Atom    6 Element F  Has Mass   18.99840
   Atom    7 Element I  Has Mass  126.90440
   Atom    8 Element H  Has Mass    1.00783
   Atom    9 Element H  Has Mass    1.00783
   Molecular Mass:   311.830690 amu
   Principal axes and moments of inertia in amu*Bohr^2:
                             1           2           3
    Eigenvalues --      983.73523  3879.66198  4608.14786
          X               0.99998     0.00611     0.00129
          Y              -0.00606     0.99946    -0.03238
          Z              -0.00149     0.03237     0.99947
   Rotational Symmetry Number is   1
   The Molecule is an Asymmetric Top
   Translational Enthalpy:        0.889 kcal/mol
   Rotational Enthalpy:           0.889 kcal/mol
   Vibrational Enthalpy:         35.203 kcal/mol
   gas constant (RT):             0.592 kcal/mol
   Translational Entropy:        43.108  cal/mol.K
   Rotational Entropy:           31.242  cal/mol.K
   Vibrational Entropy:          14.517  cal/mol.K

   Total Enthalpy:               37.573 kcal/mol
   Total Entropy:                88.867  cal/mol.K

 ======================================================================

 STANDARD THERMODYNAMIC QUANTITIES FOR ANHARMONIC VIBRATION -- TOSH

   Zero point vibrational energy: ************ kcal/mol

   Vibrational Enthalpy:       Infinity kcal/mol
   Vibrational Entropy:             NaN  cal/mol.K

   Total Enthalpy:             Infinity kcal/mol
   Total Entropy:                   NaN  cal/mol.K

 ======================================================================

 STANDARD THERMODYNAMIC QUANTITIES FOR ANHARMONIC VIBRATION -- VPT2

   Zero point vibrational energy: ************ kcal/mol

   Vibrational Enthalpy:       Infinity kcal/mol
   Vibrational Entropy:             NaN  cal/mol.K

   Total Enthalpy:             Infinity kcal/mol
   Total Entropy:                   NaN  cal/mol.K

 ======================================================================

Archival summary:
1\1\garfield\FREQ\ProcedureUnspecified\BasisUnspecified\2133\taweetha\WedOct1006:24:312018WedOct1006:24:312018\0\\#,FREQ,ProcedureUnspecified,BasisUnspecified,\\0,1\I\C,1,2.16387\F,2,1.37296,1,109.655\C,2,1.49214,1,122.835,3,141.8,0\H,4,1.08225,2,117.869,1,7.51063,0\H,4,1.08511,2,117.086,1,-137.306,0\C,2,1.49336,1,125.329,3,-142.26,0\H,7,1.08243,2,114.141,1,139.84,0\I,7,2.13956,2,125.027,1,-0.960672,0\\\@

 Total job time:  178.82s(wall), 681.39s(cpu) 
 Wed Oct 10 06:24:31 2018

        *************************************************************
        *                                                           *
        *  Thank you very much for using Q-Chem.  Have a nice day.  *
        *                                                           *
        *************************************************************
