# Supplementary material for: Geometric and energetic data from ab initio calculations of haloethene, haloimine, halomethylenephosphine, haloiminophosphine, halodiazene, halodiphosphene and halocyclopropane
Source: Data Brief. 2019 Nov 2;27:104738. doi: 10.1016/j.dib.2019.104738 (PMC6861602; doi:10.1016/j.dib.2019.104738)
Supplement: Multimedia component 3 [file mmc3.zip › CCC/B3LYP/HICCCHI.out]

Q-Chem Developer Version!
                  Welcome to Q-Chem
     A Quantum Leap Into The Future Of Chemistry


 Q-Chem 5.1, Q-Chem, Inc., Pleasanton, CA (2018)

 Yihan Shao,  Zhengting Gan,  E. Epifanovsky,  A. T. B. Gilbert,  M. Wormit,  
 J. Kussmann,  A. W. Lange,  A. Behn,  Jia Deng,  Xintian Feng,  D. Ghosh,  
 M. Goldey,  P. R. Horn,  L. D. Jacobson,  I. Kaliman,  T. Kus,  A. Landau,  
 Jie Liu,  E. I. Proynov,  R. M. Richard,  R. P. Steele,  E. J. Sundstrom,  
 H. L. Woodcock III,  P. M. Zimmerman,  D. Zuev,  B. Albrecht,  E. Alguire,  
 S. A. Baeppler,  D. Barton,  Z. Benda,  Y. A. Bernard,  E. J. Berquist,  
 K. B. Bravaya,  H. Burton,  D. Casanova,  Chun-Min Chang,  Yunqing Chen,  
 A. Chien,  K. D. Closser,  M. P. Coons,  S. Coriani,  S. Dasgupta,  
 A. L. Dempwolff,  M. Diedenhofen,  Hainam Do,  R. G. Edgar,  Po-Tung Fang,  
 S. Faraji,  S. Fatehi,  Qingguo Feng,  K. D. Fenk,  J. Fosso-Tande,  
 Qinghui Ge,  A. Ghysels,  G. Gidofalvi,  J. Gomes,  J. Gonthier,  A. Gunina,  
 D. Hait,  M. W. D. Hanson-Heine,  P. H. P. Harbach,  A. W. Hauser,  
 J. E. Herr,  E. G. Hohenstein,  Z. C. Holden,  Kerwin Hui,  B. C. Huynh,  
 T.-C. Jagau,  Hyunjun Ji,  B. Kaduk,  K. Khistyaev,  Jaehoon Kim,  
 P. Klunzinger,  K. Koh,  D. Kosenkov,  L. Koulias,  T. Kowalczyk,  
 C. M. Krauter,  A. Kunitsa,  Ka Un Lao,  A. Laurent,  K. V. Lawler,  
 Joonho Lee,  D. Lefrancois,  S. Lehtola,  D. S. Levine,  Yi-Pei Li,  
 You-Sheng Lin,  Fenglai Liu,  E. Livshits,  A. Luenser,  P. Manohar,  
 E. Mansoor,  S. F. Manzer,  Shan-Ping Mao,  Yuezhi Mao,  N. Mardirossian,  
 A. V. Marenich,  T. Markovich,  L. A. Martinez-Martinez,  S. A. Maurer,  
 N. J. Mayhall,  S. C. McKenzie,  J.-M. Mewes,  A. F. Morrison,  
 J. W. Mullinax,  K. Nanda,  T. S. Nguyen-Beck,  R. Olivares-Amaya,  
 J. A. Parkhill,  T. M. Perrine,  F. Plasser,  P. Pokhilko,  S. Prager,  
 A. Prociuk,  E. Ramos,  D. R. Rehn,  F. Rob,  M. Schneider,  N. Sergueev,  
 S. M. Sharada,  S. Sharma,  D. W. Small,  T. Stauch,  T. Stein,  
 Yu-Chuan Su,  A. J. W. Thom,  A. Tkatchenko,  T. Tsuchimochi,  N. M. Tubman,  
 L. Vogt,  M. L. Vidal,  O. Vydrov,  M. A. Watson,  J. Wenzel,  
 M. de Wergifosse,  T. A. Wesolowski,  A. White,  J. Witte,  A. Yamada,  
 Jun Yang,  K. Yao,  S. Yeganeh,  S. R. Yost,  Zhi-Qiang You,  A. Zech,  
 Igor Ying Zhang,  Xing Zhang,  Yan Zhao,  Ying Zhu,  B. R. Brooks,  
 G. K. L. Chan,  C. J. Cramer,  M. S. Gordon,  W. J. Hehre,  A. Klamt,  
 M. W. Schmidt,  C. D. Sherrill,  D. G. Truhlar,  A. Aspuru-Guzik,  R. Baer,  
 A. T. Bell,  N. A. Besley,  Jeng-Da Chai,  A. E. DePrince, III,  
 R. A. DiStasio Jr.,  A. Dreuw,  B. D. Dunietz,  T. R. Furlani,  
 Chao-Ping Hsu,  Yousung Jung,  Jing Kong,  D. S. Lambrecht,  WanZhen Liang,  
 C. Ochsenfeld,  V. A. Rassolov,  L. V. Slipchenko,  J. E. Subotnik,  
 T. Van Voorhis,  J. M. Herbert,  A. I. Krylov,  P. M. W. Gill,  M. Head-Gordon

 Contributors to earlier versions of Q-Chem not listed above: 
 R. D. Adamson,  B. Austin,  J. Baker,  G. J. O. Beran,  K. Brandhorst,  
 S. T. Brown,  E. F. C. Byrd,  A. K. Chakraborty,  C.-L. Cheng,  
 Siu Hung Chien,  D. M. Chipman,  D. L. Crittenden,  H. Dachsel,  
 R. J. Doerksen,  A. D. Dutoi,  L. Fusti-Molnar,  W. A. Goddard III,  
 A. Golubeva-Zadorozhnaya,  S. R. Gwaltney,  G. Hawkins,  A. Heyden,  
 S. Hirata,  G. Kedziora,  F. J. Keil,  C. Kelley,  Jihan Kim,  R. A. King,  
 R. Z. Khaliullin,  P. P. Korambath,  W. Kurlancheek,  A. M. Lee,  M. S. Lee,  
 S. V. Levchenko,  Ching Yeh Lin,  D. Liotard,  R. C. Lochan,  I. Lotan,  
 P. E. Maslen,  N. Nair,  D. P. O'Neill,  D. Neuhauser,  E. Neuscamman,  
 C. M. Oana,  R. Olson,  B. Peters,  R. Peverati,  P. A. Pieniazek,  
 Y. M. Rhee,  J. Ritchie,  M. A. Rohrdanz,  E. Rosta,  N. J. Russ,  
 H. F. Schaefer III,  N. E. Schultz,  N. Shenvi,  A. C. Simmonett,  A. Sodt,  
 D. Stuck,  K. S. Thanthiriwatte,  V. Vanovschi,  Tao Wang,  A. Warshel,  
 C. F. Williams,  Q. Wu,  X. Xu,  W. Zhang

 Please cite Q-Chem as follows:
 Y. Shao et al., Mol. Phys. 113, 184-215 (2015)
 DOI: 10.1080/00268976.2014.952696

 Q-Chem 5.1.1 for Intel X86 EM64T Linux

 Parts of Q-Chem use Armadillo 8.300.2 (Tropical Shenanigans).
 http://arma.sourceforge.net/

 Q-Chem begins on Wed Oct 10 06:41:48 2018  

Host: 
0

     Scratch files written to /scratch/taweetham/qchem27089//
Input Ideriv = 2
Curr. Ideriv = -1
Max.  Ideriv = 2

Checking the input file for inconsistencies... 	...done.

--------------------------------------------------------------
User input:
--------------------------------------------------------------
$molecule
0 1
C 
C 1 CC 
C 2 CC 1 60.0
H 2 CH 1 ANG  3 pDHA
I 2 CI 1 ANG  3 mDHA
H 3 CH 1 ANG  2 mDHA
I 3 CI 1 ANG  2 pDHA
H 1 CH 2 ANG  3 pDHA
H 1 CH 2 ANG  3 mDHA

CC=1.54
CH=1.09
CF=1.35
CCl=1.77
CBr=1.94
CI=2.14
ANG=118.0
pDHA=107.9
mDHA=-107.9
$end

$rem
   job_type	optimization
   basis	6-311++g**
   method	b3lyp
   mem_total	32000
$end

--------------------------------------------------------------
 ----------------------------------------------------------------
             Standard Nuclear Orientation (Angstroms)
    I     Atom           X                Y                Z
 ----------------------------------------------------------------
    1      C      -0.0000098387     2.1711049321    -0.6627826361
    2      C      -0.7700030139     1.4543310373     0.4619154096
    3      C       0.7699969861     1.4543404496     0.4619120630
    4      H      -1.2820409049     2.0679618935     1.2031133389
    5      I      -1.7752740797    -0.3735215298    -0.0155624194
    6      H       1.2820305976     2.0679775648     1.2031077669
    7      I       1.7752883198    -0.3734998292    -0.0155701351
    8      H      -0.0003209606     1.7164470922    -1.6534319948
    9      H      -0.0003282620     3.2610869662    -0.6690327414
 ----------------------------------------------------------------
 Molecular Point Group                 C1    NOp =  1
 Largest Abelian Subgroup              C1    NOp =  1
 Nuclear Repulsion Energy =   914.6699268298 hartrees
 There are       64 alpha and       64 beta electrons
 Requested basis set is 6-311++G(d,p)
 There are 86 shells and 218 basis functions

 Total QAlloc Memory Limit  32000 MB
 Mega-Array Size       188 MB
 MEM_STATIC part       192 MB
 A cutoff of  1.0D-11 yielded   3084 shell pairs
 There are     20422 function pairs (     22905 Cartesian)

 -------------------------------------------------------
 OpenMP Integral Computing Module                       
 Release: version 1.0, May 2013, Q-Chem Inc. Pittsburgh 
 -------------------------------------------------------
 Integral Job Info:
 Integral job number is                      11
 Integral operator is                         1
 short-range coefficients                     0
 long-range coefficients              100000000
 Omega coefficients                           0
 if combine SR and LR in K                    0
 Integral screening is                        0
 Integral computing path is                   2
 max size of driver memory is            800000
 size of driver memory is                593474
 size of scratch memory is             11861008
 max col of scratch BK array               1296
 max len of scratch array in speh3          155
 max len of scratch index in speh4           18
 max int batch size is                      520
 min int batch size is                       52
 fixed nKL is                                52
 max L of basis functions is                  2
 order of int derivative is                   0
 number of shells is                         86
 number of basis is                         231
 number of cartesian basis is               231
 number of contracted shell pairs          3084
 number of primitive shell pairs           6027
 maxK2 (contraction) of shell pair           36
 max number of K2 of shell pair               1
 max number of CS2 of shell pair            496
 max number of PS2 of shell pair            496
 mem total for path MDJ                  541756
 -------------------------------------------------------
 Smallest overlap matrix eigenvalue = 7.70E-05

 Scale SEOQF with 1.000000e-01/1.000000e-01/1.000000e-01

 Standard Electronic Orientation quadrupole field applied
 Nucleus-field energy     =     0.0000000176 hartrees
 Guess from superposition of atomic densities
 Warning:  Energy on first SCF cycle will be non-variational
 SAD guess density has 128.000000 electrons

 -----------------------------------------------------------------------
  General SCF calculation program by
  Eric Jon Sundstrom, Paul Horn, Yuezhi Mao, Dmitri Zuev, Alec White,
  David Stuck, Shaama M.S., Shane Yost, Joonho Lee, David Small,
  Daniel Levine, Susi Lehtola, Hugh Burton, Evgeny Epifanovsky
 -----------------------------------------------------------------------
 Exchange:     0.2000 Hartree-Fock + 0.0800 Slater + 0.7200 B88
 Correlation:  0.1900 VWN1RPA + 0.8100 LYP
 Using SG-1 standard quadrature grid
 using 4 threads for integral computing
 -------------------------------------------------------
 OpenMP Integral computing Module                
 Release: version 2.0, May 2017, Q-Chem Inc. Pleasanton 
 -------------------------------------------------------
 -------------------------------------------------------
 OpenMP BLAS3 based DFT computing Module                
 Release: version 1.0, May 2013, Q-Chem Inc. Pittsburgh 
 -------------------------------------------------------
 A restricted SCF calculation will be
 performed using DIIS
 SCF converges when DIIS error is below 1.0e-08
 ---------------------------------------
  Cycle       Energy         DIIS error
 ---------------------------------------
    1  -13956.3968930706      3.63e-02  
    2  -13955.6935993207      3.08e-03  
    3  -13955.6224262935      4.45e-03  
    4  -13955.7443058118      7.38e-04  
    5  -13955.7477286098      2.94e-04  
    6  -13955.7482183207      6.29e-05  
    7  -13955.7482444686      1.27e-05  
    8  -13955.7482453136      1.72e-06  
    9  -13955.7482453253      3.60e-07  
   10  -13955.7482453262      1.37e-07  
   11  -13955.7482453265      2.12e-08  
   12  -13955.7482453264      5.65e-09  Convergence criterion met
 ---------------------------------------
 SCF time:   CPU 41.71s  wall 11.00s 
 SCF   energy in the final basis set =   -13955.7482453264
 Total energy in the final basis set =   -13955.7482453264

 --------------------------------------------------------------

                    Orbital Energies (a.u.)
 --------------------------------------------------------------

 Alpha MOs
 -- Occupied --
***************-176.298-176.298-165.702-165.702-165.700-165.700
*******-165.700 -35.795 -35.795 -31.288 -31.288 -31.282 -31.282
-31.282 -31.282 -22.939 -22.939 -22.937 -22.937 -22.937 -22.937
-22.933 -22.933 -22.933 -22.933 -10.249 -10.249 -10.212  -6.344
 -6.344  -4.757  -4.757  -4.742  -4.742  -4.742  -4.742  -2.022
 -2.022  -2.018  -2.018  -2.018  -2.018  -2.005  -2.005  -2.005
 -2.005  -0.887  -0.685  -0.674  -0.614  -0.566  -0.525  -0.458
 -0.387  -0.374  -0.358  -0.336  -0.289  -0.265  -0.254  -0.244
 -- Virtual --
 -0.071  -0.026  -0.013   0.010   0.024   0.026   0.059   0.065
  0.070   0.073   0.086   0.090   0.109   0.114   0.127   0.128
  0.133   0.151   0.157   0.159   0.187   0.201   0.204   0.215
  0.233   0.248   0.251   0.258   0.259   0.275   0.293   0.359
  0.383   0.410   0.423   0.433   0.437   0.450   0.457   0.484
  0.493   0.509   0.537   0.540   0.575   0.592   0.603   0.616
  0.635   0.638   0.646   0.654   0.708   0.717   0.733   0.762
  0.797   0.913   0.964   1.189   1.239   1.270   1.290   1.331
  1.338   1.346   1.354   1.376   1.433   1.454   1.490   1.551
  1.552   1.590   1.606   1.659   1.705   1.769   1.794   1.869
  1.891   1.893   1.944   2.022   2.150   2.170   2.203   2.240
  2.379   2.502   2.564   2.624   2.638   2.655   2.699   2.794
  2.796   2.831   2.967   3.137   3.278   3.413   3.710   3.961
  3.989   3.995   4.020   4.063   4.082   4.101   4.107   4.187
  4.243   4.258   4.280   4.418   4.465   5.990   6.034   6.037
  6.079   6.084   6.136  23.700  23.723  23.826  27.858  27.899
 28.342  28.370  28.372  28.393  28.397  28.422  28.542  28.553
 28.556  28.566  28.584  28.596  28.606  28.618  28.692  28.713
127.889 127.911 127.912 127.937 127.943 127.965 151.659 151.695
*******1901.859
 --------------------------------------------------------------

          Ground-State Mulliken Net Atomic Charges

     Atom                 Charge (a.u.)
  ----------------------------------------
      1 C                    -0.425196
      2 C                    -0.213733
      3 C                    -0.213633
      4 H                     0.202168
      5 I                     0.070103
      6 H                     0.202157
      7 I                     0.070119
      8 H                     0.155937
      9 H                     0.152077
  ----------------------------------------
  Sum of atomic charges =     0.000000

 -----------------------------------------------------------------
                    Cartesian Multipole Moments
 -----------------------------------------------------------------
    Charge (ESU x 10^10)
                 0.0000
    Dipole Moment (Debye)
         X      -0.0002      Y       2.1662      Z       0.2253
       Tot       2.1778
    Quadrupole Moments (Debye-Ang)
        XX     -80.1843     XY      -0.0013     YY     -67.2568
        XZ       0.0007     YZ       2.6035     ZZ     -75.3500
    Octopole Moments (Debye-Ang^2)
       XXX       0.0019    XXY     -19.4214    XYY      -0.0032
       YYY     -23.8890    XXZ      -0.0483    XYZ       0.0018
       YYZ       1.3208    XZZ      -0.0006    YZZ      -6.6996
       ZZZ      -2.1128
    Hexadecapole Moments (Debye-Ang^3)
      XXXX   -1272.9583   XXXY      -0.0001   XXYY    -272.8106
      XYYY      -0.0117   YYYY    -460.4973   XXXZ      -0.0007
      XXYZ      13.9352   XYYZ       0.0045   YYYZ      10.6796
      XXZZ    -236.9050   XYZZ      -0.0017   YYZZ    -103.2792
      XZZZ       0.0017   YZZZ       3.9563   ZZZZ    -154.0145
 -----------------------------------------------------------------
 Calculating analytic gradient of the SCF energy
 Gradient of SCF Energy
            1           2           3           4           5           6
    1   0.0000421  -0.0219356   0.0219378  -0.0010547   0.0141371   0.0010540
    2   0.0102491  -0.0104307  -0.0104420   0.0063767  -0.0020830   0.0063746
    3  -0.0162680   0.0109360   0.0109561   0.0024159  -0.0018670   0.0024182
            7           8           9
    1  -0.0141372  -0.0000221  -0.0000213
    2  -0.0020848  -0.0012265   0.0032666
    3  -0.0018655  -0.0052356  -0.0014901
 Max gradient component =       2.194E-02
 RMS gradient           =       9.313E-03
 Gradient time:  CPU 11.12 s  wall 2.84 s
 Geometry Optimization Parameters
   NAtoms,    NIC,     NZ,  NCons,   NDum,   NFix, NCnnct, MaxDiis
        9      69       9       0       0       0       0       0


** GEOMETRY OPTIMIZATION IN DELOCALIZED INTERNAL COORDINATES **
   Searching for a Minimum

   Optimization Cycle:   1

                       Coordinates (Angstroms)
     ATOM                X               Y               Z
      1  C        -0.0000098387    2.1711049321   -0.6627826361
      2  C        -0.7700030139    1.4543310373    0.4619154096
      3  C         0.7699969861    1.4543404496    0.4619120630
      4  H        -1.2820409049    2.0679618935    1.2031133389
      5  I        -1.7752740797   -0.3735215298   -0.0155624194
      6  H         1.2820305976    2.0679775648    1.2031077669
      7  I         1.7752883198   -0.3734998292   -0.0155701351
      8  H        -0.0003209606    1.7164470922   -1.6534319948
      9  H        -0.0003282620    3.2610869662   -0.6690327414
   Point Group: c1    Number of degrees of freedom:    21


   Energy is -13955.748245326


 Attempting to Generate Delocalized Internal Coordinates

 21 Hessian modes will be used to form the next step
  Hessian Eigenvalues:
     0.015566    0.020947    0.022466    0.023621    0.030130    0.032042
     0.080485    0.081934    0.089343    0.095709    0.105237    0.108095
     0.108095    0.129904    0.253105    0.256595    0.285189    0.348126
     0.348126    0.348126    0.348126

 Minimum Search - Taking Simple RFO Step
 Searching for Lamda that Minimizes Along All modes
 Value Taken    Lamda =  -0.01580950
 Calculated Step too Large.  Step scaled by  0.703649
 Step Taken.  Stepsize is  0.300000

                             Maximum     Tolerance    Cnvgd?
         Gradient           0.036919      0.000300      NO
         Displacement       0.232173      0.001200      NO
         Energy change     *********      0.000001      NO


 New Cartesian Coordinates Obtained by Inverse Iteration

 Displacement from previous Coordinates is:  0.527834
 ----------------------------------------------------------------
             Standard Nuclear Orientation (Angstroms)
    I     Atom           X                Y                Z
 ----------------------------------------------------------------
    1      C      -0.0000536743     2.1365052880    -0.6552646217
    2      C      -0.7680977352     1.4384756562     0.4588608388
    3      C       0.7680219968     1.4385049838     0.4588236458
    4      H      -1.2598176120     2.0587867101     1.1997648502
    5      I      -1.9484688949    -0.2958977822    -0.0252501560
    6      H       1.2597582844     2.0588418174     1.1996949586
    7      I       1.9484460737    -0.2958088208    -0.0253590803
    8      H      -0.0002180565     1.6838522465    -1.6411677596
    9      H      -0.0002315380     3.2229684775    -0.6564340240
 ----------------------------------------------------------------
 Molecular Point Group                 C1    NOp =  1
 Largest Abelian Subgroup              C1    NOp =  1
 Nuclear Repulsion Energy =   873.7374557432 hartrees
 There are       64 alpha and       64 beta electrons
 Applying Cartesian multipole field
    Component          Value
    ---------          -----
     (2,0,0)        1.00000E-11
     (0,2,0)        2.00000E-11
     (0,0,2)       -3.00000E-11
 Nucleus-field energy     =     0.0000000195 hartrees
 Requested basis set is 6-311++G(d,p)
 There are 86 shells and 218 basis functions
 A cutoff of  1.0D-11 yielded   3083 shell pairs
 There are     20397 function pairs (     22869 Cartesian)
 Smallest overlap matrix eigenvalue = 6.94E-05
 Guess MOs from SCF MO coefficient file

 -----------------------------------------------------------------------
  General SCF calculation program by
  Eric Jon Sundstrom, Paul Horn, Yuezhi Mao, Dmitri Zuev, Alec White,
  David Stuck, Shaama M.S., Shane Yost, Joonho Lee, David Small,
  Daniel Levine, Susi Lehtola, Hugh Burton, Evgeny Epifanovsky
 -----------------------------------------------------------------------
 Exchange:     0.2000 Hartree-Fock + 0.0800 Slater + 0.7200 B88
 Correlation:  0.1900 VWN1RPA + 0.8100 LYP
 Using SG-1 standard quadrature grid
 using 4 threads for integral computing
 -------------------------------------------------------
 OpenMP Integral computing Module                
 Release: version 2.0, May 2017, Q-Chem Inc. Pleasanton 
 -------------------------------------------------------
 -------------------------------------------------------
 OpenMP BLAS3 based DFT computing Module                
 Release: version 1.0, May 2013, Q-Chem Inc. Pittsburgh 
 -------------------------------------------------------
 A restricted SCF calculation will be
 performed using DIIS
 SCF converges when DIIS error is below 1.0e-08
 ---------------------------------------
  Cycle       Energy         DIIS error
 ---------------------------------------
    1  -13955.7491009235      7.15e-04  
    2  -13955.7539739143      2.50e-04  
    3  -13955.7541562862      1.93e-04  
    4  -13955.7543803522      6.89e-05  
    5  -13955.7544100672      1.56e-05  
    6  -13955.7544117458      6.64e-06  
    7  -13955.7544119243      9.12e-07  
    8  -13955.7544119290      4.20e-07  
    9  -13955.7544119297      6.59e-08  
   10  -13955.7544119299      9.15e-09  Convergence criterion met
 ---------------------------------------
 SCF time:   CPU 35.45s  wall 9.00s 
 SCF   energy in the final basis set =   -13955.7544119299
 Total energy in the final basis set =   -13955.7544119299

 --------------------------------------------------------------

                    Orbital Energies (a.u.)
 --------------------------------------------------------------

 Alpha MOs
 -- Occupied --
***************-176.300-176.300-165.704-165.704-165.702-165.702
*******-165.702 -35.796 -35.796 -31.290 -31.290 -31.284 -31.284
-31.283 -31.283 -22.940 -22.940 -22.939 -22.939 -22.939 -22.939
-22.934 -22.934 -22.934 -22.934 -10.249 -10.249 -10.210  -6.346
 -6.346  -4.758  -4.758  -4.743  -4.743  -4.743  -4.743  -2.024
 -2.024  -2.019  -2.019  -2.019  -2.019  -2.006  -2.006  -2.006
 -2.006  -0.892  -0.689  -0.670  -0.615  -0.568  -0.528  -0.461
 -0.381  -0.377  -0.359  -0.337  -0.281  -0.263  -0.260  -0.255
 -- Virtual --
 -0.072  -0.032  -0.014   0.010   0.025   0.026   0.060   0.066
  0.071   0.074   0.084   0.090   0.109   0.114   0.124   0.131
  0.132   0.150   0.158   0.159   0.189   0.205   0.207   0.218
  0.234   0.234   0.244   0.259   0.264   0.279   0.294   0.372
  0.393   0.415   0.420   0.425   0.443   0.448   0.464   0.483
  0.494   0.514   0.521   0.542   0.559   0.597   0.605   0.615
  0.636   0.642   0.648   0.656   0.699   0.719   0.725   0.751
  0.783   0.915   0.976   1.196   1.243   1.274   1.301   1.312
  1.343   1.352   1.355   1.379   1.437   1.444   1.487   1.540
  1.553   1.587   1.608   1.663   1.710   1.784   1.795   1.874
  1.900   1.904   1.962   2.034   2.163   2.178   2.202   2.247
  2.381   2.510   2.568   2.615   2.643   2.664   2.705   2.800
  2.806   2.840   2.980   3.153   3.301   3.433   3.724   3.974
  3.978   4.006   4.008   4.067   4.076   4.090   4.112   4.198
  4.241   4.258   4.281   4.401   4.457   6.028   6.031   6.035
  6.055   6.088   6.100  23.709  23.738  23.848  27.844  27.898
 28.366  28.367  28.371  28.385  28.394  28.394  28.546  28.547
 28.559  28.560  28.584  28.587  28.607  28.611  28.684  28.711
127.907 127.908 127.911 127.921 127.944 127.947 151.646 151.691
*******1901.855
 --------------------------------------------------------------

          Ground-State Mulliken Net Atomic Charges

     Atom                 Charge (a.u.)
  ----------------------------------------
      1 C                    -0.388362
      2 C                    -0.221684
      3 C                    -0.221627
      4 H                     0.195136
      5 I                     0.067018
      6 H                     0.195128
      7 I                     0.067024
      8 H                     0.156318
      9 H                     0.151051
  ----------------------------------------
  Sum of atomic charges =    -0.000000

 -----------------------------------------------------------------
                    Cartesian Multipole Moments
 -----------------------------------------------------------------
    Charge (ESU x 10^10)
                -0.0000
    Dipole Moment (Debye)
         X      -0.0001      Y       2.2275      Z       0.2237
       Tot       2.2387
    Quadrupole Moments (Debye-Ang)
        XX     -79.2792     XY      -0.0007     YY     -67.9498
        XZ       0.0003     YZ       2.5527     ZZ     -75.3822
    Octopole Moments (Debye-Ang^2)
       XXX       0.0066    XXY     -25.8969    XYY      -0.0005
       YYY     -34.5641    XXZ      -0.4811    XYZ       0.0011
       YYZ       2.3191    XZZ       0.0013    YZZ     -10.8266
       ZZZ      -0.4407
    Hexadecapole Moments (Debye-Ang^3)
      XXXX   -1474.5714   XXXY      -0.0100   XXYY    -304.0225
      XYYY      -0.0147   YYYY    -439.5892   XXXZ       0.0166
      XXYZ      14.4356   XYYZ       0.0078   YYYZ      10.0550
      XXZZ    -273.7490   XYZZ      -0.0053   YYZZ     -99.1113
      XZZZ       0.0191   YZZZ       3.1161   ZZZZ    -153.3731
 -----------------------------------------------------------------
 Calculating analytic gradient of the SCF energy
 Gradient of SCF Energy
            1           2           3           4           5           6
    1   0.0000270  -0.0183408   0.0183372  -0.0002635   0.0020649   0.0002631
    2   0.0019544  -0.0027300  -0.0027355   0.0033399  -0.0020665   0.0033399
    3  -0.0119432   0.0086344   0.0086381  -0.0004931  -0.0014595  -0.0004936
            7           8           9
    1  -0.0020670  -0.0000101  -0.0000108
    2  -0.0020641   0.0004075   0.0005544
    3  -0.0014589  -0.0022024   0.0007782
 Max gradient component =       1.834E-02
 RMS gradient           =       6.187E-03
 Gradient time:  CPU 10.98 s  wall 2.81 s
 Geometry Optimization Parameters
   NAtoms,    NIC,     NZ,  NCons,   NDum,   NFix, NCnnct, MaxDiis
        9      69       9       0       0       0       0       0

 Cartesian Hessian Update
 Hessian Updated using BFGS Update


** GEOMETRY OPTIMIZATION IN DELOCALIZED INTERNAL COORDINATES **
   Searching for a Minimum

   Optimization Cycle:   2

                       Coordinates (Angstroms)
     ATOM                X               Y               Z
      1  C        -0.0000536743    2.1365052880   -0.6552646217
      2  C        -0.7680977352    1.4384756562    0.4588608388
      3  C         0.7680219968    1.4385049838    0.4588236458
      4  H        -1.2598176120    2.0587867101    1.1997648502
      5  I        -1.9484688949   -0.2958977822   -0.0252501560
      6  H         1.2597582844    2.0588418174    1.1996949586
      7  I         1.9484460737   -0.2958088208   -0.0253590803
      8  H        -0.0002180565    1.6838522465   -1.6411677596
      9  H        -0.0002315380    3.2229684775   -0.6564340240
   Point Group: c1    Number of degrees of freedom:    21


   Energy is -13955.754411930

 Hessian Updated using BFGS Update

 19 Hessian modes will be used to form the next step
  Hessian Eigenvalues:
     0.015566    0.020947    0.022183    0.023621    0.030130    0.040266
     0.081934    0.083629    0.087614    0.093414    0.105237    0.108095
     0.109506    0.133403    0.252298    0.256595    0.296722    0.348099
     0.349576

 Minimum Search - Taking Simple RFO Step
 Searching for Lamda that Minimizes Along All modes
 Value Taken    Lamda =  -0.00256330
 Step Taken.  Stepsize is  0.188258

                             Maximum     Tolerance    Cnvgd?
         Gradient           0.012368      0.000300      NO
         Displacement       0.102034      0.001200      NO
         Energy change     -0.006167      0.000001      NO


 New Cartesian Coordinates Obtained by Inverse Iteration

 Displacement from previous Coordinates is:  0.194019
 ----------------------------------------------------------------
             Standard Nuclear Orientation (Angstroms)
    I     Atom           X                Y                Z
 ----------------------------------------------------------------
    1      C      -0.0001190593     2.1342558809    -0.6582931153
    2      C      -0.7534658802     1.4371287586     0.4409833717
    3      C       0.7533272757     1.4371830143     0.4409115307
    4      H      -1.2252860531     2.0331350847     1.2094044116
    5      I      -1.9854589673    -0.2615445261    -0.0129996939
    6      H       1.2251773603     2.0332235542     1.2092885722
    7      I       1.9854197371    -0.2614058854    -0.0132001261
    8      H      -0.0001287620     1.6752608681    -1.6377823099
    9      H      -0.0001268073     3.2189918272    -0.6646439892
 ----------------------------------------------------------------
 Molecular Point Group                 C1    NOp =  1
 Largest Abelian Subgroup              C1    NOp =  1
 Nuclear Repulsion Energy =   868.3746684148 hartrees
 There are       64 alpha and       64 beta electrons
 Applying Cartesian multipole field
    Component          Value
    ---------          -----
     (2,0,0)        1.00000E-11
     (0,2,0)        2.00000E-11
     (0,0,2)       -3.00000E-11
 Nucleus-field energy     =     0.0000000199 hartrees
 Requested basis set is 6-311++G(d,p)
 There are 86 shells and 218 basis functions
 A cutoff of  1.0D-11 yielded   3085 shell pairs
 There are     20399 function pairs (     22871 Cartesian)
 Smallest overlap matrix eigenvalue = 6.18E-05
 Guess MOs from SCF MO coefficient file

 -----------------------------------------------------------------------
  General SCF calculation program by
  Eric Jon Sundstrom, Paul Horn, Yuezhi Mao, Dmitri Zuev, Alec White,
  David Stuck, Shaama M.S., Shane Yost, Joonho Lee, David Small,
  Daniel Levine, Susi Lehtola, Hugh Burton, Evgeny Epifanovsky
 -----------------------------------------------------------------------
 Exchange:     0.2000 Hartree-Fock + 0.0800 Slater + 0.7200 B88
 Correlation:  0.1900 VWN1RPA + 0.8100 LYP
 Using SG-1 standard quadrature grid
 using 4 threads for integral computing
 -------------------------------------------------------
 OpenMP Integral computing Module                
 Release: version 2.0, May 2017, Q-Chem Inc. Pleasanton 
 -------------------------------------------------------
 -------------------------------------------------------
 OpenMP BLAS3 based DFT computing Module                
 Release: version 1.0, May 2013, Q-Chem Inc. Pittsburgh 
 -------------------------------------------------------
 A restricted SCF calculation will be
 performed using DIIS
 SCF converges when DIIS error is below 1.0e-08
 ---------------------------------------
  Cycle       Energy         DIIS error
 ---------------------------------------
    1  -13955.7548513167      4.01e-04  
    2  -13955.7558078555      1.40e-04  
    3  -13955.7557092587      1.85e-04  
    4  -13955.7559314121      3.06e-05  
    5  -13955.7559373948      4.44e-06  
    6  -13955.7559375104      1.40e-06  
    7  -13955.7559375225      5.44e-07  
    8  -13955.7559375239      6.60e-08  
    9  -13955.7559375239      4.54e-08  
   10  -13955.7559375243      4.86e-09  Convergence criterion met
 ---------------------------------------
 SCF time:   CPU 35.56s  wall 9.00s 
 SCF   energy in the final basis set =   -13955.7559375243
 Total energy in the final basis set =   -13955.7559375243

 --------------------------------------------------------------

                    Orbital Energies (a.u.)
 --------------------------------------------------------------

 Alpha MOs
 -- Occupied --
***************-176.300-176.300-165.704-165.704-165.701-165.701
*******-165.701 -35.796 -35.796 -31.289 -31.289 -31.283 -31.283
-31.283 -31.283 -22.940 -22.940 -22.939 -22.939 -22.938 -22.938
-22.934 -22.934 -22.934 -22.934 -10.247 -10.246 -10.209  -6.346
 -6.346  -4.758  -4.758  -4.743  -4.743  -4.743  -4.743  -2.024
 -2.024  -2.019  -2.019  -2.019  -2.019  -2.006  -2.006  -2.006
 -2.006  -0.903  -0.690  -0.672  -0.618  -0.566  -0.533  -0.464
 -0.381  -0.379  -0.363  -0.337  -0.280  -0.263  -0.261  -0.256
 -- Virtual --
 -0.071  -0.030  -0.014   0.010   0.025   0.027   0.062   0.066
  0.071   0.076   0.084   0.092   0.108   0.115   0.125   0.133
  0.133   0.148   0.158   0.160   0.194   0.206   0.208   0.220
  0.231   0.233   0.244   0.262   0.268   0.285   0.299   0.375
  0.395   0.413   0.422   0.428   0.444   0.448   0.466   0.487
  0.495   0.512   0.519   0.542   0.559   0.601   0.610   0.618
  0.640   0.648   0.649   0.663   0.701   0.724   0.724   0.745
  0.784   0.917   0.980   1.201   1.243   1.273   1.300   1.317
  1.346   1.355   1.363   1.381   1.448   1.459   1.487   1.542
  1.554   1.580   1.613   1.671   1.710   1.795   1.811   1.879
  1.913   1.918   1.976   2.041   2.175   2.186   2.203   2.260
  2.381   2.515   2.574   2.610   2.651   2.670   2.720   2.819
  2.821   2.863   2.987   3.167   3.349   3.464   3.730   3.977
  3.977   4.005   4.007   4.066   4.079   4.097   4.116   4.217
  4.240   4.268   4.285   4.408   4.458   6.033   6.033   6.037
  6.051   6.092   6.098  23.716  23.787  23.872  27.848  27.898
 28.368  28.369  28.373  28.382  28.394  28.395  28.546  28.547
 28.559  28.559  28.585  28.588  28.609  28.614  28.684  28.712
127.909 127.909 127.913 127.919 127.946 127.946 151.649 151.691
*******1901.854
 --------------------------------------------------------------

          Ground-State Mulliken Net Atomic Charges

     Atom                 Charge (a.u.)
  ----------------------------------------
      1 C                    -0.375462
      2 C                    -0.223541
      3 C                    -0.223528
      4 H                     0.192942
      5 I                     0.065390
      6 H                     0.192942
      7 I                     0.065381
      8 H                     0.156910
      9 H                     0.148966
  ----------------------------------------
  Sum of atomic charges =    -0.000000

 -----------------------------------------------------------------
                    Cartesian Multipole Moments
 -----------------------------------------------------------------
    Charge (ESU x 10^10)
                -0.0000
    Dipole Moment (Debye)
         X      -0.0001      Y       2.2324      Z       0.2580
       Tot       2.2472
    Quadrupole Moments (Debye-Ang)
        XX     -79.2109     XY      -0.0002     YY     -68.2088
        XZ      -0.0000     YZ       2.4274     ZZ     -75.2408
    Octopole Moments (Debye-Ang^2)
       XXX       0.0093    XXY     -28.6301    XYY       0.0017
       YYY     -39.9248    XXZ      -1.0974    XYZ       0.0004
       YYZ       1.8798    XZZ       0.0026    YZZ     -12.4334
       ZZZ      -1.6716
    Hexadecapole Moments (Debye-Ang^3)
      XXXX   -1516.9378   XXXY      -0.0163   XXYY    -311.8258
      XYYY      -0.0144   YYYY    -432.9418   XXXZ       0.0326
      XXYZ      13.9586   XYYZ       0.0110   YYYZ      10.5518
      XXZZ    -282.0310   XYZZ      -0.0072   YYZZ     -97.4655
      XZZZ       0.0352   YZZZ       5.0706   ZZZZ    -151.8862
 -----------------------------------------------------------------
 Calculating analytic gradient of the SCF energy
 Gradient of SCF Energy
            1           2           3           4           5           6
    1   0.0000036  -0.0042172   0.0042109   0.0009673   0.0021016  -0.0009679
    2  -0.0054503   0.0017628   0.0017662   0.0001910   0.0007234   0.0001923
    3  -0.0028725   0.0016896   0.0016796  -0.0005875  -0.0004145  -0.0005880
            7           8           9
    1  -0.0021023   0.0000019   0.0000020
    2   0.0007252   0.0006684  -0.0005790
    3  -0.0004151   0.0002329   0.0012755
 Max gradient component =       5.450E-03
 RMS gradient           =       1.931E-03
 Gradient time:  CPU 10.90 s  wall 2.79 s
 Geometry Optimization Parameters
   NAtoms,    NIC,     NZ,  NCons,   NDum,   NFix, NCnnct, MaxDiis
        9      69       9       0       0       0       0       0

 Cartesian Hessian Update
 Hessian Updated using BFGS Update


** GEOMETRY OPTIMIZATION IN DELOCALIZED INTERNAL COORDINATES **
   Searching for a Minimum

   Optimization Cycle:   3

                       Coordinates (Angstroms)
     ATOM                X               Y               Z
      1  C        -0.0001190593    2.1342558809   -0.6582931153
      2  C        -0.7534658802    1.4371287586    0.4409833717
      3  C         0.7533272757    1.4371830143    0.4409115307
      4  H        -1.2252860531    2.0331350847    1.2094044116
      5  I        -1.9854589673   -0.2615445261   -0.0129996939
      6  H         1.2251773603    2.0332235542    1.2092885722
      7  I         1.9854197371   -0.2614058854   -0.0132001261
      8  H        -0.0001287620    1.6752608681   -1.6377823099
      9  H        -0.0001268073    3.2189918272   -0.6646439892
   Point Group: c1    Number of degrees of freedom:    21


   Energy is -13955.755937524

 Hessian Updated using BFGS Update

 20 Hessian modes will be used to form the next step
  Hessian Eigenvalues:
     0.015566    0.020947    0.022005    0.023621    0.030130    0.038762
     0.070203    0.081934    0.086889    0.091423    0.105237    0.108095
     0.114319    0.121850    0.256595    0.268425    0.316442    0.348126
     0.348166    0.353150

 Minimum Search - Taking Simple RFO Step
 Searching for Lamda that Minimizes Along All modes
 Value Taken    Lamda =  -0.00043572
 Step Taken.  Stepsize is  0.087596

                             Maximum     Tolerance    Cnvgd?
         Gradient           0.003080      0.000300      NO
         Displacement       0.041942      0.001200      NO
         Energy change     -0.001526      0.000001      NO


 New Cartesian Coordinates Obtained by Inverse Iteration

 Displacement from previous Coordinates is:  0.089634
 ----------------------------------------------------------------
             Standard Nuclear Orientation (Angstroms)
    I     Atom           X                Y                Z
 ----------------------------------------------------------------
    1      C      -0.0001242573     2.1418543573    -0.6588695275
    2      C      -0.7489399244     1.4334574685     0.4341707633
    3      C       0.7488349348     1.4335113936     0.4341053652
    4      H      -1.2189950425     2.0224857587     1.2103226290
    5      I      -2.0114998465    -0.2568585457    -0.0033296471
    6      H       1.2189114636     2.0225609249     1.2102290028
    7      I       2.0114809378    -0.2567580519    -0.0034813267
    8      H      -0.0001668146     1.6789109792    -1.6373376776
    9      H      -0.0001626069     3.2270642920    -0.6721409296
 ----------------------------------------------------------------
 Molecular Point Group                 C1    NOp =  1
 Largest Abelian Subgroup              C1    NOp =  1
 Nuclear Repulsion Energy =   861.8921325009 hartrees
 There are       64 alpha and       64 beta electrons
 Applying Cartesian multipole field
    Component          Value
    ---------          -----
     (2,0,0)        1.00000E-11
     (0,2,0)        2.00000E-11
     (0,0,2)       -3.00000E-11
 Nucleus-field energy     =     0.0000000202 hartrees
 Requested basis set is 6-311++G(d,p)
 There are 86 shells and 218 basis functions
 A cutoff of  1.0D-11 yielded   3081 shell pairs
 There are     20387 function pairs (     22859 Cartesian)
 Smallest overlap matrix eigenvalue = 6.00E-05
 Guess MOs from SCF MO coefficient file

 -----------------------------------------------------------------------
  General SCF calculation program by
  Eric Jon Sundstrom, Paul Horn, Yuezhi Mao, Dmitri Zuev, Alec White,
  David Stuck, Shaama M.S., Shane Yost, Joonho Lee, David Small,
  Daniel Levine, Susi Lehtola, Hugh Burton, Evgeny Epifanovsky
 -----------------------------------------------------------------------
 Exchange:     0.2000 Hartree-Fock + 0.0800 Slater + 0.7200 B88
 Correlation:  0.1900 VWN1RPA + 0.8100 LYP
 Using SG-1 standard quadrature grid
 using 4 threads for integral computing
 -------------------------------------------------------
 OpenMP Integral computing Module                
 Release: version 2.0, May 2017, Q-Chem Inc. Pleasanton 
 -------------------------------------------------------
 -------------------------------------------------------
 OpenMP BLAS3 based DFT computing Module                
 Release: version 1.0, May 2013, Q-Chem Inc. Pittsburgh 
 -------------------------------------------------------
 A restricted SCF calculation will be
 performed using DIIS
 SCF converges when DIIS error is below 1.0e-08
 ---------------------------------------
  Cycle       Energy         DIIS error
 ---------------------------------------
    1  -13955.7559621298      1.88e-04  
    2  -13955.7561955586      4.76e-05  
    3  -13955.7561924596      5.42e-05  
    4  -13955.7562102727      1.57e-05  
    5  -13955.7562118908      3.22e-06  
    6  -13955.7562119633      9.81e-07  
    7  -13955.7562119677      2.40e-07  
    8  -13955.7562119678      7.64e-08  
    9  -13955.7562119678      1.71e-08  
   10  -13955.7562119681      1.74e-09  Convergence criterion met
 ---------------------------------------
 SCF time:   CPU 35.76s  wall 9.00s 
 SCF   energy in the final basis set =   -13955.7562119681
 Total energy in the final basis set =   -13955.7562119681

 --------------------------------------------------------------

                    Orbital Energies (a.u.)
 --------------------------------------------------------------

 Alpha MOs
 -- Occupied --
***************-176.300-176.300-165.704-165.704-165.702-165.702
*******-165.702 -35.796 -35.796 -31.290 -31.290 -31.284 -31.284
-31.284 -31.284 -22.940 -22.940 -22.939 -22.939 -22.939 -22.939
-22.934 -22.934 -22.934 -22.934 -10.247 -10.247 -10.209  -6.346
 -6.346  -4.758  -4.758  -4.743  -4.743  -4.743  -4.743  -2.024
 -2.024  -2.019  -2.019  -2.019  -2.019  -2.007  -2.007  -2.006
 -2.006  -0.904  -0.690  -0.671  -0.619  -0.566  -0.533  -0.464
 -0.382  -0.378  -0.363  -0.336  -0.279  -0.263  -0.262  -0.257
 -- Virtual --
 -0.073  -0.031  -0.015   0.010   0.025   0.027   0.063   0.066
  0.071   0.076   0.083   0.092   0.108   0.115   0.125   0.133
  0.134   0.147   0.156   0.160   0.196   0.206   0.208   0.220
  0.228   0.232   0.243   0.263   0.268   0.286   0.300   0.377
  0.395   0.411   0.422   0.430   0.443   0.446   0.467   0.488
  0.496   0.508   0.519   0.542   0.559   0.599   0.610   0.619
  0.641   0.647   0.648   0.666   0.699   0.718   0.725   0.741
  0.782   0.918   0.979   1.202   1.242   1.271   1.295   1.314
  1.346   1.354   1.366   1.383   1.449   1.462   1.489   1.538
  1.552   1.580   1.613   1.673   1.711   1.794   1.812   1.874
  1.916   1.920   1.979   2.043   2.174   2.189   2.203   2.263
  2.377   2.513   2.572   2.608   2.651   2.669   2.722   2.820
  2.823   2.868   2.982   3.170   3.358   3.470   3.727   3.976
  3.978   4.003   4.006   4.064   4.076   4.097   4.115   4.216
  4.237   4.269   4.282   4.408   4.454   6.033   6.033   6.038
  6.048   6.091   6.093  23.710  23.799  23.873  27.847  27.894
 28.368  28.369  28.373  28.379  28.391  28.394  28.546  28.547
 28.558  28.559  28.584  28.587  28.609  28.614  28.683  28.711
127.908 127.909 127.913 127.917 127.944 127.945 151.648 151.687
*******1901.851
 --------------------------------------------------------------

          Ground-State Mulliken Net Atomic Charges

     Atom                 Charge (a.u.)
  ----------------------------------------
      1 C                    -0.372773
      2 C                    -0.218932
      3 C                    -0.218906
      4 H                     0.190583
      5 I                     0.062342
      6 H                     0.190582
      7 I                     0.062332
      8 H                     0.155290
      9 H                     0.149483
  ----------------------------------------
  Sum of atomic charges =    -0.000000

 -----------------------------------------------------------------
                    Cartesian Multipole Moments
 -----------------------------------------------------------------
    Charge (ESU x 10^10)
                -0.0000
    Dipole Moment (Debye)
         X      -0.0001      Y       2.2379      Z       0.2648
       Tot       2.2535
    Quadrupole Moments (Debye-Ang)
        XX     -79.1478     XY      -0.0004     YY     -68.2653
        XZ       0.0001     YZ       2.3242     ZZ     -75.2665
    Octopole Moments (Debye-Ang^2)
       XXX       0.0070    XXY     -29.3747    XYY       0.0008
       YYY     -40.4520    XXZ      -1.5457    XYZ       0.0005
       YYZ       1.3311    XZZ       0.0017    YZZ     -12.6461
       ZZZ      -3.0764
    Hexadecapole Moments (Debye-Ang^3)
      XXXX   -1548.9187   XXXY      -0.0103   XXYY    -317.6791
      XYYY      -0.0106   YYYY    -432.0151   XXXZ       0.0247
      XXYZ      13.8075   XYYZ       0.0089   YYYZ      10.6184
      XXZZ    -288.2115   XYZZ      -0.0049   YYZZ     -97.3791
      XZZZ       0.0268   YZZZ       6.0363   ZZZZ    -151.6483
 -----------------------------------------------------------------
 Calculating analytic gradient of the SCF energy
 Gradient of SCF Energy
            1           2           3           4           5           6
    1  -0.0000001   0.0005962  -0.0005968   0.0003832   0.0007225  -0.0003838
    2  -0.0031364   0.0012999   0.0013033   0.0001869  -0.0000043   0.0001866
    3   0.0004360  -0.0003322  -0.0003321  -0.0002168   0.0000635  -0.0002153
            7           8           9
    1  -0.0007201  -0.0000009  -0.0000002
    2  -0.0000077   0.0002043  -0.0000326
    3   0.0000631   0.0002204   0.0003134
 Max gradient component =       3.136E-03
 RMS gradient           =       7.708E-04
 Gradient time:  CPU 10.90 s  wall 2.79 s
 Geometry Optimization Parameters
   NAtoms,    NIC,     NZ,  NCons,   NDum,   NFix, NCnnct, MaxDiis
        9      69       9       0       0       0       0       0

 Cartesian Hessian Update
 Hessian Updated using BFGS Update


** GEOMETRY OPTIMIZATION IN DELOCALIZED INTERNAL COORDINATES **
   Searching for a Minimum

   Optimization Cycle:   4

                       Coordinates (Angstroms)
     ATOM                X               Y               Z
      1  C        -0.0001242573    2.1418543573   -0.6588695275
      2  C        -0.7489399244    1.4334574685    0.4341707633
      3  C         0.7488349348    1.4335113936    0.4341053652
      4  H        -1.2189950425    2.0224857587    1.2103226290
      5  I        -2.0114998465   -0.2568585457   -0.0033296471
      6  H         1.2189114636    2.0225609249    1.2102290028
      7  I         2.0114809378   -0.2567580519   -0.0034813267
      8  H        -0.0001668146    1.6789109792   -1.6373376776
      9  H        -0.0001626069    3.2270642920   -0.6721409296
   Point Group: c1    Number of degrees of freedom:    21


   Energy is -13955.756211968

 Hessian Updated using BFGS Update

 21 Hessian modes will be used to form the next step
  Hessian Eigenvalues:
     0.015566    0.020947    0.021056    0.023621    0.030130    0.033833
     0.062128    0.081934    0.087052    0.091167    0.105237    0.108095
     0.114750    0.122156    0.256595    0.266190    0.319388    0.348126
     0.348127    0.348163    0.352102

 Minimum Search - Taking Simple RFO Step
 Searching for Lamda that Minimizes Along All modes
 Value Taken    Lamda =  -0.00007969
 Step Taken.  Stepsize is  0.042240

                             Maximum     Tolerance    Cnvgd?
         Gradient           0.002026      0.000300      NO
         Displacement       0.019003      0.001200      NO
         Energy change     -0.000274      0.000001      NO


 New Cartesian Coordinates Obtained by Inverse Iteration

 Displacement from previous Coordinates is:  0.048916
 ----------------------------------------------------------------
             Standard Nuclear Orientation (Angstroms)
    I     Atom           X                Y                Z
 ----------------------------------------------------------------
    1      C      -0.0001274926     2.1448734517    -0.6595574766
    2      C      -0.7486185334     1.4307740313     0.4331674908
    3      C       0.7485023481     1.4308264786     0.4331026126
    4      H      -1.2186722204     2.0172001425     1.2120426554
    5      I      -2.0267664269    -0.2514076685    -0.0007941524
    6      H       1.2185951190     2.0172867231     1.2119275835
    7      I       2.0267249532    -0.2512825828    -0.0009526836
    8      H      -0.0001450506     1.6780910961    -1.6371678633
    9      H      -0.0001538525     3.2298669046    -0.6780995147
 ----------------------------------------------------------------
 Molecular Point Group                 C1    NOp =  1
 Largest Abelian Subgroup              C1    NOp =  1
 Nuclear Repulsion Energy =   858.3410220761 hartrees
 There are       64 alpha and       64 beta electrons
 Applying Cartesian multipole field
    Component          Value
    ---------          -----
     (2,0,0)        1.00000E-11
     (0,2,0)        2.00000E-11
     (0,0,2)       -3.00000E-11
 Nucleus-field energy     =     0.0000000205 hartrees
 Requested basis set is 6-311++G(d,p)
 There are 86 shells and 218 basis functions
 A cutoff of  1.0D-11 yielded   3077 shell pairs
 There are     20357 function pairs (     22829 Cartesian)
 Smallest overlap matrix eigenvalue = 5.98E-05
 Guess MOs from SCF MO coefficient file

 -----------------------------------------------------------------------
  General SCF calculation program by
  Eric Jon Sundstrom, Paul Horn, Yuezhi Mao, Dmitri Zuev, Alec White,
  David Stuck, Shaama M.S., Shane Yost, Joonho Lee, David Small,
  Daniel Levine, Susi Lehtola, Hugh Burton, Evgeny Epifanovsky
 -----------------------------------------------------------------------
 Exchange:     0.2000 Hartree-Fock + 0.0800 Slater + 0.7200 B88
 Correlation:  0.1900 VWN1RPA + 0.8100 LYP
 Using SG-1 standard quadrature grid
 using 4 threads for integral computing
 -------------------------------------------------------
 OpenMP Integral computing Module                
 Release: version 2.0, May 2017, Q-Chem Inc. Pleasanton 
 -------------------------------------------------------
 -------------------------------------------------------
 OpenMP BLAS3 based DFT computing Module                
 Release: version 1.0, May 2013, Q-Chem Inc. Pittsburgh 
 -------------------------------------------------------
 A restricted SCF calculation will be
 performed using DIIS
 SCF converges when DIIS error is below 1.0e-08
 ---------------------------------------
  Cycle       Energy         DIIS error
 ---------------------------------------
    1  -13955.7562013786      8.24e-05  
    2  -13955.7562484403      3.00e-05  
    3  -13955.7562453257      3.77e-05  
    4  -13955.7562542494      7.13e-06  
    5  -13955.7562546167      1.40e-06  
    6  -13955.7562546287      5.67e-07  
    7  -13955.7562546303      7.92e-08  
    8  -13955.7562546304      3.76e-08  
    9  -13955.7562546304      4.78e-09  Convergence criterion met
 ---------------------------------------
 SCF time:   CPU 31.77s  wall 8.00s 
 SCF   energy in the final basis set =   -13955.7562546304
 Total energy in the final basis set =   -13955.7562546304

 --------------------------------------------------------------

                    Orbital Energies (a.u.)
 --------------------------------------------------------------

 Alpha MOs
 -- Occupied --
***************-176.300-176.300-165.704-165.704-165.702-165.702
*******-165.702 -35.797 -35.797 -31.290 -31.290 -31.284 -31.284
-31.284 -31.284 -22.940 -22.940 -22.939 -22.939 -22.939 -22.939
-22.935 -22.935 -22.935 -22.935 -10.247 -10.247 -10.210  -6.346
 -6.346  -4.758  -4.758  -4.743  -4.743  -4.743  -4.743  -2.024
 -2.024  -2.019  -2.019  -2.019  -2.019  -2.007  -2.007  -2.007
 -2.007  -0.904  -0.690  -0.671  -0.619  -0.566  -0.533  -0.463
 -0.382  -0.377  -0.363  -0.336  -0.278  -0.263  -0.262  -0.258
 -- Virtual --
 -0.073  -0.032  -0.015   0.010   0.025   0.026   0.062   0.066
  0.071   0.076   0.083   0.091   0.108   0.115   0.125   0.133
  0.134   0.146   0.155   0.160   0.196   0.206   0.207   0.220
  0.227   0.231   0.243   0.262   0.268   0.286   0.300   0.378
  0.396   0.410   0.422   0.430   0.442   0.445   0.468   0.488
  0.496   0.506   0.519   0.543   0.560   0.597   0.609   0.619
  0.641   0.646   0.647   0.667   0.698   0.716   0.725   0.740
  0.781   0.918   0.979   1.202   1.241   1.270   1.291   1.312
  1.347   1.354   1.367   1.383   1.449   1.462   1.489   1.536
  1.552   1.580   1.611   1.673   1.712   1.792   1.810   1.870
  1.916   1.919   1.980   2.042   2.172   2.189   2.203   2.263
  2.375   2.511   2.572   2.607   2.650   2.668   2.721   2.820
  2.822   2.869   2.977   3.169   3.355   3.468   3.725   3.975
  3.978   4.002   4.006   4.063   4.075   4.097   4.114   4.214
  4.235   4.269   4.281   4.408   4.453   6.033   6.033   6.039
  6.047   6.090   6.091  23.708  23.797  23.869  27.847  27.893
 28.368  28.369  28.373  28.378  28.390  28.393  28.545  28.547
 28.557  28.559  28.583  28.586  28.609  28.614  28.682  28.710
127.908 127.909 127.914 127.916 127.943 127.945 151.648 151.686
*******1901.850
 --------------------------------------------------------------

          Ground-State Mulliken Net Atomic Charges

     Atom                 Charge (a.u.)
  ----------------------------------------
      1 C                    -0.369234
      2 C                    -0.218316
      3 C                    -0.218318
      4 H                     0.189554
      5 I                     0.061275
      6 H                     0.189555
      7 I                     0.061270
      8 H                     0.154350
      9 H                     0.149863
  ----------------------------------------
  Sum of atomic charges =     0.000000

 -----------------------------------------------------------------
                    Cartesian Multipole Moments
 -----------------------------------------------------------------
    Charge (ESU x 10^10)
                 0.0000
    Dipole Moment (Debye)
         X      -0.0001      Y       2.2368      Z       0.2675
       Tot       2.2527
    Quadrupole Moments (Debye-Ang)
        XX     -79.0987     XY      -0.0002     YY     -68.3260
        XZ       0.0001     YZ       2.2855     ZZ     -75.2756
    Octopole Moments (Debye-Ang^2)
       XXX       0.0093    XXY     -29.8961    XYY       0.0016
       YYY     -41.2336    XXZ      -1.6878    XYZ       0.0005
       YYZ       1.1532    XZZ       0.0025    YZZ     -12.9359
       ZZZ      -3.4447
    Hexadecapole Moments (Debye-Ang^3)
      XXXX   -1568.0186   XXXY      -0.0141   XXYY    -321.1545
      XYYY      -0.0141   YYYY    -431.0182   XXXZ       0.0263
      XXYZ      13.8252   XYYZ       0.0093   YYYZ      10.4525
      XXZZ    -291.8476   XYZZ      -0.0064   YYZZ     -97.2215
      XZZZ       0.0282   YZZZ       6.3378   ZZZZ    -151.7489
 -----------------------------------------------------------------
 Calculating analytic gradient of the SCF energy
 Gradient of SCF Energy
            1           2           3           4           5           6
    1  -0.0000010   0.0006935  -0.0006951  -0.0001262   0.0000859   0.0001272
    2  -0.0005846   0.0001630   0.0001638   0.0001430   0.0000520   0.0001431
    3   0.0001473  -0.0000528  -0.0000523  -0.0000219   0.0002170  -0.0000229
            7           8           9
    1  -0.0000858   0.0000009   0.0000007
    2   0.0000534  -0.0001177  -0.0000161
    3   0.0002169  -0.0001499  -0.0002813
 Max gradient component =       6.951E-04
 RMS gradient           =       2.502E-04
 Gradient time:  CPU 10.68 s  wall 2.73 s
 Geometry Optimization Parameters
   NAtoms,    NIC,     NZ,  NCons,   NDum,   NFix, NCnnct, MaxDiis
        9      69       9       0       0       0       0       0

 Cartesian Hessian Update
 Hessian Updated using BFGS Update


** GEOMETRY OPTIMIZATION IN DELOCALIZED INTERNAL COORDINATES **
   Searching for a Minimum

   Optimization Cycle:   5

                       Coordinates (Angstroms)
     ATOM                X               Y               Z
      1  C        -0.0001274926    2.1448734517   -0.6595574766
      2  C        -0.7486185334    1.4307740313    0.4331674908
      3  C         0.7485023481    1.4308264786    0.4331026126
      4  H        -1.2186722204    2.0172001425    1.2120426554
      5  I        -2.0267664269   -0.2514076685   -0.0007941524
      6  H         1.2185951190    2.0172867231    1.2119275835
      7  I         2.0267249532   -0.2512825828   -0.0009526836
      8  H        -0.0001450506    1.6780910961   -1.6371678633
      9  H        -0.0001538525    3.2298669046   -0.6780995147
   Point Group: c1    Number of degrees of freedom:    21


   Energy is -13955.756254630

 Hessian Updated using BFGS Update

 20 Hessian modes will be used to form the next step
  Hessian Eigenvalues:
     0.015566    0.020236    0.020947    0.023621    0.030130    0.034415
     0.062640    0.081934    0.087174    0.092520    0.105237    0.108095
     0.114557    0.121742    0.256595    0.266492    0.295401    0.348102
     0.348329    0.354081

 Minimum Search - Taking Simple RFO Step
 Searching for Lamda that Minimizes Along All modes
 Value Taken    Lamda =  -0.00000233
 Step Taken.  Stepsize is  0.005667

                             Maximum     Tolerance    Cnvgd?
         Gradient           0.000427      0.000300      NO
         Displacement       0.003242      0.001200      NO
         Energy change     -0.000043      0.000001      NO


 New Cartesian Coordinates Obtained by Inverse Iteration

 Displacement from previous Coordinates is:  0.005080
 ----------------------------------------------------------------
             Standard Nuclear Orientation (Angstroms)
    I     Atom           X                Y                Z
 ----------------------------------------------------------------
    1      C      -0.0001236852     2.1454134699    -0.6597587114
    2      C      -0.7489987689     1.4306371707     0.4327760597
    3      C       0.7488969629     1.4306891491     0.4327109045
    4      H      -1.2180657765     2.0169234850     1.2121974025
    5      I      -2.0283214939    -0.2514145074    -0.0004791280
    6      H       1.2179902205     2.0170032218     1.2120954366
    7      I       2.0282876740    -0.2513028875    -0.0006268435
    8      H      -0.0001594164     1.6780015019    -1.6369803622
    9      H      -0.0001668725     3.2302779731    -0.6782661065
 ----------------------------------------------------------------
 Molecular Point Group                 C1    NOp =  1
 Largest Abelian Subgroup              C1    NOp =  1
 Nuclear Repulsion Energy =   857.9044963207 hartrees
 There are       64 alpha and       64 beta electrons
 Applying Cartesian multipole field
    Component          Value
    ---------          -----
     (2,0,0)        1.00000E-11
     (0,2,0)        2.00000E-11
     (0,0,2)       -3.00000E-11
 Nucleus-field energy     =     0.0000000205 hartrees
 Requested basis set is 6-311++G(d,p)
 There are 86 shells and 218 basis functions
 A cutoff of  1.0D-11 yielded   3077 shell pairs
 There are     20357 function pairs (     22829 Cartesian)
 Smallest overlap matrix eigenvalue = 6.00E-05
 Guess MOs from SCF MO coefficient file

 -----------------------------------------------------------------------
  General SCF calculation program by
  Eric Jon Sundstrom, Paul Horn, Yuezhi Mao, Dmitri Zuev, Alec White,
  David Stuck, Shaama M.S., Shane Yost, Joonho Lee, David Small,
  Daniel Levine, Susi Lehtola, Hugh Burton, Evgeny Epifanovsky
 -----------------------------------------------------------------------
 Exchange:     0.2000 Hartree-Fock + 0.0800 Slater + 0.7200 B88
 Correlation:  0.1900 VWN1RPA + 0.8100 LYP
 Using SG-1 standard quadrature grid
 using 4 threads for integral computing
 -------------------------------------------------------
 OpenMP Integral computing Module                
 Release: version 2.0, May 2017, Q-Chem Inc. Pleasanton 
 -------------------------------------------------------
 -------------------------------------------------------
 OpenMP BLAS3 based DFT computing Module                
 Release: version 1.0, May 2013, Q-Chem Inc. Pittsburgh 
 -------------------------------------------------------
 A restricted SCF calculation will be
 performed using DIIS
 SCF converges when DIIS error is below 1.0e-08
 ---------------------------------------
  Cycle       Energy         DIIS error
 ---------------------------------------
    1  -13955.7562552527      1.13e-05  
    2  -13955.7562558609      5.20e-06  
    3  -13955.7562557758      6.27e-06  
    4  -13955.7562560254      7.57e-07  
    5  -13955.7562560300      1.15e-07  
    6  -13955.7562560298      4.25e-08  
    7  -13955.7562560299      9.61e-09  Convergence criterion met
 ---------------------------------------
 SCF time:   CPU 24.72s  wall 7.00s 
 SCF   energy in the final basis set =   -13955.7562560299
 Total energy in the final basis set =   -13955.7562560299

 --------------------------------------------------------------

                    Orbital Energies (a.u.)
 --------------------------------------------------------------

 Alpha MOs
 -- Occupied --
***************-176.300-176.300-165.704-165.704-165.702-165.702
*******-165.702 -35.797 -35.797 -31.290 -31.290 -31.284 -31.284
-31.284 -31.284 -22.940 -22.940 -22.939 -22.939 -22.939 -22.939
-22.935 -22.935 -22.935 -22.935 -10.247 -10.247 -10.210  -6.346
 -6.346  -4.758  -4.758  -4.744  -4.744  -4.743  -4.743  -2.024
 -2.024  -2.019  -2.019  -2.019  -2.019  -2.007  -2.007  -2.007
 -2.007  -0.903  -0.690  -0.671  -0.619  -0.566  -0.533  -0.463
 -0.382  -0.377  -0.363  -0.336  -0.278  -0.263  -0.262  -0.258
 -- Virtual --
 -0.074  -0.032  -0.015   0.010   0.025   0.026   0.062   0.066
  0.071   0.076   0.083   0.091   0.108   0.115   0.126   0.133
  0.134   0.146   0.155   0.160   0.196   0.206   0.207   0.220
  0.227   0.231   0.243   0.262   0.268   0.286   0.300   0.378
  0.396   0.410   0.422   0.430   0.442   0.445   0.468   0.488
  0.496   0.506   0.519   0.543   0.560   0.597   0.609   0.619
  0.641   0.646   0.647   0.667   0.698   0.716   0.725   0.739
  0.780   0.918   0.979   1.202   1.240   1.270   1.291   1.312
  1.347   1.354   1.367   1.383   1.449   1.462   1.489   1.536
  1.552   1.580   1.611   1.674   1.712   1.792   1.810   1.870
  1.916   1.919   1.979   2.043   2.171   2.189   2.203   2.263
  2.375   2.511   2.572   2.607   2.649   2.668   2.721   2.819
  2.822   2.869   2.977   3.169   3.353   3.467   3.725   3.975
  3.978   4.002   4.006   4.063   4.075   4.097   4.114   4.214
  4.235   4.268   4.281   4.408   4.452   6.033   6.033   6.039
  6.046   6.090   6.091  23.707  23.796  23.869  27.846  27.892
 28.368  28.369  28.373  28.378  28.390  28.393  28.545  28.547
 28.557  28.559  28.583  28.586  28.608  28.614  28.682  28.710
127.908 127.908 127.914 127.916 127.943 127.945 151.648 151.686
*******1901.849
 --------------------------------------------------------------

          Ground-State Mulliken Net Atomic Charges

     Atom                 Charge (a.u.)
  ----------------------------------------
      1 C                    -0.369008
      2 C                    -0.218127
      3 C                    -0.218118
      4 H                     0.189380
      5 I                     0.061163
      6 H                     0.189379
      7 I                     0.061160
      8 H                     0.154254
      9 H                     0.149917
  ----------------------------------------
  Sum of atomic charges =     0.000000

 -----------------------------------------------------------------
                    Cartesian Multipole Moments
 -----------------------------------------------------------------
    Charge (ESU x 10^10)
                 0.0000
    Dipole Moment (Debye)
         X      -0.0001      Y       2.2360      Z       0.2674
       Tot       2.2520
    Quadrupole Moments (Debye-Ang)
        XX     -79.0975     XY      -0.0003     YY     -68.3267
        XZ       0.0001     YZ       2.2823     ZZ     -75.2783
    Octopole Moments (Debye-Ang^2)
       XXX       0.0084    XXY     -29.9284    XYY       0.0012
       YYY     -41.2246    XXZ      -1.7005    XYZ       0.0005
       YYZ       1.1410    XZZ       0.0022    YZZ     -12.9382
       ZZZ      -3.4823
    Hexadecapole Moments (Debye-Ang^3)
      XXXX   -1570.0740   XXXY      -0.0122   XXYY    -321.5293
      XYYY      -0.0130   YYYY    -431.0195   XXXZ       0.0244
      XXYZ      13.8164   XYYZ       0.0089   YYYZ      10.4764
      XXZZ    -292.2299   XYZZ      -0.0057   YYZZ     -97.2345
      XZZZ       0.0263   YZZZ       6.3905   ZZZZ    -151.7460
 -----------------------------------------------------------------
 Calculating analytic gradient of the SCF energy
 Gradient of SCF Energy
            1           2           3           4           5           6
    1  -0.0000000   0.0002179  -0.0002175  -0.0000570  -0.0000226   0.0000569
    2  -0.0001561   0.0001469   0.0001475   0.0001180  -0.0000614   0.0001177
    3  -0.0000975   0.0000580   0.0000586  -0.0000657   0.0002203  -0.0000653
            7           8           9
    1   0.0000233  -0.0000005  -0.0000005
    2  -0.0000616  -0.0001673  -0.0000836
    3   0.0002203  -0.0000583  -0.0002704
 Max gradient component =       2.704E-04
 RMS gradient           =       1.275E-04
 Gradient time:  CPU 10.65 s  wall 2.72 s
 Geometry Optimization Parameters
   NAtoms,    NIC,     NZ,  NCons,   NDum,   NFix, NCnnct, MaxDiis
        9      69       9       0       0       0       0       0

 Cartesian Hessian Update
 Hessian Updated using BFGS Update


** GEOMETRY OPTIMIZATION IN DELOCALIZED INTERNAL COORDINATES **
   Searching for a Minimum

   Optimization Cycle:   6

                       Coordinates (Angstroms)
     ATOM                X               Y               Z
      1  C        -0.0001236852    2.1454134699   -0.6597587114
      2  C        -0.7489987689    1.4306371707    0.4327760597
      3  C         0.7488969629    1.4306891491    0.4327109045
      4  H        -1.2180657765    2.0169234850    1.2121974025
      5  I        -2.0283214939   -0.2514145074   -0.0004791280
      6  H         1.2179902205    2.0170032218    1.2120954366
      7  I         2.0282876740   -0.2513028875   -0.0006268435
      8  H        -0.0001594164    1.6780015019   -1.6369803622
      9  H        -0.0001668725    3.2302779731   -0.6782661065
   Point Group: c1    Number of degrees of freedom:    21


   Energy is -13955.756256030

 Hessian Updated using BFGS Update

 20 Hessian modes will be used to form the next step
  Hessian Eigenvalues:
     0.015566    0.018789    0.020947    0.023621    0.033823    0.064108
     0.075240    0.081934    0.089212    0.105237    0.108095    0.120184
     0.126145    0.254120    0.256598    0.293958    0.348072    0.348126
     0.348335    0.353532

 Minimum Search - Taking Simple RFO Step
 Searching for Lamda that Minimizes Along All modes
 Value Taken    Lamda =   0.00000000
 Step Taken.  Stepsize is  0.003015

                             Maximum     Tolerance    Cnvgd?
         Gradient           0.000117      0.000300     YES
         Displacement       0.001908      0.001200      NO
         Energy change     -0.000001      0.000001      NO


 New Cartesian Coordinates Obtained by Inverse Iteration

 Displacement from previous Coordinates is:  0.002866
 ----------------------------------------------------------------
             Standard Nuclear Orientation (Angstroms)
    I     Atom           X                Y                Z
 ----------------------------------------------------------------
    1      C      -0.0001242719     2.1453367934    -0.6597284592
    2      C      -0.7491851861     1.4304219478     0.4326226618
    3      C       0.7490788431     1.4304738994     0.4325567434
    4      H      -1.2176205453     2.0169519513     1.2122159209
    5      I      -2.0289747113    -0.2509130978    -0.0005680701
    6      H       1.2175432093     2.0170380059     1.2121068566
    7      I       2.0289359280    -0.2507962631    -0.0007200770
    8      H      -0.0001530170     1.6775445869    -1.6367500468
    9      H      -0.0001614048     3.2301707527    -0.6780668779
 ----------------------------------------------------------------
 Molecular Point Group                 C1    NOp =  1
 Largest Abelian Subgroup              C1    NOp =  1
 Nuclear Repulsion Energy =   857.8003135973 hartrees
 There are       64 alpha and       64 beta electrons
 Applying Cartesian multipole field
    Component          Value
    ---------          -----
     (2,0,0)        1.00000E-11
     (0,2,0)        2.00000E-11
     (0,0,2)       -3.00000E-11
 Nucleus-field energy     =     0.0000000205 hartrees
 Requested basis set is 6-311++G(d,p)
 There are 86 shells and 218 basis functions
 A cutoff of  1.0D-11 yielded   3077 shell pairs
 There are     20357 function pairs (     22829 Cartesian)
 Smallest overlap matrix eigenvalue = 6.00E-05
 Guess MOs from SCF MO coefficient file

 -----------------------------------------------------------------------
  General SCF calculation program by
  Eric Jon Sundstrom, Paul Horn, Yuezhi Mao, Dmitri Zuev, Alec White,
  David Stuck, Shaama M.S., Shane Yost, Joonho Lee, David Small,
  Daniel Levine, Susi Lehtola, Hugh Burton, Evgeny Epifanovsky
 -----------------------------------------------------------------------
 Exchange:     0.2000 Hartree-Fock + 0.0800 Slater + 0.7200 B88
 Correlation:  0.1900 VWN1RPA + 0.8100 LYP
 Using SG-1 standard quadrature grid
 using 4 threads for integral computing
 -------------------------------------------------------
 OpenMP Integral computing Module                
 Release: version 2.0, May 2017, Q-Chem Inc. Pleasanton 
 -------------------------------------------------------
 -------------------------------------------------------
 OpenMP BLAS3 based DFT computing Module                
 Release: version 1.0, May 2013, Q-Chem Inc. Pittsburgh 
 -------------------------------------------------------
 A restricted SCF calculation will be
 performed using DIIS
 SCF converges when DIIS error is below 1.0e-08
 ---------------------------------------
  Cycle       Energy         DIIS error
 ---------------------------------------
    1  -13955.7562560784      5.26e-06  
    2  -13955.7562563070      9.42e-07  
    3  -13955.7562563106      7.27e-07  
    4  -13955.7562563149      1.36e-07  
    5  -13955.7562563145      8.63e-08  
    6  -13955.7562563146      2.37e-08  
    7  -13955.7562563148      5.20e-09  Convergence criterion met
 ---------------------------------------
 SCF time:   CPU 24.72s  wall 6.00s 
 SCF   energy in the final basis set =   -13955.7562563148
 Total energy in the final basis set =   -13955.7562563148

 --------------------------------------------------------------

                    Orbital Energies (a.u.)
 --------------------------------------------------------------

 Alpha MOs
 -- Occupied --
***************-176.300-176.300-165.704-165.704-165.702-165.702
*******-165.702 -35.797 -35.797 -31.290 -31.290 -31.284 -31.284
-31.284 -31.284 -22.940 -22.940 -22.939 -22.939 -22.939 -22.939
-22.935 -22.935 -22.935 -22.935 -10.247 -10.247 -10.210  -6.346
 -6.346  -4.758  -4.758  -4.744  -4.744  -4.743  -4.743  -2.024
 -2.024  -2.019  -2.019  -2.019  -2.019  -2.007  -2.007  -2.007
 -2.007  -0.903  -0.690  -0.671  -0.619  -0.566  -0.533  -0.463
 -0.382  -0.377  -0.363  -0.336  -0.278  -0.263  -0.262  -0.258
 -- Virtual --
 -0.073  -0.032  -0.015   0.010   0.025   0.026   0.062   0.066
  0.071   0.076   0.083   0.091   0.108   0.115   0.125   0.133
  0.134   0.146   0.155   0.160   0.196   0.206   0.207   0.220
  0.227   0.231   0.243   0.262   0.268   0.286   0.300   0.378
  0.396   0.410   0.422   0.430   0.442   0.445   0.468   0.489
  0.496   0.505   0.519   0.543   0.560   0.597   0.609   0.619
  0.641   0.646   0.647   0.667   0.698   0.716   0.725   0.739
  0.780   0.918   0.979   1.202   1.240   1.270   1.291   1.312
  1.347   1.354   1.367   1.383   1.449   1.462   1.489   1.536
  1.552   1.580   1.611   1.674   1.712   1.793   1.809   1.870
  1.916   1.920   1.979   2.043   2.171   2.189   2.203   2.263
  2.375   2.512   2.572   2.607   2.649   2.668   2.721   2.819
  2.822   2.869   2.977   3.169   3.353   3.467   3.726   3.975
  3.978   4.002   4.006   4.063   4.075   4.097   4.114   4.214
  4.235   4.268   4.281   4.408   4.452   6.033   6.033   6.039
  6.046   6.090   6.091  23.708  23.795  23.869  27.846  27.892
 28.368  28.369  28.373  28.378  28.390  28.393  28.545  28.547
 28.557  28.559  28.583  28.586  28.608  28.614  28.682  28.710
127.908 127.908 127.914 127.916 127.943 127.945 151.648 151.686
*******1901.849
 --------------------------------------------------------------

          Ground-State Mulliken Net Atomic Charges

     Atom                 Charge (a.u.)
  ----------------------------------------
      1 C                    -0.368701
      2 C                    -0.218259
      3 C                    -0.218255
      4 H                     0.189282
      5 I                     0.061249
      6 H                     0.189282
      7 I                     0.061246
      8 H                     0.154212
      9 H                     0.149944
  ----------------------------------------
  Sum of atomic charges =     0.000000

 -----------------------------------------------------------------
                    Cartesian Multipole Moments
 -----------------------------------------------------------------
    Charge (ESU x 10^10)
                 0.0000
    Dipole Moment (Debye)
         X      -0.0001      Y       2.2349      Z       0.2674
       Tot       2.2509
    Quadrupole Moments (Debye-Ang)
        XX     -79.0941     XY      -0.0003     YY     -68.3302
        XZ       0.0001     YZ       2.2827     ZZ     -75.2796
    Octopole Moments (Debye-Ang^2)
       XXX       0.0089    XXY     -29.9664    XYY       0.0014
       YYY     -41.2976    XXZ      -1.6987    XYZ       0.0005
       YYZ       1.1527    XZZ       0.0024    YZZ     -12.9696
       ZZZ      -3.4600
    Hexadecapole Moments (Debye-Ang^3)
      XXXX   -1570.8784   XXXY      -0.0130   XXYY    -321.6735
      XYYY      -0.0135   YYYY    -430.8848   XXXZ       0.0252
      XXYZ      13.8114   XYYZ       0.0091   YYYZ      10.4875
      XXZZ    -292.3820   XYZZ      -0.0060   YYZZ     -97.2188
      XZZZ       0.0271   YZZZ       6.3971   ZZZZ    -151.7390
 -----------------------------------------------------------------
 Calculating analytic gradient of the SCF energy
 Gradient of SCF Energy
            1           2           3           4           5           6
    1  -0.0000001   0.0000194  -0.0000197  -0.0000262  -0.0000178   0.0000262
    2  -0.0000675   0.0000777   0.0000780   0.0001312  -0.0000196   0.0001315
    3  -0.0001213   0.0000441   0.0000441  -0.0000761   0.0002208  -0.0000762
            7           8           9
    1   0.0000180   0.0000001  -0.0000001
    2  -0.0000191  -0.0002159  -0.0000963
    3   0.0002207  -0.0000220  -0.0002342
 Max gradient component =       2.342E-04
 RMS gradient           =       1.043E-04
 Gradient time:  CPU 10.65 s  wall 2.72 s
 Geometry Optimization Parameters
   NAtoms,    NIC,     NZ,  NCons,   NDum,   NFix, NCnnct, MaxDiis
        9      69       9       0       0       0       0       0

 Cartesian Hessian Update
 Hessian Updated using BFGS Update


** GEOMETRY OPTIMIZATION IN DELOCALIZED INTERNAL COORDINATES **
   Searching for a Minimum

   Optimization Cycle:   7

                       Coordinates (Angstroms)
     ATOM                X               Y               Z
      1  C        -0.0001242719    2.1453367934   -0.6597284592
      2  C        -0.7491851861    1.4304219478    0.4326226618
      3  C         0.7490788431    1.4304738994    0.4325567434
      4  H        -1.2176205453    2.0169519513    1.2122159209
      5  I        -2.0289747113   -0.2509130978   -0.0005680701
      6  H         1.2175432093    2.0170380059    1.2121068566
      7  I         2.0289359280   -0.2507962631   -0.0007200770
      8  H        -0.0001530170    1.6775445869   -1.6367500468
      9  H        -0.0001614048    3.2301707527   -0.6780668779
   Point Group: c1    Number of degrees of freedom:    21


   Energy is -13955.756256315

 Hessian Updated using BFGS Update

 21 Hessian modes will be used to form the next step
  Hessian Eigenvalues:
     0.015566    0.017549    0.020948    0.023621    0.030130    0.036063
     0.054034    0.069079    0.081934    0.089938    0.105237    0.108096
     0.115368    0.125517    0.256596    0.263740    0.305041    0.348063
     0.348126    0.348362    0.355680

 Minimum Search - Taking Simple RFO Step
 Searching for Lamda that Minimizes Along All modes
 Value Taken    Lamda =   0.00000000
 Step Taken.  Stepsize is  0.001242

                             Maximum     Tolerance    Cnvgd?
         Gradient           0.000054      0.000300     YES
         Displacement       0.000626      0.001200     YES
         Energy change     -0.000000      0.000001     YES


                       Distance Matrix (Angstroms)
             C (  1)   C (  2)   C (  3)   H (  4)   I (  5)   H (  6)
   C (  2)  1.505133
   C (  3)  1.505132  1.498264
   H (  4)  2.236729  1.082227  2.195389
   I (  5)  3.208230  2.156943  3.276010  2.696730
   H (  6)  2.236726  2.195389  1.082227  2.435164  4.141746
   I (  7)  3.208244  3.276009  2.156950  4.141742  4.057911  2.696735
   H (  8)  1.083236  2.214593  2.214593  3.116734  3.242246  3.116733
   H (  9)  1.084989  2.243605  2.243603  2.554853  4.085711  2.554849
             I (  7)   H (  8)
   H (  8)  3.242267
   H (  9)  4.085727  1.824752

 Final energy is   -13955.756256314815     


 ******************************
 **  OPTIMIZATION CONVERGED  **
 ******************************

                       Coordinates (Angstroms)
     ATOM                X               Y               Z
      1  C        -0.0001242719    2.1453367934   -0.6597284592
      2  C        -0.7491851861    1.4304219478    0.4326226618
      3  C         0.7490788431    1.4304738994    0.4325567434
      4  H        -1.2176205453    2.0169519513    1.2122159209
      5  I        -2.0289747113   -0.2509130978   -0.0005680701
      6  H         1.2175432093    2.0170380059    1.2121068566
      7  I         2.0289359280   -0.2507962631   -0.0007200770
      8  H        -0.0001530170    1.6775445869   -1.6367500468
      9  H        -0.0001614048    3.2301707527   -0.6780668779

Z-matrix Print:
$molecule
0 1
I 
C  1 2.156943
H  2 1.082227 1 108.078179
C  2 1.498264 1 126.395316 3 143.735700 0
H  4 1.082227 2 115.649068 1 -141.407771 0
C  4 1.505132 2 60.150898 1 108.753500 0
H  6 1.083236 4 116.708846 2 -106.781468 0
H  6 1.084989 4 119.154446 2 108.669799 0
I  4 2.156950 2 126.394823 1 -0.001044 0
$end


 --------------------------------------------------------------

                    Orbital Energies (a.u.)
 --------------------------------------------------------------

 Alpha MOs
 -- Occupied --
***************-176.300-176.300-165.704-165.704-165.702-165.702
*******-165.702 -35.797 -35.797 -31.290 -31.290 -31.284 -31.284
-31.284 -31.284 -22.940 -22.940 -22.939 -22.939 -22.939 -22.939
-22.935 -22.935 -22.935 -22.935 -10.247 -10.247 -10.210  -6.346
 -6.346  -4.758  -4.758  -4.744  -4.744  -4.743  -4.743  -2.024
 -2.024  -2.019  -2.019  -2.019  -2.019  -2.007  -2.007  -2.007
 -2.007  -0.903  -0.690  -0.671  -0.619  -0.566  -0.533  -0.463
 -0.382  -0.377  -0.363  -0.336  -0.278  -0.263  -0.262  -0.258
 -- Virtual --
 -0.073  -0.032  -0.015   0.010   0.025   0.026   0.062   0.066
  0.071   0.076   0.083   0.091   0.108   0.115   0.125   0.133
  0.134   0.146   0.155   0.160   0.196   0.206   0.207   0.220
  0.227   0.231   0.243   0.262   0.268   0.286   0.300   0.378
  0.396   0.410   0.422   0.430   0.442   0.445   0.468   0.489
  0.496   0.505   0.519   0.543   0.560   0.597   0.609   0.619
  0.641   0.646   0.647   0.667   0.698   0.716   0.725   0.739
  0.780   0.918   0.979   1.202   1.240   1.270   1.291   1.312
  1.347   1.354   1.367   1.383   1.449   1.462   1.489   1.536
  1.552   1.580   1.611   1.674   1.712   1.793   1.809   1.870
  1.916   1.920   1.979   2.043   2.171   2.189   2.203   2.263
  2.375   2.512   2.572   2.607   2.649   2.668   2.721   2.819
  2.822   2.869   2.977   3.169   3.353   3.467   3.726   3.975
  3.978   4.002   4.006   4.063   4.075   4.097   4.114   4.214
  4.235   4.268   4.281   4.408   4.452   6.033   6.033   6.039
  6.046   6.090   6.091  23.708  23.795  23.869  27.846  27.892
 28.368  28.369  28.373  28.378  28.390  28.393  28.545  28.547
 28.557  28.559  28.583  28.586  28.608  28.614  28.682  28.710
127.908 127.908 127.914 127.916 127.943 127.945 151.648 151.686
*******1901.849
 --------------------------------------------------------------

          Ground-State Mulliken Net Atomic Charges

     Atom                 Charge (a.u.)
  ----------------------------------------
      1 C                    -0.368701
      2 C                    -0.218259
      3 C                    -0.218255
      4 H                     0.189282
      5 I                     0.061249
      6 H                     0.189282
      7 I                     0.061246
      8 H                     0.154212
      9 H                     0.149944
  ----------------------------------------
  Sum of atomic charges =     0.000000

 -----------------------------------------------------------------
                    Cartesian Multipole Moments
 -----------------------------------------------------------------
    Charge (ESU x 10^10)
                 0.0000
    Dipole Moment (Debye)
         X      -0.0001      Y       2.2349      Z       0.2674
       Tot       2.2509
    Quadrupole Moments (Debye-Ang)
        XX     -79.0941     XY      -0.0003     YY     -68.3302
        XZ       0.0001     YZ       2.2827     ZZ     -75.2796
    Octopole Moments (Debye-Ang^2)
       XXX       0.0089    XXY     -29.9664    XYY       0.0014
       YYY     -41.2976    XXZ      -1.6987    XYZ       0.0005
       YYZ       1.1527    XZZ       0.0024    YZZ     -12.9696
       ZZZ      -3.4600
    Hexadecapole Moments (Debye-Ang^3)
      XXXX   -1570.8784   XXXY      -0.0130   XXYY    -321.6735
      XYYY      -0.0135   YYYY    -430.8848   XXXZ       0.0252
      XXYZ      13.8114   XYYZ       0.0091   YYYZ      10.4875
      XXZZ    -292.3820   XYZZ      -0.0060   YYZZ     -97.2188
      XZZZ       0.0271   YZZZ       6.3971   ZZZZ    -151.7390
 -----------------------------------------------------------------
Archival summary:
1\1\garfield\OPT\ProcedureUnspecified\BasisUnspecified\234\taweetha\WedOct1006:43:082018WedOct1006:43:082018\0\\#,OPT,ProcedureUnspecified,BasisUnspecified,\\0,1\I\C,1,2.15694\H,2,1.08223,1,108.078\C,2,1.49826,1,126.395,3,143.736,0\H,4,1.08223,2,115.649,1,-141.408,0\C,4,1.50513,2,60.1509,1,108.753,0\H,6,1.08324,4,116.709,2,-106.781,0\H,6,1.08499,4,119.154,2,108.67,0\I,4,2.15695,2,126.395,1,-0.00104428,0\\\@

 Total job time:  80.09s(wall), 306.98s(cpu) 
 Wed Oct 10 06:43:08 2018

        *************************************************************
        *                                                           *
        *  Thank you very much for using Q-Chem.  Have a nice day.  *
        *                                                           *
        *************************************************************


 
User input: 2 of 2 
 
Q-Chem Developer Version!
                  Welcome to Q-Chem
     A Quantum Leap Into The Future Of Chemistry


 Q-Chem 5.1, Q-Chem, Inc., Pleasanton, CA (2018)

 Yihan Shao,  Zhengting Gan,  E. Epifanovsky,  A. T. B. Gilbert,  M. Wormit,  
 J. Kussmann,  A. W. Lange,  A. Behn,  Jia Deng,  Xintian Feng,  D. Ghosh,  
 M. Goldey,  P. R. Horn,  L. D. Jacobson,  I. Kaliman,  T. Kus,  A. Landau,  
 Jie Liu,  E. I. Proynov,  R. M. Richard,  R. P. Steele,  E. J. Sundstrom,  
 H. L. Woodcock III,  P. M. Zimmerman,  D. Zuev,  B. Albrecht,  E. Alguire,  
 S. A. Baeppler,  D. Barton,  Z. Benda,  Y. A. Bernard,  E. J. Berquist,  
 K. B. Bravaya,  H. Burton,  D. Casanova,  Chun-Min Chang,  Yunqing Chen,  
 A. Chien,  K. D. Closser,  M. P. Coons,  S. Coriani,  S. Dasgupta,  
 A. L. Dempwolff,  M. Diedenhofen,  Hainam Do,  R. G. Edgar,  Po-Tung Fang,  
 S. Faraji,  S. Fatehi,  Qingguo Feng,  K. D. Fenk,  J. Fosso-Tande,  
 Qinghui Ge,  A. Ghysels,  G. Gidofalvi,  J. Gomes,  J. Gonthier,  A. Gunina,  
 D. Hait,  M. W. D. Hanson-Heine,  P. H. P. Harbach,  A. W. Hauser,  
 J. E. Herr,  E. G. Hohenstein,  Z. C. Holden,  Kerwin Hui,  B. C. Huynh,  
 T.-C. Jagau,  Hyunjun Ji,  B. Kaduk,  K. Khistyaev,  Jaehoon Kim,  
 P. Klunzinger,  K. Koh,  D. Kosenkov,  L. Koulias,  T. Kowalczyk,  
 C. M. Krauter,  A. Kunitsa,  Ka Un Lao,  A. Laurent,  K. V. Lawler,  
 Joonho Lee,  D. Lefrancois,  S. Lehtola,  D. S. Levine,  Yi-Pei Li,  
 You-Sheng Lin,  Fenglai Liu,  E. Livshits,  A. Luenser,  P. Manohar,  
 E. Mansoor,  S. F. Manzer,  Shan-Ping Mao,  Yuezhi Mao,  N. Mardirossian,  
 A. V. Marenich,  T. Markovich,  L. A. Martinez-Martinez,  S. A. Maurer,  
 N. J. Mayhall,  S. C. McKenzie,  J.-M. Mewes,  A. F. Morrison,  
 J. W. Mullinax,  K. Nanda,  T. S. Nguyen-Beck,  R. Olivares-Amaya,  
 J. A. Parkhill,  T. M. Perrine,  F. Plasser,  P. Pokhilko,  S. Prager,  
 A. Prociuk,  E. Ramos,  D. R. Rehn,  F. Rob,  M. Schneider,  N. Sergueev,  
 S. M. Sharada,  S. Sharma,  D. W. Small,  T. Stauch,  T. Stein,  
 Yu-Chuan Su,  A. J. W. Thom,  A. Tkatchenko,  T. Tsuchimochi,  N. M. Tubman,  
 L. Vogt,  M. L. Vidal,  O. Vydrov,  M. A. Watson,  J. Wenzel,  
 M. de Wergifosse,  T. A. Wesolowski,  A. White,  J. Witte,  A. Yamada,  
 Jun Yang,  K. Yao,  S. Yeganeh,  S. R. Yost,  Zhi-Qiang You,  A. Zech,  
 Igor Ying Zhang,  Xing Zhang,  Yan Zhao,  Ying Zhu,  B. R. Brooks,  
 G. K. L. Chan,  C. J. Cramer,  M. S. Gordon,  W. J. Hehre,  A. Klamt,  
 M. W. Schmidt,  C. D. Sherrill,  D. G. Truhlar,  A. Aspuru-Guzik,  R. Baer,  
 A. T. Bell,  N. A. Besley,  Jeng-Da Chai,  A. E. DePrince, III,  
 R. A. DiStasio Jr.,  A. Dreuw,  B. D. Dunietz,  T. R. Furlani,  
 Chao-Ping Hsu,  Yousung Jung,  Jing Kong,  D. S. Lambrecht,  WanZhen Liang,  
 C. Ochsenfeld,  V. A. Rassolov,  L. V. Slipchenko,  J. E. Subotnik,  
 T. Van Voorhis,  J. M. Herbert,  A. I. Krylov,  P. M. W. Gill,  M. Head-Gordon

 Contributors to earlier versions of Q-Chem not listed above: 
 R. D. Adamson,  B. Austin,  J. Baker,  G. J. O. Beran,  K. Brandhorst,  
 S. T. Brown,  E. F. C. Byrd,  A. K. Chakraborty,  C.-L. Cheng,  
 Siu Hung Chien,  D. M. Chipman,  D. L. Crittenden,  H. Dachsel,  
 R. J. Doerksen,  A. D. Dutoi,  L. Fusti-Molnar,  W. A. Goddard III,  
 A. Golubeva-Zadorozhnaya,  S. R. Gwaltney,  G. Hawkins,  A. Heyden,  
 S. Hirata,  G. Kedziora,  F. J. Keil,  C. Kelley,  Jihan Kim,  R. A. King,  
 R. Z. Khaliullin,  P. P. Korambath,  W. Kurlancheek,  A. M. Lee,  M. S. Lee,  
 S. V. Levchenko,  Ching Yeh Lin,  D. Liotard,  R. C. Lochan,  I. Lotan,  
 P. E. Maslen,  N. Nair,  D. P. O'Neill,  D. Neuhauser,  E. Neuscamman,  
 C. M. Oana,  R. Olson,  B. Peters,  R. Peverati,  P. A. Pieniazek,  
 Y. M. Rhee,  J. Ritchie,  M. A. Rohrdanz,  E. Rosta,  N. J. Russ,  
 H. F. Schaefer III,  N. E. Schultz,  N. Shenvi,  A. C. Simmonett,  A. Sodt,  
 D. Stuck,  K. S. Thanthiriwatte,  V. Vanovschi,  Tao Wang,  A. Warshel,  
 C. F. Williams,  Q. Wu,  X. Xu,  W. Zhang

 Please cite Q-Chem as follows:
 Y. Shao et al., Mol. Phys. 113, 184-215 (2015)
 DOI: 10.1080/00268976.2014.952696

 Q-Chem 5.1.1 for Intel X86 EM64T Linux

 Parts of Q-Chem use Armadillo 8.300.2 (Tropical Shenanigans).
 http://arma.sourceforge.net/

 Q-Chem begins on Wed Oct 10 06:43:08 2018  

Host: 
0

     Scratch files written to /scratch/taweetham/qchem27089//
The previous job contains 0 fragments, simply inherited here
Input Ideriv = 2
Curr. Ideriv = -1
Max.  Ideriv = 2

Checking the input file for inconsistencies... 	...done.

--------------------------------------------------------------
User input:
--------------------------------------------------------------

$molecule
read
$end

$rem
   job_type 	frequency
   basis 	6-311++g**
   method	b3lyp	
$end


--------------------------------------------------------------
 ----------------------------------------------------------------
             Standard Nuclear Orientation (Angstroms)
    I     Atom           X                Y                Z
 ----------------------------------------------------------------
    1      C      -0.0000112987     2.0602028647    -0.6329301768
    2      C      -0.7491333334     1.3258844977     0.4464303628
    3      C       0.7491306981     1.3258942209     0.4464206990
    4      H      -1.2175812740     1.8983891292     1.2363732433
    5      I      -2.0289542262    -0.3473957002    -0.0168134567
    6      H       1.2175824845     1.8984065832     1.2363556402
    7      I       2.0289564177    -0.3473937079    -0.0168135342
    8      H      -0.0000167115     1.6099621326    -1.6181631518
    9      H      -0.0000170430     3.1451912858    -0.6318605226
 ----------------------------------------------------------------
 Molecular Point Group                 C1    NOp =  1
 Largest Abelian Subgroup              C1    NOp =  1
 Nuclear Repulsion Energy =   857.8003135973 hartrees
 There are       64 alpha and       64 beta electrons
 Requested basis set is 6-311++G(d,p)
 There are 86 shells and 218 basis functions

 Total QAlloc Memory Limit   2000 MB
 Mega-Array Size       188 MB
 MEM_STATIC part       192 MB

                       Distance Matrix (Angstroms)
             C (  1)   C (  2)   C (  3)   H (  4)   I (  5)   H (  6)
   C (  2)  1.505133
   C (  3)  1.505132  1.498264
   H (  4)  2.236729  1.082227  2.195389
   I (  5)  3.208230  2.156943  3.276010  2.696730
   H (  6)  2.236726  2.195389  1.082227  2.435164  4.141746
   I (  7)  3.208244  3.276009  2.156950  4.141742  4.057911  2.696735
   H (  8)  1.083236  2.214593  2.214593  3.116734  3.242246  3.116733
   H (  9)  1.084989  2.243605  2.243603  2.554853  4.085711  2.554849
             I (  7)   H (  8)
   H (  8)  3.242267
   H (  9)  4.085727  1.824752

 A cutoff of  1.0D-11 yielded   3077 shell pairs
 There are     20357 function pairs (     22829 Cartesian)

 -------------------------------------------------------
 OpenMP Integral Computing Module                       
 Release: version 1.0, May 2013, Q-Chem Inc. Pittsburgh 
 -------------------------------------------------------
 Integral Job Info:
 Integral job number is                      11
 Integral operator is                         1
 short-range coefficients                     0
 long-range coefficients              100000000
 Omega coefficients                           0
 if combine SR and LR in K                    0
 Integral screening is                        0
 Integral computing path is                   2
 max size of driver memory is            800000
 size of driver memory is                593474
 size of scratch memory is             11861008
 max col of scratch BK array               1296
 max len of scratch array in speh3          155
 max len of scratch index in speh4           18
 max int batch size is                      520
 min int batch size is                       52
 fixed nKL is                                52
 max L of basis functions is                  2
 order of int derivative is                   0
 number of shells is                         86
 number of basis is                         231
 number of cartesian basis is               231
 number of contracted shell pairs          3077
 number of primitive shell pairs           6020
 maxK2 (contraction) of shell pair           36
 max number of K2 of shell pair               1
 max number of CS2 of shell pair            492
 max number of PS2 of shell pair            492
 mem total for path MDJ                  541756
 -------------------------------------------------------
 Smallest overlap matrix eigenvalue = 6.00E-05
 Guess from superposition of atomic densities
 Warning:  Energy on first SCF cycle will be non-variational
 SAD guess density has 128.000000 electrons

 -----------------------------------------------------------------------
  General SCF calculation program by
  Eric Jon Sundstrom, Paul Horn, Yuezhi Mao, Dmitri Zuev, Alec White,
  David Stuck, Shaama M.S., Shane Yost, Joonho Lee, David Small,
  Daniel Levine, Susi Lehtola, Hugh Burton, Evgeny Epifanovsky
 -----------------------------------------------------------------------
 Exchange:     0.2000 Hartree-Fock + 0.0800 Slater + 0.7200 B88
 Correlation:  0.1900 VWN1RPA + 0.8100 LYP
 Using SG-1 standard quadrature grid
 using 4 threads for integral computing
 -------------------------------------------------------
 OpenMP Integral computing Module                
 Release: version 2.0, May 2017, Q-Chem Inc. Pleasanton 
 -------------------------------------------------------
 -------------------------------------------------------
 OpenMP BLAS3 based DFT computing Module                
 Release: version 1.0, May 2013, Q-Chem Inc. Pittsburgh 
 -------------------------------------------------------
 A restricted SCF calculation will be
 performed using DIIS
 SCF converges when DIIS error is below 1.0e-08
 ---------------------------------------
  Cycle       Energy         DIIS error
 ---------------------------------------
    1  -13956.4532767960      3.66e-02  
    2  -13955.6944053635      3.29e-03  
    3  -13955.6058725946      4.86e-03  
    4  -13955.7517661889      7.98e-04  
    5  -13955.7558370974      2.92e-04  
    6  -13955.7563087278      6.26e-05  
    7  -13955.7563350475      1.34e-05  
    8  -13955.7563358725      1.75e-06  
    9  -13955.7563358813      2.76e-07  
   10  -13955.7563358817      1.22e-07  
   11  -13955.7563358820      1.91e-08  
   12  -13955.7563358816      5.72e-09  Convergence criterion met
 ---------------------------------------
 SCF time:   CPU 40.79s  wall 11.00s 
 SCF   energy in the final basis set =   -13955.7563358816
 Total energy in the final basis set =   -13955.7563358816

 --------------------------------------------------------------

                    Orbital Energies (a.u.)
 --------------------------------------------------------------

 Alpha MOs
 -- Occupied --
***************-176.300-176.300-165.704-165.704-165.702-165.702
*******-165.702 -35.797 -35.797 -31.290 -31.290 -31.284 -31.284
-31.284 -31.284 -22.940 -22.940 -22.939 -22.939 -22.939 -22.939
-22.935 -22.935 -22.935 -22.935 -10.247 -10.247 -10.210  -6.346
 -6.346  -4.758  -4.758  -4.744  -4.744  -4.743  -4.743  -2.024
 -2.024  -2.019  -2.019  -2.019  -2.019  -2.007  -2.007  -2.007
 -2.007  -0.903  -0.690  -0.671  -0.619  -0.566  -0.533  -0.463
 -0.382  -0.377  -0.363  -0.336  -0.278  -0.263  -0.262  -0.258
 -- Virtual --
 -0.073  -0.032  -0.015   0.010   0.025   0.026   0.062   0.066
  0.071   0.076   0.083   0.091   0.108   0.115   0.126   0.133
  0.134   0.146   0.155   0.160   0.196   0.205   0.207   0.220
  0.227   0.231   0.243   0.262   0.268   0.286   0.300   0.378
  0.396   0.410   0.422   0.430   0.442   0.445   0.468   0.489
  0.496   0.505   0.519   0.543   0.560   0.597   0.609   0.619
  0.641   0.646   0.647   0.667   0.698   0.716   0.725   0.739
  0.780   0.918   0.979   1.202   1.240   1.270   1.291   1.312
  1.347   1.354   1.367   1.383   1.449   1.462   1.489   1.536
  1.551   1.580   1.611   1.674   1.712   1.793   1.809   1.870
  1.916   1.920   1.979   2.043   2.171   2.189   2.203   2.263
  2.375   2.512   2.572   2.607   2.649   2.668   2.721   2.819
  2.822   2.869   2.977   3.169   3.353   3.467   3.726   3.975
  3.978   4.002   4.006   4.063   4.075   4.097   4.114   4.214
  4.235   4.268   4.281   4.408   4.452   6.033   6.033   6.039
  6.046   6.090   6.091  23.708  23.795  23.869  27.846  27.892
 28.368  28.369  28.373  28.378  28.390  28.393  28.545  28.547
 28.557  28.559  28.583  28.586  28.608  28.614  28.682  28.710
127.908 127.908 127.914 127.916 127.943 127.945 151.648 151.686
*******1901.849
 --------------------------------------------------------------

          Ground-State Mulliken Net Atomic Charges

     Atom                 Charge (a.u.)
  ----------------------------------------
      1 C                    -0.369118
      2 C                    -0.218051
      3 C                    -0.218046
      4 H                     0.189328
      5 I                     0.061197
      6 H                     0.189328
      7 I                     0.061194
      8 H                     0.154199
      9 H                     0.149969
  ----------------------------------------
  Sum of atomic charges =     0.000000

 -----------------------------------------------------------------
                    Cartesian Multipole Moments
 -----------------------------------------------------------------
    Charge (ESU x 10^10)
                 0.0000
    Dipole Moment (Debye)
         X      -0.0000      Y       2.2297      Z       0.3078
       Tot       2.2508
    Quadrupole Moments (Debye-Ang)
        XX     -79.0950     XY      -0.0000     YY     -68.8445
        XZ       0.0000     YZ       2.3495     ZZ     -75.2029
    Octopole Moments (Debye-Ang^2)
       XXX      -0.0000    XXY     -22.2926    XYY       0.0000
       YYY     -21.4649    XXZ      -1.3084    XYZ      -0.0000
       YYZ       1.2190    XZZ      -0.0001    YZZ      -5.6573
       ZZZ      -1.5165
    Hexadecapole Moments (Debye-Ang^3)
      XXXX   -1570.8834   XXXY       0.0002   XXYY    -317.1141
      XYYY       0.0000   YYYY    -419.4031   XXXZ       0.0002
      XXYZ      13.7543   XYYZ       0.0002   YYYZ       8.0498
      XXZZ    -291.8556   XYZZ      -0.0000   YYZZ     -95.3069
      XZZZ      -0.0000   YZZZ       4.4919   ZZZZ    -151.2379
 -----------------------------------------------------------------
 Calculating MO derivatives via CPSCF
 D1JvT checksum  = 733752 42536.1378668322
 D1KAT checksum  = 1735128 1849.0851172618
   1         3          27      0.118153    0.029027
   2         3          27      0.014191    0.003289
   3         3          27      0.001789    0.000569
   4         8          22      0.000142    0.000056
   5        28           2      0.000010    0.000006
   6        30           0      0.000000    0.000000    Roots Converged
 Time for AOints: 29.0 s (CPU) 7.3 s (wall)
 ------------------------------------------------------------------------------
                     AOints        : Timing summary (seconds)
 ------------------------------------------------------------------------------
     job step          cpu (% of tot)      sys (% of tot)     wall (% of tot)
 ------------------------------------------------------------------------------
  cpscf_lag         0.1288E+03 (31.9)   0.8000E-05 (13.6)   0.3295E+02 (31.3)
  iterzp            0.2451E+03 (60.8)   0.4900E-04 (83.1)   0.6473E+02 (61.4)
  make_fx           0.0000E+00 ( 0.0)   0.0000E+00 ( 0.0)   0.0000E+00 ( 0.0)
  AOints            0.2905E+02 ( 7.2)   0.1000E-05 ( 1.7)   0.7317E+01 ( 6.9)
 ------------------------------------------------------------------------------
   Grand Totals     0.4033E+03          0.5900E-04          0.1054E+03
 ------------------------------------------------------------------------------
 Calculating analytic Hessian of the SCF energy
 Polarizability Matrix (a.u.)
            1           2           3
    1-115.4135699   0.0001387  -0.0000264
    2   0.0001387 -94.4975706  -0.0774407
    3  -0.0000264  -0.0774407 -72.8349537

 Direct stationary perturbation theory relativistic correction:

 rels  =     193.922613411649
 relv  =    -643.825546870335
 rel2e =      84.461643713275
 E_rel =    -365.441289745411

 Hessian of the SCF Energy
            1           2           3           4           5           6
    1   0.2110140  -0.0000017   0.0000040  -0.0586500  -0.0268253   0.0531120
    2  -0.0000017   0.6317855   0.0206653  -0.0582683  -0.0971422   0.0573531
    3   0.0000040   0.0206653   0.6255191   0.0885295   0.0408982  -0.1389218
    4  -0.0586500  -0.0582683   0.0885295   0.4160604  -0.0123061  -0.1596074
    5  -0.0268253  -0.0971422   0.0408982  -0.0123061   0.3233742   0.0921753
    6   0.0531120   0.0573531  -0.1389218  -0.1596074   0.0921753   0.4053702
    7  -0.0586524   0.0582696  -0.0885317  -0.2175462  -0.0023809   0.0211149
    8   0.0268265  -0.0971417   0.0408975   0.0023772  -0.0330787  -0.0246500
    9  -0.0531147   0.0573528  -0.1389220  -0.0211117  -0.0246503  -0.0328912
   10  -0.0029412  -0.0016995   0.0003719  -0.0901219   0.0683371   0.0937349
   11  -0.0060164   0.0114923   0.0158143   0.0769687  -0.1251600  -0.1231680
   12   0.0075473  -0.0147318  -0.0141160   0.0982243  -0.1163810  -0.2012167
   13  -0.0084350  -0.0060799   0.0000264  -0.0260204  -0.0194720  -0.0114665
   14  -0.0107031  -0.0122194  -0.0045179  -0.0165542  -0.0584124  -0.0103006
   15   0.0047589   0.0082225   0.0052112  -0.0084963  -0.0077942  -0.0185845
   16  -0.0029413   0.0016992  -0.0003723  -0.0132482  -0.0118027  -0.0189221
   17   0.0060164   0.0114922   0.0158142   0.0012401  -0.0037866  -0.0059889
   18  -0.0075474  -0.0147320  -0.0141161   0.0032160   0.0073197   0.0066510
   19  -0.0084350   0.0060797  -0.0000263  -0.0090696   0.0151325   0.0028701
   20   0.0107027  -0.0122188  -0.0045179   0.0045148  -0.0026514   0.0019523
   21  -0.0047587   0.0082224   0.0052114   0.0012927  -0.0048411  -0.0036429
   22  -0.0312454  -0.0000005  -0.0000015  -0.0040210   0.0118564   0.0252918
   23  -0.0000005  -0.1036928  -0.1169798   0.0003301   0.0031985   0.0114525
   24  -0.0000015  -0.1121197  -0.2817338  -0.0007828  -0.0033774  -0.0120574
   25  -0.0397137   0.0000015  -0.0000000   0.0026169  -0.0225390  -0.0061277
   26   0.0000015  -0.3323552  -0.0080740   0.0016977  -0.0063413   0.0011743
   27   0.0000000  -0.0102325  -0.0481321  -0.0012643   0.0166509  -0.0047067
            7           8           9          10          11          12
    1  -0.0586524   0.0268265  -0.0531147  -0.0029412  -0.0060164   0.0075473
    2   0.0582696  -0.0971417   0.0573528  -0.0016995   0.0114923  -0.0147318
    3  -0.0885317   0.0408975  -0.1389220   0.0003719   0.0158143  -0.0141160
    4  -0.2175462   0.0023772  -0.0211117  -0.0901219   0.0769687   0.0982243
    5  -0.0023809  -0.0330787  -0.0246503   0.0683371  -0.1251600  -0.1163810
    6   0.0211149  -0.0246500  -0.0328912   0.0937349  -0.1231680  -0.2012167
    7   0.4160645   0.0123101   0.1596067  -0.0132482  -0.0012403  -0.0032157
    8   0.0123101   0.3233746   0.0921760   0.0118026  -0.0037866   0.0073194
    9   0.1596067   0.0921760   0.4053677   0.0189226  -0.0059887   0.0066508
   10  -0.0132482   0.0118026   0.0189226   0.1075957  -0.0658252  -0.1029648
   11  -0.0012403  -0.0037866  -0.0059887  -0.0658252   0.1287284   0.1211991
   12  -0.0032157   0.0073194   0.0066508  -0.1029648   0.1211991   0.2059477
   13  -0.0090693  -0.0151323  -0.0028702  -0.0013800  -0.0019454  -0.0002119
   14  -0.0045146  -0.0026513   0.0019524  -0.0140092  -0.0122697  -0.0005675
   15  -0.0012927  -0.0048409  -0.0036430  -0.0100902  -0.0093978   0.0003708
   16  -0.0901228  -0.0683386  -0.0937347   0.0013719  -0.0014837   0.0011248
   17  -0.0769702  -0.1251622  -0.1231684   0.0014837   0.0013821   0.0007245
   18  -0.0982244  -0.1163814  -0.2012137  -0.0011249   0.0007245   0.0002504
   19  -0.0260210   0.0194718   0.0114664  -0.0016318   0.0015621  -0.0025062
   20   0.0165539  -0.0584115  -0.0103006  -0.0005132  -0.0005973   0.0010261
   21   0.0084963  -0.0077941  -0.0185847   0.0012094  -0.0002785   0.0010977
   22  -0.0040214  -0.0118566  -0.0252920  -0.0003935  -0.0037077   0.0037969
   23  -0.0003301   0.0031985   0.0114523   0.0005087  -0.0009068   0.0016228
   24   0.0007827  -0.0033772  -0.0120570  -0.0011840   0.0013380  -0.0008582
   25   0.0026168   0.0225393   0.0061276   0.0007490   0.0016878  -0.0017947
   26  -0.0016976  -0.0063411   0.0011745  -0.0000850   0.0011177  -0.0002117
   27   0.0012640   0.0166507  -0.0047069   0.0011251  -0.0002428   0.0018734
           13          14          15          16          17          18
    1  -0.0084350  -0.0107031   0.0047589  -0.0029413   0.0060164  -0.0075474
    2  -0.0060799  -0.0122194   0.0082225   0.0016992   0.0114922  -0.0147320
    3   0.0000264  -0.0045179   0.0052112  -0.0003723   0.0158142  -0.0141161
    4  -0.0260204  -0.0165542  -0.0084963  -0.0132482   0.0012401   0.0032160
    5  -0.0194720  -0.0584124  -0.0077942  -0.0118027  -0.0037866   0.0073197
    6  -0.0114665  -0.0103006  -0.0185845  -0.0189221  -0.0059889   0.0066510
    7  -0.0090693  -0.0045146  -0.0012927  -0.0901228  -0.0769702  -0.0982244
    8  -0.0151323  -0.0026513  -0.0048409  -0.0683386  -0.1251622  -0.1163814
    9  -0.0028702   0.0019524  -0.0036430  -0.0937347  -0.1231684  -0.2012137
   10  -0.0013800  -0.0140092  -0.0100902   0.0013719   0.0014837  -0.0011249
   11  -0.0019454  -0.0122697  -0.0093978  -0.0014837   0.0013821   0.0007245
   12  -0.0002119  -0.0005675   0.0003708   0.0011248   0.0007245   0.0002504
   13   0.0480388   0.0453632   0.0142034  -0.0016318  -0.0015621   0.0025063
   14   0.0453632   0.0835597   0.0129018   0.0005132  -0.0005973   0.0010261
   15   0.0142034   0.0129018   0.0142382  -0.0012094  -0.0002785   0.0010977
   16  -0.0016318   0.0005132  -0.0012094   0.1075966   0.0658269   0.1029648
   17  -0.0015621  -0.0005973  -0.0002785   0.0658269   0.1287306   0.1211994
   18   0.0025063   0.0010261   0.0010977   0.1029648   0.1211994   0.2059445
   19  -0.0018454   0.0007658   0.0012479  -0.0013800   0.0019453   0.0002119
   20  -0.0007659   0.0016765   0.0000273   0.0140092  -0.0122696  -0.0005675
   21  -0.0012479   0.0000273   0.0005209   0.0100900  -0.0093975   0.0003709
   22   0.0017182   0.0019463  -0.0007823  -0.0003936   0.0037077  -0.0037969
   23  -0.0007963   0.0006321   0.0007314  -0.0005087  -0.0009068   0.0016228
   24  -0.0001176  -0.0005465   0.0011162   0.0011839   0.0013379  -0.0008582
   25  -0.0013751  -0.0028075   0.0016607   0.0007490  -0.0016878   0.0017948
   26   0.0003907   0.0002817   0.0004286   0.0000850   0.0011176  -0.0002117
   27  -0.0008220   0.0000249  -0.0003276  -0.0011250  -0.0002427   0.0018734
           19          20          21          22          23          24
    1  -0.0084350   0.0107027  -0.0047587  -0.0312454  -0.0000005  -0.0000015
    2   0.0060797  -0.0122188   0.0082224  -0.0000005  -0.1036928  -0.1121197
    3  -0.0000263  -0.0045179   0.0052114  -0.0000015  -0.1169798  -0.2817338
    4  -0.0090696   0.0045148   0.0012927  -0.0040210   0.0003301  -0.0007828
    5   0.0151325  -0.0026514  -0.0048411   0.0118564   0.0031985  -0.0033774
    6   0.0028701   0.0019523  -0.0036429   0.0252918   0.0114525  -0.0120574
    7  -0.0260210   0.0165539   0.0084963  -0.0040214  -0.0003301   0.0007827
    8   0.0194718  -0.0584115  -0.0077941  -0.0118566   0.0031985  -0.0033772
    9   0.0114664  -0.0103006  -0.0185847  -0.0252920   0.0114523  -0.0120570
   10  -0.0016318  -0.0005132   0.0012094  -0.0003935   0.0005087  -0.0011840
   11   0.0015621  -0.0005973  -0.0002785  -0.0037077  -0.0009068   0.0013380
   12  -0.0025062   0.0010261   0.0010977   0.0037969   0.0016228  -0.0008582
   13  -0.0018454  -0.0007659  -0.0012479   0.0017182  -0.0007963  -0.0001176
   14   0.0007658   0.0016765   0.0000273   0.0019463   0.0006321  -0.0005465
   15   0.0012479   0.0000273   0.0005209  -0.0007823   0.0007314   0.0011162
   16  -0.0013800   0.0140092   0.0100900  -0.0003936  -0.0005087   0.0011839
   17   0.0019453  -0.0122696  -0.0093975   0.0037077  -0.0009068   0.0013379
   18   0.0002119  -0.0005675   0.0003709  -0.0037969   0.0016228  -0.0008582
   19   0.0480398  -0.0453628  -0.0142034   0.0017182   0.0007963   0.0001176
   20  -0.0453628   0.0835581   0.0129018  -0.0019463   0.0006321  -0.0005464
   21  -0.0142034   0.0129018   0.0142381   0.0007824   0.0007313   0.0011161
   22   0.0017182  -0.0019463   0.0007824   0.0363045   0.0000006   0.0000015
   23   0.0007963   0.0006321   0.0007313   0.0000006   0.1061367   0.1156893
   24   0.0001176  -0.0005464   0.0011161   0.0000015   0.1156893   0.3013036
   25  -0.0013751   0.0028074  -0.0016607   0.0003340  -0.0000002   0.0000000
   26  -0.0003908   0.0002818   0.0004285   0.0000001  -0.0082914   0.0016021
   27   0.0008220   0.0000248  -0.0003276   0.0000001  -0.0263226   0.0040287
           25          26          27
    1  -0.0397137   0.0000015   0.0000000
    2   0.0000015  -0.3323552  -0.0102325
    3  -0.0000000  -0.0080740  -0.0481321
    4   0.0026169   0.0016977  -0.0012643
    5  -0.0225390  -0.0063413   0.0166509
    6  -0.0061277   0.0011743  -0.0047067
    7   0.0026168  -0.0016976   0.0012640
    8   0.0225393  -0.0063411   0.0166507
    9   0.0061276   0.0011745  -0.0047069
   10   0.0007490  -0.0000850   0.0011251
   11   0.0016878   0.0011177  -0.0002428
   12  -0.0017947  -0.0002117   0.0018734
   13  -0.0013751   0.0003907  -0.0008220
   14  -0.0028075   0.0002817   0.0000249
   15   0.0016607   0.0004286  -0.0003276
   16   0.0007490   0.0000850  -0.0011250
   17  -0.0016878   0.0011176  -0.0002427
   18   0.0017948  -0.0002117   0.0018734
   19  -0.0013751  -0.0003908   0.0008220
   20   0.0028074   0.0002818   0.0000248
   21  -0.0016607   0.0004285  -0.0003276
   22   0.0003340   0.0000001   0.0000001
   23  -0.0000002  -0.0082914  -0.0263226
   24   0.0000000   0.0016021   0.0040287
   25   0.0353981  -0.0000016   0.0000001
   26  -0.0000016   0.3505302   0.0036894
   27   0.0000001   0.0036894   0.0504253
 Gradient time:  CPU 524.73 s  wall 137.77 s
 **********************************************************************
 **                                                                  **
 **                       VIBRATIONAL ANALYSIS                       **
 **                       --------------------                       **
 **                                                                  **
 **        VIBRATIONAL FREQUENCIES (CM**-1) AND NORMAL MODES         **
 **     FORCE CONSTANTS (mDYN/ANGSTROM) AND REDUCED MASSES (AMU)     **
 **                  INFRARED INTENSITIES (KM/MOL)                   **
 **                                                                  **
 **********************************************************************


 Mode:                 1                      2                      3
 Frequency:        69.03                 203.54                 294.08
 Force Cnst:      0.1958                 0.0918                 0.1905
 Red. Mass:      69.7415                 3.7619                 3.7382
 IR Active:          YES                    YES                    YES
 IR Intens:        0.001                  1.163                  0.408
 Raman Active:       YES                    YES                    YES
               X      Y      Z        X      Y      Z        X      Y      Z
 C         -0.000  0.248  0.003    0.352 -0.000 -0.000    0.000  0.388  0.032
 C          0.008  0.258  0.025    0.088  0.012 -0.179    0.002  0.123 -0.122
 C         -0.008  0.258  0.025    0.088 -0.012  0.179   -0.002  0.123 -0.122
 H         -0.102  0.240 -0.029   -0.019  0.119 -0.319    0.004 -0.023 -0.014
 I          0.513 -0.040 -0.002   -0.029 -0.032  0.014   -0.019 -0.034  0.009
 H          0.102  0.240 -0.029   -0.019 -0.119  0.319   -0.004 -0.023 -0.014
 I         -0.513 -0.040 -0.002   -0.029  0.032 -0.014    0.019 -0.034  0.009
 H         -0.000  0.273 -0.007    0.689 -0.000 -0.000    0.000  0.694 -0.107
 H         -0.000  0.248  0.032    0.290 -0.000 -0.000    0.000  0.391  0.371
 TransDip  -0.000  0.001  0.000    0.035 -0.000 -0.000    0.000  0.009  0.018

 Mode:                 4                      5                      6
 Frequency:       330.02                 429.56                 526.44
 Force Cnst:      0.3296                 0.4164                 0.4715
 Red. Mass:       5.1368                 3.8297                 2.8876
 IR Active:          YES                    YES                    YES
 IR Intens:        1.592                  4.046                 12.594
 Raman Active:       YES                    YES                    YES
               X      Y      Z        X      Y      Z        X      Y      Z
 C          0.016 -0.000  0.000   -0.000 -0.025 -0.022    0.127  0.000 -0.000
 C          0.349 -0.089  0.178   -0.021  0.288  0.174   -0.046  0.239  0.120
 C          0.349  0.089 -0.178    0.021  0.288  0.174   -0.046 -0.239 -0.120
 H          0.419 -0.209  0.303   -0.179  0.389  0.011    0.101  0.182  0.250
 I         -0.036 -0.026 -0.018   -0.017 -0.027 -0.014   -0.004 -0.017 -0.003
 H          0.419  0.209 -0.303    0.179  0.389  0.011    0.101 -0.182 -0.250
 I         -0.036  0.026  0.018    0.017 -0.027 -0.014   -0.004  0.017  0.003
 H         -0.214 -0.000  0.000    0.000 -0.404  0.150   -0.342  0.000  0.000
 H         -0.062 -0.000  0.000   -0.000 -0.024 -0.465    0.712  0.000 -0.000
 TransDip   0.040 -0.000  0.000   -0.000  0.058 -0.029    0.114 -0.000 -0.000

 Mode:                 7                      8                      9
 Frequency:       829.28                 846.10                 941.79
 Force Cnst:      0.4950                 1.2895                 2.2615
 Red. Mass:       1.2217                 3.0572                 4.3274
 IR Active:          YES                    YES                    YES
 IR Intens:        7.335                 10.435                  0.859
 Raman Active:       YES                    YES                    YES
               X      Y      Z        X      Y      Z        X      Y      Z
 C         -0.000 -0.100  0.042    0.223 -0.000 -0.000    0.000 -0.058  0.288
 C         -0.061  0.010 -0.004   -0.128 -0.198  0.112   -0.267  0.061 -0.182
 C          0.061  0.010 -0.004   -0.128  0.198 -0.112    0.267  0.061 -0.182
 H         -0.286  0.279 -0.334   -0.151 -0.408  0.247   -0.007 -0.196  0.154
 I         -0.000  0.001 -0.000    0.001  0.004  0.002    0.002  0.001  0.002
 H          0.286  0.279 -0.334   -0.151  0.409 -0.248    0.007 -0.196  0.154
 I          0.000  0.001 -0.000    0.001 -0.004 -0.002   -0.002  0.001  0.002
 H          0.000  0.352 -0.161   -0.027  0.000 -0.000    0.000 -0.469  0.473
 H         -0.000 -0.099  0.527    0.558 -0.000  0.000    0.000 -0.056 -0.356
 TransDip   0.000  0.033 -0.080   -0.103  0.000 -0.000   -0.000 -0.024 -0.018

 Mode:                10                     11                     12
 Frequency:       999.53                1079.28                1114.10
 Force Cnst:      0.8602                 0.8518                 0.8500
 Red. Mass:       1.4614                 1.2411                 1.1624
 IR Active:          YES                    YES                    YES
 IR Intens:        4.070                  6.026                  0.009
 Raman Active:       YES                    YES                    YES
               X      Y      Z        X      Y      Z        X      Y      Z
 C          0.053  0.000  0.000   -0.145 -0.000  0.000   -0.046 -0.000 -0.000
 C         -0.042 -0.014  0.131    0.007  0.001  0.000    0.041 -0.045  0.048
 C         -0.042  0.014 -0.131    0.007 -0.001 -0.000    0.041  0.045 -0.048
 H          0.082  0.407 -0.087    0.089 -0.078  0.108   -0.322  0.296 -0.416
 I          0.000 -0.001 -0.002    0.000  0.000 -0.000   -0.000  0.000  0.000
 H          0.082 -0.407  0.087    0.089  0.078 -0.108   -0.323 -0.295  0.417
 I          0.000  0.001  0.002    0.000 -0.000  0.000   -0.000 -0.000 -0.000
 H          0.610 -0.000 -0.000    0.747  0.000 -0.000   -0.226  0.000 -0.000
 H         -0.477 -0.000 -0.000    0.608  0.000 -0.000    0.453 -0.000  0.000
 TransDip   0.065  0.000 -0.000    0.079  0.000 -0.000    0.003 -0.000  0.000

 Mode:                13                     14                     15
 Frequency:      1114.40                1206.59                1249.45
 Force Cnst:      0.8906                 1.2087                 1.1074
 Red. Mass:       1.2171                 1.4091                 1.2040
 IR Active:          YES                    YES                    YES
 IR Intens:        1.690                  8.080                 71.584
 Raman Active:       YES                    YES                    YES
               X      Y      Z        X      Y      Z        X      Y      Z
 C          0.000 -0.103 -0.024    0.000  0.021  0.128   -0.010 -0.000  0.000
 C         -0.023  0.058 -0.010    0.086 -0.024 -0.042   -0.040 -0.071 -0.047
 C          0.023  0.057 -0.010   -0.086 -0.024 -0.042   -0.040  0.071  0.047
 H          0.521  0.064  0.315    0.346  0.481 -0.260    0.553  0.346  0.009
 I         -0.000 -0.002 -0.001   -0.000 -0.002 -0.001   -0.000 -0.001 -0.001
 H         -0.521  0.065  0.314   -0.346  0.481 -0.260    0.553 -0.346 -0.009
 I          0.000 -0.002 -0.001    0.000 -0.002 -0.001   -0.000  0.001  0.001
 H          0.000  0.249 -0.183    0.000 -0.232  0.259   -0.271 -0.000  0.000
 H         -0.001 -0.107  0.353   -0.000  0.015 -0.059    0.242 -0.000  0.000
 TransDip  -0.000 -0.040  0.011    0.000 -0.078 -0.046   -0.271  0.000  0.000

 Mode:                16                     17                     18
 Frequency:      1267.65                1476.27                3118.23
 Force Cnst:      2.6748                 1.5016                 6.0423
 Red. Mass:       2.8252                 1.1695                 1.0547
 IR Active:          YES                    YES                    YES
 IR Intens:       28.619                  8.186                  6.625
 Raman Active:       YES                    YES                    YES
               X      Y      Z        X      Y      Z        X      Y      Z
 C          0.000 -0.143  0.120   -0.000  0.063 -0.092    0.000 -0.045  0.047
 C          0.204  0.123 -0.093   -0.032 -0.006  0.006    0.001  0.002  0.001
 C         -0.204  0.123 -0.093    0.032 -0.006  0.006   -0.001  0.002  0.001
 H         -0.260 -0.465  0.024    0.006  0.016  0.016    0.016 -0.016 -0.025
 I         -0.001  0.000  0.001    0.000 -0.000 -0.000    0.000  0.000 -0.000
 H          0.260 -0.465  0.024   -0.006  0.016  0.016   -0.016 -0.016 -0.025
 I          0.001  0.000  0.001   -0.000 -0.000 -0.000   -0.000  0.000 -0.000
 H          0.000 -0.179  0.152    0.000 -0.668  0.255   -0.000 -0.271 -0.552
 H         -0.000 -0.166  0.428    0.000  0.044  0.686   -0.000  0.784  0.019
 TransDip   0.000  0.157  0.067    0.000 -0.035  0.085    0.000 -0.077  0.030

 Mode:                19                     20                     21
 Frequency:      3168.75                3180.02                3206.82
 Force Cnst:      6.4307                 6.5172                 6.7536
 Red. Mass:       1.0870                 1.0938                 1.1146
 IR Active:          YES                    YES                    YES
 IR Intens:        1.797                  0.865                  2.408
 Raman Active:       YES                    YES                    YES
               X      Y      Z        X      Y      Z        X      Y      Z
 C         -0.000  0.000  0.000    0.000  0.018  0.021   -0.000 -0.077 -0.057
 C          0.026 -0.031 -0.044    0.028 -0.029 -0.043    0.008 -0.008 -0.012
 C          0.026  0.031  0.044   -0.028 -0.029 -0.043   -0.008 -0.008 -0.012
 H         -0.310  0.367  0.515   -0.299  0.357  0.493   -0.085  0.098  0.143
 I         -0.000  0.000  0.000    0.000  0.000  0.000    0.000  0.000  0.000
 H         -0.310 -0.367 -0.515    0.299  0.357  0.493    0.085  0.098  0.143
 I         -0.000 -0.000 -0.000   -0.000  0.000  0.000   -0.000  0.000  0.000
 H         -0.005 -0.000 -0.000   -0.000 -0.102 -0.214    0.000  0.310  0.683
 H          0.003 -0.000 -0.000    0.000 -0.129  0.001   -0.000  0.594  0.001
 TransDip  -0.043 -0.000 -0.000    0.000 -0.020 -0.022   -0.000 -0.047  0.017

 STANDARD THERMODYNAMIC QUANTITIES AT   298.15 K  AND     1.00 ATM

   This Molecule has  0 Imaginary Frequencies
   Zero point vibrational energy:       38.099 kcal/mol

   Atom    1 Element C  Has Mass   12.00000
   Atom    2 Element C  Has Mass   12.00000
   Atom    3 Element C  Has Mass   12.00000
   Atom    4 Element H  Has Mass    1.00783
   Atom    5 Element I  Has Mass  126.90440
   Atom    6 Element H  Has Mass    1.00783
   Atom    7 Element I  Has Mass  126.90440
   Atom    8 Element H  Has Mass    1.00783
   Atom    9 Element H  Has Mass    1.00783
   Molecular Mass:   293.840120 amu
   Principal axes and moments of inertia in amu*Bohr^2:
                             1           2           3
    Eigenvalues --      562.73320  3846.33331  4296.35248
          X               1.00000    -0.00000     0.00000
          Y               0.00000     1.00000    -0.00056
          Z              -0.00000     0.00056     1.00000
   Rotational Symmetry Number is   1
   The Molecule is an Asymmetric Top
   Translational Enthalpy:        0.889 kcal/mol
   Rotational Enthalpy:           0.889 kcal/mol
   Vibrational Enthalpy:         39.976 kcal/mol
   gas constant (RT):             0.592 kcal/mol
   Translational Entropy:        42.931  cal/mol.K
   Rotational Entropy:           30.609  cal/mol.K
   Vibrational Entropy:          11.320  cal/mol.K

   Total Enthalpy:               42.346 kcal/mol
   Total Entropy:                84.860  cal/mol.K

 ======================================================================

 STANDARD THERMODYNAMIC QUANTITIES FOR ANHARMONIC VIBRATION -- TOSH

   Zero point vibrational energy: ************ kcal/mol

   Vibrational Enthalpy:       Infinity kcal/mol
   Vibrational Entropy:             NaN  cal/mol.K

   Total Enthalpy:             Infinity kcal/mol
   Total Entropy:                   NaN  cal/mol.K

 ======================================================================

 STANDARD THERMODYNAMIC QUANTITIES FOR ANHARMONIC VIBRATION -- VPT2

   Zero point vibrational energy: ************ kcal/mol

   Vibrational Enthalpy:       Infinity kcal/mol
   Vibrational Entropy:             NaN  cal/mol.K

   Total Enthalpy:             Infinity kcal/mol
   Total Entropy:                   NaN  cal/mol.K

 ======================================================================

Archival summary:
1\1\garfield\FREQ\ProcedureUnspecified\BasisUnspecified\234\taweetha\WedOct1006:45:362018WedOct1006:45:362018\0\\#,FREQ,ProcedureUnspecified,BasisUnspecified,\\0,1\I\C,1,2.15694\H,2,1.08223,1,108.078\C,2,1.49826,1,126.395,3,143.736,0\H,4,1.08223,2,115.649,1,-141.408,0\C,4,1.50513,2,60.1509,1,108.753,0\H,6,1.08324,4,116.709,2,-106.781,0\H,6,1.08499,4,119.154,2,108.67,0\I,4,2.15695,2,126.395,1,-0.00104428,0\\\@

 Total job time:  148.51s(wall), 565.74s(cpu) 
 Wed Oct 10 06:45:36 2018

        *************************************************************
        *                                                           *
        *  Thank you very much for using Q-Chem.  Have a nice day.  *
        *                                                           *
        *************************************************************
