# Supplementary material for: Geometric and energetic data from ab initio calculations of haloethene, haloimine, halomethylenephosphine, haloiminophosphine, halodiazene, halodiphosphene and halocyclopropane
Source: Data Brief. 2019 Nov 2;27:104738. doi: 10.1016/j.dib.2019.104738 (PMC6861602; doi:10.1016/j.dib.2019.104738)
Supplement: Multimedia component 3 [file mmc3.zip › CCC/B3LYP/HICCCIBr.out]

Q-Chem Developer Version!
                  Welcome to Q-Chem
     A Quantum Leap Into The Future Of Chemistry


 Q-Chem 5.1, Q-Chem, Inc., Pleasanton, CA (2018)

 Yihan Shao,  Zhengting Gan,  E. Epifanovsky,  A. T. B. Gilbert,  M. Wormit,  
 J. Kussmann,  A. W. Lange,  A. Behn,  Jia Deng,  Xintian Feng,  D. Ghosh,  
 M. Goldey,  P. R. Horn,  L. D. Jacobson,  I. Kaliman,  T. Kus,  A. Landau,  
 Jie Liu,  E. I. Proynov,  R. M. Richard,  R. P. Steele,  E. J. Sundstrom,  
 H. L. Woodcock III,  P. M. Zimmerman,  D. Zuev,  B. Albrecht,  E. Alguire,  
 S. A. Baeppler,  D. Barton,  Z. Benda,  Y. A. Bernard,  E. J. Berquist,  
 K. B. Bravaya,  H. Burton,  D. Casanova,  Chun-Min Chang,  Yunqing Chen,  
 A. Chien,  K. D. Closser,  M. P. Coons,  S. Coriani,  S. Dasgupta,  
 A. L. Dempwolff,  M. Diedenhofen,  Hainam Do,  R. G. Edgar,  Po-Tung Fang,  
 S. Faraji,  S. Fatehi,  Qingguo Feng,  K. D. Fenk,  J. Fosso-Tande,  
 Qinghui Ge,  A. Ghysels,  G. Gidofalvi,  J. Gomes,  J. Gonthier,  A. Gunina,  
 D. Hait,  M. W. D. Hanson-Heine,  P. H. P. Harbach,  A. W. Hauser,  
 J. E. Herr,  E. G. Hohenstein,  Z. C. Holden,  Kerwin Hui,  B. C. Huynh,  
 T.-C. Jagau,  Hyunjun Ji,  B. Kaduk,  K. Khistyaev,  Jaehoon Kim,  
 P. Klunzinger,  K. Koh,  D. Kosenkov,  L. Koulias,  T. Kowalczyk,  
 C. M. Krauter,  A. Kunitsa,  Ka Un Lao,  A. Laurent,  K. V. Lawler,  
 Joonho Lee,  D. Lefrancois,  S. Lehtola,  D. S. Levine,  Yi-Pei Li,  
 You-Sheng Lin,  Fenglai Liu,  E. Livshits,  A. Luenser,  P. Manohar,  
 E. Mansoor,  S. F. Manzer,  Shan-Ping Mao,  Yuezhi Mao,  N. Mardirossian,  
 A. V. Marenich,  T. Markovich,  L. A. Martinez-Martinez,  S. A. Maurer,  
 N. J. Mayhall,  S. C. McKenzie,  J.-M. Mewes,  A. F. Morrison,  
 J. W. Mullinax,  K. Nanda,  T. S. Nguyen-Beck,  R. Olivares-Amaya,  
 J. A. Parkhill,  T. M. Perrine,  F. Plasser,  P. Pokhilko,  S. Prager,  
 A. Prociuk,  E. Ramos,  D. R. Rehn,  F. Rob,  M. Schneider,  N. Sergueev,  
 S. M. Sharada,  S. Sharma,  D. W. Small,  T. Stauch,  T. Stein,  
 Yu-Chuan Su,  A. J. W. Thom,  A. Tkatchenko,  T. Tsuchimochi,  N. M. Tubman,  
 L. Vogt,  M. L. Vidal,  O. Vydrov,  M. A. Watson,  J. Wenzel,  
 M. de Wergifosse,  T. A. Wesolowski,  A. White,  J. Witte,  A. Yamada,  
 Jun Yang,  K. Yao,  S. Yeganeh,  S. R. Yost,  Zhi-Qiang You,  A. Zech,  
 Igor Ying Zhang,  Xing Zhang,  Yan Zhao,  Ying Zhu,  B. R. Brooks,  
 G. K. L. Chan,  C. J. Cramer,  M. S. Gordon,  W. J. Hehre,  A. Klamt,  
 M. W. Schmidt,  C. D. Sherrill,  D. G. Truhlar,  A. Aspuru-Guzik,  R. Baer,  
 A. T. Bell,  N. A. Besley,  Jeng-Da Chai,  A. E. DePrince, III,  
 R. A. DiStasio Jr.,  A. Dreuw,  B. D. Dunietz,  T. R. Furlani,  
 Chao-Ping Hsu,  Yousung Jung,  Jing Kong,  D. S. Lambrecht,  WanZhen Liang,  
 C. Ochsenfeld,  V. A. Rassolov,  L. V. Slipchenko,  J. E. Subotnik,  
 T. Van Voorhis,  J. M. Herbert,  A. I. Krylov,  P. M. W. Gill,  M. Head-Gordon

 Contributors to earlier versions of Q-Chem not listed above: 
 R. D. Adamson,  B. Austin,  J. Baker,  G. J. O. Beran,  K. Brandhorst,  
 S. T. Brown,  E. F. C. Byrd,  A. K. Chakraborty,  C.-L. Cheng,  
 Siu Hung Chien,  D. M. Chipman,  D. L. Crittenden,  H. Dachsel,  
 R. J. Doerksen,  A. D. Dutoi,  L. Fusti-Molnar,  W. A. Goddard III,  
 A. Golubeva-Zadorozhnaya,  S. R. Gwaltney,  G. Hawkins,  A. Heyden,  
 S. Hirata,  G. Kedziora,  F. J. Keil,  C. Kelley,  Jihan Kim,  R. A. King,  
 R. Z. Khaliullin,  P. P. Korambath,  W. Kurlancheek,  A. M. Lee,  M. S. Lee,  
 S. V. Levchenko,  Ching Yeh Lin,  D. Liotard,  R. C. Lochan,  I. Lotan,  
 P. E. Maslen,  N. Nair,  D. P. O'Neill,  D. Neuhauser,  E. Neuscamman,  
 C. M. Oana,  R. Olson,  B. Peters,  R. Peverati,  P. A. Pieniazek,  
 Y. M. Rhee,  J. Ritchie,  M. A. Rohrdanz,  E. Rosta,  N. J. Russ,  
 H. F. Schaefer III,  N. E. Schultz,  N. Shenvi,  A. C. Simmonett,  A. Sodt,  
 D. Stuck,  K. S. Thanthiriwatte,  V. Vanovschi,  Tao Wang,  A. Warshel,  
 C. F. Williams,  Q. Wu,  X. Xu,  W. Zhang

 Please cite Q-Chem as follows:
 Y. Shao et al., Mol. Phys. 113, 184-215 (2015)
 DOI: 10.1080/00268976.2014.952696

 Q-Chem 5.1.1 for Intel X86 EM64T Linux

 Parts of Q-Chem use Armadillo 8.300.2 (Tropical Shenanigans).
 http://arma.sourceforge.net/

 Q-Chem begins on Wed Oct 10 07:06:02 2018  

Host: 
0

     Scratch files written to /scratch/taweetham/qchem27491//
Input Ideriv = 2
Curr. Ideriv = -1
Max.  Ideriv = 2

Checking the input file for inconsistencies... 	...done.

--------------------------------------------------------------
User input:
--------------------------------------------------------------
$molecule
0 1
C 
C 1 CC 
C 2 CC 1 60.0
H 2 CH 1 ANG  3 pDHA
I 2 CI 1 ANG  3 mDHA
I 3 CI 1 ANG  2 mDHA
Br 3 CBr 1 ANG  2 pDHA
H 1 CH 2 ANG  3 pDHA
H 1 CH 2 ANG  3 mDHA

CC=1.54
CH=1.09
CF=1.35
CCl=1.77
CBr=1.94
CI=2.14
ANG=118.0
pDHA=107.9
mDHA=-107.9
$end

$rem
   job_type	optimization
   basis	6-311++g**
   method	b3lyp
   mem_total	32000
$end

--------------------------------------------------------------
 ----------------------------------------------------------------
             Standard Nuclear Orientation (Angstroms)
    I     Atom           X                Y                Z
 ----------------------------------------------------------------
    1      C       0.0079690817    -0.6174365194    -1.7163090277
    2      C       0.5533925998    -1.0662404153    -0.3478470264
    3      C      -0.5382270951     0.0173561947    -0.4239050868
    4      H       0.2702681688    -2.0535494174     0.0170659645
    5      I       2.5340907417    -0.4617130290     0.1915799938
    6      I      -2.5192610782    -0.5063298965     0.1932312315
    7      Br     -0.0346220116     1.8478710946    -0.0249099473
    8      H       0.6543536278    -0.0112584579    -2.3510020057
    9      H      -0.6376310717    -1.3064809418    -2.2608438989
 ----------------------------------------------------------------
 Molecular Point Group                 C1    NOp =  1
 Largest Abelian Subgroup              C1    NOp =  1
 Nuclear Repulsion Energy =  1485.7954907615 hartrees
 There are       81 alpha and       81 beta electrons
 Requested basis set is 6-311++G(d,p)
 There are 100 shells and 259 basis functions

 Total QAlloc Memory Limit  32000 MB
 Mega-Array Size       188 MB
 MEM_STATIC part       192 MB
 A cutoff of  1.0D-11 yielded   3847 shell pairs
 There are     27007 function pairs (     30373 Cartesian)

 -------------------------------------------------------
 OpenMP Integral Computing Module                       
 Release: version 1.0, May 2013, Q-Chem Inc. Pittsburgh 
 -------------------------------------------------------
 Integral Job Info:
 Integral job number is                      11
 Integral operator is                         1
 short-range coefficients                     0
 long-range coefficients              100000000
 Omega coefficients                           0
 if combine SR and LR in K                    0
 Integral screening is                        0
 Integral computing path is                   2
 max size of driver memory is            800000
 size of driver memory is                593474
 size of scratch memory is             29623520
 max col of scratch BK array               1296
 max len of scratch array in speh3          155
 max len of scratch index in speh4           18
 max int batch size is                      520
 min int batch size is                       52
 fixed nKL is                                45
 max L of basis functions is                  2
 order of int derivative is                   0
 number of shells is                        100
 number of basis is                         275
 number of cartesian basis is               275
 number of contracted shell pairs          3847
 number of primitive shell pairs           7842
 maxK2 (contraction) of shell pair           36
 max number of K2 of shell pair               1
 max number of CS2 of shell pair            576
 max number of PS2 of shell pair            576
 mem total for path MDJ                  553612
 -------------------------------------------------------
 Smallest overlap matrix eigenvalue = 5.27E-05

 Scale SEOQF with 1.000000e-01/1.000000e-01/1.000000e-01

 Standard Electronic Orientation quadrupole field applied
 Nucleus-field energy     =     0.0000000321 hartrees
 Guess from superposition of atomic densities
 Warning:  Energy on first SCF cycle will be non-variational
 SAD guess density has 162.000000 electrons

 -----------------------------------------------------------------------
  General SCF calculation program by
  Eric Jon Sundstrom, Paul Horn, Yuezhi Mao, Dmitri Zuev, Alec White,
  David Stuck, Shaama M.S., Shane Yost, Joonho Lee, David Small,
  Daniel Levine, Susi Lehtola, Hugh Burton, Evgeny Epifanovsky
 -----------------------------------------------------------------------
 Exchange:     0.2000 Hartree-Fock + 0.0800 Slater + 0.7200 B88
 Correlation:  0.1900 VWN1RPA + 0.8100 LYP
 Using SG-1 standard quadrature grid
 using 4 threads for integral computing
 -------------------------------------------------------
 OpenMP Integral computing Module                
 Release: version 2.0, May 2017, Q-Chem Inc. Pleasanton 
 -------------------------------------------------------
 -------------------------------------------------------
 OpenMP BLAS3 based DFT computing Module                
 Release: version 1.0, May 2013, Q-Chem Inc. Pittsburgh 
 -------------------------------------------------------
 A restricted SCF calculation will be
 performed using DIIS
 SCF converges when DIIS error is below 1.0e-08
 ---------------------------------------
  Cycle       Energy         DIIS error
 ---------------------------------------
    1  -16530.0629895729      3.29e-02  
    2  -16529.2371885046      2.64e-03  
    3  -16529.1911063994      3.41e-03  
    4  -16529.2796627766      6.34e-04  
    5  -16529.2829094238      2.85e-04  
    6  -16529.2835537878      8.99e-05  
    7  -16529.2836111646      2.98e-05  
    8  -16529.2836183399      6.14e-06  
    9  -16529.2836186543      1.07e-06  
   10  -16529.2836186646      3.65e-07  
   11  -16529.2836186655      6.82e-08  
   12  -16529.2836186655      2.81e-08  
   13  -16529.2836186653      4.20e-09  Convergence criterion met
 ---------------------------------------
 SCF time:   CPU 76.08s  wall 20.00s 
 SCF   energy in the final basis set =   -16529.2836186653
 Total energy in the final basis set =   -16529.2836186653

 --------------------------------------------------------------

                    Orbital Energies (a.u.)
 --------------------------------------------------------------

 Alpha MOs
 -- Occupied --
***************-482.843-176.315-176.306-165.718-165.716-165.716
*******-165.708-165.708 -62.496 -56.317 -56.313 -56.313 -35.811
-35.803 -31.304 -31.298 -31.298 -31.296 -31.290 -31.290 -22.955
-22.953 -22.953 -22.949 -22.949 -22.946 -22.945 -22.945 -22.941
-22.941 -10.302 -10.261 -10.225  -8.705  -6.537  -6.523  -6.523
 -6.360  -6.352  -4.773  -4.765  -4.758  -4.757  -4.750  -4.749
 -2.648  -2.644  -2.644  -2.632  -2.632  -2.039  -2.034  -2.034
 -2.030  -2.025  -2.025  -2.021  -2.021  -2.013  -2.013  -0.911
 -0.797  -0.697  -0.676  -0.615  -0.574  -0.497  -0.480  -0.404
 -0.390  -0.375  -0.363  -0.313  -0.296  -0.281  -0.273  -0.266
 -0.260
 -- Virtual --
 -0.079  -0.072  -0.022   0.004   0.019   0.023   0.029   0.048
  0.058   0.062   0.070   0.077   0.084   0.090   0.102   0.106
  0.116   0.118   0.128   0.136   0.150   0.157   0.162   0.188
  0.197   0.207   0.220   0.229   0.240   0.243   0.246   0.253
  0.263   0.288   0.371   0.373   0.376   0.402   0.406   0.423
  0.429   0.441   0.445   0.451   0.453   0.461   0.482   0.505
  0.520   0.541   0.546   0.569   0.578   0.591   0.608   0.627
  0.635   0.650   0.652   0.677   0.684   0.709   0.753   0.778
  0.787   0.823   0.891   0.906   0.961   1.049   1.208   1.247
  1.313   1.323   1.335   1.351   1.364   1.377   1.419   1.447
  1.474   1.526   1.534   1.592   1.616   1.678   1.702   1.762
  1.780   1.831   1.876   1.946   1.976   2.033   2.067   2.097
  2.139   2.186   2.194   2.237   2.456   2.512   2.567   2.666
  2.684   2.749   2.788   2.795   2.910   2.999   3.174   3.387
  3.673   3.748   3.971   3.971   3.982   3.989   4.015   4.028
  4.069   4.084   4.091   4.106   4.125   4.213   4.219   4.255
  4.282   4.393   4.424   4.461   6.021   6.031   6.043   6.054
  6.074   6.126   6.658   7.570   7.605   7.686  23.534  23.706
 23.814  27.857  27.894  28.357  28.365  28.375  28.379  28.387
 28.403  28.536  28.543  28.546  28.553  28.570  28.585  28.604
 28.610  28.685  28.708  47.925 127.896 127.904 127.911 127.919
127.932 127.957 151.655 151.687 289.765 289.798 289.9081020.719
*******1901.851
 --------------------------------------------------------------

          Ground-State Mulliken Net Atomic Charges

     Atom                 Charge (a.u.)
  ----------------------------------------
      1 C                    -0.450405
      2 C                    -0.298131
      3 C                     0.010131
      4 H                     0.224597
      5 I                     0.085169
      6 I                     0.106606
      7 Br                   -0.027961
      8 H                     0.176797
      9 H                     0.173198
  ----------------------------------------
  Sum of atomic charges =     0.000000

 -----------------------------------------------------------------
                    Cartesian Multipole Moments
 -----------------------------------------------------------------
    Charge (ESU x 10^10)
                 0.0000
    Dipole Moment (Debye)
         X      -0.2392      Y      -1.1218      Z      -1.1991
       Tot       1.6594
    Quadrupole Moments (Debye-Ang)
        XX     -93.5285     XY       3.2001     YY     -92.3863
        XZ      -0.2131     YZ       1.2358     ZZ     -92.1389
    Octopole Moments (Debye-Ang^2)
       XXX      -4.6248    XXY       7.1046    XYY      -0.2964
       YYY      17.2986    XXZ      14.7942    XYZ       0.0499
       YYZ       7.1920    XZZ      -0.2666    YZZ       2.9164
       ZZZ       8.7113
    Hexadecapole Moments (Debye-Ang^3)
      XXXX   -2185.3797   XXXY      46.3427   XXYY    -507.9397
      XYYY      15.9790   YYYY    -618.2088   XXXZ      -3.4540
      XXYZ      -6.9346   XYYZ       1.2072   YYYZ      -3.1425
      XXZZ    -439.3446   XYZZ       7.0518   YYZZ    -157.4859
      XZZZ      -1.8526   YZZZ      -4.5878   ZZZZ    -269.2519
 -----------------------------------------------------------------
 Calculating analytic gradient of the SCF energy
 Gradient of SCF Energy
            1           2           3           4           5           6
    1   0.0012159   0.0147214  -0.0197724  -0.0035850  -0.0051499   0.0036232
    2  -0.0018628  -0.0139570   0.0143975  -0.0060478   0.0105768   0.0005629
    3  -0.0170059   0.0126515   0.0144301  -0.0006367  -0.0014433  -0.0018553
            7           8           9
    1   0.0078443   0.0030117  -0.0019092
    2  -0.0022728   0.0006906  -0.0020874
    3   0.0018010  -0.0045513  -0.0033901
 Max gradient component =       1.977E-02
 RMS gradient           =       8.605E-03
 Gradient time:  CPU 18.96 s  wall 4.81 s
 Geometry Optimization Parameters
   NAtoms,    NIC,     NZ,  NCons,   NDum,   NFix, NCnnct, MaxDiis
        9      69       9       0       0       0       0       0


** GEOMETRY OPTIMIZATION IN DELOCALIZED INTERNAL COORDINATES **
   Searching for a Minimum

   Optimization Cycle:   1

                       Coordinates (Angstroms)
     ATOM                X               Y               Z
      1  C         0.0079690817   -0.6174365194   -1.7163090277
      2  C         0.5533925998   -1.0662404153   -0.3478470264
      3  C        -0.5382270951    0.0173561947   -0.4239050868
      4  H         0.2702681688   -2.0535494174    0.0170659645
      5  I         2.5340907417   -0.4617130290    0.1915799938
      6  I        -2.5192610782   -0.5063298965    0.1932312315
      7  Br       -0.0346220116    1.8478710946   -0.0249099473
      8  H         0.6543536278   -0.0112584579   -2.3510020057
      9  H        -0.6376310717   -1.3064809418   -2.2608438989
   Point Group: c1    Number of degrees of freedom:    21


   Energy is -16529.283618665


 Attempting to Generate Delocalized Internal Coordinates

 21 Hessian modes will be used to form the next step
  Hessian Eigenvalues:
     0.016341    0.020947    0.023307    0.030304    0.030782    0.032544
     0.083421    0.087153    0.090379    0.107532    0.108095    0.108095
     0.134223    0.138421    0.175927    0.253751    0.264506    0.285189
     0.348126    0.348126    0.348126

 Minimum Search - Taking Simple RFO Step
 Searching for Lamda that Minimizes Along All modes
 Value Taken    Lamda =  -0.00964256
 Calculated Step too Large.  Step scaled by  0.853774
 Step Taken.  Stepsize is  0.300000

                             Maximum     Tolerance    Cnvgd?
         Gradient           0.025044      0.000300      NO
         Displacement       0.199957      0.001200      NO
         Energy change     *********      0.000001      NO


 New Cartesian Coordinates Obtained by Inverse Iteration

 Displacement from previous Coordinates is:  0.484722
 ----------------------------------------------------------------
             Standard Nuclear Orientation (Angstroms)
    I     Atom           X                Y                Z
 ----------------------------------------------------------------
    1      C       0.0229657067    -0.5946962060    -1.6896014284
    2      C       0.5601619547    -1.0446267597    -0.3390492942
    3      C      -0.5291365477     0.0262216886    -0.4217835153
    4      H       0.2609472807    -2.0176864116     0.0278846681
    5      I       2.6071361761    -0.6219735825     0.1576491732
    6      I      -2.5153926206    -0.5461684843     0.1899582680
    7      Br     -0.1556423249     1.9024018573    -0.1042018951
    8      H       0.6568705458     0.0232070507    -2.3152252528
    9      H      -0.6175772077    -1.2844605404    -2.2285705265
 ----------------------------------------------------------------
 Molecular Point Group                 C1    NOp =  1
 Largest Abelian Subgroup              C1    NOp =  1
 Nuclear Repulsion Energy =  1460.0131467620 hartrees
 There are       81 alpha and       81 beta electrons
 Applying Cartesian multipole field
    Component          Value
    ---------          -----
     (2,0,0)        1.00000E-11
     (0,2,0)        2.00000E-11
     (0,0,2)       -3.00000E-11
 Nucleus-field energy     =     0.0000000342 hartrees
 Requested basis set is 6-311++G(d,p)
 There are 100 shells and 259 basis functions
 A cutoff of  1.0D-11 yielded   3841 shell pairs
 There are     26936 function pairs (     30293 Cartesian)
 Smallest overlap matrix eigenvalue = 4.47E-05
 Guess MOs from SCF MO coefficient file

 -----------------------------------------------------------------------
  General SCF calculation program by
  Eric Jon Sundstrom, Paul Horn, Yuezhi Mao, Dmitri Zuev, Alec White,
  David Stuck, Shaama M.S., Shane Yost, Joonho Lee, David Small,
  Daniel Levine, Susi Lehtola, Hugh Burton, Evgeny Epifanovsky
 -----------------------------------------------------------------------
 Exchange:     0.2000 Hartree-Fock + 0.0800 Slater + 0.7200 B88
 Correlation:  0.1900 VWN1RPA + 0.8100 LYP
 Using SG-1 standard quadrature grid
 using 4 threads for integral computing
 -------------------------------------------------------
 OpenMP Integral computing Module                
 Release: version 2.0, May 2017, Q-Chem Inc. Pleasanton 
 -------------------------------------------------------
 -------------------------------------------------------
 OpenMP BLAS3 based DFT computing Module                
 Release: version 1.0, May 2013, Q-Chem Inc. Pittsburgh 
 -------------------------------------------------------
 A restricted SCF calculation will be
 performed using DIIS
 SCF converges when DIIS error is below 1.0e-08
 ---------------------------------------
  Cycle       Energy         DIIS error
 ---------------------------------------
    1  -16529.2827692731      6.31e-04  
    2  -16529.2876431456      1.66e-04  
    3  -16529.2877556327      1.30e-04  
    4  -16529.2879138149      2.90e-05  
    5  -16529.2879200014      1.07e-05  
    6  -16529.2879206407      4.43e-06  
    7  -16529.2879207951      1.36e-06  
    8  -16529.2879208085      4.09e-07  
    9  -16529.2879208099      1.14e-07  
   10  -16529.2879208100      4.78e-08  
   11  -16529.2879208096      1.11e-08  
   12  -16529.2879208100      2.86e-09  Convergence criterion met
 ---------------------------------------
 SCF time:   CPU 72.22s  wall 19.00s 
 SCF   energy in the final basis set =   -16529.2879208100
 Total energy in the final basis set =   -16529.2879208100

 --------------------------------------------------------------

                    Orbital Energies (a.u.)
 --------------------------------------------------------------

 Alpha MOs
 -- Occupied --
***************-482.845-176.314-176.308-165.718-165.716-165.716
*******-165.710-165.710 -62.498 -56.319 -56.314 -56.314 -35.811
-35.804 -31.304 -31.298 -31.298 -31.298 -31.292 -31.291 -22.954
-22.953 -22.953 -22.948 -22.948 -22.948 -22.947 -22.947 -22.942
-22.942 -10.302 -10.260 -10.222  -8.706  -6.539  -6.524  -6.524
 -6.360  -6.354  -4.772  -4.766  -4.757  -4.757  -4.751  -4.751
 -2.649  -2.645  -2.645  -2.634  -2.634  -2.038  -2.033  -2.033
 -2.032  -2.027  -2.027  -2.020  -2.020  -2.014  -2.014  -0.918
 -0.800  -0.696  -0.677  -0.617  -0.575  -0.501  -0.483  -0.402
 -0.391  -0.376  -0.363  -0.311  -0.295  -0.282  -0.275  -0.268
 -0.265
 -- Virtual --
 -0.083  -0.072  -0.024   0.003   0.019   0.022   0.029   0.050
  0.060   0.063   0.070   0.076   0.085   0.090   0.103   0.106
  0.117   0.118   0.129   0.135   0.148   0.157   0.164   0.191
  0.200   0.209   0.225   0.227   0.236   0.238   0.249   0.255
  0.268   0.287   0.371   0.376   0.381   0.402   0.406   0.422
  0.432   0.438   0.446   0.448   0.452   0.458   0.485   0.502
  0.521   0.545   0.549   0.567   0.582   0.589   0.601   0.620
  0.641   0.652   0.656   0.670   0.685   0.709   0.752   0.777
  0.786   0.815   0.892   0.910   0.952   1.062   1.208   1.247
  1.315   1.320   1.336   1.348   1.363   1.377   1.431   1.441
  1.485   1.522   1.530   1.585   1.622   1.677   1.706   1.775
  1.784   1.841   1.881   1.961   1.988   2.036   2.063   2.112
  2.154   2.192   2.197   2.237   2.458   2.524   2.576   2.676
  2.684   2.762   2.798   2.805   2.922   3.024   3.197   3.413
  3.685   3.765   3.971   3.973   3.983   3.987   4.011   4.029
  4.050   4.088   4.096   4.112   4.122   4.212   4.237   4.249
  4.274   4.395   4.423   4.454   6.019   6.030   6.043   6.048
  6.072   6.114   6.656   7.568   7.598   7.683  23.555  23.726
 23.842  27.855  27.889  28.356  28.363  28.375  28.377  28.382
 28.396  28.537  28.541  28.546  28.550  28.567  28.584  28.602
 28.611  28.686  28.700  47.924 127.896 127.902 127.911 127.914
127.932 127.949 151.653 151.683 289.763 289.790 289.9041020.719
*******1901.846
 --------------------------------------------------------------

          Ground-State Mulliken Net Atomic Charges

     Atom                 Charge (a.u.)
  ----------------------------------------
      1 C                    -0.433996
      2 C                    -0.302875
      3 C                     0.017644
      4 H                     0.217090
      5 I                     0.083854
      6 I                     0.096836
      7 Br                   -0.030744
      8 H                     0.178725
      9 H                     0.173464
  ----------------------------------------
  Sum of atomic charges =     0.000000

 -----------------------------------------------------------------
                    Cartesian Multipole Moments
 -----------------------------------------------------------------
    Charge (ESU x 10^10)
                 0.0000
    Dipole Moment (Debye)
         X      -0.1868      Y      -1.1183      Z      -1.2097
       Tot       1.6580
    Quadrupole Moments (Debye-Ang)
        XX     -93.3193     XY       2.5289     YY     -92.4546
        XZ      -0.3231     YZ       0.9280     ZZ     -92.3109
    Octopole Moments (Debye-Ang^2)
       XXX      -1.6334    XXY       8.7636    XYY      -1.7317
       YYY      32.0048    XXZ      16.6864    XYZ      -0.4479
       YYZ       9.0799    XZZ      -0.4140    YZZ       7.3858
       ZZZ      15.9291
    Hexadecapole Moments (Debye-Ang^3)
      XXXX   -2233.5429   XXXY      79.5060   XXYY    -528.6785
      XYYY      56.3641   YYYY    -670.8344   XXXZ       2.0805
      XXYZ      -5.2824   XYYZ       2.1741   YYYZ       6.2456
      XXZZ    -450.1097   XYZZ      21.0593   YYZZ    -166.7720
      XZZZ       3.2416   YZZZ       5.9710   ZZZZ    -264.9523
 -----------------------------------------------------------------
 Calculating analytic gradient of the SCF energy
 Gradient of SCF Energy
            1           2           3           4           5           6
    1   0.0045435   0.0095293  -0.0123290  -0.0009946  -0.0016249   0.0022618
    2   0.0029287  -0.0117749   0.0057595  -0.0012207   0.0019681   0.0013367
    3  -0.0077955   0.0087733   0.0070292  -0.0014643  -0.0030537  -0.0014353
            7           8           9
    1  -0.0007754   0.0004080  -0.0010186
    2   0.0017196  -0.0006276  -0.0000895
    3  -0.0009805  -0.0017283   0.0006550
 Max gradient component =       1.233E-02
 RMS gradient           =       4.981E-03
 Gradient time:  CPU 18.65 s  wall 4.73 s
 Geometry Optimization Parameters
   NAtoms,    NIC,     NZ,  NCons,   NDum,   NFix, NCnnct, MaxDiis
        9      69       9       0       0       0       0       0

 Cartesian Hessian Update
 Hessian Updated using BFGS Update


** GEOMETRY OPTIMIZATION IN DELOCALIZED INTERNAL COORDINATES **
   Searching for a Minimum

   Optimization Cycle:   2

                       Coordinates (Angstroms)
     ATOM                X               Y               Z
      1  C         0.0229657067   -0.5946962060   -1.6896014284
      2  C         0.5601619547   -1.0446267597   -0.3390492942
      3  C        -0.5291365477    0.0262216886   -0.4217835153
      4  H         0.2609472807   -2.0176864116    0.0278846681
      5  I         2.6071361761   -0.6219735825    0.1576491732
      6  I        -2.5153926206   -0.5461684843    0.1899582680
      7  Br       -0.1556423249    1.9024018573   -0.1042018951
      8  H         0.6568705458    0.0232070507   -2.3152252528
      9  H        -0.6175772077   -1.2844605404   -2.2285705265
   Point Group: c1    Number of degrees of freedom:    21


   Energy is -16529.287920810

 Hessian Updated using BFGS Update

 20 Hessian modes will be used to form the next step
  Hessian Eigenvalues:
     0.016236    0.020960    0.023298    0.029588    0.030855    0.044094
     0.084060    0.089008    0.090959    0.098058    0.108080    0.108312
     0.133863    0.137297    0.176241    0.244636    0.266025    0.282472
     0.348020    0.349493

 Minimum Search - Taking Simple RFO Step
 Searching for Lamda that Minimizes Along All modes
 Value Taken    Lamda =  -0.00189977
 Step Taken.  Stepsize is  0.174045

                             Maximum     Tolerance    Cnvgd?
         Gradient           0.008566      0.000300      NO
         Displacement       0.076816      0.001200      NO
         Energy change     -0.004302      0.000001      NO


 New Cartesian Coordinates Obtained by Inverse Iteration

 Displacement from previous Coordinates is:  0.184946
 ----------------------------------------------------------------
             Standard Nuclear Orientation (Angstroms)
    I     Atom           X                Y                Z
 ----------------------------------------------------------------
    1      C       0.0189727051    -0.5931410517    -1.7029352592
    2      C       0.5536285582    -1.0245666820    -0.3607372743
    3      C      -0.5199509568     0.0275014265    -0.4494360998
    4      H       0.2449803001    -1.9789460380     0.0363692606
    5      I       2.6064121469    -0.6498721461     0.1994887913
    6      I      -2.4971301270    -0.5758976266     0.2254813945
    7      Br     -0.1483245748     1.8948237129    -0.1081343276
    8      H       0.6422971525     0.0349661075    -2.3241144578
    9      H      -0.6105522409    -1.2926490904    -2.2389218307
 ----------------------------------------------------------------
 Molecular Point Group                 C1    NOp =  1
 Largest Abelian Subgroup              C1    NOp =  1
 Nuclear Repulsion Energy =  1458.7611649253 hartrees
 There are       81 alpha and       81 beta electrons
 Applying Cartesian multipole field
    Component          Value
    ---------          -----
     (2,0,0)        1.00000E-11
     (0,2,0)        2.00000E-11
     (0,0,2)       -3.00000E-11
 Nucleus-field energy     =     0.0000000339 hartrees
 Requested basis set is 6-311++G(d,p)
 There are 100 shells and 259 basis functions
 A cutoff of  1.0D-11 yielded   3837 shell pairs
 There are     26926 function pairs (     30278 Cartesian)
 Smallest overlap matrix eigenvalue = 4.20E-05
 Guess MOs from SCF MO coefficient file

 -----------------------------------------------------------------------
  General SCF calculation program by
  Eric Jon Sundstrom, Paul Horn, Yuezhi Mao, Dmitri Zuev, Alec White,
  David Stuck, Shaama M.S., Shane Yost, Joonho Lee, David Small,
  Daniel Levine, Susi Lehtola, Hugh Burton, Evgeny Epifanovsky
 -----------------------------------------------------------------------
 Exchange:     0.2000 Hartree-Fock + 0.0800 Slater + 0.7200 B88
 Correlation:  0.1900 VWN1RPA + 0.8100 LYP
 Using SG-1 standard quadrature grid
 using 4 threads for integral computing
 -------------------------------------------------------
 OpenMP Integral computing Module                
 Release: version 2.0, May 2017, Q-Chem Inc. Pleasanton 
 -------------------------------------------------------
 -------------------------------------------------------
 OpenMP BLAS3 based DFT computing Module                
 Release: version 1.0, May 2013, Q-Chem Inc. Pittsburgh 
 -------------------------------------------------------
 A restricted SCF calculation will be
 performed using DIIS
 SCF converges when DIIS error is below 1.0e-08
 ---------------------------------------
  Cycle       Energy         DIIS error
 ---------------------------------------
    1  -16529.2878398169      3.45e-04  
    2  -16529.2889266048      8.93e-05  
    3  -16529.2889212095      9.49e-05  
    4  -16529.2889898401      4.03e-05  
    5  -16529.2890044492      5.69e-06  
    6  -16529.2890046758      2.57e-06  
    7  -16529.2890047145      8.74e-07  
    8  -16529.2890047198      2.95e-07  
    9  -16529.2890047208      4.41e-08  
   10  -16529.2890047204      1.00e-08  
   11  -16529.2890047205      3.19e-09  Convergence criterion met
 ---------------------------------------
 SCF time:   CPU 66.18s  wall 17.00s 
 SCF   energy in the final basis set =   -16529.2890047205
 Total energy in the final basis set =   -16529.2890047205

 --------------------------------------------------------------

                    Orbital Energies (a.u.)
 --------------------------------------------------------------

 Alpha MOs
 -- Occupied --
***************-482.846-176.314-176.308-165.717-165.715-165.715
*******-165.709-165.709 -62.498 -56.319 -56.315 -56.315 -35.810
-35.804 -31.303 -31.297 -31.297 -31.297 -31.291 -31.291 -22.954
-22.952 -22.952 -22.948 -22.948 -22.948 -22.946 -22.946 -22.942
-22.942 -10.301 -10.258 -10.222  -8.707  -6.540  -6.525  -6.525
 -6.359  -6.353  -4.772  -4.766  -4.757  -4.756  -4.751  -4.751
 -2.650  -2.646  -2.646  -2.635  -2.635  -2.038  -2.033  -2.032
 -2.031  -2.027  -2.027  -2.020  -2.020  -2.014  -2.014  -0.927
 -0.802  -0.693  -0.677  -0.619  -0.576  -0.504  -0.485  -0.404
 -0.393  -0.375  -0.362  -0.311  -0.296  -0.281  -0.275  -0.269
 -0.266
 -- Virtual --
 -0.086  -0.073  -0.023   0.003   0.019   0.022   0.030   0.052
  0.061   0.063   0.070   0.076   0.085   0.090   0.103   0.106
  0.117   0.119   0.129   0.137   0.149   0.157   0.165   0.190
  0.201   0.210   0.224   0.227   0.235   0.239   0.253   0.258
  0.271   0.289   0.372   0.375   0.383   0.402   0.405   0.423
  0.432   0.438   0.447   0.451   0.452   0.457   0.484   0.501
  0.523   0.544   0.552   0.565   0.580   0.592   0.602   0.623
  0.646   0.651   0.657   0.670   0.683   0.701   0.749   0.777
  0.785   0.823   0.894   0.912   0.957   1.061   1.206   1.239
  1.311   1.322   1.341   1.348   1.362   1.381   1.435   1.454
  1.488   1.520   1.532   1.582   1.627   1.680   1.708   1.788
  1.790   1.853   1.886   1.965   1.996   2.041   2.065   2.127
  2.157   2.188   2.204   2.244   2.464   2.528   2.578   2.680
  2.686   2.777   2.810   2.818   2.931   3.040   3.221   3.435
  3.688   3.774   3.971   3.973   3.983   3.987   4.010   4.029
  4.051   4.086   4.092   4.111   4.127   4.211   4.246   4.248
  4.279   4.394   4.420   4.449   6.021   6.028   6.042   6.048
  6.068   6.114   6.657   7.568   7.597   7.682  23.575  23.759
 23.862  27.852  27.887  28.358  28.362  28.374  28.377  28.380
 28.396  28.537  28.541  28.546  28.550  28.568  28.583  28.602
 28.610  28.684  28.700  47.925 127.897 127.902 127.911 127.914
127.930 127.951 151.651 151.680 289.762 289.789 289.9041020.721
*******1901.844
 --------------------------------------------------------------

          Ground-State Mulliken Net Atomic Charges

     Atom                 Charge (a.u.)
  ----------------------------------------
      1 C                    -0.442799
      2 C                    -0.302524
      3 C                     0.035702
      4 H                     0.216091
      5 I                     0.078906
      6 I                     0.088770
      7 Br                   -0.027235
      8 H                     0.179979
      9 H                     0.173110
  ----------------------------------------
  Sum of atomic charges =     0.000000

 -----------------------------------------------------------------
                    Cartesian Multipole Moments
 -----------------------------------------------------------------
    Charge (ESU x 10^10)
                 0.0000
    Dipole Moment (Debye)
         X      -0.1761      Y      -1.0674      Z      -1.2320
       Tot       1.6396
    Quadrupole Moments (Debye-Ang)
        XX     -93.6065     XY       2.5089     YY     -92.5344
        XZ      -0.2820     YZ       0.9488     ZZ     -92.0488
    Octopole Moments (Debye-Ang^2)
       XXX      -2.5663    XXY       9.8400    XYY      -2.5555
       YYY      37.3819    XXZ      15.9215    XYZ      -0.3517
       YYZ       7.3682    XZZ      -1.0482    YZZ       8.9158
       ZZZ      10.1221
    Hexadecapole Moments (Debye-Ang^3)
      XXXX   -2224.7400   XXXY      76.6877   XXYY    -526.4135
      XYYY      56.5290   YYYY    -679.3595   XXXZ       1.3340
      XXYZ      -4.9399   XYYZ       1.1587   YYYZ      12.0796
      XXZZ    -446.6060   XYZZ      21.0800   YYZZ    -168.7077
      XZZZ       1.1072   YZZZ      11.3350   ZZZZ    -271.9812
 -----------------------------------------------------------------
 Calculating analytic gradient of the SCF energy
 Gradient of SCF Energy
            1           2           3           4           5           6
    1   0.0029294   0.0001605  -0.0023741  -0.0007406   0.0005811   0.0009357
    2   0.0035318  -0.0044245  -0.0015941   0.0017443   0.0011820   0.0001601
    3   0.0012582   0.0003024  -0.0019805   0.0000235  -0.0012426  -0.0007229
            7           8           9
    1  -0.0002861  -0.0009426  -0.0002634
    2   0.0001127  -0.0008629   0.0001505
    3   0.0001944   0.0004982   0.0016693
 Max gradient component =       4.424E-03
 RMS gradient           =       1.583E-03
 Gradient time:  CPU 19.08 s  wall 4.84 s
 Geometry Optimization Parameters
   NAtoms,    NIC,     NZ,  NCons,   NDum,   NFix, NCnnct, MaxDiis
        9      69       9       0       0       0       0       0

 Cartesian Hessian Update
 Hessian Updated using BFGS Update


** GEOMETRY OPTIMIZATION IN DELOCALIZED INTERNAL COORDINATES **
   Searching for a Minimum

   Optimization Cycle:   3

                       Coordinates (Angstroms)
     ATOM                X               Y               Z
      1  C         0.0189727051   -0.5931410517   -1.7029352592
      2  C         0.5536285582   -1.0245666820   -0.3607372743
      3  C        -0.5199509568    0.0275014265   -0.4494360998
      4  H         0.2449803001   -1.9789460380    0.0363692606
      5  I         2.6064121469   -0.6498721461    0.1994887913
      6  I        -2.4971301270   -0.5758976266    0.2254813945
      7  Br       -0.1483245748    1.8948237129   -0.1081343276
      8  H         0.6422971525    0.0349661075   -2.3241144578
      9  H        -0.6105522409   -1.2926490904   -2.2389218307
   Point Group: c1    Number of degrees of freedom:    21


   Energy is -16529.289004720

 Hessian Updated using BFGS Update

 21 Hessian modes will be used to form the next step
  Hessian Eigenvalues:
     0.017107    0.020982    0.024000    0.025149    0.031633    0.044356
     0.070855    0.086641    0.090918    0.098099    0.108085    0.109402
     0.134203    0.137597    0.176324    0.260957    0.272057    0.289018
     0.348118    0.348331    0.353991

 Minimum Search - Taking Simple RFO Step
 Searching for Lamda that Minimizes Along All modes
 Value Taken    Lamda =  -0.00033802
 Step Taken.  Stepsize is  0.095384

                             Maximum     Tolerance    Cnvgd?
         Gradient           0.002554      0.000300      NO
         Displacement       0.047294      0.001200      NO
         Energy change     -0.001084      0.000001      NO


 New Cartesian Coordinates Obtained by Inverse Iteration

 Displacement from previous Coordinates is:  0.118470
 ----------------------------------------------------------------
             Standard Nuclear Orientation (Angstroms)
    I     Atom           X                Y                Z
 ----------------------------------------------------------------
    1      C       0.0145858753    -0.5932963536    -1.7113085710
    2      C       0.5515056183    -1.0170830888    -0.3676481394
    3      C      -0.5168137545     0.0310948891    -0.4546918133
    4      H       0.2496394922    -1.9786419291     0.0209938066
    5      I       2.5953951312    -0.6603814153     0.2354266454
    6      I      -2.4879922770    -0.5814730778     0.2606042146
    7      Br     -0.1473761981     1.8991445670    -0.1223342278
    8      H       0.6378524014     0.0397470557    -2.3304313527
    9      H      -0.6064633256    -1.2968920352    -2.2535503654
 ----------------------------------------------------------------
 Molecular Point Group                 C1    NOp =  1
 Largest Abelian Subgroup              C1    NOp =  1
 Nuclear Repulsion Energy =  1458.0454106928 hartrees
 There are       81 alpha and       81 beta electrons
 Applying Cartesian multipole field
    Component          Value
    ---------          -----
     (2,0,0)        1.00000E-11
     (0,2,0)        2.00000E-11
     (0,0,2)       -3.00000E-11
 Nucleus-field energy     =     0.0000000336 hartrees
 Requested basis set is 6-311++G(d,p)
 There are 100 shells and 259 basis functions
 A cutoff of  1.0D-11 yielded   3840 shell pairs
 There are     26953 function pairs (     30312 Cartesian)
 Smallest overlap matrix eigenvalue = 4.19E-05
 Guess MOs from SCF MO coefficient file

 -----------------------------------------------------------------------
  General SCF calculation program by
  Eric Jon Sundstrom, Paul Horn, Yuezhi Mao, Dmitri Zuev, Alec White,
  David Stuck, Shaama M.S., Shane Yost, Joonho Lee, David Small,
  Daniel Levine, Susi Lehtola, Hugh Burton, Evgeny Epifanovsky
 -----------------------------------------------------------------------
 Exchange:     0.2000 Hartree-Fock + 0.0800 Slater + 0.7200 B88
 Correlation:  0.1900 VWN1RPA + 0.8100 LYP
 Using SG-1 standard quadrature grid
 using 4 threads for integral computing
 -------------------------------------------------------
 OpenMP Integral computing Module                
 Release: version 2.0, May 2017, Q-Chem Inc. Pleasanton 
 -------------------------------------------------------
 -------------------------------------------------------
 OpenMP BLAS3 based DFT computing Module                
 Release: version 1.0, May 2013, Q-Chem Inc. Pittsburgh 
 -------------------------------------------------------
 A restricted SCF calculation will be
 performed using DIIS
 SCF converges when DIIS error is below 1.0e-08
 ---------------------------------------
  Cycle       Energy         DIIS error
 ---------------------------------------
    1  -16529.2889255095      1.49e-04  
    2  -16529.2891993070      3.87e-05  
    3  -16529.2891950130      4.70e-05  
    4  -16529.2892140012      1.54e-05  
    5  -16529.2892159744      4.26e-06  
    6  -16529.2892161170      1.63e-06  
    7  -16529.2892161390      3.82e-07  
    8  -16529.2892161404      1.17e-07  
    9  -16529.2892161401      2.55e-08  
   10  -16529.2892161402      7.86e-09  Convergence criterion met
 ---------------------------------------
 SCF time:   CPU 60.18s  wall 16.00s 
 SCF   energy in the final basis set =   -16529.2892161402
 Total energy in the final basis set =   -16529.2892161402

 --------------------------------------------------------------

                    Orbital Energies (a.u.)
 --------------------------------------------------------------

 Alpha MOs
 -- Occupied --
***************-482.846-176.313-176.308-165.717-165.715-165.715
*******-165.709-165.709 -62.499 -56.320 -56.316 -56.316 -35.809
-35.804 -31.303 -31.297 -31.296 -31.296 -31.291 -31.291 -22.953
-22.952 -22.952 -22.948 -22.947 -22.947 -22.946 -22.946 -22.942
-22.942 -10.302 -10.258 -10.223  -8.708  -6.540  -6.526  -6.526
 -6.359  -6.353  -4.771  -4.766  -4.756  -4.756  -4.751  -4.751
 -2.651  -2.647  -2.647  -2.635  -2.635  -2.037  -2.032  -2.032
 -2.031  -2.027  -2.027  -2.019  -2.019  -2.014  -2.014  -0.928
 -0.802  -0.693  -0.677  -0.618  -0.577  -0.503  -0.485  -0.406
 -0.393  -0.374  -0.361  -0.311  -0.296  -0.280  -0.275  -0.269
 -0.266
 -- Virtual --
 -0.087  -0.074  -0.024   0.002   0.019   0.022   0.030   0.052
  0.061   0.063   0.069   0.076   0.085   0.090   0.103   0.106
  0.117   0.120   0.128   0.138   0.150   0.156   0.166   0.189
  0.200   0.210   0.223   0.227   0.235   0.239   0.252   0.258
  0.271   0.289   0.373   0.376   0.383   0.403   0.405   0.423
  0.432   0.437   0.447   0.451   0.453   0.458   0.484   0.500
  0.521   0.542   0.552   0.564   0.579   0.593   0.602   0.623
  0.644   0.648   0.657   0.670   0.682   0.698   0.747   0.777
  0.783   0.823   0.894   0.913   0.958   1.060   1.205   1.238
  1.311   1.320   1.340   1.350   1.363   1.380   1.435   1.452
  1.489   1.520   1.532   1.579   1.627   1.685   1.711   1.786
  1.787   1.855   1.885   1.963   1.996   2.041   2.063   2.129
  2.156   2.186   2.205   2.245   2.464   2.524   2.575   2.679
  2.686   2.774   2.812   2.819   2.930   3.037   3.224   3.436
  3.684   3.771   3.972   3.973   3.983   3.987   4.009   4.029
  4.052   4.086   4.089   4.110   4.127   4.210   4.245   4.248
  4.279   4.393   4.420   4.447   6.022   6.027   6.042   6.048
  6.066   6.116   6.656   7.568   7.596   7.681  23.575  23.764
 23.859  27.852  27.885  28.358  28.362  28.374  28.376  28.380
 28.397  28.538  28.541  28.547  28.550  28.569  28.582  28.602
 28.610  28.683  28.701  47.925 127.897 127.902 127.911 127.914
127.929 127.952 151.651 151.679 289.762 289.788 289.9031020.720
*******1901.843
 --------------------------------------------------------------

          Ground-State Mulliken Net Atomic Charges

     Atom                 Charge (a.u.)
  ----------------------------------------
      1 C                    -0.447120
      2 C                    -0.306483
      3 C                     0.049694
      4 H                     0.213901
      5 I                     0.077772
      6 I                     0.084861
      7 Br                   -0.025146
      8 H                     0.178570
      9 H                     0.173951
  ----------------------------------------
  Sum of atomic charges =     0.000000

 -----------------------------------------------------------------
                    Cartesian Multipole Moments
 -----------------------------------------------------------------
    Charge (ESU x 10^10)
                 0.0000
    Dipole Moment (Debye)
         X      -0.1552      Y      -1.0510      Z      -1.2556
       Tot       1.6448
    Quadrupole Moments (Debye-Ang)
        XX     -93.8124     XY       2.4625     YY     -92.4654
        XZ      -0.2548     YZ       1.0009     ZZ     -91.9379
    Octopole Moments (Debye-Ang^2)
       XXX      -2.1226    XXY      10.0181    XYY      -2.5083
       YYY      38.5227    XXZ      14.9784    XYZ      -0.2948
       YYZ       5.5348    XZZ      -0.9953    YZZ       9.0881
       ZZZ       5.0404
    Hexadecapole Moments (Debye-Ang^3)
      XXXX   -2213.5139   XXXY      76.3832   XXYY    -524.1343
      XYYY      57.3183   YYYY    -683.4009   XXXZ       1.4184
      XXYZ      -3.8466   XYYZ       0.7378   YYYZ      17.5808
      XXZZ    -443.1928   XYZZ      21.5605   YYZZ    -170.5749
      XZZZ       0.5336   YZZZ      17.1091   ZZZZ    -279.0100
 -----------------------------------------------------------------
 Calculating analytic gradient of the SCF energy
 Gradient of SCF Energy
            1           2           3           4           5           6
    1   0.0006192  -0.0016330   0.0009256   0.0001816   0.0003010   0.0001629
    2   0.0014841  -0.0005198  -0.0010542   0.0003012   0.0004376  -0.0002975
    3   0.0019450  -0.0006343  -0.0016971  -0.0000336  -0.0001175  -0.0004480
            7           8           9
    1  -0.0003509  -0.0000884  -0.0001179
    2   0.0002291  -0.0003937  -0.0001868
    3   0.0002751   0.0002269   0.0004835
 Max gradient component =       1.945E-03
 RMS gradient           =       7.708E-04
 Gradient time:  CPU 18.57 s  wall 4.71 s
 Geometry Optimization Parameters
   NAtoms,    NIC,     NZ,  NCons,   NDum,   NFix, NCnnct, MaxDiis
        9      69       9       0       0       0       0       0

 Cartesian Hessian Update
 Hessian Updated using BFGS Update


** GEOMETRY OPTIMIZATION IN DELOCALIZED INTERNAL COORDINATES **
   Searching for a Minimum

   Optimization Cycle:   4

                       Coordinates (Angstroms)
     ATOM                X               Y               Z
      1  C         0.0145858753   -0.5932963536   -1.7113085710
      2  C         0.5515056183   -1.0170830888   -0.3676481394
      3  C        -0.5168137545    0.0310948891   -0.4546918133
      4  H         0.2496394922   -1.9786419291    0.0209938066
      5  I         2.5953951312   -0.6603814153    0.2354266454
      6  I        -2.4879922770   -0.5814730778    0.2606042146
      7  Br       -0.1473761981    1.8991445670   -0.1223342278
      8  H         0.6378524014    0.0397470557   -2.3304313527
      9  H        -0.6064633256   -1.2968920352   -2.2535503654
   Point Group: c1    Number of degrees of freedom:    21


   Energy is -16529.289216140

 Hessian Updated using BFGS Update

 21 Hessian modes will be used to form the next step
  Hessian Eigenvalues:
     0.017182    0.019848    0.021258    0.024215    0.031478    0.044395
     0.071789    0.086276    0.090738    0.098215    0.108151    0.108742
     0.134649    0.138932    0.176664    0.252637    0.265122    0.288000
     0.347729    0.348121    0.350997

 Minimum Search - Taking Simple RFO Step
 Searching for Lamda that Minimizes Along All modes
 Value Taken    Lamda =  -0.00006314
 Step Taken.  Stepsize is  0.044371

                             Maximum     Tolerance    Cnvgd?
         Gradient           0.001525      0.000300      NO
         Displacement       0.027618      0.001200      NO
         Energy change     -0.000211      0.000001      NO


 New Cartesian Coordinates Obtained by Inverse Iteration

 Displacement from previous Coordinates is:  0.058647
 ----------------------------------------------------------------
             Standard Nuclear Orientation (Angstroms)
    I     Atom           X                Y                Z
 ----------------------------------------------------------------
    1      C       0.0139998032    -0.5942958655    -1.7165391660
    2      C       0.5521700301    -1.0161470405    -0.3700275926
    3      C      -0.5167552539     0.0310051101    -0.4558519256
    4      H       0.2500655539    -1.9787940544     0.0173182612
    5      I       2.5899142314    -0.6641175488     0.2514007767
    6      I      -2.4844611153    -0.5818913867     0.2789049444
    7      Br     -0.1462799024     1.8987307306    -0.1307501104
    8      H       0.6337843586     0.0459393390    -2.3334052727
    9      H      -0.6021047424    -1.2982106716    -2.2639897179
 ----------------------------------------------------------------
 Molecular Point Group                 C1    NOp =  1
 Largest Abelian Subgroup              C1    NOp =  1
 Nuclear Repulsion Energy =  1457.9676400182 hartrees
 There are       81 alpha and       81 beta electrons
 Applying Cartesian multipole field
    Component          Value
    ---------          -----
     (2,0,0)        1.00000E-11
     (0,2,0)        2.00000E-11
     (0,0,2)       -3.00000E-11
 Nucleus-field energy     =     0.0000000334 hartrees
 Requested basis set is 6-311++G(d,p)
 There are 100 shells and 259 basis functions
 A cutoff of  1.0D-11 yielded   3838 shell pairs
 There are     26947 function pairs (     30306 Cartesian)
 Smallest overlap matrix eigenvalue = 4.25E-05
 Guess MOs from SCF MO coefficient file

 -----------------------------------------------------------------------
  General SCF calculation program by
  Eric Jon Sundstrom, Paul Horn, Yuezhi Mao, Dmitri Zuev, Alec White,
  David Stuck, Shaama M.S., Shane Yost, Joonho Lee, David Small,
  Daniel Levine, Susi Lehtola, Hugh Burton, Evgeny Epifanovsky
 -----------------------------------------------------------------------
 Exchange:     0.2000 Hartree-Fock + 0.0800 Slater + 0.7200 B88
 Correlation:  0.1900 VWN1RPA + 0.8100 LYP
 Using SG-1 standard quadrature grid
 using 4 threads for integral computing
 -------------------------------------------------------
 OpenMP Integral computing Module                
 Release: version 2.0, May 2017, Q-Chem Inc. Pleasanton 
 -------------------------------------------------------
 -------------------------------------------------------
 OpenMP BLAS3 based DFT computing Module                
 Release: version 1.0, May 2013, Q-Chem Inc. Pittsburgh 
 -------------------------------------------------------
 A restricted SCF calculation will be
 performed using DIIS
 SCF converges when DIIS error is below 1.0e-08
 ---------------------------------------
  Cycle       Energy         DIIS error
 ---------------------------------------
    1  -16529.2891846632      7.03e-05  
    2  -16529.2892458635      2.25e-05  
    3  -16529.2892428557      2.96e-05  
    4  -16529.2892503878      8.24e-06  
    5  -16529.2892509704      1.96e-06  
    6  -16529.2892510010      6.53e-07  
    7  -16529.2892510039      1.50e-07  
    8  -16529.2892510043      6.16e-08  
    9  -16529.2892510045      1.11e-08  
   10  -16529.2892510043      3.62e-09  Convergence criterion met
 ---------------------------------------
 SCF time:   CPU 60.35s  wall 16.00s 
 SCF   energy in the final basis set =   -16529.2892510043
 Total energy in the final basis set =   -16529.2892510043

 --------------------------------------------------------------

                    Orbital Energies (a.u.)
 --------------------------------------------------------------

 Alpha MOs
 -- Occupied --
***************-482.847-176.313-176.308-165.717-165.714-165.714
*******-165.709-165.709 -62.499 -56.320 -56.316 -56.316 -35.809
-35.804 -31.303 -31.297 -31.296 -31.296 -31.291 -31.291 -22.953
-22.952 -22.951 -22.948 -22.947 -22.947 -22.946 -22.946 -22.942
-22.942 -10.302 -10.258 -10.224  -8.708  -6.541  -6.526  -6.526
 -6.358  -6.353  -4.771  -4.766  -4.756  -4.756  -4.751  -4.751
 -2.651  -2.647  -2.647  -2.636  -2.635  -2.037  -2.032  -2.032
 -2.031  -2.027  -2.027  -2.019  -2.019  -2.014  -2.014  -0.927
 -0.802  -0.693  -0.677  -0.618  -0.577  -0.503  -0.485  -0.406
 -0.393  -0.373  -0.361  -0.311  -0.296  -0.280  -0.275  -0.269
 -0.266
 -- Virtual --
 -0.087  -0.074  -0.023   0.002   0.019   0.022   0.030   0.052
  0.061   0.063   0.069   0.076   0.085   0.090   0.103   0.106
  0.117   0.120   0.128   0.138   0.150   0.156   0.166   0.187
  0.200   0.211   0.222   0.227   0.235   0.239   0.251   0.258
  0.271   0.289   0.373   0.376   0.384   0.402   0.405   0.423
  0.432   0.437   0.447   0.451   0.454   0.459   0.483   0.500
  0.521   0.542   0.552   0.563   0.579   0.593   0.602   0.623
  0.644   0.647   0.656   0.670   0.681   0.697   0.746   0.778
  0.782   0.824   0.894   0.914   0.958   1.059   1.205   1.236
  1.310   1.319   1.339   1.350   1.363   1.381   1.434   1.452
  1.489   1.520   1.531   1.578   1.626   1.686   1.711   1.784
  1.786   1.855   1.883   1.962   1.996   2.042   2.063   2.130
  2.154   2.185   2.204   2.246   2.463   2.521   2.574   2.677
  2.686   2.774   2.811   2.818   2.927   3.035   3.222   3.433
  3.682   3.769   3.972   3.973   3.983   3.987   4.009   4.028
  4.052   4.085   4.088   4.110   4.127   4.209   4.245   4.246
  4.280   4.393   4.421   4.447   6.022   6.027   6.042   6.048
  6.065   6.116   6.656   7.567   7.596   7.681  23.573  23.763
 23.854  27.852  27.885  28.358  28.362  28.374  28.376  28.380
 28.398  28.538  28.541  28.547  28.550  28.569  28.582  28.603
 28.609  28.682  28.701  47.925 127.897 127.902 127.910 127.914
127.928 127.952 151.651 151.679 289.762 289.788 289.9031020.720
*******1901.842
 --------------------------------------------------------------

          Ground-State Mulliken Net Atomic Charges

     Atom                 Charge (a.u.)
  ----------------------------------------
      1 C                    -0.447276
      2 C                    -0.308086
      3 C                     0.053421
      4 H                     0.213044
      5 I                     0.077920
      6 I                     0.083776
      7 Br                   -0.024898
      8 H                     0.177975
      9 H                     0.174125
  ----------------------------------------
  Sum of atomic charges =     0.000000

 -----------------------------------------------------------------
                    Cartesian Multipole Moments
 -----------------------------------------------------------------
    Charge (ESU x 10^10)
                 0.0000
    Dipole Moment (Debye)
         X      -0.1487      Y      -1.0433      Z      -1.2645
       Tot       1.6461
    Quadrupole Moments (Debye-Ang)
        XX     -93.8865     XY       2.4497     YY     -92.4541
        XZ      -0.2448     YZ       1.0073     ZZ     -91.8791
    Octopole Moments (Debye-Ang^2)
       XXX      -1.9412    XXY      10.1482    XYY      -2.4500
       YYY      38.9571    XXZ      14.5333    XYZ      -0.2726
       YYZ       4.6763    XZZ      -0.9927    YZZ       9.1492
       ZZZ       2.6414
    Hexadecapole Moments (Debye-Ang^3)
      XXXX   -2208.2418   XXXY      76.4037   XXYY    -522.9736
      XYYY      57.8104   YYYY    -684.0407   XXXZ       1.8824
      XXYZ      -3.2407   XYYZ       0.7620   YYYZ      20.1647
      XXZZ    -441.7345   XYZZ      21.8512   YYZZ    -171.3115
      XZZZ       0.9469   YZZZ      19.9258   ZZZZ    -282.8214
 -----------------------------------------------------------------
 Calculating analytic gradient of the SCF energy
 Gradient of SCF Energy
            1           2           3           4           5           6
    1  -0.0000201  -0.0009405   0.0010784   0.0003634  -0.0000323  -0.0002812
    2   0.0002265  -0.0001615   0.0003004  -0.0000884   0.0001738  -0.0004005
    3   0.0001462   0.0000725  -0.0003976   0.0002222   0.0002345  -0.0002195
            7           8           9
    1  -0.0003862   0.0001079   0.0001106
    2  -0.0001020   0.0000823  -0.0000306
    3   0.0001579  -0.0001263  -0.0000900
 Max gradient component =       1.078E-03
 RMS gradient           =       3.445E-04
 Gradient time:  CPU 18.59 s  wall 4.72 s
 Geometry Optimization Parameters
   NAtoms,    NIC,     NZ,  NCons,   NDum,   NFix, NCnnct, MaxDiis
        9      69       9       0       0       0       0       0

 Cartesian Hessian Update
 Hessian Updated using BFGS Update


** GEOMETRY OPTIMIZATION IN DELOCALIZED INTERNAL COORDINATES **
   Searching for a Minimum

   Optimization Cycle:   5

                       Coordinates (Angstroms)
     ATOM                X               Y               Z
      1  C         0.0139998032   -0.5942958655   -1.7165391660
      2  C         0.5521700301   -1.0161470405   -0.3700275926
      3  C        -0.5167552539    0.0310051101   -0.4558519256
      4  H         0.2500655539   -1.9787940544    0.0173182612
      5  I         2.5899142314   -0.6641175488    0.2514007767
      6  I        -2.4844611153   -0.5818913867    0.2789049444
      7  Br       -0.1462799024    1.8987307306   -0.1307501104
      8  H         0.6337843586    0.0459393390   -2.3334052727
      9  H        -0.6021047424   -1.2982106716   -2.2639897179
   Point Group: c1    Number of degrees of freedom:    21


   Energy is -16529.289251004

 Hessian Updated using BFGS Update

 21 Hessian modes will be used to form the next step
  Hessian Eigenvalues:
     0.016083    0.017915    0.021291    0.024502    0.031364    0.044331
     0.075486    0.084715    0.092156    0.098123    0.106201    0.110099
     0.132357    0.136264    0.177252    0.250606    0.277400    0.286907
     0.348077    0.348718    0.354045

 Minimum Search - Taking Simple RFO Step
 Searching for Lamda that Minimizes Along All modes
 Value Taken    Lamda =  -0.00000822
 Step Taken.  Stepsize is  0.014900

                             Maximum     Tolerance    Cnvgd?
         Gradient           0.000530      0.000300      NO
         Displacement       0.005749      0.001200      NO
         Energy change     -0.000035      0.000001      NO


 New Cartesian Coordinates Obtained by Inverse Iteration

 Displacement from previous Coordinates is:  0.015500
 ----------------------------------------------------------------
             Standard Nuclear Orientation (Angstroms)
    I     Atom           X                Y                Z
 ----------------------------------------------------------------
    1      C       0.0139500473    -0.5945907651    -1.7168815956
    2      C       0.5524827611    -1.0160298822    -0.3704236609
    3      C      -0.5180395018     0.0303827343    -0.4555430311
    4      H       0.2491901755    -1.9794161438     0.0140957068
    5      I       2.5889391482    -0.6641887614     0.2538422999
    6      I      -2.4836923401    -0.5807449793     0.2834934796
    7      Br     -0.1461014727     1.8985130929    -0.1336504068
    8      H       0.6333730896     0.0475625276    -2.3320207026
    9      H      -0.5997689439    -1.2992692110    -2.2658518923
 ----------------------------------------------------------------
 Molecular Point Group                 C1    NOp =  1
 Largest Abelian Subgroup              C1    NOp =  1
 Nuclear Repulsion Energy =  1458.0964482755 hartrees
 There are       81 alpha and       81 beta electrons
 Applying Cartesian multipole field
    Component          Value
    ---------          -----
     (2,0,0)        1.00000E-11
     (0,2,0)        2.00000E-11
     (0,0,2)       -3.00000E-11
 Nucleus-field energy     =     0.0000000334 hartrees
 Requested basis set is 6-311++G(d,p)
 There are 100 shells and 259 basis functions
 A cutoff of  1.0D-11 yielded   3839 shell pairs
 There are     26954 function pairs (     30315 Cartesian)
 Smallest overlap matrix eigenvalue = 4.28E-05
 Guess MOs from SCF MO coefficient file

 -----------------------------------------------------------------------
  General SCF calculation program by
  Eric Jon Sundstrom, Paul Horn, Yuezhi Mao, Dmitri Zuev, Alec White,
  David Stuck, Shaama M.S., Shane Yost, Joonho Lee, David Small,
  Daniel Levine, Susi Lehtola, Hugh Burton, Evgeny Epifanovsky
 -----------------------------------------------------------------------
 Exchange:     0.2000 Hartree-Fock + 0.0800 Slater + 0.7200 B88
 Correlation:  0.1900 VWN1RPA + 0.8100 LYP
 Using SG-1 standard quadrature grid
 using 4 threads for integral computing
 -------------------------------------------------------
 OpenMP Integral computing Module                
 Release: version 2.0, May 2017, Q-Chem Inc. Pleasanton 
 -------------------------------------------------------
 -------------------------------------------------------
 OpenMP BLAS3 based DFT computing Module                
 Release: version 1.0, May 2013, Q-Chem Inc. Pittsburgh 
 -------------------------------------------------------
 A restricted SCF calculation will be
 performed using DIIS
 SCF converges when DIIS error is below 1.0e-08
 ---------------------------------------
  Cycle       Energy         DIIS error
 ---------------------------------------
    1  -16529.2892511050      2.33e-05  
    2  -16529.2892569606      3.49e-06  
    3  -16529.2892570387      2.76e-06  
    4  -16529.2892570956      1.15e-06  
    5  -16529.2892571047      4.98e-07  
    6  -16529.2892571071      1.46e-07  
    7  -16529.2892571073      4.16e-08  
    8  -16529.2892571074      1.19e-08  
    9  -16529.2892571075      3.47e-09  Convergence criterion met
 ---------------------------------------
 SCF time:   CPU 54.09s  wall 14.00s 
 SCF   energy in the final basis set =   -16529.2892571075
 Total energy in the final basis set =   -16529.2892571075

 --------------------------------------------------------------

                    Orbital Energies (a.u.)
 --------------------------------------------------------------

 Alpha MOs
 -- Occupied --
***************-482.846-176.313-176.308-165.717-165.714-165.714
*******-165.709-165.709 -62.499 -56.320 -56.316 -56.316 -35.809
-35.804 -31.303 -31.297 -31.296 -31.296 -31.291 -31.291 -22.953
-22.952 -22.952 -22.948 -22.947 -22.947 -22.946 -22.946 -22.942
-22.942 -10.302 -10.258 -10.224  -8.708  -6.540  -6.526  -6.526
 -6.358  -6.353  -4.771  -4.766  -4.756  -4.756  -4.751  -4.751
 -2.651  -2.647  -2.647  -2.635  -2.635  -2.037  -2.032  -2.032
 -2.031  -2.027  -2.027  -2.019  -2.019  -2.014  -2.014  -0.927
 -0.802  -0.693  -0.677  -0.618  -0.577  -0.503  -0.485  -0.406
 -0.393  -0.373  -0.361  -0.311  -0.296  -0.280  -0.275  -0.269
 -0.266
 -- Virtual --
 -0.087  -0.074  -0.023   0.002   0.019   0.022   0.030   0.052
  0.061   0.063   0.069   0.076   0.085   0.090   0.103   0.106
  0.117   0.119   0.128   0.138   0.150   0.156   0.166   0.187
  0.200   0.211   0.222   0.227   0.235   0.239   0.251   0.257
  0.271   0.289   0.373   0.376   0.384   0.402   0.405   0.423
  0.432   0.438   0.447   0.451   0.454   0.459   0.483   0.500
  0.521   0.542   0.552   0.563   0.579   0.593   0.602   0.623
  0.644   0.647   0.656   0.670   0.682   0.696   0.745   0.778
  0.782   0.824   0.894   0.915   0.959   1.059   1.205   1.236
  1.310   1.318   1.339   1.350   1.363   1.381   1.434   1.451
  1.489   1.520   1.531   1.577   1.626   1.685   1.712   1.784
  1.785   1.854   1.883   1.962   1.996   2.042   2.063   2.130
  2.154   2.185   2.203   2.246   2.463   2.522   2.574   2.678
  2.686   2.774   2.810   2.818   2.927   3.036   3.222   3.433
  3.682   3.769   3.972   3.973   3.983   3.987   4.009   4.028
  4.053   4.085   4.088   4.110   4.127   4.209   4.245   4.246
  4.280   4.393   4.421   4.447   6.022   6.027   6.042   6.048
  6.065   6.116   6.656   7.568   7.596   7.682  23.572  23.762
 23.854  27.852  27.885  28.358  28.362  28.374  28.376  28.380
 28.398  28.538  28.541  28.546  28.550  28.569  28.582  28.603
 28.609  28.682  28.701  47.925 127.897 127.902 127.910 127.914
127.928 127.952 151.651 151.679 289.762 289.788 289.9031020.720
*******1901.842
 --------------------------------------------------------------

          Ground-State Mulliken Net Atomic Charges

     Atom                 Charge (a.u.)
  ----------------------------------------
      1 C                    -0.446950
      2 C                    -0.307801
      3 C                     0.053198
      4 H                     0.212502
      5 I                     0.078151
      6 I                     0.084344
      7 Br                   -0.025429
      8 H                     0.177732
      9 H                     0.174253
  ----------------------------------------
  Sum of atomic charges =     0.000000

 -----------------------------------------------------------------
                    Cartesian Multipole Moments
 -----------------------------------------------------------------
    Charge (ESU x 10^10)
                 0.0000
    Dipole Moment (Debye)
         X      -0.1505      Y      -1.0466      Z      -1.2649
       Tot       1.6486
    Quadrupole Moments (Debye-Ang)
        XX     -93.8762     XY       2.4527     YY     -92.4544
        XZ      -0.2499     YZ       1.0135     ZZ     -91.8759
    Octopole Moments (Debye-Ang^2)
       XXX      -1.9322    XXY      10.1372    XYY      -2.4324
       YYY      38.8630    XXZ      14.4622    XYZ      -0.2636
       YYZ       4.4880    XZZ      -1.0040    YZZ       9.1034
       ZZZ       2.2305
    Hexadecapole Moments (Debye-Ang^3)
      XXXX   -2206.9276   XXXY      76.5464   XXYY    -522.6991
      XYYY      58.0626   YYYY    -683.7648   XXXZ       2.2170
      XXYZ      -3.0837   XYYZ       0.8815   YYYZ      20.7530
      XXZZ    -441.4269   XYZZ      21.9539   YYZZ    -171.3779
      XZZZ       1.3670   YZZZ      20.5727   ZZZZ    -283.6212
 -----------------------------------------------------------------
 Calculating analytic gradient of the SCF energy
 Gradient of SCF Energy
            1           2           3           4           5           6
    1  -0.0001033  -0.0005100   0.0006382   0.0002495  -0.0000384  -0.0002588
    2  -0.0000466  -0.0001741   0.0005338  -0.0000775   0.0001908  -0.0003581
    3  -0.0001679   0.0001947  -0.0000459   0.0000341   0.0002538  -0.0002043
            7           8           9
    1  -0.0003517   0.0001737   0.0002008
    2  -0.0001408   0.0000622   0.0000102
    3   0.0000927  -0.0000160  -0.0001412
 Max gradient component =       6.382E-04
 RMS gradient           =       2.523E-04
 Gradient time:  CPU 18.56 s  wall 4.71 s
 Geometry Optimization Parameters
   NAtoms,    NIC,     NZ,  NCons,   NDum,   NFix, NCnnct, MaxDiis
        9      69       9       0       0       0       0       0

 Cartesian Hessian Update
 Hessian Updated using BFGS Update


** GEOMETRY OPTIMIZATION IN DELOCALIZED INTERNAL COORDINATES **
   Searching for a Minimum

   Optimization Cycle:   6

                       Coordinates (Angstroms)
     ATOM                X               Y               Z
      1  C         0.0139500473   -0.5945907651   -1.7168815956
      2  C         0.5524827611   -1.0160298822   -0.3704236609
      3  C        -0.5180395018    0.0303827343   -0.4555430311
      4  H         0.2491901755   -1.9794161438    0.0140957068
      5  I         2.5889391482   -0.6641887614    0.2538422999
      6  I        -2.4836923401   -0.5807449793    0.2834934796
      7  Br       -0.1461014727    1.8985130929   -0.1336504068
      8  H         0.6333730896    0.0475625276   -2.3320207026
      9  H        -0.5997689439   -1.2992692110   -2.2658518923
   Point Group: c1    Number of degrees of freedom:    21


   Energy is -16529.289257107

 Hessian Updated using BFGS Update

 21 Hessian modes will be used to form the next step
  Hessian Eigenvalues:
     0.011822    0.017851    0.021911    0.025145    0.031015    0.044193
     0.058447    0.077044    0.090144    0.097177    0.101187    0.108849
     0.131185    0.137290    0.177755    0.263246    0.268379    0.298589
     0.348056    0.348648    0.352442

 Minimum Search - Taking Simple RFO Step
 Searching for Lamda that Minimizes Along All modes
 Value Taken    Lamda =  -0.00000713
 Step Taken.  Stepsize is  0.019368

                             Maximum     Tolerance    Cnvgd?
         Gradient           0.000410      0.000300      NO
         Displacement       0.010425      0.001200      NO
         Energy change     -0.000006      0.000001      NO


 New Cartesian Coordinates Obtained by Inverse Iteration

 Displacement from previous Coordinates is:  0.017252
 ----------------------------------------------------------------
             Standard Nuclear Orientation (Angstroms)
    I     Atom           X                Y                Z
 ----------------------------------------------------------------
    1      C       0.0142978073    -0.5949359712    -1.7169729291
    2      C       0.5533050736    -1.0160289610    -0.3710054717
    3      C      -0.5196277715     0.0287836870    -0.4554365144
    4      H       0.2476827876    -1.9794916217     0.0115684273
    5      I       2.5880438958    -0.6647490539     0.2561841228
    6      I      -2.4824488666    -0.5793439317     0.2874184396
    7      Br     -0.1455272558     1.8978206476    -0.1370806340
    8      H       0.6314565652     0.0509011481    -2.3303587984
    9      H      -0.5968492723    -1.3007373310    -2.2672564452
 ----------------------------------------------------------------
 Molecular Point Group                 C1    NOp =  1
 Largest Abelian Subgroup              C1    NOp =  1
 Nuclear Repulsion Energy =  1458.3985880057 hartrees
 There are       81 alpha and       81 beta electrons
 Applying Cartesian multipole field
    Component          Value
    ---------          -----
     (2,0,0)        1.00000E-11
     (0,2,0)        2.00000E-11
     (0,0,2)       -3.00000E-11
 Nucleus-field energy     =     0.0000000333 hartrees
 Requested basis set is 6-311++G(d,p)
 There are 100 shells and 259 basis functions
 A cutoff of  1.0D-11 yielded   3839 shell pairs
 There are     26954 function pairs (     30315 Cartesian)
 Smallest overlap matrix eigenvalue = 4.31E-05
 Guess MOs from SCF MO coefficient file

 -----------------------------------------------------------------------
  General SCF calculation program by
  Eric Jon Sundstrom, Paul Horn, Yuezhi Mao, Dmitri Zuev, Alec White,
  David Stuck, Shaama M.S., Shane Yost, Joonho Lee, David Small,
  Daniel Levine, Susi Lehtola, Hugh Burton, Evgeny Epifanovsky
 -----------------------------------------------------------------------
 Exchange:     0.2000 Hartree-Fock + 0.0800 Slater + 0.7200 B88
 Correlation:  0.1900 VWN1RPA + 0.8100 LYP
 Using SG-1 standard quadrature grid
 using 4 threads for integral computing
 -------------------------------------------------------
 OpenMP Integral computing Module                
 Release: version 2.0, May 2017, Q-Chem Inc. Pleasanton 
 -------------------------------------------------------
 -------------------------------------------------------
 OpenMP BLAS3 based DFT computing Module                
 Release: version 1.0, May 2013, Q-Chem Inc. Pittsburgh 
 -------------------------------------------------------
 A restricted SCF calculation will be
 performed using DIIS
 SCF converges when DIIS error is below 1.0e-08
 ---------------------------------------
  Cycle       Energy         DIIS error
 ---------------------------------------
    1  -16529.2892510225      3.19e-05  
    2  -16529.2892608424      4.69e-06  
    3  -16529.2892606924      6.85e-06  
    4  -16529.2892610691      1.87e-06  
    5  -16529.2892610991      4.32e-07  
    6  -16529.2892611007      1.38e-07  
    7  -16529.2892611007      3.90e-08  
    8  -16529.2892611008      1.34e-08  
    9  -16529.2892611006      3.65e-09  Convergence criterion met
 ---------------------------------------
 SCF time:   CPU 54.12s  wall 14.00s 
 SCF   energy in the final basis set =   -16529.2892611006
 Total energy in the final basis set =   -16529.2892611006

 --------------------------------------------------------------

                    Orbital Energies (a.u.)
 --------------------------------------------------------------

 Alpha MOs
 -- Occupied --
***************-482.846-176.313-176.308-165.717-165.715-165.715
*******-165.709-165.709 -62.499 -56.320 -56.316 -56.316 -35.809
-35.804 -31.303 -31.297 -31.296 -31.296 -31.291 -31.291 -22.953
-22.952 -22.952 -22.948 -22.947 -22.947 -22.946 -22.946 -22.942
-22.942 -10.302 -10.258 -10.224  -8.708  -6.540  -6.526  -6.526
 -6.359  -6.353  -4.771  -4.766  -4.756  -4.756  -4.751  -4.751
 -2.651  -2.647  -2.647  -2.635  -2.635  -2.037  -2.032  -2.032
 -2.031  -2.027  -2.027  -2.019  -2.019  -2.014  -2.014  -0.927
 -0.802  -0.693  -0.678  -0.618  -0.576  -0.503  -0.485  -0.406
 -0.393  -0.374  -0.361  -0.311  -0.296  -0.280  -0.275  -0.269
 -0.266
 -- Virtual --
 -0.087  -0.074  -0.023   0.002   0.019   0.022   0.030   0.052
  0.061   0.063   0.069   0.076   0.085   0.090   0.103   0.106
  0.117   0.119   0.128   0.138   0.150   0.156   0.166   0.187
  0.199   0.211   0.222   0.227   0.235   0.239   0.251   0.257
  0.271   0.290   0.373   0.376   0.384   0.402   0.405   0.423
  0.432   0.438   0.447   0.451   0.454   0.459   0.483   0.500
  0.521   0.542   0.552   0.563   0.579   0.593   0.602   0.623
  0.644   0.647   0.656   0.670   0.682   0.696   0.745   0.778
  0.782   0.824   0.893   0.915   0.959   1.059   1.206   1.235
  1.310   1.318   1.339   1.350   1.363   1.381   1.434   1.452
  1.490   1.519   1.531   1.577   1.626   1.684   1.712   1.784
  1.786   1.853   1.883   1.962   1.996   2.042   2.063   2.130
  2.154   2.185   2.203   2.247   2.464   2.522   2.575   2.678
  2.686   2.774   2.810   2.817   2.927   3.037   3.223   3.433
  3.682   3.769   3.972   3.972   3.983   3.987   4.009   4.028
  4.053   4.085   4.088   4.110   4.128   4.209   4.245   4.246
  4.280   4.393   4.422   4.447   6.022   6.027   6.042   6.048
  6.065   6.117   6.656   7.568   7.597   7.682  23.571  23.761
 23.854  27.852  27.885  28.358  28.363  28.374  28.376  28.380
 28.398  28.538  28.541  28.546  28.550  28.569  28.582  28.603
 28.609  28.683  28.701  47.925 127.897 127.902 127.911 127.914
127.928 127.952 151.651 151.679 289.762 289.788 289.9031020.720
*******1901.842
 --------------------------------------------------------------

          Ground-State Mulliken Net Atomic Charges

     Atom                 Charge (a.u.)
  ----------------------------------------
      1 C                    -0.446244
      2 C                    -0.307340
      3 C                     0.052278
      4 H                     0.211912
      5 I                     0.078629
      6 I                     0.085411
      7 Br                   -0.026582
      8 H                     0.177658
      9 H                     0.174278
  ----------------------------------------
  Sum of atomic charges =     0.000000

 -----------------------------------------------------------------
                    Cartesian Multipole Moments
 -----------------------------------------------------------------
    Charge (ESU x 10^10)
                 0.0000
    Dipole Moment (Debye)
         X      -0.1552      Y      -1.0526      Z      -1.2641
       Tot       1.6522
    Quadrupole Moments (Debye-Ang)
        XX     -93.8512     XY       2.4582     YY     -92.4659
        XZ      -0.2543     YZ       1.0143     ZZ     -91.8715
    Octopole Moments (Debye-Ang^2)
       XXX      -2.0192    XXY      10.1418    XYY      -2.4380
       YYY      38.8069    XXZ      14.4271    XYZ      -0.2586
       YYZ       4.3319    XZZ      -1.0460    YZZ       9.0852
       ZZZ       1.9198
    Hexadecapole Moments (Debye-Ang^3)
      XXXX   -2205.0500   XXXY      76.7910   XXYY    -522.3505
      XYYY      58.4916   YYYY    -683.4971   XXXZ       2.4331
      XXYZ      -2.9157   XYYZ       0.9592   YYYZ      21.3460
      XXZZ    -441.0556   XYZZ      22.1030   YYZZ    -171.4151
      XZZZ       1.6646   YZZZ      21.2040   ZZZZ    -284.3514
 -----------------------------------------------------------------
 Calculating analytic gradient of the SCF energy
 Gradient of SCF Energy
            1           2           3           4           5           6
    1   0.0000130   0.0000186   0.0000580   0.0000195  -0.0000989  -0.0001156
    2  -0.0001858  -0.0001128   0.0003420  -0.0000082   0.0001819  -0.0002670
    3  -0.0001997   0.0001437   0.0000867  -0.0000396   0.0002294  -0.0002369
            7           8           9
    1  -0.0002703   0.0001356   0.0002400
    2  -0.0001193   0.0001346   0.0000345
    3   0.0000345   0.0001124  -0.0001305
 Max gradient component =       3.420E-04
 RMS gradient           =       1.596E-04
 Gradient time:  CPU 18.67 s  wall 4.74 s
 Geometry Optimization Parameters
   NAtoms,    NIC,     NZ,  NCons,   NDum,   NFix, NCnnct, MaxDiis
        9      69       9       0       0       0       0       0

 Cartesian Hessian Update
 Hessian Updated using BFGS Update


** GEOMETRY OPTIMIZATION IN DELOCALIZED INTERNAL COORDINATES **
   Searching for a Minimum

   Optimization Cycle:   7

                       Coordinates (Angstroms)
     ATOM                X               Y               Z
      1  C         0.0142978073   -0.5949359712   -1.7169729291
      2  C         0.5533050736   -1.0160289610   -0.3710054717
      3  C        -0.5196277715    0.0287836870   -0.4554365144
      4  H         0.2476827876   -1.9794916217    0.0115684273
      5  I         2.5880438958   -0.6647490539    0.2561841228
      6  I        -2.4824488666   -0.5793439317    0.2874184396
      7  Br       -0.1455272558    1.8978206476   -0.1370806340
      8  H         0.6314565652    0.0509011481   -2.3303587984
      9  H        -0.5968492723   -1.3007373310   -2.2672564452
   Point Group: c1    Number of degrees of freedom:    21


   Energy is -16529.289261101

 Hessian Updated using BFGS Update

 21 Hessian modes will be used to form the next step
  Hessian Eigenvalues:
     0.011957    0.017777    0.021923    0.025280    0.030606    0.045209
     0.051927    0.076867    0.089795    0.096421    0.101606    0.108817
     0.131147    0.138187    0.177165    0.260656    0.267671    0.295506
     0.348077    0.348380    0.352868

 Minimum Search - Taking Simple RFO Step
 Searching for Lamda that Minimizes Along All modes
 Value Taken    Lamda =   0.00000000
 Step Taken.  Stepsize is  0.003565

                             Maximum     Tolerance    Cnvgd?
         Gradient           0.000141      0.000300     YES
         Displacement       0.002638      0.001200      NO
         Energy change     -0.000004      0.000001      NO


 New Cartesian Coordinates Obtained by Inverse Iteration

 Displacement from previous Coordinates is:  0.002418
 ----------------------------------------------------------------
             Standard Nuclear Orientation (Angstroms)
    I     Atom           X                Y                Z
 ----------------------------------------------------------------
    1      C       0.0143078357    -0.5948205322    -1.7168202907
    2      C       0.5535087664    -1.0159005429    -0.3711400475
    3      C      -0.5200026372     0.0283458764    -0.4554260545
    4      H       0.2478746063    -1.9795077343     0.0110652643
    5      I       2.5881414680    -0.6647774183     0.2563815328
    6      I      -2.4826349903    -0.5788451756     0.2873361910
    7      Br     -0.1453885142     1.8976931268    -0.1370916803
    8      H       0.6311088266     0.0511091855    -2.3304038048
    9      H      -0.5965823981    -1.3010781735    -2.2668409133
 ----------------------------------------------------------------
 Molecular Point Group                 C1    NOp =  1
 Largest Abelian Subgroup              C1    NOp =  1
 Nuclear Repulsion Energy =  1458.4062761190 hartrees
 There are       81 alpha and       81 beta electrons
 Applying Cartesian multipole field
    Component          Value
    ---------          -----
     (2,0,0)        1.00000E-11
     (0,2,0)        2.00000E-11
     (0,0,2)       -3.00000E-11
 Nucleus-field energy     =     0.0000000333 hartrees
 Requested basis set is 6-311++G(d,p)
 There are 100 shells and 259 basis functions
 A cutoff of  1.0D-11 yielded   3839 shell pairs
 There are     26954 function pairs (     30315 Cartesian)
 Smallest overlap matrix eigenvalue = 4.31E-05
 Guess MOs from SCF MO coefficient file

 -----------------------------------------------------------------------
  General SCF calculation program by
  Eric Jon Sundstrom, Paul Horn, Yuezhi Mao, Dmitri Zuev, Alec White,
  David Stuck, Shaama M.S., Shane Yost, Joonho Lee, David Small,
  Daniel Levine, Susi Lehtola, Hugh Burton, Evgeny Epifanovsky
 -----------------------------------------------------------------------
 Exchange:     0.2000 Hartree-Fock + 0.0800 Slater + 0.7200 B88
 Correlation:  0.1900 VWN1RPA + 0.8100 LYP
 Using SG-1 standard quadrature grid
 using 4 threads for integral computing
 -------------------------------------------------------
 OpenMP Integral computing Module                
 Release: version 2.0, May 2017, Q-Chem Inc. Pleasanton 
 -------------------------------------------------------
 -------------------------------------------------------
 OpenMP BLAS3 based DFT computing Module                
 Release: version 1.0, May 2013, Q-Chem Inc. Pittsburgh 
 -------------------------------------------------------
 A restricted SCF calculation will be
 performed using DIIS
 SCF converges when DIIS error is below 1.0e-08
 ---------------------------------------
  Cycle       Energy         DIIS error
 ---------------------------------------
    1  -16529.2892611334      7.48e-06  
    2  -16529.2892615253      1.09e-06  
    3  -16529.2892615123      1.71e-06  
    4  -16529.2892615359      3.85e-07  
    5  -16529.2892615370      1.08e-07  
    6  -16529.2892615376      3.38e-08  
    7  -16529.2892615371      7.09e-09  Convergence criterion met
 ---------------------------------------
 SCF time:   CPU 42.14s  wall 11.00s 
 SCF   energy in the final basis set =   -16529.2892615371
 Total energy in the final basis set =   -16529.2892615371

 --------------------------------------------------------------

                    Orbital Energies (a.u.)
 --------------------------------------------------------------

 Alpha MOs
 -- Occupied --
***************-482.846-176.313-176.308-165.717-165.715-165.715
*******-165.709-165.709 -62.499 -56.320 -56.316 -56.315 -35.809
-35.804 -31.303 -31.297 -31.296 -31.296 -31.291 -31.291 -22.953
-22.952 -22.952 -22.948 -22.947 -22.947 -22.946 -22.946 -22.942
-22.942 -10.302 -10.258 -10.224  -8.708  -6.540  -6.526  -6.526
 -6.359  -6.353  -4.771  -4.766  -4.756  -4.756  -4.751  -4.751
 -2.651  -2.647  -2.647  -2.635  -2.635  -2.037  -2.032  -2.032
 -2.031  -2.027  -2.027  -2.019  -2.019  -2.014  -2.014  -0.927
 -0.802  -0.693  -0.678  -0.618  -0.576  -0.503  -0.485  -0.406
 -0.393  -0.374  -0.361  -0.311  -0.296  -0.280  -0.275  -0.269
 -0.266
 -- Virtual --
 -0.086  -0.074  -0.023   0.002   0.019   0.022   0.030   0.052
  0.061   0.063   0.069   0.076   0.085   0.090   0.103   0.106
  0.117   0.119   0.128   0.138   0.150   0.156   0.166   0.187
  0.199   0.211   0.222   0.227   0.235   0.239   0.251   0.257
  0.271   0.290   0.373   0.376   0.384   0.402   0.405   0.423
  0.432   0.438   0.447   0.451   0.454   0.459   0.483   0.500
  0.521   0.542   0.552   0.563   0.579   0.593   0.602   0.623
  0.644   0.647   0.656   0.670   0.682   0.696   0.745   0.778
  0.782   0.824   0.893   0.915   0.959   1.059   1.206   1.235
  1.310   1.318   1.339   1.351   1.363   1.381   1.434   1.452
  1.490   1.519   1.531   1.577   1.626   1.684   1.712   1.784
  1.786   1.853   1.883   1.962   1.996   2.042   2.063   2.130
  2.154   2.185   2.203   2.247   2.464   2.522   2.575   2.679
  2.686   2.774   2.810   2.818   2.927   3.037   3.223   3.433
  3.682   3.769   3.972   3.972   3.983   3.987   4.009   4.028
  4.053   4.085   4.088   4.110   4.128   4.209   4.245   4.246
  4.280   4.393   4.422   4.447   6.022   6.027   6.042   6.048
  6.065   6.117   6.656   7.568   7.597   7.682  23.571  23.762
 23.854  27.852  27.885  28.358  28.363  28.374  28.376  28.380
 28.398  28.538  28.541  28.546  28.550  28.569  28.582  28.602
 28.609  28.683  28.701  47.925 127.897 127.902 127.911 127.914
127.928 127.952 151.651 151.679 289.762 289.788 289.9031020.720
*******1901.842
 --------------------------------------------------------------

          Ground-State Mulliken Net Atomic Charges

     Atom                 Charge (a.u.)
  ----------------------------------------
      1 C                    -0.446239
      2 C                    -0.307226
      3 C                     0.052226
      4 H                     0.211829
      5 I                     0.078704
      6 I                     0.085687
      7 Br                   -0.026928
      8 H                     0.177707
      9 H                     0.174241
  ----------------------------------------
  Sum of atomic charges =     0.000000

 -----------------------------------------------------------------
                    Cartesian Multipole Moments
 -----------------------------------------------------------------
    Charge (ESU x 10^10)
                 0.0000
    Dipole Moment (Debye)
         X      -0.1565      Y      -1.0549      Z      -1.2638
       Tot       1.6537
    Quadrupole Moments (Debye-Ang)
        XX     -93.8413     XY       2.4584     YY     -92.4709
        XZ      -0.2554     YZ       1.0151     ZZ     -91.8713
    Octopole Moments (Debye-Ang^2)
       XXX      -2.0376    XXY      10.1298    XYY      -2.4320
       YYY      38.7600    XXZ      14.4323    XYZ      -0.2594
       YYZ       4.3255    XZZ      -1.0437    YZZ       9.0751
       ZZZ       1.9150
    Hexadecapole Moments (Debye-Ang^3)
      XXXX   -2205.1345   XXXY      76.8567   XXYY    -522.3768
      XYYY      58.5938   YYYY    -683.3945   XXXZ       2.3732
      XXYZ      -2.9149   XYYZ       0.9422   YYYZ      21.3492
      XXZZ    -441.0816   XYZZ      22.1303   YYZZ    -171.3913
      XZZZ       1.5969   YZZZ      21.1899   ZZZZ    -284.3456
 -----------------------------------------------------------------
 Calculating analytic gradient of the SCF energy
 Gradient of SCF Energy
            1           2           3           4           5           6
    1   0.0000535   0.0000602  -0.0000570  -0.0000026  -0.0000800  -0.0000955
    2  -0.0000926  -0.0000290   0.0001182   0.0000064   0.0001673  -0.0002413
    3  -0.0000562   0.0000508   0.0000052  -0.0000462   0.0002312  -0.0002447
            7           8           9
    1  -0.0002407   0.0001375   0.0002246
    2  -0.0000568   0.0001061   0.0000217
    3   0.0000451   0.0001190  -0.0001042
 Max gradient component =       2.447E-04
 RMS gradient           =       1.255E-04
 Gradient time:  CPU 18.57 s  wall 4.71 s
 Geometry Optimization Parameters
   NAtoms,    NIC,     NZ,  NCons,   NDum,   NFix, NCnnct, MaxDiis
        9      69       9       0       0       0       0       0

 Cartesian Hessian Update
 Hessian Updated using BFGS Update


** GEOMETRY OPTIMIZATION IN DELOCALIZED INTERNAL COORDINATES **
   Searching for a Minimum

   Optimization Cycle:   8

                       Coordinates (Angstroms)
     ATOM                X               Y               Z
      1  C         0.0143078357   -0.5948205322   -1.7168202907
      2  C         0.5535087664   -1.0159005429   -0.3711400475
      3  C        -0.5200026372    0.0283458764   -0.4554260545
      4  H         0.2478746063   -1.9795077343    0.0110652643
      5  I         2.5881414680   -0.6647774183    0.2563815328
      6  I        -2.4826349903   -0.5788451756    0.2873361910
      7  Br       -0.1453885142    1.8976931268   -0.1370916803
      8  H         0.6311088266    0.0511091855   -2.3304038048
      9  H        -0.5965823981   -1.3010781735   -2.2668409133
   Point Group: c1    Number of degrees of freedom:    21


   Energy is -16529.289261537

 Hessian Updated using BFGS Update

 21 Hessian modes will be used to form the next step
  Hessian Eigenvalues:
     0.011793    0.017212    0.021298    0.023295    0.028290    0.040464
     0.056228    0.075798    0.084311    0.090762    0.101866    0.109293
     0.131062    0.134206    0.174880    0.253788    0.276277    0.291525
     0.348066    0.348333    0.353106

 Minimum Search - Taking Simple RFO Step
 Searching for Lamda that Minimizes Along All modes
 Value Taken    Lamda =   0.00000000
 Step Taken.  Stepsize is  0.003086

                             Maximum     Tolerance    Cnvgd?
         Gradient           0.000066      0.000300     YES
         Displacement       0.001553      0.001200      NO
         Energy change     -0.000000      0.000001     YES


                       Distance Matrix (Angstroms)
             C (  1)   C (  2)   C (  3)   H (  4)   I (  5)   I (  6)
   C (  2)  1.509603
   C (  3)  1.504972  1.499994
   H (  4)  2.226545  1.080755  2.199710
   I (  5)  3.243923  2.157962  3.263074  2.695467
   I (  6)  3.201815  3.137320  2.184560  3.081211  5.071599
   Br(  7)  2.955278  3.005373  1.932908  3.899909  3.767395  3.431633
   H (  8)  1.083584  2.232319  2.200254  3.122939  3.321736  4.116407
   H (  9)  1.083748  2.235558  2.248212  2.522346  4.112663  3.256169
             Br(  7)   H (  8)
   H (  8)  2.970427
   H (  9)  3.869308  1.827478

 Final energy is   -16529.289261537135     


 ******************************
 **  OPTIMIZATION CONVERGED  **
 ******************************

                       Coordinates (Angstroms)
     ATOM                X               Y               Z
      1  C         0.0143078357   -0.5948205322   -1.7168202907
      2  C         0.5535087664   -1.0159005429   -0.3711400475
      3  C        -0.5200026372    0.0283458764   -0.4554260545
      4  H         0.2478746063   -1.9795077343    0.0110652643
      5  I         2.5881414680   -0.6647774183    0.2563815328
      6  I        -2.4826349903   -0.5788451756    0.2873361910
      7  Br       -0.1453885142    1.8976931268   -0.1370916803
      8  H         0.6311088266    0.0511091855   -2.3304038048
      9  H        -0.5965823981   -1.3010781735   -2.2668409133

Z-matrix Print:
$molecule
0 1
I 
C  1 2.184560
C  2 1.499994 1 115.491021
H  3 1.080755 2 115.988251 1 2.327867 0
C  2 1.504972 1 119.264973 3 68.791550 0
H  5 1.083584 2 115.459168 1 146.851805 0
H  5 1.083748 2 119.675977 1 2.836213 0
Br 2 1.932908 1 112.763634 3 -146.221580 0
I  3 2.157962 2 125.298893 1 -137.682465 0
$end


 --------------------------------------------------------------

                    Orbital Energies (a.u.)
 --------------------------------------------------------------

 Alpha MOs
 -- Occupied --
***************-482.846-176.313-176.308-165.717-165.715-165.715
*******-165.709-165.709 -62.499 -56.320 -56.316 -56.315 -35.809
-35.804 -31.303 -31.297 -31.296 -31.296 -31.291 -31.291 -22.953
-22.952 -22.952 -22.948 -22.947 -22.947 -22.946 -22.946 -22.942
-22.942 -10.302 -10.258 -10.224  -8.708  -6.540  -6.526  -6.526
 -6.359  -6.353  -4.771  -4.766  -4.756  -4.756  -4.751  -4.751
 -2.651  -2.647  -2.647  -2.635  -2.635  -2.037  -2.032  -2.032
 -2.031  -2.027  -2.027  -2.019  -2.019  -2.014  -2.014  -0.927
 -0.802  -0.693  -0.678  -0.618  -0.576  -0.503  -0.485  -0.406
 -0.393  -0.374  -0.361  -0.311  -0.296  -0.280  -0.275  -0.269
 -0.266
 -- Virtual --
 -0.086  -0.074  -0.023   0.002   0.019   0.022   0.030   0.052
  0.061   0.063   0.069   0.076   0.085   0.090   0.103   0.106
  0.117   0.119   0.128   0.138   0.150   0.156   0.166   0.187
  0.199   0.211   0.222   0.227   0.235   0.239   0.251   0.257
  0.271   0.290   0.373   0.376   0.384   0.402   0.405   0.423
  0.432   0.438   0.447   0.451   0.454   0.459   0.483   0.500
  0.521   0.542   0.552   0.563   0.579   0.593   0.602   0.623
  0.644   0.647   0.656   0.670   0.682   0.696   0.745   0.778
  0.782   0.824   0.893   0.915   0.959   1.059   1.206   1.235
  1.310   1.318   1.339   1.351   1.363   1.381   1.434   1.452
  1.490   1.519   1.531   1.577   1.626   1.684   1.712   1.784
  1.786   1.853   1.883   1.962   1.996   2.042   2.063   2.130
  2.154   2.185   2.203   2.247   2.464   2.522   2.575   2.679
  2.686   2.774   2.810   2.818   2.927   3.037   3.223   3.433
  3.682   3.769   3.972   3.972   3.983   3.987   4.009   4.028
  4.053   4.085   4.088   4.110   4.128   4.209   4.245   4.246
  4.280   4.393   4.422   4.447   6.022   6.027   6.042   6.048
  6.065   6.117   6.656   7.568   7.597   7.682  23.571  23.762
 23.854  27.852  27.885  28.358  28.363  28.374  28.376  28.380
 28.398  28.538  28.541  28.546  28.550  28.569  28.582  28.602
 28.609  28.683  28.701  47.925 127.897 127.902 127.911 127.914
127.928 127.952 151.651 151.679 289.762 289.788 289.9031020.720
*******1901.842
 --------------------------------------------------------------

          Ground-State Mulliken Net Atomic Charges

     Atom                 Charge (a.u.)
  ----------------------------------------
      1 C                    -0.446239
      2 C                    -0.307226
      3 C                     0.052226
      4 H                     0.211829
      5 I                     0.078704
      6 I                     0.085687
      7 Br                   -0.026928
      8 H                     0.177707
      9 H                     0.174241
  ----------------------------------------
  Sum of atomic charges =     0.000000

 -----------------------------------------------------------------
                    Cartesian Multipole Moments
 -----------------------------------------------------------------
    Charge (ESU x 10^10)
                 0.0000
    Dipole Moment (Debye)
         X      -0.1565      Y      -1.0549      Z      -1.2638
       Tot       1.6537
    Quadrupole Moments (Debye-Ang)
        XX     -93.8413     XY       2.4584     YY     -92.4709
        XZ      -0.2554     YZ       1.0151     ZZ     -91.8713
    Octopole Moments (Debye-Ang^2)
       XXX      -2.0376    XXY      10.1298    XYY      -2.4320
       YYY      38.7600    XXZ      14.4323    XYZ      -0.2594
       YYZ       4.3255    XZZ      -1.0437    YZZ       9.0751
       ZZZ       1.9150
    Hexadecapole Moments (Debye-Ang^3)
      XXXX   -2205.1345   XXXY      76.8567   XXYY    -522.3768
      XYYY      58.5938   YYYY    -683.3945   XXXZ       2.3732
      XXYZ      -2.9149   XYYZ       0.9422   YYYZ      21.3492
      XXZZ    -441.0816   XYZZ      22.1303   YYZZ    -171.3913
      XZZZ       1.5969   YZZZ      21.1899   ZZZZ    -284.3456
 -----------------------------------------------------------------
Archival summary:
1\1\garfield\OPT\ProcedureUnspecified\BasisUnspecified\2r133\taweetha\WedOct1007:08:492018WedOct1007:08:492018\0\\#,OPT,ProcedureUnspecified,BasisUnspecified,\\0,1\I\C,1,2.18456\C,2,1.49999,1,115.491\H,3,1.08076,2,115.988,1,2.32787,0\C,2,1.50497,1,119.265,3,68.7915,0\H,5,1.08358,2,115.459,1,146.852,0\H,5,1.08375,2,119.676,1,2.83621,0\Br,2,1.93291,1,112.764,3,-146.222,0\I,3,2.15796,2,125.299,1,-137.682,0\\\@

 Total job time:  166.20s(wall), 637.03s(cpu) 
 Wed Oct 10 07:08:49 2018

        *************************************************************
        *                                                           *
        *  Thank you very much for using Q-Chem.  Have a nice day.  *
        *                                                           *
        *************************************************************


 
User input: 2 of 2 
 
Q-Chem Developer Version!
                  Welcome to Q-Chem
     A Quantum Leap Into The Future Of Chemistry


 Q-Chem 5.1, Q-Chem, Inc., Pleasanton, CA (2018)

 Yihan Shao,  Zhengting Gan,  E. Epifanovsky,  A. T. B. Gilbert,  M. Wormit,  
 J. Kussmann,  A. W. Lange,  A. Behn,  Jia Deng,  Xintian Feng,  D. Ghosh,  
 M. Goldey,  P. R. Horn,  L. D. Jacobson,  I. Kaliman,  T. Kus,  A. Landau,  
 Jie Liu,  E. I. Proynov,  R. M. Richard,  R. P. Steele,  E. J. Sundstrom,  
 H. L. Woodcock III,  P. M. Zimmerman,  D. Zuev,  B. Albrecht,  E. Alguire,  
 S. A. Baeppler,  D. Barton,  Z. Benda,  Y. A. Bernard,  E. J. Berquist,  
 K. B. Bravaya,  H. Burton,  D. Casanova,  Chun-Min Chang,  Yunqing Chen,  
 A. Chien,  K. D. Closser,  M. P. Coons,  S. Coriani,  S. Dasgupta,  
 A. L. Dempwolff,  M. Diedenhofen,  Hainam Do,  R. G. Edgar,  Po-Tung Fang,  
 S. Faraji,  S. Fatehi,  Qingguo Feng,  K. D. Fenk,  J. Fosso-Tande,  
 Qinghui Ge,  A. Ghysels,  G. Gidofalvi,  J. Gomes,  J. Gonthier,  A. Gunina,  
 D. Hait,  M. W. D. Hanson-Heine,  P. H. P. Harbach,  A. W. Hauser,  
 J. E. Herr,  E. G. Hohenstein,  Z. C. Holden,  Kerwin Hui,  B. C. Huynh,  
 T.-C. Jagau,  Hyunjun Ji,  B. Kaduk,  K. Khistyaev,  Jaehoon Kim,  
 P. Klunzinger,  K. Koh,  D. Kosenkov,  L. Koulias,  T. Kowalczyk,  
 C. M. Krauter,  A. Kunitsa,  Ka Un Lao,  A. Laurent,  K. V. Lawler,  
 Joonho Lee,  D. Lefrancois,  S. Lehtola,  D. S. Levine,  Yi-Pei Li,  
 You-Sheng Lin,  Fenglai Liu,  E. Livshits,  A. Luenser,  P. Manohar,  
 E. Mansoor,  S. F. Manzer,  Shan-Ping Mao,  Yuezhi Mao,  N. Mardirossian,  
 A. V. Marenich,  T. Markovich,  L. A. Martinez-Martinez,  S. A. Maurer,  
 N. J. Mayhall,  S. C. McKenzie,  J.-M. Mewes,  A. F. Morrison,  
 J. W. Mullinax,  K. Nanda,  T. S. Nguyen-Beck,  R. Olivares-Amaya,  
 J. A. Parkhill,  T. M. Perrine,  F. Plasser,  P. Pokhilko,  S. Prager,  
 A. Prociuk,  E. Ramos,  D. R. Rehn,  F. Rob,  M. Schneider,  N. Sergueev,  
 S. M. Sharada,  S. Sharma,  D. W. Small,  T. Stauch,  T. Stein,  
 Yu-Chuan Su,  A. J. W. Thom,  A. Tkatchenko,  T. Tsuchimochi,  N. M. Tubman,  
 L. Vogt,  M. L. Vidal,  O. Vydrov,  M. A. Watson,  J. Wenzel,  
 M. de Wergifosse,  T. A. Wesolowski,  A. White,  J. Witte,  A. Yamada,  
 Jun Yang,  K. Yao,  S. Yeganeh,  S. R. Yost,  Zhi-Qiang You,  A. Zech,  
 Igor Ying Zhang,  Xing Zhang,  Yan Zhao,  Ying Zhu,  B. R. Brooks,  
 G. K. L. Chan,  C. J. Cramer,  M. S. Gordon,  W. J. Hehre,  A. Klamt,  
 M. W. Schmidt,  C. D. Sherrill,  D. G. Truhlar,  A. Aspuru-Guzik,  R. Baer,  
 A. T. Bell,  N. A. Besley,  Jeng-Da Chai,  A. E. DePrince, III,  
 R. A. DiStasio Jr.,  A. Dreuw,  B. D. Dunietz,  T. R. Furlani,  
 Chao-Ping Hsu,  Yousung Jung,  Jing Kong,  D. S. Lambrecht,  WanZhen Liang,  
 C. Ochsenfeld,  V. A. Rassolov,  L. V. Slipchenko,  J. E. Subotnik,  
 T. Van Voorhis,  J. M. Herbert,  A. I. Krylov,  P. M. W. Gill,  M. Head-Gordon

 Contributors to earlier versions of Q-Chem not listed above: 
 R. D. Adamson,  B. Austin,  J. Baker,  G. J. O. Beran,  K. Brandhorst,  
 S. T. Brown,  E. F. C. Byrd,  A. K. Chakraborty,  C.-L. Cheng,  
 Siu Hung Chien,  D. M. Chipman,  D. L. Crittenden,  H. Dachsel,  
 R. J. Doerksen,  A. D. Dutoi,  L. Fusti-Molnar,  W. A. Goddard III,  
 A. Golubeva-Zadorozhnaya,  S. R. Gwaltney,  G. Hawkins,  A. Heyden,  
 S. Hirata,  G. Kedziora,  F. J. Keil,  C. Kelley,  Jihan Kim,  R. A. King,  
 R. Z. Khaliullin,  P. P. Korambath,  W. Kurlancheek,  A. M. Lee,  M. S. Lee,  
 S. V. Levchenko,  Ching Yeh Lin,  D. Liotard,  R. C. Lochan,  I. Lotan,  
 P. E. Maslen,  N. Nair,  D. P. O'Neill,  D. Neuhauser,  E. Neuscamman,  
 C. M. Oana,  R. Olson,  B. Peters,  R. Peverati,  P. A. Pieniazek,  
 Y. M. Rhee,  J. Ritchie,  M. A. Rohrdanz,  E. Rosta,  N. J. Russ,  
 H. F. Schaefer III,  N. E. Schultz,  N. Shenvi,  A. C. Simmonett,  A. Sodt,  
 D. Stuck,  K. S. Thanthiriwatte,  V. Vanovschi,  Tao Wang,  A. Warshel,  
 C. F. Williams,  Q. Wu,  X. Xu,  W. Zhang

 Please cite Q-Chem as follows:
 Y. Shao et al., Mol. Phys. 113, 184-215 (2015)
 DOI: 10.1080/00268976.2014.952696

 Q-Chem 5.1.1 for Intel X86 EM64T Linux

 Parts of Q-Chem use Armadillo 8.300.2 (Tropical Shenanigans).
 http://arma.sourceforge.net/

 Q-Chem begins on Wed Oct 10 07:08:49 2018  

Host: 
0

     Scratch files written to /scratch/taweetham/qchem27491//
The previous job contains 0 fragments, simply inherited here
Input Ideriv = 2
Curr. Ideriv = -1
Max.  Ideriv = 2

Checking the input file for inconsistencies... 	...done.

--------------------------------------------------------------
User input:
--------------------------------------------------------------

$molecule
read
$end

$rem
   job_type 	frequency
   basis 	6-311++g**
   method	b3lyp	
$end


--------------------------------------------------------------
 ----------------------------------------------------------------
             Standard Nuclear Orientation (Angstroms)
    I     Atom           X                Y                Z
 ----------------------------------------------------------------
    1      C       0.0392286533    -0.3243320384    -1.7887663556
    2      C       0.5981336536    -0.8604420047    -0.4929605675
    3      C      -0.5306157517     0.1271949517    -0.4710637319
    4      H       0.3448466157    -1.8752033930    -0.2206795349
    5      I       2.6094122046    -0.4706727691     0.1850066485
    6      I      -2.4585442703    -0.6628529907     0.1856084514
    7      Br     -0.2591747859     1.9679535235     0.0524430395
    8      H       0.6209823501     0.4172787315    -2.3233030649
    9      H      -0.5311913083    -0.9981088487    -2.4173801451
 ----------------------------------------------------------------
 Molecular Point Group                 C1    NOp =  1
 Largest Abelian Subgroup              C1    NOp =  1
 Nuclear Repulsion Energy =  1458.4062761190 hartrees
 There are       81 alpha and       81 beta electrons
 Requested basis set is 6-311++G(d,p)
 There are 100 shells and 259 basis functions

 Total QAlloc Memory Limit   2000 MB
 Mega-Array Size       188 MB
 MEM_STATIC part       192 MB

                       Distance Matrix (Angstroms)
             C (  1)   C (  2)   C (  3)   H (  4)   I (  5)   I (  6)
   C (  2)  1.509603
   C (  3)  1.504972  1.499994
   H (  4)  2.226545  1.080755  2.199710
   I (  5)  3.243923  2.157962  3.263074  2.695467
   I (  6)  3.201815  3.137320  2.184560  3.081211  5.071599
   Br(  7)  2.955278  3.005373  1.932908  3.899909  3.767395  3.431633
   H (  8)  1.083584  2.232319  2.200254  3.122939  3.321736  4.116407
   H (  9)  1.083748  2.235558  2.248212  2.522346  4.112663  3.256169
             Br(  7)   H (  8)
   H (  8)  2.970427
   H (  9)  3.869308  1.827478

 A cutoff of  1.0D-11 yielded   3839 shell pairs
 There are     26954 function pairs (     30315 Cartesian)

 -------------------------------------------------------
 OpenMP Integral Computing Module                       
 Release: version 1.0, May 2013, Q-Chem Inc. Pittsburgh 
 -------------------------------------------------------
 Integral Job Info:
 Integral job number is                      11
 Integral operator is                         1
 short-range coefficients                     0
 long-range coefficients              100000000
 Omega coefficients                           0
 if combine SR and LR in K                    0
 Integral screening is                        0
 Integral computing path is                   2
 max size of driver memory is            800000
 size of driver memory is                593474
 size of scratch memory is             29623520
 max col of scratch BK array               1296
 max len of scratch array in speh3          155
 max len of scratch index in speh4           18
 max int batch size is                      520
 min int batch size is                       52
 fixed nKL is                                45
 max L of basis functions is                  2
 order of int derivative is                   0
 number of shells is                        100
 number of basis is                         275
 number of cartesian basis is               275
 number of contracted shell pairs          3839
 number of primitive shell pairs           7830
 maxK2 (contraction) of shell pair           36
 max number of K2 of shell pair               1
 max number of CS2 of shell pair            571
 max number of PS2 of shell pair            571
 mem total for path MDJ                  553196
 -------------------------------------------------------
 Smallest overlap matrix eigenvalue = 4.31E-05
 Guess from superposition of atomic densities
 Warning:  Energy on first SCF cycle will be non-variational
 SAD guess density has 162.000000 electrons

 -----------------------------------------------------------------------
  General SCF calculation program by
  Eric Jon Sundstrom, Paul Horn, Yuezhi Mao, Dmitri Zuev, Alec White,
  David Stuck, Shaama M.S., Shane Yost, Joonho Lee, David Small,
  Daniel Levine, Susi Lehtola, Hugh Burton, Evgeny Epifanovsky
 -----------------------------------------------------------------------
 Exchange:     0.2000 Hartree-Fock + 0.0800 Slater + 0.7200 B88
 Correlation:  0.1900 VWN1RPA + 0.8100 LYP
 Using SG-1 standard quadrature grid
 using 4 threads for integral computing
 -------------------------------------------------------
 OpenMP Integral computing Module                
 Release: version 2.0, May 2017, Q-Chem Inc. Pleasanton 
 -------------------------------------------------------
 -------------------------------------------------------
 OpenMP BLAS3 based DFT computing Module                
 Release: version 1.0, May 2013, Q-Chem Inc. Pittsburgh 
 -------------------------------------------------------
 A restricted SCF calculation will be
 performed using DIIS
 SCF converges when DIIS error is below 1.0e-08
 ---------------------------------------
  Cycle       Energy         DIIS error
 ---------------------------------------
    1  -16530.1125839290      3.32e-02  
    2  -16529.2388901829      2.75e-03  
    3  -16529.1849925701      3.60e-03  
    4  -16529.2839047425      7.47e-04  
    5  -16529.2885704547      3.05e-04  
    6  -16529.2892958824      9.05e-05  
    7  -16529.2893546676      3.09e-05  
    8  -16529.2893623699      5.95e-06  
    9  -16529.2893626638      1.02e-06  
   10  -16529.2893626732      2.28e-07  
   11  -16529.2893626734      6.60e-08  
   12  -16529.2893626737      1.43e-08  
   13  -16529.2893626736      5.36e-09  Convergence criterion met
 ---------------------------------------
 SCF time:   CPU 75.31s  wall 19.00s 
 SCF   energy in the final basis set =   -16529.2893626736
 Total energy in the final basis set =   -16529.2893626736

 --------------------------------------------------------------

                    Orbital Energies (a.u.)
 --------------------------------------------------------------

 Alpha MOs
 -- Occupied --
***************-482.846-176.313-176.308-165.717-165.715-165.715
*******-165.709-165.709 -62.499 -56.320 -56.316 -56.316 -35.809
-35.804 -31.303 -31.297 -31.296 -31.296 -31.291 -31.291 -22.953
-22.952 -22.952 -22.948 -22.947 -22.947 -22.946 -22.946 -22.942
-22.942 -10.302 -10.258 -10.224  -8.708  -6.540  -6.526  -6.526
 -6.359  -6.353  -4.771  -4.766  -4.756  -4.756  -4.751  -4.751
 -2.651  -2.647  -2.647  -2.635  -2.635  -2.037  -2.032  -2.032
 -2.031  -2.027  -2.027  -2.019  -2.019  -2.014  -2.014  -0.927
 -0.802  -0.693  -0.678  -0.618  -0.576  -0.503  -0.485  -0.406
 -0.393  -0.374  -0.361  -0.311  -0.296  -0.280  -0.275  -0.269
 -0.266
 -- Virtual --
 -0.086  -0.074  -0.023   0.002   0.019   0.022   0.030   0.052
  0.061   0.063   0.069   0.076   0.085   0.090   0.103   0.106
  0.117   0.119   0.128   0.138   0.150   0.156   0.166   0.187
  0.199   0.211   0.222   0.227   0.235   0.239   0.251   0.257
  0.271   0.290   0.373   0.376   0.384   0.402   0.405   0.423
  0.432   0.438   0.447   0.451   0.454   0.459   0.483   0.500
  0.521   0.542   0.552   0.563   0.579   0.593   0.602   0.623
  0.644   0.647   0.656   0.670   0.682   0.696   0.745   0.778
  0.782   0.824   0.893   0.915   0.959   1.059   1.206   1.235
  1.310   1.318   1.339   1.351   1.364   1.381   1.434   1.452
  1.490   1.519   1.531   1.577   1.626   1.684   1.712   1.784
  1.786   1.853   1.883   1.962   1.996   2.042   2.063   2.130
  2.154   2.185   2.203   2.247   2.464   2.522   2.575   2.679
  2.686   2.774   2.810   2.818   2.927   3.038   3.223   3.433
  3.682   3.769   3.972   3.973   3.983   3.987   4.009   4.028
  4.053   4.085   4.088   4.110   4.128   4.209   4.245   4.246
  4.280   4.393   4.422   4.447   6.022   6.027   6.043   6.048
  6.065   6.117   6.656   7.568   7.596   7.682  23.571  23.762
 23.854  27.852  27.885  28.358  28.363  28.374  28.376  28.380
 28.398  28.538  28.541  28.546  28.550  28.569  28.582  28.603
 28.609  28.683  28.701  47.924 127.897 127.902 127.911 127.914
127.928 127.952 151.651 151.679 289.762 289.788 289.9031020.720
*******1901.842
 --------------------------------------------------------------

          Ground-State Mulliken Net Atomic Charges

     Atom                 Charge (a.u.)
  ----------------------------------------
      1 C                    -0.446274
      2 C                    -0.307528
      3 C                     0.053159
      4 H                     0.211954
      5 I                     0.078763
      6 I                     0.085298
      7 Br                   -0.026813
      8 H                     0.177332
      9 H                     0.174110
  ----------------------------------------
  Sum of atomic charges =     0.000000

 -----------------------------------------------------------------
                    Cartesian Multipole Moments
 -----------------------------------------------------------------
    Charge (ESU x 10^10)
                 0.0000
    Dipole Moment (Debye)
         X      -0.0953      Y      -0.9181      Z      -1.3741
       Tot       1.6553
    Quadrupole Moments (Debye-Ang)
        XX     -94.1012     XY       2.3937     YY     -92.5622
        XZ      -0.0383     YZ       0.8534     ZZ     -91.6108
    Octopole Moments (Debye-Ang^2)
       XXX      -0.7456    XXY       1.3133    XYY      -2.1058
       YYY      15.0515    XXZ      17.1055    XYZ       0.0262
       YYZ       8.1159    XZZ      -0.4606    YZZ       2.6882
       ZZZ       9.7852
    Hexadecapole Moments (Debye-Ang^3)
      XXXX   -2217.9788   XXXY      40.7398   XXYY    -517.3088
      XYYY       9.7736   YYYY    -673.2219   XXXZ       5.2576
      XXYZ      -9.8921   XYYZ      -1.6251   YYYZ       3.9200
      XXZZ    -444.7382   XYZZ       6.8288   YYZZ    -168.3556
      XZZZ       0.8433   YZZZ      -3.3810   ZZZZ    -280.9796
 -----------------------------------------------------------------
 Calculating MO derivatives via CPSCF
 D1JvT checksum  = 961740 57203.9943364301
 D1KAT checksum  = 2442852 2090.2405870644
   1         3          27      0.112918    0.023092
   2         3          27      0.015241    0.003359
   3         3          27      0.001994    0.000603
   4         5          25      0.000186    0.000063
   5        27           3      0.000012    0.000007
   6        30           0      0.000000    0.000000    Roots Converged
 Time for AOints: 51.8 s (CPU) 13.0 s (wall)
 ------------------------------------------------------------------------------
                     AOints        : Timing summary (seconds)
 ------------------------------------------------------------------------------
     job step          cpu (% of tot)      sys (% of tot)     wall (% of tot)
 ------------------------------------------------------------------------------
  cpscf_lag         0.2081E+03 (31.6)   0.1400E-04 (17.3)   0.5317E+02 (30.9)
  iterzp            0.3986E+03 (60.5)   0.6500E-04 (80.2)   0.1050E+03 (61.1)
  make_fx           0.0000E+00 ( 0.0)   0.0000E+00 ( 0.0)   0.0000E+00 ( 0.0)
  AOints            0.5183E+02 ( 7.9)   0.2000E-05 ( 2.5)   0.1305E+02 ( 7.6)
 ------------------------------------------------------------------------------
   Grand Totals     0.6593E+03          0.8100E-04          0.1719E+03
 ------------------------------------------------------------------------------
 Calculating analytic Hessian of the SCF energy
 Polarizability Matrix (a.u.)
            1           2           3
    1-152.5807305  -5.3071666  -0.2201076
    2  -5.3071666-107.6978625  -1.9202863
    3  -0.2201076  -1.9202863 -92.5847008

 Direct stationary perturbation theory relativistic correction:

 rels  =     210.719179354908
 relv  =    -702.791364987352
 rel2e =      95.547178531589
 E_rel =    -396.525007100856

 Hessian of the SCF Energy
            1           2           3           4           5           6
    1   0.3787470   0.2155871   0.0082892  -0.0549342   0.0017046  -0.0444333
    2   0.2155871   0.4783598  -0.0012650  -0.0008880  -0.0705158   0.0352170
    3   0.0082892  -0.0012650   0.5993818  -0.0720519   0.0769949  -0.1624439
    4  -0.0549342  -0.0008880  -0.0720519   0.3203509   0.0039247   0.0538785
    5   0.0017046  -0.0705158   0.0769949   0.0039247   0.5543545  -0.1300380
    6  -0.0444333   0.0352170  -0.1624439   0.0538785  -0.1300380   0.2724369
    7  -0.0509723  -0.0020955   0.0767895  -0.1389953   0.0838150  -0.0134884
    8  -0.0027307  -0.0547619  -0.0616272   0.0776927  -0.1231006   0.0149108
    9   0.0441780  -0.0339694  -0.1747828   0.0104421  -0.0106253  -0.0082960
   10  -0.0009186   0.0024544  -0.0030238  -0.0508448  -0.0780805   0.0217025
   11   0.0030828   0.0014468  -0.0010488  -0.0655100  -0.3127950   0.0748915
   12   0.0093782   0.0284289  -0.0070984   0.0170101   0.0705091  -0.0553646
   13  -0.0101961   0.0031353  -0.0034848  -0.0633798  -0.0215535  -0.0163940
   14   0.0011764  -0.0006706   0.0003883  -0.0171397  -0.0318151  -0.0036200
   15  -0.0167258  -0.0051997  -0.0014982  -0.0168871  -0.0055111  -0.0205736
   16  -0.0109650   0.0017412   0.0030917  -0.0186241  -0.0044110   0.0125655
   17  -0.0029012   0.0002327  -0.0011718   0.0036497   0.0016970   0.0003644
   18   0.0150726   0.0066580  -0.0018078   0.0012398  -0.0037390  -0.0009123
   19  -0.0002232   0.0004730   0.0022440   0.0032242   0.0095968   0.0021331
   20   0.0019129  -0.0133804  -0.0051482  -0.0035604  -0.0189295  -0.0072700
   21  -0.0036553  -0.0212782  -0.0041569   0.0036964   0.0020395  -0.0008347
   22  -0.1253778  -0.1167455   0.0762616   0.0113287   0.0176415  -0.0100876
   23  -0.1156961  -0.1808501   0.0966716  -0.0077977  -0.0122235   0.0058770
   24   0.0726901   0.0944456  -0.1110858   0.0088731   0.0092388  -0.0096984
   25  -0.1251600  -0.1036621  -0.0881154  -0.0081256  -0.0126376  -0.0058762
   26  -0.1021360  -0.1598604  -0.1037938   0.0096287   0.0133280   0.0096673
   27  -0.0847936  -0.1030373  -0.1365080  -0.0062009  -0.0088689  -0.0143135
            7           8           9          10          11          12
    1  -0.0509723  -0.0027307   0.0441780  -0.0009186   0.0030828   0.0093782
    2  -0.0020955  -0.0547619  -0.0339694   0.0024544   0.0014468   0.0284289
    3   0.0767895  -0.0616272  -0.1747828  -0.0030238  -0.0010488  -0.0070984
    4  -0.1389953   0.0776927   0.0104421  -0.0508448  -0.0655100   0.0170101
    5   0.0838150  -0.1231006  -0.0106253  -0.0780805  -0.3127950   0.0705091
    6  -0.0134884   0.0149108  -0.0082960   0.0217025   0.0748915  -0.0553646
    7   0.2777776  -0.0635015  -0.0652654   0.0019657  -0.0042061  -0.0040754
    8  -0.0635015   0.3154463   0.0674137   0.0196486  -0.0140531  -0.0113224
    9  -0.0652654   0.0674137   0.2591855  -0.0039546   0.0053520   0.0006642
   10   0.0019657   0.0196486  -0.0039546   0.0664121   0.0659481  -0.0130699
   11  -0.0042061  -0.0140531   0.0053520   0.0659481   0.3236309  -0.0787484
   12  -0.0040754  -0.0113224   0.0006642  -0.0130699  -0.0787484   0.0608563
   13  -0.0161489  -0.0036486  -0.0098000  -0.0151586   0.0009098  -0.0065313
   14   0.0057552   0.0014100   0.0031865  -0.0143319   0.0011280  -0.0062193
   15   0.0000751   0.0040023  -0.0021434  -0.0012565  -0.0000531   0.0004197
   16  -0.0475288  -0.0095288   0.0122320  -0.0010364  -0.0012437  -0.0016712
   17  -0.0142708  -0.0182614   0.0070728   0.0019503   0.0005593  -0.0000800
   18   0.0087762   0.0044450  -0.0176230   0.0006007  -0.0000875   0.0008261
   19  -0.0253628  -0.0188750  -0.0066187  -0.0009800   0.0009320   0.0015777
   20  -0.0069635  -0.1086974  -0.0273970   0.0016636  -0.0011467  -0.0036371
   21  -0.0017601  -0.0224647  -0.0304244  -0.0010167   0.0005989   0.0002019
   22  -0.0106629  -0.0118663   0.0090671  -0.0006714   0.0001032  -0.0046530
   23   0.0093120   0.0103443  -0.0092451   0.0005372   0.0006424   0.0028852
   24   0.0077268   0.0115714  -0.0137618   0.0007621  -0.0011765  -0.0022303
   25   0.0099277   0.0128097   0.0097195   0.0012320  -0.0000161   0.0020349
   26  -0.0078448  -0.0083261  -0.0017883   0.0002102   0.0005874  -0.0018159
   27  -0.0087782  -0.0069288  -0.0128184  -0.0007438   0.0002718   0.0017251
           13          14          15          16          17          18
    1  -0.0101961   0.0011764  -0.0167258  -0.0109650  -0.0029012   0.0150726
    2   0.0031353  -0.0006706  -0.0051997   0.0017412   0.0002327   0.0066580
    3  -0.0034848   0.0003883  -0.0014982   0.0030917  -0.0011718  -0.0018078
    4  -0.0633798  -0.0171397  -0.0168871  -0.0186241   0.0036497   0.0012398
    5  -0.0215535  -0.0318151  -0.0055111  -0.0044110   0.0016970  -0.0037390
    6  -0.0163940  -0.0036200  -0.0205736   0.0125655   0.0003644  -0.0009123
    7  -0.0161489   0.0057552   0.0000751  -0.0475288  -0.0142708   0.0087762
    8  -0.0036486   0.0014100   0.0040023  -0.0095288  -0.0182614   0.0044450
    9  -0.0098000   0.0031865  -0.0021434   0.0122320   0.0070728  -0.0176230
   10  -0.0151586  -0.0143319  -0.0012565  -0.0010364   0.0019503   0.0006007
   11   0.0009098   0.0011280  -0.0000531  -0.0012437   0.0005593  -0.0000875
   12  -0.0065313  -0.0062193   0.0004197  -0.0016712  -0.0000800   0.0008261
   13   0.1077141   0.0200388   0.0348094  -0.0018233   0.0006855  -0.0002208
   14   0.0200388   0.0295558   0.0055842  -0.0001333   0.0001383   0.0002629
   15   0.0348094   0.0055842   0.0217870   0.0006487  -0.0002949   0.0001850
   16  -0.0018233  -0.0001333   0.0006487   0.0874758   0.0261983  -0.0259605
   17   0.0006855   0.0001383  -0.0002949   0.0261983   0.0294924  -0.0075650
   18  -0.0002208   0.0002629   0.0001850  -0.0259605  -0.0075650   0.0159935
   19  -0.0015024   0.0043175  -0.0001812  -0.0077228  -0.0160964  -0.0010928
   20   0.0005864  -0.0007646   0.0010753  -0.0121907  -0.0147146   0.0002744
   21   0.0005990   0.0002038   0.0011424   0.0000876   0.0019277   0.0025893
   22   0.0015918   0.0001299   0.0015739  -0.0014646  -0.0000308   0.0024565
   23  -0.0013149   0.0008565  -0.0016291   0.0013154   0.0003567  -0.0019377
   24  -0.0002889   0.0004243   0.0009599  -0.0011009   0.0000435  -0.0002685
   25  -0.0010967   0.0001870  -0.0020566   0.0016891   0.0008153  -0.0008717
   26   0.0011611   0.0001616   0.0020261  -0.0017474   0.0004995   0.0016886
   27   0.0013112  -0.0002106  -0.0002790   0.0001071  -0.0002966   0.0010176
           19          20          21          22          23          24
    1  -0.0002232   0.0019129  -0.0036553  -0.1253778  -0.1156961   0.0726901
    2   0.0004730  -0.0133804  -0.0212782  -0.1167455  -0.1808501   0.0944456
    3   0.0022440  -0.0051482  -0.0041569   0.0762616   0.0966716  -0.1110858
    4   0.0032242  -0.0035604   0.0036964   0.0113287  -0.0077977   0.0088731
    5   0.0095968  -0.0189295   0.0020395   0.0176415  -0.0122235   0.0092388
    6   0.0021331  -0.0072700  -0.0008347  -0.0100876   0.0058770  -0.0096984
    7  -0.0253628  -0.0069635  -0.0017601  -0.0106629   0.0093120   0.0077268
    8  -0.0188750  -0.1086974  -0.0224647  -0.0118663   0.0103443   0.0115714
    9  -0.0066187  -0.0273970  -0.0304244   0.0090671  -0.0092451  -0.0137618
   10  -0.0009800   0.0016636  -0.0010167  -0.0006714   0.0005372   0.0007621
   11   0.0009320  -0.0011467   0.0005989   0.0001032   0.0006424  -0.0011765
   12   0.0015777  -0.0036371   0.0002019  -0.0046530   0.0028852  -0.0022303
   13  -0.0015024   0.0005864   0.0005990   0.0015918  -0.0013149  -0.0002889
   14   0.0043175  -0.0007646   0.0002038   0.0001299   0.0008565   0.0004243
   15  -0.0001812   0.0010753   0.0011424   0.0015739  -0.0016291   0.0009599
   16  -0.0077228  -0.0121907   0.0000876  -0.0014646   0.0013154  -0.0011009
   17  -0.0160964  -0.0147146   0.0019277  -0.0000308   0.0003567   0.0000435
   18  -0.0010928   0.0002744   0.0025893   0.0024565  -0.0019377  -0.0002685
   19   0.0312495   0.0184732   0.0019458   0.0011879   0.0007258   0.0004897
   20   0.0184732   0.1582017   0.0417197  -0.0017288   0.0009158  -0.0003010
   21   0.0019458   0.0417197   0.0307263  -0.0026268  -0.0000531   0.0011377
   22   0.0011879  -0.0017288  -0.0026268   0.1295580   0.1204974  -0.0797689
   23   0.0007258   0.0009158  -0.0000531   0.1204974   0.1888843  -0.1020405
   24   0.0004897  -0.0003010   0.0011377  -0.0797689  -0.1020405   0.1231338
   25   0.0001296   0.0018074   0.0027301  -0.0054899  -0.0075791  -0.0093831
   26   0.0004531  -0.0014843  -0.0026935  -0.0080005  -0.0089264  -0.0122054
   27  -0.0004975   0.0006838  -0.0003815   0.0077773   0.0094717   0.0118133
           25          26          27
    1  -0.1251600  -0.1021360  -0.0847936
    2  -0.1036621  -0.1598604  -0.1030373
    3  -0.0881154  -0.1037938  -0.1365080
    4  -0.0081256   0.0096287  -0.0062009
    5  -0.0126376   0.0133280  -0.0088689
    6  -0.0058762   0.0096673  -0.0143135
    7   0.0099277  -0.0078448  -0.0087782
    8   0.0128097  -0.0083261  -0.0069288
    9   0.0097195  -0.0017883  -0.0128184
   10   0.0012320   0.0002102  -0.0007438
   11  -0.0000161   0.0005874   0.0002718
   12   0.0020349  -0.0018159   0.0017251
   13  -0.0010967   0.0011611   0.0013112
   14   0.0001870   0.0001616  -0.0002106
   15  -0.0020566   0.0020261  -0.0002790
   16   0.0016891  -0.0017474   0.0001071
   17   0.0008153   0.0004995  -0.0002966
   18  -0.0008717   0.0016886   0.0010176
   19   0.0001296   0.0004531  -0.0004975
   20   0.0018074  -0.0014843   0.0006838
   21   0.0027301  -0.0026935  -0.0003815
   22  -0.0054899  -0.0080005   0.0077773
   23  -0.0075791  -0.0089264   0.0094717
   24  -0.0093831  -0.0122054   0.0118133
   25   0.1268939   0.1082755   0.0918184
   26   0.1082755   0.1640208   0.1089149
   27   0.0918184   0.1089149   0.1497444
 Gradient time:  CPU 865.06 s  wall 226.54 s
 **********************************************************************
 **                                                                  **
 **                       VIBRATIONAL ANALYSIS                       **
 **                       --------------------                       **
 **                                                                  **
 **        VIBRATIONAL FREQUENCIES (CM**-1) AND NORMAL MODES         **
 **     FORCE CONSTANTS (mDYN/ANGSTROM) AND REDUCED MASSES (AMU)     **
 **                  INFRARED INTENSITIES (KM/MOL)                   **
 **                                                                  **
 **********************************************************************


 Mode:                 1                      2                      3
 Frequency:        81.05                  90.80                 141.02
 Force Cnst:      0.0512                 0.2091                 0.3004
 Red. Mass:      13.2345                43.0401                25.6363
 IR Active:          YES                    YES                    YES
 IR Intens:        0.261                  0.037                  0.066
 Raman Active:       YES                    YES                    YES
               X      Y      Z        X      Y      Z        X      Y      Z
 C          0.034 -0.245  0.268   -0.066 -0.290 -0.044   -0.131  0.043  0.259
 C          0.025 -0.074  0.340   -0.004 -0.226 -0.039   -0.146  0.107  0.291
 C          0.010 -0.069  0.190   -0.004 -0.254 -0.030   -0.053  0.221  0.226
 H          0.059 -0.037  0.509    0.120 -0.247 -0.003   -0.208  0.161  0.428
 I          0.188  0.013 -0.055   -0.132  0.273 -0.021   -0.047 -0.010 -0.026
 I         -0.153  0.044 -0.054   -0.127  0.039 -0.020   -0.095 -0.217 -0.030
 Br        -0.069 -0.024  0.042    0.430 -0.374  0.084    0.284  0.306 -0.040
 H          0.079 -0.343  0.181   -0.111 -0.328 -0.144   -0.033 -0.088  0.185
 H          0.021 -0.304  0.342   -0.104 -0.347  0.052   -0.229  0.068  0.325
 TransDip   0.004 -0.010  0.013   -0.002 -0.005  0.002   -0.002  0.002  0.008

 Mode:                 4                      5                      6
 Frequency:       167.12                 311.29                 333.53
 Force Cnst:      0.1270                 0.1970                 0.3251
 Red. Mass:       7.7159                 3.4504                 4.9603
 IR Active:          YES                    YES                    YES
 IR Intens:        0.834                  3.308                  2.486
 Raman Active:       YES                    YES                    YES
               X      Y      Z        X      Y      Z        X      Y      Z
 C          0.018 -0.282  0.193    0.389  0.081  0.033   -0.081  0.314  0.237
 C         -0.072 -0.131  0.285    0.083 -0.037  0.086    0.009  0.039  0.085
 C          0.037 -0.012  0.102    0.103 -0.007 -0.042   -0.047 -0.042  0.319
 H         -0.134 -0.050  0.522    0.017 -0.047 -0.011    0.052 -0.037 -0.155
 I         -0.098  0.005 -0.046   -0.034 -0.001 -0.024   -0.011 -0.001 -0.007
 I          0.124  0.030 -0.047   -0.028 -0.006  0.022    0.025  0.012 -0.016
 Br        -0.039  0.018  0.049   -0.002  0.002 -0.008   -0.002 -0.076 -0.064
 H          0.192 -0.486  0.101    0.568  0.135  0.300   -0.184  0.530  0.433
 H         -0.094 -0.266  0.279    0.543  0.187 -0.218   -0.020  0.421  0.072
 TransDip  -0.002 -0.015  0.025    0.058 -0.004 -0.005   -0.046  0.019  0.008

 Mode:                 7                      8                      9
 Frequency:       414.78                 517.29                 608.97
 Force Cnst:      0.6740                 0.5208                 0.6880
 Red. Mass:       6.6495                 3.3036                 3.1486
 IR Active:          YES                    YES                    YES
 IR Intens:        2.871                 19.198                 47.451
 Raman Active:       YES                    YES                    YES
               X      Y      Z        X      Y      Z        X      Y      Z
 C          0.053  0.053 -0.022    0.008 -0.043  0.018   -0.057  0.072 -0.019
 C         -0.277  0.324  0.249    0.281  0.294  0.030   -0.050 -0.091 -0.010
 C         -0.261  0.272 -0.235    0.130  0.072  0.041    0.309  0.258  0.011
 H         -0.335  0.388  0.411    0.283  0.297  0.030   -0.246  0.035  0.265
 I          0.020 -0.006 -0.001   -0.028 -0.014 -0.008    0.003  0.004  0.004
 I          0.018 -0.003  0.004   -0.009 -0.001 -0.001   -0.010 -0.005  0.004
 Br         0.011 -0.089 -0.008   -0.004 -0.023 -0.001   -0.012 -0.035 -0.012
 H          0.220 -0.031  0.042   -0.357 -0.051 -0.390    0.323 -0.316 -0.150
 H          0.232 -0.042 -0.079    0.038 -0.431  0.409   -0.552  0.376  0.109
 TransDip  -0.039  0.030  0.023    0.137  0.027  0.013    0.116  0.188  0.006

 Mode:                10                     11                     12
 Frequency:       877.82                 914.32                 932.52
 Force Cnst:      1.5547                 1.4382                 1.1833
 Red. Mass:       3.4244                 2.9200                 2.3095
 IR Active:          YES                    YES                    YES
 IR Intens:       10.999                  3.714                  2.593
 Raman Active:       YES                    YES                    YES
               X      Y      Z        X      Y      Z        X      Y      Z
 C         -0.188  0.094 -0.084    0.005 -0.121 -0.194    0.044  0.109 -0.138
 C          0.142 -0.008  0.240   -0.122  0.159 -0.051   -0.162  0.002  0.176
 C          0.097 -0.185 -0.215    0.116 -0.088  0.240    0.114 -0.118  0.033
 H          0.122  0.084  0.566   -0.177  0.311  0.446   -0.087 -0.202 -0.491
 I         -0.004 -0.002 -0.001    0.000 -0.000  0.001    0.002  0.001 -0.001
 I         -0.001  0.001  0.001   -0.001  0.000 -0.001    0.001 -0.000  0.000
 Br         0.002  0.009  0.004   -0.000  0.000 -0.001   -0.001  0.005 -0.000
 H         -0.051  0.251  0.272    0.097  0.169  0.307   -0.234  0.020 -0.560
 H         -0.139  0.349 -0.398    0.182  0.080 -0.572    0.033 -0.326  0.341
 TransDip   0.084 -0.059  0.029   -0.051  0.004  0.035    0.033 -0.004 -0.040

 Mode:                13                     14                     15
 Frequency:      1027.52                1082.62                1130.18
 Force Cnst:      0.8001                 0.8868                 0.9779
 Red. Mass:       1.2863                 1.2841                 1.2995
 IR Active:          YES                    YES                    YES
 IR Intens:       44.136                  6.813                 10.304
 Raman Active:       YES                    YES                    YES
               X      Y      Z        X      Y      Z        X      Y      Z
 C          0.029  0.040 -0.040   -0.132  0.080  0.008    0.052  0.095 -0.004
 C          0.010  0.067 -0.002    0.013 -0.009 -0.018    0.027 -0.057 -0.064
 C         -0.081 -0.089  0.045    0.024  0.001  0.013   -0.050 -0.063  0.014
 H          0.380 -0.003  0.062   -0.003 -0.010 -0.040   -0.479  0.262  0.678
 I         -0.001 -0.002  0.000    0.000  0.000  0.000    0.001  0.001 -0.000
 I          0.000  0.001  0.000    0.000  0.000 -0.000    0.000  0.000  0.000
 Br         0.001  0.002 -0.001   -0.000 -0.000 -0.000    0.001  0.001  0.000
 H          0.537 -0.472 -0.200    0.500 -0.373  0.068   -0.100 -0.012 -0.322
 H         -0.432  0.269  0.129    0.600 -0.463 -0.071    0.039 -0.153  0.276
 TransDip  -0.098 -0.178  0.062    0.068 -0.046 -0.016   -0.079 -0.054  0.038

 Mode:                16                     17                     18
 Frequency:      1231.85                1266.65                1466.28
 Force Cnst:      1.2918                 2.5535                 1.4693
 Red. Mass:       1.4449                 2.7013                 1.1599
 IR Active:          YES                    YES                    YES
 IR Intens:       22.685                 14.860                 12.911
 Raman Active:       YES                    YES                    YES
               X      Y      Z        X      Y      Z        X      Y      Z
 C          0.013  0.031 -0.093   -0.017 -0.024 -0.172    0.001  0.003 -0.108
 C         -0.007 -0.098  0.030    0.210 -0.083  0.142    0.024 -0.020  0.007
 C         -0.050  0.113  0.063   -0.150  0.113  0.130   -0.022  0.023  0.006
 H          0.761 -0.185  0.431   -0.672 -0.034 -0.387   -0.011 -0.015  0.004
 I         -0.002 -0.001 -0.000    0.000  0.001 -0.000   -0.000  0.000  0.000
 I          0.000  0.000 -0.000    0.001  0.000 -0.000   -0.000 -0.000 -0.000
 Br        -0.001 -0.003 -0.001    0.000 -0.003 -0.001    0.000 -0.000 -0.000
 H         -0.196  0.138 -0.196    0.088 -0.128 -0.229    0.242  0.300  0.592
 H          0.196 -0.122 -0.108   -0.041  0.153 -0.376   -0.269 -0.348  0.542
 TransDip  -0.135  0.061 -0.035    0.106  0.038  0.049   -0.010 -0.002  0.115

 Mode:                19                     20                     21
 Frequency:      3127.67                3200.11                3215.81
 Force Cnst:      6.0742                 6.5878                 6.7939
 Red. Mass:       1.0539                 1.0918                 1.1150
 IR Active:          YES                    YES                    YES
 IR Intens:        0.748                  2.672                  1.294
 Raman Active:       YES                    YES                    YES
               X      Y      Z        X      Y      Z        X      Y      Z
 C          0.001 -0.002  0.065    0.018  0.022 -0.001   -0.060 -0.074 -0.004
 C         -0.002  0.001 -0.001   -0.017 -0.078  0.022   -0.005 -0.023  0.006
 C          0.002 -0.001 -0.001   -0.001  0.001  0.001   -0.001  0.000  0.001
 H         -0.001  0.008 -0.004    0.216  0.899 -0.243    0.064  0.271 -0.077
 I         -0.000  0.000 -0.000    0.000  0.000 -0.000    0.000  0.000  0.000
 I          0.000 -0.000 -0.000   -0.000  0.000  0.000    0.000  0.000 -0.000
 Br         0.000 -0.000 -0.000   -0.000  0.000 -0.000    0.000  0.000  0.000
 H          0.375  0.478 -0.326   -0.115 -0.140  0.100    0.368  0.471 -0.341
 H         -0.385 -0.457 -0.404   -0.098 -0.119 -0.110    0.347  0.410  0.381
 TransDip   0.012  0.004  0.025   -0.024  0.046 -0.006    0.017  0.020 -0.025

 STANDARD THERMODYNAMIC QUANTITIES AT   298.15 K  AND     1.00 ATM

   This Molecule has  0 Imaginary Frequencies
   Zero point vibrational energy:       31.650 kcal/mol

   Atom    1 Element C  Has Mass   12.00000
   Atom    2 Element C  Has Mass   12.00000
   Atom    3 Element C  Has Mass   12.00000
   Atom    4 Element H  Has Mass    1.00783
   Atom    5 Element I  Has Mass  126.90440
   Atom    6 Element I  Has Mass  126.90440
   Atom    7 Element Br Has Mass   78.91830
   Atom    8 Element H  Has Mass    1.00783
   Atom    9 Element H  Has Mass    1.00783
   Molecular Mass:   371.750590 amu
   Principal axes and moments of inertia in amu*Bohr^2:
                             1           2           3
    Eigenvalues --     1672.50079  6101.87877  7319.11978
          X               1.00000    -0.00298    -0.00045
          Y               0.00299     0.99988     0.01521
          Z               0.00040    -0.01521     0.99988
   Rotational Symmetry Number is   1
   The Molecule is an Asymmetric Top
   Translational Enthalpy:        0.889 kcal/mol
   Rotational Enthalpy:           0.889 kcal/mol
   Vibrational Enthalpy:         34.485 kcal/mol
   gas constant (RT):             0.592 kcal/mol
   Translational Entropy:        43.632  cal/mol.K
   Rotational Entropy:           32.679  cal/mol.K
   Vibrational Entropy:          18.019  cal/mol.K

   Total Enthalpy:               36.854 kcal/mol
   Total Entropy:                94.330  cal/mol.K

 ======================================================================

 STANDARD THERMODYNAMIC QUANTITIES FOR ANHARMONIC VIBRATION -- TOSH

   Zero point vibrational energy: ************ kcal/mol

   Vibrational Enthalpy:       Infinity kcal/mol
   Vibrational Entropy:             NaN  cal/mol.K

   Total Enthalpy:             Infinity kcal/mol
   Total Entropy:                   NaN  cal/mol.K

 ======================================================================

 STANDARD THERMODYNAMIC QUANTITIES FOR ANHARMONIC VIBRATION -- VPT2

   Zero point vibrational energy: ************ kcal/mol

   Vibrational Enthalpy:       Infinity kcal/mol
   Vibrational Entropy:             NaN  cal/mol.K

   Total Enthalpy:             Infinity kcal/mol
   Total Entropy:                   NaN  cal/mol.K

 ======================================================================

Archival summary:
1\1\garfield\FREQ\ProcedureUnspecified\BasisUnspecified\2r133\taweetha\WedOct1007:12:552018WedOct1007:12:552018\0\\#,FREQ,ProcedureUnspecified,BasisUnspecified,\\0,1\I\C,1,2.18456\C,2,1.49999,1,115.491\H,3,1.08076,2,115.988,1,2.32787,0\C,2,1.50497,1,119.265,3,68.7915,0\H,5,1.08358,2,115.459,1,146.852,0\H,5,1.08375,2,119.676,1,2.83621,0\Br,2,1.93291,1,112.764,3,-146.222,0\I,3,2.15796,2,125.299,1,-137.682,0\\\@

 Total job time:  246.38s(wall), 940.65s(cpu) 
 Wed Oct 10 07:12:55 2018

        *************************************************************
        *                                                           *
        *  Thank you very much for using Q-Chem.  Have a nice day.  *
        *                                                           *
        *************************************************************
