# Supplementary material for: Geometric and energetic data from ab initio calculations of haloethene, haloimine, halomethylenephosphine, haloiminophosphine, halodiazene, halodiphosphene and halocyclopropane
Source: Data Brief. 2019 Nov 2;27:104738. doi: 10.1016/j.dib.2019.104738 (PMC6861602; doi:10.1016/j.dib.2019.104738)
Supplement: Multimedia component 3 [file mmc3.zip › CCC/B3LYP/HICCCICl.out]

Q-Chem Developer Version!
                  Welcome to Q-Chem
     A Quantum Leap Into The Future Of Chemistry


 Q-Chem 5.1, Q-Chem, Inc., Pleasanton, CA (2018)

 Yihan Shao,  Zhengting Gan,  E. Epifanovsky,  A. T. B. Gilbert,  M. Wormit,  
 J. Kussmann,  A. W. Lange,  A. Behn,  Jia Deng,  Xintian Feng,  D. Ghosh,  
 M. Goldey,  P. R. Horn,  L. D. Jacobson,  I. Kaliman,  T. Kus,  A. Landau,  
 Jie Liu,  E. I. Proynov,  R. M. Richard,  R. P. Steele,  E. J. Sundstrom,  
 H. L. Woodcock III,  P. M. Zimmerman,  D. Zuev,  B. Albrecht,  E. Alguire,  
 S. A. Baeppler,  D. Barton,  Z. Benda,  Y. A. Bernard,  E. J. Berquist,  
 K. B. Bravaya,  H. Burton,  D. Casanova,  Chun-Min Chang,  Yunqing Chen,  
 A. Chien,  K. D. Closser,  M. P. Coons,  S. Coriani,  S. Dasgupta,  
 A. L. Dempwolff,  M. Diedenhofen,  Hainam Do,  R. G. Edgar,  Po-Tung Fang,  
 S. Faraji,  S. Fatehi,  Qingguo Feng,  K. D. Fenk,  J. Fosso-Tande,  
 Qinghui Ge,  A. Ghysels,  G. Gidofalvi,  J. Gomes,  J. Gonthier,  A. Gunina,  
 D. Hait,  M. W. D. Hanson-Heine,  P. H. P. Harbach,  A. W. Hauser,  
 J. E. Herr,  E. G. Hohenstein,  Z. C. Holden,  Kerwin Hui,  B. C. Huynh,  
 T.-C. Jagau,  Hyunjun Ji,  B. Kaduk,  K. Khistyaev,  Jaehoon Kim,  
 P. Klunzinger,  K. Koh,  D. Kosenkov,  L. Koulias,  T. Kowalczyk,  
 C. M. Krauter,  A. Kunitsa,  Ka Un Lao,  A. Laurent,  K. V. Lawler,  
 Joonho Lee,  D. Lefrancois,  S. Lehtola,  D. S. Levine,  Yi-Pei Li,  
 You-Sheng Lin,  Fenglai Liu,  E. Livshits,  A. Luenser,  P. Manohar,  
 E. Mansoor,  S. F. Manzer,  Shan-Ping Mao,  Yuezhi Mao,  N. Mardirossian,  
 A. V. Marenich,  T. Markovich,  L. A. Martinez-Martinez,  S. A. Maurer,  
 N. J. Mayhall,  S. C. McKenzie,  J.-M. Mewes,  A. F. Morrison,  
 J. W. Mullinax,  K. Nanda,  T. S. Nguyen-Beck,  R. Olivares-Amaya,  
 J. A. Parkhill,  T. M. Perrine,  F. Plasser,  P. Pokhilko,  S. Prager,  
 A. Prociuk,  E. Ramos,  D. R. Rehn,  F. Rob,  M. Schneider,  N. Sergueev,  
 S. M. Sharada,  S. Sharma,  D. W. Small,  T. Stauch,  T. Stein,  
 Yu-Chuan Su,  A. J. W. Thom,  A. Tkatchenko,  T. Tsuchimochi,  N. M. Tubman,  
 L. Vogt,  M. L. Vidal,  O. Vydrov,  M. A. Watson,  J. Wenzel,  
 M. de Wergifosse,  T. A. Wesolowski,  A. White,  J. Witte,  A. Yamada,  
 Jun Yang,  K. Yao,  S. Yeganeh,  S. R. Yost,  Zhi-Qiang You,  A. Zech,  
 Igor Ying Zhang,  Xing Zhang,  Yan Zhao,  Ying Zhu,  B. R. Brooks,  
 G. K. L. Chan,  C. J. Cramer,  M. S. Gordon,  W. J. Hehre,  A. Klamt,  
 M. W. Schmidt,  C. D. Sherrill,  D. G. Truhlar,  A. Aspuru-Guzik,  R. Baer,  
 A. T. Bell,  N. A. Besley,  Jeng-Da Chai,  A. E. DePrince, III,  
 R. A. DiStasio Jr.,  A. Dreuw,  B. D. Dunietz,  T. R. Furlani,  
 Chao-Ping Hsu,  Yousung Jung,  Jing Kong,  D. S. Lambrecht,  WanZhen Liang,  
 C. Ochsenfeld,  V. A. Rassolov,  L. V. Slipchenko,  J. E. Subotnik,  
 T. Van Voorhis,  J. M. Herbert,  A. I. Krylov,  P. M. W. Gill,  M. Head-Gordon

 Contributors to earlier versions of Q-Chem not listed above: 
 R. D. Adamson,  B. Austin,  J. Baker,  G. J. O. Beran,  K. Brandhorst,  
 S. T. Brown,  E. F. C. Byrd,  A. K. Chakraborty,  C.-L. Cheng,  
 Siu Hung Chien,  D. M. Chipman,  D. L. Crittenden,  H. Dachsel,  
 R. J. Doerksen,  A. D. Dutoi,  L. Fusti-Molnar,  W. A. Goddard III,  
 A. Golubeva-Zadorozhnaya,  S. R. Gwaltney,  G. Hawkins,  A. Heyden,  
 S. Hirata,  G. Kedziora,  F. J. Keil,  C. Kelley,  Jihan Kim,  R. A. King,  
 R. Z. Khaliullin,  P. P. Korambath,  W. Kurlancheek,  A. M. Lee,  M. S. Lee,  
 S. V. Levchenko,  Ching Yeh Lin,  D. Liotard,  R. C. Lochan,  I. Lotan,  
 P. E. Maslen,  N. Nair,  D. P. O'Neill,  D. Neuhauser,  E. Neuscamman,  
 C. M. Oana,  R. Olson,  B. Peters,  R. Peverati,  P. A. Pieniazek,  
 Y. M. Rhee,  J. Ritchie,  M. A. Rohrdanz,  E. Rosta,  N. J. Russ,  
 H. F. Schaefer III,  N. E. Schultz,  N. Shenvi,  A. C. Simmonett,  A. Sodt,  
 D. Stuck,  K. S. Thanthiriwatte,  V. Vanovschi,  Tao Wang,  A. Warshel,  
 C. F. Williams,  Q. Wu,  X. Xu,  W. Zhang

 Please cite Q-Chem as follows:
 Y. Shao et al., Mol. Phys. 113, 184-215 (2015)
 DOI: 10.1080/00268976.2014.952696

 Q-Chem 5.1.1 for Intel X86 EM64T Linux

 Parts of Q-Chem use Armadillo 8.300.2 (Tropical Shenanigans).
 http://arma.sourceforge.net/

 Q-Chem begins on Thu Oct 11 04:39:38 2018  

Host: 
0

     Scratch files written to /scratch/taweetham/qchem3475//
Input Ideriv = 2
Curr. Ideriv = -1
Max.  Ideriv = 2

Checking the input file for inconsistencies... 	...done.

--------------------------------------------------------------
User input:
--------------------------------------------------------------
$molecule
0 1
C 
C 1 CC 
C 2 CC 1 60.0
H 2 CH 1 ANG  3 pDHA
I 2 CI 1 ANG  3 mDHA
I 3 CI 1 ANG  2 mDHA
Cl 3 CCl 1 ANG  2 pDHA
H 1 CH 2 ANG  3 pDHA
H 1 CH 2 ANG  3 mDHA

CC=1.54
CH=1.09
CF=1.35
CCl=1.77
CBr=1.94
CI=2.14
ANG=118.0
pDHA=107.9
mDHA=-107.9
$end

$rem
   job_type	optimization
   basis	6-311++g**
   method	b3lyp
   mem_total	32000
$end

--------------------------------------------------------------
 ----------------------------------------------------------------
             Standard Nuclear Orientation (Angstroms)
    I     Atom           X                Y                Z
 ----------------------------------------------------------------
    1      C       0.0087506048    -0.3620902499    -1.7164491558
    2      C       0.5543180976    -0.8151713488    -0.3494547781
    3      C      -0.5374005520     0.2685662444    -0.4220028263
    4      H       0.2713066088    -1.8036534938     0.0123567006
    5      I       2.5350058388    -0.2121817407     0.1917287437
    6      I      -2.5183419867    -0.2572390198     0.1936268159
    7      Cl     -0.0780412678     1.9375555370    -0.0527281464
    8      H       0.6550341712     0.2461470799    -2.3492721188
    9      H      -0.6368322886    -1.0494652862    -2.2631101910
 ----------------------------------------------------------------
 Molecular Point Group                 C1    NOp =  1
 Largest Abelian Subgroup              C1    NOp =  1
 Nuclear Repulsion Energy =  1130.5924773379 hartrees
 There are       72 alpha and       72 beta electrons
 Requested basis set is 6-311++G(d,p)
 There are 94 shells and 241 basis functions

 Total QAlloc Memory Limit  32000 MB
 Mega-Array Size       188 MB
 MEM_STATIC part       192 MB
 A cutoff of  1.0D-11 yielded   3519 shell pairs
 There are     24365 function pairs (     27281 Cartesian)
 Smallest overlap matrix eigenvalue = 5.82E-05

 Scale SEOQF with 1.000000e-01/1.000000e-01/1.000000e-01

 Standard Electronic Orientation quadrupole field applied
 Nucleus-field energy     =     0.0000000263 hartrees
 Guess from superposition of atomic densities
 Warning:  Energy on first SCF cycle will be non-variational
 SAD guess density has 144.000000 electrons

 -----------------------------------------------------------------------
  General SCF calculation program by
  Eric Jon Sundstrom, Paul Horn, Yuezhi Mao, Dmitri Zuev, Alec White,
  David Stuck, Shaama M.S., Shane Yost, Joonho Lee, David Small,
  Daniel Levine, Susi Lehtola, Hugh Burton, Evgeny Epifanovsky
 -----------------------------------------------------------------------
 Exchange:     0.2000 Hartree-Fock + 0.0800 Slater + 0.7200 B88
 Correlation:  0.1900 VWN1RPA + 0.8100 LYP
 Using SG-1 standard quadrature grid
 A restricted SCF calculation will be
 performed using DIIS
 SCF converges when DIIS error is below 1.0e-08
 ---------------------------------------
  Cycle       Energy         DIIS error
 ---------------------------------------
    1  -14416.2096160310      3.39e-02  
    2  -14415.3203887886      2.61e-03  
    3  -14415.2795123178      3.45e-03  
    4  -14415.3637673416      5.33e-04  
    5  -14415.3656349258      2.72e-04  
    6  -14415.3661396791      7.87e-05  
    7  -14415.3661805785      2.61e-05  
    8  -14415.3661854966      7.14e-06  
    9  -14415.3661858415      1.32e-06  
   10  -14415.3661858545      5.27e-07  
   11  -14415.3661858559      6.69e-08  
   12  -14415.3661858558      2.84e-08  
   13  -14415.3661858560      4.26e-09  Convergence criterion met
 ---------------------------------------
 SCF time:   CPU 77.26s  wall 77.00s 
 SCF   energy in the final basis set =   -14415.3661858560
 Total energy in the final basis set =   -14415.3661858560

 --------------------------------------------------------------

                    Orbital Energies (a.u.)
 --------------------------------------------------------------

 Alpha MOs
 -- Occupied --
***************-176.315-176.307-165.719-165.716-165.716-165.710
*******-165.708-101.569 -35.811 -35.803 -31.305 -31.298 -31.298
-31.296 -31.290 -31.290 -22.955 -22.953 -22.953 -22.949 -22.949
-22.947 -22.945 -22.945 -22.941 -22.941 -10.307 -10.260 -10.225
 -9.484  -7.249  -7.238  -7.238  -6.360  -6.352  -4.773  -4.765
 -4.758  -4.758  -4.750  -4.750  -2.039  -2.034  -2.034  -2.031
 -2.026  -2.026  -2.021  -2.021  -2.013  -2.013  -0.928  -0.839
 -0.698  -0.677  -0.616  -0.578  -0.501  -0.490  -0.415  -0.402
 -0.385  -0.370  -0.326  -0.312  -0.284  -0.276  -0.267  -0.264
 -- Virtual --
 -0.078  -0.062  -0.014   0.007   0.023   0.026   0.030   0.050
  0.061   0.072   0.072   0.088   0.095   0.102   0.107   0.114
  0.117   0.122   0.132   0.137   0.147   0.160   0.163   0.187
  0.200   0.213   0.218   0.236   0.241   0.243   0.251   0.256
  0.267   0.287   0.375   0.391   0.395   0.407   0.418   0.421
  0.433   0.437   0.461   0.468   0.476   0.482   0.497   0.501
  0.532   0.557   0.581   0.596   0.602   0.607   0.638   0.649
  0.656   0.681   0.710   0.731   0.757   0.792   0.857   0.867
  0.908   0.939   0.982   1.004   1.069   1.124   1.227   1.247
  1.323   1.332   1.337   1.353   1.375   1.384   1.427   1.462
  1.495   1.527   1.532   1.594   1.618   1.686   1.710   1.763
  1.790   1.844   1.884   1.954   2.001   2.097   2.142   2.181
  2.199   2.285   2.311   2.445   2.483   2.523   2.568   2.686
  2.693   2.755   2.792   2.800   2.945   2.999   3.214   3.389
  3.680   3.797   3.978   3.979   3.994   4.002   4.049   4.081
  4.106   4.129   4.217   4.250   4.267   4.418   4.447   6.022
  6.032   6.045   6.054   6.074   6.126   9.736  23.523  23.708
 23.817  25.860  25.965  26.420  27.861  27.891  28.358  28.365
 28.376  28.380  28.385  28.403  28.539  28.543  28.545  28.554
 28.570  28.586  28.605  28.607  28.684  28.708 127.897 127.904
127.910 127.919 127.931 127.957 151.658 151.684 215.7241901.821
*******
 --------------------------------------------------------------

          Ground-State Mulliken Net Atomic Charges

     Atom                 Charge (a.u.)
  ----------------------------------------
      1 C                    -0.528744
      2 C                    -0.384901
      3 C                    -0.057947
      4 H                     0.230420
      5 I                     0.087984
      6 I                     0.119056
      7 Cl                    0.196921
      8 H                     0.159138
      9 H                     0.178075
  ----------------------------------------
  Sum of atomic charges =     0.000000

 -----------------------------------------------------------------
                    Cartesian Multipole Moments
 -----------------------------------------------------------------
    Charge (ESU x 10^10)
                -0.0000
    Dipole Moment (Debye)
         X      -0.2884      Y      -1.2258      Z      -1.2561
       Tot       1.7786
    Quadrupole Moments (Debye-Ang)
        XX     -87.6781     XY       2.7801     YY     -87.9078
        XZ      -0.2475     YZ       0.7094     ZZ     -86.2647
    Octopole Moments (Debye-Ang^2)
       XXX      -3.6068    XXY      -2.2522    XYY       0.5039
       YYY     -13.9552    XXZ      14.9722    XYZ      -0.1314
       YYZ       7.0307    XZZ      -0.0003    YZZ      -5.6522
       ZZZ       9.2847
    Hexadecapole Moments (Debye-Ang^3)
      XXXX   -2176.7784   XXXY      45.2659   XXYY    -473.9496
      XYYY      13.3830   YYYY    -445.6953   XXXZ      -3.4740
      XXYZ      -2.9908   XYYZ       0.8334   YYYZ       0.3973
      XXZZ    -436.7772   XYZZ       7.3105   YYZZ    -124.8841
      XZZZ      -1.9046   YZZZ      -1.5367   ZZZZ    -261.4355
 -----------------------------------------------------------------
 Calculating analytic gradient of the SCF energy
 Gradient of SCF Energy
            1           2           3           4           5           6
    1   0.0018546   0.0149481  -0.0205809  -0.0036272  -0.0040597   0.0041000
    2  -0.0012640  -0.0131999   0.0162426  -0.0060677   0.0088799   0.0004842
    3  -0.0166203   0.0121821   0.0155781  -0.0004186  -0.0015591  -0.0021528
            7           8           9
    1   0.0063429   0.0030883  -0.0020661
    2  -0.0032904   0.0003175  -0.0021021
    3   0.0011118  -0.0046561  -0.0034650
 Max gradient component =       2.058E-02
 RMS gradient           =       8.674E-03
 Gradient time:  CPU 21.79 s  wall 21.81 s
 Geometry Optimization Parameters
   NAtoms,    NIC,     NZ,  NCons,   NDum,   NFix, NCnnct, MaxDiis
        9      69       9       0       0       0       0       0


** GEOMETRY OPTIMIZATION IN DELOCALIZED INTERNAL COORDINATES **
   Searching for a Minimum

   Optimization Cycle:   1

                       Coordinates (Angstroms)
     ATOM                X               Y               Z
      1  C         0.0087506048   -0.3620902499   -1.7164491558
      2  C         0.5543180976   -0.8151713488   -0.3494547781
      3  C        -0.5374005520    0.2685662444   -0.4220028263
      4  H         0.2713066088   -1.8036534938    0.0123567006
      5  I         2.5350058388   -0.2121817407    0.1917287437
      6  I        -2.5183419867   -0.2572390198    0.1936268159
      7  Cl       -0.0780412678    1.9375555370   -0.0527281464
      8  H         0.6550341712    0.2461470799   -2.3492721188
      9  H        -0.6368322886   -1.0494652862   -2.2631101910
   Point Group: c1    Number of degrees of freedom:    21


   Energy is -14415.366185856


 Attempting to Generate Delocalized Internal Coordinates

 21 Hessian modes will be used to form the next step
  Hessian Eigenvalues:
     0.016341    0.020947    0.023307    0.030304    0.030782    0.032544
     0.083421    0.087153    0.090379    0.107532    0.108095    0.108095
     0.134223    0.138421    0.253751    0.264506    0.285189    0.286300
     0.348126    0.348126    0.348126

 Minimum Search - Taking Simple RFO Step
 Searching for Lamda that Minimizes Along All modes
 Value Taken    Lamda =  -0.00722628
 Step Taken.  Stepsize is  0.298507

                             Maximum     Tolerance    Cnvgd?
         Gradient           0.019276      0.000300      NO
         Displacement       0.173994      0.001200      NO
         Energy change     *********      0.000001      NO


 New Cartesian Coordinates Obtained by Inverse Iteration

 Displacement from previous Coordinates is:  0.451301
 ----------------------------------------------------------------
             Standard Nuclear Orientation (Angstroms)
    I     Atom           X                Y                Z
 ----------------------------------------------------------------
    1      C       0.0224004431    -0.3428138254    -1.6915662270
    2      C       0.5594896752    -0.7917209164    -0.3435804070
    3      C      -0.5281496857     0.2736885740    -0.4265643761
    4      H       0.2637327923    -1.7637552994     0.0242181127
    5      I       2.6012180472    -0.3605639230     0.1646710386
    6      I      -2.5172515923    -0.3000528763     0.1937783272
    7      Cl     -0.1833317013     1.9867090364    -0.1318520050
    8      H       0.6498178631     0.2845396930    -2.3127235968
    9      H      -0.6141266156    -1.0335627409    -2.2316858227
 ----------------------------------------------------------------
 Molecular Point Group                 C1    NOp =  1
 Largest Abelian Subgroup              C1    NOp =  1
 Nuclear Repulsion Energy =  1115.9439070270 hartrees
 There are       72 alpha and       72 beta electrons
 Applying Cartesian multipole field
    Component          Value
    ---------          -----
     (2,0,0)        1.00000E-11
     (0,2,0)        2.00000E-11
     (0,0,2)       -3.00000E-11
 Nucleus-field energy     =     0.0000000277 hartrees
 Requested basis set is 6-311++G(d,p)
 There are 94 shells and 241 basis functions
 A cutoff of  1.0D-11 yielded   3500 shell pairs
 There are     24102 function pairs (     26952 Cartesian)
 Smallest overlap matrix eigenvalue = 5.26E-05
 Guess MOs from SCF MO coefficient file

 -----------------------------------------------------------------------
  General SCF calculation program by
  Eric Jon Sundstrom, Paul Horn, Yuezhi Mao, Dmitri Zuev, Alec White,
  David Stuck, Shaama M.S., Shane Yost, Joonho Lee, David Small,
  Daniel Levine, Susi Lehtola, Hugh Burton, Evgeny Epifanovsky
 -----------------------------------------------------------------------
 Exchange:     0.2000 Hartree-Fock + 0.0800 Slater + 0.7200 B88
 Correlation:  0.1900 VWN1RPA + 0.8100 LYP
 Using SG-1 standard quadrature grid
 A restricted SCF calculation will be
 performed using DIIS
 SCF converges when DIIS error is below 1.0e-08
 ---------------------------------------
  Cycle       Energy         DIIS error
 ---------------------------------------
    1  -14415.3643789324      7.17e-04  
    2  -14415.3696771467      1.63e-04  
    3  -14415.3697562066      1.38e-04  
    4  -14415.3699007374      3.53e-05  
    5  -14415.3699094291      1.09e-05  
    6  -14415.3699100992      4.32e-06  
    7  -14415.3699102295      1.02e-06  
    8  -14415.3699102368      3.36e-07  
    9  -14415.3699102374      1.42e-07  
   10  -14415.3699102376      4.23e-08  
   11  -14415.3699102376      9.18e-09  Convergence criterion met
 ---------------------------------------
 SCF time:   CPU 67.74s  wall 68.00s 
 SCF   energy in the final basis set =   -14415.3699102376
 Total energy in the final basis set =   -14415.3699102376

 --------------------------------------------------------------

                    Orbital Energies (a.u.)
 --------------------------------------------------------------

 Alpha MOs
 -- Occupied --
***************-176.314-176.308-165.718-165.716-165.715-165.712
*******-165.710-101.571 -35.810 -35.805 -31.304 -31.298 -31.297
-31.297 -31.292 -31.292 -22.954 -22.953 -22.953 -22.948 -22.948
-22.948 -22.947 -22.947 -22.943 -22.943 -10.308 -10.260 -10.221
 -9.485  -7.250  -7.240  -7.239  -6.360  -6.354  -4.772  -4.766
 -4.757  -4.757  -4.751  -4.751  -2.038  -2.033  -2.033  -2.032
 -2.027  -2.027  -2.020  -2.020  -2.014  -2.014  -0.934  -0.844
 -0.697  -0.678  -0.618  -0.580  -0.505  -0.493  -0.414  -0.402
 -0.388  -0.369  -0.325  -0.313  -0.282  -0.279  -0.270  -0.266
 -- Virtual --
 -0.083  -0.062  -0.015   0.007   0.023   0.024   0.030   0.053
  0.063   0.072   0.073   0.087   0.095   0.103   0.108   0.114
  0.120   0.122   0.134   0.137   0.147   0.163   0.164   0.189
  0.202   0.216   0.218   0.235   0.239   0.245   0.253   0.256
  0.272   0.287   0.376   0.390   0.396   0.407   0.416   0.422
  0.436   0.439   0.458   0.464   0.478   0.480   0.496   0.501
  0.528   0.562   0.585   0.596   0.602   0.610   0.641   0.649
  0.655   0.680   0.710   0.724   0.751   0.788   0.857   0.865
  0.908   0.941   0.981   1.001   1.073   1.129   1.226   1.246
  1.325   1.330   1.338   1.350   1.373   1.383   1.445   1.456
  1.507   1.522   1.530   1.588   1.623   1.685   1.715   1.779
  1.794   1.855   1.891   1.975   2.021   2.115   2.154   2.186
  2.206   2.287   2.302   2.459   2.472   2.534   2.583   2.688
  2.705   2.774   2.801   2.815   2.952   3.026   3.243   3.419
  3.694   3.815   3.975   3.980   3.995   3.996   4.043   4.079
  4.104   4.131   4.236   4.256   4.259   4.418   4.442   6.020
  6.031   6.042   6.050   6.073   6.113   9.736  23.551  23.734
 23.850  25.854  25.932  26.410  27.861  27.886  28.357  28.363
 28.374  28.381  28.381  28.397  28.540  28.541  28.546  28.550
 28.567  28.583  28.602  28.608  28.685  28.700 127.897 127.903
127.909 127.915 127.932 127.949 151.658 151.679 215.7231901.821
*******
 --------------------------------------------------------------

          Ground-State Mulliken Net Atomic Charges

     Atom                 Charge (a.u.)
  ----------------------------------------
      1 C                    -0.507926
      2 C                    -0.399986
      3 C                    -0.047675
      4 H                     0.221669
      5 I                     0.085071
      6 I                     0.107599
      7 Cl                    0.202590
      8 H                     0.159306
      9 H                     0.179353
  ----------------------------------------
  Sum of atomic charges =     0.000000

 -----------------------------------------------------------------
                    Cartesian Multipole Moments
 -----------------------------------------------------------------
    Charge (ESU x 10^10)
                 0.0000
    Dipole Moment (Debye)
         X      -0.1891      Y      -1.2287      Z      -1.2583
       Tot       1.7689
    Quadrupole Moments (Debye-Ang)
        XX     -87.4947     XY       2.2983     YY     -88.0514
        XZ      -0.3174     YZ       0.4641     ZZ     -86.3724
    Octopole Moments (Debye-Ang^2)
       XXX      -2.4427    XXY      -0.0251    XYY      -1.2558
       YYY       0.5134    XXZ      16.3543    XYZ      -0.5261
       YYZ       8.2847    XZZ      -0.7301    YZZ      -0.9964
       ZZZ      14.3441
    Hexadecapole Moments (Debye-Ang^3)
      XXXX   -2222.4784   XXXY      70.0583   XXYY    -490.4908
      XYYY      44.6100   YYYY    -474.9016   XXXZ       1.4390
      XXYZ      -1.9219   XYYZ       1.6137   YYYZ       8.8382
      XXZZ    -446.7005   XYZZ      18.0444   YYZZ    -129.6980
      XZZZ       2.6587   YZZZ       7.4550   ZZZZ    -257.8830
 -----------------------------------------------------------------
 Calculating analytic gradient of the SCF energy
 Gradient of SCF Energy
            1           2           3           4           5           6
    1   0.0049943   0.0075030  -0.0101802  -0.0006756  -0.0014810   0.0020253
    2   0.0034053  -0.0109048   0.0052216  -0.0002523   0.0014838   0.0008517
    3  -0.0057432   0.0069905   0.0063693  -0.0013598  -0.0029262  -0.0014364
            7           8           9
    1  -0.0012670  -0.0001338  -0.0007850
    2   0.0007207  -0.0008195   0.0002936
    3  -0.0018093  -0.0011912   0.0011062
 Max gradient component =       1.090E-02
 RMS gradient           =       4.289E-03
 Gradient time:  CPU 21.59 s  wall 21.59 s
 Geometry Optimization Parameters
   NAtoms,    NIC,     NZ,  NCons,   NDum,   NFix, NCnnct, MaxDiis
        9      69       9       0       0       0       0       0

 Cartesian Hessian Update
 Hessian Updated using BFGS Update


** GEOMETRY OPTIMIZATION IN DELOCALIZED INTERNAL COORDINATES **
   Searching for a Minimum

   Optimization Cycle:   2

                       Coordinates (Angstroms)
     ATOM                X               Y               Z
      1  C         0.0224004431   -0.3428138254   -1.6915662270
      2  C         0.5594896752   -0.7917209164   -0.3435804070
      3  C        -0.5281496857    0.2736885740   -0.4265643761
      4  H         0.2637327923   -1.7637552994    0.0242181127
      5  I         2.6012180472   -0.3605639230    0.1646710386
      6  I        -2.5172515923   -0.3000528763    0.1937783272
      7  Cl       -0.1833317013    1.9867090364   -0.1318520050
      8  H         0.6498178631    0.2845396930   -2.3127235968
      9  H        -0.6141266156   -1.0335627409   -2.2316858227
   Point Group: c1    Number of degrees of freedom:    21


   Energy is -14415.369910238

 Hessian Updated using BFGS Update

 20 Hessian modes will be used to form the next step
  Hessian Eigenvalues:
     0.016179    0.020991    0.023324    0.029174    0.030812    0.042092
     0.082513    0.088241    0.090985    0.096559    0.107970    0.108338
     0.133585    0.134370    0.242185    0.265271    0.274780    0.286611
     0.348074    0.351004

 Minimum Search - Taking Simple RFO Step
 Searching for Lamda that Minimizes Along All modes
 Value Taken    Lamda =  -0.00156870
 Step Taken.  Stepsize is  0.166594

                             Maximum     Tolerance    Cnvgd?
         Gradient           0.007471      0.000300      NO
         Displacement       0.077022      0.001200      NO
         Energy change     -0.003724      0.000001      NO


 New Cartesian Coordinates Obtained by Inverse Iteration

 Displacement from previous Coordinates is:  0.174566
 ----------------------------------------------------------------
             Standard Nuclear Orientation (Angstroms)
    I     Atom           X                Y                Z
 ----------------------------------------------------------------
    1      C       0.0168513245    -0.3439131812    -1.7073590299
    2      C       0.5527126847    -0.7734643637    -0.3647997153
    3      C      -0.5209337540     0.2744089175    -0.4544089604
    4      H       0.2505604060    -1.7307108788     0.0291981463
    5      I       2.5968322152    -0.3775343798     0.2078326093
    6      I      -2.5019479226    -0.3221277667     0.2303294537
    7      Cl     -0.1697394959     1.9800700784    -0.1263384646
    8      H       0.6358843536     0.2925787815    -2.3244688505
    9      H      -0.6064205855    -1.0468394851    -2.2452901449
 ----------------------------------------------------------------
 Molecular Point Group                 C1    NOp =  1
 Largest Abelian Subgroup              C1    NOp =  1
 Nuclear Repulsion Energy =  1115.4534247868 hartrees
 There are       72 alpha and       72 beta electrons
 Applying Cartesian multipole field
    Component          Value
    ---------          -----
     (2,0,0)        1.00000E-11
     (0,2,0)        2.00000E-11
     (0,0,2)       -3.00000E-11
 Nucleus-field energy     =     0.0000000273 hartrees
 Requested basis set is 6-311++G(d,p)
 There are 94 shells and 241 basis functions
 A cutoff of  1.0D-11 yielded   3497 shell pairs
 There are     24116 function pairs (     26972 Cartesian)
 Smallest overlap matrix eigenvalue = 4.98E-05
 Guess MOs from SCF MO coefficient file

 -----------------------------------------------------------------------
  General SCF calculation program by
  Eric Jon Sundstrom, Paul Horn, Yuezhi Mao, Dmitri Zuev, Alec White,
  David Stuck, Shaama M.S., Shane Yost, Joonho Lee, David Small,
  Daniel Levine, Susi Lehtola, Hugh Burton, Evgeny Epifanovsky
 -----------------------------------------------------------------------
 Exchange:     0.2000 Hartree-Fock + 0.0800 Slater + 0.7200 B88
 Correlation:  0.1900 VWN1RPA + 0.8100 LYP
 Using SG-1 standard quadrature grid
 A restricted SCF calculation will be
 performed using DIIS
 SCF converges when DIIS error is below 1.0e-08
 ---------------------------------------
  Cycle       Energy         DIIS error
 ---------------------------------------
    1  -14415.3696363808      3.47e-04  
    2  -14415.3707037460      8.52e-05  
    3  -14415.3707280030      6.87e-05  
    4  -14415.3707607892      2.96e-05  
    5  -14415.3707675217      6.21e-06  
    6  -14415.3707677723      2.26e-06  
    7  -14415.3707678012      9.45e-07  
    8  -14415.3707678076      2.00e-07  
    9  -14415.3707678078      4.83e-08  
   10  -14415.3707678077      1.42e-08  
   11  -14415.3707678078      4.22e-09  Convergence criterion met
 ---------------------------------------
 SCF time:   CPU 67.65s  wall 68.00s 
 SCF   energy in the final basis set =   -14415.3707678078
 Total energy in the final basis set =   -14415.3707678078

 --------------------------------------------------------------

                    Orbital Energies (a.u.)
 --------------------------------------------------------------

 Alpha MOs
 -- Occupied --
***************-176.313-176.308-165.717-165.715-165.715-165.712
*******-165.710-101.571 -35.810 -35.804 -31.303 -31.298 -31.297
-31.297 -31.291 -31.291 -22.954 -22.952 -22.952 -22.948 -22.948
-22.948 -22.947 -22.947 -22.942 -22.942 -10.307 -10.258 -10.222
 -9.486  -7.251  -7.240  -7.240  -6.359  -6.354  -4.772  -4.766
 -4.757  -4.756  -4.751  -4.751  -2.037  -2.033  -2.032  -2.032
 -2.027  -2.027  -2.019  -2.019  -2.014  -2.014  -0.940  -0.846
 -0.694  -0.678  -0.620  -0.581  -0.507  -0.496  -0.417  -0.403
 -0.387  -0.367  -0.325  -0.314  -0.282  -0.279  -0.270  -0.267
 -- Virtual --
 -0.086  -0.064  -0.015   0.007   0.023   0.025   0.031   0.055
  0.063   0.071   0.074   0.088   0.094   0.103   0.109   0.113
  0.121   0.123   0.133   0.138   0.148   0.163   0.166   0.188
  0.203   0.214   0.219   0.236   0.237   0.246   0.255   0.260
  0.276   0.288   0.376   0.391   0.395   0.408   0.416   0.423
  0.436   0.440   0.457   0.466   0.478   0.480   0.494   0.501
  0.527   0.563   0.585   0.598   0.603   0.610   0.643   0.648
  0.657   0.679   0.701   0.722   0.748   0.789   0.859   0.864
  0.908   0.945   0.982   1.005   1.074   1.128   1.224   1.238
  1.322   1.332   1.340   1.351   1.371   1.386   1.449   1.467
  1.508   1.519   1.532   1.585   1.628   1.689   1.714   1.789
  1.799   1.866   1.896   1.979   2.028   2.127   2.161   2.185
  2.210   2.288   2.303   2.459   2.477   2.538   2.584   2.689
  2.707   2.785   2.811   2.826   2.956   3.039   3.269   3.438
  3.695   3.818   3.974   3.980   3.994   3.997   4.045   4.076
  4.103   4.128   4.239   4.254   4.265   4.414   4.440   6.022
  6.029   6.042   6.049   6.068   6.113   9.736  23.569  23.763
 23.865  25.855  25.930  26.409  27.858  27.883  28.359  28.363
 28.374  28.378  28.380  28.397  28.540  28.541  28.546  28.550
 28.568  28.582  28.602  28.607  28.683  28.700 127.898 127.902
127.909 127.915 127.929 127.950 151.656 151.677 215.7241901.818
*******
 --------------------------------------------------------------

          Ground-State Mulliken Net Atomic Charges

     Atom                 Charge (a.u.)
  ----------------------------------------
      1 C                    -0.530139
      2 C                    -0.389010
      3 C                    -0.025907
      4 H                     0.222409
      5 I                     0.080945
      6 I                     0.099883
      7 Cl                    0.203601
      8 H                     0.159772
      9 H                     0.178445
  ----------------------------------------
  Sum of atomic charges =     0.000000

 -----------------------------------------------------------------
                    Cartesian Multipole Moments
 -----------------------------------------------------------------
    Charge (ESU x 10^10)
                 0.0000
    Dipole Moment (Debye)
         X      -0.1749      Y      -1.1969      Z      -1.2934
       Tot       1.7708
    Quadrupole Moments (Debye-Ang)
        XX     -87.7737     XY       2.2939     YY     -88.1096
        XZ      -0.2760     YZ       0.4983     ZZ     -86.0968
    Octopole Moments (Debye-Ang^2)
       XXX      -2.9910    XXY       0.6162    XYY      -1.8502
       YYY       4.0467    XXZ      15.4497    XYZ      -0.4054
       YYZ       6.3250    XZZ      -1.1923    YZZ      -0.0182
       ZZZ       7.9203
    Hexadecapole Moments (Debye-Ang^3)
      XXXX   -2212.9435   XXXY      66.3118   XXYY    -487.6393
      XYYY      42.9952   YYYY    -477.4673   XXXZ       0.6053
      XXYZ      -2.0332   XYYZ       0.7576   YYYZ      12.0618
      XXZZ    -443.0264   XYZZ      17.5625   YYZZ    -130.8313
      XZZZ       0.6289   YZZZ      10.1592   ZZZZ    -265.3211
 -----------------------------------------------------------------
 Calculating analytic gradient of the SCF energy
 Gradient of SCF Energy
            1           2           3           4           5           6
    1   0.0025403  -0.0005812  -0.0014943  -0.0005443   0.0005872   0.0006273
    2   0.0028667  -0.0036589  -0.0017900   0.0018768   0.0012255  -0.0002344
    3   0.0019613  -0.0003990  -0.0026865   0.0000643  -0.0010117  -0.0006820
            7           8           9
    1  -0.0001101  -0.0010169  -0.0000080
    2   0.0004441  -0.0007825   0.0000527
    3   0.0004711   0.0006795   0.0016031
 Max gradient component =       3.659E-03
 RMS gradient           =       1.463E-03
 Gradient time:  CPU 21.60 s  wall 21.60 s
 Geometry Optimization Parameters
   NAtoms,    NIC,     NZ,  NCons,   NDum,   NFix, NCnnct, MaxDiis
        9      69       9       0       0       0       0       0

 Cartesian Hessian Update
 Hessian Updated using BFGS Update


** GEOMETRY OPTIMIZATION IN DELOCALIZED INTERNAL COORDINATES **
   Searching for a Minimum

   Optimization Cycle:   3

                       Coordinates (Angstroms)
     ATOM                X               Y               Z
      1  C         0.0168513245   -0.3439131812   -1.7073590299
      2  C         0.5527126847   -0.7734643637   -0.3647997153
      3  C        -0.5209337540    0.2744089175   -0.4544089604
      4  H         0.2505604060   -1.7307108788    0.0291981463
      5  I         2.5968322152   -0.3775343798    0.2078326093
      6  I        -2.5019479226   -0.3221277667    0.2303294537
      7  Cl       -0.1697394959    1.9800700784   -0.1263384646
      8  H         0.6358843536    0.2925787815   -2.3244688505
      9  H        -0.6064205855   -1.0468394851   -2.2452901449
   Point Group: c1    Number of degrees of freedom:    21


   Energy is -14415.370767808

 Hessian Updated using BFGS Update

 21 Hessian modes will be used to form the next step
  Hessian Eigenvalues:
     0.017236    0.020976    0.023748    0.024618    0.031955    0.043385
     0.070284    0.086690    0.090932    0.096613    0.107975    0.109974
     0.133538    0.134807    0.259652    0.265979    0.284159    0.289652
     0.348119    0.348436    0.352604

 Minimum Search - Taking Simple RFO Step
 Searching for Lamda that Minimizes Along All modes
 Value Taken    Lamda =  -0.00028246
 Step Taken.  Stepsize is  0.088806

                             Maximum     Tolerance    Cnvgd?
         Gradient           0.003080      0.000300      NO
         Displacement       0.045162      0.001200      NO
         Energy change     -0.000858      0.000001      NO


 New Cartesian Coordinates Obtained by Inverse Iteration

 Displacement from previous Coordinates is:  0.110706
 ----------------------------------------------------------------
             Standard Nuclear Orientation (Angstroms)
    I     Atom           X                Y                Z
 ----------------------------------------------------------------
    1      C       0.0128402786    -0.3441238969    -1.7153267565
    2      C       0.5515608781    -0.7680558811    -0.3703523076
    3      C      -0.5183931764     0.2765993590    -0.4579390362
    4      H       0.2562181867    -1.7331330484     0.0144146664
    5      I       2.5864376326    -0.3852234146     0.2418315580
    6      I      -2.4934695063    -0.3243243254     0.2635027851
    7      Cl     -0.1703568864     1.9838709890    -0.1411730657
    8      H       0.6330940657     0.2961940970    -2.3306526501
    9      H      -0.6041322464    -1.0493361564    -2.2596101496
 ----------------------------------------------------------------
 Molecular Point Group                 C1    NOp =  1
 Largest Abelian Subgroup              C1    NOp =  1
 Nuclear Repulsion Energy =  1115.3069638770 hartrees
 There are       72 alpha and       72 beta electrons
 Applying Cartesian multipole field
    Component          Value
    ---------          -----
     (2,0,0)        1.00000E-11
     (0,2,0)        2.00000E-11
     (0,0,2)       -3.00000E-11
 Nucleus-field energy     =     0.0000000270 hartrees
 Requested basis set is 6-311++G(d,p)
 There are 94 shells and 241 basis functions
 A cutoff of  1.0D-11 yielded   3500 shell pairs
 There are     24147 function pairs (     27009 Cartesian)
 Smallest overlap matrix eigenvalue = 4.96E-05
 Guess MOs from SCF MO coefficient file

 -----------------------------------------------------------------------
  General SCF calculation program by
  Eric Jon Sundstrom, Paul Horn, Yuezhi Mao, Dmitri Zuev, Alec White,
  David Stuck, Shaama M.S., Shane Yost, Joonho Lee, David Small,
  Daniel Levine, Susi Lehtola, Hugh Burton, Evgeny Epifanovsky
 -----------------------------------------------------------------------
 Exchange:     0.2000 Hartree-Fock + 0.0800 Slater + 0.7200 B88
 Correlation:  0.1900 VWN1RPA + 0.8100 LYP
 Using SG-1 standard quadrature grid
 A restricted SCF calculation will be
 performed using DIIS
 SCF converges when DIIS error is below 1.0e-08
 ---------------------------------------
  Cycle       Energy         DIIS error
 ---------------------------------------
    1  -14415.3707010329      1.45e-04  
    2  -14415.3709338844      3.82e-05  
    3  -14415.3709298515      4.67e-05  
    4  -14415.3709464549      1.43e-05  
    5  -14415.3709479249      3.84e-06  
    6  -14415.3709480267      1.40e-06  
    7  -14415.3709480408      2.50e-07  
    8  -14415.3709480410      1.17e-07  
    9  -14415.3709480412      2.04e-08  
   10  -14415.3709480413      6.10e-09  Convergence criterion met
 ---------------------------------------
 SCF time:   CPU 61.46s  wall 61.00s 
 SCF   energy in the final basis set =   -14415.3709480413
 Total energy in the final basis set =   -14415.3709480413

 --------------------------------------------------------------

                    Orbital Energies (a.u.)
 --------------------------------------------------------------

 Alpha MOs
 -- Occupied --
***************-176.313-176.308-165.717-165.714-165.714-165.712
*******-165.710-101.572 -35.809 -35.804 -31.303 -31.298 -31.296
-31.296 -31.291 -31.291 -22.953 -22.952 -22.952 -22.948 -22.947
-22.947 -22.947 -22.947 -22.942 -22.942 -10.308 -10.258 -10.223
 -9.486  -7.251  -7.241  -7.240  -6.358  -6.354  -4.771  -4.766
 -4.756  -4.756  -4.751  -4.751  -2.037  -2.032  -2.032  -2.032
 -2.027  -2.027  -2.019  -2.019  -2.014  -2.014  -0.940  -0.847
 -0.694  -0.678  -0.619  -0.581  -0.507  -0.495  -0.418  -0.403
 -0.386  -0.367  -0.324  -0.314  -0.281  -0.278  -0.271  -0.267
 -- Virtual --
 -0.087  -0.064  -0.015   0.006   0.023   0.025   0.031   0.055
  0.064   0.071   0.074   0.088   0.094   0.103   0.109   0.113
  0.121   0.123   0.133   0.139   0.149   0.163   0.166   0.188
  0.203   0.213   0.219   0.236   0.237   0.246   0.254   0.259
  0.276   0.288   0.376   0.391   0.397   0.408   0.416   0.423
  0.437   0.440   0.457   0.466   0.478   0.480   0.494   0.500
  0.526   0.562   0.584   0.599   0.604   0.609   0.642   0.647
  0.656   0.678   0.698   0.721   0.746   0.789   0.859   0.863
  0.908   0.946   0.983   1.005   1.074   1.126   1.223   1.237
  1.322   1.331   1.339   1.353   1.371   1.386   1.447   1.463
  1.508   1.519   1.532   1.582   1.627   1.693   1.717   1.785
  1.797   1.866   1.894   1.977   2.028   2.128   2.160   2.185
  2.209   2.288   2.301   2.459   2.478   2.534   2.581   2.689
  2.706   2.782   2.814   2.825   2.955   3.035   3.269   3.437
  3.690   3.814   3.974   3.981   3.993   3.997   4.047   4.075
  4.103   4.126   4.239   4.253   4.264   4.414   4.439   6.023
  6.028   6.041   6.049   6.066   6.114   9.736  23.568  23.765
 23.860  25.855  25.928  26.408  27.858  27.882  28.359  28.362
 28.374  28.378  28.381  28.398  28.540  28.541  28.546  28.550
 28.569  28.582  28.602  28.606  28.682  28.700 127.898 127.902
127.909 127.915 127.928 127.951 151.655 151.676 215.7231901.818
*******
 --------------------------------------------------------------

          Ground-State Mulliken Net Atomic Charges

     Atom                 Charge (a.u.)
  ----------------------------------------
      1 C                    -0.533323
      2 C                    -0.389977
      3 C                    -0.014291
      4 H                     0.220589
      5 I                     0.080246
      6 I                     0.096730
      7 Cl                    0.202484
      8 H                     0.158238
      9 H                     0.179303
  ----------------------------------------
  Sum of atomic charges =     0.000000

 -----------------------------------------------------------------
                    Cartesian Multipole Moments
 -----------------------------------------------------------------
    Charge (ESU x 10^10)
                 0.0000
    Dipole Moment (Debye)
         X      -0.1542      Y      -1.1892      Z      -1.3133
       Tot       1.7784
    Quadrupole Moments (Debye-Ang)
        XX     -87.9396     XY       2.2526     YY     -88.0622
        XZ      -0.2502     YZ       0.5434     ZZ     -85.9968
    Octopole Moments (Debye-Ang^2)
       XXX      -2.5385    XXY       0.6906    XYY      -1.7775
       YYY       4.7444    XXZ      14.4738    XYZ      -0.3493
       YYZ       4.5632    XZZ      -1.1193    YZZ       0.0686
       ZZZ       2.9113
    Hexadecapole Moments (Debye-Ang^3)
      XXXX   -2202.1342   XXXY      66.4894   XXYY    -485.3105
      XYYY      44.0286   YYYY    -479.0918   XXXZ       0.6725
      XXYZ      -1.3487   XYYZ       0.4318   YYYZ      15.3158
      XXZZ    -439.7982   XYZZ      18.1508   YYZZ    -132.3318
      XZZZ       0.1424   YZZZ      13.7040   ZZZZ    -272.0309
 -----------------------------------------------------------------
 Calculating analytic gradient of the SCF energy
 Gradient of SCF Energy
            1           2           3           4           5           6
    1   0.0003882  -0.0016205   0.0010870   0.0002588   0.0003514  -0.0000150
    2   0.0010944  -0.0004529  -0.0010586   0.0002030   0.0007301  -0.0004853
    3   0.0018056  -0.0005670  -0.0017310   0.0000357  -0.0000431  -0.0004072
            7           8           9
    1  -0.0003718   0.0000038  -0.0000820
    2   0.0004966  -0.0003052  -0.0002221
    3   0.0003574   0.0001832   0.0003665
 Max gradient component =       1.806E-03
 RMS gradient           =       7.468E-04
 Gradient time:  CPU 21.67 s  wall 21.67 s
 Geometry Optimization Parameters
   NAtoms,    NIC,     NZ,  NCons,   NDum,   NFix, NCnnct, MaxDiis
        9      69       9       0       0       0       0       0

 Cartesian Hessian Update
 Hessian Updated using BFGS Update


** GEOMETRY OPTIMIZATION IN DELOCALIZED INTERNAL COORDINATES **
   Searching for a Minimum

   Optimization Cycle:   4

                       Coordinates (Angstroms)
     ATOM                X               Y               Z
      1  C         0.0128402786   -0.3441238969   -1.7153267565
      2  C         0.5515608781   -0.7680558811   -0.3703523076
      3  C        -0.5183931764    0.2765993590   -0.4579390362
      4  H         0.2562181867   -1.7331330484    0.0144146664
      5  I         2.5864376326   -0.3852234146    0.2418315580
      6  I        -2.4934695063   -0.3243243254    0.2635027851
      7  Cl       -0.1703568864    1.9838709890   -0.1411730657
      8  H         0.6330940657    0.2961940970   -2.3306526501
      9  H        -0.6041322464   -1.0493361564   -2.2596101496
   Point Group: c1    Number of degrees of freedom:    21


   Energy is -14415.370948041

 Hessian Updated using BFGS Update

 21 Hessian modes will be used to form the next step
  Hessian Eigenvalues:
     0.017451    0.019111    0.021207    0.023913    0.031736    0.043241
     0.072596    0.086379    0.090878    0.096990    0.108311    0.108792
     0.133965    0.134756    0.246041    0.263945    0.276512    0.285880
     0.347847    0.348120    0.353663

 Minimum Search - Taking Simple RFO Step
 Searching for Lamda that Minimizes Along All modes
 Value Taken    Lamda =  -0.00006203
 Step Taken.  Stepsize is  0.047019

                             Maximum     Tolerance    Cnvgd?
         Gradient           0.001416      0.000300      NO
         Displacement       0.026651      0.001200      NO
         Energy change     -0.000180      0.000001      NO


 New Cartesian Coordinates Obtained by Inverse Iteration

 Displacement from previous Coordinates is:  0.061949
 ----------------------------------------------------------------
             Standard Nuclear Orientation (Angstroms)
    I     Atom           X                Y                Z
 ----------------------------------------------------------------
    1      C       0.0124471588    -0.3446153163    -1.7205018262
    2      C       0.5523111500    -0.7667314657    -0.3727511673
    3      C      -0.5185852616     0.2765036008    -0.4591941272
    4      H       0.2563407550    -1.7327333939     0.0104761832
    5      I       2.5807002888    -0.3908969634     0.2581645417
    6      I      -2.4886439247    -0.3243857421     0.2825772276
    7      Cl     -0.1707296579     1.9837414134    -0.1508123697
    8      H       0.6284781244     0.3030003861    -2.3338309993
    9      H      -0.5985194069    -1.0514147968    -2.2694324189
 ----------------------------------------------------------------
 Molecular Point Group                 C1    NOp =  1
 Largest Abelian Subgroup              C1    NOp =  1
 Nuclear Repulsion Energy =  1115.4034645504 hartrees
 There are       72 alpha and       72 beta electrons
 Applying Cartesian multipole field
    Component          Value
    ---------          -----
     (2,0,0)        1.00000E-11
     (0,2,0)        2.00000E-11
     (0,0,2)       -3.00000E-11
 Nucleus-field energy     =     0.0000000268 hartrees
 Requested basis set is 6-311++G(d,p)
 There are 94 shells and 241 basis functions
 A cutoff of  1.0D-11 yielded   3501 shell pairs
 There are     24155 function pairs (     27019 Cartesian)
 Smallest overlap matrix eigenvalue = 4.99E-05
 Guess MOs from SCF MO coefficient file

 -----------------------------------------------------------------------
  General SCF calculation program by
  Eric Jon Sundstrom, Paul Horn, Yuezhi Mao, Dmitri Zuev, Alec White,
  David Stuck, Shaama M.S., Shane Yost, Joonho Lee, David Small,
  Daniel Levine, Susi Lehtola, Hugh Burton, Evgeny Epifanovsky
 -----------------------------------------------------------------------
 Exchange:     0.2000 Hartree-Fock + 0.0800 Slater + 0.7200 B88
 Correlation:  0.1900 VWN1RPA + 0.8100 LYP
 Using SG-1 standard quadrature grid
 A restricted SCF calculation will be
 performed using DIIS
 SCF converges when DIIS error is below 1.0e-08
 ---------------------------------------
  Cycle       Energy         DIIS error
 ---------------------------------------
    1  -14415.3709053883      8.09e-05  
    2  -14415.3709779720      2.26e-05  
    3  -14415.3709770010      2.63e-05  
    4  -14415.3709821208      8.39e-06  
    5  -14415.3709826334      2.17e-06  
    6  -14415.3709826652      7.47e-07  
    7  -14415.3709826692      1.47e-07  
    8  -14415.3709826694      6.62e-08  
    9  -14415.3709826694      1.07e-08  
   10  -14415.3709826694      4.11e-09  Convergence criterion met
 ---------------------------------------
 SCF time:   CPU 61.35s  wall 62.00s 
 SCF   energy in the final basis set =   -14415.3709826694
 Total energy in the final basis set =   -14415.3709826694

 --------------------------------------------------------------

                    Orbital Energies (a.u.)
 --------------------------------------------------------------

 Alpha MOs
 -- Occupied --
***************-176.313-176.308-165.717-165.714-165.714-165.712
*******-165.709-101.572 -35.809 -35.804 -31.302 -31.298 -31.296
-31.296 -31.291 -31.291 -22.953 -22.951 -22.951 -22.948 -22.947
-22.947 -22.947 -22.947 -22.942 -22.942 -10.308 -10.258 -10.224
 -9.486  -7.251  -7.241  -7.241  -6.358  -6.354  -4.771  -4.766
 -4.756  -4.756  -4.751  -4.751  -2.037  -2.032  -2.032  -2.032
 -2.027  -2.027  -2.019  -2.019  -2.014  -2.014  -0.940  -0.847
 -0.694  -0.678  -0.619  -0.581  -0.507  -0.495  -0.418  -0.403
 -0.386  -0.367  -0.324  -0.314  -0.281  -0.278  -0.271  -0.267
 -- Virtual --
 -0.087  -0.064  -0.015   0.006   0.023   0.025   0.031   0.055
  0.063   0.071   0.074   0.088   0.094   0.103   0.109   0.113
  0.121   0.123   0.133   0.139   0.149   0.162   0.166   0.187
  0.202   0.212   0.220   0.236   0.237   0.245   0.254   0.259
  0.275   0.288   0.376   0.391   0.397   0.408   0.417   0.424
  0.437   0.441   0.457   0.467   0.478   0.480   0.494   0.500
  0.526   0.562   0.584   0.599   0.604   0.608   0.641   0.647
  0.656   0.677   0.697   0.720   0.744   0.789   0.859   0.863
  0.909   0.947   0.983   1.005   1.074   1.126   1.222   1.235
  1.322   1.330   1.339   1.354   1.372   1.386   1.448   1.461
  1.508   1.520   1.532   1.581   1.626   1.693   1.717   1.784
  1.796   1.865   1.892   1.977   2.027   2.127   2.160   2.184
  2.208   2.288   2.301   2.458   2.478   2.531   2.580   2.689
  2.705   2.782   2.812   2.824   2.954   3.034   3.266   3.434
  3.689   3.813   3.974   3.981   3.993   3.997   4.047   4.074
  4.103   4.126   4.238   4.252   4.263   4.414   4.439   6.024
  6.028   6.041   6.049   6.066   6.115   9.736  23.566  23.764
 23.856  25.856  25.929  26.409  27.858  27.882  28.360  28.362
 28.374  28.377  28.381  28.398  28.540  28.541  28.546  28.550
 28.569  28.581  28.602  28.606  28.681  28.701 127.898 127.902
127.909 127.915 127.928 127.952 151.656 151.676 215.7231901.818
*******
 --------------------------------------------------------------

          Ground-State Mulliken Net Atomic Charges

     Atom                 Charge (a.u.)
  ----------------------------------------
      1 C                    -0.532792
      2 C                    -0.390613
      3 C                    -0.009901
      4 H                     0.219622
      5 I                     0.080468
      6 I                     0.095876
      7 Cl                    0.200372
      8 H                     0.157532
      9 H                     0.179436
  ----------------------------------------
  Sum of atomic charges =     0.000000

 -----------------------------------------------------------------
                    Cartesian Multipole Moments
 -----------------------------------------------------------------
    Charge (ESU x 10^10)
                 0.0000
    Dipole Moment (Debye)
         X      -0.1482      Y      -1.1823      Z      -1.3213
       Tot       1.7792
    Quadrupole Moments (Debye-Ang)
        XX     -88.0138     XY       2.2345     YY     -88.0495
        XZ      -0.2440     YZ       0.5482     ZZ     -85.9354
    Octopole Moments (Debye-Ang^2)
       XXX      -2.3521    XXY       0.8117    XYY      -1.7436
       YYY       5.2809    XXZ      13.9728    XYZ      -0.3258
       YYZ       3.6498    XZZ      -1.1199    YZZ       0.1837
       ZZZ       0.3200
    Hexadecapole Moments (Debye-Ang^3)
      XXXX   -2195.6984   XXXY      67.0817   XXYY    -483.9468
      XYYY      45.2308   YYYY    -479.6579   XXXZ       1.2094
      XXYZ      -0.9544   XYYZ       0.4982   YYYZ      17.1030
      XXZZ    -438.1041   XYZZ      18.6740   YYZZ    -133.0938
      XZZZ       0.6150   YZZZ      15.6670   ZZZZ    -275.9771
 -----------------------------------------------------------------
 Calculating analytic gradient of the SCF energy
 Gradient of SCF Energy
            1           2           3           4           5           6
    1  -0.0001427  -0.0009991   0.0012237   0.0004860  -0.0000616  -0.0002933
    2   0.0001411  -0.0001375   0.0002379  -0.0001071   0.0003553  -0.0005004
    3   0.0000311   0.0001807  -0.0003974   0.0002984   0.0002244  -0.0002033
            7           8           9
    1  -0.0005288   0.0001250   0.0001910
    2   0.0000131   0.0001101  -0.0001125
    3   0.0001485  -0.0001499  -0.0001326
 Max gradient component =       1.224E-03
 RMS gradient           =       3.905E-04
 Gradient time:  CPU 21.57 s  wall 21.59 s
 Geometry Optimization Parameters
   NAtoms,    NIC,     NZ,  NCons,   NDum,   NFix, NCnnct, MaxDiis
        9      69       9       0       0       0       0       0

 Cartesian Hessian Update
 Hessian Updated using BFGS Update


** GEOMETRY OPTIMIZATION IN DELOCALIZED INTERNAL COORDINATES **
   Searching for a Minimum

   Optimization Cycle:   5

                       Coordinates (Angstroms)
     ATOM                X               Y               Z
      1  C         0.0124471588   -0.3446153163   -1.7205018262
      2  C         0.5523111500   -0.7667314657   -0.3727511673
      3  C        -0.5185852616    0.2765036008   -0.4591941272
      4  H         0.2563407550   -1.7327333939    0.0104761832
      5  I         2.5807002888   -0.3908969634    0.2581645417
      6  I        -2.4886439247   -0.3243857421    0.2825772276
      7  Cl       -0.1707296579    1.9837414134   -0.1508123697
      8  H         0.6284781244    0.3030003861   -2.3338309993
      9  H        -0.5985194069   -1.0514147968   -2.2694324189
   Point Group: c1    Number of degrees of freedom:    21


   Energy is -14415.370982669

 Hessian Updated using BFGS Update

 21 Hessian modes will be used to form the next step
  Hessian Eigenvalues:
     0.014962    0.018354    0.021234    0.024189    0.031606    0.042991
     0.075565    0.084989    0.092628    0.096328    0.104270    0.110429
     0.131364    0.134960    0.249825    0.270471    0.283639    0.286317
     0.348095    0.348823    0.356719

 Minimum Search - Taking Simple RFO Step
 Searching for Lamda that Minimizes Along All modes
 Value Taken    Lamda =  -0.00001000
 Step Taken.  Stepsize is  0.017140

                             Maximum     Tolerance    Cnvgd?
         Gradient           0.000575      0.000300      NO
         Displacement       0.007194      0.001200      NO
         Energy change     -0.000035      0.000001      NO


 New Cartesian Coordinates Obtained by Inverse Iteration

 Displacement from previous Coordinates is:  0.017264
 ----------------------------------------------------------------
             Standard Nuclear Orientation (Angstroms)
    I     Atom           X                Y                Z
 ----------------------------------------------------------------
    1      C       0.0125209850    -0.3448229243    -1.7208157325
    2      C       0.5529026107    -0.7663694777    -0.3732826873
    3      C      -0.5199272250     0.2759227680    -0.4589778933
    4      H       0.2553973314    -1.7330639560     0.0067914655
    5      I       2.5798780927    -0.3915353827     0.2615240439
    6      I      -2.4875466268    -0.3233568034     0.2874946388
    7      Cl     -0.1707700069     1.9832942400    -0.1544450890
    8      H       0.6276216485     0.3048411111    -2.3327079170
    9      H      -0.5962775836    -1.0524418528    -2.2708857852
 ----------------------------------------------------------------
 Molecular Point Group                 C1    NOp =  1
 Largest Abelian Subgroup              C1    NOp =  1
 Nuclear Repulsion Energy =  1115.4813943399 hartrees
 There are       72 alpha and       72 beta electrons
 Applying Cartesian multipole field
    Component          Value
    ---------          -----
     (2,0,0)        1.00000E-11
     (0,2,0)        2.00000E-11
     (0,0,2)       -3.00000E-11
 Nucleus-field energy     =     0.0000000267 hartrees
 Requested basis set is 6-311++G(d,p)
 There are 94 shells and 241 basis functions
 A cutoff of  1.0D-11 yielded   3500 shell pairs
 There are     24152 function pairs (     27016 Cartesian)
 Smallest overlap matrix eigenvalue = 5.00E-05
 Guess MOs from SCF MO coefficient file

 -----------------------------------------------------------------------
  General SCF calculation program by
  Eric Jon Sundstrom, Paul Horn, Yuezhi Mao, Dmitri Zuev, Alec White,
  David Stuck, Shaama M.S., Shane Yost, Joonho Lee, David Small,
  Daniel Levine, Susi Lehtola, Hugh Burton, Evgeny Epifanovsky
 -----------------------------------------------------------------------
 Exchange:     0.2000 Hartree-Fock + 0.0800 Slater + 0.7200 B88
 Correlation:  0.1900 VWN1RPA + 0.8100 LYP
 Using SG-1 standard quadrature grid
 A restricted SCF calculation will be
 performed using DIIS
 SCF converges when DIIS error is below 1.0e-08
 ---------------------------------------
  Cycle       Energy         DIIS error
 ---------------------------------------
    1  -14415.3709814364      2.93e-05  
    2  -14415.3709898084      4.32e-06  
    3  -14415.3709899292      3.17e-06  
    4  -14415.3709900007      1.04e-06  
    5  -14415.3709900060      5.86e-07  
    6  -14415.3709900083      1.47e-07  
    7  -14415.3709900089      2.48e-08  
    8  -14415.3709900085      7.72e-09  Convergence criterion met
 ---------------------------------------
 SCF time:   CPU 49.59s  wall 50.00s 
 SCF   energy in the final basis set =   -14415.3709900085
 Total energy in the final basis set =   -14415.3709900085

 --------------------------------------------------------------

                    Orbital Energies (a.u.)
 --------------------------------------------------------------

 Alpha MOs
 -- Occupied --
***************-176.313-176.308-165.717-165.714-165.714-165.712
*******-165.709-101.572 -35.809 -35.804 -31.303 -31.298 -31.296
-31.296 -31.291 -31.291 -22.953 -22.951 -22.951 -22.948 -22.947
-22.947 -22.947 -22.947 -22.942 -22.942 -10.308 -10.258 -10.224
 -9.486  -7.251  -7.241  -7.241  -6.358  -6.354  -4.771  -4.766
 -4.756  -4.756  -4.751  -4.751  -2.037  -2.032  -2.032  -2.032
 -2.027  -2.027  -2.019  -2.019  -2.014  -2.014  -0.940  -0.846
 -0.694  -0.679  -0.619  -0.581  -0.507  -0.495  -0.418  -0.403
 -0.386  -0.367  -0.324  -0.314  -0.281  -0.278  -0.270  -0.267
 -- Virtual --
 -0.086  -0.064  -0.015   0.006   0.023   0.025   0.031   0.055
  0.063   0.071   0.074   0.088   0.094   0.103   0.109   0.113
  0.121   0.123   0.133   0.139   0.149   0.162   0.166   0.187
  0.202   0.212   0.220   0.236   0.237   0.245   0.254   0.259
  0.276   0.288   0.376   0.391   0.397   0.409   0.417   0.424
  0.437   0.440   0.457   0.467   0.478   0.480   0.494   0.500
  0.526   0.562   0.584   0.599   0.604   0.608   0.640   0.647
  0.656   0.677   0.697   0.720   0.744   0.789   0.859   0.863
  0.909   0.948   0.983   1.005   1.074   1.126   1.223   1.235
  1.322   1.329   1.339   1.354   1.372   1.386   1.448   1.461
  1.509   1.520   1.532   1.581   1.626   1.693   1.717   1.784
  1.796   1.864   1.892   1.977   2.027   2.127   2.161   2.183
  2.208   2.288   2.301   2.458   2.478   2.531   2.580   2.689
  2.705   2.781   2.812   2.823   2.954   3.035   3.266   3.434
  3.689   3.813   3.974   3.981   3.993   3.997   4.047   4.074
  4.103   4.125   4.237   4.252   4.264   4.415   4.439   6.024
  6.028   6.041   6.049   6.066   6.115   9.736  23.565  23.763
 23.855  25.856  25.929  26.409  27.858  27.882  28.360  28.362
 28.374  28.377  28.381  28.398  28.540  28.541  28.546  28.550
 28.569  28.581  28.602  28.606  28.681  28.701 127.898 127.902
127.909 127.915 127.928 127.952 151.656 151.676 215.7231901.818
*******
 --------------------------------------------------------------

          Ground-State Mulliken Net Atomic Charges

     Atom                 Charge (a.u.)
  ----------------------------------------
      1 C                    -0.532321
      2 C                    -0.389613
      3 C                    -0.009914
      4 H                     0.218865
      5 I                     0.080671
      6 I                     0.096499
      7 Cl                    0.198985
      8 H                     0.157226
      9 H                     0.179602
  ----------------------------------------
  Sum of atomic charges =     0.000000

 -----------------------------------------------------------------
                    Cartesian Multipole Moments
 -----------------------------------------------------------------
    Charge (ESU x 10^10)
                 0.0000
    Dipole Moment (Debye)
         X      -0.1505      Y      -1.1842      Z      -1.3213
       Tot       1.7807
    Quadrupole Moments (Debye-Ang)
        XX     -88.0026     XY       2.2351     YY     -88.0506
        XZ      -0.2479     YZ       0.5548     ZZ     -85.9308
    Octopole Moments (Debye-Ang^2)
       XXX      -2.3704    XXY       0.8121    XYY      -1.7423
       YYY       5.2542    XXZ      13.8714    XYZ      -0.3176
       YYZ       3.4272    XZZ      -1.1400    YZZ       0.1644
       ZZZ      -0.2133
    Hexadecapole Moments (Debye-Ang^3)
      XXXX   -2194.3122   XXXY      67.3213   XXYY    -483.6570
      XYYY      45.6284   YYYY    -479.5068   XXXZ       1.4513
      XXYZ      -0.8327   XYYZ       0.5726   YYYZ      17.5595
      XXZZ    -437.7576   XYZZ      18.8204   YYZZ    -133.2081
      XZZZ       0.8962   YZZZ      16.1743   ZZZZ    -276.9053
 -----------------------------------------------------------------
 Calculating analytic gradient of the SCF energy
 Gradient of SCF Energy
            1           2           3           4           5           6
    1  -0.0001513  -0.0005341   0.0006982   0.0003578  -0.0000212  -0.0002493
    2  -0.0000823  -0.0001252   0.0005441  -0.0000554   0.0003416  -0.0004470
    3  -0.0002289   0.0002637  -0.0000296   0.0000850   0.0002683  -0.0001923
            7           8           9
    1  -0.0005130   0.0001647   0.0002483
    2  -0.0001980   0.0000628  -0.0000406
    3   0.0000127  -0.0000273  -0.0001516
 Max gradient component =       6.982E-04
 RMS gradient           =       2.908E-04
 Gradient time:  CPU 22.39 s  wall 22.41 s
 Geometry Optimization Parameters
   NAtoms,    NIC,     NZ,  NCons,   NDum,   NFix, NCnnct, MaxDiis
        9      69       9       0       0       0       0       0

 Cartesian Hessian Update
 Hessian Updated using BFGS Update


** GEOMETRY OPTIMIZATION IN DELOCALIZED INTERNAL COORDINATES **
   Searching for a Minimum

   Optimization Cycle:   6

                       Coordinates (Angstroms)
     ATOM                X               Y               Z
      1  C         0.0125209850   -0.3448229243   -1.7208157325
      2  C         0.5529026107   -0.7663694777   -0.3732826873
      3  C        -0.5199272250    0.2759227680   -0.4589778933
      4  H         0.2553973314   -1.7330639560    0.0067914655
      5  I         2.5798780927   -0.3915353827    0.2615240439
      6  I        -2.4875466268   -0.3233568034    0.2874946388
      7  Cl       -0.1707700069    1.9832942400   -0.1544450890
      8  H         0.6276216485    0.3048411111   -2.3327079170
      9  H        -0.5962775836   -1.0524418528   -2.2708857852
   Point Group: c1    Number of degrees of freedom:    21


   Energy is -14415.370990009

 Hessian Updated using BFGS Update

 21 Hessian modes will be used to form the next step
  Hessian Eigenvalues:
     0.011493    0.018761    0.021603    0.024411    0.031199    0.043756
     0.058352    0.077417    0.089725    0.094407    0.101526    0.110095
     0.130442    0.134873    0.256559    0.261791    0.280447    0.299265
     0.348067    0.348460    0.355782

 Minimum Search - Taking Simple RFO Step
 Searching for Lamda that Minimizes Along All modes
 Value Taken    Lamda =  -0.00000783
 Step Taken.  Stepsize is  0.019924

                             Maximum     Tolerance    Cnvgd?
         Gradient           0.000428      0.000300      NO
         Displacement       0.010920      0.001200      NO
         Energy change     -0.000007      0.000001      NO


 New Cartesian Coordinates Obtained by Inverse Iteration

 Displacement from previous Coordinates is:  0.016578
 ----------------------------------------------------------------
             Standard Nuclear Orientation (Angstroms)
    I     Atom           X                Y                Z
 ----------------------------------------------------------------
    1      C       0.0129618227    -0.3451078231    -1.7207540655
    2      C       0.5539305866    -0.7661407839    -0.3739601400
    3      C      -0.5214829560     0.2745892894    -0.4588980151
    4      H       0.2538497643    -1.7328766486     0.0040316161
    5      I       2.5790265154    -0.3921980958     0.2639153643
    6      I      -2.4863991672    -0.3220214177     0.2907756523
    7      Cl     -0.1699681452     1.9824947248    -0.1575093924
    8      H       0.6252573802     0.3080401616    -2.3315059012
    9      H      -0.5933765748    -1.0543116847    -2.2714000747
 ----------------------------------------------------------------
 Molecular Point Group                 C1    NOp =  1
 Largest Abelian Subgroup              C1    NOp =  1
 Nuclear Repulsion Energy =  1115.7161180204 hartrees
 There are       72 alpha and       72 beta electrons
 Applying Cartesian multipole field
    Component          Value
    ---------          -----
     (2,0,0)        1.00000E-11
     (0,2,0)        2.00000E-11
     (0,0,2)       -3.00000E-11
 Nucleus-field energy     =     0.0000000267 hartrees
 Requested basis set is 6-311++G(d,p)
 There are 94 shells and 241 basis functions
 A cutoff of  1.0D-11 yielded   3501 shell pairs
 There are     24179 function pairs (     27049 Cartesian)
 Smallest overlap matrix eigenvalue = 5.01E-05
 Guess MOs from SCF MO coefficient file

 -----------------------------------------------------------------------
  General SCF calculation program by
  Eric Jon Sundstrom, Paul Horn, Yuezhi Mao, Dmitri Zuev, Alec White,
  David Stuck, Shaama M.S., Shane Yost, Joonho Lee, David Small,
  Daniel Levine, Susi Lehtola, Hugh Burton, Evgeny Epifanovsky
 -----------------------------------------------------------------------
 Exchange:     0.2000 Hartree-Fock + 0.0800 Slater + 0.7200 B88
 Correlation:  0.1900 VWN1RPA + 0.8100 LYP
 Using SG-1 standard quadrature grid
 A restricted SCF calculation will be
 performed using DIIS
 SCF converges when DIIS error is below 1.0e-08
 ---------------------------------------
  Cycle       Energy         DIIS error
 ---------------------------------------
    1  -14415.3709834096      3.41e-05  
    2  -14415.3709940997      5.50e-06  
    3  -14415.3709938902      8.10e-06  
    4  -14415.3709943656      1.94e-06  
    5  -14415.3709943939      4.47e-07  
    6  -14415.3709943953      1.77e-07  
    7  -14415.3709943954      4.74e-08  
    8  -14415.3709943956      1.07e-08  
    9  -14415.3709943958      2.76e-09  Convergence criterion met
 ---------------------------------------
 SCF time:   CPU 57.69s  wall 57.00s 
 SCF   energy in the final basis set =   -14415.3709943958
 Total energy in the final basis set =   -14415.3709943958

 --------------------------------------------------------------

                    Orbital Energies (a.u.)
 --------------------------------------------------------------

 Alpha MOs
 -- Occupied --
***************-176.313-176.308-165.717-165.714-165.714-165.712
*******-165.709-101.572 -35.809 -35.804 -31.303 -31.298 -31.296
-31.296 -31.291 -31.291 -22.953 -22.952 -22.952 -22.948 -22.947
-22.947 -22.947 -22.947 -22.942 -22.942 -10.308 -10.258 -10.224
 -9.486  -7.251  -7.241  -7.240  -6.358  -6.354  -4.771  -4.766
 -4.756  -4.756  -4.751  -4.751  -2.037  -2.032  -2.032  -2.032
 -2.027  -2.027  -2.019  -2.019  -2.014  -2.014  -0.940  -0.846
 -0.694  -0.679  -0.619  -0.581  -0.506  -0.494  -0.418  -0.403
 -0.386  -0.367  -0.325  -0.314  -0.281  -0.278  -0.270  -0.267
 -- Virtual --
 -0.086  -0.064  -0.015   0.006   0.023   0.025   0.031   0.055
  0.063   0.070   0.074   0.088   0.094   0.103   0.109   0.113
  0.121   0.123   0.133   0.139   0.149   0.162   0.166   0.187
  0.202   0.212   0.220   0.236   0.237   0.246   0.254   0.259
  0.276   0.289   0.376   0.391   0.397   0.409   0.417   0.424
  0.437   0.440   0.457   0.467   0.478   0.480   0.494   0.500
  0.526   0.562   0.584   0.599   0.604   0.608   0.640   0.647
  0.656   0.677   0.697   0.720   0.744   0.789   0.859   0.863
  0.909   0.949   0.983   1.005   1.074   1.126   1.223   1.235
  1.322   1.329   1.338   1.354   1.372   1.387   1.448   1.461
  1.510   1.519   1.532   1.581   1.626   1.692   1.717   1.785
  1.797   1.863   1.892   1.978   2.026   2.127   2.162   2.182
  2.208   2.288   2.301   2.458   2.479   2.531   2.580   2.689
  2.706   2.781   2.811   2.824   2.955   3.037   3.267   3.435
  3.690   3.814   3.974   3.981   3.993   3.997   4.047   4.074
  4.103   4.125   4.237   4.252   4.264   4.415   4.439   6.024
  6.028   6.041   6.049   6.066   6.115   9.736  23.565  23.762
 23.856  25.857  25.930  26.410  27.858  27.882  28.360  28.362
 28.374  28.378  28.381  28.398  28.540  28.541  28.546  28.550
 28.569  28.581  28.602  28.606  28.681  28.701 127.898 127.902
127.909 127.915 127.928 127.952 151.656 151.676 215.7231901.818
*******
 --------------------------------------------------------------

          Ground-State Mulliken Net Atomic Charges

     Atom                 Charge (a.u.)
  ----------------------------------------
      1 C                    -0.531892
      2 C                    -0.388707
      3 C                    -0.009873
      4 H                     0.218169
      5 I                     0.081186
      6 I                     0.097585
      7 Cl                    0.196788
      8 H                     0.157084
      9 H                     0.179659
  ----------------------------------------
  Sum of atomic charges =     0.000000

 -----------------------------------------------------------------
                    Cartesian Multipole Moments
 -----------------------------------------------------------------
    Charge (ESU x 10^10)
                 0.0000
    Dipole Moment (Debye)
         X      -0.1554      Y      -1.1889      Z      -1.3201
       Tot       1.7833
    Quadrupole Moments (Debye-Ang)
        XX     -87.9776     XY       2.2391     YY     -88.0602
        XZ      -0.2515     YZ       0.5577     ZZ     -85.9269
    Octopole Moments (Debye-Ang^2)
       XXX      -2.4583    XXY       0.8160    XYY      -1.7511
       YYY       5.2041    XXZ      13.8237    XYZ      -0.3128
       YYZ       3.2732    XZZ      -1.1735    YZZ       0.1549
       ZZZ      -0.5443
    Hexadecapole Moments (Debye-Ang^3)
      XXXX   -2192.5500   XXXY      67.5673   XXYY    -483.3285
      XYYY      46.0651   YYYY    -479.3357   XXXZ       1.5730
      XXYZ      -0.7359   XYYZ       0.6118   YYYZ      17.8985
      XXZZ    -437.4063   XYZZ      18.9578   YYZZ    -133.2405
      XZZZ       1.0572   YZZZ      16.5188   ZZZZ    -277.5467
 -----------------------------------------------------------------
 Calculating analytic gradient of the SCF energy
 Gradient of SCF Energy
            1           2           3           4           5           6
    1   0.0000393   0.0000422   0.0000343   0.0001103  -0.0000938  -0.0001049
    2  -0.0001778  -0.0000523   0.0004411   0.0000282   0.0003174  -0.0003684
    3  -0.0001632   0.0001378   0.0000921   0.0000005   0.0002319  -0.0002334
            7           8           9
    1  -0.0004029   0.0000975   0.0002779
    2  -0.0002644   0.0001157  -0.0000393
    3  -0.0000625   0.0000987  -0.0001018
 Max gradient component =       4.411E-04
 RMS gradient           =       1.946E-04
 Gradient time:  CPU 22.49 s  wall 22.51 s
 Geometry Optimization Parameters
   NAtoms,    NIC,     NZ,  NCons,   NDum,   NFix, NCnnct, MaxDiis
        9      69       9       0       0       0       0       0

 Cartesian Hessian Update
 Hessian Updated using BFGS Update


** GEOMETRY OPTIMIZATION IN DELOCALIZED INTERNAL COORDINATES **
   Searching for a Minimum

   Optimization Cycle:   7

                       Coordinates (Angstroms)
     ATOM                X               Y               Z
      1  C         0.0129618227   -0.3451078231   -1.7207540655
      2  C         0.5539305866   -0.7661407839   -0.3739601400
      3  C        -0.5214829560    0.2745892894   -0.4588980151
      4  H         0.2538497643   -1.7328766486    0.0040316161
      5  I         2.5790265154   -0.3921980958    0.2639153643
      6  I        -2.4863991672   -0.3220214177    0.2907756523
      7  Cl       -0.1699681452    1.9824947248   -0.1575093924
      8  H         0.6252573802    0.3080401616   -2.3315059012
      9  H        -0.5933765748   -1.0543116847   -2.2714000747
   Point Group: c1    Number of degrees of freedom:    21


   Energy is -14415.370994396

 Hessian Updated using BFGS Update

 21 Hessian modes will be used to form the next step
  Hessian Eigenvalues:
     0.011670    0.018653    0.021599    0.024461    0.030651    0.044201
     0.052781    0.077122    0.089223    0.094471    0.101784    0.110195
     0.130573    0.135927    0.253224    0.259483    0.279689    0.296125
     0.348084    0.348358    0.357005

 Minimum Search - Taking Simple RFO Step
 Searching for Lamda that Minimizes Along All modes
 Value Taken    Lamda =   0.00000000
 Step Taken.  Stepsize is  0.003534

                             Maximum     Tolerance    Cnvgd?
         Gradient           0.000167      0.000300     YES
         Displacement       0.002596      0.001200      NO
         Energy change     -0.000004      0.000001      NO


 New Cartesian Coordinates Obtained by Inverse Iteration

 Displacement from previous Coordinates is:  0.002432
 ----------------------------------------------------------------
             Standard Nuclear Orientation (Angstroms)
    I     Atom           X                Y                Z
 ----------------------------------------------------------------
    1      C       0.0129766131    -0.3450564455    -1.7206293781
    2      C       0.5541641964    -0.7660852661    -0.3741199234
    3      C      -0.5217918559     0.2741312793    -0.4588830879
    4      H       0.2539888842    -1.7329370758     0.0035181532
    5      I       2.5790968347    -0.3920583495     0.2641700042
    6      I      -2.4865835851    -0.3215471381     0.2906182623
    7      Cl     -0.1697110474     1.9824680729    -0.1573927553
    8      H       0.6248709960     0.3081992224    -2.3316149840
    9      H      -0.5932118099    -1.0546465775    -2.2709712473
 ----------------------------------------------------------------
 Molecular Point Group                 C1    NOp =  1
 Largest Abelian Subgroup              C1    NOp =  1
 Nuclear Repulsion Energy =  1115.7071006893 hartrees
 There are       72 alpha and       72 beta electrons
 Applying Cartesian multipole field
    Component          Value
    ---------          -----
     (2,0,0)        1.00000E-11
     (0,2,0)        2.00000E-11
     (0,0,2)       -3.00000E-11
 Nucleus-field energy     =     0.0000000267 hartrees
 Requested basis set is 6-311++G(d,p)
 There are 94 shells and 241 basis functions
 A cutoff of  1.0D-11 yielded   3501 shell pairs
 There are     24179 function pairs (     27049 Cartesian)
 Smallest overlap matrix eigenvalue = 5.01E-05
 Guess MOs from SCF MO coefficient file

 -----------------------------------------------------------------------
  General SCF calculation program by
  Eric Jon Sundstrom, Paul Horn, Yuezhi Mao, Dmitri Zuev, Alec White,
  David Stuck, Shaama M.S., Shane Yost, Joonho Lee, David Small,
  Daniel Levine, Susi Lehtola, Hugh Burton, Evgeny Epifanovsky
 -----------------------------------------------------------------------
 Exchange:     0.2000 Hartree-Fock + 0.0800 Slater + 0.7200 B88
 Correlation:  0.1900 VWN1RPA + 0.8100 LYP
 Using SG-1 standard quadrature grid
 A restricted SCF calculation will be
 performed using DIIS
 SCF converges when DIIS error is below 1.0e-08
 ---------------------------------------
  Cycle       Energy         DIIS error
 ---------------------------------------
    1  -14415.3709944446      7.40e-06  
    2  -14415.3709948844      1.11e-06  
    3  -14415.3709948855      1.15e-06  
    4  -14415.3709948941      3.67e-07  
    5  -14415.3709948951      1.31e-07  
    6  -14415.3709948951      4.72e-08  
    7  -14415.3709948952      9.97e-09  Convergence criterion met
 ---------------------------------------
 SCF time:   CPU 44.15s  wall 44.00s 
 SCF   energy in the final basis set =   -14415.3709948952
 Total energy in the final basis set =   -14415.3709948952

 --------------------------------------------------------------

                    Orbital Energies (a.u.)
 --------------------------------------------------------------

 Alpha MOs
 -- Occupied --
***************-176.313-176.308-165.717-165.714-165.714-165.712
*******-165.709-101.572 -35.809 -35.804 -31.303 -31.298 -31.296
-31.296 -31.291 -31.291 -22.953 -22.952 -22.952 -22.948 -22.947
-22.947 -22.947 -22.947 -22.942 -22.942 -10.308 -10.258 -10.224
 -9.486  -7.251  -7.241  -7.240  -6.358  -6.354  -4.771  -4.766
 -4.756  -4.756  -4.751  -4.751  -2.037  -2.032  -2.032  -2.032
 -2.027  -2.027  -2.019  -2.019  -2.014  -2.014  -0.940  -0.846
 -0.694  -0.679  -0.619  -0.581  -0.506  -0.494  -0.418  -0.403
 -0.386  -0.367  -0.325  -0.314  -0.281  -0.278  -0.270  -0.267
 -- Virtual --
 -0.086  -0.064  -0.015   0.006   0.023   0.025   0.031   0.055
  0.063   0.070   0.074   0.088   0.094   0.103   0.109   0.113
  0.121   0.123   0.133   0.140   0.149   0.162   0.166   0.187
  0.202   0.212   0.220   0.236   0.237   0.246   0.254   0.259
  0.276   0.289   0.376   0.391   0.397   0.409   0.417   0.424
  0.437   0.440   0.457   0.467   0.478   0.480   0.494   0.500
  0.526   0.563   0.584   0.599   0.604   0.608   0.640   0.647
  0.656   0.677   0.696   0.720   0.744   0.789   0.859   0.863
  0.909   0.949   0.983   1.005   1.074   1.126   1.223   1.235
  1.322   1.329   1.338   1.354   1.372   1.387   1.448   1.461
  1.510   1.519   1.532   1.581   1.626   1.692   1.717   1.785
  1.797   1.863   1.892   1.978   2.026   2.127   2.162   2.182
  2.208   2.289   2.301   2.458   2.479   2.531   2.580   2.689
  2.706   2.781   2.811   2.824   2.955   3.037   3.267   3.435
  3.690   3.814   3.974   3.980   3.992   3.997   4.047   4.074
  4.103   4.125   4.237   4.252   4.264   4.415   4.439   6.024
  6.028   6.041   6.049   6.066   6.115   9.736  23.565  23.763
 23.856  25.857  25.930  26.410  27.858  27.882  28.360  28.362
 28.374  28.378  28.381  28.398  28.540  28.541  28.546  28.550
 28.569  28.581  28.602  28.606  28.681  28.701 127.898 127.902
127.909 127.915 127.928 127.952 151.656 151.676 215.7231901.818
*******
 --------------------------------------------------------------

          Ground-State Mulliken Net Atomic Charges

     Atom                 Charge (a.u.)
  ----------------------------------------
      1 C                    -0.532110
      2 C                    -0.388588
      3 C                    -0.009389
      4 H                     0.218087
      5 I                     0.081279
      6 I                     0.097868
      7 Cl                    0.196099
      8 H                     0.157124
      9 H                     0.179629
  ----------------------------------------
  Sum of atomic charges =     0.000000

 -----------------------------------------------------------------
                    Cartesian Multipole Moments
 -----------------------------------------------------------------
    Charge (ESU x 10^10)
                 0.0000
    Dipole Moment (Debye)
         X      -0.1567      Y      -1.1916      Z      -1.3199
       Tot       1.7851
    Quadrupole Moments (Debye-Ang)
        XX     -87.9670     XY       2.2396     YY     -88.0661
        XZ      -0.2520     YZ       0.5589     ZZ     -85.9265
    Octopole Moments (Debye-Ang^2)
       XXX      -2.4803    XXY       0.8037    XYY      -1.7463
       YYY       5.1395    XXZ      13.8283    XYZ      -0.3134
       YYZ       3.2674    XZZ      -1.1709    YZZ       0.1399
       ZZZ      -0.5525
    Hexadecapole Moments (Debye-Ang^3)
      XXXX   -2192.6034   XXXY      67.6013   XXYY    -483.3596
      XYYY      46.1252   YYYY    -479.3016   XXXZ       1.4942
      XXYZ      -0.7353   XYYZ       0.5856   YYYZ      17.8842
      XXZZ    -437.4266   XYZZ      18.9711   YYZZ    -133.2275
      XZZZ       0.9659   YZZZ      16.4872   ZZZZ    -277.5366
 -----------------------------------------------------------------
 Calculating analytic gradient of the SCF energy
 Gradient of SCF Energy
            1           2           3           4           5           6
    1   0.0000771   0.0000927  -0.0000898   0.0000763  -0.0000703  -0.0000920
    2  -0.0001110   0.0000106   0.0001813   0.0000420   0.0003188  -0.0003511
    3  -0.0000342   0.0000473   0.0000072  -0.0000084   0.0002369  -0.0002408
            7           8           9
    1  -0.0003527   0.0000978   0.0002609
    2  -0.0001356   0.0000938  -0.0000487
    3  -0.0000358   0.0001024  -0.0000746
 Max gradient component =       3.527E-04
 RMS gradient           =       1.587E-04
 Gradient time:  CPU 21.56 s  wall 21.57 s
 Geometry Optimization Parameters
   NAtoms,    NIC,     NZ,  NCons,   NDum,   NFix, NCnnct, MaxDiis
        9      69       9       0       0       0       0       0

 Cartesian Hessian Update
 Hessian Updated using BFGS Update


** GEOMETRY OPTIMIZATION IN DELOCALIZED INTERNAL COORDINATES **
   Searching for a Minimum

   Optimization Cycle:   8

                       Coordinates (Angstroms)
     ATOM                X               Y               Z
      1  C         0.0129766131   -0.3450564455   -1.7206293781
      2  C         0.5541641964   -0.7660852661   -0.3741199234
      3  C        -0.5217918559    0.2741312793   -0.4588830879
      4  H         0.2539888842   -1.7329370758    0.0035181532
      5  I         2.5790968347   -0.3920583495    0.2641700042
      6  I        -2.4865835851   -0.3215471381    0.2906182623
      7  Cl       -0.1697110474    1.9824680729   -0.1573927553
      8  H         0.6248709960    0.3081992224   -2.3316149840
      9  H        -0.5932118099   -1.0546465775   -2.2709712473
   Point Group: c1    Number of degrees of freedom:    21


   Energy is -14415.370994895

 Hessian Updated using BFGS Update

 21 Hessian modes will be used to form the next step
  Hessian Eigenvalues:
     0.011555    0.018097    0.021261    0.023072    0.027758    0.040736
     0.056526    0.075695    0.085132    0.091315    0.102389    0.110841
     0.130271    0.130613    0.240722    0.261910    0.268153    0.284697
     0.348089    0.348440    0.355257

 Minimum Search - Taking Simple RFO Step
 Searching for Lamda that Minimizes Along All modes
 Value Taken    Lamda =   0.00000000
 Step Taken.  Stepsize is  0.003100

                             Maximum     Tolerance    Cnvgd?
         Gradient           0.000089      0.000300     YES
         Displacement       0.001603      0.001200      NO
         Energy change     -0.000000      0.000001     YES


                       Distance Matrix (Angstroms)
             C (  1)   C (  2)   C (  3)   H (  4)   I (  5)   I (  6)
   C (  2)  1.511038
   C (  3)  1.503787  1.498972
   H (  4)  2.226429  1.080518  2.200903
   I (  5)  3.244474  2.155844  3.253018  2.696669
   I (  6)  3.208344  3.144143  2.185633  3.095995  5.066240
   Cl(  7)  2.809707  2.850528  1.770105  3.742947  3.656779  3.298045
   H (  8)  1.083726  2.234026  2.196161  3.123562  3.323772  4.117504
   H (  9)  1.083448  2.235572  2.248203  2.520145  4.114548  3.268644
             Cl(  7)   H (  8)
   H (  8)  2.856883
   H (  9)  3.724330  1.828866

 Final energy is   -14415.370994895153     


 ******************************
 **  OPTIMIZATION CONVERGED  **
 ******************************

                       Coordinates (Angstroms)
     ATOM                X               Y               Z
      1  C         0.0129766131   -0.3450564455   -1.7206293781
      2  C         0.5541641964   -0.7660852661   -0.3741199234
      3  C        -0.5217918559    0.2741312793   -0.4588830879
      4  H         0.2539888842   -1.7329370758    0.0035181532
      5  I         2.5790968347   -0.3920583495    0.2641700042
      6  I        -2.4865835851   -0.3215471381    0.2906182623
      7  Cl       -0.1697110474    1.9824680729   -0.1573927553
      8  H         0.6248709960    0.3081992224   -2.3316149840
      9  H        -0.5932118099   -1.0546465775   -2.2709712473

Z-matrix Print:
$molecule
0 1
I 
C  1 2.185633
C  2 1.498972 1 115.896381
H  3 1.080518 2 116.187300 1 2.923272 0
C  2 1.503787 1 119.682253 3 69.219949 0
H  5 1.083448 2 119.795301 1 2.285399 0
H  5 1.083726 2 115.190427 1 146.348883 0
Cl 2 1.770105 1 112.546362 3 -145.510579 0
I  3 2.155844 2 124.788861 1 -137.070309 0
$end


 --------------------------------------------------------------

                    Orbital Energies (a.u.)
 --------------------------------------------------------------

 Alpha MOs
 -- Occupied --
***************-176.313-176.308-165.717-165.714-165.714-165.712
*******-165.709-101.572 -35.809 -35.804 -31.303 -31.298 -31.296
-31.296 -31.291 -31.291 -22.953 -22.952 -22.952 -22.948 -22.947
-22.947 -22.947 -22.947 -22.942 -22.942 -10.308 -10.258 -10.224
 -9.486  -7.251  -7.241  -7.240  -6.358  -6.354  -4.771  -4.766
 -4.756  -4.756  -4.751  -4.751  -2.037  -2.032  -2.032  -2.032
 -2.027  -2.027  -2.019  -2.019  -2.014  -2.014  -0.940  -0.846
 -0.694  -0.679  -0.619  -0.581  -0.506  -0.494  -0.418  -0.403
 -0.386  -0.367  -0.325  -0.314  -0.281  -0.278  -0.270  -0.267
 -- Virtual --
 -0.086  -0.064  -0.015   0.006   0.023   0.025   0.031   0.055
  0.063   0.070   0.074   0.088   0.094   0.103   0.109   0.113
  0.121   0.123   0.133   0.140   0.149   0.162   0.166   0.187
  0.202   0.212   0.220   0.236   0.237   0.246   0.254   0.259
  0.276   0.289   0.376   0.391   0.397   0.409   0.417   0.424
  0.437   0.440   0.457   0.467   0.478   0.480   0.494   0.500
  0.526   0.563   0.584   0.599   0.604   0.608   0.640   0.647
  0.656   0.677   0.696   0.720   0.744   0.789   0.859   0.863
  0.909   0.949   0.983   1.005   1.074   1.126   1.223   1.235
  1.322   1.329   1.338   1.354   1.372   1.387   1.448   1.461
  1.510   1.519   1.532   1.581   1.626   1.692   1.717   1.785
  1.797   1.863   1.892   1.978   2.026   2.127   2.162   2.182
  2.208   2.289   2.301   2.458   2.479   2.531   2.580   2.689
  2.706   2.781   2.811   2.824   2.955   3.037   3.267   3.435
  3.690   3.814   3.974   3.980   3.992   3.997   4.047   4.074
  4.103   4.125   4.237   4.252   4.264   4.415   4.439   6.024
  6.028   6.041   6.049   6.066   6.115   9.736  23.565  23.763
 23.856  25.857  25.930  26.410  27.858  27.882  28.360  28.362
 28.374  28.378  28.381  28.398  28.540  28.541  28.546  28.550
 28.569  28.581  28.602  28.606  28.681  28.701 127.898 127.902
127.909 127.915 127.928 127.952 151.656 151.676 215.7231901.818
*******
 --------------------------------------------------------------

          Ground-State Mulliken Net Atomic Charges

     Atom                 Charge (a.u.)
  ----------------------------------------
      1 C                    -0.532110
      2 C                    -0.388588
      3 C                    -0.009389
      4 H                     0.218087
      5 I                     0.081279
      6 I                     0.097868
      7 Cl                    0.196099
      8 H                     0.157124
      9 H                     0.179629
  ----------------------------------------
  Sum of atomic charges =     0.000000

 -----------------------------------------------------------------
                    Cartesian Multipole Moments
 -----------------------------------------------------------------
    Charge (ESU x 10^10)
                 0.0000
    Dipole Moment (Debye)
         X      -0.1567      Y      -1.1916      Z      -1.3199
       Tot       1.7851
    Quadrupole Moments (Debye-Ang)
        XX     -87.9670     XY       2.2396     YY     -88.0661
        XZ      -0.2520     YZ       0.5589     ZZ     -85.9265
    Octopole Moments (Debye-Ang^2)
       XXX      -2.4803    XXY       0.8037    XYY      -1.7463
       YYY       5.1395    XXZ      13.8283    XYZ      -0.3134
       YYZ       3.2674    XZZ      -1.1709    YZZ       0.1399
       ZZZ      -0.5525
    Hexadecapole Moments (Debye-Ang^3)
      XXXX   -2192.6034   XXXY      67.6013   XXYY    -483.3596
      XYYY      46.1252   YYYY    -479.3016   XXXZ       1.4942
      XXYZ      -0.7353   XYYZ       0.5856   YYYZ      17.8842
      XXZZ    -437.4266   XYZZ      18.9711   YYZZ    -133.2275
      XZZZ       0.9659   YZZZ      16.4872   ZZZZ    -277.5366
 -----------------------------------------------------------------
Archival summary:
1\1\TWL02\OPT\ProcedureUnspecified\BasisUnspecified\2l133\taweetha\ThuOct1104:50:412018ThuOct1104:50:412018\0\\#,OPT,ProcedureUnspecified,BasisUnspecified,\\0,1\I\C,1,2.18563\C,2,1.49897,1,115.896\H,3,1.08052,2,116.187,1,2.92327,0\C,2,1.50379,1,119.682,3,69.2199,0\H,5,1.08345,2,119.795,1,2.2854,0\H,5,1.08373,2,115.19,1,146.349,0\Cl,2,1.77011,1,112.546,3,-145.511,0\I,3,2.15584,2,124.789,1,-137.07,0\\\@

 Total job time:  663.41s(wall), 662.90s(cpu) 
 Thu Oct 11 04:50:41 2018

        *************************************************************
        *                                                           *
        *  Thank you very much for using Q-Chem.  Have a nice day.  *
        *                                                           *
        *************************************************************


 
User input: 2 of 2 
 
Q-Chem Developer Version!
                  Welcome to Q-Chem
     A Quantum Leap Into The Future Of Chemistry


 Q-Chem 5.1, Q-Chem, Inc., Pleasanton, CA (2018)

 Yihan Shao,  Zhengting Gan,  E. Epifanovsky,  A. T. B. Gilbert,  M. Wormit,  
 J. Kussmann,  A. W. Lange,  A. Behn,  Jia Deng,  Xintian Feng,  D. Ghosh,  
 M. Goldey,  P. R. Horn,  L. D. Jacobson,  I. Kaliman,  T. Kus,  A. Landau,  
 Jie Liu,  E. I. Proynov,  R. M. Richard,  R. P. Steele,  E. J. Sundstrom,  
 H. L. Woodcock III,  P. M. Zimmerman,  D. Zuev,  B. Albrecht,  E. Alguire,  
 S. A. Baeppler,  D. Barton,  Z. Benda,  Y. A. Bernard,  E. J. Berquist,  
 K. B. Bravaya,  H. Burton,  D. Casanova,  Chun-Min Chang,  Yunqing Chen,  
 A. Chien,  K. D. Closser,  M. P. Coons,  S. Coriani,  S. Dasgupta,  
 A. L. Dempwolff,  M. Diedenhofen,  Hainam Do,  R. G. Edgar,  Po-Tung Fang,  
 S. Faraji,  S. Fatehi,  Qingguo Feng,  K. D. Fenk,  J. Fosso-Tande,  
 Qinghui Ge,  A. Ghysels,  G. Gidofalvi,  J. Gomes,  J. Gonthier,  A. Gunina,  
 D. Hait,  M. W. D. Hanson-Heine,  P. H. P. Harbach,  A. W. Hauser,  
 J. E. Herr,  E. G. Hohenstein,  Z. C. Holden,  Kerwin Hui,  B. C. Huynh,  
 T.-C. Jagau,  Hyunjun Ji,  B. Kaduk,  K. Khistyaev,  Jaehoon Kim,  
 P. Klunzinger,  K. Koh,  D. Kosenkov,  L. Koulias,  T. Kowalczyk,  
 C. M. Krauter,  A. Kunitsa,  Ka Un Lao,  A. Laurent,  K. V. Lawler,  
 Joonho Lee,  D. Lefrancois,  S. Lehtola,  D. S. Levine,  Yi-Pei Li,  
 You-Sheng Lin,  Fenglai Liu,  E. Livshits,  A. Luenser,  P. Manohar,  
 E. Mansoor,  S. F. Manzer,  Shan-Ping Mao,  Yuezhi Mao,  N. Mardirossian,  
 A. V. Marenich,  T. Markovich,  L. A. Martinez-Martinez,  S. A. Maurer,  
 N. J. Mayhall,  S. C. McKenzie,  J.-M. Mewes,  A. F. Morrison,  
 J. W. Mullinax,  K. Nanda,  T. S. Nguyen-Beck,  R. Olivares-Amaya,  
 J. A. Parkhill,  T. M. Perrine,  F. Plasser,  P. Pokhilko,  S. Prager,  
 A. Prociuk,  E. Ramos,  D. R. Rehn,  F. Rob,  M. Schneider,  N. Sergueev,  
 S. M. Sharada,  S. Sharma,  D. W. Small,  T. Stauch,  T. Stein,  
 Yu-Chuan Su,  A. J. W. Thom,  A. Tkatchenko,  T. Tsuchimochi,  N. M. Tubman,  
 L. Vogt,  M. L. Vidal,  O. Vydrov,  M. A. Watson,  J. Wenzel,  
 M. de Wergifosse,  T. A. Wesolowski,  A. White,  J. Witte,  A. Yamada,  
 Jun Yang,  K. Yao,  S. Yeganeh,  S. R. Yost,  Zhi-Qiang You,  A. Zech,  
 Igor Ying Zhang,  Xing Zhang,  Yan Zhao,  Ying Zhu,  B. R. Brooks,  
 G. K. L. Chan,  C. J. Cramer,  M. S. Gordon,  W. J. Hehre,  A. Klamt,  
 M. W. Schmidt,  C. D. Sherrill,  D. G. Truhlar,  A. Aspuru-Guzik,  R. Baer,  
 A. T. Bell,  N. A. Besley,  Jeng-Da Chai,  A. E. DePrince, III,  
 R. A. DiStasio Jr.,  A. Dreuw,  B. D. Dunietz,  T. R. Furlani,  
 Chao-Ping Hsu,  Yousung Jung,  Jing Kong,  D. S. Lambrecht,  WanZhen Liang,  
 C. Ochsenfeld,  V. A. Rassolov,  L. V. Slipchenko,  J. E. Subotnik,  
 T. Van Voorhis,  J. M. Herbert,  A. I. Krylov,  P. M. W. Gill,  M. Head-Gordon

 Contributors to earlier versions of Q-Chem not listed above: 
 R. D. Adamson,  B. Austin,  J. Baker,  G. J. O. Beran,  K. Brandhorst,  
 S. T. Brown,  E. F. C. Byrd,  A. K. Chakraborty,  C.-L. Cheng,  
 Siu Hung Chien,  D. M. Chipman,  D. L. Crittenden,  H. Dachsel,  
 R. J. Doerksen,  A. D. Dutoi,  L. Fusti-Molnar,  W. A. Goddard III,  
 A. Golubeva-Zadorozhnaya,  S. R. Gwaltney,  G. Hawkins,  A. Heyden,  
 S. Hirata,  G. Kedziora,  F. J. Keil,  C. Kelley,  Jihan Kim,  R. A. King,  
 R. Z. Khaliullin,  P. P. Korambath,  W. Kurlancheek,  A. M. Lee,  M. S. Lee,  
 S. V. Levchenko,  Ching Yeh Lin,  D. Liotard,  R. C. Lochan,  I. Lotan,  
 P. E. Maslen,  N. Nair,  D. P. O'Neill,  D. Neuhauser,  E. Neuscamman,  
 C. M. Oana,  R. Olson,  B. Peters,  R. Peverati,  P. A. Pieniazek,  
 Y. M. Rhee,  J. Ritchie,  M. A. Rohrdanz,  E. Rosta,  N. J. Russ,  
 H. F. Schaefer III,  N. E. Schultz,  N. Shenvi,  A. C. Simmonett,  A. Sodt,  
 D. Stuck,  K. S. Thanthiriwatte,  V. Vanovschi,  Tao Wang,  A. Warshel,  
 C. F. Williams,  Q. Wu,  X. Xu,  W. Zhang

 Please cite Q-Chem as follows:
 Y. Shao et al., Mol. Phys. 113, 184-215 (2015)
 DOI: 10.1080/00268976.2014.952696

 Q-Chem 5.1.1 for Intel X86 EM64T Linux

 Parts of Q-Chem use Armadillo 8.300.2 (Tropical Shenanigans).
 http://arma.sourceforge.net/

 Q-Chem begins on Thu Oct 11 04:50:41 2018  

Host: 
0

     Scratch files written to /scratch/taweetham/qchem3475//
The previous job contains 0 fragments, simply inherited here
Input Ideriv = 2
Curr. Ideriv = -1
Max.  Ideriv = 2

Checking the input file for inconsistencies... 	...done.

--------------------------------------------------------------
User input:
--------------------------------------------------------------

$molecule
read
$end

$rem
   job_type 	frequency
   basis 	6-311++g**
   method	b3lyp	
$end


--------------------------------------------------------------
 ----------------------------------------------------------------
             Standard Nuclear Orientation (Angstroms)
    I     Atom           X                Y                Z
 ----------------------------------------------------------------
    1      C       0.0082311136     0.0510687320    -1.7868157467
    2      C       0.5596922804    -0.5828931786    -0.5309416061
    3      C      -0.5498561307     0.4209000613    -0.4402876666
    4      H       0.2907115519    -1.6102682349    -0.3317732893
    5      I       2.5695560467    -0.2622832860     0.1799165328
    6      I      -2.4957360314    -0.3602305953     0.1764601746
    7      Cl     -0.2552054798     2.0598619241     0.1599263977
    8      H       0.5997091877     0.8210126711    -2.2682730478
    9      H      -0.5727919733    -0.5696151241    -2.4583978010
 ----------------------------------------------------------------
 Molecular Point Group                 C1    NOp =  1
 Largest Abelian Subgroup              C1    NOp =  1
 Nuclear Repulsion Energy =  1115.7071006893 hartrees
 There are       72 alpha and       72 beta electrons
 Requested basis set is 6-311++G(d,p)
 There are 94 shells and 241 basis functions

 Total QAlloc Memory Limit   2000 MB
 Mega-Array Size       188 MB
 MEM_STATIC part       192 MB

                       Distance Matrix (Angstroms)
             C (  1)   C (  2)   C (  3)   H (  4)   I (  5)   I (  6)
   C (  2)  1.511038
   C (  3)  1.503787  1.498972
   H (  4)  2.226429  1.080518  2.200903
   I (  5)  3.244474  2.155844  3.253018  2.696669
   I (  6)  3.208344  3.144143  2.185633  3.095995  5.066240
   Cl(  7)  2.809707  2.850528  1.770105  3.742947  3.656779  3.298045
   H (  8)  1.083726  2.234026  2.196161  3.123562  3.323772  4.117504
   H (  9)  1.083448  2.235572  2.248203  2.520145  4.114548  3.268644
             Cl(  7)   H (  8)
   H (  8)  2.856883
   H (  9)  3.724330  1.828866

 A cutoff of  1.0D-11 yielded   3501 shell pairs
 There are     24179 function pairs (     27049 Cartesian)
 Smallest overlap matrix eigenvalue = 5.01E-05
 Guess from superposition of atomic densities
 Warning:  Energy on first SCF cycle will be non-variational
 SAD guess density has 144.000000 electrons

 -----------------------------------------------------------------------
  General SCF calculation program by
  Eric Jon Sundstrom, Paul Horn, Yuezhi Mao, Dmitri Zuev, Alec White,
  David Stuck, Shaama M.S., Shane Yost, Joonho Lee, David Small,
  Daniel Levine, Susi Lehtola, Hugh Burton, Evgeny Epifanovsky
 -----------------------------------------------------------------------
 Exchange:     0.2000 Hartree-Fock + 0.0800 Slater + 0.7200 B88
 Correlation:  0.1900 VWN1RPA + 0.8100 LYP
 Using SG-1 standard quadrature grid
 A restricted SCF calculation will be
 performed using DIIS
 SCF converges when DIIS error is below 1.0e-08
 ---------------------------------------
  Cycle       Energy         DIIS error
 ---------------------------------------
    1  -14416.2569627103      3.42e-02  
    2  -14415.3221137809      2.72e-03  
    3  -14415.2762852068      3.60e-03  
    4  -14415.3678678586      6.34e-04  
    5  -14415.3706363651      2.97e-04  
    6  -14415.3712268964      8.35e-05  
    7  -14415.3712736115      2.78e-05  
    8  -14415.3712791955      6.82e-06  
    9  -14415.3712795064      1.22e-06  
   10  -14415.3712795161      4.37e-07  
   11  -14415.3712795173      8.28e-08  
   12  -14415.3712795174      2.59e-08  
   13  -14415.3712795174      4.66e-09  Convergence criterion met
 ---------------------------------------
 SCF time:   CPU 76.60s  wall 77.00s 
 SCF   energy in the final basis set =   -14415.3712795174
 Total energy in the final basis set =   -14415.3712795174

 --------------------------------------------------------------

                    Orbital Energies (a.u.)
 --------------------------------------------------------------

 Alpha MOs
 -- Occupied --
***************-176.313-176.308-165.717-165.714-165.714-165.712
*******-165.709-101.572 -35.809 -35.804 -31.303 -31.298 -31.296
-31.296 -31.291 -31.291 -22.953 -22.952 -22.952 -22.948 -22.947
-22.947 -22.947 -22.947 -22.942 -22.942 -10.308 -10.258 -10.224
 -9.486  -7.251  -7.241  -7.240  -6.358  -6.354  -4.771  -4.766
 -4.756  -4.756  -4.751  -4.751  -2.037  -2.032  -2.032  -2.032
 -2.027  -2.027  -2.019  -2.019  -2.014  -2.014  -0.940  -0.846
 -0.694  -0.679  -0.619  -0.581  -0.506  -0.494  -0.418  -0.403
 -0.386  -0.367  -0.325  -0.314  -0.281  -0.278  -0.270  -0.267
 -- Virtual --
 -0.086  -0.064  -0.015   0.006   0.023   0.025   0.031   0.055
  0.063   0.070   0.074   0.088   0.095   0.103   0.109   0.113
  0.121   0.123   0.133   0.140   0.148   0.162   0.166   0.187
  0.202   0.212   0.220   0.236   0.237   0.246   0.254   0.259
  0.276   0.289   0.377   0.391   0.397   0.409   0.417   0.424
  0.437   0.440   0.457   0.467   0.478   0.480   0.494   0.500
  0.526   0.563   0.584   0.599   0.604   0.608   0.640   0.647
  0.656   0.677   0.697   0.720   0.744   0.789   0.859   0.863
  0.909   0.949   0.983   1.005   1.074   1.126   1.223   1.235
  1.322   1.329   1.339   1.354   1.372   1.387   1.448   1.461
  1.510   1.519   1.532   1.581   1.626   1.692   1.717   1.785
  1.797   1.863   1.892   1.978   2.026   2.127   2.162   2.182
  2.208   2.289   2.301   2.458   2.479   2.531   2.580   2.689
  2.706   2.781   2.812   2.824   2.955   3.037   3.267   3.435
  3.690   3.814   3.974   3.981   3.992   3.997   4.048   4.074
  4.103   4.125   4.237   4.252   4.264   4.415   4.439   6.024
  6.028   6.042   6.050   6.066   6.115   9.736  23.565  23.763
 23.856  25.857  25.930  26.410  27.858  27.882  28.360  28.362
 28.374  28.378  28.381  28.398  28.540  28.541  28.546  28.550
 28.569  28.581  28.602  28.606  28.682  28.701 127.898 127.902
127.909 127.915 127.928 127.952 151.656 151.676 215.7231901.818
*******
 --------------------------------------------------------------

          Ground-State Mulliken Net Atomic Charges

     Atom                 Charge (a.u.)
  ----------------------------------------
      1 C                    -0.531412
      2 C                    -0.386864
      3 C                    -0.011355
      4 H                     0.218133
      5 I                     0.081078
      6 I                     0.097558
      7 Cl                    0.196366
      8 H                     0.156962
      9 H                     0.179534
  ----------------------------------------
  Sum of atomic charges =     0.000000

 -----------------------------------------------------------------
                    Cartesian Multipole Moments
 -----------------------------------------------------------------
    Charge (ESU x 10^10)
                 0.0000
    Dipole Moment (Debye)
         X      -0.1140      Y      -0.9471      Z      -1.5111
       Tot       1.7870
    Quadrupole Moments (Debye-Ang)
        XX     -88.1102     XY       2.2637     YY     -88.2124
        XZ       0.1551     YZ       0.0757     ZZ     -85.6975
    Octopole Moments (Debye-Ang^2)
       XXX       2.7317    XXY      -9.3961    XYY       0.3380
       YYY     -19.9697    XXZ      16.6235    XYZ      -0.1585
       YYZ       6.5855    XZZ       0.6288    YZZ      -6.0550
       ZZZ       8.2034
    Hexadecapole Moments (Debye-Ang^3)
      XXXX   -2199.9344   XXXY      42.6458   XXYY    -481.0509
      XYYY      14.6003   YYYY    -485.7747   XXXZ       5.9745
      XXYZ      -6.6149   XYYZ      -1.5774   YYYZ       4.5219
      XXZZ    -440.8720   XYZZ       8.4038   YYZZ    -131.3681
      XZZZ       2.3893   YZZZ      -4.2250   ZZZZ    -273.8840
 -----------------------------------------------------------------
 Calculating MO derivatives via CPSCF
   1         3          27      0.121103    0.024628
   2         3          27      0.016645    0.003498
   3         3          27      0.001947    0.000651
   4         7          23      0.000177    0.000068
   5        27           3      0.000012    0.000007
   6        30           0      0.000000    0.000000    Roots Converged
 Time for AOints: 45.8 s (CPU) 45.8 s (wall)
 ------------------------------------------------------------------------------
                     AOints        : Timing summary (seconds)
 ------------------------------------------------------------------------------
     job step          cpu (% of tot)      sys (% of tot)     wall (% of tot)
 ------------------------------------------------------------------------------
  cpscf_lag         0.2574E+03 (42.4)   0.3430E-03 (16.3)   0.2577E+03 (42.4)
  iterzp            0.3034E+03 (49.9)   0.1761E-02 (83.6)   0.3035E+03 (49.9)
  make_fx           0.0000E+00 ( 0.0)   0.0000E+00 ( 0.0)   0.0000E+00 ( 0.0)
  AOints            0.4578E+02 ( 7.5)   0.1000E-05 ( 0.0)   0.4579E+02 ( 7.5)
 ------------------------------------------------------------------------------
   Grand Totals     0.6074E+03          0.2106E-02          0.6077E+03
 ------------------------------------------------------------------------------
 Calculating analytic Hessian of the SCF energy
 Polarizability Matrix (a.u.)
            1           2           3
    1-146.8859627  -4.6425833  -0.8170247
    2  -4.6425833 -95.0674402  -1.1963494
    3  -0.8170247  -1.1963494 -88.4347179

 Direct stationary perturbation theory relativistic correction:

 rels  =     194.702369913671
 relv  =    -647.191703529521
 rel2e =      85.652024596884
 E_rel =    -366.837309018966

 Hessian of the SCF Energy
            1           2           3           4           5           6
    1   0.3851933   0.2171818   0.0231315  -0.0548037   0.0040809  -0.0434145
    2   0.2171818   0.4753816  -0.0078073   0.0026580  -0.0783287   0.0412927
    3   0.0231315  -0.0078073   0.6001711  -0.0700353   0.0835073  -0.1527225
    4  -0.0548037   0.0026580  -0.0700353   0.3328658   0.0018171   0.0534692
    5   0.0040809  -0.0783287   0.0835073   0.0018171   0.5803895  -0.1099860
    6  -0.0434145   0.0412927  -0.1527225   0.0534692  -0.1099860   0.2564137
    7  -0.0508417  -0.0078116   0.0753606  -0.1392245   0.0831221  -0.0084663
    8  -0.0057491  -0.0504535  -0.0540789   0.0801819  -0.1255437   0.0065470
    9   0.0455233  -0.0225637  -0.1815901   0.0148122  -0.0206018  -0.0098628
   10  -0.0008998   0.0025770  -0.0030238  -0.0539109  -0.0838607   0.0174327
   11   0.0023779  -0.0005875  -0.0003310  -0.0709201  -0.3202198   0.0552547
   12   0.0098750   0.0286610  -0.0052908   0.0136733   0.0515910  -0.0462652
   13  -0.0099073   0.0036704  -0.0032579  -0.0740111  -0.0180427  -0.0201633
   14   0.0024909  -0.0004300   0.0005640  -0.0139577  -0.0351951  -0.0020391
   15  -0.0166946  -0.0048903  -0.0018649  -0.0204898  -0.0038211  -0.0232854
   16  -0.0111947   0.0022602   0.0030046  -0.0184770  -0.0045977   0.0129493
   17  -0.0038107   0.0001375  -0.0011868   0.0038277   0.0020528   0.0004471
   18   0.0149197   0.0060533  -0.0013135   0.0013160  -0.0034165  -0.0012696
   19  -0.0000950   0.0001743   0.0023943   0.0041017   0.0114313   0.0032510
   20   0.0010654  -0.0122991  -0.0075084  -0.0053013  -0.0229822  -0.0087804
   21  -0.0057416  -0.0258376  -0.0075421   0.0040954   0.0008186  -0.0007027
   22  -0.1285753  -0.1224102   0.0694824   0.0117297   0.0178844  -0.0083827
   23  -0.1210732  -0.1905648   0.0899661  -0.0087449  -0.0132361   0.0055644
   24   0.0657226   0.0876369  -0.0985292   0.0088211   0.0085855  -0.0081902
   25  -0.1288758  -0.0982998  -0.0970563  -0.0082700  -0.0118347  -0.0066754
   26  -0.0965639  -0.1428555  -0.1031249   0.0104392   0.0130634   0.0116996
   27  -0.0933213  -0.1025451  -0.1513181  -0.0056620  -0.0066771  -0.0141154
            7           8           9          10          11          12
    1  -0.0508417  -0.0057491   0.0455233  -0.0008998   0.0023779   0.0098750
    2  -0.0078116  -0.0504535  -0.0225637   0.0025770  -0.0005875   0.0286610
    3   0.0753606  -0.0540789  -0.1815901  -0.0030238  -0.0003310  -0.0052908
    4  -0.1392245   0.0801819   0.0148122  -0.0539109  -0.0709201   0.0136733
    5   0.0831221  -0.1255437  -0.0206018  -0.0838607  -0.3202198   0.0515910
    6  -0.0084663   0.0065470  -0.0098628   0.0174327   0.0552547  -0.0462652
    7   0.2802810  -0.0573435  -0.0680286   0.0027505  -0.0047765  -0.0051077
    8  -0.0573435   0.3274339   0.0790067   0.0189865  -0.0133823  -0.0121387
    9  -0.0680286   0.0790067   0.2788158  -0.0022329   0.0041603  -0.0000036
   10   0.0027505   0.0189865  -0.0022329   0.0685643   0.0714398  -0.0096563
   11  -0.0047765  -0.0133823   0.0041603   0.0714398   0.3318593  -0.0590556
   12  -0.0051077  -0.0121387  -0.0000036  -0.0096563  -0.0590556   0.0515240
   13  -0.0163368  -0.0032486  -0.0105276  -0.0151996   0.0017222  -0.0064654
   14   0.0059299   0.0008610   0.0036989  -0.0140229   0.0018698  -0.0060189
   15   0.0006182   0.0040815  -0.0017541  -0.0022207   0.0002621  -0.0001181
   16  -0.0429155  -0.0079167   0.0124821  -0.0008021  -0.0011117  -0.0017774
   17  -0.0111913  -0.0159561   0.0047907   0.0016443   0.0004864  -0.0000745
   18   0.0091089   0.0023000  -0.0161895   0.0008054  -0.0000744   0.0007420
   19  -0.0329332  -0.0243105  -0.0098596  -0.0010759   0.0009703   0.0019312
   20  -0.0091466  -0.1251402  -0.0395300   0.0023466  -0.0012646  -0.0042770
   21  -0.0021645  -0.0329922  -0.0433938  -0.0009128   0.0005649   0.0000068
   22  -0.0109108  -0.0124859   0.0082028  -0.0006631   0.0004757  -0.0046221
   23   0.0088918   0.0101475  -0.0078618   0.0004981   0.0004941   0.0031696
   24   0.0083351   0.0135690  -0.0137051   0.0007511  -0.0009983  -0.0020760
   25   0.0101310   0.0118859   0.0096283   0.0012366  -0.0001776   0.0021496
   26  -0.0076743  -0.0079667  -0.0010993   0.0003912   0.0007445  -0.0018570
   27  -0.0096557  -0.0062945  -0.0123167  -0.0009427   0.0002172   0.0014810
           13          14          15          16          17          18
    1  -0.0099073   0.0024909  -0.0166946  -0.0111947  -0.0038107   0.0149197
    2   0.0036704  -0.0004300  -0.0048903   0.0022602   0.0001375   0.0060533
    3  -0.0032579   0.0005640  -0.0018649   0.0030046  -0.0011868  -0.0013135
    4  -0.0740111  -0.0139577  -0.0204898  -0.0184770   0.0038277   0.0013160
    5  -0.0180427  -0.0351951  -0.0038211  -0.0045977   0.0020528  -0.0034165
    6  -0.0201633  -0.0020391  -0.0232854   0.0129493   0.0004471  -0.0012696
    7  -0.0163368   0.0059299   0.0006182  -0.0429155  -0.0111913   0.0091089
    8  -0.0032486   0.0008610   0.0040815  -0.0079167  -0.0159561   0.0023000
    9  -0.0105276   0.0036989  -0.0017541   0.0124821   0.0047907  -0.0161895
   10  -0.0151996  -0.0140229  -0.0022207  -0.0008021   0.0016443   0.0008054
   11   0.0017222   0.0018698   0.0002621  -0.0011117   0.0004864  -0.0000744
   12  -0.0064654  -0.0060189  -0.0001181  -0.0017774  -0.0000745   0.0007420
   13   0.1178920   0.0152566   0.0388248  -0.0017418   0.0007297  -0.0000591
   14   0.0152566   0.0321443   0.0032651  -0.0001821   0.0001376   0.0002169
   15   0.0388248   0.0032651   0.0249572   0.0005736  -0.0003235   0.0002099
   16  -0.0017418  -0.0001821   0.0005736   0.0847343   0.0264236  -0.0253495
   17   0.0007297   0.0001376  -0.0003235   0.0264236   0.0280446  -0.0044073
   18  -0.0000591   0.0002169   0.0002099  -0.0253495  -0.0044073   0.0140164
   19  -0.0010189   0.0038401   0.0000984  -0.0098529  -0.0183117  -0.0023431
   20   0.0000546  -0.0003733   0.0010073  -0.0144235  -0.0157340  -0.0005234
   21   0.0007341   0.0000334   0.0012613  -0.0009447   0.0010251   0.0030635
   22   0.0014078   0.0002848   0.0013236  -0.0013622  -0.0001164   0.0023678
   23  -0.0012102   0.0009575  -0.0016657   0.0013337   0.0003890  -0.0018344
   24  -0.0005149   0.0004855   0.0007594  -0.0010123   0.0000623  -0.0003570
   25  -0.0010843   0.0003603  -0.0020336   0.0016118   0.0008048  -0.0007661
   26   0.0010681   0.0000281   0.0020845  -0.0017858   0.0004423   0.0016857
   27   0.0014293  -0.0002058  -0.0001652   0.0000744  -0.0003331   0.0010979
           19          20          21          22          23          24
    1  -0.0000950   0.0010654  -0.0057416  -0.1285753  -0.1210732   0.0657226
    2   0.0001743  -0.0122991  -0.0258376  -0.1224102  -0.1905648   0.0876369
    3   0.0023943  -0.0075084  -0.0075421   0.0694824   0.0899661  -0.0985292
    4   0.0041017  -0.0053013   0.0040954   0.0117297  -0.0087449   0.0088211
    5   0.0114313  -0.0229822   0.0008186   0.0178844  -0.0132361   0.0085855
    6   0.0032510  -0.0087804  -0.0007027  -0.0083827   0.0055644  -0.0081902
    7  -0.0329332  -0.0091466  -0.0021645  -0.0109108   0.0088918   0.0083351
    8  -0.0243105  -0.1251402  -0.0329922  -0.0124859   0.0101475   0.0135690
    9  -0.0098596  -0.0395300  -0.0433938   0.0082028  -0.0078618  -0.0137051
   10  -0.0010759   0.0023466  -0.0009128  -0.0006631   0.0004981   0.0007511
   11   0.0009703  -0.0012646   0.0005649   0.0004757   0.0004941  -0.0009983
   12   0.0019312  -0.0042770   0.0000068  -0.0046221   0.0031696  -0.0020760
   13  -0.0010189   0.0000546   0.0007341   0.0014078  -0.0012102  -0.0005149
   14   0.0038401  -0.0003733   0.0000334   0.0002848   0.0009575   0.0004855
   15   0.0000984   0.0010073   0.0012613   0.0013236  -0.0016657   0.0007594
   16  -0.0098529  -0.0144235  -0.0009447  -0.0013622   0.0013337  -0.0010123
   17  -0.0183117  -0.0157340   0.0010251  -0.0001164   0.0003890   0.0000623
   18  -0.0023431  -0.0005234   0.0030635   0.0023678  -0.0018344  -0.0003570
   19   0.0395525   0.0248147   0.0042706   0.0011308   0.0008755   0.0008174
   20   0.0248147   0.1783215   0.0593390  -0.0014658   0.0009990  -0.0001496
   21   0.0042706   0.0593390   0.0467138  -0.0028452   0.0003575   0.0013648
   22   0.0011308  -0.0014658  -0.0028452   0.1329588   0.1262788  -0.0728845
   23   0.0008755   0.0009990   0.0003575   0.1262788   0.1991973  -0.0956992
   24   0.0008174  -0.0001496   0.0013648  -0.0728845  -0.0956992   0.1091504
   25   0.0001910   0.0020557   0.0035089  -0.0057157  -0.0068496  -0.0100357
   26   0.0005160  -0.0015271  -0.0033088  -0.0084455  -0.0083835  -0.0134921
   27  -0.0005601   0.0004225  -0.0007716   0.0073580   0.0080034   0.0115830
           25          26          27
    1  -0.1288758  -0.0965639  -0.0933213
    2  -0.0982998  -0.1428555  -0.1025451
    3  -0.0970563  -0.1031249  -0.1513181
    4  -0.0082700   0.0104392  -0.0056620
    5  -0.0118347   0.0130634  -0.0066771
    6  -0.0066754   0.0116996  -0.0141154
    7   0.0101310  -0.0076743  -0.0096557
    8   0.0118859  -0.0079667  -0.0062945
    9   0.0096283  -0.0010993  -0.0123167
   10   0.0012366   0.0003912  -0.0009427
   11  -0.0001776   0.0007445   0.0002172
   12   0.0021496  -0.0018570   0.0014810
   13  -0.0010843   0.0010681   0.0014293
   14   0.0003603   0.0000281  -0.0002058
   15  -0.0020336   0.0020845  -0.0001652
   16   0.0016118  -0.0017858   0.0000744
   17   0.0008048   0.0004423  -0.0003331
   18  -0.0007661   0.0016857   0.0010979
   19   0.0001910   0.0005160  -0.0005601
   20   0.0020557  -0.0015271   0.0004225
   21   0.0035089  -0.0033088  -0.0007716
   22  -0.0057157  -0.0084455   0.0073580
   23  -0.0068496  -0.0083835   0.0080034
   24  -0.0100357  -0.0134921   0.0115830
   25   0.1307755   0.1020549   0.1012802
   26   0.1020549   0.1464544   0.1074124
   27   0.1012802   0.1074124   0.1645252
 Gradient time:  CPU 767.81 s  wall 768.12 s
 **********************************************************************
 **                                                                  **
 **                       VIBRATIONAL ANALYSIS                       **
 **                       --------------------                       **
 **                                                                  **
 **        VIBRATIONAL FREQUENCIES (CM**-1) AND NORMAL MODES         **
 **     FORCE CONSTANTS (mDYN/ANGSTROM) AND REDUCED MASSES (AMU)     **
 **                  INFRARED INTENSITIES (KM/MOL)                   **
 **                                                                  **
 **********************************************************************


 Mode:                 1                      2                      3
 Frequency:        81.98                 120.10                 174.81
 Force Cnst:      0.0592                 0.1897                 0.1255
 Red. Mass:      14.9462                22.3237                 6.9693
 IR Active:          YES                    YES                    YES
 IR Intens:        0.228                  0.111                  1.000
 Raman Active:       YES                    YES                    YES
               X      Y      Z        X      Y      Z        X      Y      Z
 C          0.011 -0.249  0.266   -0.019 -0.243 -0.094   -0.039 -0.202  0.237
 C          0.031 -0.092  0.333    0.037 -0.271 -0.131   -0.108 -0.066  0.324
 C          0.003 -0.097  0.216    0.069 -0.279 -0.044    0.015  0.070  0.176
 H          0.084 -0.077  0.482    0.142 -0.304 -0.158   -0.177 -0.001  0.558
 I          0.195  0.025 -0.055   -0.098  0.151 -0.003   -0.087  0.006 -0.045
 I         -0.184  0.035 -0.055   -0.037  0.048 -0.009    0.087 -0.013 -0.051
 Cl        -0.058 -0.048  0.092    0.458 -0.428  0.147    0.053  0.110  0.064
 H          0.027 -0.323  0.168   -0.055 -0.258 -0.160    0.120 -0.399  0.119
 H         -0.004 -0.317  0.343   -0.083 -0.253 -0.030   -0.170 -0.184  0.336
 TransDip   0.005 -0.009  0.011   -0.010 -0.004 -0.002   -0.011 -0.013  0.027

 Mode:                 4                      5                      6
 Frequency:       193.63                 312.82                 379.20
 Force Cnst:      0.5750                 0.1953                 0.3721
 Red. Mass:      26.0298                 3.3882                 4.3927
 IR Active:          YES                    YES                    YES
 IR Intens:        0.082                  3.238                  2.486
 Raman Active:       YES                    YES                    YES
               X      Y      Z        X      Y      Z        X      Y      Z
 C         -0.089  0.273  0.056    0.391  0.049  0.032   -0.056  0.243  0.223
 C         -0.053  0.221  0.032    0.063 -0.041  0.096    0.066 -0.047  0.019
 C          0.026  0.303  0.088    0.093  0.003 -0.057   -0.022 -0.166  0.293
 H         -0.116  0.235  0.006   -0.005 -0.037  0.025    0.130 -0.121 -0.265
 I          0.018 -0.004  0.016   -0.034  0.002 -0.025   -0.013  0.001 -0.006
 I         -0.162 -0.167  0.011   -0.025 -0.006  0.020    0.015  0.010 -0.011
 Cl         0.571  0.325 -0.159   -0.007  0.002 -0.010   -0.002 -0.073 -0.127
 H         -0.091  0.249  0.015    0.587  0.069  0.300   -0.195  0.501  0.471
 H         -0.142  0.288  0.091    0.549  0.166 -0.209    0.046  0.357  0.035
 TransDip  -0.002  0.009 -0.002    0.058 -0.002 -0.003   -0.049  0.003  0.013

 Mode:                 7                      8                      9
 Frequency:       462.55                 535.55                 650.72
 Force Cnst:      0.9004                 0.5627                 0.8644
 Red. Mass:       7.1432                 3.3299                 3.4650
 IR Active:          YES                    YES                    YES
 IR Intens:       10.863                 11.394                 65.299
 Raman Active:       YES                    YES                    YES
               X      Y      Z        X      Y      Z        X      Y      Z
 C         -0.014 -0.113 -0.021    0.022 -0.026  0.019   -0.066  0.107 -0.003
 C          0.349 -0.200 -0.253    0.243  0.333  0.095   -0.036 -0.036  0.037
 C          0.371 -0.146  0.173    0.039  0.042  0.016    0.314  0.240  0.013
 H          0.344 -0.208 -0.278    0.282  0.317  0.043   -0.233  0.074  0.319
 I         -0.031 -0.000 -0.001   -0.026 -0.013 -0.009    0.001  0.002  0.002
 I         -0.025 -0.002  0.001   -0.003  0.001 -0.001   -0.007 -0.003  0.003
 Cl        -0.036  0.181  0.048   -0.001 -0.072 -0.010   -0.036 -0.109 -0.043
 H         -0.187 -0.152 -0.296   -0.379  0.060 -0.334    0.285 -0.269 -0.179
 H         -0.285 -0.131  0.227    0.150 -0.484  0.334   -0.543  0.369  0.175
 TransDip   0.102 -0.019 -0.022    0.106  0.016  0.017    0.149  0.209  0.031

 Mode:                10                     11                     12
 Frequency:       891.45                 915.35                 941.16
 Force Cnst:      1.4312                 1.3786                 1.3416
 Red. Mass:       3.0567                 2.7926                 2.5706
 IR Active:          YES                    YES                    YES
 IR Intens:        9.999                  4.872                  3.067
 Raman Active:       YES                    YES                    YES
               X      Y      Z        X      Y      Z        X      Y      Z
 C         -0.172  0.070 -0.100    0.007 -0.128 -0.169   -0.052 -0.108  0.161
 C          0.125 -0.014  0.217   -0.109  0.164 -0.083    0.181  0.004 -0.176
 C          0.085 -0.180 -0.189    0.092 -0.062  0.243   -0.122  0.139 -0.056
 H          0.113  0.055  0.560   -0.195  0.294  0.443    0.147  0.147  0.486
 I         -0.004 -0.002 -0.001    0.001 -0.000  0.001   -0.003 -0.002  0.001
 I         -0.001  0.001  0.000   -0.001  0.000 -0.001   -0.001 -0.000  0.000
 Cl         0.007  0.029  0.016   -0.001 -0.006 -0.003    0.003 -0.017 -0.001
 H         -0.057  0.257  0.328    0.131  0.107  0.354    0.265 -0.108  0.546
 H         -0.055  0.333 -0.443    0.198  0.110 -0.558   -0.072  0.360 -0.255
 TransDip   0.072 -0.068  0.021   -0.053  0.016  0.044   -0.037  0.019  0.038

 Mode:                13                     14                     15
 Frequency:      1036.05                1086.41                1136.03
 Force Cnst:      0.8308                 0.8908                 0.9920
 Red. Mass:       1.3137                 1.2809                 1.3046
 IR Active:          YES                    YES                    YES
 IR Intens:       46.450                  8.583                 11.668
 Raman Active:       YES                    YES                    YES
               X      Y      Z        X      Y      Z        X      Y      Z
 C          0.027  0.047 -0.046   -0.131  0.079  0.014    0.049  0.096  0.004
 C          0.007  0.066  0.008    0.013 -0.009 -0.014    0.029 -0.052 -0.069
 C         -0.081 -0.098  0.044    0.026  0.004  0.010   -0.052 -0.065  0.010
 H          0.399 -0.020  0.068    0.004 -0.017 -0.070   -0.471  0.224  0.706
 I         -0.001 -0.002  0.000    0.000  0.000  0.000    0.001  0.001 -0.000
 I          0.000  0.000  0.000    0.000  0.000 -0.000    0.000  0.000  0.000
 Cl         0.004  0.006 -0.003   -0.001 -0.001  0.000    0.003  0.003  0.000
 H          0.536 -0.459 -0.231    0.486 -0.379  0.042   -0.084  0.003 -0.311
 H         -0.415  0.257  0.138    0.596 -0.470 -0.105    0.057 -0.178  0.252
 TransDip  -0.113 -0.175  0.065    0.077 -0.048 -0.025   -0.092 -0.046  0.038

 Mode:                16                     17                     18
 Frequency:      1232.44                1272.27                1464.61
 Force Cnst:      1.2009                 3.0135                 1.4835
 Red. Mass:       1.3419                 3.1598                 1.1738
 IR Active:          YES                    YES                    YES
 IR Intens:       26.146                 13.309                 12.943
 Raman Active:       YES                    YES                    YES
               X      Y      Z        X      Y      Z        X      Y      Z
 C          0.015  0.035 -0.072   -0.015 -0.009 -0.188    0.002  0.010 -0.111
 C         -0.026 -0.088  0.010    0.228 -0.119  0.144    0.027 -0.023  0.007
 C         -0.031  0.102  0.060   -0.168  0.139  0.159   -0.024  0.026  0.011
 H          0.765 -0.216  0.429   -0.602 -0.026 -0.345   -0.019 -0.015 -0.001
 I         -0.002 -0.001 -0.000   -0.001  0.001 -0.001   -0.000  0.000 -0.000
 I          0.000  0.000 -0.000    0.001  0.000 -0.001    0.000 -0.000 -0.000
 Cl        -0.002 -0.006 -0.003    0.000 -0.011 -0.004    0.000 -0.001 -0.000
 H         -0.202  0.164 -0.156    0.055 -0.110 -0.302    0.244  0.258  0.609
 H          0.197 -0.127 -0.091   -0.015  0.200 -0.420   -0.273 -0.384  0.515
 TransDip  -0.145  0.065 -0.039    0.080  0.061  0.059   -0.009 -0.002  0.115

 Mode:                19                     20                     21
 Frequency:      3128.95                3203.61                3218.03
 Force Cnst:      6.0798                 6.6070                 6.8011
 Red. Mass:       1.0540                 1.0926                 1.1147
 IR Active:          YES                    YES                    YES
 IR Intens:        0.713                  2.541                  1.145
 Raman Active:       YES                    YES                    YES
               X      Y      Z        X      Y      Z        X      Y      Z
 C         -0.001 -0.008  0.064    0.020  0.024  0.001   -0.060 -0.072 -0.011
 C         -0.002  0.001 -0.001   -0.018 -0.078  0.016   -0.006 -0.026  0.005
 C          0.002 -0.001 -0.002   -0.001  0.001  0.001   -0.001  0.000  0.001
 H         -0.001  0.006 -0.003    0.229  0.902 -0.176    0.075  0.302 -0.063
 I         -0.000  0.000 -0.000    0.000  0.000 -0.000    0.000  0.000  0.000
 I          0.000 -0.000 -0.000   -0.000  0.000  0.000    0.000  0.000 -0.000
 Cl         0.000 -0.000 -0.000   -0.000  0.000 -0.000    0.000  0.000  0.000
 H          0.391  0.506 -0.301   -0.124 -0.155  0.096    0.362  0.472 -0.298
 H         -0.383 -0.412 -0.423   -0.115 -0.125 -0.135    0.359  0.384  0.413
 TransDip   0.014 -0.000  0.023   -0.025  0.044 -0.002    0.014  0.023 -0.021

 STANDARD THERMODYNAMIC QUANTITIES AT   298.15 K  AND     1.00 ATM

   This Molecule has  0 Imaginary Frequencies
   Zero point vibrational energy:       32.076 kcal/mol

   Atom    1 Element C  Has Mass   12.00000
   Atom    2 Element C  Has Mass   12.00000
   Atom    3 Element C  Has Mass   12.00000
   Atom    4 Element H  Has Mass    1.00783
   Atom    5 Element I  Has Mass  126.90440
   Atom    6 Element I  Has Mass  126.90440
   Atom    7 Element Cl Has Mass   34.96885
   Atom    8 Element H  Has Mass    1.00783
   Atom    9 Element H  Has Mass    1.00783
   Molecular Mass:   327.801140 amu
   Principal axes and moments of inertia in amu*Bohr^2:
                             1           2           3
    Eigenvalues --      882.07716  6080.28845  6506.32393
          X               1.00000    -0.00266    -0.00031
          Y               0.00266     0.99990     0.01422
          Z               0.00027    -0.01422     0.99990
   Rotational Symmetry Number is   1
   The Molecule is an Asymmetric Top
   Translational Enthalpy:        0.889 kcal/mol
   Rotational Enthalpy:           0.889 kcal/mol
   Vibrational Enthalpy:         34.728 kcal/mol
   gas constant (RT):             0.592 kcal/mol
   Translational Entropy:        43.257  cal/mol.K
   Rotational Entropy:           31.923  cal/mol.K
   Vibrational Entropy:          16.286  cal/mol.K

   Total Enthalpy:               37.098 kcal/mol
   Total Entropy:                91.466  cal/mol.K

 ======================================================================

 STANDARD THERMODYNAMIC QUANTITIES FOR ANHARMONIC VIBRATION -- TOSH

   Zero point vibrational energy: ************ kcal/mol

   Vibrational Enthalpy:       Infinity kcal/mol
   Vibrational Entropy:             NaN  cal/mol.K

   Total Enthalpy:             Infinity kcal/mol
   Total Entropy:                   NaN  cal/mol.K

 ======================================================================

 STANDARD THERMODYNAMIC QUANTITIES FOR ANHARMONIC VIBRATION -- VPT2

   Zero point vibrational energy: ************ kcal/mol

   Vibrational Enthalpy:       Infinity kcal/mol
   Vibrational Entropy:             NaN  cal/mol.K

   Total Enthalpy:             Infinity kcal/mol
   Total Entropy:                   NaN  cal/mol.K

 ======================================================================

Archival summary:
1\1\TWL02\FREQ\ProcedureUnspecified\BasisUnspecified\2l133\taweetha\ThuOct1105:04:462018ThuOct1105:04:462018\0\\#,FREQ,ProcedureUnspecified,BasisUnspecified,\\0,1\I\C,1,2.18563\C,2,1.49897,1,115.896\H,3,1.08052,2,116.187,1,2.92327,0\C,2,1.50379,1,119.682,3,69.2199,0\H,5,1.08345,2,119.795,1,2.2854,0\H,5,1.08373,2,115.19,1,146.349,0\Cl,2,1.77011,1,112.546,3,-145.511,0\I,3,2.15584,2,124.789,1,-137.07,0\\\@

 Total job time:  844.95s(wall), 844.59s(cpu) 
 Thu Oct 11 05:04:46 2018

        *************************************************************
        *                                                           *
        *  Thank you very much for using Q-Chem.  Have a nice day.  *
        *                                                           *
        *************************************************************
