# Supplementary material for: Geometric and energetic data from ab initio calculations of haloethene, haloimine, halomethylenephosphine, haloiminophosphine, halodiazene, halodiphosphene and halocyclopropane
Source: Data Brief. 2019 Nov 2;27:104738. doi: 10.1016/j.dib.2019.104738 (PMC6861602; doi:10.1016/j.dib.2019.104738)
Supplement: Multimedia component 3 [file mmc3.zip › CCC/B3LYP/HICCCIF.out]

Q-Chem Developer Version!
                  Welcome to Q-Chem
     A Quantum Leap Into The Future Of Chemistry


 Q-Chem 5.1, Q-Chem, Inc., Pleasanton, CA (2018)

 Yihan Shao,  Zhengting Gan,  E. Epifanovsky,  A. T. B. Gilbert,  M. Wormit,  
 J. Kussmann,  A. W. Lange,  A. Behn,  Jia Deng,  Xintian Feng,  D. Ghosh,  
 M. Goldey,  P. R. Horn,  L. D. Jacobson,  I. Kaliman,  T. Kus,  A. Landau,  
 Jie Liu,  E. I. Proynov,  R. M. Richard,  R. P. Steele,  E. J. Sundstrom,  
 H. L. Woodcock III,  P. M. Zimmerman,  D. Zuev,  B. Albrecht,  E. Alguire,  
 S. A. Baeppler,  D. Barton,  Z. Benda,  Y. A. Bernard,  E. J. Berquist,  
 K. B. Bravaya,  H. Burton,  D. Casanova,  Chun-Min Chang,  Yunqing Chen,  
 A. Chien,  K. D. Closser,  M. P. Coons,  S. Coriani,  S. Dasgupta,  
 A. L. Dempwolff,  M. Diedenhofen,  Hainam Do,  R. G. Edgar,  Po-Tung Fang,  
 S. Faraji,  S. Fatehi,  Qingguo Feng,  K. D. Fenk,  J. Fosso-Tande,  
 Qinghui Ge,  A. Ghysels,  G. Gidofalvi,  J. Gomes,  J. Gonthier,  A. Gunina,  
 D. Hait,  M. W. D. Hanson-Heine,  P. H. P. Harbach,  A. W. Hauser,  
 J. E. Herr,  E. G. Hohenstein,  Z. C. Holden,  Kerwin Hui,  B. C. Huynh,  
 T.-C. Jagau,  Hyunjun Ji,  B. Kaduk,  K. Khistyaev,  Jaehoon Kim,  
 P. Klunzinger,  K. Koh,  D. Kosenkov,  L. Koulias,  T. Kowalczyk,  
 C. M. Krauter,  A. Kunitsa,  Ka Un Lao,  A. Laurent,  K. V. Lawler,  
 Joonho Lee,  D. Lefrancois,  S. Lehtola,  D. S. Levine,  Yi-Pei Li,  
 You-Sheng Lin,  Fenglai Liu,  E. Livshits,  A. Luenser,  P. Manohar,  
 E. Mansoor,  S. F. Manzer,  Shan-Ping Mao,  Yuezhi Mao,  N. Mardirossian,  
 A. V. Marenich,  T. Markovich,  L. A. Martinez-Martinez,  S. A. Maurer,  
 N. J. Mayhall,  S. C. McKenzie,  J.-M. Mewes,  A. F. Morrison,  
 J. W. Mullinax,  K. Nanda,  T. S. Nguyen-Beck,  R. Olivares-Amaya,  
 J. A. Parkhill,  T. M. Perrine,  F. Plasser,  P. Pokhilko,  S. Prager,  
 A. Prociuk,  E. Ramos,  D. R. Rehn,  F. Rob,  M. Schneider,  N. Sergueev,  
 S. M. Sharada,  S. Sharma,  D. W. Small,  T. Stauch,  T. Stein,  
 Yu-Chuan Su,  A. J. W. Thom,  A. Tkatchenko,  T. Tsuchimochi,  N. M. Tubman,  
 L. Vogt,  M. L. Vidal,  O. Vydrov,  M. A. Watson,  J. Wenzel,  
 M. de Wergifosse,  T. A. Wesolowski,  A. White,  J. Witte,  A. Yamada,  
 Jun Yang,  K. Yao,  S. Yeganeh,  S. R. Yost,  Zhi-Qiang You,  A. Zech,  
 Igor Ying Zhang,  Xing Zhang,  Yan Zhao,  Ying Zhu,  B. R. Brooks,  
 G. K. L. Chan,  C. J. Cramer,  M. S. Gordon,  W. J. Hehre,  A. Klamt,  
 M. W. Schmidt,  C. D. Sherrill,  D. G. Truhlar,  A. Aspuru-Guzik,  R. Baer,  
 A. T. Bell,  N. A. Besley,  Jeng-Da Chai,  A. E. DePrince, III,  
 R. A. DiStasio Jr.,  A. Dreuw,  B. D. Dunietz,  T. R. Furlani,  
 Chao-Ping Hsu,  Yousung Jung,  Jing Kong,  D. S. Lambrecht,  WanZhen Liang,  
 C. Ochsenfeld,  V. A. Rassolov,  L. V. Slipchenko,  J. E. Subotnik,  
 T. Van Voorhis,  J. M. Herbert,  A. I. Krylov,  P. M. W. Gill,  M. Head-Gordon

 Contributors to earlier versions of Q-Chem not listed above: 
 R. D. Adamson,  B. Austin,  J. Baker,  G. J. O. Beran,  K. Brandhorst,  
 S. T. Brown,  E. F. C. Byrd,  A. K. Chakraborty,  C.-L. Cheng,  
 Siu Hung Chien,  D. M. Chipman,  D. L. Crittenden,  H. Dachsel,  
 R. J. Doerksen,  A. D. Dutoi,  L. Fusti-Molnar,  W. A. Goddard III,  
 A. Golubeva-Zadorozhnaya,  S. R. Gwaltney,  G. Hawkins,  A. Heyden,  
 S. Hirata,  G. Kedziora,  F. J. Keil,  C. Kelley,  Jihan Kim,  R. A. King,  
 R. Z. Khaliullin,  P. P. Korambath,  W. Kurlancheek,  A. M. Lee,  M. S. Lee,  
 S. V. Levchenko,  Ching Yeh Lin,  D. Liotard,  R. C. Lochan,  I. Lotan,  
 P. E. Maslen,  N. Nair,  D. P. O'Neill,  D. Neuhauser,  E. Neuscamman,  
 C. M. Oana,  R. Olson,  B. Peters,  R. Peverati,  P. A. Pieniazek,  
 Y. M. Rhee,  J. Ritchie,  M. A. Rohrdanz,  E. Rosta,  N. J. Russ,  
 H. F. Schaefer III,  N. E. Schultz,  N. Shenvi,  A. C. Simmonett,  A. Sodt,  
 D. Stuck,  K. S. Thanthiriwatte,  V. Vanovschi,  Tao Wang,  A. Warshel,  
 C. F. Williams,  Q. Wu,  X. Xu,  W. Zhang

 Please cite Q-Chem as follows:
 Y. Shao et al., Mol. Phys. 113, 184-215 (2015)
 DOI: 10.1080/00268976.2014.952696

 Q-Chem 5.1.1 for Intel X86 EM64T Linux

 Parts of Q-Chem use Armadillo 8.300.2 (Tropical Shenanigans).
 http://arma.sourceforge.net/

 Q-Chem begins on Wed Oct 10 07:56:29 2018  

Host: 
0

     Scratch files written to /scratch/taweetham/qchem28058//
Input Ideriv = 2
Curr. Ideriv = -1
Max.  Ideriv = 2

Checking the input file for inconsistencies... 	...done.

--------------------------------------------------------------
User input:
--------------------------------------------------------------
$molecule
0 1
C 
C 1 CC 
C 2 CC 1 60.0
H 2 CH 1 ANG  3 pDHA
I 2 CI 1 ANG  3 mDHA
I 3 CI 1 ANG  2 mDHA
F 3 CF 1 ANG  2 pDHA
H 1 CH 2 ANG  3 pDHA
H 1 CH 2 ANG  3 mDHA

CC=1.54
CH=1.09
CF=1.35
CCl=1.77
CBr=1.94
CI=2.14
ANG=118.0
pDHA=107.9
mDHA=-107.9
$end

$rem
   job_type	optimization
   basis	6-311++g**
   method	b3lyp
   mem_total	32000
$end

--------------------------------------------------------------
 ----------------------------------------------------------------
             Standard Nuclear Orientation (Angstroms)
    I     Atom           X                Y                Z
 ----------------------------------------------------------------
    1      C      -0.0109608839     1.0574376914     1.3667569133
    2      C      -0.5569297463    -0.2306057359     0.7229695798
    3      C       0.5349320840     0.5853951218     0.0063243791
    4      H      -0.2741244386    -1.1846564906     1.1678384543
    5      I      -2.5376863043    -0.1878865994    -0.0859670886
    6      I       2.5156556539    -0.2223572711    -0.0558866433
    7      F       0.1846478193     1.2844031786    -1.0942157930
    8      H      -0.6570127610     1.9352000613     1.3825744384
    9      H       0.6346825692     0.9593904942     2.2394718029
 ----------------------------------------------------------------
 Molecular Point Group                 C1    NOp =  1
 Largest Abelian Subgroup              C1    NOp =  1
 Nuclear Repulsion Energy =   980.3653729963 hartrees
 There are       68 alpha and       68 beta electrons
 Requested basis set is 6-311++G(d,p)
 There are 87 shells and 233 basis functions

 Total QAlloc Memory Limit  32000 MB
 Mega-Array Size       188 MB
 MEM_STATIC part       192 MB
 A cutoff of  1.0D-11 yielded   3048 shell pairs
 There are     22712 function pairs (     25454 Cartesian)

 -------------------------------------------------------
 OpenMP Integral Computing Module                       
 Release: version 1.0, May 2013, Q-Chem Inc. Pittsburgh 
 -------------------------------------------------------
 Integral Job Info:
 Integral job number is                      11
 Integral operator is                         1
 short-range coefficients                     0
 long-range coefficients              100000000
 Omega coefficients                           0
 if combine SR and LR in K                    0
 Integral screening is                        0
 Integral computing path is                   2
 max size of driver memory is            800000
 size of driver memory is                593474
 size of scratch memory is             11861008
 max col of scratch BK array               1296
 max len of scratch array in speh3          155
 max len of scratch index in speh4           18
 max int batch size is                      520
 min int batch size is                       52
 fixed nKL is                                52
 max L of basis functions is                  2
 order of int derivative is                   0
 number of shells is                         87
 number of basis is                         247
 number of cartesian basis is               247
 number of contracted shell pairs          3048
 number of primitive shell pairs           6148
 maxK2 (contraction) of shell pair           36
 max number of K2 of shell pair               1
 max number of CS2 of shell pair            407
 max number of PS2 of shell pair            407
 mem total for path MDJ                  541548
 -------------------------------------------------------
 Smallest overlap matrix eigenvalue = 7.15E-05

 Scale SEOQF with 1.000000e-01/1.000000e-01/1.000000e-01

 Standard Electronic Orientation quadrupole field applied
 Nucleus-field energy     =     0.0000000232 hartrees
 Guess from superposition of atomic densities
 Warning:  Energy on first SCF cycle will be non-variational
 SAD guess density has 136.000000 electrons

 -----------------------------------------------------------------------
  General SCF calculation program by
  Eric Jon Sundstrom, Paul Horn, Yuezhi Mao, Dmitri Zuev, Alec White,
  David Stuck, Shaama M.S., Shane Yost, Joonho Lee, David Small,
  Daniel Levine, Susi Lehtola, Hugh Burton, Evgeny Epifanovsky
 -----------------------------------------------------------------------
 Exchange:     0.2000 Hartree-Fock + 0.0800 Slater + 0.7200 B88
 Correlation:  0.1900 VWN1RPA + 0.8100 LYP
 Using SG-1 standard quadrature grid
 using 4 threads for integral computing
 -------------------------------------------------------
 OpenMP Integral computing Module                
 Release: version 2.0, May 2017, Q-Chem Inc. Pleasanton 
 -------------------------------------------------------
 -------------------------------------------------------
 OpenMP BLAS3 based DFT computing Module                
 Release: version 1.0, May 2013, Q-Chem Inc. Pittsburgh 
 -------------------------------------------------------
 A restricted SCF calculation will be
 performed using DIIS
 SCF converges when DIIS error is below 1.0e-08
 ---------------------------------------
  Cycle       Energy         DIIS error
 ---------------------------------------
    1  -14055.8259757302      3.52e-02  
    2  -14054.9559327099      3.21e-03  
    3  -14054.9041554719      4.26e-03  
    4  -14055.0122766598      4.87e-04  
    5  -14055.0135946793      2.45e-04  
    6  -14055.0139845073      6.50e-05  
    7  -14055.0140077104      2.16e-05  
    8  -14055.0140101749      7.10e-06  
    9  -14055.0140105093      1.29e-06  
   10  -14055.0140105165      5.94e-07  
   11  -14055.0140105185      1.54e-07  
   12  -14055.0140105184      3.09e-08  
   13  -14055.0140105185      5.59e-09  Convergence criterion met
 ---------------------------------------
 SCF time:   CPU 50.99s  wall 13.00s 
 SCF   energy in the final basis set =   -14055.0140105185
 Total energy in the final basis set =   -14055.0140105185

 --------------------------------------------------------------

                    Orbital Energies (a.u.)
 --------------------------------------------------------------

 Alpha MOs
 -- Occupied --
***************-176.315-176.308-165.719-165.716-165.716-165.712
*******-165.709 -35.811 -35.804 -31.304 -31.298 -31.298 -31.298
-31.291 -31.291 -24.713 -22.955 -22.954 -22.953 -22.949 -22.949
-22.948 -22.946 -22.946 -22.942 -22.942 -10.332 -10.258 -10.222
 -6.361  -6.353  -4.773  -4.766  -4.758  -4.758  -4.751  -4.751
 -2.039  -2.034  -2.034  -2.032  -2.027  -2.027  -2.021  -2.021
 -2.014  -2.014  -1.255  -0.895  -0.704  -0.680  -0.625  -0.610
 -0.538  -0.508  -0.492  -0.460  -0.417  -0.378  -0.347  -0.339
 -0.288  -0.281  -0.270  -0.264
 -- Virtual --
 -0.076  -0.050  -0.008   0.012   0.024   0.033   0.052   0.058
  0.065   0.075   0.083   0.095   0.108   0.113   0.121   0.126
  0.134   0.146   0.162   0.170   0.190   0.201   0.218   0.227
  0.232   0.241   0.245   0.256   0.266   0.270   0.300   0.312
  0.347   0.358   0.385   0.403   0.415   0.421   0.427   0.438
  0.444   0.468   0.479   0.491   0.513   0.543   0.584   0.597
  0.600   0.610   0.630   0.655   0.658   0.681   0.698   0.730
  0.750   0.769   0.809   0.927   1.001   1.187   1.228   1.259
  1.304   1.309   1.332   1.346   1.355   1.365   1.402   1.410
  1.435   1.463   1.485   1.529   1.547   1.595   1.610   1.685
  1.707   1.762   1.777   1.843   1.886   1.951   1.975   2.012
  2.105   2.141   2.181   2.203   2.461   2.514   2.563   2.665
  2.668   2.738   2.776   2.791   2.911   2.991   3.174   3.362
  3.673   3.727   3.780   3.795   3.973   3.978   3.988   3.994
  3.999   4.003   4.051   4.081   4.105   4.135   4.220   4.257
  4.271   4.409   4.439   4.831   6.015   6.020   6.029   6.038
  6.069   6.121   6.330   6.374   6.653  23.553  23.706  23.816
 27.850  27.882  28.353  28.358  28.361  28.371  28.381  28.400
 28.537  28.542  28.544  28.551  28.570  28.583  28.601  28.604
 28.687  28.707  66.757 127.893 127.898 127.902 127.909 127.930
127.954 151.649 151.6761901.8111901.839
 --------------------------------------------------------------

          Ground-State Mulliken Net Atomic Charges

     Atom                 Charge (a.u.)
  ----------------------------------------
      1 C                    -0.374500
      2 C                    -0.184808
      3 C                    -0.098345
      4 H                     0.198384
      5 I                     0.077234
      6 I                     0.080646
      7 F                    -0.037228
      8 H                     0.178020
      9 H                     0.160595
  ----------------------------------------
  Sum of atomic charges =    -0.000000

 -----------------------------------------------------------------
                    Cartesian Multipole Moments
 -----------------------------------------------------------------
    Charge (ESU x 10^10)
                -0.0000
    Dipole Moment (Debye)
         X       0.3541      Y      -0.1341      Z       2.0012
       Tot       2.0367
    Quadrupole Moments (Debye-Ang)
        XX     -79.4891     XY      -1.7291     YY     -80.0689
        XZ       1.4313     YZ       1.7489     ZZ     -79.8065
    Octopole Moments (Debye-Ang^2)
       XXX       3.2066    XXY      -7.9454    XYY       0.1450
       YYY      -8.9054    XXZ     -12.7317    XYZ      -0.2264
       YYZ       0.3301    XZZ       0.7762    YZZ      -2.6127
       ZZZ      -9.4480
    Hexadecapole Moments (Debye-Ang^3)
      XXXX   -2163.1631   XXXY     -31.4121   XXYY    -429.8406
      XYYY      -9.1368   YYYY    -239.1803   XXXZ      27.8969
      XXYZ      -1.3797   XYYZ      -0.9397   YYYZ      -4.7352
      XXZZ    -432.6183   XYZZ      -0.8867   YYZZ     -79.6862
      XZZZ       9.3460   YZZZ      -4.3909   ZZZZ    -246.2692
 -----------------------------------------------------------------
 Calculating analytic gradient of the SCF energy
 Gradient of SCF Energy
            1           2           3           4           5           6
    1  -0.0049152  -0.0162146   0.0229088   0.0043065  -0.0000461  -0.0031295
    2   0.0078275  -0.0152120   0.0045996  -0.0039654   0.0037648   0.0009687
    3   0.0137845   0.0026791  -0.0347758   0.0040360  -0.0005122   0.0045934
            7           8           9
    1  -0.0028496  -0.0027937   0.0027334
    2  -0.0018442   0.0031808   0.0006805
    3   0.0028571   0.0036680   0.0036700
 Max gradient component =       3.478E-02
 RMS gradient           =       1.000E-02
 Gradient time:  CPU 12.72 s  wall 3.24 s
 Geometry Optimization Parameters
   NAtoms,    NIC,     NZ,  NCons,   NDum,   NFix, NCnnct, MaxDiis
        9      69       9       0       0       0       0       0


** GEOMETRY OPTIMIZATION IN DELOCALIZED INTERNAL COORDINATES **
   Searching for a Minimum

   Optimization Cycle:   1

                       Coordinates (Angstroms)
     ATOM                X               Y               Z
      1  C        -0.0109608839    1.0574376914    1.3667569133
      2  C        -0.5569297463   -0.2306057359    0.7229695798
      3  C         0.5349320840    0.5853951218    0.0063243791
      4  H        -0.2741244386   -1.1846564906    1.1678384543
      5  I        -2.5376863043   -0.1878865994   -0.0859670886
      6  I         2.5156556539   -0.2223572711   -0.0558866433
      7  F         0.1846478193    1.2844031786   -1.0942157930
      8  H        -0.6570127610    1.9352000613    1.3825744384
      9  H         0.6346825692    0.9593904942    2.2394718029
   Point Group: c1    Number of degrees of freedom:    21


   Energy is -14055.014010519


 Attempting to Generate Delocalized Internal Coordinates

 21 Hessian modes will be used to form the next step
  Hessian Eigenvalues:
     0.016341    0.020947    0.023307    0.030304    0.030782    0.032544
     0.083421    0.087153    0.090379    0.107532    0.108095    0.108095
     0.134223    0.138421    0.253751    0.264506    0.285189    0.348126
     0.348126    0.348126    0.550214

 Minimum Search - Taking Simple RFO Step
 Searching for Lamda that Minimizes Along All modes
 Value Taken    Lamda =  -0.00429364
 Step Taken.  Stepsize is  0.185919

                             Maximum     Tolerance    Cnvgd?
         Gradient           0.016356      0.000300      NO
         Displacement       0.087737      0.001200      NO
         Energy change     *********      0.000001      NO


 New Cartesian Coordinates Obtained by Inverse Iteration

 Displacement from previous Coordinates is:  0.197792
 ----------------------------------------------------------------
             Standard Nuclear Orientation (Angstroms)
    I     Atom           X                Y                Z
 ----------------------------------------------------------------
    1      C      -0.0115708272     1.0608181473     1.3689616891
    2      C      -0.5526914115    -0.2151089954     0.7313795468
    3      C       0.5215646759     0.5905016370     0.0418773376
    4      H      -0.2760595112    -1.1680558358     1.1595651559
    5      I      -2.5228480156    -0.2338238319    -0.0993945589
    6      I       2.5009453320    -0.2533409404    -0.0910650717
    7      F       0.1892281551     1.3082055367    -1.0552067060
    8      H      -0.6361326028     1.9461948802     1.3510180780
    9      H       0.6207681977     0.9609298528     2.2427305719
 ----------------------------------------------------------------
 Molecular Point Group                 C1    NOp =  1
 Largest Abelian Subgroup              C1    NOp =  1
 Nuclear Repulsion Energy =   982.5703305685 hartrees
 There are       68 alpha and       68 beta electrons
 Applying Cartesian multipole field
    Component          Value
    ---------          -----
     (2,0,0)        1.00000E-11
     (0,2,0)        2.00000E-11
     (0,0,2)       -3.00000E-11
 Nucleus-field energy     =     0.0000000231 hartrees
 Requested basis set is 6-311++G(d,p)
 There are 87 shells and 233 basis functions
 A cutoff of  1.0D-11 yielded   3048 shell pairs
 There are     22712 function pairs (     25454 Cartesian)
 Smallest overlap matrix eigenvalue = 6.35E-05
 Guess MOs from SCF MO coefficient file

 -----------------------------------------------------------------------
  General SCF calculation program by
  Eric Jon Sundstrom, Paul Horn, Yuezhi Mao, Dmitri Zuev, Alec White,
  David Stuck, Shaama M.S., Shane Yost, Joonho Lee, David Small,
  Daniel Levine, Susi Lehtola, Hugh Burton, Evgeny Epifanovsky
 -----------------------------------------------------------------------
 Exchange:     0.2000 Hartree-Fock + 0.0800 Slater + 0.7200 B88
 Correlation:  0.1900 VWN1RPA + 0.8100 LYP
 Using SG-1 standard quadrature grid
 using 4 threads for integral computing
 -------------------------------------------------------
 OpenMP Integral computing Module                
 Release: version 2.0, May 2017, Q-Chem Inc. Pleasanton 
 -------------------------------------------------------
 -------------------------------------------------------
 OpenMP BLAS3 based DFT computing Module                
 Release: version 1.0, May 2013, Q-Chem Inc. Pittsburgh 
 -------------------------------------------------------
 A restricted SCF calculation will be
 performed using DIIS
 SCF converges when DIIS error is below 1.0e-08
 ---------------------------------------
  Cycle       Energy         DIIS error
 ---------------------------------------
    1  -14055.0154764280      4.49e-04  
    2  -14055.0168940033      1.56e-04  
    3  -14055.0168113114      1.97e-04  
    4  -14055.0170377333      3.35e-05  
    5  -14055.0170455486      7.87e-06  
    6  -14055.0170458114      3.75e-06  
    7  -14055.0170458926      7.65e-07  
    8  -14055.0170458959      2.39e-07  
    9  -14055.0170458962      7.81e-08  
   10  -14055.0170458962      1.72e-08  
   11  -14055.0170458964      8.27e-09  Convergence criterion met
 ---------------------------------------
 SCF time:   CPU 44.78s  wall 11.00s 
 SCF   energy in the final basis set =   -14055.0170458964
 Total energy in the final basis set =   -14055.0170458964

 --------------------------------------------------------------

                    Orbital Energies (a.u.)
 --------------------------------------------------------------

 Alpha MOs
 -- Occupied --
***************-176.313-176.308-165.717-165.715-165.715-165.712
*******-165.710 -35.810 -35.804 -31.303 -31.298 -31.297 -31.297
-31.292 -31.291 -24.712 -22.953 -22.952 -22.952 -22.948 -22.948
-22.948 -22.947 -22.947 -22.942 -22.942 -10.329 -10.256 -10.221
 -6.359  -6.354  -4.771  -4.766  -4.757  -4.756  -4.751  -4.751
 -2.037  -2.033  -2.032  -2.032  -2.027  -2.027  -2.020  -2.020
 -2.014  -2.014  -1.254  -0.909  -0.702  -0.683  -0.625  -0.613
 -0.541  -0.511  -0.492  -0.460  -0.420  -0.379  -0.347  -0.342
 -0.286  -0.281  -0.271  -0.265
 -- Virtual --
 -0.078  -0.050  -0.008   0.012   0.024   0.033   0.054   0.058
  0.068   0.074   0.084   0.096   0.109   0.113   0.123   0.127
  0.136   0.146   0.163   0.171   0.192   0.203   0.220   0.226
  0.233   0.242   0.248   0.258   0.268   0.276   0.304   0.312
  0.347   0.361   0.387   0.404   0.414   0.422   0.427   0.440
  0.447   0.470   0.479   0.492   0.516   0.546   0.588   0.602
  0.604   0.612   0.631   0.657   0.658   0.679   0.698   0.731
  0.748   0.770   0.807   0.932   1.007   1.187   1.227   1.264
  1.305   1.312   1.331   1.350   1.358   1.368   1.403   1.425
  1.435   1.467   1.489   1.527   1.551   1.595   1.615   1.698
  1.709   1.776   1.787   1.856   1.896   1.963   1.985   2.019
  2.125   2.152   2.192   2.207   2.476   2.525   2.571   2.667
  2.674   2.760   2.791   2.809   2.926   3.013   3.207   3.393
  3.682   3.737   3.782   3.802   3.975   3.978   3.991   3.995
  4.000   4.010   4.054   4.081   4.107   4.133   4.242   4.263
  4.272   4.410   4.438   4.846   6.016   6.023   6.028   6.038
  6.067   6.124   6.334   6.376   6.663  23.586  23.747  23.848
 27.850  27.879  28.354  28.359  28.361  28.371  28.381  28.401
 28.538  28.542  28.545  28.551  28.571  28.583  28.602  28.604
 28.686  28.708  66.759 127.895 127.899 127.902 127.909 127.930
127.956 151.649 151.6741901.8111901.837
 --------------------------------------------------------------

          Ground-State Mulliken Net Atomic Charges

     Atom                 Charge (a.u.)
  ----------------------------------------
      1 C                    -0.378462
      2 C                    -0.190813
      3 C                    -0.079390
      4 H                     0.199655
      5 I                     0.077309
      6 I                     0.071110
      7 F                    -0.041822
      8 H                     0.181164
      9 H                     0.161250
  ----------------------------------------
  Sum of atomic charges =    -0.000000

 -----------------------------------------------------------------
                    Cartesian Multipole Moments
 -----------------------------------------------------------------
    Charge (ESU x 10^10)
                -0.0000
    Dipole Moment (Debye)
         X       0.2770      Y      -0.1052      Z       2.0293
       Tot       2.0509
    Quadrupole Moments (Debye-Ang)
        XX     -79.7315     XY      -1.6360     YY     -79.9444
        XZ       1.3735     YZ       1.9103     ZZ     -79.6905
    Octopole Moments (Debye-Ang^2)
       XXX       2.3164    XXY      -6.7308    XYY       0.2379
       YYY      -2.6891    XXZ     -12.5728    XYZ      -0.0959
       YYZ       1.4096    XZZ       0.7351    YZZ      -0.6273
       ZZZ      -6.3048
    Hexadecapole Moments (Debye-Ang^3)
      XXXX   -2144.4117   XXXY     -32.3183   XXYY    -425.8828
      XYYY     -12.6289   YYYY    -246.2502   XXXZ      29.5175
      XXYZ      -0.4096   XYYZ       0.5010   YYYZ      -6.6001
      XXZZ    -427.5419   XYZZ      -1.7028   YYZZ     -80.8596
      XZZZ      13.8049   YZZZ      -6.7539   ZZZZ    -244.4178
 -----------------------------------------------------------------
 Calculating analytic gradient of the SCF energy
 Gradient of SCF Energy
            1           2           3           4           5           6
    1  -0.0042750  -0.0043872   0.0089002   0.0017029   0.0010254  -0.0029926
    2   0.0027837  -0.0080893   0.0035539   0.0001745   0.0026692   0.0007087
    3   0.0038473   0.0039057  -0.0153237   0.0001076  -0.0000303   0.0033012
            7           8           9
    1  -0.0010499   0.0001299   0.0009464
    2  -0.0019623   0.0000321   0.0001294
    3   0.0035419   0.0013347  -0.0006845
 Max gradient component =       1.532E-02
 RMS gradient           =       4.387E-03
 Gradient time:  CPU 12.70 s  wall 3.24 s
 Geometry Optimization Parameters
   NAtoms,    NIC,     NZ,  NCons,   NDum,   NFix, NCnnct, MaxDiis
        9      69       9       0       0       0       0       0

 Cartesian Hessian Update
 Hessian Updated using BFGS Update


** GEOMETRY OPTIMIZATION IN DELOCALIZED INTERNAL COORDINATES **
   Searching for a Minimum

   Optimization Cycle:   2

                       Coordinates (Angstroms)
     ATOM                X               Y               Z
      1  C        -0.0115708272    1.0608181473    1.3689616891
      2  C        -0.5526914115   -0.2151089954    0.7313795468
      3  C         0.5215646759    0.5905016370    0.0418773376
      4  H        -0.2760595112   -1.1680558358    1.1595651559
      5  I        -2.5228480156   -0.2338238319   -0.0993945589
      6  I         2.5009453320   -0.2533409404   -0.0910650717
      7  F         0.1892281551    1.3082055367   -1.0552067060
      8  H        -0.6361326028    1.9461948802    1.3510180780
      9  H         0.6207681977    0.9609298528    2.2427305719
   Point Group: c1    Number of degrees of freedom:    21


   Energy is -14055.017045896

 Hessian Updated using BFGS Update

 20 Hessian modes will be used to form the next step
  Hessian Eigenvalues:
     0.016382    0.021222    0.023145    0.026214    0.030763    0.032472
     0.078629    0.083994    0.089539    0.094780    0.107855    0.108444
     0.122699    0.138078    0.253259    0.262379    0.275831    0.348095
     0.360115    0.551600

 Minimum Search - Taking Simple RFO Step
 Searching for Lamda that Minimizes Along All modes
 Value Taken    Lamda =  -0.00183428
 Step Taken.  Stepsize is  0.201388

                             Maximum     Tolerance    Cnvgd?
         Gradient           0.008060      0.000300      NO
         Displacement       0.096873      0.001200      NO
         Energy change     -0.003035      0.000001      NO


 New Cartesian Coordinates Obtained by Inverse Iteration

 Displacement from previous Coordinates is:  0.226100
 ----------------------------------------------------------------
             Standard Nuclear Orientation (Angstroms)
    I     Atom           X                Y                Z
 ----------------------------------------------------------------
    1      C      -0.0066276132     1.0692268696     1.3758599221
    2      C      -0.5505946492    -0.1969883595     0.7357759042
    3      C       0.5167157334     0.5965839305     0.0690246837
    4      H      -0.2883726889    -1.1477143073     1.1722212738
    5      I      -2.5149858676    -0.2897329163    -0.1214387909
    6      I       2.5007631387    -0.2879418681    -0.1526724539
    7      F       0.2016480949     1.3323049372    -1.0287819482
    8      H      -0.6201445590     1.9604544930     1.3312205163
    9      H       0.5948024034     0.9601276713     2.2686569357
 ----------------------------------------------------------------
 Molecular Point Group                 C1    NOp =  1
 Largest Abelian Subgroup              C1    NOp =  1
 Nuclear Repulsion Energy =   979.6267265238 hartrees
 There are       68 alpha and       68 beta electrons
 Applying Cartesian multipole field
    Component          Value
    ---------          -----
     (2,0,0)        1.00000E-11
     (0,2,0)        2.00000E-11
     (0,0,2)       -3.00000E-11
 Nucleus-field energy     =     0.0000000231 hartrees
 Requested basis set is 6-311++G(d,p)
 There are 87 shells and 233 basis functions
 A cutoff of  1.0D-11 yielded   3040 shell pairs
 There are     22688 function pairs (     25430 Cartesian)
 Smallest overlap matrix eigenvalue = 5.85E-05
 Guess MOs from SCF MO coefficient file

 -----------------------------------------------------------------------
  General SCF calculation program by
  Eric Jon Sundstrom, Paul Horn, Yuezhi Mao, Dmitri Zuev, Alec White,
  David Stuck, Shaama M.S., Shane Yost, Joonho Lee, David Small,
  Daniel Levine, Susi Lehtola, Hugh Burton, Evgeny Epifanovsky
 -----------------------------------------------------------------------
 Exchange:     0.2000 Hartree-Fock + 0.0800 Slater + 0.7200 B88
 Correlation:  0.1900 VWN1RPA + 0.8100 LYP
 Using SG-1 standard quadrature grid
 using 4 threads for integral computing
 -------------------------------------------------------
 OpenMP Integral computing Module                
 Release: version 2.0, May 2017, Q-Chem Inc. Pleasanton 
 -------------------------------------------------------
 -------------------------------------------------------
 OpenMP BLAS3 based DFT computing Module                
 Release: version 1.0, May 2013, Q-Chem Inc. Pittsburgh 
 -------------------------------------------------------
 A restricted SCF calculation will be
 performed using DIIS
 SCF converges when DIIS error is below 1.0e-08
 ---------------------------------------
  Cycle       Energy         DIIS error
 ---------------------------------------
    1  -14055.0162839141      4.36e-04  
    2  -14055.0178671797      1.04e-04  
    3  -14055.0178800021      1.09e-04  
    4  -14055.0179379547      2.79e-05  
    5  -14055.0179419147      5.86e-06  
    6  -14055.0179421344      1.82e-06  
    7  -14055.0179421467      8.19e-07  
    8  -14055.0179421522      2.29e-07  
    9  -14055.0179421522      6.25e-08  
   10  -14055.0179421524      2.00e-08  
   11  -14055.0179421521      4.58e-09  Convergence criterion met
 ---------------------------------------
 SCF time:   CPU 44.66s  wall 11.00s 
 SCF   energy in the final basis set =   -14055.0179421521
 Total energy in the final basis set =   -14055.0179421521

 --------------------------------------------------------------

                    Orbital Energies (a.u.)
 --------------------------------------------------------------

 Alpha MOs
 -- Occupied --
***************-176.312-176.309-165.716-165.713-165.713-165.712
*******-165.710 -35.808 -35.805 -31.301 -31.298 -31.295 -31.295
-31.292 -31.292 -24.711 -22.952 -22.950 -22.950 -22.949 -22.947
-22.947 -22.946 -22.946 -22.943 -22.943 -10.330 -10.255 -10.222
 -6.357  -6.354  -4.770  -4.767  -4.755  -4.755  -4.752  -4.752
 -2.035  -2.033  -2.031  -2.031  -2.028  -2.028  -2.018  -2.018
 -2.015  -2.015  -1.251  -0.917  -0.700  -0.684  -0.625  -0.614
 -0.543  -0.513  -0.492  -0.458  -0.421  -0.379  -0.348  -0.342
 -0.284  -0.280  -0.272  -0.266
 -- Virtual --
 -0.082  -0.052  -0.009   0.012   0.024   0.034   0.054   0.058
  0.069   0.073   0.084   0.097   0.111   0.112   0.124   0.126
  0.137   0.145   0.163   0.172   0.193   0.203   0.219   0.222
  0.234   0.242   0.248   0.260   0.269   0.280   0.304   0.313
  0.347   0.363   0.389   0.405   0.415   0.424   0.426   0.440
  0.449   0.471   0.478   0.490   0.518   0.545   0.587   0.604
  0.608   0.612   0.626   0.654   0.658   0.673   0.697   0.729
  0.745   0.768   0.802   0.936   1.011   1.185   1.223   1.264
  1.300   1.311   1.329   1.354   1.360   1.369   1.400   1.428
  1.437   1.468   1.489   1.524   1.554   1.589   1.611   1.710
  1.712   1.780   1.790   1.863   1.900   1.967   1.988   2.022
  2.135   2.157   2.200   2.206   2.484   2.526   2.568   2.669
  2.675   2.766   2.801   2.819   2.931   3.023   3.225   3.409
  3.678   3.736   3.779   3.806   3.976   3.977   3.989   3.994
  4.000   4.010   4.054   4.076   4.106   4.127   4.248   4.266
  4.271   4.408   4.433   4.849   6.017   6.025   6.026   6.037
  6.064   6.122   6.336   6.375   6.662  23.598  23.776  23.867
 27.848  27.874  28.355  28.360  28.361  28.370  28.379  28.400
 28.539  28.541  28.545  28.550  28.572  28.581  28.601  28.604
 28.684  28.706  66.760 127.895 127.900 127.901 127.908 127.928
127.955 151.648 151.6691901.8101901.832
 --------------------------------------------------------------

          Ground-State Mulliken Net Atomic Charges

     Atom                 Charge (a.u.)
  ----------------------------------------
      1 C                    -0.387938
      2 C                    -0.198347
      3 C                    -0.045998
      4 H                     0.199061
      5 I                     0.076297
      6 I                     0.059884
      7 F                    -0.048282
      8 H                     0.182060
      9 H                     0.163262
  ----------------------------------------
  Sum of atomic charges =    -0.000000

 -----------------------------------------------------------------
                    Cartesian Multipole Moments
 -----------------------------------------------------------------
    Charge (ESU x 10^10)
                -0.0000
    Dipole Moment (Debye)
         X       0.1628      Y      -0.0810      Z       2.1068
       Tot       2.1147
    Quadrupole Moments (Debye-Ang)
        XX     -80.0156     XY      -1.5266     YY     -79.9316
        XZ       1.2792     YZ       2.0912     ZZ     -79.4453
    Octopole Moments (Debye-Ang^2)
       XXX       0.3689    XXY      -5.3514    XYY      -0.1032
       YYY       4.3964    XXZ     -11.5753    XYZ       0.0426
       YYZ       3.5088    XZZ       0.3732    YZZ       1.6626
       ZZZ       0.4952
    Hexadecapole Moments (Debye-Ang^3)
      XXXX   -2144.1081   XXXY     -34.1415   XXYY    -425.3879
      XYYY     -17.6481   YYYY    -256.9102   XXXZ      34.5735
      XXYZ       0.7387   XYYZ       3.1673   YYYZ      -9.8323
      XXZZ    -425.9532   XYZZ      -3.0843   YYZZ     -83.0855
      XZZZ      22.4358   YZZZ     -10.1724   ZZZZ    -245.4928
 -----------------------------------------------------------------
 Calculating analytic gradient of the SCF energy
 Gradient of SCF Energy
            1           2           3           4           5           6
    1  -0.0003138   0.0030577  -0.0041588  -0.0005180   0.0010300   0.0005003
    2  -0.0016181  -0.0004654   0.0039639   0.0008257   0.0009547  -0.0017326
    3  -0.0038181   0.0020351   0.0023992  -0.0005168   0.0000422   0.0001901
            7           8           9
    1   0.0003700   0.0001126  -0.0000799
    2  -0.0005678  -0.0010236  -0.0003368
    3   0.0006051  -0.0000715  -0.0008652
 Max gradient component =       4.159E-03
 RMS gradient           =       1.711E-03
 Gradient time:  CPU 12.65 s  wall 3.22 s
 Geometry Optimization Parameters
   NAtoms,    NIC,     NZ,  NCons,   NDum,   NFix, NCnnct, MaxDiis
        9      69       9       0       0       0       0       0

 Cartesian Hessian Update
 Hessian Updated using BFGS Update


** GEOMETRY OPTIMIZATION IN DELOCALIZED INTERNAL COORDINATES **
   Searching for a Minimum

   Optimization Cycle:   3

                       Coordinates (Angstroms)
     ATOM                X               Y               Z
      1  C        -0.0066276132    1.0692268696    1.3758599221
      2  C        -0.5505946492   -0.1969883595    0.7357759042
      3  C         0.5167157334    0.5965839305    0.0690246837
      4  H        -0.2883726889   -1.1477143073    1.1722212738
      5  I        -2.5149858676   -0.2897329163   -0.1214387909
      6  I         2.5007631387   -0.2879418681   -0.1526724539
      7  F         0.2016480949    1.3323049372   -1.0287819482
      8  H        -0.6201445590    1.9604544930    1.3312205163
      9  H         0.5948024034    0.9601276713    2.2686569357
   Point Group: c1    Number of degrees of freedom:    21


   Energy is -14055.017942152

 Hessian Updated using BFGS Update

 21 Hessian modes will be used to form the next step
  Hessian Eigenvalues:
     0.016286    0.021334    0.022456    0.027022    0.031978    0.033012
     0.073043    0.084712    0.088852    0.092238    0.108309    0.112251
     0.122790    0.138068    0.254307    0.263751    0.303683    0.348086
     0.348131    0.366323    0.548231

 Minimum Search - Taking Simple RFO Step
 Searching for Lamda that Minimizes Along All modes
 Value Taken    Lamda =  -0.00020332
 Step Taken.  Stepsize is  0.060392

                             Maximum     Tolerance    Cnvgd?
         Gradient           0.003363      0.000300      NO
         Displacement       0.039758      0.001200      NO
         Energy change     -0.000896      0.000001      NO


 New Cartesian Coordinates Obtained by Inverse Iteration

 Displacement from previous Coordinates is:  0.062552
 ----------------------------------------------------------------
             Standard Nuclear Orientation (Angstroms)
    I     Atom           X                Y                Z
 ----------------------------------------------------------------
    1      C      -0.0042746883     1.0674521844     1.3767549160
    2      C      -0.5563740180    -0.1979984183     0.7338378711
    3      C       0.5174404584     0.5890994282     0.0669039942
    4      H      -0.2974293506    -1.1496397623     1.1727463047
    5      I      -2.5277213780    -0.2954681884    -0.1190287880
    6      I       2.5086027440    -0.2704892801    -0.1517755268
    7      F       0.2053976802     1.3301030813    -1.0294469400
    8      H      -0.6058036905     1.9677224423     1.3272013172
    9      H       0.5933662352     0.9555389633     2.2726728943
 ----------------------------------------------------------------
 Molecular Point Group                 C1    NOp =  1
 Largest Abelian Subgroup              C1    NOp =  1
 Nuclear Repulsion Energy =   977.4234285762 hartrees
 There are       68 alpha and       68 beta electrons
 Applying Cartesian multipole field
    Component          Value
    ---------          -----
     (2,0,0)        1.00000E-11
     (0,2,0)        2.00000E-11
     (0,0,2)       -3.00000E-11
 Nucleus-field energy     =     0.0000000233 hartrees
 Requested basis set is 6-311++G(d,p)
 There are 87 shells and 233 basis functions
 A cutoff of  1.0D-11 yielded   3040 shell pairs
 There are     22688 function pairs (     25430 Cartesian)
 Smallest overlap matrix eigenvalue = 5.87E-05
 Guess MOs from SCF MO coefficient file

 -----------------------------------------------------------------------
  General SCF calculation program by
  Eric Jon Sundstrom, Paul Horn, Yuezhi Mao, Dmitri Zuev, Alec White,
  David Stuck, Shaama M.S., Shane Yost, Joonho Lee, David Small,
  Daniel Levine, Susi Lehtola, Hugh Burton, Evgeny Epifanovsky
 -----------------------------------------------------------------------
 Exchange:     0.2000 Hartree-Fock + 0.0800 Slater + 0.7200 B88
 Correlation:  0.1900 VWN1RPA + 0.8100 LYP
 Using SG-1 standard quadrature grid
 using 4 threads for integral computing
 -------------------------------------------------------
 OpenMP Integral computing Module                
 Release: version 2.0, May 2017, Q-Chem Inc. Pleasanton 
 -------------------------------------------------------
 -------------------------------------------------------
 OpenMP BLAS3 based DFT computing Module                
 Release: version 1.0, May 2013, Q-Chem Inc. Pittsburgh 
 -------------------------------------------------------
 A restricted SCF calculation will be
 performed using DIIS
 SCF converges when DIIS error is below 1.0e-08
 ---------------------------------------
  Cycle       Energy         DIIS error
 ---------------------------------------
    1  -14055.0179580528      1.23e-04  
    2  -14055.0180592991      3.34e-05  
    3  -14055.0180537510      4.40e-05  
    4  -14055.0180671824      7.97e-06  
    5  -14055.0180676175      2.69e-06  
    6  -14055.0180676518      1.02e-06  
    7  -14055.0180676580      1.75e-07  
    8  -14055.0180676581      7.25e-08  
    9  -14055.0180676583      1.91e-08  
   10  -14055.0180676583      7.35e-09  Convergence criterion met
 ---------------------------------------
 SCF time:   CPU 40.49s  wall 10.00s 
 SCF   energy in the final basis set =   -14055.0180676583
 Total energy in the final basis set =   -14055.0180676583

 --------------------------------------------------------------

                    Orbital Energies (a.u.)
 --------------------------------------------------------------

 Alpha MOs
 -- Occupied --
***************-176.312-176.309-165.716-165.713-165.713-165.713
*******-165.710 -35.808 -35.805 -31.301 -31.298 -31.295 -31.295
-31.292 -31.292 -24.710 -22.952 -22.951 -22.950 -22.949 -22.947
-22.947 -22.946 -22.946 -22.943 -22.943 -10.330 -10.256 -10.222
 -6.357  -6.354  -4.770  -4.767  -4.755  -4.755  -4.752  -4.752
 -2.035  -2.033  -2.031  -2.031  -2.028  -2.028  -2.018  -2.018
 -2.015  -2.015  -1.250  -0.915  -0.699  -0.684  -0.625  -0.613
 -0.542  -0.512  -0.491  -0.458  -0.421  -0.378  -0.349  -0.342
 -0.284  -0.281  -0.272  -0.266
 -- Virtual --
 -0.082  -0.052  -0.009   0.011   0.024   0.034   0.054   0.058
  0.069   0.073   0.084   0.097   0.111   0.113   0.124   0.126
  0.137   0.145   0.163   0.172   0.193   0.202   0.219   0.223
  0.233   0.242   0.247   0.258   0.268   0.280   0.304   0.313
  0.347   0.364   0.390   0.406   0.415   0.423   0.427   0.439
  0.450   0.471   0.476   0.489   0.517   0.544   0.588   0.602
  0.606   0.612   0.625   0.654   0.657   0.671   0.697   0.729
  0.745   0.766   0.801   0.937   1.010   1.186   1.221   1.264
  1.298   1.308   1.329   1.353   1.360   1.369   1.399   1.426
  1.439   1.467   1.489   1.523   1.554   1.588   1.609   1.709
  1.712   1.778   1.788   1.860   1.898   1.967   1.986   2.020
  2.132   2.156   2.198   2.205   2.483   2.523   2.566   2.668
  2.674   2.764   2.798   2.817   2.928   3.022   3.220   3.406
  3.676   3.734   3.779   3.806   3.975   3.977   3.989   3.993
  3.999   4.010   4.052   4.076   4.105   4.127   4.248   4.264
  4.267   4.409   4.432   4.848   6.018   6.024   6.026   6.036
  6.064   6.119   6.337   6.375   6.660  23.594  23.770  23.861
 27.849  27.873  28.355  28.360  28.361  28.370  28.379  28.399
 28.539  28.541  28.545  28.549  28.571  28.581  28.600  28.604
 28.685  28.704  66.761 127.896 127.900 127.901 127.907 127.929
127.953 151.649 151.6691901.8111901.832
 --------------------------------------------------------------

          Ground-State Mulliken Net Atomic Charges

     Atom                 Charge (a.u.)
  ----------------------------------------
      1 C                    -0.386548
      2 C                    -0.193905
      3 C                    -0.051084
      4 H                     0.197893
      5 I                     0.075781
      6 I                     0.061188
      7 F                    -0.048732
      8 H                     0.181983
      9 H                     0.163424
  ----------------------------------------
  Sum of atomic charges =    -0.000000

 -----------------------------------------------------------------
                    Cartesian Multipole Moments
 -----------------------------------------------------------------
    Charge (ESU x 10^10)
                -0.0000
    Dipole Moment (Debye)
         X       0.1687      Y      -0.0888      Z       2.1069
       Tot       2.1155
    Quadrupole Moments (Debye-Ang)
        XX     -79.9449     XY      -1.4625     YY     -79.9626
        XZ       1.2884     YZ       2.0807     ZZ     -79.4696
    Octopole Moments (Debye-Ang^2)
       XXX       0.9939    XXY      -5.5425    XYY      -0.1044
       YYY       3.6709    XXZ     -11.6793    XYZ       0.0268
       YYZ       3.4527    XZZ       0.5633    YZZ       1.3590
       ZZZ       0.2766
    Hexadecapole Moments (Debye-Ang^3)
      XXXX   -2157.8809   XXXY     -38.1652   XXYY    -428.7820
      XYYY     -22.7229   YYYY    -255.2869   XXXZ      34.9094
      XXYZ       0.7037   XYYZ       3.4008   YYYZ      -9.5031
      XXZZ    -429.1289   XYZZ      -4.7735   YYZZ     -82.8531
      XZZZ      22.8462   YZZZ      -9.8993   ZZZZ    -245.4243
 -----------------------------------------------------------------
 Calculating analytic gradient of the SCF energy
 Gradient of SCF Energy
            1           2           3           4           5           6
    1   0.0002974   0.0019921  -0.0032005  -0.0004901  -0.0002636   0.0004818
    2  -0.0006392  -0.0011503   0.0020100   0.0002376   0.0006435  -0.0005569
    3  -0.0015214   0.0013206   0.0002086  -0.0003465  -0.0001643   0.0005385
            7           8           9
    1   0.0008622   0.0002814   0.0000393
    2  -0.0002947  -0.0001646  -0.0000854
    3   0.0002939  -0.0001141  -0.0002154
 Max gradient component =       3.200E-03
 RMS gradient           =       1.000E-03
 Gradient time:  CPU 12.64 s  wall 3.22 s
 Geometry Optimization Parameters
   NAtoms,    NIC,     NZ,  NCons,   NDum,   NFix, NCnnct, MaxDiis
        9      69       9       0       0       0       0       0

 Cartesian Hessian Update
 Hessian Updated using BFGS Update


** GEOMETRY OPTIMIZATION IN DELOCALIZED INTERNAL COORDINATES **
   Searching for a Minimum

   Optimization Cycle:   4

                       Coordinates (Angstroms)
     ATOM                X               Y               Z
      1  C        -0.0042746883    1.0674521844    1.3767549160
      2  C        -0.5563740180   -0.1979984183    0.7338378711
      3  C         0.5174404584    0.5890994282    0.0669039942
      4  H        -0.2974293506   -1.1496397623    1.1727463047
      5  I        -2.5277213780   -0.2954681884   -0.1190287880
      6  I         2.5086027440   -0.2704892801   -0.1517755268
      7  F         0.2053976802    1.3301030813   -1.0294469400
      8  H        -0.6058036905    1.9677224423    1.3272013172
      9  H         0.5933662352    0.9555389633    2.2726728943
   Point Group: c1    Number of degrees of freedom:    21


   Energy is -14055.018067658

 Hessian Updated using BFGS Update

 21 Hessian modes will be used to form the next step
  Hessian Eigenvalues:
     0.015661    0.020222    0.021805    0.026409    0.032166    0.041327
     0.065433    0.082276    0.086241    0.091587    0.101191    0.114461
     0.122914    0.140340    0.243875    0.261099    0.283490    0.348057
     0.348159    0.356690    0.543955

 Minimum Search - Taking Simple RFO Step
 Searching for Lamda that Minimizes Along All modes
 Value Taken    Lamda =  -0.00008401
 Step Taken.  Stepsize is  0.046881

                             Maximum     Tolerance    Cnvgd?
         Gradient           0.001172      0.000300      NO
         Displacement       0.024856      0.001200      NO
         Energy change     -0.000126      0.000001      NO


 New Cartesian Coordinates Obtained by Inverse Iteration

 Displacement from previous Coordinates is:  0.047193
 ----------------------------------------------------------------
             Standard Nuclear Orientation (Angstroms)
    I     Atom           X                Y                Z
 ----------------------------------------------------------------
    1      C      -0.0027688671     1.0693195521     1.3807035613
    2      C      -0.5588993751    -0.1945275075     0.7335195915
    3      C       0.5208643600     0.5861996828     0.0685257060
    4      H      -0.3014192826    -1.1455409077     1.1768108102
    5      I      -2.5265885590    -0.3055615787    -0.1269348584
    6      I       2.5072837781    -0.2698275230    -0.1640212707
    7      F       0.2051466607     1.3281660165    -1.0276094554
    8      H      -0.5987113592     1.9739536870     1.3278573415
    9      H       0.5882966366     0.9541390289     2.2810146168
 ----------------------------------------------------------------
 Molecular Point Group                 C1    NOp =  1
 Largest Abelian Subgroup              C1    NOp =  1
 Nuclear Repulsion Energy =   977.2747371083 hartrees
 There are       68 alpha and       68 beta electrons
 Applying Cartesian multipole field
    Component          Value
    ---------          -----
     (2,0,0)        1.00000E-11
     (0,2,0)        2.00000E-11
     (0,0,2)       -3.00000E-11
 Nucleus-field energy     =     0.0000000233 hartrees
 Requested basis set is 6-311++G(d,p)
 There are 87 shells and 233 basis functions
 A cutoff of  1.0D-11 yielded   3038 shell pairs
 There are     22682 function pairs (     25424 Cartesian)
 Smallest overlap matrix eigenvalue = 5.89E-05
 Guess MOs from SCF MO coefficient file

 -----------------------------------------------------------------------
  General SCF calculation program by
  Eric Jon Sundstrom, Paul Horn, Yuezhi Mao, Dmitri Zuev, Alec White,
  David Stuck, Shaama M.S., Shane Yost, Joonho Lee, David Small,
  Daniel Levine, Susi Lehtola, Hugh Burton, Evgeny Epifanovsky
 -----------------------------------------------------------------------
 Exchange:     0.2000 Hartree-Fock + 0.0800 Slater + 0.7200 B88
 Correlation:  0.1900 VWN1RPA + 0.8100 LYP
 Using SG-1 standard quadrature grid
 using 4 threads for integral computing
 -------------------------------------------------------
 OpenMP Integral computing Module                
 Release: version 2.0, May 2017, Q-Chem Inc. Pleasanton 
 -------------------------------------------------------
 -------------------------------------------------------
 OpenMP BLAS3 based DFT computing Module                
 Release: version 1.0, May 2013, Q-Chem Inc. Pittsburgh 
 -------------------------------------------------------
 A restricted SCF calculation will be
 performed using DIIS
 SCF converges when DIIS error is below 1.0e-08
 ---------------------------------------
  Cycle       Energy         DIIS error
 ---------------------------------------
    1  -14055.0180426797      1.01e-04  
    2  -14055.0181119253      2.40e-05  
    3  -14055.0181114116      2.73e-05  
    4  -14055.0181156345      4.75e-06  
    5  -14055.0181157748      1.93e-06  
    6  -14055.0181157967      7.57e-07  
    7  -14055.0181158006      1.71e-07  
    8  -14055.0181158005      5.84e-08  
    9  -14055.0181158009      1.07e-08  
   10  -14055.0181158006      2.45e-09  Convergence criterion met
 ---------------------------------------
 SCF time:   CPU 40.45s  wall 10.00s 
 SCF   energy in the final basis set =   -14055.0181158006
 Total energy in the final basis set =   -14055.0181158006

 --------------------------------------------------------------

                    Orbital Energies (a.u.)
 --------------------------------------------------------------

 Alpha MOs
 -- Occupied --
***************-176.312-176.309-165.716-165.714-165.714-165.713
*******-165.710 -35.808 -35.805 -31.302 -31.298 -31.296 -31.295
-31.292 -31.292 -24.710 -22.952 -22.951 -22.951 -22.949 -22.947
-22.947 -22.946 -22.946 -22.943 -22.943 -10.330 -10.256 -10.223
 -6.358  -6.354  -4.770  -4.767  -4.755  -4.755  -4.752  -4.752
 -2.036  -2.033  -2.031  -2.031  -2.028  -2.028  -2.018  -2.018
 -2.015  -2.015  -1.249  -0.914  -0.700  -0.684  -0.625  -0.613
 -0.541  -0.511  -0.491  -0.457  -0.421  -0.378  -0.349  -0.341
 -0.284  -0.280  -0.272  -0.266
 -- Virtual --
 -0.082  -0.052  -0.009   0.011   0.024   0.034   0.054   0.058
  0.069   0.073   0.083   0.097   0.111   0.112   0.124   0.125
  0.137   0.145   0.163   0.172   0.193   0.202   0.218   0.223
  0.233   0.242   0.246   0.258   0.268   0.280   0.304   0.312
  0.347   0.364   0.390   0.407   0.416   0.424   0.427   0.439
  0.451   0.472   0.476   0.488   0.517   0.543   0.587   0.602
  0.605   0.613   0.624   0.654   0.657   0.671   0.697   0.729
  0.744   0.766   0.801   0.938   1.010   1.187   1.220   1.263
  1.297   1.307   1.328   1.354   1.360   1.370   1.399   1.426
  1.439   1.467   1.489   1.523   1.555   1.587   1.609   1.709
  1.712   1.776   1.788   1.858   1.897   1.967   1.987   2.018
  2.131   2.157   2.197   2.203   2.482   2.521   2.565   2.669
  2.673   2.761   2.796   2.816   2.926   3.022   3.217   3.404
  3.674   3.732   3.779   3.806   3.975   3.977   3.988   3.993
  3.999   4.009   4.052   4.075   4.105   4.127   4.248   4.263
  4.265   4.411   4.432   4.846   6.018   6.024   6.026   6.036
  6.065   6.119   6.337   6.376   6.657  23.591  23.768  23.856
 27.850  27.872  28.355  28.360  28.361  28.370  28.379  28.399
 28.539  28.540  28.544  28.549  28.571  28.581  28.600  28.604
 28.685  28.703  66.761 127.896 127.900 127.901 127.907 127.929
127.953 151.649 151.6681901.8121901.831
 --------------------------------------------------------------

          Ground-State Mulliken Net Atomic Charges

     Atom                 Charge (a.u.)
  ----------------------------------------
      1 C                    -0.385063
      2 C                    -0.192390
      3 C                    -0.054091
      4 H                     0.196475
      5 I                     0.076095
      6 I                     0.063181
      7 F                    -0.049001
      8 H                     0.181577
      9 H                     0.163218
  ----------------------------------------
  Sum of atomic charges =    -0.000000

 -----------------------------------------------------------------
                    Cartesian Multipole Moments
 -----------------------------------------------------------------
    Charge (ESU x 10^10)
                -0.0000
    Dipole Moment (Debye)
         X       0.1824      Y      -0.0943      Z       2.1134
       Tot       2.1234
    Quadrupole Moments (Debye-Ang)
        XX     -79.9068     XY      -1.4371     YY     -79.9805
        XZ       1.2725     YZ       2.1086     ZZ     -79.4280
    Octopole Moments (Debye-Ang^2)
       XXX       1.1806    XXY      -5.4144    XYY      -0.1292
       YYY       4.4935    XXZ     -11.3721    XYZ       0.0246
       YYZ       3.9766    XZZ       0.5676    YZZ       1.6054
       ZZZ       1.9604
    Hexadecapole Moments (Debye-Ang^3)
      XXXX   -2155.8379   XXXY     -39.7444   XXYY    -428.5067
      XYYY     -25.1016   YYYY    -256.1837   XXXZ      35.3351
      XXYZ       0.7925   XYYZ       3.6948   YYYZ     -10.2616
      XXZZ    -428.6600   XYZZ      -5.5373   YYZZ     -83.2237
      XZZZ      23.8039   YZZZ     -10.6712   ZZZZ    -246.5390
 -----------------------------------------------------------------
 Calculating analytic gradient of the SCF energy
 Gradient of SCF Energy
            1           2           3           4           5           6
    1   0.0007725   0.0004484  -0.0012470  -0.0004205  -0.0001950  -0.0000976
    2   0.0000547  -0.0005309   0.0009129  -0.0002231   0.0002575  -0.0002463
    3   0.0005570   0.0000708  -0.0006643  -0.0001419  -0.0001985   0.0001522
            7           8           9
    1   0.0007502   0.0000051  -0.0000162
    2  -0.0005677   0.0002224   0.0001204
    3   0.0000006   0.0000217   0.0002023
 Max gradient component =       1.247E-03
 RMS gradient           =       4.596E-04
 Gradient time:  CPU 12.61 s  wall 3.21 s
 Geometry Optimization Parameters
   NAtoms,    NIC,     NZ,  NCons,   NDum,   NFix, NCnnct, MaxDiis
        9      69       9       0       0       0       0       0

 Cartesian Hessian Update
 Hessian Updated using BFGS Update


** GEOMETRY OPTIMIZATION IN DELOCALIZED INTERNAL COORDINATES **
   Searching for a Minimum

   Optimization Cycle:   5

                       Coordinates (Angstroms)
     ATOM                X               Y               Z
      1  C        -0.0027688671    1.0693195521    1.3807035613
      2  C        -0.5588993751   -0.1945275075    0.7335195915
      3  C         0.5208643600    0.5861996828    0.0685257060
      4  H        -0.3014192826   -1.1455409077    1.1768108102
      5  I        -2.5265885590   -0.3055615787   -0.1269348584
      6  I         2.5072837781   -0.2698275230   -0.1640212707
      7  F         0.2051466607    1.3281660165   -1.0276094554
      8  H        -0.5987113592    1.9739536870    1.3278573415
      9  H         0.5882966366    0.9541390289    2.2810146168
   Point Group: c1    Number of degrees of freedom:    21


   Energy is -14055.018115801

 Hessian Updated using BFGS Update

 21 Hessian modes will be used to form the next step
  Hessian Eigenvalues:
     0.013998    0.017798    0.021694    0.025984    0.032638    0.043036
     0.063345    0.078128    0.085371    0.092224    0.102127    0.113686
     0.123500    0.137639    0.258263    0.260598    0.303231    0.348052
     0.348271    0.367647    0.541017

 Minimum Search - Taking Simple RFO Step
 Searching for Lamda that Minimizes Along All modes
 Value Taken    Lamda =  -0.00001938
 Step Taken.  Stepsize is  0.026944

                             Maximum     Tolerance    Cnvgd?
         Gradient           0.000701      0.000300      NO
         Displacement       0.011223      0.001200      NO
         Energy change     -0.000048      0.000001      NO


 New Cartesian Coordinates Obtained by Inverse Iteration

 Displacement from previous Coordinates is:  0.022246
 ----------------------------------------------------------------
             Standard Nuclear Orientation (Angstroms)
    I     Atom           X                Y                Z
 ----------------------------------------------------------------
    1      C      -0.0031073236     1.0687601930     1.3802202988
    2      C      -0.5602244592    -0.1936007708     0.7328918610
    3      C       0.5227056727     0.5838882107     0.0689879877
    4      H      -0.3029758958    -1.1425566921     1.1808851859
    5      I      -2.5270549949    -0.3091753420    -0.1277904302
    6      I       2.5090574783    -0.2694088955    -0.1682554672
    7      F       0.2050366296     1.3313650402    -1.0239469273
    8      H      -0.5954250926     1.9754712890     1.3248814699
    9      H       0.5851919779     0.9515774178     2.2819920642
 ----------------------------------------------------------------
 Molecular Point Group                 C1    NOp =  1
 Largest Abelian Subgroup              C1    NOp =  1
 Nuclear Repulsion Energy =   976.9041529412 hartrees
 There are       68 alpha and       68 beta electrons
 Applying Cartesian multipole field
    Component          Value
    ---------          -----
     (2,0,0)        1.00000E-11
     (0,2,0)        2.00000E-11
     (0,0,2)       -3.00000E-11
 Nucleus-field energy     =     0.0000000233 hartrees
 Requested basis set is 6-311++G(d,p)
 There are 87 shells and 233 basis functions
 A cutoff of  1.0D-11 yielded   3039 shell pairs
 There are     22683 function pairs (     25425 Cartesian)
 Smallest overlap matrix eigenvalue = 5.89E-05
 Guess MOs from SCF MO coefficient file

 -----------------------------------------------------------------------
  General SCF calculation program by
  Eric Jon Sundstrom, Paul Horn, Yuezhi Mao, Dmitri Zuev, Alec White,
  David Stuck, Shaama M.S., Shane Yost, Joonho Lee, David Small,
  Daniel Levine, Susi Lehtola, Hugh Burton, Evgeny Epifanovsky
 -----------------------------------------------------------------------
 Exchange:     0.2000 Hartree-Fock + 0.0800 Slater + 0.7200 B88
 Correlation:  0.1900 VWN1RPA + 0.8100 LYP
 Using SG-1 standard quadrature grid
 using 4 threads for integral computing
 -------------------------------------------------------
 OpenMP Integral computing Module                
 Release: version 2.0, May 2017, Q-Chem Inc. Pleasanton 
 -------------------------------------------------------
 -------------------------------------------------------
 OpenMP BLAS3 based DFT computing Module                
 Release: version 1.0, May 2013, Q-Chem Inc. Pittsburgh 
 -------------------------------------------------------
 A restricted SCF calculation will be
 performed using DIIS
 SCF converges when DIIS error is below 1.0e-08
 ---------------------------------------
  Cycle       Energy         DIIS error
 ---------------------------------------
    1  -14055.0181020144      5.76e-05  
    2  -14055.0181269705      1.15e-05  
    3  -14055.0181267647      1.51e-05  
    4  -14055.0181276695      1.99e-06  
    5  -14055.0181276897      5.80e-07  
    6  -14055.0181276916      2.48e-07  
    7  -14055.0181276920      7.46e-08  
    8  -14055.0181276921      2.47e-08  
    9  -14055.0181276924      5.84e-09  Convergence criterion met
 ---------------------------------------
 SCF time:   CPU 36.40s  wall 9.00s 
 SCF   energy in the final basis set =   -14055.0181276924
 Total energy in the final basis set =   -14055.0181276924

 --------------------------------------------------------------

                    Orbital Energies (a.u.)
 --------------------------------------------------------------

 Alpha MOs
 -- Occupied --
***************-176.312-176.309-165.716-165.714-165.714-165.713
*******-165.710 -35.809 -35.805 -31.302 -31.298 -31.296 -31.296
-31.292 -31.292 -24.709 -22.952 -22.951 -22.951 -22.949 -22.947
-22.947 -22.947 -22.947 -22.943 -22.943 -10.330 -10.256 -10.222
 -6.358  -6.354  -4.770  -4.767  -4.756  -4.755  -4.752  -4.752
 -2.036  -2.033  -2.031  -2.031  -2.028  -2.028  -2.019  -2.018
 -2.015  -2.015  -1.249  -0.914  -0.700  -0.684  -0.625  -0.613
 -0.541  -0.511  -0.490  -0.456  -0.421  -0.378  -0.349  -0.341
 -0.285  -0.281  -0.272  -0.266
 -- Virtual --
 -0.082  -0.052  -0.009   0.011   0.024   0.034   0.054   0.058
  0.069   0.073   0.083   0.097   0.111   0.112   0.124   0.125
  0.137   0.145   0.163   0.172   0.193   0.202   0.218   0.223
  0.233   0.242   0.246   0.258   0.268   0.280   0.304   0.312
  0.347   0.364   0.391   0.407   0.416   0.424   0.427   0.439
  0.451   0.472   0.476   0.489   0.518   0.543   0.588   0.602
  0.605   0.613   0.624   0.654   0.657   0.671   0.697   0.729
  0.744   0.766   0.801   0.938   1.009   1.187   1.220   1.264
  1.297   1.307   1.328   1.354   1.360   1.370   1.398   1.425
  1.439   1.467   1.490   1.523   1.555   1.586   1.609   1.709
  1.712   1.776   1.788   1.857   1.898   1.967   1.987   2.017
  2.131   2.157   2.197   2.203   2.482   2.521   2.565   2.669
  2.673   2.760   2.796   2.816   2.926   3.024   3.217   3.404
  3.674   3.732   3.779   3.807   3.975   3.977   3.988   3.994
  3.998   4.010   4.052   4.075   4.104   4.127   4.248   4.263
  4.265   4.412   4.432   4.846   6.018   6.024   6.025   6.036
  6.065   6.118   6.338   6.376   6.656  23.591  23.768  23.856
 27.850  27.872  28.355  28.359  28.361  28.370  28.379  28.399
 28.539  28.540  28.544  28.549  28.571  28.581  28.600  28.603
 28.685  28.703  66.762 127.896 127.900 127.901 127.907 127.929
127.953 151.649 151.6681901.8121901.831
 --------------------------------------------------------------

          Ground-State Mulliken Net Atomic Charges

     Atom                 Charge (a.u.)
  ----------------------------------------
      1 C                    -0.385761
      2 C                    -0.192520
      3 C                    -0.052556
      4 H                     0.195694
      5 I                     0.076400
      6 I                     0.064048
      7 F                    -0.050095
      8 H                     0.181680
      9 H                     0.163110
  ----------------------------------------
  Sum of atomic charges =    -0.000000

 -----------------------------------------------------------------
                    Cartesian Multipole Moments
 -----------------------------------------------------------------
    Charge (ESU x 10^10)
                -0.0000
    Dipole Moment (Debye)
         X       0.1890      Y      -0.1027      Z       2.1152
       Tot       2.1261
    Quadrupole Moments (Debye-Ang)
        XX     -79.8654     XY      -1.4323     YY     -80.0041
        XZ       1.2618     YZ       2.1081     ZZ     -79.4165
    Octopole Moments (Debye-Ang^2)
       XXX       1.1805    XXY      -5.3707    XYY      -0.1766
       YYY       4.7514    XXZ     -11.2978    XYZ       0.0248
       YYZ       4.1003    XZZ       0.5357    YZZ       1.6518
       ZZZ       2.3663
    Hexadecapole Moments (Debye-Ang^3)
      XXXX   -2157.0723   XXXY     -40.3636   XXYY    -428.8948
      XYYY     -25.9601   YYYY    -256.6632   XXXZ      35.8482
      XXYZ       0.8357   XYYZ       3.9583   YYYZ     -10.3841
      XXZZ    -428.9182   XYZZ      -5.8261   YYZZ     -83.3292
      XZZZ      24.5322   YZZZ     -10.8803   ZZZZ    -246.5165
 -----------------------------------------------------------------
 Calculating analytic gradient of the SCF energy
 Gradient of SCF Energy
            1           2           3           4           5           6
    1   0.0004333   0.0001167  -0.0005743  -0.0003717  -0.0001746   0.0000733
    2   0.0000886  -0.0000465   0.0000059  -0.0001181   0.0001952  -0.0002394
    3   0.0004676  -0.0001236  -0.0005720   0.0000414  -0.0001460   0.0000758
            7           8           9
    1   0.0005010  -0.0000160   0.0000122
    2  -0.0001214   0.0001403   0.0000954
    3   0.0001330   0.0000238   0.0001000
 Max gradient component =       5.743E-04
 RMS gradient           =       2.537E-04
 Gradient time:  CPU 12.59 s  wall 3.21 s
 Geometry Optimization Parameters
   NAtoms,    NIC,     NZ,  NCons,   NDum,   NFix, NCnnct, MaxDiis
        9      69       9       0       0       0       0       0

 Cartesian Hessian Update
 Hessian Updated using BFGS Update


** GEOMETRY OPTIMIZATION IN DELOCALIZED INTERNAL COORDINATES **
   Searching for a Minimum

   Optimization Cycle:   6

                       Coordinates (Angstroms)
     ATOM                X               Y               Z
      1  C        -0.0031073236    1.0687601930    1.3802202988
      2  C        -0.5602244592   -0.1936007708    0.7328918610
      3  C         0.5227056727    0.5838882107    0.0689879877
      4  H        -0.3029758958   -1.1425566921    1.1808851859
      5  I        -2.5270549949   -0.3091753420   -0.1277904302
      6  I         2.5090574783   -0.2694088955   -0.1682554672
      7  F         0.2050366296    1.3313650402   -1.0239469273
      8  H        -0.5954250926    1.9754712890    1.3248814699
      9  H         0.5851919779    0.9515774178    2.2819920642
   Point Group: c1    Number of degrees of freedom:    21


   Energy is -14055.018127692

 Hessian Updated using BFGS Update

 21 Hessian modes will be used to form the next step
  Hessian Eigenvalues:
     0.011292    0.019652    0.022268    0.027347    0.032998    0.046175
     0.059079    0.071292    0.085150    0.091825    0.102079    0.112840
     0.122657    0.135459    0.255764    0.260891    0.286389    0.347887
     0.348283    0.358959    0.535168

 Minimum Search - Taking Simple RFO Step
 Searching for Lamda that Minimizes Along All modes
 Value Taken    Lamda =  -0.00000648
 Step Taken.  Stepsize is  0.016259

                             Maximum     Tolerance    Cnvgd?
         Gradient           0.000455      0.000300      NO
         Displacement       0.011142      0.001200      NO
         Energy change     -0.000012      0.000001      NO


 New Cartesian Coordinates Obtained by Inverse Iteration

 Displacement from previous Coordinates is:  0.011737
 ----------------------------------------------------------------
             Standard Nuclear Orientation (Angstroms)
    I     Atom           X                Y                Z
 ----------------------------------------------------------------
    1      C      -0.0037861290     1.0685475703     1.3800289259
    2      C      -0.5603981173    -0.1930041701     0.7326924540
    3      C       0.5239167377     0.5837070164     0.0697960983
    4      H      -0.3015228557    -1.1410852440     1.1814046572
    5      I      -2.5264145980    -0.3095619025    -0.1278057630
    6      I       2.5089487587    -0.2694870537    -0.1692249696
    7      F       0.2030273658     1.3311250353    -1.0229548201
    8      H      -0.5930412901     1.9768738519     1.3231445063
    9      H       0.5824741205     0.9492053469     2.2827849538
 ----------------------------------------------------------------
 Molecular Point Group                 C1    NOp =  1
 Largest Abelian Subgroup              C1    NOp =  1
 Nuclear Repulsion Energy =   977.0550127241 hartrees
 There are       68 alpha and       68 beta electrons
 Applying Cartesian multipole field
    Component          Value
    ---------          -----
     (2,0,0)        1.00000E-11
     (0,2,0)        2.00000E-11
     (0,0,2)       -3.00000E-11
 Nucleus-field energy     =     0.0000000233 hartrees
 Requested basis set is 6-311++G(d,p)
 There are 87 shells and 233 basis functions
 A cutoff of  1.0D-11 yielded   3038 shell pairs
 There are     22682 function pairs (     25424 Cartesian)
 Smallest overlap matrix eigenvalue = 5.89E-05
 Guess MOs from SCF MO coefficient file

 -----------------------------------------------------------------------
  General SCF calculation program by
  Eric Jon Sundstrom, Paul Horn, Yuezhi Mao, Dmitri Zuev, Alec White,
  David Stuck, Shaama M.S., Shane Yost, Joonho Lee, David Small,
  Daniel Levine, Susi Lehtola, Hugh Burton, Evgeny Epifanovsky
 -----------------------------------------------------------------------
 Exchange:     0.2000 Hartree-Fock + 0.0800 Slater + 0.7200 B88
 Correlation:  0.1900 VWN1RPA + 0.8100 LYP
 Using SG-1 standard quadrature grid
 using 4 threads for integral computing
 -------------------------------------------------------
 OpenMP Integral computing Module                
 Release: version 2.0, May 2017, Q-Chem Inc. Pleasanton 
 -------------------------------------------------------
 -------------------------------------------------------
 OpenMP BLAS3 based DFT computing Module                
 Release: version 1.0, May 2013, Q-Chem Inc. Pittsburgh 
 -------------------------------------------------------
 A restricted SCF calculation will be
 performed using DIIS
 SCF converges when DIIS error is below 1.0e-08
 ---------------------------------------
  Cycle       Energy         DIIS error
 ---------------------------------------
    1  -14055.0181239413      2.89e-05  
    2  -14055.0181304260      7.47e-06  
    3  -14055.0181300769      1.14e-05  
    4  -14055.0181307186      1.10e-06  
    5  -14055.0181307245      6.32e-07  
    6  -14055.0181307266      1.38e-07  
    7  -14055.0181307270      2.60e-08  
    8  -14055.0181307267      1.06e-08  
    9  -14055.0181307269      2.93e-09  Convergence criterion met
 ---------------------------------------
 SCF time:   CPU 36.41s  wall 10.00s 
 SCF   energy in the final basis set =   -14055.0181307269
 Total energy in the final basis set =   -14055.0181307269

 --------------------------------------------------------------

                    Orbital Energies (a.u.)
 --------------------------------------------------------------

 Alpha MOs
 -- Occupied --
***************-176.312-176.309-165.716-165.714-165.714-165.713
*******-165.710 -35.809 -35.805 -31.302 -31.298 -31.296 -31.296
-31.292 -31.292 -24.709 -22.952 -22.951 -22.951 -22.949 -22.947
-22.947 -22.947 -22.947 -22.943 -22.943 -10.330 -10.256 -10.222
 -6.358  -6.354  -4.770  -4.767  -4.756  -4.755  -4.752  -4.752
 -2.036  -2.033  -2.032  -2.031  -2.028  -2.028  -2.019  -2.019
 -2.015  -2.015  -1.249  -0.914  -0.700  -0.684  -0.625  -0.612
 -0.541  -0.511  -0.490  -0.456  -0.421  -0.378  -0.349  -0.341
 -0.285  -0.281  -0.272  -0.266
 -- Virtual --
 -0.081  -0.052  -0.009   0.011   0.024   0.034   0.054   0.058
  0.069   0.073   0.083   0.097   0.111   0.112   0.123   0.125
  0.137   0.145   0.163   0.172   0.193   0.201   0.218   0.223
  0.233   0.242   0.246   0.258   0.269   0.281   0.304   0.312
  0.347   0.364   0.391   0.407   0.416   0.424   0.427   0.439
  0.451   0.472   0.476   0.489   0.518   0.544   0.588   0.602
  0.605   0.613   0.624   0.654   0.657   0.671   0.697   0.729
  0.744   0.766   0.801   0.938   1.009   1.188   1.220   1.264
  1.297   1.307   1.328   1.354   1.360   1.370   1.398   1.426
  1.440   1.467   1.491   1.522   1.555   1.586   1.609   1.709
  1.712   1.776   1.789   1.856   1.898   1.968   1.988   2.016
  2.132   2.158   2.196   2.203   2.483   2.521   2.565   2.670
  2.674   2.761   2.796   2.817   2.926   3.025   3.217   3.405
  3.674   3.732   3.779   3.807   3.975   3.976   3.988   3.994
  3.998   4.010   4.052   4.075   4.105   4.127   4.248   4.263
  4.265   4.412   4.432   4.846   6.018   6.024   6.026   6.036
  6.065   6.119   6.338   6.376   6.656  23.591  23.769  23.857
 27.850  27.872  28.355  28.359  28.361  28.370  28.379  28.399
 28.539  28.541  28.544  28.549  28.571  28.581  28.600  28.603
 28.685  28.703  66.762 127.896 127.900 127.901 127.908 127.929
127.953 151.649 151.6681901.8121901.831
 --------------------------------------------------------------

          Ground-State Mulliken Net Atomic Charges

     Atom                 Charge (a.u.)
  ----------------------------------------
      1 C                    -0.385609
      2 C                    -0.192873
      3 C                    -0.052394
      4 H                     0.195365
      5 I                     0.076659
      6 I                     0.064783
      7 F                    -0.050749
      8 H                     0.181846
      9 H                     0.162971
  ----------------------------------------
  Sum of atomic charges =    -0.000000

 -----------------------------------------------------------------
                    Cartesian Multipole Moments
 -----------------------------------------------------------------
    Charge (ESU x 10^10)
                -0.0000
    Dipole Moment (Debye)
         X       0.1978      Y      -0.1045      Z       2.1164
       Tot       2.1282
    Quadrupole Moments (Debye-Ang)
        XX     -79.8478     XY      -1.4385     YY     -80.0034
        XZ       1.2571     YZ       2.1089     ZZ     -79.4138
    Octopole Moments (Debye-Ang^2)
       XXX       1.2121    XXY      -5.3766    XYY      -0.1674
       YYY       4.8081    XXZ     -11.2963    XYZ       0.0218
       YYZ       4.1149    XZZ       0.5353    YZZ       1.6477
       ZZZ       2.4405
    Hexadecapole Moments (Debye-Ang^3)
      XXXX   -2156.2425   XXXY     -40.4031   XXYY    -428.7540
      XYYY     -25.9845   YYYY    -256.6040   XXXZ      35.9362
      XXYZ       0.8270   XYYZ       4.0218   YYYZ     -10.4045
      XXZZ    -428.7891   XYZZ      -5.8504   YYZZ     -83.3562
      XZZZ      24.6949   YZZZ     -10.9547   ZZZZ    -246.4565
 -----------------------------------------------------------------
 Calculating analytic gradient of the SCF energy
 Gradient of SCF Energy
            1           2           3           4           5           6
    1   0.0000587  -0.0000330   0.0000723  -0.0002065  -0.0001004  -0.0000300
    2  -0.0000152   0.0001934  -0.0000243  -0.0000199   0.0002443  -0.0002709
    3   0.0001750  -0.0000948  -0.0001080  -0.0000362  -0.0000862   0.0000866
            7           8           9
    1   0.0001223   0.0001589  -0.0000422
    2  -0.0001323   0.0000812  -0.0000563
    3   0.0000585  -0.0000490   0.0000540
 Max gradient component =       2.709E-04
 RMS gradient           =       1.187E-04
 Gradient time:  CPU 12.62 s  wall 3.22 s
 Geometry Optimization Parameters
   NAtoms,    NIC,     NZ,  NCons,   NDum,   NFix, NCnnct, MaxDiis
        9      69       9       0       0       0       0       0

 Cartesian Hessian Update
 Hessian Updated using BFGS Update


** GEOMETRY OPTIMIZATION IN DELOCALIZED INTERNAL COORDINATES **
   Searching for a Minimum

   Optimization Cycle:   7

                       Coordinates (Angstroms)
     ATOM                X               Y               Z
      1  C        -0.0037861290    1.0685475703    1.3800289259
      2  C        -0.5603981173   -0.1930041701    0.7326924540
      3  C         0.5239167377    0.5837070164    0.0697960983
      4  H        -0.3015228557   -1.1410852440    1.1814046572
      5  I        -2.5264145980   -0.3095619025   -0.1278057630
      6  I         2.5089487587   -0.2694870537   -0.1692249696
      7  F         0.2030273658    1.3311250353   -1.0229548201
      8  H        -0.5930412901    1.9768738519    1.3231445063
      9  H         0.5824741205    0.9492053469    2.2827849538
   Point Group: c1    Number of degrees of freedom:    21


   Energy is -14055.018130727

 Hessian Updated using BFGS Update

 21 Hessian modes will be used to form the next step
  Hessian Eigenvalues:
     0.012951    0.019716    0.022443    0.028038    0.033190    0.048075
     0.057124    0.066589    0.085141    0.091347    0.103145    0.112548
     0.123989    0.135447    0.247050    0.260941    0.281423    0.347977
     0.348139    0.356139    0.531303

 Minimum Search - Taking Simple RFO Step
 Searching for Lamda that Minimizes Along All modes
 Value Taken    Lamda =   0.00000000
 Step Taken.  Stepsize is  0.003858

                             Maximum     Tolerance    Cnvgd?
         Gradient           0.000092      0.000300     YES
         Displacement       0.002957      0.001200      NO
         Energy change     -0.000003      0.000001      NO


 New Cartesian Coordinates Obtained by Inverse Iteration

 Displacement from previous Coordinates is:  0.003241
 ----------------------------------------------------------------
             Standard Nuclear Orientation (Angstroms)
    I     Atom           X                Y                Z
 ----------------------------------------------------------------
    1      C      -0.0039111045     1.0684804157     1.3797425167
    2      C      -0.5604133142    -0.1932507027     0.7328019380
    3      C       0.5237492044     0.5837487918     0.0697205176
    4      H      -0.3013409067    -1.1410705678     1.1818325006
    5      I      -2.5260960066    -0.3093911950    -0.1278797002
    6      I       2.5085182944    -0.2698453675    -0.1689283002
    7      F       0.2033178717     1.3318048288    -1.0227977406
    8      H      -0.5936604723     1.9764869660     1.3232999144
    9      H       0.5830404263     0.9493572811     2.2820743965
 ----------------------------------------------------------------
 Molecular Point Group                 C1    NOp =  1
 Largest Abelian Subgroup              C1    NOp =  1
 Nuclear Repulsion Energy =   977.1445259177 hartrees
 There are       68 alpha and       68 beta electrons
 Applying Cartesian multipole field
    Component          Value
    ---------          -----
     (2,0,0)        1.00000E-11
     (0,2,0)        2.00000E-11
     (0,0,2)       -3.00000E-11
 Nucleus-field energy     =     0.0000000233 hartrees
 Requested basis set is 6-311++G(d,p)
 There are 87 shells and 233 basis functions
 A cutoff of  1.0D-11 yielded   3038 shell pairs
 There are     22682 function pairs (     25424 Cartesian)
 Smallest overlap matrix eigenvalue = 5.89E-05
 Guess MOs from SCF MO coefficient file

 -----------------------------------------------------------------------
  General SCF calculation program by
  Eric Jon Sundstrom, Paul Horn, Yuezhi Mao, Dmitri Zuev, Alec White,
  David Stuck, Shaama M.S., Shane Yost, Joonho Lee, David Small,
  Daniel Levine, Susi Lehtola, Hugh Burton, Evgeny Epifanovsky
 -----------------------------------------------------------------------
 Exchange:     0.2000 Hartree-Fock + 0.0800 Slater + 0.7200 B88
 Correlation:  0.1900 VWN1RPA + 0.8100 LYP
 Using SG-1 standard quadrature grid
 using 4 threads for integral computing
 -------------------------------------------------------
 OpenMP Integral computing Module                
 Release: version 2.0, May 2017, Q-Chem Inc. Pleasanton 
 -------------------------------------------------------
 -------------------------------------------------------
 OpenMP BLAS3 based DFT computing Module                
 Release: version 1.0, May 2013, Q-Chem Inc. Pittsburgh 
 -------------------------------------------------------
 A restricted SCF calculation will be
 performed using DIIS
 SCF converges when DIIS error is below 1.0e-08
 ---------------------------------------
  Cycle       Energy         DIIS error
 ---------------------------------------
    1  -14055.0181306135      6.85e-06  
    2  -14055.0181309630      1.33e-06  
    3  -14055.0181309452      2.06e-06  
    4  -14055.0181309769      3.00e-07  
    5  -14055.0181309771      1.38e-07  
    6  -14055.0181309773      3.33e-08  
    7  -14055.0181309774      8.12e-09  Convergence criterion met
 ---------------------------------------
 SCF time:   CPU 28.35s  wall 8.00s 
 SCF   energy in the final basis set =   -14055.0181309774
 Total energy in the final basis set =   -14055.0181309774

 --------------------------------------------------------------

                    Orbital Energies (a.u.)
 --------------------------------------------------------------

 Alpha MOs
 -- Occupied --
***************-176.312-176.309-165.716-165.714-165.714-165.713
*******-165.710 -35.809 -35.805 -31.302 -31.298 -31.296 -31.296
-31.292 -31.292 -24.709 -22.952 -22.951 -22.951 -22.949 -22.947
-22.947 -22.947 -22.947 -22.943 -22.943 -10.330 -10.256 -10.222
 -6.358  -6.354  -4.770  -4.767  -4.756  -4.755  -4.752  -4.752
 -2.036  -2.033  -2.032  -2.031  -2.028  -2.028  -2.019  -2.019
 -2.015  -2.015  -1.249  -0.914  -0.700  -0.684  -0.625  -0.612
 -0.541  -0.511  -0.490  -0.456  -0.421  -0.378  -0.349  -0.341
 -0.285  -0.281  -0.272  -0.266
 -- Virtual --
 -0.081  -0.052  -0.009   0.011   0.024   0.034   0.054   0.058
  0.069   0.073   0.083   0.097   0.111   0.112   0.123   0.125
  0.137   0.145   0.163   0.172   0.193   0.201   0.218   0.223
  0.233   0.242   0.246   0.258   0.269   0.281   0.304   0.312
  0.347   0.364   0.391   0.407   0.416   0.424   0.427   0.439
  0.451   0.472   0.476   0.489   0.518   0.544   0.588   0.602
  0.605   0.613   0.624   0.654   0.657   0.671   0.697   0.730
  0.744   0.766   0.801   0.938   1.009   1.188   1.220   1.264
  1.297   1.307   1.328   1.354   1.360   1.370   1.398   1.426
  1.440   1.467   1.491   1.523   1.555   1.586   1.609   1.709
  1.712   1.776   1.789   1.856   1.898   1.968   1.988   2.016
  2.132   2.158   2.196   2.204   2.483   2.521   2.565   2.670
  2.674   2.760   2.796   2.817   2.926   3.025   3.218   3.405
  3.674   3.732   3.779   3.807   3.975   3.976   3.988   3.994
  3.998   4.010   4.052   4.075   4.105   4.127   4.248   4.263
  4.265   4.412   4.432   4.846   6.018   6.024   6.026   6.036
  6.065   6.119   6.338   6.376   6.656  23.591  23.769  23.857
 27.850  27.872  28.355  28.359  28.361  28.370  28.379  28.399
 28.539  28.541  28.544  28.549  28.571  28.581  28.600  28.603
 28.685  28.703  66.762 127.896 127.900 127.901 127.908 127.929
127.953 151.649 151.6681901.8121901.831
 --------------------------------------------------------------

          Ground-State Mulliken Net Atomic Charges

     Atom                 Charge (a.u.)
  ----------------------------------------
      1 C                    -0.385686
      2 C                    -0.192895
      3 C                    -0.052393
      4 H                     0.195395
      5 I                     0.076732
      6 I                     0.064808
      7 F                    -0.050794
      8 H                     0.181876
      9 H                     0.162956
  ----------------------------------------
  Sum of atomic charges =    -0.000000

 -----------------------------------------------------------------
                    Cartesian Multipole Moments
 -----------------------------------------------------------------
    Charge (ESU x 10^10)
                -0.0000
    Dipole Moment (Debye)
         X       0.1972      Y      -0.1053      Z       2.1160
       Tot       2.1278
    Quadrupole Moments (Debye-Ang)
        XX     -79.8462     XY      -1.4406     YY     -80.0049
        XZ       1.2581     YZ       2.1083     ZZ     -79.4145
    Octopole Moments (Debye-Ang^2)
       XXX       1.2177    XXY      -5.3697    XYY      -0.1623
       YYY       4.8120    XXZ     -11.2972    XYZ       0.0223
       YYZ       4.1113    XZZ       0.5348    YZZ       1.6484
       ZZZ       2.4147
    Hexadecapole Moments (Debye-Ang^3)
      XXXX   -2155.6849   XXXY     -40.3306   XXYY    -428.6418
      XYYY     -25.8820   YYYY    -256.6783   XXXZ      35.8921
      XXYZ       0.8315   XYYZ       3.9950   YYYZ     -10.3839
      XXZZ    -428.6623   XYZZ      -5.8148   YYZZ     -83.3560
      XZZZ      24.6174   YZZZ     -10.9428   ZZZZ    -246.4351
 -----------------------------------------------------------------
 Calculating analytic gradient of the SCF energy
 Gradient of SCF Energy
            1           2           3           4           5           6
    1   0.0000204  -0.0000417   0.0000544  -0.0002060  -0.0000503  -0.0000721
    2  -0.0000242   0.0001006  -0.0000625   0.0000281   0.0002582  -0.0002722
    3   0.0000279  -0.0000202  -0.0000678  -0.0000083  -0.0000831   0.0000994
            7           8           9
    1   0.0001592   0.0001393  -0.0000031
    2  -0.0000278   0.0000584  -0.0000587
    3   0.0000636  -0.0000307   0.0000192
 Max gradient component =       2.722E-04
 RMS gradient           =       1.040E-04
 Gradient time:  CPU 12.62 s  wall 3.22 s
 Geometry Optimization Parameters
   NAtoms,    NIC,     NZ,  NCons,   NDum,   NFix, NCnnct, MaxDiis
        9      69       9       0       0       0       0       0

 Cartesian Hessian Update
 Hessian Updated using BFGS Update


** GEOMETRY OPTIMIZATION IN DELOCALIZED INTERNAL COORDINATES **
   Searching for a Minimum

   Optimization Cycle:   8

                       Coordinates (Angstroms)
     ATOM                X               Y               Z
      1  C        -0.0039111045    1.0684804157    1.3797425167
      2  C        -0.5604133142   -0.1932507027    0.7328019380
      3  C         0.5237492044    0.5837487918    0.0697205176
      4  H        -0.3013409067   -1.1410705678    1.1818325006
      5  I        -2.5260960066   -0.3093911950   -0.1278797002
      6  I         2.5085182944   -0.2698453675   -0.1689283002
      7  F         0.2033178717    1.3318048288   -1.0227977406
      8  H        -0.5936604723    1.9764869660    1.3232999144
      9  H         0.5830404263    0.9493572811    2.2820743965
   Point Group: c1    Number of degrees of freedom:    21


   Energy is -14055.018130977

 Hessian Updated using BFGS Update

 21 Hessian modes will be used to form the next step
  Hessian Eigenvalues:
     0.012252    0.020508    0.022341    0.028549    0.035114    0.049589
     0.056907    0.066933    0.086162    0.091060    0.100902    0.112694
     0.121762    0.135979    0.244466    0.261144    0.282309    0.347971
     0.348059    0.356230    0.520437

 Minimum Search - Taking Simple RFO Step
 Searching for Lamda that Minimizes Along All modes
 Value Taken    Lamda =   0.00000000
 Step Taken.  Stepsize is  0.000969

                             Maximum     Tolerance    Cnvgd?
         Gradient           0.000037      0.000300     YES
         Displacement       0.000381      0.001200     YES
         Energy change     -0.000000      0.000001     YES


                       Distance Matrix (Angstroms)
             C (  1)   C (  2)   C (  3)   H (  4)   I (  5)   I (  6)
   C (  2)  1.523218
   C (  3)  1.493167  1.489568
   H (  4)  2.238247  1.080328  2.211915
   I (  5)  3.245439  2.148993  3.184070  2.712300
   I (  6)  3.240648  3.199582  2.173680  3.237112  5.034937
   F (  7)  2.425795  2.447695  1.362300  3.351147  3.308187  2.933995
   H (  8)  1.084189  2.248901  2.181693  3.134426  3.326480  4.110507
   H (  9)  1.083007  2.239037  2.243144  2.522410  4.130261  3.346839
             F (  7)   H (  8)
   H (  8)  2.560266
   H (  9)  3.348527  1.832722

 Final energy is   -14055.018130977427     


 ******************************
 **  OPTIMIZATION CONVERGED  **
 ******************************

                       Coordinates (Angstroms)
     ATOM                X               Y               Z
      1  C        -0.0039111045    1.0684804157    1.3797425167
      2  C        -0.5604133142   -0.1932507027    0.7328019380
      3  C         0.5237492044    0.5837487918    0.0697205176
      4  H        -0.3013409067   -1.1410705678    1.1818325006
      5  I        -2.5260960066   -0.3093911950   -0.1278797002
      6  I         2.5085182944   -0.2698453675   -0.1689283002
      7  F         0.2033178717    1.3318048288   -1.0227977406
      8  H        -0.5936604723    1.9764869660    1.3232999144
      9  H         0.5830404263    0.9493572811    2.2820743965

Z-matrix Print:
$molecule
0 1
I 
C  1 2.173680
F  2 1.362300 1 110.020573
C  2 1.489568 1 120.571563 3 143.034214 0
H  4 1.080328 2 117.912869 1 6.484286 0
C  2 1.493167 1 123.125668 3 -143.108062 0
H  6 1.083007 2 120.248456 1 -3.787553 0
H  6 1.084189 2 114.735496 1 141.007122 0
I  4 2.148993 2 121.041458 1 -133.493913 0
$end


 --------------------------------------------------------------

                    Orbital Energies (a.u.)
 --------------------------------------------------------------

 Alpha MOs
 -- Occupied --
***************-176.312-176.309-165.716-165.714-165.714-165.713
*******-165.710 -35.809 -35.805 -31.302 -31.298 -31.296 -31.296
-31.292 -31.292 -24.709 -22.952 -22.951 -22.951 -22.949 -22.947
-22.947 -22.947 -22.947 -22.943 -22.943 -10.330 -10.256 -10.222
 -6.358  -6.354  -4.770  -4.767  -4.756  -4.755  -4.752  -4.752
 -2.036  -2.033  -2.032  -2.031  -2.028  -2.028  -2.019  -2.019
 -2.015  -2.015  -1.249  -0.914  -0.700  -0.684  -0.625  -0.612
 -0.541  -0.511  -0.490  -0.456  -0.421  -0.378  -0.349  -0.341
 -0.285  -0.281  -0.272  -0.266
 -- Virtual --
 -0.081  -0.052  -0.009   0.011   0.024   0.034   0.054   0.058
  0.069   0.073   0.083   0.097   0.111   0.112   0.123   0.125
  0.137   0.145   0.163   0.172   0.193   0.201   0.218   0.223
  0.233   0.242   0.246   0.258   0.269   0.281   0.304   0.312
  0.347   0.364   0.391   0.407   0.416   0.424   0.427   0.439
  0.451   0.472   0.476   0.489   0.518   0.544   0.588   0.602
  0.605   0.613   0.624   0.654   0.657   0.671   0.697   0.730
  0.744   0.766   0.801   0.938   1.009   1.188   1.220   1.264
  1.297   1.307   1.328   1.354   1.360   1.370   1.398   1.426
  1.440   1.467   1.491   1.523   1.555   1.586   1.609   1.709
  1.712   1.776   1.789   1.856   1.898   1.968   1.988   2.016
  2.132   2.158   2.196   2.204   2.483   2.521   2.565   2.670
  2.674   2.760   2.796   2.817   2.926   3.025   3.218   3.405
  3.674   3.732   3.779   3.807   3.975   3.976   3.988   3.994
  3.998   4.010   4.052   4.075   4.105   4.127   4.248   4.263
  4.265   4.412   4.432   4.846   6.018   6.024   6.026   6.036
  6.065   6.119   6.338   6.376   6.656  23.591  23.769  23.857
 27.850  27.872  28.355  28.359  28.361  28.370  28.379  28.399
 28.539  28.541  28.544  28.549  28.571  28.581  28.600  28.603
 28.685  28.703  66.762 127.896 127.900 127.901 127.908 127.929
127.953 151.649 151.6681901.8121901.831
 --------------------------------------------------------------

          Ground-State Mulliken Net Atomic Charges

     Atom                 Charge (a.u.)
  ----------------------------------------
      1 C                    -0.385686
      2 C                    -0.192895
      3 C                    -0.052393
      4 H                     0.195395
      5 I                     0.076732
      6 I                     0.064808
      7 F                    -0.050794
      8 H                     0.181876
      9 H                     0.162956
  ----------------------------------------
  Sum of atomic charges =    -0.000000

 -----------------------------------------------------------------
                    Cartesian Multipole Moments
 -----------------------------------------------------------------
    Charge (ESU x 10^10)
                -0.0000
    Dipole Moment (Debye)
         X       0.1972      Y      -0.1053      Z       2.1160
       Tot       2.1278
    Quadrupole Moments (Debye-Ang)
        XX     -79.8462     XY      -1.4406     YY     -80.0049
        XZ       1.2581     YZ       2.1083     ZZ     -79.4145
    Octopole Moments (Debye-Ang^2)
       XXX       1.2177    XXY      -5.3697    XYY      -0.1623
       YYY       4.8120    XXZ     -11.2972    XYZ       0.0223
       YYZ       4.1113    XZZ       0.5348    YZZ       1.6484
       ZZZ       2.4147
    Hexadecapole Moments (Debye-Ang^3)
      XXXX   -2155.6849   XXXY     -40.3306   XXYY    -428.6418
      XYYY     -25.8820   YYYY    -256.6783   XXXZ      35.8921
      XXYZ       0.8315   XYYZ       3.9950   YYYZ     -10.3839
      XXZZ    -428.6623   XYZZ      -5.8148   YYZZ     -83.3560
      XZZZ      24.6174   YZZZ     -10.9428   ZZZZ    -246.4351
 -----------------------------------------------------------------
Archival summary:
1\1\garfield\OPT\ProcedureUnspecified\BasisUnspecified\2133\taweetha\WedOct1007:58:202018WedOct1007:58:202018\0\\#,OPT,ProcedureUnspecified,BasisUnspecified,\\0,1\I\C,1,2.17368\F,2,1.3623,1,110.021\C,2,1.48957,1,120.572,3,143.034,0\H,4,1.08033,2,117.913,1,6.48429,0\C,2,1.49317,1,123.126,3,-143.108,0\H,6,1.08301,2,120.248,1,-3.78755,0\H,6,1.08419,2,114.735,1,141.007,0\I,4,2.14899,2,121.041,1,-133.494,0\\\@

 Total job time:  111.25s(wall), 425.41s(cpu) 
 Wed Oct 10 07:58:20 2018

        *************************************************************
        *                                                           *
        *  Thank you very much for using Q-Chem.  Have a nice day.  *
        *                                                           *
        *************************************************************


 
User input: 2 of 2 
 
Q-Chem Developer Version!
                  Welcome to Q-Chem
     A Quantum Leap Into The Future Of Chemistry


 Q-Chem 5.1, Q-Chem, Inc., Pleasanton, CA (2018)

 Yihan Shao,  Zhengting Gan,  E. Epifanovsky,  A. T. B. Gilbert,  M. Wormit,  
 J. Kussmann,  A. W. Lange,  A. Behn,  Jia Deng,  Xintian Feng,  D. Ghosh,  
 M. Goldey,  P. R. Horn,  L. D. Jacobson,  I. Kaliman,  T. Kus,  A. Landau,  
 Jie Liu,  E. I. Proynov,  R. M. Richard,  R. P. Steele,  E. J. Sundstrom,  
 H. L. Woodcock III,  P. M. Zimmerman,  D. Zuev,  B. Albrecht,  E. Alguire,  
 S. A. Baeppler,  D. Barton,  Z. Benda,  Y. A. Bernard,  E. J. Berquist,  
 K. B. Bravaya,  H. Burton,  D. Casanova,  Chun-Min Chang,  Yunqing Chen,  
 A. Chien,  K. D. Closser,  M. P. Coons,  S. Coriani,  S. Dasgupta,  
 A. L. Dempwolff,  M. Diedenhofen,  Hainam Do,  R. G. Edgar,  Po-Tung Fang,  
 S. Faraji,  S. Fatehi,  Qingguo Feng,  K. D. Fenk,  J. Fosso-Tande,  
 Qinghui Ge,  A. Ghysels,  G. Gidofalvi,  J. Gomes,  J. Gonthier,  A. Gunina,  
 D. Hait,  M. W. D. Hanson-Heine,  P. H. P. Harbach,  A. W. Hauser,  
 J. E. Herr,  E. G. Hohenstein,  Z. C. Holden,  Kerwin Hui,  B. C. Huynh,  
 T.-C. Jagau,  Hyunjun Ji,  B. Kaduk,  K. Khistyaev,  Jaehoon Kim,  
 P. Klunzinger,  K. Koh,  D. Kosenkov,  L. Koulias,  T. Kowalczyk,  
 C. M. Krauter,  A. Kunitsa,  Ka Un Lao,  A. Laurent,  K. V. Lawler,  
 Joonho Lee,  D. Lefrancois,  S. Lehtola,  D. S. Levine,  Yi-Pei Li,  
 You-Sheng Lin,  Fenglai Liu,  E. Livshits,  A. Luenser,  P. Manohar,  
 E. Mansoor,  S. F. Manzer,  Shan-Ping Mao,  Yuezhi Mao,  N. Mardirossian,  
 A. V. Marenich,  T. Markovich,  L. A. Martinez-Martinez,  S. A. Maurer,  
 N. J. Mayhall,  S. C. McKenzie,  J.-M. Mewes,  A. F. Morrison,  
 J. W. Mullinax,  K. Nanda,  T. S. Nguyen-Beck,  R. Olivares-Amaya,  
 J. A. Parkhill,  T. M. Perrine,  F. Plasser,  P. Pokhilko,  S. Prager,  
 A. Prociuk,  E. Ramos,  D. R. Rehn,  F. Rob,  M. Schneider,  N. Sergueev,  
 S. M. Sharada,  S. Sharma,  D. W. Small,  T. Stauch,  T. Stein,  
 Yu-Chuan Su,  A. J. W. Thom,  A. Tkatchenko,  T. Tsuchimochi,  N. M. Tubman,  
 L. Vogt,  M. L. Vidal,  O. Vydrov,  M. A. Watson,  J. Wenzel,  
 M. de Wergifosse,  T. A. Wesolowski,  A. White,  J. Witte,  A. Yamada,  
 Jun Yang,  K. Yao,  S. Yeganeh,  S. R. Yost,  Zhi-Qiang You,  A. Zech,  
 Igor Ying Zhang,  Xing Zhang,  Yan Zhao,  Ying Zhu,  B. R. Brooks,  
 G. K. L. Chan,  C. J. Cramer,  M. S. Gordon,  W. J. Hehre,  A. Klamt,  
 M. W. Schmidt,  C. D. Sherrill,  D. G. Truhlar,  A. Aspuru-Guzik,  R. Baer,  
 A. T. Bell,  N. A. Besley,  Jeng-Da Chai,  A. E. DePrince, III,  
 R. A. DiStasio Jr.,  A. Dreuw,  B. D. Dunietz,  T. R. Furlani,  
 Chao-Ping Hsu,  Yousung Jung,  Jing Kong,  D. S. Lambrecht,  WanZhen Liang,  
 C. Ochsenfeld,  V. A. Rassolov,  L. V. Slipchenko,  J. E. Subotnik,  
 T. Van Voorhis,  J. M. Herbert,  A. I. Krylov,  P. M. W. Gill,  M. Head-Gordon

 Contributors to earlier versions of Q-Chem not listed above: 
 R. D. Adamson,  B. Austin,  J. Baker,  G. J. O. Beran,  K. Brandhorst,  
 S. T. Brown,  E. F. C. Byrd,  A. K. Chakraborty,  C.-L. Cheng,  
 Siu Hung Chien,  D. M. Chipman,  D. L. Crittenden,  H. Dachsel,  
 R. J. Doerksen,  A. D. Dutoi,  L. Fusti-Molnar,  W. A. Goddard III,  
 A. Golubeva-Zadorozhnaya,  S. R. Gwaltney,  G. Hawkins,  A. Heyden,  
 S. Hirata,  G. Kedziora,  F. J. Keil,  C. Kelley,  Jihan Kim,  R. A. King,  
 R. Z. Khaliullin,  P. P. Korambath,  W. Kurlancheek,  A. M. Lee,  M. S. Lee,  
 S. V. Levchenko,  Ching Yeh Lin,  D. Liotard,  R. C. Lochan,  I. Lotan,  
 P. E. Maslen,  N. Nair,  D. P. O'Neill,  D. Neuhauser,  E. Neuscamman,  
 C. M. Oana,  R. Olson,  B. Peters,  R. Peverati,  P. A. Pieniazek,  
 Y. M. Rhee,  J. Ritchie,  M. A. Rohrdanz,  E. Rosta,  N. J. Russ,  
 H. F. Schaefer III,  N. E. Schultz,  N. Shenvi,  A. C. Simmonett,  A. Sodt,  
 D. Stuck,  K. S. Thanthiriwatte,  V. Vanovschi,  Tao Wang,  A. Warshel,  
 C. F. Williams,  Q. Wu,  X. Xu,  W. Zhang

 Please cite Q-Chem as follows:
 Y. Shao et al., Mol. Phys. 113, 184-215 (2015)
 DOI: 10.1080/00268976.2014.952696

 Q-Chem 5.1.1 for Intel X86 EM64T Linux

 Parts of Q-Chem use Armadillo 8.300.2 (Tropical Shenanigans).
 http://arma.sourceforge.net/

 Q-Chem begins on Wed Oct 10 07:58:20 2018  

Host: 
0

     Scratch files written to /scratch/taweetham/qchem28058//
The previous job contains 0 fragments, simply inherited here
Input Ideriv = 2
Curr. Ideriv = -1
Max.  Ideriv = 2

Checking the input file for inconsistencies... 	...done.

--------------------------------------------------------------
User input:
--------------------------------------------------------------

$molecule
read
$end

$rem
   job_type 	frequency
   basis 	6-311++g**
   method	b3lyp	
$end


--------------------------------------------------------------
 ----------------------------------------------------------------
             Standard Nuclear Orientation (Angstroms)
    I     Atom           X                Y                Z
 ----------------------------------------------------------------
    1      C      -0.0090360346     1.6609401126     0.7513201117
    2      C      -0.5761911307     0.2472556480     0.7464653989
    3      C       0.5296046769     0.6236187104    -0.1778613987
    4      H      -0.3387039725    -0.3893735651     1.5863538141
    5      I      -2.5309101352    -0.2372831304    -0.0035117534
    6      I       2.5037664575    -0.2588959076     0.0429049954
    7      F       0.2368356915     0.7871530309    -1.4982412929
    8      H      -0.5833952709     2.4454348526     0.2715853410
    9      H       0.5629278705     1.9661636223     1.6188459860
 ----------------------------------------------------------------
 Molecular Point Group                 C1    NOp =  1
 Largest Abelian Subgroup              C1    NOp =  1
 Nuclear Repulsion Energy =   977.1445259177 hartrees
 There are       68 alpha and       68 beta electrons
 Requested basis set is 6-311++G(d,p)
 There are 87 shells and 233 basis functions

 Total QAlloc Memory Limit   2000 MB
 Mega-Array Size       188 MB
 MEM_STATIC part       192 MB

                       Distance Matrix (Angstroms)
             C (  1)   C (  2)   C (  3)   H (  4)   I (  5)   I (  6)
   C (  2)  1.523218
   C (  3)  1.493167  1.489568
   H (  4)  2.238247  1.080328  2.211915
   I (  5)  3.245439  2.148993  3.184070  2.712300
   I (  6)  3.240648  3.199582  2.173680  3.237112  5.034937
   F (  7)  2.425795  2.447695  1.362300  3.351147  3.308187  2.933995
   H (  8)  1.084189  2.248901  2.181693  3.134426  3.326480  4.110507
   H (  9)  1.083007  2.239037  2.243144  2.522410  4.130261  3.346839
             F (  7)   H (  8)
   H (  8)  2.560266
   H (  9)  3.348527  1.832722

 A cutoff of  1.0D-11 yielded   3038 shell pairs
 There are     22682 function pairs (     25424 Cartesian)

 -------------------------------------------------------
 OpenMP Integral Computing Module                       
 Release: version 1.0, May 2013, Q-Chem Inc. Pittsburgh 
 -------------------------------------------------------
 Integral Job Info:
 Integral job number is                      11
 Integral operator is                         1
 short-range coefficients                     0
 long-range coefficients              100000000
 Omega coefficients                           0
 if combine SR and LR in K                    0
 Integral screening is                        0
 Integral computing path is                   2
 max size of driver memory is            800000
 size of driver memory is                593474
 size of scratch memory is             11861008
 max col of scratch BK array               1296
 max len of scratch array in speh3          155
 max len of scratch index in speh4           18
 max int batch size is                      520
 min int batch size is                       52
 fixed nKL is                                52
 max L of basis functions is                  2
 order of int derivative is                   0
 number of shells is                         87
 number of basis is                         247
 number of cartesian basis is               247
 number of contracted shell pairs          3038
 number of primitive shell pairs           6139
 maxK2 (contraction) of shell pair           36
 max number of K2 of shell pair               1
 max number of CS2 of shell pair            401
 max number of PS2 of shell pair            401
 mem total for path MDJ                  541548
 -------------------------------------------------------
 Smallest overlap matrix eigenvalue = 5.89E-05
 Guess from superposition of atomic densities
 Warning:  Energy on first SCF cycle will be non-variational
 SAD guess density has 136.000000 electrons

 -----------------------------------------------------------------------
  General SCF calculation program by
  Eric Jon Sundstrom, Paul Horn, Yuezhi Mao, Dmitri Zuev, Alec White,
  David Stuck, Shaama M.S., Shane Yost, Joonho Lee, David Small,
  Daniel Levine, Susi Lehtola, Hugh Burton, Evgeny Epifanovsky
 -----------------------------------------------------------------------
 Exchange:     0.2000 Hartree-Fock + 0.0800 Slater + 0.7200 B88
 Correlation:  0.1900 VWN1RPA + 0.8100 LYP
 Using SG-1 standard quadrature grid
 using 4 threads for integral computing
 -------------------------------------------------------
 OpenMP Integral computing Module                
 Release: version 2.0, May 2017, Q-Chem Inc. Pleasanton 
 -------------------------------------------------------
 -------------------------------------------------------
 OpenMP BLAS3 based DFT computing Module                
 Release: version 1.0, May 2013, Q-Chem Inc. Pittsburgh 
 -------------------------------------------------------
 A restricted SCF calculation will be
 performed using DIIS
 SCF converges when DIIS error is below 1.0e-08
 ---------------------------------------
  Cycle       Energy         DIIS error
 ---------------------------------------
    1  -14055.8843201749      3.56e-02  
    2  -14054.9593100655      3.25e-03  
    3  -14054.9106653785      4.22e-03  
    4  -14055.0162656729      5.19e-04  
    5  -14055.0177790773      2.69e-04  
    6  -14055.0182524484      7.37e-05  
    7  -14055.0182818657      2.71e-05  
    8  -14055.0182861121      6.61e-06  
    9  -14055.0182863963      1.22e-06  
   10  -14055.0182864021      3.03e-07  
   11  -14055.0182864021      1.85e-07  
   12  -14055.0182864023      3.54e-08  
   13  -14055.0182864026      5.92e-09  Convergence criterion met
 ---------------------------------------
 SCF time:   CPU 50.84s  wall 13.00s 
 SCF   energy in the final basis set =   -14055.0182864026
 Total energy in the final basis set =   -14055.0182864026

 --------------------------------------------------------------

                    Orbital Energies (a.u.)
 --------------------------------------------------------------

 Alpha MOs
 -- Occupied --
***************-176.312-176.309-165.716-165.714-165.714-165.713
*******-165.710 -35.809 -35.805 -31.302 -31.298 -31.296 -31.296
-31.292 -31.292 -24.709 -22.952 -22.951 -22.951 -22.949 -22.947
-22.947 -22.947 -22.947 -22.943 -22.943 -10.330 -10.256 -10.222
 -6.358  -6.354  -4.770  -4.767  -4.756  -4.755  -4.752  -4.752
 -2.036  -2.033  -2.032  -2.031  -2.028  -2.028  -2.019  -2.019
 -2.015  -2.015  -1.249  -0.914  -0.700  -0.684  -0.625  -0.612
 -0.541  -0.511  -0.490  -0.456  -0.421  -0.378  -0.349  -0.342
 -0.285  -0.281  -0.272  -0.266
 -- Virtual --
 -0.081  -0.052  -0.009   0.011   0.024   0.034   0.054   0.058
  0.069   0.072   0.083   0.097   0.111   0.112   0.123   0.125
  0.137   0.145   0.163   0.172   0.193   0.201   0.218   0.223
  0.233   0.242   0.246   0.258   0.269   0.281   0.304   0.312
  0.347   0.364   0.391   0.407   0.416   0.424   0.427   0.439
  0.451   0.472   0.476   0.489   0.518   0.544   0.588   0.602
  0.605   0.613   0.624   0.654   0.657   0.671   0.697   0.730
  0.744   0.766   0.801   0.938   1.009   1.188   1.220   1.264
  1.297   1.307   1.328   1.354   1.361   1.370   1.398   1.426
  1.440   1.467   1.491   1.523   1.555   1.586   1.609   1.709
  1.712   1.776   1.789   1.856   1.898   1.968   1.988   2.016
  2.132   2.158   2.196   2.203   2.483   2.521   2.565   2.670
  2.674   2.760   2.796   2.817   2.926   3.025   3.218   3.405
  3.674   3.732   3.779   3.807   3.975   3.976   3.988   3.994
  3.998   4.010   4.052   4.075   4.105   4.127   4.248   4.263
  4.265   4.412   4.432   4.846   6.018   6.024   6.025   6.037
  6.065   6.119   6.338   6.376   6.656  23.591  23.769  23.857
 27.850  27.872  28.355  28.359  28.361  28.370  28.379  28.399
 28.539  28.541  28.544  28.549  28.571  28.581  28.600  28.603
 28.685  28.703  66.762 127.895 127.900 127.901 127.908 127.929
127.953 151.649 151.6681901.8121901.831
 --------------------------------------------------------------

          Ground-State Mulliken Net Atomic Charges

     Atom                 Charge (a.u.)
  ----------------------------------------
      1 C                    -0.385357
      2 C                    -0.191141
      3 C                    -0.053266
      4 H                     0.195536
      5 I                     0.075726
      6 I                     0.064798
      7 F                    -0.050688
      8 H                     0.181798
      9 H                     0.162596
  ----------------------------------------
  Sum of atomic charges =    -0.000000

 -----------------------------------------------------------------
                    Cartesian Multipole Moments
 -----------------------------------------------------------------
    Charge (ESU x 10^10)
                -0.0000
    Dipole Moment (Debye)
         X       0.1668      Y       0.8813      Z       1.9321
       Tot       2.1301
    Quadrupole Moments (Debye-Ang)
        XX     -79.9342     XY      -0.7011     YY     -78.0074
        XZ       1.8185     YZ       1.5930     ZZ     -81.1179
    Octopole Moments (Debye-Ang^2)
       XXX       2.0241    XXY     -16.1517    XYY       0.2657
       YYY      -9.0906    XXZ      -8.9985    XYZ       0.2928
       YYZ      -0.1258    XZZ       0.2748    YZZ      -6.4712
       ZZZ      -2.7038
    Hexadecapole Moments (Debye-Ang^3)
      XXXX   -2159.5525   XXXY     -12.4711   XXYY    -430.2178
      XYYY      -6.8983   YYYY    -270.8496   XXXZ      33.0296
      XXYZ      -0.9673   XYYZ       4.7602   YYYZ      -4.0915
      XXZZ    -428.6559   XYZZ       2.3914   YYZZ     -84.3004
      XZZZ       7.1003   YZZZ      -4.6068   ZZZZ    -229.0083
 -----------------------------------------------------------------
 Calculating MO derivatives via CPSCF
 D1JvT checksum  = 787320 49518.1471777309
 D1KAT checksum  = 1914948 2119.1307510275
   1         3          27      0.120028    0.025094
   2         3          27      0.016157    0.003401
   3         3          27      0.001837    0.000621
   4         9          21      0.000158    0.000064
   5        27           3      0.000011    0.000007
   6        30           0      0.000000    0.000000    Roots Converged
 Time for AOints: 35.4 s (CPU) 8.9 s (wall)
 ------------------------------------------------------------------------------
                     AOints        : Timing summary (seconds)
 ------------------------------------------------------------------------------
     job step          cpu (% of tot)      sys (% of tot)     wall (% of tot)
 ------------------------------------------------------------------------------
  cpscf_lag         0.1494E+03 (31.6)   0.1200E-04 (16.9)   0.3819E+02 (31.0)
  iterzp            0.2870E+03 (60.8)   0.5700E-04 (80.3)   0.7568E+02 (61.4)
  make_fx           0.0000E+00 ( 0.0)   0.0000E+00 ( 0.0)   0.0000E+00 ( 0.0)
  AOints            0.3538E+02 ( 7.5)   0.2000E-05 ( 2.8)   0.8906E+01 ( 7.2)
 ------------------------------------------------------------------------------
   Grand Totals     0.4723E+03          0.7100E-04          0.1233E+03
 ------------------------------------------------------------------------------
 Calculating analytic Hessian of the SCF energy
 Polarizability Matrix (a.u.)
            1           2           3
    1-137.6465051   0.9851861  -2.8440202
    2   0.9851861 -82.3505954  -3.0127743
    3  -2.8440202  -3.0127743 -74.4494635

 Direct stationary perturbation theory relativistic correction:

 rels  =     193.975889726649
 relv  =    -644.094450716207
 rel2e =      84.591388113665
 E_rel =    -365.527172875894

 Hessian of the SCF Energy
            1           2           3           4           5           6
    1   0.3755731  -0.0841466   0.2018905  -0.0531243  -0.0381529  -0.0148354
    2  -0.0841466   0.5749825   0.0494025  -0.0591854  -0.1747845   0.0281246
    3   0.2018905   0.0494025   0.5138438  -0.0292154  -0.0135513  -0.0422593
    4  -0.0531243  -0.0591854  -0.0292154   0.3185924   0.0537717   0.0044141
    5  -0.0381529  -0.1747845  -0.0135513   0.0537717   0.3918412  -0.1983163
    6  -0.0148354   0.0281246  -0.0422593   0.0044141  -0.1983163   0.4327815
    7  -0.0511498   0.0739588   0.0280423  -0.1540349  -0.0473935   0.0677483
    8   0.0527360  -0.1366022  -0.0535796  -0.0309391  -0.0277072   0.0256732
    9   0.0228060  -0.0917500  -0.1111774   0.0867348   0.0517669  -0.1108196
   10  -0.0016187  -0.0041025   0.0001358  -0.0513053   0.0470257  -0.0592412
   11   0.0066886  -0.0153918   0.0209438   0.0387470  -0.1437065   0.1426731
   12   0.0063556  -0.0076264   0.0100127  -0.0498154   0.1459824  -0.2286849
   13  -0.0087451  -0.0049956   0.0021693  -0.0556465  -0.0114319  -0.0167202
   14  -0.0154222   0.0002631  -0.0052594  -0.0130980  -0.0169942  -0.0005717
   15  -0.0057985   0.0006246  -0.0028242  -0.0145706   0.0007706  -0.0234104
   16  -0.0116580  -0.0003808   0.0046811  -0.0150951   0.0151282   0.0031089
   17   0.0145256  -0.0010863   0.0030997  -0.0010551   0.0000250  -0.0043506
   18   0.0038962  -0.0025343   0.0017203   0.0043183  -0.0013015   0.0005553
   19  -0.0003019   0.0016870   0.0009844   0.0078019  -0.0027663   0.0174129
   20  -0.0108088   0.0090676  -0.0278709   0.0098717  -0.0033201   0.0180142
   21  -0.0090766  -0.0045264  -0.0331913  -0.0046960   0.0110965  -0.0306711
   22  -0.1233431   0.1158947  -0.0769088   0.0112963  -0.0154283   0.0124153
   23   0.1115189  -0.1913399   0.0908256   0.0113984  -0.0143590   0.0067113
   24  -0.0771769   0.0922726  -0.1023087  -0.0036007   0.0040128  -0.0070084
   25  -0.1256322  -0.0387295  -0.1317791  -0.0084846  -0.0007527  -0.0143026
   26  -0.0369387  -0.0651086  -0.0640104  -0.0095111  -0.0109948  -0.0179578
   27  -0.1280608  -0.0639871  -0.2338160   0.0064309  -0.0004601   0.0095169
            7           8           9          10          11          12
    1  -0.0511498   0.0527360   0.0228060  -0.0016187   0.0066886   0.0063556
    2   0.0739588  -0.1366022  -0.0917500  -0.0041025  -0.0153918  -0.0076264
    3   0.0280423  -0.0535796  -0.1111774   0.0001358   0.0209438   0.0100127
    4  -0.1540349  -0.0309391   0.0867348  -0.0513053   0.0387470  -0.0498154
    5  -0.0473935  -0.0277072   0.0517669   0.0470257  -0.1437065   0.1459824
    6   0.0677483   0.0256732  -0.1108196  -0.0592412   0.1426731  -0.2286849
    7   0.3446829  -0.0381482  -0.0669740   0.0054601  -0.0032941  -0.0084869
    8  -0.0381482   0.2744617   0.0139508  -0.0092465  -0.0005103   0.0090409
    9  -0.0669740   0.0139508   0.5070663   0.0144995  -0.0051814  -0.0117585
   10   0.0054601  -0.0092465   0.0144995   0.0617294  -0.0346798   0.0538634
   11  -0.0032941  -0.0005103  -0.0051814  -0.0346798   0.1544595  -0.1491122
   12  -0.0084869   0.0090409  -0.0117585   0.0538634  -0.1491122   0.2332671
   13  -0.0191799  -0.0092305  -0.0111638  -0.0133437  -0.0058870  -0.0017563
   14  -0.0024553  -0.0045094   0.0009305   0.0043611   0.0026447   0.0005341
   15   0.0048360   0.0005132   0.0037175  -0.0140729  -0.0060387  -0.0013322
   16  -0.0643928   0.0154496   0.0063906  -0.0000086  -0.0014076  -0.0019097
   17   0.0140206  -0.0287273   0.0030988   0.0001988   0.0006253  -0.0001528
   18   0.0014749   0.0055522  -0.0154656   0.0006435   0.0002184   0.0010507
   19  -0.0605643   0.0048711  -0.0567131  -0.0016134   0.0021097   0.0026984
   20   0.0047393  -0.0559771   0.0287129  -0.0030027   0.0019958   0.0027035
   21  -0.0260515   0.0169737  -0.2601396   0.0034300  -0.0040211  -0.0037870
   22  -0.0113331   0.0141551  -0.0089322  -0.0007430  -0.0044315  -0.0016769
   23   0.0036791  -0.0129470   0.0041157   0.0006143  -0.0023770  -0.0024039
   24   0.0111490  -0.0195679   0.0092217   0.0008294   0.0017329   0.0008301
   25   0.0105118   0.0003524   0.0133523   0.0014430   0.0021548   0.0007278
   26  -0.0051065  -0.0074811  -0.0056443  -0.0011683   0.0022603   0.0010345
   27  -0.0117381   0.0014435  -0.0106449  -0.0000874  -0.0012147   0.0004021
           13          14          15          16          17          18
    1  -0.0087451  -0.0154222  -0.0057985  -0.0116580   0.0145256   0.0038962
    2  -0.0049956   0.0002631   0.0006246  -0.0003808  -0.0010863  -0.0025343
    3   0.0021693  -0.0052594  -0.0028242   0.0046811   0.0030997   0.0017203
    4  -0.0556465  -0.0130980  -0.0145706  -0.0150951  -0.0010551   0.0043183
    5  -0.0114319  -0.0169942   0.0007706   0.0151282   0.0000250  -0.0013015
    6  -0.0167202  -0.0005717  -0.0234104   0.0031089  -0.0043506   0.0005553
    7  -0.0191799  -0.0024553   0.0048360  -0.0643928   0.0140206   0.0014749
    8  -0.0092305  -0.0045094   0.0005132   0.0154496  -0.0287273   0.0055522
    9  -0.0111638   0.0009305   0.0037175   0.0063906   0.0030988  -0.0154656
   10  -0.0133437   0.0043611  -0.0140729  -0.0000086   0.0001988   0.0006435
   11  -0.0058870   0.0026447  -0.0060387  -0.0014076   0.0006253   0.0002184
   12  -0.0017563   0.0005341  -0.0013322  -0.0019097  -0.0001528   0.0010507
   13   0.0977786   0.0289287   0.0270464  -0.0016004  -0.0001453   0.0006458
   14   0.0289287   0.0172537   0.0037599   0.0003545   0.0003746  -0.0003033
   15   0.0270464   0.0037599   0.0213768  -0.0001196   0.0003127   0.0000447
   16  -0.0016004   0.0003545  -0.0001196   0.1078097  -0.0370019   0.0079541
   17  -0.0001453   0.0003746   0.0003127  -0.0370019   0.0294427  -0.0107444
   18   0.0006458  -0.0003033   0.0000447   0.0079541  -0.0107444   0.0212160
   19   0.0004583  -0.0016417   0.0023194  -0.0154773   0.0084270  -0.0201252
   20   0.0017483   0.0005287  -0.0000005   0.0081627  -0.0013689   0.0091557
   21  -0.0004398   0.0008097   0.0011562  -0.0192625   0.0089315  -0.0096495
   22   0.0014300   0.0011460   0.0010565  -0.0010729   0.0019055   0.0011250
   23  -0.0000122   0.0013477   0.0007294  -0.0012797   0.0004362   0.0002821
   24  -0.0014020  -0.0015449   0.0003659   0.0005262  -0.0014485  -0.0005807
   25  -0.0011512  -0.0021731  -0.0006967   0.0014953  -0.0008751   0.0000673
   26   0.0010255  -0.0009089  -0.0006713   0.0009749   0.0002788  -0.0003249
   27   0.0016206   0.0016449   0.0009057  -0.0013689   0.0012536   0.0011088
           19          20          21          22          23          24
    1  -0.0003019  -0.0108088  -0.0090766  -0.1233431   0.1115189  -0.0771769
    2   0.0016870   0.0090676  -0.0045264   0.1158947  -0.1913399   0.0922726
    3   0.0009844  -0.0278709  -0.0331913  -0.0769088   0.0908256  -0.1023087
    4   0.0078019   0.0098717  -0.0046960   0.0112963   0.0113984  -0.0036007
    5  -0.0027663  -0.0033201   0.0110965  -0.0154283  -0.0143590   0.0040128
    6   0.0174129   0.0180142  -0.0306711   0.0124153   0.0067113  -0.0070084
    7  -0.0605643   0.0047393  -0.0260515  -0.0113331   0.0036791   0.0111490
    8   0.0048711  -0.0559771   0.0169737   0.0141551  -0.0129470  -0.0195679
    9  -0.0567131   0.0287129  -0.2601396  -0.0089322   0.0041157   0.0092217
   10  -0.0016134  -0.0030027   0.0034300  -0.0007430   0.0006143   0.0008294
   11   0.0021097   0.0019958  -0.0040211  -0.0044315  -0.0023770   0.0017329
   12   0.0026984   0.0027035  -0.0037870  -0.0016769  -0.0024039   0.0008301
   13   0.0004583   0.0017483  -0.0004398   0.0014300  -0.0000122  -0.0014020
   14  -0.0016417   0.0005287   0.0008097   0.0011460   0.0013477  -0.0015449
   15   0.0023194  -0.0000005   0.0011562   0.0010565   0.0007294   0.0003659
   16  -0.0154773   0.0081627  -0.0192625  -0.0010729  -0.0012797   0.0005262
   17   0.0084270  -0.0013689   0.0089315   0.0019055   0.0004362  -0.0014485
   18  -0.0201252   0.0091557  -0.0096495   0.0011250   0.0002821  -0.0005807
   19   0.0681802  -0.0113953   0.0527017   0.0010700  -0.0001857   0.0004732
   20  -0.0113953   0.0465829  -0.0299365  -0.0032210   0.0022394   0.0029914
   21   0.0527017  -0.0299365   0.3380861  -0.0027619   0.0000714   0.0021199
   22   0.0010700  -0.0032210  -0.0027619   0.1281260  -0.1200847   0.0794262
   23  -0.0001857   0.0022394   0.0000714  -0.1200847   0.2072140  -0.0960306
   24   0.0004732   0.0029914   0.0021199   0.0794262  -0.0960306   0.1039205
   25   0.0004465   0.0039058   0.0061567  -0.0054301  -0.0056485  -0.0102243
   26  -0.0011058   0.0002516   0.0006011   0.0100642   0.0097857   0.0175822
   27   0.0002484  -0.0037699  -0.0039238  -0.0037432  -0.0043011  -0.0065603
           25          26          27
    1  -0.1256322  -0.0369387  -0.1280608
    2  -0.0387295  -0.0651086  -0.0639871
    3  -0.1317791  -0.0640104  -0.2338160
    4  -0.0084846  -0.0095111   0.0064309
    5  -0.0007527  -0.0109948  -0.0004601
    6  -0.0143026  -0.0179578   0.0095169
    7   0.0105118  -0.0051065  -0.0117381
    8   0.0003524  -0.0074811   0.0014435
    9   0.0133523  -0.0056443  -0.0106449
   10   0.0014430  -0.0011683  -0.0000874
   11   0.0021548   0.0022603  -0.0012147
   12   0.0007278   0.0010345   0.0004021
   13  -0.0011512   0.0010255   0.0016206
   14  -0.0021731  -0.0009089   0.0016449
   15  -0.0006967  -0.0006713   0.0009057
   16   0.0014953   0.0009749  -0.0013689
   17  -0.0008751   0.0002788   0.0012536
   18   0.0000673  -0.0003249   0.0011088
   19   0.0004465  -0.0011058   0.0002484
   20   0.0039058   0.0002516  -0.0037699
   21   0.0061567   0.0006011  -0.0039238
   22  -0.0054301   0.0100642  -0.0037432
   23  -0.0056485   0.0097857  -0.0043011
   24  -0.0102243   0.0175822  -0.0065603
   25   0.1268015   0.0417659   0.1366986
   26   0.0417659   0.0719170   0.0693909
   27   0.1366986   0.0693909   0.2430114
 Gradient time:  CPU 624.47 s  wall 163.69 s
 **********************************************************************
 **                                                                  **
 **                       VIBRATIONAL ANALYSIS                       **
 **                       --------------------                       **
 **                                                                  **
 **        VIBRATIONAL FREQUENCIES (CM**-1) AND NORMAL MODES         **
 **     FORCE CONSTANTS (mDYN/ANGSTROM) AND REDUCED MASSES (AMU)     **
 **                  INFRARED INTENSITIES (KM/MOL)                   **
 **                                                                  **
 **********************************************************************


 Mode:                 1                      2                      3
 Frequency:        72.16                 137.79                 171.30
 Force Cnst:      0.0421                 0.1601                 0.1394
 Red. Mass:      13.7229                14.3166                 8.0609
 IR Active:          YES                    YES                    YES
 IR Intens:        0.249                  0.687                  1.171
 Raman Active:       YES                    YES                    YES
               X      Y      Z        X      Y      Z        X      Y      Z
 C         -0.008  0.350 -0.019    0.021  0.090 -0.153   -0.023  0.273 -0.009
 C         -0.027  0.355  0.126    0.040  0.081 -0.345   -0.125  0.304  0.138
 C         -0.027  0.230  0.097    0.100  0.203 -0.234    0.021  0.095  0.201
 H         -0.005  0.476  0.212    0.168  0.026 -0.424   -0.245  0.480  0.307
 I          0.180 -0.058 -0.018   -0.070 -0.065  0.071   -0.105 -0.038 -0.025
 I         -0.162 -0.063 -0.015   -0.000 -0.048  0.041    0.115 -0.036 -0.035
 F         -0.082  0.153  0.091    0.358  0.509 -0.252    0.021  0.011  0.188
 H          0.054  0.326 -0.132    0.054  0.106 -0.170    0.166  0.274 -0.239
 H         -0.037  0.409 -0.020   -0.086  0.050 -0.069   -0.162  0.329  0.064
 TransDip   0.003  0.016 -0.000   -0.024 -0.012 -0.002   -0.013  0.032  0.004

 Mode:                 4                      5                      6
 Frequency:       275.32                 313.81                 455.73
 Force Cnst:      0.8016                 0.1969                 0.5075
 Red. Mass:      17.9497                 3.3941                 4.1472
 IR Active:          YES                    YES                    YES
 IR Intens:        0.623                  3.918                  1.887
 Raman Active:       YES                    YES                    YES
               X      Y      Z        X      Y      Z        X      Y      Z
 C         -0.036 -0.033  0.096    0.394  0.005  0.054   -0.065  0.125  0.212
 C         -0.023 -0.014  0.108    0.074  0.102  0.033    0.239 -0.005  0.035
 C          0.171 -0.093  0.272    0.064 -0.055 -0.037    0.029  0.313 -0.054
 H         -0.135  0.030  0.176    0.019  0.034 -0.005    0.333 -0.220 -0.158
 I         -0.011 -0.001  0.009   -0.030 -0.023 -0.012   -0.023 -0.006 -0.009
 I         -0.115  0.055 -0.073   -0.026  0.021  0.008    0.004 -0.013  0.002
 F          0.785 -0.278  0.116   -0.024 -0.018 -0.013    0.001 -0.145 -0.102
 H          0.043 -0.091 -0.095    0.553  0.222  0.221   -0.431  0.079  0.576
 H         -0.188  0.078  0.159    0.586 -0.251  0.021    0.116  0.105  0.107
 TransDip  -0.025  0.005  0.003    0.063  0.000 -0.002   -0.010  0.042  0.007

 Mode:                 7                      8                      9
 Frequency:       486.08                 583.05                 792.43
 Force Cnst:      0.4419                 0.9906                 1.3450
 Red. Mass:       3.1746                 4.9458                 3.6354
 IR Active:          YES                    YES                    YES
 IR Intens:       28.155                  6.123                 85.469
 Raman Active:       YES                    YES                    YES
               X      Y      Z        X      Y      Z        X      Y      Z
 C          0.031  0.007 -0.152    0.002 -0.023 -0.005   -0.119 -0.140  0.138
 C          0.281 -0.118  0.123   -0.040  0.024  0.433    0.056  0.189  0.106
 C          0.161 -0.021  0.032   -0.264 -0.093 -0.068    0.263 -0.112 -0.022
 H          0.290 -0.067  0.161    0.076 -0.093  0.321   -0.115  0.386  0.308
 I         -0.023 -0.001 -0.011   -0.001 -0.001 -0.009   -0.003 -0.000 -0.001
 I         -0.017  0.002  0.001    0.014 -0.004  0.001   -0.004  0.002  0.001
 F         -0.036  0.072  0.099    0.090  0.093 -0.181   -0.054  0.019 -0.171
 H         -0.207 -0.356 -0.459   -0.332 -0.160  0.166    0.194 -0.104 -0.174
 H         -0.058  0.501 -0.272    0.443  0.231 -0.382   -0.527 -0.095  0.399
 TransDip   0.168 -0.015 -0.022   -0.078  0.009  0.012    0.249 -0.041  0.155

 Mode:                10                     11                     12
 Frequency:       897.60                 963.03                 984.04
 Force Cnst:      0.6822                 1.9051                 1.4109
 Red. Mass:       1.4371                 3.4865                 2.4729
 IR Active:          YES                    YES                    YES
 IR Intens:        4.233                  8.578                 29.178
 Raman Active:       YES                    YES                    YES
               X      Y      Z        X      Y      Z        X      Y      Z
 C          0.061  0.035  0.129    0.097 -0.159 -0.046   -0.061 -0.125 -0.032
 C         -0.026  0.066 -0.052   -0.237 -0.037  0.073    0.021  0.235 -0.026
 C         -0.046 -0.080  0.018    0.194  0.278  0.067    0.050 -0.057 -0.144
 H          0.110 -0.371 -0.425   -0.512 -0.288 -0.041   -0.042 -0.108 -0.283
 I          0.001 -0.001  0.000    0.003 -0.001  0.003   -0.000 -0.002  0.000
 I          0.001  0.001 -0.000   -0.001 -0.001 -0.000   -0.000  0.000 -0.000
 F         -0.008 -0.008 -0.023   -0.030 -0.017 -0.050    0.015 -0.002  0.135
 H         -0.062 -0.347 -0.357   -0.139 -0.385 -0.139   -0.586 -0.231  0.435
 H         -0.128  0.599  0.057    0.248  0.298 -0.305    0.320 -0.072 -0.303
 TransDip   0.024 -0.057 -0.023    0.085  0.007  0.040    0.095 -0.051 -0.135

 Mode:                13                     14                     15
 Frequency:      1062.59                1078.79                1148.28
 Force Cnst:      1.0111                 0.9680                 1.2779
 Red. Mass:       1.5199                 1.4118                 1.6450
 IR Active:          YES                    YES                    YES
 IR Intens:       47.451                 20.496                 66.482
 Raman Active:       YES                    YES                    YES
               X      Y      Z        X      Y      Z        X      Y      Z
 C         -0.067 -0.118  0.008   -0.125  0.024  0.093    0.063 -0.084  0.083
 C         -0.006  0.048  0.056    0.041 -0.021 -0.063    0.045 -0.011 -0.075
 C         -0.051  0.104 -0.067    0.036 -0.049  0.038   -0.117  0.074 -0.097
 H          0.568 -0.077 -0.196   -0.308  0.046  0.084   -0.245  0.640  0.490
 I         -0.001  0.001 -0.002    0.000 -0.000  0.001    0.000 -0.000 -0.000
 I          0.001 -0.000  0.000   -0.000  0.000 -0.000    0.001 -0.000  0.000
 F          0.013 -0.018  0.047   -0.007  0.010 -0.019    0.019 -0.012  0.040
 H          0.605  0.104 -0.437    0.273  0.167 -0.154   -0.061 -0.351 -0.197
 H          0.058 -0.100 -0.085    0.681  0.182 -0.486   -0.045  0.256  0.031
 TransDip  -0.058  0.130 -0.168    0.128 -0.067 -0.005   -0.232  0.111 -0.042

 Mode:                16                     17                     18
 Frequency:      1234.74                1311.93                1461.85
 Force Cnst:      1.1393                 4.3839                 1.5612
 Red. Mass:       1.2683                 4.3230                 1.2400
 IR Active:          YES                    YES                    YES
 IR Intens:       20.278                 39.261                 17.372
 Raman Active:       YES                    YES                    YES
               X      Y      Z        X      Y      Z        X      Y      Z
 C          0.013 -0.013  0.017    0.012 -0.148 -0.097    0.005 -0.112 -0.049
 C         -0.086 -0.013 -0.053    0.206  0.169 -0.086    0.034  0.019 -0.022
 C          0.043 -0.024  0.093   -0.186  0.070  0.371   -0.034  0.001  0.054
 H          0.771  0.464  0.076   -0.205 -0.058 -0.182   -0.025  0.013 -0.016
 I         -0.001  0.001 -0.002   -0.001 -0.001  0.000   -0.000 -0.000  0.000
 I         -0.000  0.000 -0.000    0.002 -0.001 -0.000    0.000 -0.000 -0.000
 F         -0.011  0.004 -0.029   -0.013  0.008 -0.093   -0.002  0.002 -0.009
 H         -0.228 -0.114  0.155   -0.151 -0.393 -0.243    0.244  0.415  0.507
 H          0.215  0.076 -0.147    0.116 -0.612 -0.039   -0.271  0.634 -0.115
 TransDip  -0.100 -0.103  0.012   -0.041 -0.017  0.196   -0.029  0.096  0.088

 Mode:                19                     20                     21
 Frequency:      3130.64                3205.58                3222.39
 Force Cnst:      6.0857                 6.6103                 6.8281
 Red. Mass:       1.0539                 1.0918                 1.1161
 IR Active:          YES                    YES                    YES
 IR Intens:        0.447                  2.412                  0.874
 Raman Active:       YES                    YES                    YES
               X      Y      Z        X      Y      Z        X      Y      Z
 C          0.002 -0.061 -0.020    0.016 -0.008  0.018   -0.060  0.023 -0.072
 C          0.002  0.001 -0.000   -0.015  0.050 -0.065   -0.004  0.013 -0.017
 C         -0.002  0.001  0.002   -0.002  0.001  0.001   -0.001  0.001  0.000
 H          0.001  0.006 -0.004    0.204 -0.571  0.751    0.053 -0.153  0.195
 I          0.000  0.000 -0.000    0.000 -0.000  0.000    0.000  0.000  0.000
 I         -0.000  0.000  0.000    0.000  0.000  0.000    0.000 -0.000  0.000
 F         -0.000  0.000  0.000   -0.000 -0.000  0.000    0.000  0.000  0.000
 H         -0.392  0.517 -0.329   -0.094  0.122 -0.075    0.348 -0.477  0.286
 H          0.364  0.178  0.549   -0.092 -0.050 -0.143    0.370  0.197  0.565
 TransDip  -0.017 -0.013 -0.003   -0.030 -0.022  0.033    0.013 -0.025  0.010

 STANDARD THERMODYNAMIC QUANTITIES AT   298.15 K  AND     1.00 ATM

   This Molecule has  0 Imaginary Frequencies
   Zero point vibrational energy:       32.865 kcal/mol

   Atom    1 Element C  Has Mass   12.00000
   Atom    2 Element C  Has Mass   12.00000
   Atom    3 Element C  Has Mass   12.00000
   Atom    4 Element H  Has Mass    1.00783
   Atom    5 Element I  Has Mass  126.90440
   Atom    6 Element I  Has Mass  126.90440
   Atom    7 Element F  Has Mass   18.99840
   Atom    8 Element H  Has Mass    1.00783
   Atom    9 Element H  Has Mass    1.00783
   Molecular Mass:   311.830690 amu
   Principal axes and moments of inertia in amu*Bohr^2:
                             1           2           3
    Eigenvalues --      490.40947  5992.33853  6051.37948
          X               1.00000     0.00075    -0.00102
          Y              -0.00041     0.95297     0.30307
          Z               0.00120    -0.30307     0.95297
   Rotational Symmetry Number is   1
   The Molecule is an Asymmetric Top
   Translational Enthalpy:        0.889 kcal/mol
   Rotational Enthalpy:           0.889 kcal/mol
   Vibrational Enthalpy:         35.314 kcal/mol
   gas constant (RT):             0.592 kcal/mol
   Translational Entropy:        43.108  cal/mol.K
   Rotational Entropy:           31.253  cal/mol.K
   Vibrational Entropy:          15.036  cal/mol.K

   Total Enthalpy:               37.684 kcal/mol
   Total Entropy:                89.397  cal/mol.K

 ======================================================================

 STANDARD THERMODYNAMIC QUANTITIES FOR ANHARMONIC VIBRATION -- TOSH

   Zero point vibrational energy: ************ kcal/mol

   Vibrational Enthalpy:       Infinity kcal/mol
   Vibrational Entropy:             NaN  cal/mol.K

   Total Enthalpy:             Infinity kcal/mol
   Total Entropy:                   NaN  cal/mol.K

 ======================================================================

 STANDARD THERMODYNAMIC QUANTITIES FOR ANHARMONIC VIBRATION -- VPT2

   Zero point vibrational energy: ************ kcal/mol

   Vibrational Enthalpy:       Infinity kcal/mol
   Vibrational Entropy:             NaN  cal/mol.K

   Total Enthalpy:             Infinity kcal/mol
   Total Entropy:                   NaN  cal/mol.K

 ======================================================================

Archival summary:
1\1\garfield\FREQ\ProcedureUnspecified\BasisUnspecified\2133\taweetha\WedOct1008:01:172018WedOct1008:01:172018\0\\#,FREQ,ProcedureUnspecified,BasisUnspecified,\\0,1\I\C,1,2.17368\F,2,1.3623,1,110.021\C,2,1.48957,1,120.572,3,143.034,0\H,4,1.08033,2,117.913,1,6.48429,0\C,2,1.49317,1,123.126,3,-143.108,0\H,6,1.08301,2,120.248,1,-3.78755,0\H,6,1.08419,2,114.735,1,141.007,0\I,4,2.14899,2,121.041,1,-133.494,0\\\@

 Total job time:  177.11s(wall), 675.55s(cpu) 
 Wed Oct 10 08:01:17 2018

        *************************************************************
        *                                                           *
        *  Thank you very much for using Q-Chem.  Have a nice day.  *
        *                                                           *
        *************************************************************
