# Supplementary material for: Geometric and energetic data from ab initio calculations of haloethene, haloimine, halomethylenephosphine, haloiminophosphine, halodiazene, halodiphosphene and halocyclopropane
Source: Data Brief. 2019 Nov 2;27:104738. doi: 10.1016/j.dib.2019.104738 (PMC6861602; doi:10.1016/j.dib.2019.104738)
Supplement: Multimedia component 3 [file mmc3.zip › CCC/B3LYP/HICCCIH.out]

Q-Chem Developer Version!
                  Welcome to Q-Chem
     A Quantum Leap Into The Future Of Chemistry


 Q-Chem 5.1, Q-Chem, Inc., Pleasanton, CA (2018)

 Yihan Shao,  Zhengting Gan,  E. Epifanovsky,  A. T. B. Gilbert,  M. Wormit,  
 J. Kussmann,  A. W. Lange,  A. Behn,  Jia Deng,  Xintian Feng,  D. Ghosh,  
 M. Goldey,  P. R. Horn,  L. D. Jacobson,  I. Kaliman,  T. Kus,  A. Landau,  
 Jie Liu,  E. I. Proynov,  R. M. Richard,  R. P. Steele,  E. J. Sundstrom,  
 H. L. Woodcock III,  P. M. Zimmerman,  D. Zuev,  B. Albrecht,  E. Alguire,  
 S. A. Baeppler,  D. Barton,  Z. Benda,  Y. A. Bernard,  E. J. Berquist,  
 K. B. Bravaya,  H. Burton,  D. Casanova,  Chun-Min Chang,  Yunqing Chen,  
 A. Chien,  K. D. Closser,  M. P. Coons,  S. Coriani,  S. Dasgupta,  
 A. L. Dempwolff,  M. Diedenhofen,  Hainam Do,  R. G. Edgar,  Po-Tung Fang,  
 S. Faraji,  S. Fatehi,  Qingguo Feng,  K. D. Fenk,  J. Fosso-Tande,  
 Qinghui Ge,  A. Ghysels,  G. Gidofalvi,  J. Gomes,  J. Gonthier,  A. Gunina,  
 D. Hait,  M. W. D. Hanson-Heine,  P. H. P. Harbach,  A. W. Hauser,  
 J. E. Herr,  E. G. Hohenstein,  Z. C. Holden,  Kerwin Hui,  B. C. Huynh,  
 T.-C. Jagau,  Hyunjun Ji,  B. Kaduk,  K. Khistyaev,  Jaehoon Kim,  
 P. Klunzinger,  K. Koh,  D. Kosenkov,  L. Koulias,  T. Kowalczyk,  
 C. M. Krauter,  A. Kunitsa,  Ka Un Lao,  A. Laurent,  K. V. Lawler,  
 Joonho Lee,  D. Lefrancois,  S. Lehtola,  D. S. Levine,  Yi-Pei Li,  
 You-Sheng Lin,  Fenglai Liu,  E. Livshits,  A. Luenser,  P. Manohar,  
 E. Mansoor,  S. F. Manzer,  Shan-Ping Mao,  Yuezhi Mao,  N. Mardirossian,  
 A. V. Marenich,  T. Markovich,  L. A. Martinez-Martinez,  S. A. Maurer,  
 N. J. Mayhall,  S. C. McKenzie,  J.-M. Mewes,  A. F. Morrison,  
 J. W. Mullinax,  K. Nanda,  T. S. Nguyen-Beck,  R. Olivares-Amaya,  
 J. A. Parkhill,  T. M. Perrine,  F. Plasser,  P. Pokhilko,  S. Prager,  
 A. Prociuk,  E. Ramos,  D. R. Rehn,  F. Rob,  M. Schneider,  N. Sergueev,  
 S. M. Sharada,  S. Sharma,  D. W. Small,  T. Stauch,  T. Stein,  
 Yu-Chuan Su,  A. J. W. Thom,  A. Tkatchenko,  T. Tsuchimochi,  N. M. Tubman,  
 L. Vogt,  M. L. Vidal,  O. Vydrov,  M. A. Watson,  J. Wenzel,  
 M. de Wergifosse,  T. A. Wesolowski,  A. White,  J. Witte,  A. Yamada,  
 Jun Yang,  K. Yao,  S. Yeganeh,  S. R. Yost,  Zhi-Qiang You,  A. Zech,  
 Igor Ying Zhang,  Xing Zhang,  Yan Zhao,  Ying Zhu,  B. R. Brooks,  
 G. K. L. Chan,  C. J. Cramer,  M. S. Gordon,  W. J. Hehre,  A. Klamt,  
 M. W. Schmidt,  C. D. Sherrill,  D. G. Truhlar,  A. Aspuru-Guzik,  R. Baer,  
 A. T. Bell,  N. A. Besley,  Jeng-Da Chai,  A. E. DePrince, III,  
 R. A. DiStasio Jr.,  A. Dreuw,  B. D. Dunietz,  T. R. Furlani,  
 Chao-Ping Hsu,  Yousung Jung,  Jing Kong,  D. S. Lambrecht,  WanZhen Liang,  
 C. Ochsenfeld,  V. A. Rassolov,  L. V. Slipchenko,  J. E. Subotnik,  
 T. Van Voorhis,  J. M. Herbert,  A. I. Krylov,  P. M. W. Gill,  M. Head-Gordon

 Contributors to earlier versions of Q-Chem not listed above: 
 R. D. Adamson,  B. Austin,  J. Baker,  G. J. O. Beran,  K. Brandhorst,  
 S. T. Brown,  E. F. C. Byrd,  A. K. Chakraborty,  C.-L. Cheng,  
 Siu Hung Chien,  D. M. Chipman,  D. L. Crittenden,  H. Dachsel,  
 R. J. Doerksen,  A. D. Dutoi,  L. Fusti-Molnar,  W. A. Goddard III,  
 A. Golubeva-Zadorozhnaya,  S. R. Gwaltney,  G. Hawkins,  A. Heyden,  
 S. Hirata,  G. Kedziora,  F. J. Keil,  C. Kelley,  Jihan Kim,  R. A. King,  
 R. Z. Khaliullin,  P. P. Korambath,  W. Kurlancheek,  A. M. Lee,  M. S. Lee,  
 S. V. Levchenko,  Ching Yeh Lin,  D. Liotard,  R. C. Lochan,  I. Lotan,  
 P. E. Maslen,  N. Nair,  D. P. O'Neill,  D. Neuhauser,  E. Neuscamman,  
 C. M. Oana,  R. Olson,  B. Peters,  R. Peverati,  P. A. Pieniazek,  
 Y. M. Rhee,  J. Ritchie,  M. A. Rohrdanz,  E. Rosta,  N. J. Russ,  
 H. F. Schaefer III,  N. E. Schultz,  N. Shenvi,  A. C. Simmonett,  A. Sodt,  
 D. Stuck,  K. S. Thanthiriwatte,  V. Vanovschi,  Tao Wang,  A. Warshel,  
 C. F. Williams,  Q. Wu,  X. Xu,  W. Zhang

 Please cite Q-Chem as follows:
 Y. Shao et al., Mol. Phys. 113, 184-215 (2015)
 DOI: 10.1080/00268976.2014.952696

 Q-Chem 5.1.1 for Intel X86 EM64T Linux

 Parts of Q-Chem use Armadillo 8.300.2 (Tropical Shenanigans).
 http://arma.sourceforge.net/

 Q-Chem begins on Wed Oct 10 08:20:09 2018  

Host: 
0

     Scratch files written to /scratch/taweetham/qchem28342//
Input Ideriv = 2
Curr. Ideriv = -1
Max.  Ideriv = 2

Checking the input file for inconsistencies... 	...done.

--------------------------------------------------------------
User input:
--------------------------------------------------------------
$molecule
0 1
C 
C 1 CC 
C 2 CC 1 60.0
H 2 CH 1 ANG  3 pDHA
I 2 CI 1 ANG  3 mDHA
I 3 CI 1 ANG  2 mDHA
H 3 CH 1 ANG  2 pDHA
H 1 CH 2 ANG  3 pDHA
H 1 CH 2 ANG  3 mDHA

CC=1.54
CH=1.09
CF=1.35
CCl=1.77
CBr=1.94
CI=2.14
ANG=118.0
pDHA=107.9
mDHA=-107.9
$end

$rem
   job_type	optimization
   basis	6-311++g**
   method	b3lyp
   mem_total	32000
$end

--------------------------------------------------------------
 ----------------------------------------------------------------
             Standard Nuclear Orientation (Angstroms)
    I     Atom           X                Y                Z
 ----------------------------------------------------------------
    1      C       0.0000007193     1.7257601978    -0.0000741939
    2      C      -0.5438308815     0.3921025658     0.5450904698
    3      C       0.5438365257     0.3920595885    -0.5451295124
    4      H      -0.2571239359     0.0968803904     1.5544184613
    5      I      -2.5267366486    -0.1876160753    -0.0131308267
    6      I       2.5267441208    -0.1876070306     0.0131393117
    7      H       0.2571305112     0.0967537575    -1.5544332959
    8      H      -0.6485662225     2.3168006378    -0.6467055575
    9      H       0.6481254362     2.3168557142     0.6469501038
 ----------------------------------------------------------------
 Molecular Point Group                 C1    NOp =  1
 Largest Abelian Subgroup              C1    NOp =  1
 Nuclear Repulsion Energy =   793.9883901508 hartrees
 There are       64 alpha and       64 beta electrons
 Requested basis set is 6-311++G(d,p)
 There are 86 shells and 218 basis functions

 Total QAlloc Memory Limit  32000 MB
 Mega-Array Size       188 MB
 MEM_STATIC part       192 MB
 A cutoff of  1.0D-11 yielded   3079 shell pairs
 There are     20365 function pairs (     22829 Cartesian)

 -------------------------------------------------------
 OpenMP Integral Computing Module                       
 Release: version 1.0, May 2013, Q-Chem Inc. Pittsburgh 
 -------------------------------------------------------
 Integral Job Info:
 Integral job number is                      11
 Integral operator is                         1
 short-range coefficients                     0
 long-range coefficients              100000000
 Omega coefficients                           0
 if combine SR and LR in K                    0
 Integral screening is                        0
 Integral computing path is                   2
 max size of driver memory is            800000
 size of driver memory is                593474
 size of scratch memory is             11861008
 max col of scratch BK array               1296
 max len of scratch array in speh3          155
 max len of scratch index in speh4           18
 max int batch size is                      520
 min int batch size is                       52
 fixed nKL is                                52
 max L of basis functions is                  2
 order of int derivative is                   0
 number of shells is                         86
 number of basis is                         231
 number of cartesian basis is               231
 number of contracted shell pairs          3079
 number of primitive shell pairs           6016
 maxK2 (contraction) of shell pair           36
 max number of K2 of shell pair               1
 max number of CS2 of shell pair            496
 max number of PS2 of shell pair            496
 mem total for path MDJ                  541756
 -------------------------------------------------------
 Smallest overlap matrix eigenvalue = 7.38E-05

 Scale SEOQF with 1.000000e-01/1.000000e-01/1.000000e-01

 Standard Electronic Orientation quadrupole field applied
 Nucleus-field energy     =     0.0000000258 hartrees
 Guess from superposition of atomic densities
 Warning:  Energy on first SCF cycle will be non-variational
 SAD guess density has 128.000000 electrons

 -----------------------------------------------------------------------
  General SCF calculation program by
  Eric Jon Sundstrom, Paul Horn, Yuezhi Mao, Dmitri Zuev, Alec White,
  David Stuck, Shaama M.S., Shane Yost, Joonho Lee, David Small,
  Daniel Levine, Susi Lehtola, Hugh Burton, Evgeny Epifanovsky
 -----------------------------------------------------------------------
 Exchange:     0.2000 Hartree-Fock + 0.0800 Slater + 0.7200 B88
 Correlation:  0.1900 VWN1RPA + 0.8100 LYP
 Using SG-1 standard quadrature grid
 using 4 threads for integral computing
 -------------------------------------------------------
 OpenMP Integral computing Module                
 Release: version 2.0, May 2017, Q-Chem Inc. Pleasanton 
 -------------------------------------------------------
 -------------------------------------------------------
 OpenMP BLAS3 based DFT computing Module                
 Release: version 1.0, May 2013, Q-Chem Inc. Pittsburgh 
 -------------------------------------------------------
 A restricted SCF calculation will be
 performed using DIIS
 SCF converges when DIIS error is below 1.0e-08
 ---------------------------------------
  Cycle       Energy         DIIS error
 ---------------------------------------
    1  -13956.3730760783      3.59e-02  
    2  -13955.7027120468      3.08e-03  
    3  -13955.6309710020      4.46e-03  
    4  -13955.7538852661      6.91e-04  
    5  -13955.7567852210      2.90e-04  
    6  -13955.7572655658      6.12e-05  
    7  -13955.7572900877      1.00e-05  
    8  -13955.7572906087      1.68e-06  
    9  -13955.7572906162      2.92e-07  
   10  -13955.7572906168      1.01e-07  
   11  -13955.7572906167      1.18e-08  
   12  -13955.7572906172      4.64e-09  Convergence criterion met
 ---------------------------------------
 SCF time:   CPU 40.23s  wall 10.00s 
 SCF   energy in the final basis set =   -13955.7572906172
 Total energy in the final basis set =   -13955.7572906172

 --------------------------------------------------------------

                    Orbital Energies (a.u.)
 --------------------------------------------------------------

 Alpha MOs
 -- Occupied --
***************-176.305-176.305-165.708-165.708-165.706-165.706
*******-165.706 -35.801 -35.801 -31.294 -31.294 -31.288 -31.288
-31.288 -31.288 -22.945 -22.945 -22.943 -22.943 -22.943 -22.943
-22.939 -22.939 -22.939 -22.939 -10.251 -10.251 -10.215  -6.350
 -6.350  -4.762  -4.762  -4.748  -4.748  -4.748  -4.748  -2.028
 -2.028  -2.024  -2.024  -2.023  -2.023  -2.011  -2.011  -2.011
 -2.011  -0.888  -0.694  -0.670  -0.607  -0.594  -0.491  -0.484
 -0.388  -0.370  -0.357  -0.346  -0.279  -0.277  -0.263  -0.258
 -- Virtual --
 -0.066  -0.046   0.002   0.007   0.020   0.026   0.048   0.061
  0.063   0.077   0.086   0.099   0.108   0.111   0.122   0.130
  0.137   0.140   0.159   0.173   0.178   0.196   0.204   0.234
  0.235   0.241   0.248   0.250   0.257   0.269   0.272   0.376
  0.393   0.397   0.420   0.424   0.428   0.436   0.440   0.469
  0.483   0.493   0.539   0.550   0.581   0.603   0.607   0.610
  0.612   0.646   0.655   0.668   0.679   0.707   0.748   0.758
  0.771   0.919   0.975   1.184   1.230   1.266   1.303   1.303
  1.342   1.345   1.355   1.371   1.414   1.421   1.515   1.530
  1.587   1.606   1.649   1.661   1.725   1.747   1.773   1.785
  1.883   1.919   1.997   2.045   2.113   2.194   2.195   2.208
  2.411   2.477   2.562   2.575   2.656   2.700   2.735   2.776
  2.814   2.819   3.013   3.023   3.336   3.410   3.695   3.975
  3.976   3.998   3.999   4.054   4.067   4.090   4.099   4.157
  4.239   4.269   4.272   4.410   4.448   6.024   6.025   6.036
  6.042   6.079   6.120  23.702  23.716  23.824  27.854  27.891
 28.361  28.361  28.370  28.376  28.387  28.400  28.543  28.543
 28.552  28.553  28.576  28.587  28.600  28.607  28.687  28.709
127.902 127.902 127.909 127.913 127.937 127.955 151.653 151.685
*******1901.849
 --------------------------------------------------------------

          Ground-State Mulliken Net Atomic Charges

     Atom                 Charge (a.u.)
  ----------------------------------------
      1 C                    -0.354551
      2 C                    -0.219161
      3 C                    -0.219061
      4 H                     0.191305
      5 I                     0.050112
      6 I                     0.050127
      7 H                     0.191310
      8 H                     0.154955
      9 H                     0.154964
  ----------------------------------------
  Sum of atomic charges =    -0.000000

 -----------------------------------------------------------------
                    Cartesian Multipole Moments
 -----------------------------------------------------------------
    Charge (ESU x 10^10)
                -0.0000
    Dipole Moment (Debye)
         X      -0.0000      Y       1.0889      Z       0.0002
       Tot       1.0889
    Quadrupole Moments (Debye-Ang)
        XX     -78.4489     XY      -0.0008     YY     -75.3573
        XZ       1.9329     YZ       0.0010     ZZ     -74.6719
    Octopole Moments (Debye-Ang^2)
       XXX       0.0024    XXY     -14.0533    XYY      -0.0018
       YYY     -10.6144    XXZ       0.0004    XYZ       0.4077
       YYZ       0.0024    XZZ       0.0006    YZZ      -5.8110
       ZZZ       0.0010
    Hexadecapole Moments (Debye-Ang^3)
      XXXX   -2195.0414   XXXY       0.0001   XXYY    -435.7448
      XYYY      -0.0045   YYYY    -254.0991   XXXZ      40.3790
      XXYZ      -0.0006   XYYZ       6.5477   YYYZ       0.0063
      XXZZ    -419.0953   XYZZ       0.0004   YYZZ     -69.0611
      XZZZ       3.9071   YZZZ       0.0028   ZZZZ    -139.9860
 -----------------------------------------------------------------
 Calculating analytic gradient of the SCF energy
 Gradient of SCF Energy
            1           2           3           4           5           6
    1   0.0000311  -0.0222944   0.0222948   0.0045571   0.0012248  -0.0012249
    2   0.0183248  -0.0144585  -0.0144835  -0.0001068   0.0017931   0.0017913
    3  -0.0000301   0.0160100  -0.0160111   0.0057124  -0.0029398   0.0029394
            7           8           9
    1  -0.0045570  -0.0031501   0.0031187
    2  -0.0001101   0.0036238   0.0036258
    3  -0.0057115  -0.0010180   0.0010485
 Max gradient component =       2.229E-02
 RMS gradient           =       9.512E-03
 Gradient time:  CPU 10.43 s  wall 2.67 s
 Geometry Optimization Parameters
   NAtoms,    NIC,     NZ,  NCons,   NDum,   NFix, NCnnct, MaxDiis
        9      69       9       0       0       0       0       0


** GEOMETRY OPTIMIZATION IN DELOCALIZED INTERNAL COORDINATES **
   Searching for a Minimum

   Optimization Cycle:   1

                       Coordinates (Angstroms)
     ATOM                X               Y               Z
      1  C         0.0000007193    1.7257601978   -0.0000741939
      2  C        -0.5438308815    0.3921025658    0.5450904698
      3  C         0.5438365257    0.3920595885   -0.5451295124
      4  H        -0.2571239359    0.0968803904    1.5544184613
      5  I        -2.5267366486   -0.1876160753   -0.0131308267
      6  I         2.5267441208   -0.1876070306    0.0131393117
      7  H         0.2571305112    0.0967537575   -1.5544332959
      8  H        -0.6485662225    2.3168006378   -0.6467055575
      9  H         0.6481254362    2.3168557142    0.6469501038
   Point Group: c1    Number of degrees of freedom:    21


   Energy is -13955.757290617


 Attempting to Generate Delocalized Internal Coordinates

 21 Hessian modes will be used to form the next step
  Hessian Eigenvalues:
     0.015566    0.020947    0.022466    0.023621    0.030130    0.032042
     0.080386    0.082571    0.090112    0.091755    0.108095    0.108095
     0.110244    0.127284    0.252960    0.257000    0.285189    0.348126
     0.348126    0.348126    0.348126

 Minimum Search - Taking Simple RFO Step
 Searching for Lamda that Minimizes Along All modes
 Value Taken    Lamda =  -0.00387911
 Step Taken.  Stepsize is  0.155929

                             Maximum     Tolerance    Cnvgd?
         Gradient           0.018262      0.000300      NO
         Displacement       0.074306      0.001200      NO
         Energy change     *********      0.000001      NO


 New Cartesian Coordinates Obtained by Inverse Iteration

 Displacement from previous Coordinates is:  0.136938
 ----------------------------------------------------------------
             Standard Nuclear Orientation (Angstroms)
    I     Atom           X                Y                Z
 ----------------------------------------------------------------
    1      C      -0.0000647160     1.7209339796     0.0000064523
    2      C      -0.5346019803     0.4088704593     0.5313481997
    3      C       0.5345026659     0.4089110936    -0.5313011763
    4      H      -0.2623670119     0.1093548760     1.5327552258
    5      I      -2.5212774584    -0.2012244534     0.0031084971
    6      I       2.5212295976    -0.2010263579    -0.0030794653
    7      H       0.2622958191     0.1094190006    -1.5327231035
    8      H      -0.6272848679     2.3033695722    -0.6640317290
    9      H       0.6271475768     2.3033815762     0.6640420594
 ----------------------------------------------------------------
 Molecular Point Group                 C1    NOp =  1
 Largest Abelian Subgroup              C1    NOp =  1
 Nuclear Repulsion Energy =   795.7103879711 hartrees
 There are       64 alpha and       64 beta electrons
 Applying Cartesian multipole field
    Component          Value
    ---------          -----
     (2,0,0)        1.00000E-11
     (0,2,0)        2.00000E-11
     (0,0,2)       -3.00000E-11
 Nucleus-field energy     =     0.0000000257 hartrees
 Requested basis set is 6-311++G(d,p)
 There are 86 shells and 218 basis functions
 A cutoff of  1.0D-11 yielded   3081 shell pairs
 There are     20371 function pairs (     22835 Cartesian)
 Smallest overlap matrix eigenvalue = 6.49E-05
 Guess MOs from SCF MO coefficient file

 -----------------------------------------------------------------------
  General SCF calculation program by
  Eric Jon Sundstrom, Paul Horn, Yuezhi Mao, Dmitri Zuev, Alec White,
  David Stuck, Shaama M.S., Shane Yost, Joonho Lee, David Small,
  Daniel Levine, Susi Lehtola, Hugh Burton, Evgeny Epifanovsky
 -----------------------------------------------------------------------
 Exchange:     0.2000 Hartree-Fock + 0.0800 Slater + 0.7200 B88
 Correlation:  0.1900 VWN1RPA + 0.8100 LYP
 Using SG-1 standard quadrature grid
 using 4 threads for integral computing
 -------------------------------------------------------
 OpenMP Integral computing Module                
 Release: version 2.0, May 2017, Q-Chem Inc. Pleasanton 
 -------------------------------------------------------
 -------------------------------------------------------
 OpenMP BLAS3 based DFT computing Module                
 Release: version 1.0, May 2013, Q-Chem Inc. Pittsburgh 
 -------------------------------------------------------
 A restricted SCF calculation will be
 performed using DIIS
 SCF converges when DIIS error is below 1.0e-08
 ---------------------------------------
  Cycle       Energy         DIIS error
 ---------------------------------------
    1  -13955.7590443125      4.13e-04  
    2  -13955.7597276019      1.60e-04  
    3  -13955.7596315806      1.97e-04  
    4  -13955.7598815313      2.99e-05  
    5  -13955.7598871016      5.22e-06  
    6  -13955.7598872110      2.39e-06  
    7  -13955.7598872476      5.32e-07  
    8  -13955.7598872489      6.94e-08  
    9  -13955.7598872490      1.71e-08  
   10  -13955.7598872490      3.60e-09  Convergence criterion met
 ---------------------------------------
 SCF time:   CPU 34.78s  wall 9.00s 
 SCF   energy in the final basis set =   -13955.7598872490
 Total energy in the final basis set =   -13955.7598872490

 --------------------------------------------------------------

                    Orbital Energies (a.u.)
 --------------------------------------------------------------

 Alpha MOs
 -- Occupied --
***************-176.304-176.304-165.708-165.708-165.706-165.706
*******-165.706 -35.801 -35.801 -31.294 -31.294 -31.288 -31.288
-31.288 -31.288 -22.944 -22.944 -22.943 -22.943 -22.943 -22.943
-22.939 -22.939 -22.939 -22.939 -10.248 -10.248 -10.212  -6.350
 -6.350  -4.762  -4.762  -4.748  -4.748  -4.747  -4.747  -2.028
 -2.028  -2.023  -2.023  -2.023  -2.023  -2.011  -2.011  -2.011
 -2.011  -0.902  -0.693  -0.672  -0.609  -0.597  -0.497  -0.488
 -0.391  -0.372  -0.356  -0.348  -0.279  -0.276  -0.264  -0.259
 -- Virtual --
 -0.067  -0.045   0.002   0.007   0.020   0.027   0.050   0.062
  0.066   0.076   0.087   0.099   0.108   0.112   0.123   0.132
  0.137   0.141   0.161   0.175   0.183   0.198   0.206   0.234
  0.235   0.238   0.250   0.252   0.258   0.278   0.280   0.377
  0.393   0.399   0.420   0.425   0.429   0.436   0.443   0.468
  0.483   0.493   0.539   0.553   0.585   0.605   0.613   0.616
  0.617   0.653   0.655   0.669   0.681   0.704   0.751   0.756
  0.773   0.924   0.978   1.185   1.231   1.269   1.305   1.308
  1.344   1.349   1.358   1.376   1.427   1.432   1.522   1.524
  1.587   1.614   1.657   1.664   1.734   1.754   1.790   1.798
  1.898   1.936   2.012   2.054   2.135   2.202   2.210   2.223
  2.423   2.495   2.565   2.597   2.653   2.704   2.756   2.798
  2.835   2.837   3.029   3.045   3.397   3.447   3.710   3.976
  3.976   3.998   4.000   4.055   4.076   4.097   4.100   4.173
  4.245   4.268   4.302   4.411   4.448   6.025   6.026   6.037
  6.042   6.079   6.119  23.726  23.778  23.858  27.855  27.890
 28.362  28.363  28.370  28.376  28.387  28.400  28.543  28.544
 28.552  28.553  28.577  28.588  28.601  28.609  28.688  28.709
127.903 127.903 127.910 127.913 127.937 127.955 151.653 151.684
*******1901.848
 --------------------------------------------------------------

          Ground-State Mulliken Net Atomic Charges

     Atom                 Charge (a.u.)
  ----------------------------------------
      1 C                    -0.352799
      2 C                    -0.217084
      3 C                    -0.217079
      4 H                     0.191896
      5 I                     0.045562
      6 I                     0.045559
      7 H                     0.191895
      8 H                     0.156026
      9 H                     0.156024
  ----------------------------------------
  Sum of atomic charges =    -0.000000

 -----------------------------------------------------------------
                    Cartesian Multipole Moments
 -----------------------------------------------------------------
    Charge (ESU x 10^10)
                -0.0000
    Dipole Moment (Debye)
         X      -0.0000      Y       1.1332      Z      -0.0000
       Tot       1.1332
    Quadrupole Moments (Debye-Ang)
        XX     -78.6433     XY       0.0000     YY     -75.2292
        XZ       1.8285     YZ      -0.0001     ZZ     -74.6557
    Octopole Moments (Debye-Ang^2)
       XXX       0.0082    XXY     -13.8122    XYY       0.0015
       YYY      -8.5971    XXZ      -0.0014    XYZ       0.4194
       YYZ      -0.0014    XZZ       0.0024    YZZ      -4.8200
       ZZZ      -0.0035
    Hexadecapole Moments (Debye-Ang^3)
      XXXX   -2187.7351   XXXY      -0.0340   XXYY    -433.6503
      XYYY      -0.0417   YYYY    -255.4512   XXXZ      44.0359
      XXYZ       0.0011   XYYZ       8.7271   YYYZ       0.0005
      XXZZ    -418.0878   XYZZ      -0.0139   YYZZ     -68.4998
      XZZZ      10.5233   YZZZ       0.0001   ZZZZ    -138.8115
 -----------------------------------------------------------------
 Calculating analytic gradient of the SCF energy
 Gradient of SCF Energy
            1           2           3           4           5           6
    1   0.0000043  -0.0078305   0.0078274   0.0022042   0.0018403  -0.0018437
    2   0.0052155  -0.0048871  -0.0048774   0.0005773   0.0018666   0.0018680
    3  -0.0000076   0.0083927  -0.0083826  -0.0005697  -0.0022736   0.0022727
            7           8           9
    1  -0.0022043  -0.0002838   0.0002859
    2   0.0005811  -0.0001715  -0.0001725
    3   0.0005689   0.0002761  -0.0002771
 Max gradient component =       8.393E-03
 RMS gradient           =       3.720E-03
 Gradient time:  CPU 10.44 s  wall 2.67 s
 Geometry Optimization Parameters
   NAtoms,    NIC,     NZ,  NCons,   NDum,   NFix, NCnnct, MaxDiis
        9      69       9       0       0       0       0       0

 Cartesian Hessian Update
 Hessian Updated using BFGS Update


** GEOMETRY OPTIMIZATION IN DELOCALIZED INTERNAL COORDINATES **
   Searching for a Minimum

   Optimization Cycle:   2

                       Coordinates (Angstroms)
     ATOM                X               Y               Z
      1  C        -0.0000647160    1.7209339796    0.0000064523
      2  C        -0.5346019803    0.4088704593    0.5313481997
      3  C         0.5345026659    0.4089110936   -0.5313011763
      4  H        -0.2623670119    0.1093548760    1.5327552258
      5  I        -2.5212774584   -0.2012244534    0.0031084971
      6  I         2.5212295976   -0.2010263579   -0.0030794653
      7  H         0.2622958191    0.1094190006   -1.5327231035
      8  H        -0.6272848679    2.3033695722   -0.6640317290
      9  H         0.6271475768    2.3033815762    0.6640420594
   Point Group: c1    Number of degrees of freedom:    21


   Energy is -13955.759887249

 Hessian Updated using BFGS Update

 19 Hessian modes will be used to form the next step
  Hessian Eigenvalues:
     0.015905    0.020947    0.022466    0.022934    0.029089    0.032042
     0.071112    0.080386    0.088310    0.091755    0.092986    0.108095
     0.108777    0.127284    0.252987    0.257000    0.271816    0.348122
     0.368283

 Minimum Search - Taking Simple RFO Step
 Searching for Lamda that Minimizes Along All modes
 Value Taken    Lamda =  -0.00125450
 Step Taken.  Stepsize is  0.150577

                             Maximum     Tolerance    Cnvgd?
         Gradient           0.006967      0.000300      NO
         Displacement       0.081460      0.001200      NO
         Energy change     -0.002597      0.000001      NO


 New Cartesian Coordinates Obtained by Inverse Iteration

 Displacement from previous Coordinates is:  0.159343
 ----------------------------------------------------------------
             Standard Nuclear Orientation (Angstroms)
    I     Atom           X                Y                Z
 ----------------------------------------------------------------
    1      C      -0.0000755063     1.7251557428     0.0000168920
    2      C      -0.5315260608     0.4216115329     0.5207152384
    3      C       0.5314491565     0.4216516128    -0.5207000618
    4      H      -0.2817800682     0.1291109559     1.5283679669
    5      I      -2.5248556263    -0.2392687661     0.0251819977
    6      I       2.5248426372    -0.2391115575    -0.0251665313
    7      H       0.2817087903     0.1291094025    -1.5283435802
    8      H      -0.6102483230     2.3068590209    -0.6789742558
    9      H       0.6100646255     2.3068718020     0.6790272945
 ----------------------------------------------------------------
 Molecular Point Group                 C1    NOp =  1
 Largest Abelian Subgroup              C1    NOp =  1
 Nuclear Repulsion Energy =   793.0018196410 hartrees
 There are       64 alpha and       64 beta electrons
 Applying Cartesian multipole field
    Component          Value
    ---------          -----
     (2,0,0)        1.00000E-11
     (0,2,0)        2.00000E-11
     (0,0,2)       -3.00000E-11
 Nucleus-field energy     =     0.0000000260 hartrees
 Requested basis set is 6-311++G(d,p)
 There are 86 shells and 218 basis functions
 A cutoff of  1.0D-11 yielded   3077 shell pairs
 There are     20359 function pairs (     22823 Cartesian)
 Smallest overlap matrix eigenvalue = 6.05E-05
 Guess MOs from SCF MO coefficient file

 -----------------------------------------------------------------------
  General SCF calculation program by
  Eric Jon Sundstrom, Paul Horn, Yuezhi Mao, Dmitri Zuev, Alec White,
  David Stuck, Shaama M.S., Shane Yost, Joonho Lee, David Small,
  Daniel Levine, Susi Lehtola, Hugh Burton, Evgeny Epifanovsky
 -----------------------------------------------------------------------
 Exchange:     0.2000 Hartree-Fock + 0.0800 Slater + 0.7200 B88
 Correlation:  0.1900 VWN1RPA + 0.8100 LYP
 Using SG-1 standard quadrature grid
 using 4 threads for integral computing
 -------------------------------------------------------
 OpenMP Integral computing Module                
 Release: version 2.0, May 2017, Q-Chem Inc. Pleasanton 
 -------------------------------------------------------
 -------------------------------------------------------
 OpenMP BLAS3 based DFT computing Module                
 Release: version 1.0, May 2013, Q-Chem Inc. Pittsburgh 
 -------------------------------------------------------
 A restricted SCF calculation will be
 performed using DIIS
 SCF converges when DIIS error is below 1.0e-08
 ---------------------------------------
  Cycle       Energy         DIIS error
 ---------------------------------------
    1  -13955.7598636427      3.44e-04  
    2  -13955.7606314905      6.18e-05  
    3  -13955.7606482161      4.30e-05  
    4  -13955.7606592227      1.26e-05  
    5  -13955.7606600388      6.99e-06  
    6  -13955.7606603475      1.29e-06  
    7  -13955.7606603565      4.19e-07  
    8  -13955.7606603571      9.33e-08  
    9  -13955.7606603574      1.18e-08  
   10  -13955.7606603572      4.15e-09  Convergence criterion met
 ---------------------------------------
 SCF time:   CPU 34.69s  wall 9.00s 
 SCF   energy in the final basis set =   -13955.7606603572
 Total energy in the final basis set =   -13955.7606603572

 --------------------------------------------------------------

                    Orbital Energies (a.u.)
 --------------------------------------------------------------

 Alpha MOs
 -- Occupied --
***************-176.304-176.304-165.707-165.707-165.705-165.705
*******-165.705 -35.800 -35.800 -31.293 -31.293 -31.287 -31.287
-31.287 -31.287 -22.944 -22.944 -22.942 -22.942 -22.942 -22.942
-22.938 -22.938 -22.938 -22.938 -10.248 -10.248 -10.212  -6.349
 -6.349  -4.761  -4.761  -4.747  -4.747  -4.747  -4.747  -2.027
 -2.027  -2.023  -2.023  -2.022  -2.022  -2.010  -2.010  -2.010
 -2.010  -0.909  -0.692  -0.673  -0.610  -0.598  -0.501  -0.490
 -0.391  -0.375  -0.353  -0.348  -0.278  -0.276  -0.264  -0.260
 -- Virtual --
 -0.071  -0.046   0.002   0.007   0.020   0.027   0.051   0.062
  0.068   0.075   0.088   0.099   0.108   0.113   0.124   0.132
  0.137   0.143   0.161   0.178   0.184   0.199   0.207   0.231
  0.233   0.236   0.248   0.252   0.258   0.282   0.283   0.378
  0.394   0.402   0.423   0.426   0.430   0.436   0.444   0.469
  0.482   0.493   0.538   0.554   0.586   0.604   0.615   0.618
  0.620   0.650   0.652   0.669   0.680   0.698   0.748   0.751
  0.770   0.929   0.981   1.185   1.230   1.266   1.301   1.302
  1.345   1.353   1.360   1.376   1.433   1.436   1.520   1.525
  1.583   1.611   1.665   1.666   1.734   1.755   1.795   1.804
  1.904   1.944   2.017   2.054   2.148   2.200   2.218   2.232
  2.424   2.497   2.562   2.601   2.654   2.699   2.767   2.804
  2.842   2.848   3.029   3.055   3.425   3.463   3.710   3.976
  3.976   3.997   4.000   4.055   4.074   4.098   4.099   4.173
  4.246   4.264   4.311   4.410   4.444   6.026   6.026   6.037
  6.040   6.076   6.114  23.727  23.813  23.874  27.853  27.885
 28.363  28.364  28.371  28.375  28.386  28.399  28.544  28.544
 28.552  28.553  28.577  28.587  28.601  28.609  28.688  28.706
127.903 127.904 127.910 127.912 127.936 127.953 151.652 151.680
*******1901.844
 --------------------------------------------------------------

          Ground-State Mulliken Net Atomic Charges

     Atom                 Charge (a.u.)
  ----------------------------------------
      1 C                    -0.354721
      2 C                    -0.210627
      3 C                    -0.210602
      4 H                     0.191632
      5 I                     0.039822
      6 I                     0.039814
      7 H                     0.191631
      8 H                     0.156525
      9 H                     0.156526
  ----------------------------------------
  Sum of atomic charges =    -0.000000

 -----------------------------------------------------------------
                    Cartesian Multipole Moments
 -----------------------------------------------------------------
    Charge (ESU x 10^10)
                -0.0000
    Dipole Moment (Debye)
         X      -0.0001      Y       1.2066      Z       0.0000
       Tot       1.2066
    Quadrupole Moments (Debye-Ang)
        XX     -78.8899     XY      -0.0001     YY     -75.0789
        XZ       1.6962     YZ       0.0001     ZZ     -74.6403
    Octopole Moments (Debye-Ang^2)
       XXX       0.0048    XXY     -12.6093    XYY       0.0004
       YYY      -2.3395    XXZ      -0.0007    XYZ       0.4140
       YYZ      -0.0006    XZZ       0.0012    YZZ      -2.4708
       ZZZ      -0.0018
    Hexadecapole Moments (Debye-Ang^3)
      XXXX   -2197.1131   XXXY      -0.0267   XXYY    -434.1832
      XYYY      -0.0321   YYYY    -261.8822   XXXZ      50.1561
      XXYZ       0.0006   XYYZ      12.0584   YYYZ       0.0008
      XXZZ    -420.2390   XYZZ      -0.0107   YYZZ     -69.2616
      XZZZ      19.9457   YZZZ       0.0004   ZZZZ    -138.3150
 -----------------------------------------------------------------
 Calculating analytic gradient of the SCF energy
 Gradient of SCF Energy
            1           2           3           4           5           6
    1   0.0000004   0.0011801  -0.0011818   0.0001246   0.0007841  -0.0007813
    2  -0.0031047   0.0010150   0.0010191   0.0004732   0.0009742   0.0009721
    3   0.0000010   0.0015187  -0.0015216  -0.0011354  -0.0017472   0.0017485
            7           8           9
    1  -0.0001261   0.0002506  -0.0002506
    2   0.0004709  -0.0009098  -0.0009099
    3   0.0011353   0.0003858  -0.0003851
 Max gradient component =       3.105E-03
 RMS gradient           =       1.114E-03
 Gradient time:  CPU 10.41 s  wall 2.66 s
 Geometry Optimization Parameters
   NAtoms,    NIC,     NZ,  NCons,   NDum,   NFix, NCnnct, MaxDiis
        9      69       9       0       0       0       0       0

 Cartesian Hessian Update
 Hessian Updated using BFGS Update


** GEOMETRY OPTIMIZATION IN DELOCALIZED INTERNAL COORDINATES **
   Searching for a Minimum

   Optimization Cycle:   3

                       Coordinates (Angstroms)
     ATOM                X               Y               Z
      1  C        -0.0000755063    1.7251557428    0.0000168920
      2  C        -0.5315260608    0.4216115329    0.5207152384
      3  C         0.5314491565    0.4216516128   -0.5207000618
      4  H        -0.2817800682    0.1291109559    1.5283679669
      5  I        -2.5248556263   -0.2392687661    0.0251819977
      6  I         2.5248426372   -0.2391115575   -0.0251665313
      7  H         0.2817087903    0.1291094025   -1.5283435802
      8  H        -0.6102483230    2.3068590209   -0.6789742558
      9  H         0.6100646255    2.3068718020    0.6790272945
   Point Group: c1    Number of degrees of freedom:    21


   Energy is -13955.760660357

 Hessian Updated using BFGS Update

 19 Hessian modes will be used to form the next step
  Hessian Eigenvalues:
     0.015955    0.020244    0.020947    0.022466    0.026927    0.032042
     0.057352    0.086070    0.090950    0.091755    0.108095    0.108917
     0.127284    0.252968    0.257000    0.321027    0.348126    0.348178
     0.389748

 Minimum Search - Taking Simple RFO Step
 Searching for Lamda that Minimizes Along All modes
 Value Taken    Lamda =  -0.00031168
 Step Taken.  Stepsize is  0.093454

                             Maximum     Tolerance    Cnvgd?
         Gradient           0.005026      0.000300      NO
         Displacement       0.068781      0.001200      NO
         Energy change     -0.000773      0.000001      NO


 New Cartesian Coordinates Obtained by Inverse Iteration

 Displacement from previous Coordinates is:  0.114859
 ----------------------------------------------------------------
             Standard Nuclear Orientation (Angstroms)
    I     Atom           X                Y                Z
 ----------------------------------------------------------------
    1      C      -0.0000842743     1.7340629849     0.0000257234
    2      C      -0.5332450688     0.4274358853     0.5161721050
    3      C       0.5331486731     0.4274752987    -0.5161340218
    4      H      -0.2939263244     0.1372094168     1.5276445908
    5      I      -2.5275261315    -0.2686020842     0.0404035907
    6      I       2.5274923326    -0.2684100856    -0.0403878408
    7      H       0.2938551853     0.1372509552    -1.5276126915
    8      H      -0.5966512031     2.3177785057    -0.6905825470
    9      H       0.5965164359     2.3177888694     0.6905960516
 ----------------------------------------------------------------
 Molecular Point Group                 C1    NOp =  1
 Largest Abelian Subgroup              C1    NOp =  1
 Nuclear Repulsion Energy =   790.4814021802 hartrees
 There are       64 alpha and       64 beta electrons
 Applying Cartesian multipole field
    Component          Value
    ---------          -----
     (2,0,0)        1.00000E-11
     (0,2,0)        2.00000E-11
     (0,0,2)       -3.00000E-11
 Nucleus-field energy     =     0.0000000261 hartrees
 Requested basis set is 6-311++G(d,p)
 There are 86 shells and 218 basis functions
 A cutoff of  1.0D-11 yielded   3071 shell pairs
 There are     20341 function pairs (     22805 Cartesian)
 Smallest overlap matrix eigenvalue = 6.01E-05
 Guess MOs from SCF MO coefficient file

 -----------------------------------------------------------------------
  General SCF calculation program by
  Eric Jon Sundstrom, Paul Horn, Yuezhi Mao, Dmitri Zuev, Alec White,
  David Stuck, Shaama M.S., Shane Yost, Joonho Lee, David Small,
  Daniel Levine, Susi Lehtola, Hugh Burton, Evgeny Epifanovsky
 -----------------------------------------------------------------------
 Exchange:     0.2000 Hartree-Fock + 0.0800 Slater + 0.7200 B88
 Correlation:  0.1900 VWN1RPA + 0.8100 LYP
 Using SG-1 standard quadrature grid
 using 4 threads for integral computing
 -------------------------------------------------------
 OpenMP Integral computing Module                
 Release: version 2.0, May 2017, Q-Chem Inc. Pleasanton 
 -------------------------------------------------------
 -------------------------------------------------------
 OpenMP BLAS3 based DFT computing Module                
 Release: version 1.0, May 2013, Q-Chem Inc. Pittsburgh 
 -------------------------------------------------------
 A restricted SCF calculation will be
 performed using DIIS
 SCF converges when DIIS error is below 1.0e-08
 ---------------------------------------
  Cycle       Energy         DIIS error
 ---------------------------------------
    1  -13955.7605659596      1.95e-04  
    2  -13955.7608391895      5.13e-05  
    3  -13955.7608236097      7.29e-05  
    4  -13955.7608583941      1.30e-05  
    5  -13955.7608595424      2.91e-06  
    6  -13955.7608595927      1.36e-06  
    7  -13955.7608596031      1.13e-07  
    8  -13955.7608596029      3.29e-08  
    9  -13955.7608596033      5.13e-09  Convergence criterion met
 ---------------------------------------
 SCF time:   CPU 31.15s  wall 9.00s 
 SCF   energy in the final basis set =   -13955.7608596033
 Total energy in the final basis set =   -13955.7608596033

 --------------------------------------------------------------

                    Orbital Energies (a.u.)
 --------------------------------------------------------------

 Alpha MOs
 -- Occupied --
***************-176.303-176.303-165.707-165.707-165.705-165.705
*******-165.705 -35.800 -35.800 -31.293 -31.293 -31.287 -31.287
-31.287 -31.287 -22.943 -22.943 -22.942 -22.942 -22.942 -22.942
-22.938 -22.938 -22.938 -22.938 -10.249 -10.249 -10.213  -6.349
 -6.349  -4.761  -4.761  -4.747  -4.747  -4.747  -4.747  -2.027
 -2.027  -2.022  -2.022  -2.022  -2.022  -2.010  -2.010  -2.010
 -2.010  -0.909  -0.691  -0.673  -0.610  -0.598  -0.501  -0.489
 -0.392  -0.376  -0.351  -0.347  -0.278  -0.275  -0.264  -0.260
 -- Virtual --
 -0.072  -0.046   0.001   0.007   0.020   0.027   0.051   0.062
  0.067   0.074   0.088   0.099   0.107   0.112   0.125   0.132
  0.137   0.144   0.162   0.180   0.183   0.200   0.206   0.229
  0.230   0.235   0.246   0.252   0.258   0.282   0.283   0.380
  0.396   0.405   0.424   0.427   0.430   0.436   0.444   0.469
  0.479   0.492   0.536   0.555   0.585   0.602   0.615   0.616
  0.619   0.645   0.651   0.669   0.679   0.693   0.745   0.749
  0.767   0.932   0.982   1.184   1.226   1.262   1.296   1.299
  1.344   1.355   1.361   1.376   1.433   1.437   1.517   1.526
  1.579   1.606   1.664   1.668   1.733   1.753   1.793   1.803
  1.904   1.944   2.015   2.053   2.151   2.198   2.217   2.230
  2.423   2.495   2.559   2.598   2.654   2.695   2.768   2.803
  2.840   2.847   3.025   3.054   3.422   3.461   3.706   3.976
  3.976   3.996   4.000   4.054   4.072   4.096   4.098   4.169
  4.247   4.261   4.309   4.409   4.441   6.026   6.027   6.037
  6.039   6.074   6.111  23.722  23.817  23.870  27.852  27.882
 28.363  28.364  28.372  28.374  28.384  28.397  28.544  28.544
 28.552  28.553  28.577  28.586  28.601  28.610  28.687  28.704
127.903 127.904 127.911 127.912 127.935 127.952 151.651 151.678
*******1901.841
 --------------------------------------------------------------

          Ground-State Mulliken Net Atomic Charges

     Atom                 Charge (a.u.)
  ----------------------------------------
      1 C                    -0.354997
      2 C                    -0.206955
      3 C                    -0.206966
      4 H                     0.190695
      5 I                     0.037103
      6 I                     0.037098
      7 H                     0.190694
      8 H                     0.156666
      9 H                     0.156663
  ----------------------------------------
  Sum of atomic charges =    -0.000000

 -----------------------------------------------------------------
                    Cartesian Multipole Moments
 -----------------------------------------------------------------
    Charge (ESU x 10^10)
                -0.0000
    Dipole Moment (Debye)
         X      -0.0001      Y       1.2534      Z      -0.0000
       Tot       1.2534
    Quadrupole Moments (Debye-Ang)
        XX     -79.0451     XY      -0.0000     YY     -74.9615
        XZ       1.6232     YZ      -0.0001     ZZ     -74.6492
    Octopole Moments (Debye-Ang^2)
       XXX       0.0072    XXY     -11.6327    XYY       0.0012
       YYY       2.5616    XXZ      -0.0011    XYZ       0.4302
       YYZ      -0.0011    XZZ       0.0019    YZZ      -0.7345
       ZZZ      -0.0024
    Hexadecapole Moments (Debye-Ang^3)
      XXXX   -2204.0818   XXXY      -0.0331   XXYY    -434.8157
      XYYY      -0.0391   YYYY    -267.9978   XXXZ      54.7169
      XXYZ       0.0010   XYYZ      14.4425   YYYZ       0.0002
      XXZZ    -421.7687   XYZZ      -0.0134   YYZZ     -70.2405
      XZZZ      26.6501   YZZZ       0.0001   ZZZZ    -138.5120
 -----------------------------------------------------------------
 Calculating analytic gradient of the SCF energy
 Gradient of SCF Energy
            1           2           3           4           5           6
    1  -0.0000035   0.0025121  -0.0025137  -0.0008695  -0.0000655   0.0000655
    2  -0.0021734   0.0012814   0.0012850  -0.0001933   0.0002907   0.0002903
    3   0.0000023   0.0003439  -0.0003427  -0.0006307  -0.0012007   0.0012008
            7           8           9
    1   0.0008701   0.0004093  -0.0004048
    2  -0.0001924  -0.0002938  -0.0002946
    3   0.0006305  -0.0000446   0.0000411
 Max gradient component =       2.514E-03
 RMS gradient           =       9.969E-04
 Gradient time:  CPU 10.38 s  wall 2.66 s
 Geometry Optimization Parameters
   NAtoms,    NIC,     NZ,  NCons,   NDum,   NFix, NCnnct, MaxDiis
        9      69       9       0       0       0       0       0

 Cartesian Hessian Update
 Hessian Updated using BFGS Update


** GEOMETRY OPTIMIZATION IN DELOCALIZED INTERNAL COORDINATES **
   Searching for a Minimum

   Optimization Cycle:   4

                       Coordinates (Angstroms)
     ATOM                X               Y               Z
      1  C        -0.0000842743    1.7340629849    0.0000257234
      2  C        -0.5332450688    0.4274358853    0.5161721050
      3  C         0.5331486731    0.4274752987   -0.5161340218
      4  H        -0.2939263244    0.1372094168    1.5276445908
      5  I        -2.5275261315   -0.2686020842    0.0404035907
      6  I         2.5274923326   -0.2684100856   -0.0403878408
      7  H         0.2938551853    0.1372509552   -1.5276126915
      8  H        -0.5966512031    2.3177785057   -0.6905825470
      9  H         0.5965164359    2.3177888694    0.6905960516
   Point Group: c1    Number of degrees of freedom:    21


   Energy is -13955.760859603

 Hessian Updated using BFGS Update

 21 Hessian modes will be used to form the next step
  Hessian Eigenvalues:
     0.015344    0.017439    0.020947    0.022466    0.025912    0.032042
     0.061708    0.080386    0.085043    0.091422    0.091755    0.108095
     0.109837    0.127284    0.253067    0.257000    0.294867    0.348126
     0.348126    0.348237    0.363519

 Minimum Search - Taking Simple RFO Step
 Searching for Lamda that Minimizes Along All modes
 Value Taken    Lamda =  -0.00007357
 Step Taken.  Stepsize is  0.050893

                             Maximum     Tolerance    Cnvgd?
         Gradient           0.002061      0.000300      NO
         Displacement       0.033822      0.001200      NO
         Energy change     -0.000199      0.000001      NO


 New Cartesian Coordinates Obtained by Inverse Iteration

 Displacement from previous Coordinates is:  0.061377
 ----------------------------------------------------------------
             Standard Nuclear Orientation (Angstroms)
    I     Atom           X                Y                Z
 ----------------------------------------------------------------
    1      C      -0.0000740782     1.7389596088     0.0000172796
    2      C      -0.5355873660     0.4293750442     0.5141895612
    3      C       0.5355111711     0.4294027921    -0.5141647654
    4      H      -0.2983895555     0.1450352737     1.5285966189
    5      I      -2.5259714159    -0.2864510714     0.0460048270
    6      I       2.5259482816    -0.2862886794    -0.0459992690
    7      H       0.2983256311     0.1450429226    -1.5285690279
    8      H      -0.5922636322     2.3234477140    -0.6945457185
    9      H       0.5920805890     2.3234661414     0.6945954543
 ----------------------------------------------------------------
 Molecular Point Group                 C1    NOp =  1
 Largest Abelian Subgroup              C1    NOp =  1
 Nuclear Repulsion Energy =   789.7179178761 hartrees
 There are       64 alpha and       64 beta electrons
 Applying Cartesian multipole field
    Component          Value
    ---------          -----
     (2,0,0)        1.00000E-11
     (0,2,0)        2.00000E-11
     (0,0,2)       -3.00000E-11
 Nucleus-field energy     =     0.0000000262 hartrees
 Requested basis set is 6-311++G(d,p)
 There are 86 shells and 218 basis functions
 A cutoff of  1.0D-11 yielded   3069 shell pairs
 There are     20331 function pairs (     22795 Cartesian)
 Smallest overlap matrix eigenvalue = 6.05E-05
 Guess MOs from SCF MO coefficient file

 -----------------------------------------------------------------------
  General SCF calculation program by
  Eric Jon Sundstrom, Paul Horn, Yuezhi Mao, Dmitri Zuev, Alec White,
  David Stuck, Shaama M.S., Shane Yost, Joonho Lee, David Small,
  Daniel Levine, Susi Lehtola, Hugh Burton, Evgeny Epifanovsky
 -----------------------------------------------------------------------
 Exchange:     0.2000 Hartree-Fock + 0.0800 Slater + 0.7200 B88
 Correlation:  0.1900 VWN1RPA + 0.8100 LYP
 Using SG-1 standard quadrature grid
 using 4 threads for integral computing
 -------------------------------------------------------
 OpenMP Integral computing Module                
 Release: version 2.0, May 2017, Q-Chem Inc. Pleasanton 
 -------------------------------------------------------
 -------------------------------------------------------
 OpenMP BLAS3 based DFT computing Module                
 Release: version 1.0, May 2013, Q-Chem Inc. Pittsburgh 
 -------------------------------------------------------
 A restricted SCF calculation will be
 performed using DIIS
 SCF converges when DIIS error is below 1.0e-08
 ---------------------------------------
  Cycle       Energy         DIIS error
 ---------------------------------------
    1  -13955.7608269232      1.00e-04  
    2  -13955.7608979109      2.82e-05  
    3  -13955.7608934517      3.92e-05  
    4  -13955.7609034123      6.98e-06  
    5  -13955.7609037405      1.69e-06  
    6  -13955.7609037562      7.56e-07  
    7  -13955.7609037594      6.46e-08  
    8  -13955.7609037598      1.49e-08  
    9  -13955.7609037596      2.65e-09  Convergence criterion met
 ---------------------------------------
 SCF time:   CPU 31.08s  wall 8.00s 
 SCF   energy in the final basis set =   -13955.7609037596
 Total energy in the final basis set =   -13955.7609037596

 --------------------------------------------------------------

                    Orbital Energies (a.u.)
 --------------------------------------------------------------

 Alpha MOs
 -- Occupied --
***************-176.303-176.303-165.707-165.707-165.705-165.705
*******-165.705 -35.800 -35.800 -31.293 -31.293 -31.287 -31.287
-31.287 -31.287 -22.943 -22.943 -22.942 -22.942 -22.942 -22.942
-22.938 -22.938 -22.938 -22.938 -10.249 -10.249 -10.214  -6.349
 -6.349  -4.761  -4.761  -4.747  -4.747  -4.746  -4.746  -2.027
 -2.027  -2.022  -2.022  -2.022  -2.022  -2.010  -2.010  -2.010
 -2.010  -0.908  -0.691  -0.673  -0.610  -0.597  -0.501  -0.488
 -0.391  -0.377  -0.351  -0.347  -0.278  -0.275  -0.264  -0.260
 -- Virtual --
 -0.072  -0.047   0.001   0.007   0.020   0.028   0.051   0.062
  0.067   0.074   0.088   0.099   0.107   0.112   0.125   0.131
  0.137   0.144   0.162   0.181   0.182   0.200   0.205   0.228
  0.230   0.236   0.245   0.251   0.258   0.282   0.283   0.380
  0.397   0.405   0.424   0.428   0.430   0.436   0.444   0.469
  0.478   0.492   0.536   0.556   0.585   0.601   0.614   0.616
  0.618   0.643   0.649   0.670   0.678   0.692   0.744   0.748
  0.766   0.933   0.982   1.184   1.225   1.261   1.294   1.298
  1.344   1.356   1.362   1.375   1.433   1.437   1.516   1.525
  1.577   1.604   1.664   1.669   1.732   1.752   1.791   1.801
  1.902   1.943   2.014   2.054   2.149   2.197   2.216   2.228
  2.422   2.493   2.557   2.595   2.655   2.693   2.768   2.800
  2.838   2.846   3.025   3.053   3.416   3.458   3.704   3.975
  3.976   3.995   3.999   4.054   4.070   4.096   4.097   4.166
  4.246   4.260   4.307   4.410   4.440   6.026   6.028   6.038
  6.039   6.073   6.110  23.718  23.813  23.865  27.851  27.880
 28.362  28.365  28.372  28.374  28.384  28.397  28.544  28.544
 28.552  28.553  28.577  28.586  28.601  28.609  28.687  28.703
127.903 127.905 127.911 127.912 127.934 127.951 151.651 151.676
*******1901.839
 --------------------------------------------------------------

          Ground-State Mulliken Net Atomic Charges

     Atom                 Charge (a.u.)
  ----------------------------------------
      1 C                    -0.355334
      2 C                    -0.205377
      3 C                    -0.205378
      4 H                     0.189565
      5 I                     0.036956
      6 I                     0.036956
      7 H                     0.189565
      8 H                     0.156523
      9 H                     0.156524
  ----------------------------------------
  Sum of atomic charges =    -0.000000

 -----------------------------------------------------------------
                    Cartesian Multipole Moments
 -----------------------------------------------------------------
    Charge (ESU x 10^10)
                -0.0000
    Dipole Moment (Debye)
         X      -0.0001      Y       1.2734      Z       0.0000
       Tot       1.2734
    Quadrupole Moments (Debye-Ang)
        XX     -79.0733     XY      -0.0001     YY     -74.9106
        XZ       1.5988     YZ       0.0001     ZZ     -74.6554
    Octopole Moments (Debye-Ang^2)
       XXX       0.0062    XXY     -10.9948    XYY       0.0006
       YYY       5.4983    XXZ      -0.0007    XYZ       0.4188
       YYZ      -0.0003    XZZ       0.0015    YZZ       0.3125
       ZZZ      -0.0012
    Hexadecapole Moments (Debye-Ang^3)
      XXXX   -2202.9548   XXXY      -0.0279   XXYY    -434.1780
      XYYY      -0.0333   YYYY    -272.0398   XXXZ      56.3523
      XXYZ       0.0007   XYYZ      15.3614   YYYZ       0.0008
      XXZZ    -421.5650   XYZZ      -0.0112   YYZZ     -70.9367
      XZZZ      29.1342   YZZZ       0.0003   ZZZZ    -138.6199
 -----------------------------------------------------------------
 Calculating analytic gradient of the SCF energy
 Gradient of SCF Energy
            1           2           3           4           5           6
    1   0.0000001   0.0014241  -0.0014241  -0.0010665  -0.0003049   0.0003049
    2  -0.0005080   0.0004507   0.0004485  -0.0001976  -0.0000628  -0.0000633
    3   0.0000008   0.0002063  -0.0002082  -0.0000922  -0.0009029   0.0009030
            7           8           9
    1   0.0010667   0.0001833  -0.0001836
    2  -0.0001985   0.0000656   0.0000655
    3   0.0000923  -0.0001066   0.0001075
 Max gradient component =       1.424E-03
 RMS gradient           =       5.805E-04
 Gradient time:  CPU 10.40 s  wall 2.66 s
 Geometry Optimization Parameters
   NAtoms,    NIC,     NZ,  NCons,   NDum,   NFix, NCnnct, MaxDiis
        9      69       9       0       0       0       0       0

 Cartesian Hessian Update
 Hessian Updated using BFGS Update


** GEOMETRY OPTIMIZATION IN DELOCALIZED INTERNAL COORDINATES **
   Searching for a Minimum

   Optimization Cycle:   5

                       Coordinates (Angstroms)
     ATOM                X               Y               Z
      1  C        -0.0000740782    1.7389596088    0.0000172796
      2  C        -0.5355873660    0.4293750442    0.5141895612
      3  C         0.5355111711    0.4294027921   -0.5141647654
      4  H        -0.2983895555    0.1450352737    1.5285966189
      5  I        -2.5259714159   -0.2864510714    0.0460048270
      6  I         2.5259482816   -0.2862886794   -0.0459992690
      7  H         0.2983256311    0.1450429226   -1.5285690279
      8  H        -0.5922636322    2.3234477140   -0.6945457185
      9  H         0.5920805890    2.3234661414    0.6945954543
   Point Group: c1    Number of degrees of freedom:    21


   Energy is -13955.760903760

 Hessian Updated using BFGS Update

 20 Hessian modes will be used to form the next step
  Hessian Eigenvalues:
     0.013633    0.017056    0.020947    0.022466    0.025455    0.067628
     0.074177    0.080386    0.091755    0.091945    0.107549    0.108095
     0.127284    0.252913    0.257000    0.294027    0.348126    0.348126
     0.348267    0.365536

 Minimum Search - Taking Simple RFO Step
 Searching for Lamda that Minimizes Along All modes
 Value Taken    Lamda =  -0.00001785
 Step Taken.  Stepsize is  0.025106

                             Maximum     Tolerance    Cnvgd?
         Gradient           0.000833      0.000300      NO
         Displacement       0.015482      0.001200      NO
         Energy change     -0.000044      0.000001      NO


 New Cartesian Coordinates Obtained by Inverse Iteration

 Displacement from previous Coordinates is:  0.022840
 ----------------------------------------------------------------
             Standard Nuclear Orientation (Angstroms)
    I     Atom           X                Y                Z
 ----------------------------------------------------------------
    1      C      -0.0000741246     1.7406574610     0.0000168247
    2      C      -0.5369460876     0.4299457082     0.5132724936
    3      C       0.5368683896     0.4299749801    -0.5132413249
    4      H      -0.2968071111     0.1477228123     1.5279206494
    5      I      -2.5238905144    -0.2921695553     0.0470752184
    6      I       2.5238651792    -0.2920056697    -0.0470689452
    7      H       0.2967420352     0.1477448479    -1.5278902461
    8      H      -0.5892144670     2.3250483583    -0.6974365131
    9      H       0.5890363256     2.3250708035     0.6974768036
 ----------------------------------------------------------------
 Molecular Point Group                 C1    NOp =  1
 Largest Abelian Subgroup              C1    NOp =  1
 Nuclear Repulsion Energy =   789.8882757795 hartrees
 There are       64 alpha and       64 beta electrons
 Applying Cartesian multipole field
    Component          Value
    ---------          -----
     (2,0,0)        1.00000E-11
     (0,2,0)        2.00000E-11
     (0,0,2)       -3.00000E-11
 Nucleus-field energy     =     0.0000000262 hartrees
 Requested basis set is 6-311++G(d,p)
 There are 86 shells and 218 basis functions
 A cutoff of  1.0D-11 yielded   3069 shell pairs
 There are     20331 function pairs (     22795 Cartesian)
 Smallest overlap matrix eigenvalue = 6.08E-05
 Guess MOs from SCF MO coefficient file

 -----------------------------------------------------------------------
  General SCF calculation program by
  Eric Jon Sundstrom, Paul Horn, Yuezhi Mao, Dmitri Zuev, Alec White,
  David Stuck, Shaama M.S., Shane Yost, Joonho Lee, David Small,
  Daniel Levine, Susi Lehtola, Hugh Burton, Evgeny Epifanovsky
 -----------------------------------------------------------------------
 Exchange:     0.2000 Hartree-Fock + 0.0800 Slater + 0.7200 B88
 Correlation:  0.1900 VWN1RPA + 0.8100 LYP
 Using SG-1 standard quadrature grid
 using 4 threads for integral computing
 -------------------------------------------------------
 OpenMP Integral computing Module                
 Release: version 2.0, May 2017, Q-Chem Inc. Pleasanton 
 -------------------------------------------------------
 -------------------------------------------------------
 OpenMP BLAS3 based DFT computing Module                
 Release: version 1.0, May 2013, Q-Chem Inc. Pittsburgh 
 -------------------------------------------------------
 A restricted SCF calculation will be
 performed using DIIS
 SCF converges when DIIS error is below 1.0e-08
 ---------------------------------------
  Cycle       Energy         DIIS error
 ---------------------------------------
    1  -13955.7609024084      4.30e-05  
    2  -13955.7609155347      7.48e-06  
    3  -13955.7609156143      7.55e-06  
    4  -13955.7609159744      1.81e-06  
    5  -13955.7609159934      7.73e-07  
    6  -13955.7609159963      3.10e-07  
    7  -13955.7609159972      3.34e-08  
    8  -13955.7609159971      4.65e-09  Convergence criterion met
 ---------------------------------------
 SCF time:   CPU 27.64s  wall 7.00s 
 SCF   energy in the final basis set =   -13955.7609159971
 Total energy in the final basis set =   -13955.7609159971

 --------------------------------------------------------------

                    Orbital Energies (a.u.)
 --------------------------------------------------------------

 Alpha MOs
 -- Occupied --
***************-176.303-176.303-165.707-165.707-165.705-165.705
*******-165.705 -35.800 -35.800 -31.293 -31.293 -31.287 -31.287
-31.287 -31.287 -22.943 -22.943 -22.942 -22.942 -22.942 -22.942
-22.938 -22.938 -22.938 -22.938 -10.249 -10.249 -10.214  -6.349
 -6.349  -4.761  -4.761  -4.747  -4.747  -4.747  -4.747  -2.027
 -2.027  -2.022  -2.022  -2.022  -2.022  -2.010  -2.010  -2.010
 -2.010  -0.907  -0.691  -0.674  -0.610  -0.597  -0.500  -0.488
 -0.392  -0.377  -0.351  -0.347  -0.278  -0.275  -0.264  -0.260
 -- Virtual --
 -0.072  -0.047   0.001   0.007   0.020   0.028   0.051   0.062
  0.067   0.074   0.088   0.099   0.107   0.112   0.125   0.131
  0.137   0.144   0.162   0.181   0.182   0.200   0.205   0.228
  0.230   0.236   0.245   0.251   0.258   0.282   0.282   0.380
  0.397   0.405   0.424   0.429   0.430   0.436   0.444   0.470
  0.478   0.492   0.536   0.557   0.585   0.601   0.613   0.616
  0.618   0.643   0.650   0.670   0.678   0.691   0.743   0.747
  0.766   0.934   0.982   1.185   1.224   1.260   1.294   1.298
  1.344   1.356   1.362   1.375   1.434   1.437   1.515   1.524
  1.577   1.604   1.664   1.668   1.732   1.751   1.790   1.801
  1.902   1.942   2.014   2.056   2.148   2.195   2.215   2.227
  2.423   2.493   2.557   2.594   2.656   2.694   2.768   2.798
  2.837   2.845   3.026   3.054   3.414   3.458   3.704   3.975
  3.976   3.995   3.999   4.054   4.070   4.096   4.097   4.166
  4.246   4.260   4.306   4.410   4.440   6.026   6.028   6.038
  6.039   6.073   6.110  23.717  23.811  23.863  27.852  27.880
 28.362  28.365  28.372  28.374  28.384  28.397  28.544  28.544
 28.552  28.553  28.577  28.586  28.601  28.609  28.687  28.703
127.903 127.905 127.911 127.912 127.934 127.952 151.651 151.676
*******1901.839
 --------------------------------------------------------------

          Ground-State Mulliken Net Atomic Charges

     Atom                 Charge (a.u.)
  ----------------------------------------
      1 C                    -0.354950
      2 C                    -0.205400
      3 C                    -0.205403
      4 H                     0.188761
      5 I                     0.037648
      6 I                     0.037648
      7 H                     0.188760
      8 H                     0.156468
      9 H                     0.156468
  ----------------------------------------
  Sum of atomic charges =    -0.000000

 -----------------------------------------------------------------
                    Cartesian Multipole Moments
 -----------------------------------------------------------------
    Charge (ESU x 10^10)
                -0.0000
    Dipole Moment (Debye)
         X      -0.0000      Y       1.2764      Z       0.0000
       Tot       1.2764
    Quadrupole Moments (Debye-Ang)
        XX     -79.0606     XY      -0.0001     YY     -74.8955
        XZ       1.6015     YZ       0.0001     ZZ     -74.6597
    Octopole Moments (Debye-Ang^2)
       XXX       0.0065    XXY     -10.7963    XYY       0.0007
       YYY       6.4150    XXZ      -0.0008    XYZ       0.4104
       YYZ      -0.0005    XZZ       0.0016    YZZ       0.6532
       ZZZ      -0.0013
    Hexadecapole Moments (Debye-Ang^3)
      XXXX   -2199.7953   XXXY      -0.0284   XXYY    -433.5055
      XYYY      -0.0335   YYYY    -273.4309   XXXZ      56.5977
      XXYZ       0.0008   XYYZ      15.5372   YYYZ       0.0008
      XXZZ    -420.9698   XYZZ      -0.0113   YYZZ     -71.1326
      XZZZ      29.6149   YZZZ       0.0003   ZZZZ    -138.6587
 -----------------------------------------------------------------
 Calculating analytic gradient of the SCF energy
 Gradient of SCF Energy
            1           2           3           4           5           6
    1   0.0000001   0.0004445  -0.0004446  -0.0007957  -0.0001584   0.0001582
    2   0.0002482   0.0000274   0.0000262  -0.0002175  -0.0000700  -0.0000702
    3  -0.0000002   0.0000947  -0.0000947   0.0000194  -0.0008016   0.0008017
            7           8           9
    1   0.0007959   0.0001749  -0.0001748
    2  -0.0002172   0.0001367   0.0001364
    3  -0.0000194  -0.0002155   0.0002157
 Max gradient component =       8.017E-04
 RMS gradient           =       3.535E-04
 Gradient time:  CPU 10.34 s  wall 2.65 s
 Geometry Optimization Parameters
   NAtoms,    NIC,     NZ,  NCons,   NDum,   NFix, NCnnct, MaxDiis
        9      69       9       0       0       0       0       0

 Cartesian Hessian Update
 Hessian Updated using BFGS Update


** GEOMETRY OPTIMIZATION IN DELOCALIZED INTERNAL COORDINATES **
   Searching for a Minimum

   Optimization Cycle:   6

                       Coordinates (Angstroms)
     ATOM                X               Y               Z
      1  C        -0.0000741246    1.7406574610    0.0000168247
      2  C        -0.5369460876    0.4299457082    0.5132724936
      3  C         0.5368683896    0.4299749801   -0.5132413249
      4  H        -0.2968071111    0.1477228123    1.5279206494
      5  I        -2.5238905144   -0.2921695553    0.0470752184
      6  I         2.5238651792   -0.2920056697   -0.0470689452
      7  H         0.2967420352    0.1477448479   -1.5278902461
      8  H        -0.5892144670    2.3250483583   -0.6974365131
      9  H         0.5890363256    2.3250708035    0.6974768036
   Point Group: c1    Number of degrees of freedom:    21


   Energy is -13955.760915997

 Hessian Updated using BFGS Update

 21 Hessian modes will be used to form the next step
  Hessian Eigenvalues:
     0.011000    0.017424    0.020947    0.022466    0.026347    0.032042
     0.047496    0.068861    0.080386    0.091012    0.091755    0.107248
     0.108095    0.127284    0.255262    0.257002    0.316852    0.348124
     0.348126    0.348127    0.386562

 Minimum Search - Taking Simple RFO Step
 Searching for Lamda that Minimizes Along All modes
 Value Taken    Lamda =  -0.00000858
 Step Taken.  Stepsize is  0.020063

                             Maximum     Tolerance    Cnvgd?
         Gradient           0.000436      0.000300      NO
         Displacement       0.012885      0.001200      NO
         Energy change     -0.000012      0.000001      NO


 New Cartesian Coordinates Obtained by Inverse Iteration

 Displacement from previous Coordinates is:  0.014504
 ----------------------------------------------------------------
             Standard Nuclear Orientation (Angstroms)
    I     Atom           X                Y                Z
 ----------------------------------------------------------------
    1      C      -0.0000733723     1.7404579536     0.0000171303
    2      C      -0.5379779390     0.4298700033     0.5125425570
    3      C       0.5379025701     0.4299010565    -0.5125105996
    4      H      -0.2950712583     0.1510024284     1.5274891291
    5      I      -2.5226620667    -0.2946466192     0.0472836724
    6      I       2.5226385821    -0.2944848390    -0.0472821459
    7      H       0.2950030703     0.1510223462    -1.5274559075
    8      H      -0.5874621686     2.3244209281    -0.6990841194
    9      H       0.5872822073     2.3244464883     0.6991252439
 ----------------------------------------------------------------
 Molecular Point Group                 C1    NOp =  1
 Largest Abelian Subgroup              C1    NOp =  1
 Nuclear Repulsion Energy =   790.1112718144 hartrees
 There are       64 alpha and       64 beta electrons
 Applying Cartesian multipole field
    Component          Value
    ---------          -----
     (2,0,0)        1.00000E-11
     (0,2,0)        2.00000E-11
     (0,0,2)       -3.00000E-11
 Nucleus-field energy     =     0.0000000262 hartrees
 Requested basis set is 6-311++G(d,p)
 There are 86 shells and 218 basis functions
 A cutoff of  1.0D-11 yielded   3069 shell pairs
 There are     20331 function pairs (     22795 Cartesian)
 Smallest overlap matrix eigenvalue = 6.08E-05
 Guess MOs from SCF MO coefficient file

 -----------------------------------------------------------------------
  General SCF calculation program by
  Eric Jon Sundstrom, Paul Horn, Yuezhi Mao, Dmitri Zuev, Alec White,
  David Stuck, Shaama M.S., Shane Yost, Joonho Lee, David Small,
  Daniel Levine, Susi Lehtola, Hugh Burton, Evgeny Epifanovsky
 -----------------------------------------------------------------------
 Exchange:     0.2000 Hartree-Fock + 0.0800 Slater + 0.7200 B88
 Correlation:  0.1900 VWN1RPA + 0.8100 LYP
 Using SG-1 standard quadrature grid
 using 4 threads for integral computing
 -------------------------------------------------------
 OpenMP Integral computing Module                
 Release: version 2.0, May 2017, Q-Chem Inc. Pleasanton 
 -------------------------------------------------------
 -------------------------------------------------------
 OpenMP BLAS3 based DFT computing Module                
 Release: version 1.0, May 2013, Q-Chem Inc. Pittsburgh 
 -------------------------------------------------------
 A restricted SCF calculation will be
 performed using DIIS
 SCF converges when DIIS error is below 1.0e-08
 ---------------------------------------
  Cycle       Energy         DIIS error
 ---------------------------------------
    1  -13955.7609146580      2.97e-05  
    2  -13955.7609205500      4.38e-06  
    3  -13955.7609203419      7.58e-06  
    4  -13955.7609207287      6.39e-07  
    5  -13955.7609207309      2.55e-07  
    6  -13955.7609207315      4.52e-08  
    7  -13955.7609207314      2.10e-08  
    8  -13955.7609207311      2.82e-09  Convergence criterion met
 ---------------------------------------
 SCF time:   CPU 27.64s  wall 7.00s 
 SCF   energy in the final basis set =   -13955.7609207311
 Total energy in the final basis set =   -13955.7609207311

 --------------------------------------------------------------

                    Orbital Energies (a.u.)
 --------------------------------------------------------------

 Alpha MOs
 -- Occupied --
***************-176.303-176.303-165.707-165.707-165.705-165.705
*******-165.705 -35.800 -35.800 -31.293 -31.293 -31.287 -31.287
-31.287 -31.287 -22.943 -22.943 -22.942 -22.942 -22.942 -22.942
-22.938 -22.938 -22.938 -22.938 -10.249 -10.249 -10.214  -6.349
 -6.349  -4.761  -4.761  -4.747  -4.747  -4.747  -4.747  -2.027
 -2.027  -2.022  -2.022  -2.022  -2.022  -2.010  -2.010  -2.010
 -2.010  -0.907  -0.691  -0.674  -0.610  -0.597  -0.500  -0.488
 -0.392  -0.377  -0.351  -0.347  -0.278  -0.275  -0.264  -0.260
 -- Virtual --
 -0.072  -0.046   0.001   0.007   0.020   0.028   0.051   0.062
  0.067   0.074   0.088   0.099   0.107   0.112   0.125   0.131
  0.137   0.144   0.162   0.181   0.182   0.199   0.205   0.228
  0.230   0.236   0.245   0.251   0.258   0.282   0.283   0.380
  0.397   0.405   0.424   0.429   0.430   0.436   0.444   0.470
  0.479   0.492   0.536   0.558   0.585   0.601   0.613   0.616
  0.618   0.643   0.650   0.671   0.678   0.691   0.744   0.747
  0.766   0.934   0.982   1.185   1.223   1.261   1.294   1.299
  1.344   1.357   1.362   1.375   1.435   1.438   1.515   1.524
  1.576   1.604   1.665   1.668   1.733   1.751   1.790   1.801
  1.901   1.943   2.014   2.058   2.147   2.195   2.214   2.227
  2.424   2.493   2.557   2.594   2.656   2.694   2.768   2.797
  2.837   2.845   3.028   3.056   3.415   3.458   3.705   3.975
  3.976   3.995   3.999   4.054   4.070   4.096   4.097   4.166
  4.247   4.260   4.306   4.411   4.440   6.026   6.028   6.038
  6.039   6.073   6.110  23.716  23.811  23.864  27.852  27.880
 28.362  28.365  28.372  28.374  28.384  28.397  28.544  28.544
 28.552  28.553  28.577  28.586  28.601  28.609  28.687  28.703
127.903 127.905 127.911 127.912 127.934 127.952 151.652 151.676
*******1901.839
 --------------------------------------------------------------

          Ground-State Mulliken Net Atomic Charges

     Atom                 Charge (a.u.)
  ----------------------------------------
      1 C                    -0.354978
      2 C                    -0.205383
      3 C                    -0.205386
      4 H                     0.188109
      5 I                     0.038341
      6 I                     0.038341
      7 H                     0.188107
      8 H                     0.156425
      9 H                     0.156425
  ----------------------------------------
  Sum of atomic charges =    -0.000000

 -----------------------------------------------------------------
                    Cartesian Multipole Moments
 -----------------------------------------------------------------
    Charge (ESU x 10^10)
                -0.0000
    Dipole Moment (Debye)
         X      -0.0000      Y       1.2769      Z       0.0000
       Tot       1.2769
    Quadrupole Moments (Debye-Ang)
        XX     -79.0352     XY      -0.0001     YY     -74.8968
        XZ       1.6065     YZ       0.0001     ZZ     -74.6587
    Octopole Moments (Debye-Ang^2)
       XXX       0.0064    XXY     -10.7054    XYY       0.0007
       YYY       6.7956    XXZ      -0.0007    XYZ       0.4011
       YYZ      -0.0003    XZZ       0.0015    YZZ       0.8212
       ZZZ      -0.0009
    Hexadecapole Moments (Debye-Ang^3)
      XXXX   -2197.6799   XXXY      -0.0281   XXYY    -433.0860
      XYYY      -0.0331   YYYY    -273.9715   XXXZ      56.6168
      XXYZ       0.0007   XYYZ      15.5637   YYYZ       0.0007
      XXZZ    -420.5808   XYZZ      -0.0111   YYZZ     -71.1786
      XZZZ      29.7147   YZZZ       0.0002   ZZZZ    -138.6397
 -----------------------------------------------------------------
 Calculating analytic gradient of the SCF energy
 Gradient of SCF Energy
            1           2           3           4           5           6
    1   0.0000004  -0.0002063   0.0002064  -0.0005251  -0.0000335   0.0000332
    2   0.0002672  -0.0001290  -0.0001293  -0.0000149  -0.0000257  -0.0000260
    3  -0.0000003  -0.0000848   0.0000848  -0.0000184  -0.0007752   0.0007752
            7           8           9
    1   0.0005249   0.0001792  -0.0001793
    2  -0.0000149   0.0000363   0.0000363
    3   0.0000184  -0.0001909   0.0001911
 Max gradient component =       7.752E-04
 RMS gradient           =       2.790E-04
 Gradient time:  CPU 10.38 s  wall 2.66 s
 Geometry Optimization Parameters
   NAtoms,    NIC,     NZ,  NCons,   NDum,   NFix, NCnnct, MaxDiis
        9      69       9       0       0       0       0       0

 Cartesian Hessian Update
 Hessian Updated using BFGS Update


** GEOMETRY OPTIMIZATION IN DELOCALIZED INTERNAL COORDINATES **
   Searching for a Minimum

   Optimization Cycle:   7

                       Coordinates (Angstroms)
     ATOM                X               Y               Z
      1  C        -0.0000733723    1.7404579536    0.0000171303
      2  C        -0.5379779390    0.4298700033    0.5125425570
      3  C         0.5379025701    0.4299010565   -0.5125105996
      4  H        -0.2950712583    0.1510024284    1.5274891291
      5  I        -2.5226620667   -0.2946466192    0.0472836724
      6  I         2.5226385821   -0.2944848390   -0.0472821459
      7  H         0.2950030703    0.1510223462   -1.5274559075
      8  H        -0.5874621686    2.3244209281   -0.6990841194
      9  H         0.5872822073    2.3244464883    0.6991252439
   Point Group: c1    Number of degrees of freedom:    21


   Energy is -13955.760920731

 Hessian Updated using BFGS Update

 21 Hessian modes will be used to form the next step
  Hessian Eigenvalues:
     0.011346    0.017486    0.020947    0.022466    0.026347    0.032042
     0.043974    0.068906    0.080386    0.091073    0.091755    0.107320
     0.108095    0.127284    0.255266    0.257002    0.307749    0.348113
     0.348126    0.348126    0.372517

 Minimum Search - Taking Simple RFO Step
 Searching for Lamda that Minimizes Along All modes
 Value Taken    Lamda =   0.00000000
 Step Taken.  Stepsize is  0.003331

                             Maximum     Tolerance    Cnvgd?
         Gradient           0.000221      0.000300     YES
         Displacement       0.002255      0.001200      NO
         Energy change     -0.000005      0.000001      NO


 New Cartesian Coordinates Obtained by Inverse Iteration

 Displacement from previous Coordinates is:  0.002886
 ----------------------------------------------------------------
             Standard Nuclear Orientation (Angstroms)
    I     Atom           X                Y                Z
 ----------------------------------------------------------------
    1      C      -0.0000740562     1.7401759653     0.0000176341
    2      C      -0.5380070639     0.4298873609     0.5124398883
    3      C       0.5379309185     0.4299188016    -0.5124074406
    4      H      -0.2945003463     0.1509085361     1.5271460075
    5      I      -2.5226714694    -0.2940815855     0.0471709083
    6      I       2.5226484302    -0.2939192721    -0.0471697510
    7      H       0.2944317887     0.1509288092    -1.5271123916
    8      H      -0.5870974219     2.3240729932    -0.6993604121
    9      H       0.5869188451     2.3240981374     0.6994005173
 ----------------------------------------------------------------
 Molecular Point Group                 C1    NOp =  1
 Largest Abelian Subgroup              C1    NOp =  1
 Nuclear Repulsion Energy =   790.1616663330 hartrees
 There are       64 alpha and       64 beta electrons
 Applying Cartesian multipole field
    Component          Value
    ---------          -----
     (2,0,0)        1.00000E-11
     (0,2,0)        2.00000E-11
     (0,0,2)       -3.00000E-11
 Nucleus-field energy     =     0.0000000262 hartrees
 Requested basis set is 6-311++G(d,p)
 There are 86 shells and 218 basis functions
 A cutoff of  1.0D-11 yielded   3071 shell pairs
 There are     20337 function pairs (     22801 Cartesian)
 Smallest overlap matrix eigenvalue = 6.08E-05
 Guess MOs from SCF MO coefficient file

 -----------------------------------------------------------------------
  General SCF calculation program by
  Eric Jon Sundstrom, Paul Horn, Yuezhi Mao, Dmitri Zuev, Alec White,
  David Stuck, Shaama M.S., Shane Yost, Joonho Lee, David Small,
  Daniel Levine, Susi Lehtola, Hugh Burton, Evgeny Epifanovsky
 -----------------------------------------------------------------------
 Exchange:     0.2000 Hartree-Fock + 0.0800 Slater + 0.7200 B88
 Correlation:  0.1900 VWN1RPA + 0.8100 LYP
 Using SG-1 standard quadrature grid
 using 4 threads for integral computing
 -------------------------------------------------------
 OpenMP Integral computing Module                
 Release: version 2.0, May 2017, Q-Chem Inc. Pleasanton 
 -------------------------------------------------------
 -------------------------------------------------------
 OpenMP BLAS3 based DFT computing Module                
 Release: version 1.0, May 2013, Q-Chem Inc. Pittsburgh 
 -------------------------------------------------------
 A restricted SCF calculation will be
 performed using DIIS
 SCF converges when DIIS error is below 1.0e-08
 ---------------------------------------
  Cycle       Energy         DIIS error
 ---------------------------------------
    1  -13955.7609208652      4.83e-06  
    2  -13955.7609209803      2.20e-06  
    3  -13955.7609209619      2.74e-06  
    4  -13955.7609210117      3.11e-07  
    5  -13955.7609210124      6.87e-08  
    6  -13955.7609210124      3.25e-08  
    7  -13955.7609210123      5.67e-09  Convergence criterion met
 ---------------------------------------
 SCF time:   CPU 24.20s  wall 7.00s 
 SCF   energy in the final basis set =   -13955.7609210123
 Total energy in the final basis set =   -13955.7609210123

 --------------------------------------------------------------

                    Orbital Energies (a.u.)
 --------------------------------------------------------------

 Alpha MOs
 -- Occupied --
***************-176.303-176.303-165.707-165.707-165.705-165.705
*******-165.705 -35.800 -35.800 -31.293 -31.293 -31.287 -31.287
-31.287 -31.287 -22.943 -22.943 -22.942 -22.942 -22.942 -22.942
-22.938 -22.938 -22.938 -22.938 -10.249 -10.249 -10.214  -6.349
 -6.349  -4.761  -4.761  -4.747  -4.747  -4.747  -4.747  -2.027
 -2.027  -2.022  -2.022  -2.022  -2.022  -2.010  -2.010  -2.010
 -2.010  -0.908  -0.691  -0.674  -0.610  -0.597  -0.500  -0.488
 -0.392  -0.377  -0.352  -0.347  -0.278  -0.275  -0.264  -0.260
 -- Virtual --
 -0.072  -0.046   0.001   0.007   0.020   0.028   0.051   0.062
  0.067   0.074   0.088   0.099   0.107   0.112   0.125   0.131
  0.137   0.144   0.162   0.181   0.182   0.199   0.205   0.228
  0.230   0.236   0.246   0.251   0.258   0.282   0.283   0.380
  0.397   0.405   0.424   0.429   0.430   0.436   0.444   0.470
  0.479   0.492   0.536   0.558   0.585   0.601   0.613   0.616
  0.618   0.643   0.650   0.671   0.678   0.691   0.744   0.747
  0.766   0.934   0.982   1.185   1.223   1.261   1.294   1.299
  1.344   1.357   1.362   1.375   1.435   1.438   1.515   1.524
  1.576   1.604   1.665   1.667   1.733   1.751   1.790   1.801
  1.901   1.943   2.015   2.059   2.147   2.195   2.214   2.227
  2.424   2.493   2.557   2.594   2.656   2.694   2.769   2.797
  2.838   2.845   3.028   3.056   3.415   3.459   3.705   3.975
  3.976   3.995   3.999   4.054   4.070   4.096   4.097   4.166
  4.247   4.260   4.306   4.411   4.440   6.026   6.028   6.038
  6.039   6.073   6.110  23.716  23.811  23.864  27.852  27.880
 28.362  28.365  28.372  28.374  28.384  28.397  28.544  28.544
 28.552  28.553  28.577  28.586  28.601  28.609  28.687  28.703
127.903 127.905 127.911 127.912 127.934 127.952 151.652 151.676
*******1901.839
 --------------------------------------------------------------

          Ground-State Mulliken Net Atomic Charges

     Atom                 Charge (a.u.)
  ----------------------------------------
      1 C                    -0.354951
      2 C                    -0.205423
      3 C                    -0.205425
      4 H                     0.188052
      5 I                     0.038414
      6 I                     0.038414
      7 H                     0.188050
      8 H                     0.156434
      9 H                     0.156435
  ----------------------------------------
  Sum of atomic charges =    -0.000000

 -----------------------------------------------------------------
                    Cartesian Multipole Moments
 -----------------------------------------------------------------
    Charge (ESU x 10^10)
                -0.0000
    Dipole Moment (Debye)
         X      -0.0000      Y       1.2762      Z       0.0000
       Tot       1.2762
    Quadrupole Moments (Debye-Ang)
        XX     -79.0313     XY      -0.0001     YY     -74.8982
        XZ       1.6081     YZ       0.0001     ZZ     -74.6591
    Octopole Moments (Debye-Ang^2)
       XXX       0.0063    XXY     -10.7288    XYY       0.0007
       YYY       6.7001    XXZ      -0.0007    XYZ       0.4013
       YYZ      -0.0003    XZZ       0.0015    YZZ       0.7918
       ZZZ      -0.0009
    Hexadecapole Moments (Debye-Ang^3)
      XXXX   -2197.5964   XXXY      -0.0282   XXYY    -433.0920
      XYYY      -0.0331   YYYY    -273.8266   XXXZ      56.5742
      XXYZ       0.0008   XYYZ      15.5393   YYYZ       0.0007
      XXZZ    -420.5724   XYZZ      -0.0112   YYZZ     -71.1420
      XZZZ      29.6665   YZZZ       0.0001   ZZZZ    -138.6343
 -----------------------------------------------------------------
 Calculating analytic gradient of the SCF energy
 Gradient of SCF Energy
            1           2           3           4           5           6
    1   0.0000002  -0.0001794   0.0001794  -0.0004669  -0.0000163   0.0000161
    2   0.0000847  -0.0000304  -0.0000305  -0.0000100  -0.0000019  -0.0000023
    3  -0.0000001  -0.0001626   0.0001626  -0.0000844  -0.0007820   0.0007820
            7           8           9
    1   0.0004668   0.0002139  -0.0002138
    2  -0.0000100   0.0000003   0.0000002
    3   0.0000844  -0.0001920   0.0001920
 Max gradient component =       7.820E-04
 RMS gradient           =       2.698E-04
 Gradient time:  CPU 10.34 s  wall 2.65 s
 Geometry Optimization Parameters
   NAtoms,    NIC,     NZ,  NCons,   NDum,   NFix, NCnnct, MaxDiis
        9      69       9       0       0       0       0       0

 Cartesian Hessian Update
 Hessian Updated using BFGS Update


** GEOMETRY OPTIMIZATION IN DELOCALIZED INTERNAL COORDINATES **
   Searching for a Minimum

   Optimization Cycle:   8

                       Coordinates (Angstroms)
     ATOM                X               Y               Z
      1  C        -0.0000740562    1.7401759653    0.0000176341
      2  C        -0.5380070639    0.4298873609    0.5124398883
      3  C         0.5379309185    0.4299188016   -0.5124074406
      4  H        -0.2945003463    0.1509085361    1.5271460075
      5  I        -2.5226714694   -0.2940815855    0.0471709083
      6  I         2.5226484302   -0.2939192721   -0.0471697510
      7  H         0.2944317887    0.1509288092   -1.5271123916
      8  H        -0.5870974219    2.3240729932   -0.6993604121
      9  H         0.5869188451    2.3240981374    0.6994005173
   Point Group: c1    Number of degrees of freedom:    21


   Energy is -13955.760921012

 Hessian Updated using BFGS Update

 21 Hessian modes will be used to form the next step
  Hessian Eigenvalues:
     0.011456    0.019076    0.020947    0.022466    0.026533    0.032042
     0.044341    0.068872    0.080386    0.091288    0.091755    0.107330
     0.108095    0.127284    0.245777    0.257001    0.275720    0.348090
     0.348126    0.348126    0.358841

 Minimum Search - Taking Simple RFO Step
 Searching for Lamda that Minimizes Along All modes
 Value Taken    Lamda =   0.00000000
 Step Taken.  Stepsize is  0.000595

                             Maximum     Tolerance    Cnvgd?
         Gradient           0.000033      0.000300     YES
         Displacement       0.000345      0.001200     YES
         Energy change     -0.000000      0.000001     YES


                       Distance Matrix (Angstroms)
             C (  1)   C (  2)   C (  3)   H (  4)   I (  5)   I (  6)
   C (  2)  1.506255
   C (  3)  1.506255  1.485919
   H (  4)  2.223641  1.080164  2.220488
   I (  5)  3.240976  2.163215  3.194463  2.711658
   I (  6)  3.240972  3.194475  2.163213  3.257709  5.046202
   H (  7)  2.223638  2.220483  1.080164  3.110520  3.257679  2.711654
   H (  8)  1.083818  2.249180  2.210986  3.124994  3.340433  4.117008
   H (  9)  1.083818  2.210983  2.249176  2.486929  4.117016  3.340424
             H (  7)   H (  8)
   H (  8)  2.486930
   H (  9)  3.124992  1.826156

 Final energy is   -13955.760921012263     


 ******************************
 **  OPTIMIZATION CONVERGED  **
 ******************************

                       Coordinates (Angstroms)
     ATOM                X               Y               Z
      1  C        -0.0000740562    1.7401759653    0.0000176341
      2  C        -0.5380070639    0.4298873609    0.5124398883
      3  C         0.5379309185    0.4299188016   -0.5124074406
      4  H        -0.2945003463    0.1509085361    1.5271460075
      5  I        -2.5226714694   -0.2940815855    0.0471709083
      6  I         2.5226484302   -0.2939192721   -0.0471697510
      7  H         0.2944317887    0.1509288092   -1.5271123916
      8  H        -0.5870974219    2.3240729932   -0.6993604121
      9  H         0.5869188451    2.3240981374    0.6994005173

Z-matrix Print:
$molecule
0 1
I 
C  1 2.163215
H  2 1.080164 1 108.810466
C  2 1.485919 1 121.063451 3 143.411082 0
H  4 1.080164 2 118.991117 1 5.821925 0
C  4 1.506255 2 60.445640 1 112.996262 0
H  6 1.083818 4 116.267962 2 -110.343435 0
H  6 1.083818 4 119.652538 2 104.645815 0
I  4 2.163213 2 121.064389 1 -134.007944 0
$end


 --------------------------------------------------------------

                    Orbital Energies (a.u.)
 --------------------------------------------------------------

 Alpha MOs
 -- Occupied --
***************-176.303-176.303-165.707-165.707-165.705-165.705
*******-165.705 -35.800 -35.800 -31.293 -31.293 -31.287 -31.287
-31.287 -31.287 -22.943 -22.943 -22.942 -22.942 -22.942 -22.942
-22.938 -22.938 -22.938 -22.938 -10.249 -10.249 -10.214  -6.349
 -6.349  -4.761  -4.761  -4.747  -4.747  -4.747  -4.747  -2.027
 -2.027  -2.022  -2.022  -2.022  -2.022  -2.010  -2.010  -2.010
 -2.010  -0.908  -0.691  -0.674  -0.610  -0.597  -0.500  -0.488
 -0.392  -0.377  -0.352  -0.347  -0.278  -0.275  -0.264  -0.260
 -- Virtual --
 -0.072  -0.046   0.001   0.007   0.020   0.028   0.051   0.062
  0.067   0.074   0.088   0.099   0.107   0.112   0.125   0.131
  0.137   0.144   0.162   0.181   0.182   0.199   0.205   0.228
  0.230   0.236   0.246   0.251   0.258   0.282   0.283   0.380
  0.397   0.405   0.424   0.429   0.430   0.436   0.444   0.470
  0.479   0.492   0.536   0.558   0.585   0.601   0.613   0.616
  0.618   0.643   0.650   0.671   0.678   0.691   0.744   0.747
  0.766   0.934   0.982   1.185   1.223   1.261   1.294   1.299
  1.344   1.357   1.362   1.375   1.435   1.438   1.515   1.524
  1.576   1.604   1.665   1.667   1.733   1.751   1.790   1.801
  1.901   1.943   2.015   2.059   2.147   2.195   2.214   2.227
  2.424   2.493   2.557   2.594   2.656   2.694   2.769   2.797
  2.838   2.845   3.028   3.056   3.415   3.459   3.705   3.975
  3.976   3.995   3.999   4.054   4.070   4.096   4.097   4.166
  4.247   4.260   4.306   4.411   4.440   6.026   6.028   6.038
  6.039   6.073   6.110  23.716  23.811  23.864  27.852  27.880
 28.362  28.365  28.372  28.374  28.384  28.397  28.544  28.544
 28.552  28.553  28.577  28.586  28.601  28.609  28.687  28.703
127.903 127.905 127.911 127.912 127.934 127.952 151.652 151.676
*******1901.839
 --------------------------------------------------------------

          Ground-State Mulliken Net Atomic Charges

     Atom                 Charge (a.u.)
  ----------------------------------------
      1 C                    -0.354951
      2 C                    -0.205423
      3 C                    -0.205425
      4 H                     0.188052
      5 I                     0.038414
      6 I                     0.038414
      7 H                     0.188050
      8 H                     0.156434
      9 H                     0.156435
  ----------------------------------------
  Sum of atomic charges =    -0.000000

 -----------------------------------------------------------------
                    Cartesian Multipole Moments
 -----------------------------------------------------------------
    Charge (ESU x 10^10)
                -0.0000
    Dipole Moment (Debye)
         X      -0.0000      Y       1.2762      Z       0.0000
       Tot       1.2762
    Quadrupole Moments (Debye-Ang)
        XX     -79.0313     XY      -0.0001     YY     -74.8982
        XZ       1.6081     YZ       0.0001     ZZ     -74.6591
    Octopole Moments (Debye-Ang^2)
       XXX       0.0063    XXY     -10.7288    XYY       0.0007
       YYY       6.7001    XXZ      -0.0007    XYZ       0.4013
       YYZ      -0.0003    XZZ       0.0015    YZZ       0.7918
       ZZZ      -0.0009
    Hexadecapole Moments (Debye-Ang^3)
      XXXX   -2197.5964   XXXY      -0.0282   XXYY    -433.0920
      XYYY      -0.0331   YYYY    -273.8266   XXXZ      56.5742
      XXYZ       0.0008   XYYZ      15.5393   YYYZ       0.0007
      XXZZ    -420.5724   XYZZ      -0.0112   YYZZ     -71.1420
      XZZZ      29.6665   YZZZ       0.0001   ZZZZ    -138.6343
 -----------------------------------------------------------------
Archival summary:
1\1\garfield\OPT\ProcedureUnspecified\BasisUnspecified\234\taweetha\WedOct1008:21:372018WedOct1008:21:372018\0\\#,OPT,ProcedureUnspecified,BasisUnspecified,\\0,1\I\C,1,2.16321\H,2,1.08016,1,108.81\C,2,1.48592,1,121.063,3,143.411,0\H,4,1.08016,2,118.991,1,5.82193,0\C,4,1.50625,2,60.4456,1,112.996,0\H,6,1.08382,4,116.268,2,-110.343,0\H,6,1.08382,4,119.653,2,104.646,0\I,4,2.16321,2,121.064,1,-134.008,0\\\@

 Total job time:  87.83s(wall), 336.17s(cpu) 
 Wed Oct 10 08:21:37 2018

        *************************************************************
        *                                                           *
        *  Thank you very much for using Q-Chem.  Have a nice day.  *
        *                                                           *
        *************************************************************


 
User input: 2 of 2 
 
Q-Chem Developer Version!
                  Welcome to Q-Chem
     A Quantum Leap Into The Future Of Chemistry


 Q-Chem 5.1, Q-Chem, Inc., Pleasanton, CA (2018)

 Yihan Shao,  Zhengting Gan,  E. Epifanovsky,  A. T. B. Gilbert,  M. Wormit,  
 J. Kussmann,  A. W. Lange,  A. Behn,  Jia Deng,  Xintian Feng,  D. Ghosh,  
 M. Goldey,  P. R. Horn,  L. D. Jacobson,  I. Kaliman,  T. Kus,  A. Landau,  
 Jie Liu,  E. I. Proynov,  R. M. Richard,  R. P. Steele,  E. J. Sundstrom,  
 H. L. Woodcock III,  P. M. Zimmerman,  D. Zuev,  B. Albrecht,  E. Alguire,  
 S. A. Baeppler,  D. Barton,  Z. Benda,  Y. A. Bernard,  E. J. Berquist,  
 K. B. Bravaya,  H. Burton,  D. Casanova,  Chun-Min Chang,  Yunqing Chen,  
 A. Chien,  K. D. Closser,  M. P. Coons,  S. Coriani,  S. Dasgupta,  
 A. L. Dempwolff,  M. Diedenhofen,  Hainam Do,  R. G. Edgar,  Po-Tung Fang,  
 S. Faraji,  S. Fatehi,  Qingguo Feng,  K. D. Fenk,  J. Fosso-Tande,  
 Qinghui Ge,  A. Ghysels,  G. Gidofalvi,  J. Gomes,  J. Gonthier,  A. Gunina,  
 D. Hait,  M. W. D. Hanson-Heine,  P. H. P. Harbach,  A. W. Hauser,  
 J. E. Herr,  E. G. Hohenstein,  Z. C. Holden,  Kerwin Hui,  B. C. Huynh,  
 T.-C. Jagau,  Hyunjun Ji,  B. Kaduk,  K. Khistyaev,  Jaehoon Kim,  
 P. Klunzinger,  K. Koh,  D. Kosenkov,  L. Koulias,  T. Kowalczyk,  
 C. M. Krauter,  A. Kunitsa,  Ka Un Lao,  A. Laurent,  K. V. Lawler,  
 Joonho Lee,  D. Lefrancois,  S. Lehtola,  D. S. Levine,  Yi-Pei Li,  
 You-Sheng Lin,  Fenglai Liu,  E. Livshits,  A. Luenser,  P. Manohar,  
 E. Mansoor,  S. F. Manzer,  Shan-Ping Mao,  Yuezhi Mao,  N. Mardirossian,  
 A. V. Marenich,  T. Markovich,  L. A. Martinez-Martinez,  S. A. Maurer,  
 N. J. Mayhall,  S. C. McKenzie,  J.-M. Mewes,  A. F. Morrison,  
 J. W. Mullinax,  K. Nanda,  T. S. Nguyen-Beck,  R. Olivares-Amaya,  
 J. A. Parkhill,  T. M. Perrine,  F. Plasser,  P. Pokhilko,  S. Prager,  
 A. Prociuk,  E. Ramos,  D. R. Rehn,  F. Rob,  M. Schneider,  N. Sergueev,  
 S. M. Sharada,  S. Sharma,  D. W. Small,  T. Stauch,  T. Stein,  
 Yu-Chuan Su,  A. J. W. Thom,  A. Tkatchenko,  T. Tsuchimochi,  N. M. Tubman,  
 L. Vogt,  M. L. Vidal,  O. Vydrov,  M. A. Watson,  J. Wenzel,  
 M. de Wergifosse,  T. A. Wesolowski,  A. White,  J. Witte,  A. Yamada,  
 Jun Yang,  K. Yao,  S. Yeganeh,  S. R. Yost,  Zhi-Qiang You,  A. Zech,  
 Igor Ying Zhang,  Xing Zhang,  Yan Zhao,  Ying Zhu,  B. R. Brooks,  
 G. K. L. Chan,  C. J. Cramer,  M. S. Gordon,  W. J. Hehre,  A. Klamt,  
 M. W. Schmidt,  C. D. Sherrill,  D. G. Truhlar,  A. Aspuru-Guzik,  R. Baer,  
 A. T. Bell,  N. A. Besley,  Jeng-Da Chai,  A. E. DePrince, III,  
 R. A. DiStasio Jr.,  A. Dreuw,  B. D. Dunietz,  T. R. Furlani,  
 Chao-Ping Hsu,  Yousung Jung,  Jing Kong,  D. S. Lambrecht,  WanZhen Liang,  
 C. Ochsenfeld,  V. A. Rassolov,  L. V. Slipchenko,  J. E. Subotnik,  
 T. Van Voorhis,  J. M. Herbert,  A. I. Krylov,  P. M. W. Gill,  M. Head-Gordon

 Contributors to earlier versions of Q-Chem not listed above: 
 R. D. Adamson,  B. Austin,  J. Baker,  G. J. O. Beran,  K. Brandhorst,  
 S. T. Brown,  E. F. C. Byrd,  A. K. Chakraborty,  C.-L. Cheng,  
 Siu Hung Chien,  D. M. Chipman,  D. L. Crittenden,  H. Dachsel,  
 R. J. Doerksen,  A. D. Dutoi,  L. Fusti-Molnar,  W. A. Goddard III,  
 A. Golubeva-Zadorozhnaya,  S. R. Gwaltney,  G. Hawkins,  A. Heyden,  
 S. Hirata,  G. Kedziora,  F. J. Keil,  C. Kelley,  Jihan Kim,  R. A. King,  
 R. Z. Khaliullin,  P. P. Korambath,  W. Kurlancheek,  A. M. Lee,  M. S. Lee,  
 S. V. Levchenko,  Ching Yeh Lin,  D. Liotard,  R. C. Lochan,  I. Lotan,  
 P. E. Maslen,  N. Nair,  D. P. O'Neill,  D. Neuhauser,  E. Neuscamman,  
 C. M. Oana,  R. Olson,  B. Peters,  R. Peverati,  P. A. Pieniazek,  
 Y. M. Rhee,  J. Ritchie,  M. A. Rohrdanz,  E. Rosta,  N. J. Russ,  
 H. F. Schaefer III,  N. E. Schultz,  N. Shenvi,  A. C. Simmonett,  A. Sodt,  
 D. Stuck,  K. S. Thanthiriwatte,  V. Vanovschi,  Tao Wang,  A. Warshel,  
 C. F. Williams,  Q. Wu,  X. Xu,  W. Zhang

 Please cite Q-Chem as follows:
 Y. Shao et al., Mol. Phys. 113, 184-215 (2015)
 DOI: 10.1080/00268976.2014.952696

 Q-Chem 5.1.1 for Intel X86 EM64T Linux

 Parts of Q-Chem use Armadillo 8.300.2 (Tropical Shenanigans).
 http://arma.sourceforge.net/

 Q-Chem begins on Wed Oct 10 08:21:37 2018  

Host: 
0

     Scratch files written to /scratch/taweetham/qchem28342//
The previous job contains 0 fragments, simply inherited here
Input Ideriv = 2
Curr. Ideriv = -1
Max.  Ideriv = 2

Checking the input file for inconsistencies... 	...done.

--------------------------------------------------------------
User input:
--------------------------------------------------------------

$molecule
read
$end

$rem
   job_type 	frequency
   basis 	6-311++g**
   method	b3lyp	
$end


--------------------------------------------------------------
 ----------------------------------------------------------------
             Standard Nuclear Orientation (Angstroms)
    I     Atom           X                Y                Z
 ----------------------------------------------------------------
    1      C       0.0000028008    -1.8230989678     0.0000083462
    2      C      -0.5500478369    -0.5128338851    -0.4994457789
    3      C       0.5500411198    -0.5128182817     0.4994330314
    4      H      -0.3308348297    -0.2338598962    -1.5196773141
    5      I      -2.5230669364     0.2110775404     0.0130451410
    6      I       2.5230674647     0.2110773142    -0.0130447483
    7      H       0.3308177141    -0.2338234534     1.5196567147
    8      H      -0.5701443340    -2.4070060320     0.7132029953
    9      H       0.5701569465    -2.4070111040    -0.7131768008
 ----------------------------------------------------------------
 Molecular Point Group                 C1    NOp =  1
 Largest Abelian Subgroup              C1    NOp =  1
 Nuclear Repulsion Energy =   790.1616663330 hartrees
 There are       64 alpha and       64 beta electrons
 Requested basis set is 6-311++G(d,p)
 There are 86 shells and 218 basis functions

 Total QAlloc Memory Limit   2000 MB
 Mega-Array Size       188 MB
 MEM_STATIC part       192 MB

                       Distance Matrix (Angstroms)
             C (  1)   C (  2)   C (  3)   H (  4)   I (  5)   I (  6)
   C (  2)  1.506255
   C (  3)  1.506255  1.485919
   H (  4)  2.223641  1.080164  2.220488
   I (  5)  3.240976  2.163215  3.194463  2.711658
   I (  6)  3.240972  3.194475  2.163213  3.257709  5.046202
   H (  7)  2.223638  2.220483  1.080164  3.110520  3.257679  2.711654
   H (  8)  1.083818  2.249180  2.210986  3.124994  3.340433  4.117008
   H (  9)  1.083818  2.210983  2.249176  2.486929  4.117016  3.340424
             H (  7)   H (  8)
   H (  8)  2.486930
   H (  9)  3.124992  1.826156

 A cutoff of  1.0D-11 yielded   3071 shell pairs
 There are     20337 function pairs (     22801 Cartesian)

 -------------------------------------------------------
 OpenMP Integral Computing Module                       
 Release: version 1.0, May 2013, Q-Chem Inc. Pittsburgh 
 -------------------------------------------------------
 Integral Job Info:
 Integral job number is                      11
 Integral operator is                         1
 short-range coefficients                     0
 long-range coefficients              100000000
 Omega coefficients                           0
 if combine SR and LR in K                    0
 Integral screening is                        0
 Integral computing path is                   2
 max size of driver memory is            800000
 size of driver memory is                593474
 size of scratch memory is             11861008
 max col of scratch BK array               1296
 max len of scratch array in speh3          155
 max len of scratch index in speh4           18
 max int batch size is                      520
 min int batch size is                       52
 fixed nKL is                                52
 max L of basis functions is                  2
 order of int derivative is                   0
 number of shells is                         86
 number of basis is                         231
 number of cartesian basis is               231
 number of contracted shell pairs          3071
 number of primitive shell pairs           6004
 maxK2 (contraction) of shell pair           36
 max number of K2 of shell pair               1
 max number of CS2 of shell pair            490
 max number of PS2 of shell pair            490
 mem total for path MDJ                  541756
 -------------------------------------------------------
 Smallest overlap matrix eigenvalue = 6.08E-05
 Guess from superposition of atomic densities
 Warning:  Energy on first SCF cycle will be non-variational
 SAD guess density has 128.000000 electrons

 -----------------------------------------------------------------------
  General SCF calculation program by
  Eric Jon Sundstrom, Paul Horn, Yuezhi Mao, Dmitri Zuev, Alec White,
  David Stuck, Shaama M.S., Shane Yost, Joonho Lee, David Small,
  Daniel Levine, Susi Lehtola, Hugh Burton, Evgeny Epifanovsky
 -----------------------------------------------------------------------
 Exchange:     0.2000 Hartree-Fock + 0.0800 Slater + 0.7200 B88
 Correlation:  0.1900 VWN1RPA + 0.8100 LYP
 Using SG-1 standard quadrature grid
 using 4 threads for integral computing
 -------------------------------------------------------
 OpenMP Integral computing Module                
 Release: version 2.0, May 2017, Q-Chem Inc. Pleasanton 
 -------------------------------------------------------
 -------------------------------------------------------
 OpenMP BLAS3 based DFT computing Module                
 Release: version 1.0, May 2013, Q-Chem Inc. Pittsburgh 
 -------------------------------------------------------
 A restricted SCF calculation will be
 performed using DIIS
 SCF converges when DIIS error is below 1.0e-08
 ---------------------------------------
  Cycle       Energy         DIIS error
 ---------------------------------------
    1  -13956.4527936997      3.66e-02  
    2  -13955.6994821737      3.26e-03  
    3  -13955.6104409228      4.85e-03  
    4  -13955.7564387995      7.64e-04  
    5  -13955.7601461440      2.91e-04  
    6  -13955.7606136672      6.46e-05  
    7  -13955.7606416757      1.28e-05  
    8  -13955.7606423579      2.02e-06  
    9  -13955.7606423662      3.53e-07  
   10  -13955.7606423668      1.25e-07  
   11  -13955.7606423669      1.37e-08  
   12  -13955.7606423671      4.47e-09  Convergence criterion met
 ---------------------------------------
 SCF time:   CPU 40.09s  wall 11.00s 
 SCF   energy in the final basis set =   -13955.7606423671
 Total energy in the final basis set =   -13955.7606423671

 --------------------------------------------------------------

                    Orbital Energies (a.u.)
 --------------------------------------------------------------

 Alpha MOs
 -- Occupied --
***************-176.303-176.303-165.707-165.707-165.705-165.705
*******-165.705 -35.800 -35.800 -31.293 -31.293 -31.287 -31.287
-31.287 -31.287 -22.943 -22.943 -22.942 -22.942 -22.942 -22.942
-22.938 -22.938 -22.938 -22.938 -10.249 -10.249 -10.214  -6.349
 -6.349  -4.761  -4.761  -4.747  -4.747  -4.747  -4.747  -2.027
 -2.027  -2.022  -2.022  -2.022  -2.022  -2.010  -2.010  -2.010
 -2.010  -0.908  -0.691  -0.674  -0.610  -0.597  -0.500  -0.488
 -0.392  -0.377  -0.352  -0.347  -0.278  -0.275  -0.264  -0.260
 -- Virtual --
 -0.072  -0.046   0.001   0.007   0.020   0.028   0.051   0.062
  0.067   0.074   0.088   0.099   0.107   0.112   0.125   0.131
  0.137   0.144   0.162   0.181   0.182   0.199   0.205   0.228
  0.230   0.236   0.246   0.251   0.258   0.282   0.283   0.380
  0.397   0.405   0.424   0.429   0.430   0.436   0.444   0.470
  0.479   0.492   0.536   0.558   0.585   0.601   0.613   0.616
  0.618   0.643   0.650   0.671   0.678   0.691   0.744   0.747
  0.766   0.934   0.982   1.185   1.223   1.261   1.294   1.299
  1.344   1.357   1.362   1.375   1.435   1.438   1.515   1.524
  1.576   1.604   1.665   1.667   1.733   1.751   1.790   1.801
  1.901   1.943   2.015   2.059   2.147   2.195   2.214   2.227
  2.424   2.493   2.557   2.594   2.656   2.694   2.769   2.797
  2.838   2.845   3.028   3.056   3.415   3.459   3.705   3.975
  3.976   3.995   3.999   4.054   4.070   4.096   4.097   4.166
  4.247   4.260   4.306   4.411   4.440   6.026   6.028   6.038
  6.039   6.073   6.110  23.716  23.811  23.864  27.852  27.880
 28.362  28.365  28.372  28.374  28.384  28.397  28.544  28.544
 28.552  28.553  28.577  28.586  28.601  28.609  28.687  28.703
127.903 127.905 127.911 127.912 127.934 127.952 151.652 151.676
*******1901.839
 --------------------------------------------------------------

          Ground-State Mulliken Net Atomic Charges

     Atom                 Charge (a.u.)
  ----------------------------------------
      1 C                    -0.354682
      2 C                    -0.205515
      3 C                    -0.205519
      4 H                     0.188041
      5 I                     0.038416
      6 I                     0.038416
      7 H                     0.188039
      8 H                     0.156403
      9 H                     0.156403
  ----------------------------------------
  Sum of atomic charges =    -0.000000

 -----------------------------------------------------------------
                    Cartesian Multipole Moments
 -----------------------------------------------------------------
    Charge (ESU x 10^10)
                -0.0000
    Dipole Moment (Debye)
         X      -0.0000      Y      -1.2764      Z      -0.0000
       Tot       1.2764
    Quadrupole Moments (Debye-Ang)
        XX     -79.1054     XY      -0.0000     YY     -74.6865
        XZ      -1.5050     YZ       0.0000     ZZ     -74.5849
    Octopole Moments (Debye-Ang^2)
       XXX       0.0003    XXY      17.3010    XYY       0.0000
       YYY      11.9048    XXZ       0.0001    XYZ       0.2486
       YYZ       0.0001    XZZ      -0.0001    YZZ       5.3800
       ZZZ      -0.0001
    Hexadecapole Moments (Debye-Ang^3)
      XXXX   -2201.9309   XXXY      -0.0005   XXYY    -435.9528
      XYYY      -0.0003   YYYY    -274.6905   XXXZ     -34.1653
      XXYZ       0.0002   XYYZ      -6.9191   YYYZ      -0.0001
      XXZZ    -419.1857   XYZZ       0.0000   YYZZ     -70.9860
      XZZZ      -2.8981   YZZZ       0.0001   ZZZZ    -137.0815
 -----------------------------------------------------------------
 Calculating MO derivatives via CPSCF
 D1JvT checksum  = 732672 41652.0809298469
 D1KAT checksum  = 1735128 1842.5826641670
   1         3          27      0.120958    0.027109
   2         3          27      0.014814    0.003615
   3         3          27      0.001724    0.000653
   4        10          20      0.000147    0.000066
   5        28           2      0.000009    0.000007
   6        30           0      0.000000    0.000000    Roots Converged
 Time for AOints: 28.4 s (CPU) 7.2 s (wall)
 ------------------------------------------------------------------------------
                     AOints        : Timing summary (seconds)
 ------------------------------------------------------------------------------
     job step          cpu (% of tot)      sys (% of tot)     wall (% of tot)
 ------------------------------------------------------------------------------
  cpscf_lag         0.1292E+03 (32.5)   0.1000E-04 (16.7)   0.3300E+02 (31.8)
  iterzp            0.2396E+03 (60.3)   0.4900E-04 (81.7)   0.6324E+02 (60.9)
  make_fx           0.0000E+00 ( 0.0)   0.0000E+00 ( 0.0)   0.0000E+00 ( 0.0)
  AOints            0.2842E+02 ( 7.1)   0.1000E-05 ( 1.7)   0.7159E+01 ( 6.9)
 ------------------------------------------------------------------------------
   Grand Totals     0.3976E+03          0.6000E-04          0.1038E+03
 ------------------------------------------------------------------------------
 Calculating analytic Hessian of the SCF energy
 Polarizability Matrix (a.u.)
            1           2           3
    1-139.3479842   0.0000625   1.3603463
    2   0.0000625 -83.4369451  -0.0000124
    3   1.3603463  -0.0000124 -72.6586139

 Direct stationary perturbation theory relativistic correction:

 rels  =     193.923750917584
 relv  =    -643.341259508927
 rel2e =      83.976173959479
 E_rel =    -365.441334631864

 Hessian of the SCF Energy
            1           2           3           4           5           6
    1   0.3728709  -0.0000024  -0.2152963  -0.0518973   0.0431159   0.0016384
    2  -0.0000024   0.6050775  -0.0000029   0.0754524  -0.1692729   0.0745590
    3  -0.2152963  -0.0000029   0.4807652   0.0012988   0.0375983  -0.0694100
    4  -0.0518973   0.0754524   0.0012988   0.3004419  -0.0461200   0.0161509
    5   0.0431159  -0.1692729   0.0375983  -0.0461200   0.2726381  -0.1357429
    6   0.0016384   0.0745590  -0.0694100   0.0161509  -0.1357429   0.5686229
    7  -0.0518965  -0.0754515   0.0013006  -0.1445327   0.0144766  -0.0886170
    8  -0.0431150  -0.1692771  -0.0375959  -0.0144793  -0.0085514  -0.0157443
    9   0.0016402  -0.0745568  -0.0694076  -0.0886170   0.0157409  -0.1491931
   10  -0.0012784   0.0021763  -0.0016564  -0.0481752  -0.0197211   0.0688702
   11  -0.0072573  -0.0080192   0.0281879  -0.0147611  -0.0545330   0.0743282
   12  -0.0027966  -0.0017975   0.0014707   0.0563377   0.0780240  -0.3172364
   13  -0.0102717   0.0038365  -0.0027615  -0.0431687   0.0060849   0.0228235
   14   0.0163440  -0.0014400  -0.0065129   0.0066450  -0.0135373  -0.0043695
   15   0.0000254   0.0005809  -0.0009643   0.0172248  -0.0017733  -0.0220671
   16  -0.0102720  -0.0038366  -0.0027615  -0.0179006  -0.0117251   0.0047651
   17  -0.0163443  -0.0014400   0.0065127  -0.0012930  -0.0016491  -0.0051138
   18   0.0000257  -0.0005811  -0.0009645  -0.0055086  -0.0028639   0.0027863
   19  -0.0012783  -0.0021763  -0.0016561   0.0035597  -0.0034878  -0.0216081
   20   0.0072575  -0.0080199  -0.0281880  -0.0034005  -0.0002840   0.0140844
   21  -0.0027968   0.0017977   0.0014712   0.0044791  -0.0045856  -0.0142950
   22  -0.1229875  -0.0815952   0.1107664   0.0104273   0.0100026  -0.0167384
   23  -0.0770772  -0.1238035   0.1003839  -0.0091226  -0.0102001   0.0083412
   24   0.1087801   0.1006290  -0.1714821   0.0076039   0.0040669  -0.0114295
   25  -0.1229892   0.0815968   0.1107660  -0.0087545   0.0073738   0.0127153
   26   0.0770788  -0.1238050  -0.1003832   0.0070791  -0.0146103  -0.0103424
   27   0.1087799  -0.1006283  -0.1714786  -0.0089697   0.0095356   0.0122218
            7           8           9          10          11          12
    1  -0.0518965  -0.0431150   0.0016402  -0.0012784  -0.0072573  -0.0027966
    2  -0.0754515  -0.1692771  -0.0745568   0.0021763  -0.0080192  -0.0017975
    3   0.0013006  -0.0375959  -0.0694076  -0.0016564   0.0281879   0.0014707
    4  -0.1445327  -0.0144793  -0.0886170  -0.0481752  -0.0147611   0.0563377
    5   0.0144766  -0.0085514   0.0157409  -0.0197211  -0.0545330   0.0780240
    6  -0.0886170  -0.0157443  -0.1491931   0.0688702   0.0743282  -0.3172364
    7   0.3004421   0.0461197   0.0161466   0.0035598   0.0034007   0.0044790
    8   0.0461197   0.2726456   0.1357484   0.0034875  -0.0002843   0.0045852
    9   0.0161466   0.1357484   0.5686160  -0.0216080  -0.0140848  -0.0142945
   10   0.0035598   0.0034875  -0.0216080   0.0604699   0.0102907  -0.0572254
   11   0.0034007  -0.0002843  -0.0140848   0.0102907   0.0616646  -0.0813123
   12   0.0044790   0.0045852  -0.0142945  -0.0572254  -0.0813123   0.3281419
   13  -0.0179012   0.0117252   0.0047648  -0.0142229   0.0066353  -0.0000199
   14   0.0012929  -0.0016487   0.0051138   0.0012571  -0.0000061  -0.0002634
   15  -0.0055085   0.0028638   0.0027860   0.0147124  -0.0070080   0.0005271
   16  -0.0431683  -0.0060850   0.0228238   0.0012683   0.0020198   0.0010239
   17  -0.0066451  -0.0135371   0.0043701  -0.0001321   0.0007746  -0.0002360
   18   0.0172250   0.0017740  -0.0220678  -0.0002228   0.0005643   0.0010055
   19  -0.0481762   0.0197230   0.0688725  -0.0022922  -0.0024915  -0.0016838
   20   0.0147628  -0.0545361  -0.0743331   0.0024915   0.0009510   0.0018483
   21   0.0563399  -0.0780291  -0.3172317  -0.0016839  -0.0018483  -0.0007608
   22  -0.0087543  -0.0073733   0.0127153  -0.0004456   0.0042545   0.0001282
   23  -0.0070791  -0.0146104   0.0103430  -0.0007886  -0.0020621  -0.0011255
   24  -0.0089694  -0.0095351   0.0122219  -0.0005237   0.0029161   0.0007030
   25   0.0104272  -0.0100028  -0.0167382   0.0011163  -0.0020912  -0.0002430
   26   0.0091230  -0.0102004  -0.0083415   0.0009387   0.0015145   0.0002772
   27   0.0076038  -0.0040670  -0.0114293  -0.0006625  -0.0017430   0.0004434
           13          14          15          16          17          18
    1  -0.0102717   0.0163440   0.0000254  -0.0102720  -0.0163443   0.0000257
    2   0.0038365  -0.0014400   0.0005809  -0.0038366  -0.0014400  -0.0005811
    3  -0.0027615  -0.0065129  -0.0009643  -0.0027615   0.0065127  -0.0009645
    4  -0.0431687   0.0066450   0.0172248  -0.0179006  -0.0012930  -0.0055086
    5   0.0060849  -0.0135373  -0.0017733  -0.0117251  -0.0016491  -0.0028639
    6   0.0228235  -0.0043695  -0.0220671   0.0047651  -0.0051138   0.0027863
    7  -0.0179012   0.0012929  -0.0055085  -0.0431683  -0.0066451   0.0172250
    8   0.0117252  -0.0016487   0.0028638  -0.0060850  -0.0135371   0.0017740
    9   0.0047648   0.0051138   0.0027860   0.0228238   0.0043701  -0.0220678
   10  -0.0142229   0.0012571   0.0147124   0.0012683  -0.0001321  -0.0002228
   11   0.0066353  -0.0000061  -0.0070080   0.0020198   0.0007746   0.0005643
   12  -0.0000199  -0.0002634   0.0005271   0.0010239  -0.0002360   0.0010055
   13   0.0855070  -0.0257836  -0.0252300  -0.0018352   0.0005773  -0.0005111
   14  -0.0257836   0.0149013   0.0054699  -0.0005773   0.0000902  -0.0002889
   15  -0.0252300   0.0054699   0.0172018  -0.0005111   0.0002889   0.0002788
   16  -0.0018352  -0.0005773  -0.0005111   0.0855064   0.0257839  -0.0252306
   17   0.0005773   0.0000902   0.0002889   0.0257839   0.0149013  -0.0054706
   18  -0.0005111  -0.0002889   0.0002788  -0.0252306  -0.0054706   0.0172024
   19   0.0012682   0.0001321  -0.0002229  -0.0142232  -0.0012569   0.0147123
   20  -0.0020197   0.0007746  -0.0005642  -0.0066356  -0.0000059   0.0070080
   21   0.0010240   0.0002360   0.0010055  -0.0000199   0.0002634   0.0005271
   22   0.0019551  -0.0016506  -0.0004266  -0.0013305  -0.0023404  -0.0000634
   23   0.0001716   0.0011560   0.0003161   0.0012275  -0.0002901   0.0001741
   24   0.0013257  -0.0015987   0.0007905  -0.0014154  -0.0022134   0.0004417
   25  -0.0013305   0.0023404  -0.0000634   0.0019551   0.0016506  -0.0004266
   26  -0.0012275  -0.0002900  -0.0001741  -0.0001716   0.0011560  -0.0003161
   27  -0.0014154   0.0022135   0.0004417   0.0013257   0.0015987   0.0007905
           19          20          21          22          23          24
    1  -0.0012783   0.0072575  -0.0027968  -0.1229875  -0.0770772   0.1087801
    2  -0.0021763  -0.0080199   0.0017977  -0.0815952  -0.1238035   0.1006290
    3  -0.0016561  -0.0281880   0.0014712   0.1107664   0.1003839  -0.1714821
    4   0.0035597  -0.0034005   0.0044791   0.0104273  -0.0091226   0.0076039
    5  -0.0034878  -0.0002840  -0.0045856   0.0100026  -0.0102001   0.0040669
    6  -0.0216081   0.0140844  -0.0142950  -0.0167384   0.0083412  -0.0114295
    7  -0.0481762   0.0147628   0.0563399  -0.0087543  -0.0070791  -0.0089694
    8   0.0197230  -0.0545361  -0.0780291  -0.0073733  -0.0146104  -0.0095351
    9   0.0688725  -0.0743331  -0.3172317   0.0127153   0.0103430   0.0122219
   10  -0.0022922   0.0024915  -0.0016839  -0.0004456  -0.0007886  -0.0005237
   11  -0.0024915   0.0009510  -0.0018483   0.0042545  -0.0020621   0.0029161
   12  -0.0016838   0.0018483  -0.0007608   0.0001282  -0.0011255   0.0007030
   13   0.0012682  -0.0020197   0.0010240   0.0019551   0.0001716   0.0013257
   14   0.0001321   0.0007746   0.0002360  -0.0016506   0.0011560  -0.0015987
   15  -0.0002229  -0.0005642   0.0010055  -0.0004266   0.0003161   0.0007905
   16  -0.0142232  -0.0066356  -0.0000199  -0.0013305   0.0012275  -0.0014154
   17  -0.0012569  -0.0000059   0.0002634  -0.0023404  -0.0002901  -0.0022134
   18   0.0147123   0.0070080   0.0005271  -0.0000634   0.0001741   0.0004417
   19   0.0604715  -0.0102926  -0.0572276   0.0011162  -0.0009387  -0.0006625
   20  -0.0102926   0.0616679   0.0813176   0.0020912   0.0015146   0.0017430
   21  -0.0572276   0.0813176   0.3281372  -0.0002430  -0.0002773   0.0004433
   22   0.0011162   0.0020912  -0.0002430   0.1256318   0.0851091  -0.1139203
   23  -0.0009387   0.0015146  -0.0002773   0.0851091   0.1365648  -0.1070814
   24  -0.0006625   0.0017430   0.0004433  -0.1139203  -0.1070814   0.1780995
   25  -0.0004456  -0.0042545   0.0001283  -0.0056125   0.0084980   0.0077816
   26   0.0007886  -0.0020622   0.0011256  -0.0084981   0.0117307   0.0110738
   27  -0.0005237  -0.0029160   0.0007031   0.0077818  -0.0110741  -0.0097883
           25          26          27
    1  -0.1229892   0.0770788   0.1087799
    2   0.0815968  -0.1238050  -0.1006283
    3   0.1107660  -0.1003832  -0.1714786
    4  -0.0087545   0.0070791  -0.0089697
    5   0.0073738  -0.0146103   0.0095356
    6   0.0127153  -0.0103424   0.0122218
    7   0.0104272   0.0091230   0.0076038
    8  -0.0100028  -0.0102004  -0.0040670
    9  -0.0167382  -0.0083415  -0.0114293
   10   0.0011163   0.0009387  -0.0006625
   11  -0.0020912   0.0015145  -0.0017430
   12  -0.0002430   0.0002772   0.0004434
   13  -0.0013305  -0.0012275  -0.0014154
   14   0.0023404  -0.0002900   0.0022135
   15  -0.0000634  -0.0001741   0.0004417
   16   0.0019551  -0.0001716   0.0013257
   17   0.0016506   0.0011560   0.0015987
   18  -0.0004266  -0.0003161   0.0007905
   19  -0.0004456   0.0007886  -0.0005237
   20  -0.0042545  -0.0020622  -0.0029160
   21   0.0001283   0.0011256   0.0007031
   22  -0.0056125  -0.0084981   0.0077818
   23   0.0084980   0.0117307  -0.0110741
   24   0.0077816   0.0110738  -0.0097883
   25   0.1256338  -0.0851110  -0.1139200
   26  -0.0851110   0.1365666   0.1070807
   27  -0.1139200   0.1070807   0.1780958
 Gradient time:  CPU 519.77 s  wall 136.33 s
 **********************************************************************
 **                                                                  **
 **                       VIBRATIONAL ANALYSIS                       **
 **                       --------------------                       **
 **                                                                  **
 **        VIBRATIONAL FREQUENCIES (CM**-1) AND NORMAL MODES         **
 **     FORCE CONSTANTS (mDYN/ANGSTROM) AND REDUCED MASSES (AMU)     **
 **                  INFRARED INTENSITIES (KM/MOL)                   **
 **                                                                  **
 **********************************************************************


 Mode:                 1                      2                      3
 Frequency:        71.80                 155.92                 166.14
 Force Cnst:      0.0420                 0.1216                 0.0611
 Red. Mass:      13.8348                 8.4887                 3.7546
 IR Active:          YES                    YES                    YES
 IR Intens:        0.313                  1.332                  1.124
 Raman Active:       YES                    YES                    YES
               X      Y      Z        X      Y      Z        X      Y      Z
 C         -0.000  0.358  0.000   -0.000 -0.321  0.000    0.079 -0.000 -0.050
 C         -0.008  0.349 -0.001   -0.064 -0.311  0.072    0.127  0.136  0.273
 C          0.008  0.349  0.001    0.064 -0.311 -0.072    0.127 -0.136  0.273
 H         -0.051  0.384 -0.001   -0.143 -0.391  0.033    0.248  0.376  0.365
 I         -0.178 -0.056  0.001   -0.116  0.050 -0.003   -0.018  0.004 -0.025
 I          0.178 -0.056 -0.001    0.116  0.050  0.003   -0.018 -0.004 -0.025
 H          0.051  0.384  0.001    0.143 -0.391 -0.033    0.248 -0.376  0.365
 H         -0.037  0.357 -0.030    0.169 -0.325  0.134    0.053 -0.127 -0.173
 H          0.037  0.357  0.030   -0.169 -0.325 -0.134    0.053  0.127 -0.173
 TransDip  -0.000  0.018 -0.000   -0.000 -0.037 -0.000    0.028 -0.000  0.019

 Mode:                 4                      5                      6
 Frequency:       301.75                 469.36                 504.46
 Force Cnst:      0.1967                 0.4627                 0.4085
 Red. Mass:       3.6658                 3.5651                 2.7244
 IR Active:          YES                    YES                    YES
 IR Intens:        4.194                 24.077                  0.032
 Raman Active:       YES                    YES                    YES
               X      Y      Z        X      Y      Z        X      Y      Z
 C          0.397  0.000 -0.020   -0.048 -0.000  0.049    0.000 -0.059 -0.000
 C          0.075 -0.125 -0.049    0.293  0.058 -0.128    0.182 -0.045 -0.193
 C          0.075  0.125 -0.049    0.293 -0.058 -0.128   -0.182 -0.045  0.193
 H         -0.019 -0.111 -0.065    0.238 -0.012 -0.161    0.331  0.181 -0.098
 I         -0.030  0.025  0.006   -0.025  0.002  0.009   -0.014  0.006  0.011
 I         -0.030 -0.025  0.006   -0.025 -0.002  0.009    0.014  0.006 -0.011
 H         -0.019  0.111 -0.065    0.238  0.012 -0.161   -0.331  0.181  0.098
 H          0.580 -0.203 -0.043   -0.265  0.432  0.229   -0.405 -0.063 -0.326
 H          0.580  0.203 -0.043   -0.264 -0.432  0.229    0.405 -0.063  0.326
 TransDip   0.065  0.000  0.008    0.157 -0.000  0.002   -0.000 -0.006 -0.000

 Mode:                 7                      8                      9
 Frequency:       858.20                 887.55                 925.05
 Force Cnst:      0.8957                 0.9694                 2.7588
 Red. Mass:       2.0641                 2.0886                 5.4719
 IR Active:          YES                    YES                    YES
 IR Intens:       13.473                 10.301                  0.146
 Raman Active:       YES                    YES                    YES
               X      Y      Z        X      Y      Z        X      Y      Z
 C          0.157 -0.000  0.067   -0.017 -0.000 -0.151    0.000  0.351 -0.000
 C         -0.109  0.133 -0.062   -0.010 -0.189  0.041   -0.245 -0.203 -0.200
 C         -0.109 -0.133 -0.062   -0.010  0.189  0.041    0.245 -0.203  0.200
 H          0.084  0.423  0.057    0.162  0.335  0.223   -0.247 -0.092 -0.172
 I          0.002 -0.000 -0.000    0.001  0.001  0.000    0.001  0.001 -0.000
 I          0.002  0.000 -0.000    0.001 -0.001  0.000   -0.001  0.001  0.000
 H          0.084 -0.423  0.057    0.162 -0.335  0.223    0.247 -0.092  0.172
 H          0.080  0.385  0.329   -0.114  0.474  0.158   -0.242  0.267 -0.260
 H          0.080 -0.385  0.329   -0.114 -0.474  0.158    0.242  0.267  0.260
 TransDip  -0.080  0.000  0.087    0.101 -0.000  0.019    0.000 -0.012  0.000

 Mode:                10                     11                     12
 Frequency:       962.30                1070.35                1104.13
 Force Cnst:      0.6650                 0.8648                 0.9042
 Red. Mass:       1.2189                 1.2813                 1.2588
 IR Active:          YES                    YES                    YES
 IR Intens:       17.548                  8.911                  8.433
 Raman Active:       YES                    YES                    YES
               X      Y      Z        X      Y      Z        X      Y      Z
 C         -0.000  0.067 -0.000   -0.133 -0.000 -0.076   -0.048  0.000  0.097
 C          0.051 -0.001 -0.068    0.016  0.020  0.003   -0.013 -0.038 -0.063
 C         -0.051 -0.001  0.068    0.016 -0.020  0.003   -0.013  0.038 -0.063
 H          0.229 -0.396 -0.143    0.046 -0.012 -0.002    0.534  0.262  0.126
 I         -0.001 -0.000  0.002    0.000 -0.000  0.000   -0.001 -0.000  0.001
 I          0.001 -0.000 -0.002    0.000  0.000  0.000   -0.001  0.000  0.001
 H         -0.229 -0.396  0.143    0.046  0.012 -0.002    0.533 -0.261  0.126
 H          0.401  0.062  0.310    0.559 -0.083  0.407    0.028 -0.327 -0.108
 H         -0.401  0.062 -0.310    0.559  0.083  0.407    0.027  0.327 -0.108
 TransDip  -0.000 -0.134  0.000    0.039  0.000  0.087   -0.020  0.000  0.091

 Mode:                13                     14                     15
 Frequency:      1106.47                1216.74                1235.59
 Force Cnst:      0.7827                 1.0125                 1.5168
 Red. Mass:       1.0851                 1.1608                 1.6862
 IR Active:          YES                    YES                    YES
 IR Intens:        0.804                100.951                  5.852
 Raman Active:       YES                    YES                    YES
               X      Y      Z        X      Y      Z        X      Y      Z
 C          0.000  0.010 -0.000    0.039  0.000 -0.071    0.000 -0.123 -0.000
 C         -0.028 -0.047 -0.021   -0.047  0.031  0.022   -0.032  0.066 -0.134
 C          0.028 -0.047  0.021   -0.047 -0.031  0.022    0.032  0.066  0.134
 H          0.263  0.525  0.195    0.482 -0.482 -0.013   -0.527  0.175 -0.223
 I         -0.000 -0.000  0.000   -0.001  0.000  0.001    0.001 -0.000 -0.001
 I          0.000 -0.000 -0.000   -0.001 -0.000  0.001   -0.001 -0.000  0.001
 H         -0.264  0.525 -0.195    0.482  0.482 -0.013    0.527  0.175  0.223
 H          0.273 -0.014  0.198   -0.030  0.164  0.004    0.226 -0.205  0.133
 H         -0.273 -0.015 -0.198   -0.030 -0.164  0.004   -0.226 -0.205 -0.133
 TransDip   0.000  0.029 -0.000   -0.317  0.000  0.057   -0.000 -0.077  0.000

 Mode:                16                     17                     18
 Frequency:      1277.59                1470.00                3126.53
 Force Cnst:      2.0205                 1.4941                 6.0687
 Red. Mass:       2.1010                 1.1735                 1.0537
 IR Active:          YES                    YES                    YES
 IR Intens:       12.353                  9.531                  2.343
 Raman Active:       YES                    YES                    YES
               X      Y      Z        X      Y      Z        X      Y      Z
 C         -0.000 -0.124  0.000    0.000 -0.112  0.000    0.000 -0.065 -0.000
 C         -0.170  0.100 -0.054   -0.026  0.007 -0.023   -0.002  0.001  0.000
 C          0.170  0.100  0.054    0.026  0.007  0.023    0.002  0.001 -0.000
 H          0.564 -0.198 -0.003    0.022  0.009 -0.017    0.001  0.006 -0.017
 I         -0.001 -0.000  0.001   -0.000  0.000  0.000   -0.000  0.000 -0.000
 I          0.001 -0.000 -0.001    0.000  0.000 -0.000    0.000  0.000  0.000
 H         -0.564 -0.198  0.003   -0.022  0.009  0.017   -0.001  0.006  0.017
 H         -0.087 -0.249 -0.152   -0.249  0.565  0.333    0.376  0.366 -0.472
 H          0.087 -0.249  0.152    0.249  0.565 -0.333   -0.376  0.366  0.472
 TransDip   0.000  0.113 -0.000   -0.000  0.099 -0.000   -0.000 -0.049  0.000

 Mode:                19                     20                     21
 Frequency:      3204.44                3206.48                3216.82
 Force Cnst:      6.6569                 6.6185                 6.7310
 Red. Mass:       1.1003                 1.0926                 1.1040
 IR Active:          YES                    YES                    YES
 IR Intens:        2.023                  0.826                  0.316
 Raman Active:       YES                    YES                    YES
               X      Y      Z        X      Y      Z        X      Y      Z
 C         -0.039  0.000  0.050   -0.000 -0.005  0.000    0.047 -0.000 -0.060
 C          0.009  0.012 -0.044    0.009  0.017 -0.059    0.008  0.010 -0.036
 C          0.009 -0.012 -0.044   -0.009  0.017  0.059    0.008 -0.010 -0.036
 H         -0.103 -0.141  0.521   -0.138 -0.185  0.666   -0.084 -0.119  0.424
 I         -0.000 -0.000  0.000   -0.000 -0.000  0.000   -0.000  0.000  0.000
 I         -0.000  0.000  0.000    0.000 -0.000 -0.000   -0.000 -0.000  0.000
 H         -0.104  0.141  0.521    0.138 -0.185 -0.665   -0.084  0.119  0.424
 H          0.233  0.236 -0.290    0.012  0.006 -0.009   -0.284 -0.294  0.357
 H          0.233 -0.236 -0.290   -0.012  0.006  0.009   -0.284  0.294  0.357
 TransDip   0.021  0.000  0.040    0.000 -0.029  0.000   -0.008 -0.000  0.016

 STANDARD THERMODYNAMIC QUANTITIES AT   298.15 K  AND     1.00 ATM

   This Molecule has  0 Imaginary Frequencies
   Zero point vibrational energy:       37.937 kcal/mol

   Atom    1 Element C  Has Mass   12.00000
   Atom    2 Element C  Has Mass   12.00000
   Atom    3 Element C  Has Mass   12.00000
   Atom    4 Element H  Has Mass    1.00783
   Atom    5 Element I  Has Mass  126.90440
   Atom    6 Element I  Has Mass  126.90440
   Atom    7 Element H  Has Mass    1.00783
   Atom    8 Element H  Has Mass    1.00783
   Atom    9 Element H  Has Mass    1.00783
   Molecular Mass:   293.840120 amu
   Principal axes and moments of inertia in amu*Bohr^2:
                             1           2           3
    Eigenvalues --      286.85523  5840.69181  6043.92408
          X               1.00000    -0.00000     0.00097
          Y               0.00000     1.00000    -0.00000
          Z              -0.00097     0.00000     1.00000
   Rotational Symmetry Number is   1
   The Molecule is an Asymmetric Top
   Translational Enthalpy:        0.889 kcal/mol
   Rotational Enthalpy:           0.889 kcal/mol
   Vibrational Enthalpy:         39.984 kcal/mol
   gas constant (RT):             0.592 kcal/mol
   Translational Entropy:        42.931  cal/mol.K
   Rotational Entropy:           30.694  cal/mol.K
   Vibrational Entropy:          12.831  cal/mol.K

   Total Enthalpy:               42.354 kcal/mol
   Total Entropy:                86.456  cal/mol.K

 ======================================================================

 STANDARD THERMODYNAMIC QUANTITIES FOR ANHARMONIC VIBRATION -- TOSH

   Zero point vibrational energy: ************ kcal/mol

   Vibrational Enthalpy:       Infinity kcal/mol
   Vibrational Entropy:             NaN  cal/mol.K

   Total Enthalpy:             Infinity kcal/mol
   Total Entropy:                   NaN  cal/mol.K

 ======================================================================

 STANDARD THERMODYNAMIC QUANTITIES FOR ANHARMONIC VIBRATION -- VPT2

   Zero point vibrational energy: ************ kcal/mol

   Vibrational Enthalpy:       Infinity kcal/mol
   Vibrational Entropy:             NaN  cal/mol.K

   Total Enthalpy:             Infinity kcal/mol
   Total Entropy:                   NaN  cal/mol.K

 ======================================================================

Archival summary:
1\1\garfield\FREQ\ProcedureUnspecified\BasisUnspecified\234\taweetha\WedOct1008:24:042018WedOct1008:24:042018\0\\#,FREQ,ProcedureUnspecified,BasisUnspecified,\\0,1\I\C,1,2.16321\H,2,1.08016,1,108.81\C,2,1.48592,1,121.063,3,143.411,0\H,4,1.08016,2,118.991,1,5.82193,0\C,4,1.50625,2,60.4456,1,112.996,0\H,6,1.08382,4,116.268,2,-110.343,0\H,6,1.08382,4,119.653,2,104.646,0\I,4,2.16321,2,121.064,1,-134.008,0\\\@

 Total job time:  146.90s(wall), 560.08s(cpu) 
 Wed Oct 10 08:24:04 2018

        *************************************************************
        *                                                           *
        *  Thank you very much for using Q-Chem.  Have a nice day.  *
        *                                                           *
        *************************************************************
