# Supplementary material for: Geometric and energetic data from ab initio calculations of haloethene, haloimine, halomethylenephosphine, haloiminophosphine, halodiazene, halodiphosphene and halocyclopropane
Source: Data Brief. 2019 Nov 2;27:104738. doi: 10.1016/j.dib.2019.104738 (PMC6861602; doi:10.1016/j.dib.2019.104738)
Supplement: Multimedia component 3 [file mmc3.zip › CCC/B3LYP/HICCCII.out]

Q-Chem Developer Version!
                  Welcome to Q-Chem
     A Quantum Leap Into The Future Of Chemistry


 Q-Chem 5.1, Q-Chem, Inc., Pleasanton, CA (2018)

 Yihan Shao,  Zhengting Gan,  E. Epifanovsky,  A. T. B. Gilbert,  M. Wormit,  
 J. Kussmann,  A. W. Lange,  A. Behn,  Jia Deng,  Xintian Feng,  D. Ghosh,  
 M. Goldey,  P. R. Horn,  L. D. Jacobson,  I. Kaliman,  T. Kus,  A. Landau,  
 Jie Liu,  E. I. Proynov,  R. M. Richard,  R. P. Steele,  E. J. Sundstrom,  
 H. L. Woodcock III,  P. M. Zimmerman,  D. Zuev,  B. Albrecht,  E. Alguire,  
 S. A. Baeppler,  D. Barton,  Z. Benda,  Y. A. Bernard,  E. J. Berquist,  
 K. B. Bravaya,  H. Burton,  D. Casanova,  Chun-Min Chang,  Yunqing Chen,  
 A. Chien,  K. D. Closser,  M. P. Coons,  S. Coriani,  S. Dasgupta,  
 A. L. Dempwolff,  M. Diedenhofen,  Hainam Do,  R. G. Edgar,  Po-Tung Fang,  
 S. Faraji,  S. Fatehi,  Qingguo Feng,  K. D. Fenk,  J. Fosso-Tande,  
 Qinghui Ge,  A. Ghysels,  G. Gidofalvi,  J. Gomes,  J. Gonthier,  A. Gunina,  
 D. Hait,  M. W. D. Hanson-Heine,  P. H. P. Harbach,  A. W. Hauser,  
 J. E. Herr,  E. G. Hohenstein,  Z. C. Holden,  Kerwin Hui,  B. C. Huynh,  
 T.-C. Jagau,  Hyunjun Ji,  B. Kaduk,  K. Khistyaev,  Jaehoon Kim,  
 P. Klunzinger,  K. Koh,  D. Kosenkov,  L. Koulias,  T. Kowalczyk,  
 C. M. Krauter,  A. Kunitsa,  Ka Un Lao,  A. Laurent,  K. V. Lawler,  
 Joonho Lee,  D. Lefrancois,  S. Lehtola,  D. S. Levine,  Yi-Pei Li,  
 You-Sheng Lin,  Fenglai Liu,  E. Livshits,  A. Luenser,  P. Manohar,  
 E. Mansoor,  S. F. Manzer,  Shan-Ping Mao,  Yuezhi Mao,  N. Mardirossian,  
 A. V. Marenich,  T. Markovich,  L. A. Martinez-Martinez,  S. A. Maurer,  
 N. J. Mayhall,  S. C. McKenzie,  J.-M. Mewes,  A. F. Morrison,  
 J. W. Mullinax,  K. Nanda,  T. S. Nguyen-Beck,  R. Olivares-Amaya,  
 J. A. Parkhill,  T. M. Perrine,  F. Plasser,  P. Pokhilko,  S. Prager,  
 A. Prociuk,  E. Ramos,  D. R. Rehn,  F. Rob,  M. Schneider,  N. Sergueev,  
 S. M. Sharada,  S. Sharma,  D. W. Small,  T. Stauch,  T. Stein,  
 Yu-Chuan Su,  A. J. W. Thom,  A. Tkatchenko,  T. Tsuchimochi,  N. M. Tubman,  
 L. Vogt,  M. L. Vidal,  O. Vydrov,  M. A. Watson,  J. Wenzel,  
 M. de Wergifosse,  T. A. Wesolowski,  A. White,  J. Witte,  A. Yamada,  
 Jun Yang,  K. Yao,  S. Yeganeh,  S. R. Yost,  Zhi-Qiang You,  A. Zech,  
 Igor Ying Zhang,  Xing Zhang,  Yan Zhao,  Ying Zhu,  B. R. Brooks,  
 G. K. L. Chan,  C. J. Cramer,  M. S. Gordon,  W. J. Hehre,  A. Klamt,  
 M. W. Schmidt,  C. D. Sherrill,  D. G. Truhlar,  A. Aspuru-Guzik,  R. Baer,  
 A. T. Bell,  N. A. Besley,  Jeng-Da Chai,  A. E. DePrince, III,  
 R. A. DiStasio Jr.,  A. Dreuw,  B. D. Dunietz,  T. R. Furlani,  
 Chao-Ping Hsu,  Yousung Jung,  Jing Kong,  D. S. Lambrecht,  WanZhen Liang,  
 C. Ochsenfeld,  V. A. Rassolov,  L. V. Slipchenko,  J. E. Subotnik,  
 T. Van Voorhis,  J. M. Herbert,  A. I. Krylov,  P. M. W. Gill,  M. Head-Gordon

 Contributors to earlier versions of Q-Chem not listed above: 
 R. D. Adamson,  B. Austin,  J. Baker,  G. J. O. Beran,  K. Brandhorst,  
 S. T. Brown,  E. F. C. Byrd,  A. K. Chakraborty,  C.-L. Cheng,  
 Siu Hung Chien,  D. M. Chipman,  D. L. Crittenden,  H. Dachsel,  
 R. J. Doerksen,  A. D. Dutoi,  L. Fusti-Molnar,  W. A. Goddard III,  
 A. Golubeva-Zadorozhnaya,  S. R. Gwaltney,  G. Hawkins,  A. Heyden,  
 S. Hirata,  G. Kedziora,  F. J. Keil,  C. Kelley,  Jihan Kim,  R. A. King,  
 R. Z. Khaliullin,  P. P. Korambath,  W. Kurlancheek,  A. M. Lee,  M. S. Lee,  
 S. V. Levchenko,  Ching Yeh Lin,  D. Liotard,  R. C. Lochan,  I. Lotan,  
 P. E. Maslen,  N. Nair,  D. P. O'Neill,  D. Neuhauser,  E. Neuscamman,  
 C. M. Oana,  R. Olson,  B. Peters,  R. Peverati,  P. A. Pieniazek,  
 Y. M. Rhee,  J. Ritchie,  M. A. Rohrdanz,  E. Rosta,  N. J. Russ,  
 H. F. Schaefer III,  N. E. Schultz,  N. Shenvi,  A. C. Simmonett,  A. Sodt,  
 D. Stuck,  K. S. Thanthiriwatte,  V. Vanovschi,  Tao Wang,  A. Warshel,  
 C. F. Williams,  Q. Wu,  X. Xu,  W. Zhang

 Please cite Q-Chem as follows:
 Y. Shao et al., Mol. Phys. 113, 184-215 (2015)
 DOI: 10.1080/00268976.2014.952696

 Q-Chem 5.1.1 for Intel X86 EM64T Linux

 Parts of Q-Chem use Armadillo 8.300.2 (Tropical Shenanigans).
 http://arma.sourceforge.net/

 Q-Chem begins on Wed Oct 10 08:41:28 2018  

Host: 
0

     Scratch files written to /scratch/taweetham/qchem28621//
Input Ideriv = 2
Curr. Ideriv = -1
Max.  Ideriv = 2

Checking the input file for inconsistencies... 	...done.

--------------------------------------------------------------
User input:
--------------------------------------------------------------
$molecule
0 1
C 
C 1 CC 
C 2 CC 1 60.0
H 2 CH 1 ANG  3 pDHA
I 2 CI 1 ANG  3 mDHA
I 3 CI 1 ANG  2 mDHA
I 3 CI 1 ANG  2 pDHA
H 1 CH 2 ANG  3 pDHA
H 1 CH 2 ANG  3 mDHA

CC=1.54
CH=1.09
CF=1.35
CCl=1.77
CBr=1.94
CI=2.14
ANG=118.0
pDHA=107.9
mDHA=-107.9
$end

$rem
   job_type	optimization
   basis	6-311++g**
   method	b3lyp
   mem_total	32000
$end

--------------------------------------------------------------
 ----------------------------------------------------------------
             Standard Nuclear Orientation (Angstroms)
    I     Atom           X                Y                Z
 ----------------------------------------------------------------
    1      C      -0.0109646076    -0.8812604360    -1.7140331629
    2      C       0.5306809412    -1.3158229024    -0.3394875789
    3      C      -0.5518812011    -0.2243217473    -0.4305064595
    4      H       0.2393429109    -2.2956566592     0.0388614149
    5      I       2.5163323734    -0.7204755128     0.1918784675
    6      I      -2.5372157880    -0.7230118112     0.1934765516
    7      I       0.0204204010     1.7960458899    -0.0179710228
    8      H       0.6404536263    -0.2892226884    -2.3568749708
    9      H      -0.6622676102    -1.5722941343    -2.2491750381
 ----------------------------------------------------------------
 Molecular Point Group                 C1    NOp =  1
 Largest Abelian Subgroup              C1    NOp =  1
 Nuclear Repulsion Energy =  1808.1322305538 hartrees
 There are       90 alpha and       90 beta electrons
 Requested basis set is 6-311++G(d,p)
 There are 105 shells and 273 basis functions

 Total QAlloc Memory Limit  32000 MB
 Mega-Array Size       188 MB
 MEM_STATIC part       192 MB
 A cutoff of  1.0D-11 yielded   4123 shell pairs
 There are     29041 function pairs (     32880 Cartesian)

 -------------------------------------------------------
 OpenMP Integral Computing Module                       
 Release: version 1.0, May 2013, Q-Chem Inc. Pittsburgh 
 -------------------------------------------------------
 Integral Job Info:
 Integral job number is                      11
 Integral operator is                         1
 short-range coefficients                     0
 long-range coefficients              100000000
 Omega coefficients                           0
 if combine SR and LR in K                    0
 Integral screening is                        0
 Integral computing path is                   2
 max size of driver memory is            800000
 size of driver memory is                593474
 size of scratch memory is             11861008
 max col of scratch BK array               1296
 max len of scratch array in speh3          155
 max len of scratch index in speh4           18
 max int batch size is                      520
 min int batch size is                       52
 fixed nKL is                                52
 max L of basis functions is                  2
 order of int derivative is                   0
 number of shells is                        105
 number of basis is                         291
 number of cartesian basis is               291
 number of contracted shell pairs          4123
 number of primitive shell pairs           7718
 maxK2 (contraction) of shell pair           36
 max number of K2 of shell pair               1
 max number of CS2 of shell pair            698
 max number of PS2 of shell pair            698
 mem total for path MDJ                  566508
 -------------------------------------------------------
 Smallest overlap matrix eigenvalue = 6.70E-05

 Scale SEOQF with 1.000000e-01/1.000000e-01/1.000000e-01

 Standard Electronic Orientation quadrupole field applied
 Nucleus-field energy     =     0.0000000385 hartrees
 Guess from superposition of atomic densities
 Warning:  Energy on first SCF cycle will be non-variational
 SAD guess density has 180.000000 electrons

 -----------------------------------------------------------------------
  General SCF calculation program by
  Eric Jon Sundstrom, Paul Horn, Yuezhi Mao, Dmitri Zuev, Alec White,
  David Stuck, Shaama M.S., Shane Yost, Joonho Lee, David Small,
  Daniel Levine, Susi Lehtola, Hugh Burton, Evgeny Epifanovsky
 -----------------------------------------------------------------------
 Exchange:     0.2000 Hartree-Fock + 0.0800 Slater + 0.7200 B88
 Correlation:  0.1900 VWN1RPA + 0.8100 LYP
 Using SG-1 standard quadrature grid
 using 4 threads for integral computing
 -------------------------------------------------------
 OpenMP Integral computing Module                
 Release: version 2.0, May 2017, Q-Chem Inc. Pleasanton 
 -------------------------------------------------------
 -------------------------------------------------------
 OpenMP BLAS3 based DFT computing Module                
 Release: version 1.0, May 2013, Q-Chem Inc. Pittsburgh 
 -------------------------------------------------------
 A restricted SCF calculation will be
 performed using DIIS
 SCF converges when DIIS error is below 1.0e-08
 ---------------------------------------
  Cycle       Energy         DIIS error
 ---------------------------------------
    1  -20875.4225726192      3.20e-02  
    2  -20874.6098078189      2.36e-03  
    3  -20874.5542807385      3.27e-03  
    4  -20874.6510552779      6.67e-04  
    5  -20874.6551181074      3.02e-04  
    6  -20874.6559252416      7.99e-05  
    7  -20874.6559808082      2.81e-05  
    8  -20874.6559877832      6.11e-06  
    9  -20874.6559881491      1.11e-06  
   10  -20874.6559881626      2.78e-07  
   11  -20874.6559881631      5.95e-08  
   12  -20874.6559881635      1.31e-08  
   13  -20874.6559881636      4.50e-09  Convergence criterion met
 ---------------------------------------
 SCF time:   CPU 77.25s  wall 20.00s 
 SCF   energy in the final basis set =   -20874.6559881636
 Total energy in the final basis set =   -20874.6559881636

 --------------------------------------------------------------

                    Orbital Energies (a.u.)
 --------------------------------------------------------------

 Alpha MOs
 -- Occupied --
***********************-176.313-176.308-176.307-165.717-165.715
*******-165.712-165.711-165.710-165.710-165.708-165.708 -35.810
-35.805 -35.803 -31.303 -31.298 -31.297 -31.297 -31.296 -31.292
-31.291 -31.290 -31.290 -22.953 -22.952 -22.952 -22.948 -22.947
-22.947 -22.947 -22.947 -22.947 -22.946 -22.945 -22.942 -22.942
-22.941 -22.941 -10.291 -10.260 -10.225  -6.359  -6.354  -6.353
 -4.772  -4.767  -4.765  -4.757  -4.756  -4.751  -4.751  -4.750
 -4.750  -2.037  -2.033  -2.033  -2.032  -2.031  -2.028  -2.028
 -2.026  -2.026  -2.019  -2.019  -2.014  -2.014  -2.013  -2.013
 -0.903  -0.710  -0.685  -0.661  -0.614  -0.560  -0.495  -0.466
 -0.398  -0.380  -0.367  -0.354  -0.303  -0.286  -0.272  -0.269
 -0.263  -0.248
 -- Virtual --
 -0.087  -0.075  -0.025   0.001   0.020   0.026   0.034   0.051
  0.062   0.070   0.077   0.093   0.095   0.102   0.113   0.123
  0.129   0.147   0.154   0.167   0.181   0.191   0.195   0.206
  0.217   0.226   0.230   0.242   0.246   0.249   0.259   0.275
  0.291   0.342   0.365   0.378   0.400   0.412   0.419   0.424
  0.430   0.437   0.450   0.461   0.475   0.485   0.499   0.506
  0.546   0.564   0.588   0.597   0.605   0.615   0.634   0.651
  0.665   0.689   0.707   0.727   0.758   0.768   0.787   0.850
  0.939   1.026   1.180   1.240   1.266   1.290   1.316   1.327
  1.346   1.348   1.368   1.373   1.406   1.425   1.449   1.488
  1.530   1.564   1.614   1.632   1.664   1.711   1.764   1.777
  1.825   1.889   1.951   1.978   2.098   2.135   2.187   2.202
  2.448   2.504   2.565   2.646   2.669   2.737   2.784   2.794
  2.884   2.998   3.153   3.388   3.669   3.728   3.952   3.968
  3.973   3.981   3.996   4.019   4.056   4.063   4.075   4.095
  4.107   4.167   4.217   4.233   4.266   4.287   4.406   4.446
  4.465   5.984   6.012   6.025   6.028   6.038   6.057   6.078
  6.132   6.137  23.539  23.706  23.812  27.835  27.882  27.893
 28.334  28.350  28.356  28.363  28.368  28.381  28.391  28.406
 28.419  28.533  28.537  28.538  28.544  28.550  28.558  28.575
 28.578  28.583  28.594  28.605  28.635  28.677  28.707  28.717
127.879 127.892 127.902 127.904 127.909 127.919 127.932 127.959
127.961 151.639 151.680 151.6891901.8001901.8431901.853
 --------------------------------------------------------------

          Ground-State Mulliken Net Atomic Charges

     Atom                 Charge (a.u.)
  ----------------------------------------
      1 C                    -0.495165
      2 C                    -0.298693
      3 C                    -0.091504
      4 H                     0.213853
      5 I                     0.085866
      6 I                     0.118168
      7 I                     0.130172
      8 H                     0.170529
      9 H                     0.166773
  ----------------------------------------
  Sum of atomic charges =     0.000000

 -----------------------------------------------------------------
                    Cartesian Multipole Moments
 -----------------------------------------------------------------
    Charge (ESU x 10^10)
                 0.0000
    Dipole Moment (Debye)
         X      -0.0711      Y      -0.9248      Z      -1.0964
       Tot       1.4361
    Quadrupole Moments (Debye-Ang)
        XX    -103.8749     XY       3.6016     YY    -101.2507
        XZ      -0.1513     YZ       1.7617     ZZ    -102.5576
    Octopole Moments (Debye-Ang^2)
       XXX      -3.2120    XXY       8.2824    XYY      -0.0491
       YYY      24.2394    XXZ      14.8442    XYZ       0.2306
       YYZ       7.5518    XZZ      -0.0375    YZZ       2.9814
       ZZZ       9.0194
    Hexadecapole Moments (Debye-Ang^3)
      XXXX   -2204.6883   XXXY      46.3282   XXYY    -568.5359
      XYYY      22.5071   YYYY    -929.4705   XXXZ      -4.8619
      XXYZ      -9.9388   XYYZ       1.7552   YYYZ      -5.0281
      XXZZ    -445.4506   XYZZ       7.2873   YYZZ    -215.6984
      XZZZ      -1.9693   YZZZ      -6.1017   ZZZZ    -288.0589
 -----------------------------------------------------------------
 Calculating analytic gradient of the SCF energy
 Gradient of SCF Energy
            1           2           3           4           5           6
    1   0.0006550   0.0151233  -0.0176834  -0.0037730  -0.0068948   0.0048689
    2  -0.0009105  -0.0130752   0.0195165  -0.0059113   0.0134155   0.0019443
    3  -0.0170030   0.0139730   0.0131452  -0.0005904  -0.0015123  -0.0018704
            7           8           9
    1   0.0067047   0.0030545  -0.0020553
    2  -0.0139535   0.0008450  -0.0018709
    3   0.0013681  -0.0041772  -0.0033331
 Max gradient component =       1.952E-02
 RMS gradient           =       9.329E-03
 Gradient time:  CPU 19.90 s  wall 5.05 s
 Geometry Optimization Parameters
   NAtoms,    NIC,     NZ,  NCons,   NDum,   NFix, NCnnct, MaxDiis
        9      69       9       0       0       0       0       0


** GEOMETRY OPTIMIZATION IN DELOCALIZED INTERNAL COORDINATES **
   Searching for a Minimum

   Optimization Cycle:   1

                       Coordinates (Angstroms)
     ATOM                X               Y               Z
      1  C        -0.0109646076   -0.8812604360   -1.7140331629
      2  C         0.5306809412   -1.3158229024   -0.3394875789
      3  C        -0.5518812011   -0.2243217473   -0.4305064595
      4  H         0.2393429109   -2.2956566592    0.0388614149
      5  I         2.5163323734   -0.7204755128    0.1918784675
      6  I        -2.5372157880   -0.7230118112    0.1934765516
      7  I         0.0204204010    1.7960458899   -0.0179710228
      8  H         0.6404536263   -0.2892226884   -2.3568749708
      9  H        -0.6622676102   -1.5722941343   -2.2491750381
   Point Group: c1    Number of degrees of freedom:    21


   Energy is -20874.655988164


 Attempting to Generate Delocalized Internal Coordinates

 21 Hessian modes will be used to form the next step
  Hessian Eigenvalues:
     0.016341    0.020947    0.023307    0.030304    0.030782    0.032544
     0.083421    0.087153    0.090379    0.107532    0.108095    0.108095
     0.108095    0.134223    0.138421    0.253751    0.264506    0.285189
     0.348126    0.348126    0.348126

 Minimum Search - Taking Simple RFO Step
 Searching for Lamda that Minimizes Along All modes
 Value Taken    Lamda =  -0.01605922
 Calculated Step too Large.  Step scaled by  0.676867
 Step Taken.  Stepsize is  0.300000

                             Maximum     Tolerance    Cnvgd?
         Gradient           0.036102      0.000300      NO
         Displacement       0.220014      0.001200      NO
         Energy change     *********      0.000001      NO


 New Cartesian Coordinates Obtained by Inverse Iteration

 Displacement from previous Coordinates is:  0.517852
 ----------------------------------------------------------------
             Standard Nuclear Orientation (Angstroms)
    I     Atom           X                Y                Z
 ----------------------------------------------------------------
    1      C       0.0045955306    -0.8584173684    -1.6871625801
    2      C       0.5390749548    -1.3028264775    -0.3304304251
    3      C      -0.5412317240    -0.2130327955    -0.4199603376
    4      H       0.2292368082    -2.2730644547     0.0405292099
    5      I       2.5905263945    -0.8930787441     0.1605624066
    6      I      -2.5342069207    -0.7665023994     0.1893163543
    7      I      -0.1052887360     1.8893516480    -0.0943281222
    8      H       0.6474919593    -0.2601926694    -2.3252594057
    9      H      -0.6452972208    -1.5482567408    -2.2170988994
 ----------------------------------------------------------------
 Molecular Point Group                 C1    NOp =  1
 Largest Abelian Subgroup              C1    NOp =  1
 Nuclear Repulsion Energy =  1762.2026341914 hartrees
 There are       90 alpha and       90 beta electrons
 Applying Cartesian multipole field
    Component          Value
    ---------          -----
     (2,0,0)        1.00000E-11
     (0,2,0)        2.00000E-11
     (0,0,2)       -3.00000E-11
 Nucleus-field energy     =     0.0000000419 hartrees
 Requested basis set is 6-311++G(d,p)
 There are 105 shells and 273 basis functions
 A cutoff of  1.0D-11 yielded   4112 shell pairs
 There are     28910 function pairs (     32718 Cartesian)
 Smallest overlap matrix eigenvalue = 6.24E-05
 Guess MOs from SCF MO coefficient file

 -----------------------------------------------------------------------
  General SCF calculation program by
  Eric Jon Sundstrom, Paul Horn, Yuezhi Mao, Dmitri Zuev, Alec White,
  David Stuck, Shaama M.S., Shane Yost, Joonho Lee, David Small,
  Daniel Levine, Susi Lehtola, Hugh Burton, Evgeny Epifanovsky
 -----------------------------------------------------------------------
 Exchange:     0.2000 Hartree-Fock + 0.0800 Slater + 0.7200 B88
 Correlation:  0.1900 VWN1RPA + 0.8100 LYP
 Using SG-1 standard quadrature grid
 using 4 threads for integral computing
 -------------------------------------------------------
 OpenMP Integral computing Module                
 Release: version 2.0, May 2017, Q-Chem Inc. Pleasanton 
 -------------------------------------------------------
 -------------------------------------------------------
 OpenMP BLAS3 based DFT computing Module                
 Release: version 1.0, May 2013, Q-Chem Inc. Pittsburgh 
 -------------------------------------------------------
 A restricted SCF calculation will be
 performed using DIIS
 SCF converges when DIIS error is below 1.0e-08
 ---------------------------------------
  Cycle       Energy         DIIS error
 ---------------------------------------
    1  -20874.6563018150      5.82e-04  
    2  -20874.6609700714      2.41e-04  
    3  -20874.6608635116      2.68e-04  
    4  -20874.6614841026      9.62e-05  
    5  -20874.6615793090      1.42e-05  
    6  -20874.6615812048      7.56e-06  
    7  -20874.6615816260      1.30e-06  
    8  -20874.6615816382      7.43e-07  
    9  -20874.6615816434      1.21e-07  
   10  -20874.6615816434      5.80e-08  
   11  -20874.6615816434      1.11e-08  
   12  -20874.6615816429      3.67e-09  Convergence criterion met
 ---------------------------------------
 SCF time:   CPU 73.23s  wall 20.00s 
 SCF   energy in the final basis set =   -20874.6615816429
 Total energy in the final basis set =   -20874.6615816429

 --------------------------------------------------------------

                    Orbital Energies (a.u.)
 --------------------------------------------------------------

 Alpha MOs
 -- Occupied --
***********************-176.313-176.310-176.308-165.717-165.715
*******-165.714-165.712-165.712-165.712-165.710-165.710 -35.810
-35.806 -35.804 -31.303 -31.300 -31.298 -31.297 -31.297 -31.293
-31.293 -31.292 -31.291 -22.954 -22.952 -22.952 -22.950 -22.949
-22.949 -22.948 -22.948 -22.948 -22.947 -22.947 -22.944 -22.944
-22.942 -22.942 -10.294 -10.261 -10.222  -6.359  -6.356  -6.354
 -4.772  -4.769  -4.766  -4.757  -4.756  -4.753  -4.753  -4.751
 -4.751  -2.037  -2.034  -2.033  -2.032  -2.032  -2.029  -2.029
 -2.027  -2.027  -2.019  -2.019  -2.016  -2.016  -2.014  -2.014
 -0.908  -0.709  -0.682  -0.660  -0.615  -0.563  -0.498  -0.467
 -0.394  -0.381  -0.367  -0.353  -0.298  -0.283  -0.273  -0.269
 -0.266  -0.258
 -- Virtual --
 -0.091  -0.079  -0.030   0.001   0.019   0.026   0.034   0.053
  0.063   0.070   0.076   0.093   0.094   0.103   0.114   0.123
  0.127   0.146   0.155   0.170   0.181   0.192   0.198   0.211
  0.217   0.227   0.229   0.236   0.245   0.248   0.253   0.276
  0.293   0.363   0.368   0.376   0.399   0.406   0.410   0.425
  0.436   0.441   0.446   0.462   0.473   0.485   0.505   0.507
  0.526   0.551   0.585   0.598   0.606   0.620   0.636   0.649
  0.667   0.685   0.702   0.727   0.754   0.764   0.772   0.851
  0.936   1.034   1.181   1.241   1.273   1.299   1.311   1.339
  1.340   1.346   1.364   1.367   1.396   1.428   1.442   1.492
  1.527   1.550   1.615   1.631   1.664   1.717   1.773   1.779
  1.835   1.893   1.967   1.986   2.108   2.147   2.192   2.204
  2.449   2.512   2.568   2.653   2.671   2.742   2.790   2.796
  2.896   3.017   3.167   3.406   3.678   3.743   3.963   3.969
  3.969   3.974   4.000   4.013   4.045   4.067   4.071   4.087
  4.106   4.160   4.226   4.230   4.258   4.288   4.396   4.436
  4.453   6.005   6.020   6.024   6.029   6.037   6.046   6.067
  6.098   6.129  23.549  23.716  23.833  27.825  27.877  27.891
 28.344  28.355  28.358  28.362  28.369  28.376  28.387  28.389
 28.403  28.536  28.537  28.537  28.539  28.552  28.554  28.568
 28.578  28.581  28.590  28.603  28.629  28.672  28.700  28.714
127.887 127.897 127.901 127.904 127.908 127.912 127.924 127.942
127.958 151.630 151.675 151.6851901.7911901.8381901.848
 --------------------------------------------------------------

          Ground-State Mulliken Net Atomic Charges

     Atom                 Charge (a.u.)
  ----------------------------------------
      1 C                    -0.467725
      2 C                    -0.330237
      3 C                    -0.068095
      4 H                     0.205558
      5 I                     0.085691
      6 I                     0.109159
      7 I                     0.126965
      8 H                     0.172010
      9 H                     0.166673
  ----------------------------------------
  Sum of atomic charges =     0.000000

 -----------------------------------------------------------------
                    Cartesian Multipole Moments
 -----------------------------------------------------------------
    Charge (ESU x 10^10)
                 0.0000
    Dipole Moment (Debye)
         X      -0.1089      Y      -0.9212      Z      -1.1368
       Tot       1.4672
    Quadrupole Moments (Debye-Ang)
        XX    -103.7252     XY       2.8015     YY    -101.0408
        XZ      -0.2903     YZ       1.4291     ZZ    -102.8053
    Octopole Moments (Debye-Ang^2)
       XXX       3.2143    XXY       8.1894    XYY      -0.4433
       YYY      36.6723    XXZ      17.3274    XYZ      -0.3340
       YYZ       9.8990    XZZ       1.1676    YZZ       6.2109
       ZZZ      18.1576
    Hexadecapole Moments (Debye-Ang^3)
      XXXX   -2252.9599   XXXY      89.7963   XXYY    -597.9129
      XYYY      73.1359   YYYY   -1033.9100   XXXZ       0.4417
      XXYZ      -7.0377   XYYZ       2.3444   YYYZ       7.3705
      XXZZ    -456.5608   XYZZ      24.8458   YYZZ    -235.0930
      XZZZ       2.2233   YZZZ       8.2604   ZZZZ    -284.2394
 -----------------------------------------------------------------
 Calculating analytic gradient of the SCF energy
 Gradient of SCF Energy
            1           2           3           4           5           6
    1   0.0037234   0.0120636  -0.0134316  -0.0013215  -0.0019578   0.0024284
    2   0.0021653  -0.0134931   0.0097609  -0.0024935   0.0031017   0.0015993
    3  -0.0102110   0.0110945   0.0084281  -0.0017091  -0.0030805  -0.0014333
            7           8           9
    1  -0.0013237   0.0009822  -0.0011630
    2   0.0001407  -0.0002279  -0.0005535
    3  -0.0009882  -0.0022153   0.0001149
 Max gradient component =       1.349E-02
 RMS gradient           =       6.009E-03
 Gradient time:  CPU 19.37 s  wall 4.92 s
 Geometry Optimization Parameters
   NAtoms,    NIC,     NZ,  NCons,   NDum,   NFix, NCnnct, MaxDiis
        9      69       9       0       0       0       0       0

 Cartesian Hessian Update
 Hessian Updated using BFGS Update


** GEOMETRY OPTIMIZATION IN DELOCALIZED INTERNAL COORDINATES **
   Searching for a Minimum

   Optimization Cycle:   2

                       Coordinates (Angstroms)
     ATOM                X               Y               Z
      1  C         0.0045955306   -0.8584173684   -1.6871625801
      2  C         0.5390749548   -1.3028264775   -0.3304304251
      3  C        -0.5412317240   -0.2130327955   -0.4199603376
      4  H         0.2292368082   -2.2730644547    0.0405292099
      5  I         2.5905263945   -0.8930787441    0.1605624066
      6  I        -2.5342069207   -0.7665023994    0.1893163543
      7  I        -0.1052887360    1.8893516480   -0.0943281222
      8  H         0.6474919593   -0.2601926694   -2.3252594057
      9  H        -0.6452972208   -1.5482567408   -2.2170988994
   Point Group: c1    Number of degrees of freedom:    21


   Energy is -20874.661581643

 Hessian Updated using BFGS Update

 19 Hessian modes will be used to form the next step
  Hessian Eigenvalues:
     0.016277    0.020950    0.023320    0.030068    0.030995    0.047280
     0.085580    0.088538    0.090300    0.101341    0.107898    0.112636
     0.133738    0.147241    0.250471    0.266651    0.301758    0.347574
     0.348515

 Minimum Search - Taking Simple RFO Step
 Searching for Lamda that Minimizes Along All modes
 Value Taken    Lamda =  -0.00245315
 Step Taken.  Stepsize is  0.187738

                             Maximum     Tolerance    Cnvgd?
         Gradient           0.010733      0.000300      NO
         Displacement       0.080107      0.001200      NO
         Energy change     -0.005593      0.000001      NO


 New Cartesian Coordinates Obtained by Inverse Iteration

 Displacement from previous Coordinates is:  0.199133
 ----------------------------------------------------------------
             Standard Nuclear Orientation (Angstroms)
    I     Atom           X                Y                Z
 ----------------------------------------------------------------
    1      C       0.0021913926    -0.8562368764    -1.6991453858
    2      C       0.5316787737    -1.2806462484    -0.3530276739
    3      C      -0.5326271777    -0.2121213423    -0.4489107461
    4      H       0.2103040474    -2.2266446788     0.0548604891
    5      I       2.5928645044    -0.9306070932     0.1965510704
    6      I      -2.5159034415    -0.8076641954     0.2195501122
    7      I      -0.0990732549     1.8928708413    -0.0958361552
    8      H       0.6332573703    -0.2493222466    -2.3343141062
    9      H      -0.6377911684    -1.5556481619    -2.2235594036
 ----------------------------------------------------------------
 Molecular Point Group                 C1    NOp =  1
 Largest Abelian Subgroup              C1    NOp =  1
 Nuclear Repulsion Energy =  1756.2162106088 hartrees
 There are       90 alpha and       90 beta electrons
 Applying Cartesian multipole field
    Component          Value
    ---------          -----
     (2,0,0)        1.00000E-11
     (0,2,0)        2.00000E-11
     (0,0,2)       -3.00000E-11
 Nucleus-field energy     =     0.0000000420 hartrees
 Requested basis set is 6-311++G(d,p)
 There are 105 shells and 273 basis functions
 A cutoff of  1.0D-11 yielded   4106 shell pairs
 There are     28872 function pairs (     32670 Cartesian)
 Smallest overlap matrix eigenvalue = 5.87E-05
 Guess MOs from SCF MO coefficient file

 -----------------------------------------------------------------------
  General SCF calculation program by
  Eric Jon Sundstrom, Paul Horn, Yuezhi Mao, Dmitri Zuev, Alec White,
  David Stuck, Shaama M.S., Shane Yost, Joonho Lee, David Small,
  Daniel Levine, Susi Lehtola, Hugh Burton, Evgeny Epifanovsky
 -----------------------------------------------------------------------
 Exchange:     0.2000 Hartree-Fock + 0.0800 Slater + 0.7200 B88
 Correlation:  0.1900 VWN1RPA + 0.8100 LYP
 Using SG-1 standard quadrature grid
 using 4 threads for integral computing
 -------------------------------------------------------
 OpenMP Integral computing Module                
 Release: version 2.0, May 2017, Q-Chem Inc. Pleasanton 
 -------------------------------------------------------
 -------------------------------------------------------
 OpenMP BLAS3 based DFT computing Module                
 Release: version 1.0, May 2013, Q-Chem Inc. Pittsburgh 
 -------------------------------------------------------
 A restricted SCF calculation will be
 performed using DIIS
 SCF converges when DIIS error is below 1.0e-08
 ---------------------------------------
  Cycle       Energy         DIIS error
 ---------------------------------------
    1  -20874.6617031170      3.47e-04  
    2  -20874.6629326025      9.10e-05  
    3  -20874.6629537692      8.03e-05  
    4  -20874.6630120914      3.22e-05  
    5  -20874.6630223484      7.86e-06  
    6  -20874.6630227796      4.17e-06  
    7  -20874.6630229319      1.03e-06  
    8  -20874.6630229414      2.96e-07  
    9  -20874.6630229421      4.20e-08  
   10  -20874.6630229423      1.87e-08  
   11  -20874.6630229420      5.37e-09  Convergence criterion met
 ---------------------------------------
 SCF time:   CPU 66.88s  wall 17.00s 
 SCF   energy in the final basis set =   -20874.6630229420
 Total energy in the final basis set =   -20874.6630229420

 --------------------------------------------------------------

                    Orbital Energies (a.u.)
 --------------------------------------------------------------

 Alpha MOs
 -- Occupied --
***********************-176.313-176.311-176.308-165.717-165.715
*******-165.714-165.712-165.712-165.711-165.709-165.709 -35.810
-35.807 -35.804 -31.303 -31.301 -31.297 -31.297 -31.297 -31.294
-31.294 -31.291 -31.291 -22.953 -22.952 -22.952 -22.951 -22.949
-22.949 -22.948 -22.947 -22.947 -22.946 -22.946 -22.945 -22.945
-22.942 -22.942 -10.294 -10.259 -10.222  -6.359  -6.356  -6.353
 -4.771  -4.769  -4.766  -4.756  -4.756  -4.753  -4.753  -4.751
 -4.751  -2.037  -2.035  -2.032  -2.032  -2.031  -2.030  -2.030
 -2.027  -2.027  -2.019  -2.019  -2.016  -2.016  -2.014  -2.014
 -0.918  -0.706  -0.683  -0.661  -0.617  -0.564  -0.501  -0.470
 -0.395  -0.382  -0.366  -0.351  -0.297  -0.282  -0.273  -0.270
 -0.267  -0.260
 -- Virtual --
 -0.093  -0.082  -0.030   0.000   0.019   0.026   0.034   0.057
  0.063   0.069   0.076   0.093   0.095   0.103   0.115   0.123
  0.128   0.147   0.156   0.170   0.182   0.193   0.199   0.211
  0.214   0.226   0.230   0.235   0.246   0.251   0.257   0.279
  0.294   0.367   0.369   0.376   0.399   0.405   0.412   0.427
  0.436   0.441   0.445   0.461   0.474   0.485   0.504   0.506
  0.524   0.552   0.585   0.599   0.609   0.624   0.639   0.650
  0.665   0.683   0.695   0.729   0.752   0.763   0.774   0.853
  0.938   1.036   1.181   1.234   1.269   1.302   1.311   1.336
  1.343   1.347   1.363   1.369   1.399   1.435   1.455   1.501
  1.526   1.554   1.613   1.633   1.664   1.715   1.781   1.795
  1.847   1.900   1.976   1.995   2.126   2.154   2.194   2.210
  2.455   2.517   2.572   2.658   2.672   2.758   2.805   2.808
  2.910   3.037   3.189   3.432   3.685   3.755   3.964   3.968
  3.970   3.973   3.999   4.012   4.047   4.064   4.070   4.085
  4.107   4.161   4.225   4.239   4.260   4.288   4.392   4.431
  4.449   6.005   6.020   6.026   6.029   6.037   6.045   6.065
  6.093   6.128  23.572  23.751  23.857  27.822  27.875  27.887
 28.345  28.356  28.358  28.362  28.369  28.375  28.384  28.386
 28.402  28.536  28.536  28.537  28.539  28.551  28.554  28.569
 28.576  28.580  28.589  28.603  28.629  28.670  28.701  28.711
127.887 127.896 127.901 127.906 127.909 127.912 127.923 127.939
127.958 151.628 151.672 151.6811901.7891901.8361901.844
 --------------------------------------------------------------

          Ground-State Mulliken Net Atomic Charges

     Atom                 Charge (a.u.)
  ----------------------------------------
      1 C                    -0.484027
      2 C                    -0.322092
      3 C                    -0.042866
      4 H                     0.203030
      5 I                     0.080463
      6 I                     0.100559
      7 I                     0.125864
      8 H                     0.172911
      9 H                     0.166158
  ----------------------------------------
  Sum of atomic charges =     0.000000

 -----------------------------------------------------------------
                    Cartesian Multipole Moments
 -----------------------------------------------------------------
    Charge (ESU x 10^10)
                 0.0000
    Dipole Moment (Debye)
         X      -0.1152      Y      -0.8825      Z      -1.1504
       Tot       1.4545
    Quadrupole Moments (Debye-Ang)
        XX    -103.9643     XY       2.8111     YY    -101.1666
        XZ      -0.2595     YZ       1.4511     ZZ    -102.5510
    Octopole Moments (Debye-Ang^2)
       XXX       1.8292    XXY       9.3608    XYY      -1.4579
       YYY      43.2764    XXZ      16.7558    XYZ      -0.2420
       YYZ       8.6252    XZZ       0.4121    YZZ       8.0320
       ZZZ      13.2210
    Hexadecapole Moments (Debye-Ang^3)
      XXXX   -2245.6834   XXXY      86.9065   XXYY    -597.8301
      XYYY      73.9244   YYYY   -1058.7087   XXXZ      -0.0378
      XXYZ      -6.7783   XYYZ       1.3762   YYYZ      14.3698
      XXZZ    -453.5383   XYZZ      24.8136   YYZZ    -239.4571
      XZZZ       0.2971   YZZZ      14.5943   ZZZZ    -290.2507
 -----------------------------------------------------------------
 Calculating analytic gradient of the SCF energy
 Gradient of SCF Energy
            1           2           3           4           5           6
    1   0.0032593   0.0015341  -0.0036476  -0.0008761   0.0004755   0.0005436
    2   0.0031796  -0.0062951  -0.0004183   0.0015378   0.0016201  -0.0002336
    3  -0.0003329   0.0012302  -0.0008701  -0.0001588  -0.0013921  -0.0005972
            7           8           9
    1  -0.0002393  -0.0008368  -0.0002128
    2   0.0013957  -0.0007931   0.0000068
    3   0.0001673   0.0002594   0.0016943
 Max gradient component =       6.295E-03
 RMS gradient           =       1.862E-03
 Gradient time:  CPU 19.11 s  wall 4.85 s
 Geometry Optimization Parameters
   NAtoms,    NIC,     NZ,  NCons,   NDum,   NFix, NCnnct, MaxDiis
        9      69       9       0       0       0       0       0

 Cartesian Hessian Update
 Hessian Updated using BFGS Update


** GEOMETRY OPTIMIZATION IN DELOCALIZED INTERNAL COORDINATES **
   Searching for a Minimum

   Optimization Cycle:   3

                       Coordinates (Angstroms)
     ATOM                X               Y               Z
      1  C         0.0021913926   -0.8562368764   -1.6991453858
      2  C         0.5316787737   -1.2806462484   -0.3530276739
      3  C        -0.5326271777   -0.2121213423   -0.4489107461
      4  H         0.2103040474   -2.2266446788    0.0548604891
      5  I         2.5928645044   -0.9306070932    0.1965510704
      6  I        -2.5159034415   -0.8076641954    0.2195501122
      7  I        -0.0990732549    1.8928708413   -0.0958361552
      8  H         0.6332573703   -0.2493222466   -2.3343141062
      9  H        -0.6377911684   -1.5556481619   -2.2235594036
   Point Group: c1    Number of degrees of freedom:    21


   Energy is -20874.663022942

 Hessian Updated using BFGS Update

 21 Hessian modes will be used to form the next step
  Hessian Eigenvalues:
     0.017094    0.020972    0.024050    0.026865    0.031511    0.047693
     0.073234    0.086900    0.090818    0.097480    0.108044    0.109057
     0.113650    0.135189    0.147026    0.259154    0.276989    0.288485
     0.348111    0.348274    0.353743

 Minimum Search - Taking Simple RFO Step
 Searching for Lamda that Minimizes Along All modes
 Value Taken    Lamda =  -0.00039226
 Step Taken.  Stepsize is  0.094009

                             Maximum     Tolerance    Cnvgd?
         Gradient           0.002805      0.000300      NO
         Displacement       0.048703      0.001200      NO
         Energy change     -0.001441      0.000001      NO


 New Cartesian Coordinates Obtained by Inverse Iteration

 Displacement from previous Coordinates is:  0.115224
 ----------------------------------------------------------------
             Standard Nuclear Orientation (Angstroms)
    I     Atom           X                Y                Z
 ----------------------------------------------------------------
    1      C      -0.0023823825    -0.8557450982    -1.7069099871
    2      C       0.5288353335    -1.2705548660    -0.3603187303
    3      C      -0.5291191329    -0.2095098567    -0.4558295770
    4      H       0.2147667629    -2.2222758325     0.0425050232
    5      I       2.5826141363    -0.9432418526     0.2316011766
    6      I      -2.5041655016    -0.8137750688     0.2518901475
    7      I      -0.0989054697     1.8911376325    -0.1093449810
    8      H       0.6277395330    -0.2432918248    -2.3398308393
    9      H      -0.6344822332    -1.5587632346    -2.2375940315
 ----------------------------------------------------------------
 Molecular Point Group                 C1    NOp =  1
 Largest Abelian Subgroup              C1    NOp =  1
 Nuclear Repulsion Energy =  1756.9025716778 hartrees
 There are       90 alpha and       90 beta electrons
 Applying Cartesian multipole field
    Component          Value
    ---------          -----
     (2,0,0)        1.00000E-11
     (0,2,0)        2.00000E-11
     (0,0,2)       -3.00000E-11
 Nucleus-field energy     =     0.0000000417 hartrees
 Requested basis set is 6-311++G(d,p)
 There are 105 shells and 273 basis functions
 A cutoff of  1.0D-11 yielded   4112 shell pairs
 There are     28936 function pairs (     32746 Cartesian)
 Smallest overlap matrix eigenvalue = 5.75E-05
 Guess MOs from SCF MO coefficient file

 -----------------------------------------------------------------------
  General SCF calculation program by
  Eric Jon Sundstrom, Paul Horn, Yuezhi Mao, Dmitri Zuev, Alec White,
  David Stuck, Shaama M.S., Shane Yost, Joonho Lee, David Small,
  Daniel Levine, Susi Lehtola, Hugh Burton, Evgeny Epifanovsky
 -----------------------------------------------------------------------
 Exchange:     0.2000 Hartree-Fock + 0.0800 Slater + 0.7200 B88
 Correlation:  0.1900 VWN1RPA + 0.8100 LYP
 Using SG-1 standard quadrature grid
 using 4 threads for integral computing
 -------------------------------------------------------
 OpenMP Integral computing Module                
 Release: version 2.0, May 2017, Q-Chem Inc. Pleasanton 
 -------------------------------------------------------
 -------------------------------------------------------
 OpenMP BLAS3 based DFT computing Module                
 Release: version 1.0, May 2013, Q-Chem Inc. Pittsburgh 
 -------------------------------------------------------
 A restricted SCF calculation will be
 performed using DIIS
 SCF converges when DIIS error is below 1.0e-08
 ---------------------------------------
  Cycle       Energy         DIIS error
 ---------------------------------------
    1  -20874.6629578926      1.50e-04  
    2  -20874.6632459511      3.70e-05  
    3  -20874.6632444335      4.17e-05  
    4  -20874.6632600885      1.63e-05  
    5  -20874.6632626783      4.28e-06  
    6  -20874.6632628516      1.36e-06  
    7  -20874.6632628679      3.04e-07  
    8  -20874.6632628687      1.02e-07  
    9  -20874.6632628691      3.76e-08  
   10  -20874.6632628690      8.26e-09  Convergence criterion met
 ---------------------------------------
 SCF time:   CPU 60.81s  wall 17.00s 
 SCF   energy in the final basis set =   -20874.6632628690
 Total energy in the final basis set =   -20874.6632628690

 --------------------------------------------------------------

                    Orbital Energies (a.u.)
 --------------------------------------------------------------

 Alpha MOs
 -- Occupied --
***********************-176.313-176.311-176.307-165.716-165.715
*******-165.714-165.713-165.713-165.711-165.709-165.709 -35.809
-35.808 -35.804 -31.302 -31.301 -31.297 -31.296 -31.296 -31.295
-31.294 -31.291 -31.291 -22.953 -22.951 -22.951 -22.951 -22.950
-22.950 -22.947 -22.947 -22.947 -22.946 -22.946 -22.945 -22.945
-22.942 -22.942 -10.294 -10.258 -10.223  -6.358  -6.357  -6.353
 -4.771  -4.770  -4.765  -4.756  -4.755  -4.754  -4.754  -4.751
 -4.751  -2.037  -2.035  -2.032  -2.032  -2.031  -2.031  -2.030
 -2.027  -2.026  -2.019  -2.019  -2.017  -2.017  -2.014  -2.014
 -0.920  -0.706  -0.684  -0.661  -0.617  -0.564  -0.501  -0.470
 -0.396  -0.382  -0.366  -0.350  -0.297  -0.282  -0.273  -0.271
 -0.267  -0.260
 -- Virtual --
 -0.093  -0.083  -0.030  -0.000   0.019   0.026   0.035   0.057
  0.063   0.069   0.076   0.093   0.095   0.103   0.115   0.123
  0.129   0.147   0.155   0.170   0.183   0.193   0.198   0.211
  0.213   0.225   0.230   0.235   0.246   0.251   0.257   0.280
  0.295   0.368   0.370   0.377   0.399   0.405   0.413   0.429
  0.436   0.441   0.444   0.461   0.474   0.485   0.503   0.506
  0.525   0.551   0.585   0.599   0.610   0.623   0.639   0.648
  0.666   0.684   0.692   0.728   0.751   0.763   0.775   0.853
  0.940   1.036   1.181   1.233   1.269   1.303   1.309   1.336
  1.344   1.350   1.363   1.369   1.400   1.435   1.453   1.503
  1.526   1.553   1.610   1.633   1.669   1.718   1.780   1.794
  1.852   1.900   1.977   1.996   2.130   2.154   2.194   2.211
  2.456   2.515   2.570   2.658   2.673   2.757   2.807   2.814
  2.908   3.037   3.194   3.436   3.681   3.753   3.964   3.968
  3.970   3.974   3.998   4.012   4.048   4.064   4.069   4.084
  4.107   4.161   4.224   4.240   4.261   4.288   4.394   4.430
  4.449   6.006   6.020   6.026   6.029   6.037   6.045   6.064
  6.092   6.129  23.575  23.762  23.857  27.823  27.874  27.886
 28.345  28.356  28.358  28.363  28.369  28.375  28.384  28.386
 28.403  28.536  28.536  28.537  28.540  28.551  28.554  28.569
 28.576  28.580  28.589  28.604  28.629  28.670  28.702  28.711
127.887 127.896 127.902 127.906 127.909 127.911 127.923 127.939
127.959 151.629 151.671 151.6801901.7901901.8351901.844
 --------------------------------------------------------------

          Ground-State Mulliken Net Atomic Charges

     Atom                 Charge (a.u.)
  ----------------------------------------
      1 C                    -0.487867
      2 C                    -0.322480
      3 C                    -0.034447
      4 H                     0.201766
      5 I                     0.078996
      6 I                     0.097101
      7 I                     0.128599
      8 H                     0.171098
      9 H                     0.167235
  ----------------------------------------
  Sum of atomic charges =     0.000000

 -----------------------------------------------------------------
                    Cartesian Multipole Moments
 -----------------------------------------------------------------
    Charge (ESU x 10^10)
                -0.0000
    Dipole Moment (Debye)
         X      -0.1062      Y      -0.8553      Z      -1.1698
       Tot       1.4530
    Quadrupole Moments (Debye-Ang)
        XX    -104.1651     XY       2.7577     YY    -101.1173
        XZ      -0.2282     YZ       1.4943     ZZ    -102.4317
    Octopole Moments (Debye-Ang^2)
       XXX       1.9909    XXY       9.7489    XYY      -1.4795
       YYY      45.0213    XXZ      16.0267    XYZ      -0.2172
       YYZ       7.0173    XZZ       0.3553    YZZ       8.3886
       ZZZ       8.8457
    Hexadecapole Moments (Debye-Ang^3)
      XXXX   -2232.8865   XXXY      86.7439   XXYY    -594.9460
      XYYY      75.1809   YYYY   -1062.0786   XXXZ      -0.3241
      XXYZ      -5.2280   XYYZ       0.8109   YYYZ      21.8478
      XXZZ    -449.8698   XYZZ      25.4268   YYZZ    -240.9939
      XZZZ      -0.6655   YZZZ      22.3471   ZZZZ    -296.9382
 -----------------------------------------------------------------
 Calculating analytic gradient of the SCF energy
 Gradient of SCF Energy
            1           2           3           4           5           6
    1   0.0009486  -0.0012496   0.0004881   0.0000955   0.0001743   0.0003010
    2   0.0016840  -0.0008177  -0.0012134   0.0004547   0.0005251  -0.0004762
    3   0.0018489  -0.0005507  -0.0016439  -0.0000200  -0.0001679  -0.0004846
            7           8           9
    1  -0.0004325  -0.0001758  -0.0001495
    2   0.0004817  -0.0004323  -0.0002058
    3   0.0002244   0.0001919   0.0006020
 Max gradient component =       1.849E-03
 RMS gradient           =       7.783E-04
 Gradient time:  CPU 19.12 s  wall 4.85 s
 Geometry Optimization Parameters
   NAtoms,    NIC,     NZ,  NCons,   NDum,   NFix, NCnnct, MaxDiis
        9      69       9       0       0       0       0       0

 Cartesian Hessian Update
 Hessian Updated using BFGS Update


** GEOMETRY OPTIMIZATION IN DELOCALIZED INTERNAL COORDINATES **
   Searching for a Minimum

   Optimization Cycle:   4

                       Coordinates (Angstroms)
     ATOM                X               Y               Z
      1  C        -0.0023823825   -0.8557450982   -1.7069099871
      2  C         0.5288353335   -1.2705548660   -0.3603187303
      3  C        -0.5291191329   -0.2095098567   -0.4558295770
      4  H         0.2147667629   -2.2222758325    0.0425050232
      5  I         2.5826141363   -0.9432418526    0.2316011766
      6  I        -2.5041655016   -0.8137750688    0.2518901475
      7  I        -0.0989054697    1.8911376325   -0.1093449810
      8  H         0.6277395330   -0.2432918248   -2.3398308393
      9  H        -0.6344822332   -1.5587632346   -2.2375940315
   Point Group: c1    Number of degrees of freedom:    21


   Energy is -20874.663262869

 Hessian Updated using BFGS Update

 21 Hessian modes will be used to form the next step
  Hessian Eigenvalues:
     0.017183    0.020957    0.021813    0.024142    0.031514    0.047693
     0.069230    0.086734    0.090601    0.097012    0.108093    0.108786
     0.113124    0.134416    0.151866    0.259707    0.268750    0.303986
     0.348107    0.348295    0.350279

 Minimum Search - Taking Simple RFO Step
 Searching for Lamda that Minimizes Along All modes
 Value Taken    Lamda =  -0.00006849
 Step Taken.  Stepsize is  0.042731

                             Maximum     Tolerance    Cnvgd?
         Gradient           0.001640      0.000300      NO
         Displacement       0.029671      0.001200      NO
         Energy change     -0.000240      0.000001      NO


 New Cartesian Coordinates Obtained by Inverse Iteration

 Displacement from previous Coordinates is:  0.054791
 ----------------------------------------------------------------
             Standard Nuclear Orientation (Angstroms)
    I     Atom           X                Y                Z
 ----------------------------------------------------------------
    1      C      -0.0036431389    -0.8567342312    -1.7114122496
    2      C       0.5290115798    -1.2691734701    -0.3622692114
    3      C      -0.5293831962    -0.2097189644    -0.4564486792
    4      H       0.2169007804    -2.2232669745     0.0381603529
    5      I       2.5782573076    -0.9458287067     0.2461153507
    6      I      -2.5027999080    -0.8121242373     0.2686652333
    7      I      -0.0974769036     1.8884642042    -0.1170783098
    8      H       0.6236923542    -0.2369104300    -2.3415458238
    9      H      -0.6296578294    -1.5607271918    -2.2480184622
 ----------------------------------------------------------------
 Molecular Point Group                 C1    NOp =  1
 Largest Abelian Subgroup              C1    NOp =  1
 Nuclear Repulsion Energy =  1757.1061714337 hartrees
 There are       90 alpha and       90 beta electrons
 Applying Cartesian multipole field
    Component          Value
    ---------          -----
     (2,0,0)        1.00000E-11
     (0,2,0)        2.00000E-11
     (0,0,2)       -3.00000E-11
 Nucleus-field energy     =     0.0000000415 hartrees
 Requested basis set is 6-311++G(d,p)
 There are 105 shells and 273 basis functions
 A cutoff of  1.0D-11 yielded   4110 shell pairs
 There are     28930 function pairs (     32740 Cartesian)
 Smallest overlap matrix eigenvalue = 5.77E-05
 Guess MOs from SCF MO coefficient file

 -----------------------------------------------------------------------
  General SCF calculation program by
  Eric Jon Sundstrom, Paul Horn, Yuezhi Mao, Dmitri Zuev, Alec White,
  David Stuck, Shaama M.S., Shane Yost, Joonho Lee, David Small,
  Daniel Levine, Susi Lehtola, Hugh Burton, Evgeny Epifanovsky
 -----------------------------------------------------------------------
 Exchange:     0.2000 Hartree-Fock + 0.0800 Slater + 0.7200 B88
 Correlation:  0.1900 VWN1RPA + 0.8100 LYP
 Using SG-1 standard quadrature grid
 using 4 threads for integral computing
 -------------------------------------------------------
 OpenMP Integral computing Module                
 Release: version 2.0, May 2017, Q-Chem Inc. Pleasanton 
 -------------------------------------------------------
 -------------------------------------------------------
 OpenMP BLAS3 based DFT computing Module                
 Release: version 1.0, May 2013, Q-Chem Inc. Pittsburgh 
 -------------------------------------------------------
 A restricted SCF calculation will be
 performed using DIIS
 SCF converges when DIIS error is below 1.0e-08
 ---------------------------------------
  Cycle       Energy         DIIS error
 ---------------------------------------
    1  -20874.6632431564      6.54e-05  
    2  -20874.6632985861      1.80e-05  
    3  -20874.6632972867      2.19e-05  
    4  -20874.6633016974      7.91e-06  
    5  -20874.6633023132      1.85e-06  
    6  -20874.6633023430      5.84e-07  
    7  -20874.6633023458      1.15e-07  
    8  -20874.6633023461      3.90e-08  
    9  -20874.6633023464      1.47e-08  
   10  -20874.6633023464      3.92e-09  Convergence criterion met
 ---------------------------------------
 SCF time:   CPU 60.81s  wall 16.00s 
 SCF   energy in the final basis set =   -20874.6633023464
 Total energy in the final basis set =   -20874.6633023464

 --------------------------------------------------------------

                    Orbital Energies (a.u.)
 --------------------------------------------------------------

 Alpha MOs
 -- Occupied --
***********************-176.312-176.311-176.307-165.716-165.715
*******-165.714-165.713-165.713-165.711-165.709-165.709 -35.809
-35.808 -35.804 -31.302 -31.301 -31.297 -31.296 -31.296 -31.295
-31.295 -31.291 -31.291 -22.953 -22.952 -22.951 -22.951 -22.950
-22.950 -22.947 -22.947 -22.947 -22.946 -22.946 -22.945 -22.945
-22.942 -22.942 -10.294 -10.258 -10.223  -6.358  -6.357  -6.353
 -4.771  -4.770  -4.765  -4.756  -4.755  -4.754  -4.754  -4.751
 -4.750  -2.036  -2.036  -2.032  -2.031  -2.031  -2.031  -2.031
 -2.027  -2.026  -2.019  -2.018  -2.017  -2.017  -2.014  -2.014
 -0.919  -0.706  -0.684  -0.661  -0.617  -0.564  -0.500  -0.470
 -0.397  -0.382  -0.365  -0.350  -0.297  -0.282  -0.273  -0.271
 -0.267  -0.260
 -- Virtual --
 -0.093  -0.083  -0.030  -0.001   0.019   0.026   0.035   0.057
  0.063   0.069   0.076   0.093   0.095   0.103   0.115   0.123
  0.129   0.148   0.155   0.170   0.183   0.193   0.198   0.211
  0.212   0.225   0.230   0.236   0.246   0.250   0.257   0.280
  0.296   0.368   0.370   0.377   0.400   0.405   0.413   0.430
  0.436   0.441   0.444   0.461   0.474   0.485   0.503   0.506
  0.525   0.550   0.585   0.599   0.611   0.622   0.638   0.647
  0.666   0.684   0.691   0.728   0.751   0.763   0.774   0.853
  0.940   1.036   1.181   1.232   1.268   1.303   1.309   1.336
  1.344   1.350   1.363   1.369   1.399   1.435   1.452   1.504
  1.526   1.552   1.610   1.630   1.670   1.718   1.778   1.793
  1.852   1.897   1.977   1.996   2.130   2.152   2.194   2.211
  2.455   2.513   2.569   2.656   2.672   2.757   2.806   2.813
  2.905   3.035   3.192   3.434   3.679   3.751   3.964   3.968
  3.970   3.974   3.998   4.012   4.049   4.064   4.069   4.083
  4.107   4.161   4.224   4.239   4.261   4.288   4.395   4.429
  4.449   6.006   6.020   6.026   6.029   6.037   6.045   6.064
  6.092   6.129  23.573  23.761  23.853  27.824  27.873  27.886
 28.345  28.356  28.358  28.363  28.369  28.375  28.384  28.387
 28.403  28.536  28.536  28.538  28.540  28.551  28.554  28.570
 28.576  28.580  28.588  28.604  28.629  28.670  28.702  28.711
127.887 127.896 127.902 127.906 127.909 127.911 127.923 127.939
127.959 151.629 151.671 151.6801901.7901901.8341901.844
 --------------------------------------------------------------

          Ground-State Mulliken Net Atomic Charges

     Atom                 Charge (a.u.)
  ----------------------------------------
      1 C                    -0.488062
      2 C                    -0.322501
      3 C                    -0.033044
      4 H                     0.201244
      5 I                     0.078804
      6 I                     0.096003
      7 I                     0.129646
      8 H                     0.170054
      9 H                     0.167857
  ----------------------------------------
  Sum of atomic charges =    -0.000000

 -----------------------------------------------------------------
                    Cartesian Multipole Moments
 -----------------------------------------------------------------
    Charge (ESU x 10^10)
                 0.0000
    Dipole Moment (Debye)
         X      -0.1009      Y      -0.8461      Z      -1.1792
       Tot       1.4549
    Quadrupole Moments (Debye-Ang)
        XX    -104.2392     XY       2.7420     YY    -101.1018
        XZ      -0.2174     YZ       1.5069     ZZ    -102.3821
    Octopole Moments (Debye-Ang^2)
       XXX       2.1663    XXY       9.9119    XYY      -1.3707
       YYY      45.3550    XXZ      15.7000    XYZ      -0.2125
       YYZ       6.2597    XZZ       0.3637    YZZ       8.4116
       ZZZ       6.8849
    Hexadecapole Moments (Debye-Ang^3)
      XXXX   -2230.0015   XXXY      86.6723   XXYY    -593.9731
      XYYY      75.5549   YYYY   -1060.6642   XXXZ       0.1195
      XXYZ      -4.3858   XYYZ       0.8698   YYYZ      25.2141
      XXZZ    -448.9400   XYZZ      25.6820   YYZZ    -241.2612
      XZZZ      -0.1826   YZZZ      25.9970   ZZZZ    -300.4069
 -----------------------------------------------------------------
 Calculating analytic gradient of the SCF energy
 Gradient of SCF Energy
            1           2           3           4           5           6
    1   0.0000300  -0.0008433   0.0009135   0.0003721  -0.0000103  -0.0001835
    2   0.0003756  -0.0000435   0.0000883  -0.0000404   0.0002685  -0.0005020
    3   0.0003492   0.0000410  -0.0005540   0.0001685   0.0002359  -0.0002756
            7           8           9
    1  -0.0005035   0.0000783   0.0001466
    2  -0.0000694   0.0000225  -0.0000997
    3   0.0001720  -0.0000967  -0.0000404
 Max gradient component =       9.135E-04
 RMS gradient           =       3.401E-04
 Gradient time:  CPU 19.17 s  wall 4.86 s
 Geometry Optimization Parameters
   NAtoms,    NIC,     NZ,  NCons,   NDum,   NFix, NCnnct, MaxDiis
        9      69       9       0       0       0       0       0

 Cartesian Hessian Update
 Hessian Updated using BFGS Update


** GEOMETRY OPTIMIZATION IN DELOCALIZED INTERNAL COORDINATES **
   Searching for a Minimum

   Optimization Cycle:   5

                       Coordinates (Angstroms)
     ATOM                X               Y               Z
      1  C        -0.0036431389   -0.8567342312   -1.7114122496
      2  C         0.5290115798   -1.2691734701   -0.3622692114
      3  C        -0.5293831962   -0.2097189644   -0.4564486792
      4  H         0.2169007804   -2.2232669745    0.0381603529
      5  I         2.5782573076   -0.9458287067    0.2461153507
      6  I        -2.5027999080   -0.8121242373    0.2686652333
      7  I        -0.0974769036    1.8884642042   -0.1170783098
      8  H         0.6236923542   -0.2369104300   -2.3415458238
      9  H        -0.6296578294   -1.5607271918   -2.2480184622
   Point Group: c1    Number of degrees of freedom:    21


   Energy is -20874.663302346

 Hessian Updated using BFGS Update

 21 Hessian modes will be used to form the next step
  Hessian Eigenvalues:
     0.016924    0.018454    0.021072    0.024180    0.031354    0.046992
     0.074284    0.086171    0.091732    0.096496    0.107952    0.108997
     0.115443    0.132947    0.145018    0.251996    0.279055    0.297986
     0.348090    0.348461    0.352794

 Minimum Search - Taking Simple RFO Step
 Searching for Lamda that Minimizes Along All modes
 Value Taken    Lamda =  -0.00000864
 Step Taken.  Stepsize is  0.015643

                             Maximum     Tolerance    Cnvgd?
         Gradient           0.000420      0.000300      NO
         Displacement       0.008505      0.001200      NO
         Energy change     -0.000039      0.000001      NO


 New Cartesian Coordinates Obtained by Inverse Iteration

 Displacement from previous Coordinates is:  0.017958
 ----------------------------------------------------------------
             Standard Nuclear Orientation (Angstroms)
    I     Atom           X                Y                Z
 ----------------------------------------------------------------
    1      C      -0.0037292304    -0.8571308456    -1.7118926218
    2      C       0.5292937405    -1.2694410611    -0.3627010091
    3      C      -0.5305324417    -0.2106540390    -0.4558162425
    4      H       0.2165420087    -2.2244469383     0.0351309949
    5      I       2.5771186996    -0.9455463855     0.2490188978
    6      I      -2.5026138628    -0.8106569554     0.2738028428
    7      I      -0.0968952180     1.8877011742    -0.1207988130
    8      H       0.6230032648    -0.2344053017    -2.3398460970
    9      H      -0.6272859147    -1.5614396493    -2.2507297512
 ----------------------------------------------------------------
 Molecular Point Group                 C1    NOp =  1
 Largest Abelian Subgroup              C1    NOp =  1
 Nuclear Repulsion Energy =  1757.3010042570 hartrees
 There are       90 alpha and       90 beta electrons
 Applying Cartesian multipole field
    Component          Value
    ---------          -----
     (2,0,0)        1.00000E-11
     (0,2,0)        2.00000E-11
     (0,0,2)       -3.00000E-11
 Nucleus-field energy     =     0.0000000414 hartrees
 Requested basis set is 6-311++G(d,p)
 There are 105 shells and 273 basis functions
 A cutoff of  1.0D-11 yielded   4110 shell pairs
 There are     28930 function pairs (     32740 Cartesian)
 Smallest overlap matrix eigenvalue = 5.79E-05
 Guess MOs from SCF MO coefficient file

 -----------------------------------------------------------------------
  General SCF calculation program by
  Eric Jon Sundstrom, Paul Horn, Yuezhi Mao, Dmitri Zuev, Alec White,
  David Stuck, Shaama M.S., Shane Yost, Joonho Lee, David Small,
  Daniel Levine, Susi Lehtola, Hugh Burton, Evgeny Epifanovsky
 -----------------------------------------------------------------------
 Exchange:     0.2000 Hartree-Fock + 0.0800 Slater + 0.7200 B88
 Correlation:  0.1900 VWN1RPA + 0.8100 LYP
 Using SG-1 standard quadrature grid
 using 4 threads for integral computing
 -------------------------------------------------------
 OpenMP Integral computing Module                
 Release: version 2.0, May 2017, Q-Chem Inc. Pleasanton 
 -------------------------------------------------------
 -------------------------------------------------------
 OpenMP BLAS3 based DFT computing Module                
 Release: version 1.0, May 2013, Q-Chem Inc. Pittsburgh 
 -------------------------------------------------------
 A restricted SCF calculation will be
 performed using DIIS
 SCF converges when DIIS error is below 1.0e-08
 ---------------------------------------
  Cycle       Energy         DIIS error
 ---------------------------------------
    1  -20874.6633013376      2.44e-05  
    2  -20874.6633082576      4.49e-06  
    3  -20874.6633083003      4.46e-06  
    4  -20874.6633084567      2.16e-06  
    5  -20874.6633085031      4.43e-07  
    6  -20874.6633085045      1.66e-07  
    7  -20874.6633085049      3.65e-08  
    8  -20874.6633085050      1.45e-08  
    9  -20874.6633085052      3.59e-09  Convergence criterion met
 ---------------------------------------
 SCF time:   CPU 54.75s  wall 14.00s 
 SCF   energy in the final basis set =   -20874.6633085052
 Total energy in the final basis set =   -20874.6633085052

 --------------------------------------------------------------

                    Orbital Energies (a.u.)
 --------------------------------------------------------------

 Alpha MOs
 -- Occupied --
***********************-176.312-176.311-176.307-165.716-165.715
*******-165.714-165.713-165.713-165.711-165.709-165.709 -35.809
-35.808 -35.804 -31.302 -31.301 -31.297 -31.296 -31.296 -31.295
-31.295 -31.291 -31.291 -22.953 -22.952 -22.951 -22.951 -22.950
-22.950 -22.947 -22.947 -22.947 -22.946 -22.946 -22.945 -22.945
-22.942 -22.942 -10.294 -10.258 -10.223  -6.358  -6.357  -6.353
 -4.771  -4.770  -4.765  -4.756  -4.755  -4.754  -4.754  -4.751
 -4.750  -2.036  -2.035  -2.032  -2.031  -2.031  -2.031  -2.031
 -2.027  -2.026  -2.019  -2.018  -2.017  -2.017  -2.014  -2.014
 -0.919  -0.706  -0.684  -0.661  -0.617  -0.564  -0.500  -0.470
 -0.397  -0.382  -0.365  -0.350  -0.297  -0.282  -0.273  -0.271
 -0.267  -0.260
 -- Virtual --
 -0.093  -0.083  -0.030  -0.001   0.020   0.026   0.035   0.057
  0.063   0.069   0.077   0.093   0.095   0.103   0.115   0.123
  0.129   0.148   0.155   0.170   0.183   0.193   0.198   0.211
  0.212   0.225   0.230   0.236   0.246   0.250   0.256   0.280
  0.296   0.368   0.370   0.377   0.400   0.405   0.413   0.430
  0.436   0.441   0.444   0.461   0.474   0.485   0.503   0.506
  0.525   0.550   0.585   0.599   0.612   0.622   0.638   0.647
  0.666   0.684   0.691   0.728   0.751   0.763   0.774   0.854
  0.940   1.036   1.181   1.232   1.268   1.302   1.309   1.336
  1.344   1.350   1.363   1.369   1.399   1.435   1.451   1.505
  1.526   1.552   1.609   1.630   1.670   1.718   1.778   1.793
  1.851   1.897   1.977   1.996   2.130   2.152   2.194   2.211
  2.456   2.512   2.569   2.656   2.672   2.756   2.806   2.813
  2.905   3.035   3.192   3.433   3.679   3.750   3.964   3.968
  3.970   3.974   3.998   4.012   4.049   4.064   4.069   4.083
  4.107   4.161   4.224   4.239   4.261   4.288   4.395   4.429
  4.449   6.006   6.020   6.026   6.029   6.037   6.045   6.064
  6.092   6.129  23.572  23.760  23.852  27.824  27.873  27.886
 28.345  28.356  28.358  28.363  28.369  28.375  28.384  28.387
 28.403  28.536  28.536  28.537  28.540  28.551  28.554  28.570
 28.576  28.580  28.588  28.604  28.629  28.670  28.702  28.711
127.887 127.896 127.902 127.906 127.909 127.911 127.923 127.939
127.959 151.629 151.671 151.6801901.7901901.8341901.844
 --------------------------------------------------------------

          Ground-State Mulliken Net Atomic Charges

     Atom                 Charge (a.u.)
  ----------------------------------------
      1 C                    -0.487682
      2 C                    -0.322152
      3 C                    -0.033700
      4 H                     0.200865
      5 I                     0.078984
      6 I                     0.096452
      7 I                     0.129403
      8 H                     0.169712
      9 H                     0.168117
  ----------------------------------------
  Sum of atomic charges =    -0.000000

 -----------------------------------------------------------------
                    Cartesian Multipole Moments
 -----------------------------------------------------------------
    Charge (ESU x 10^10)
                 0.0000
    Dipole Moment (Debye)
         X      -0.1020      Y      -0.8486      Z      -1.1807
       Tot       1.4576
    Quadrupole Moments (Debye-Ang)
        XX    -104.2346     XY       2.7455     YY    -101.1004
        XZ      -0.2202     YZ       1.5096     ZZ    -102.3791
    Octopole Moments (Debye-Ang^2)
       XXX       2.1843    XXY       9.9223    XYY      -1.3344
       YYY      45.2597    XXZ      15.6600    XYZ      -0.2080
       YYZ       6.0697    XZZ       0.3548    YZZ       8.3647
       ZZZ       6.5397
    Hexadecapole Moments (Debye-Ang^3)
      XXXX   -2229.0584   XXXY      86.6881   XXYY    -593.6892
      XYYY      75.6500   YYYY   -1059.7508   XXXZ       0.4851
      XXYZ      -4.0734   XYYZ       0.9965   YYYZ      26.2409
      XXZZ    -448.7084   XYZZ      25.7456   YYZZ    -241.2473
      XZZZ       0.3021   YZZZ      27.1471   ZZZZ    -301.3571
 -----------------------------------------------------------------
 Calculating analytic gradient of the SCF energy
 Gradient of SCF Energy
            1           2           3           4           5           6
    1  -0.0000895  -0.0004369   0.0006209   0.0002988  -0.0000381  -0.0002515
    2  -0.0000168  -0.0000855   0.0004072  -0.0000634   0.0003157  -0.0004607
    3  -0.0000789   0.0001886  -0.0001371   0.0000322   0.0002698  -0.0002351
            7           8           9
    1  -0.0005037   0.0001503   0.0002497
    2  -0.0001508   0.0000842  -0.0000300
    3   0.0001028  -0.0000082  -0.0001341
 Max gradient component =       6.209E-04
 RMS gradient           =       2.593E-04
 Gradient time:  CPU 19.16 s  wall 4.86 s
 Geometry Optimization Parameters
   NAtoms,    NIC,     NZ,  NCons,   NDum,   NFix, NCnnct, MaxDiis
        9      69       9       0       0       0       0       0

 Cartesian Hessian Update
 Hessian Updated using BFGS Update


** GEOMETRY OPTIMIZATION IN DELOCALIZED INTERNAL COORDINATES **
   Searching for a Minimum

   Optimization Cycle:   6

                       Coordinates (Angstroms)
     ATOM                X               Y               Z
      1  C        -0.0037292304   -0.8571308456   -1.7118926218
      2  C         0.5292937405   -1.2694410611   -0.3627010091
      3  C        -0.5305324417   -0.2106540390   -0.4558162425
      4  H         0.2165420087   -2.2244469383    0.0351309949
      5  I         2.5771186996   -0.9455463855    0.2490188978
      6  I        -2.5026138628   -0.8106569554    0.2738028428
      7  I        -0.0968952180    1.8877011742   -0.1207988130
      8  H         0.6230032648   -0.2344053017   -2.3398460970
      9  H        -0.6272859147   -1.5614396493   -2.2507297512
   Point Group: c1    Number of degrees of freedom:    21


   Energy is -20874.663308505

 Hessian Updated using BFGS Update

 21 Hessian modes will be used to form the next step
  Hessian Eigenvalues:
     0.012837    0.017763    0.021232    0.024226    0.031178    0.046235
     0.067728    0.077066    0.090151    0.095387    0.101847    0.108509
     0.112888    0.134608    0.145461    0.260991    0.279180    0.309971
     0.348059    0.349475    0.351740

 Minimum Search - Taking Simple RFO Step
 Searching for Lamda that Minimizes Along All modes
 Value Taken    Lamda =  -0.00000577
 Step Taken.  Stepsize is  0.016803

                             Maximum     Tolerance    Cnvgd?
         Gradient           0.000386      0.000300      NO
         Displacement       0.008143      0.001200      NO
         Energy change     -0.000006      0.000001      NO


 New Cartesian Coordinates Obtained by Inverse Iteration

 Displacement from previous Coordinates is:  0.016481
 ----------------------------------------------------------------
             Standard Nuclear Orientation (Angstroms)
    I     Atom           X                Y                Z
 ----------------------------------------------------------------
    1      C      -0.0034976723    -0.8573958031    -1.7120833086
    2      C       0.5297424530    -1.2696714277    -0.3632280409
    3      C      -0.5320707386    -0.2121478422    -0.4554661780
    4      H       0.2153956793    -2.2248793026     0.0329513388
    5      I       2.5762003595    -0.9458010037     0.2511538640
    6      I      -2.5018322892    -0.8095565675     0.2778005014
    7      I      -0.0960678939     1.8870918750    -0.1242670495
    8      H       0.6215792175    -0.2311221764    -2.3380976907
    9      H      -0.6245480694    -1.5625377536    -2.2525952355
 ----------------------------------------------------------------
 Molecular Point Group                 C1    NOp =  1
 Largest Abelian Subgroup              C1    NOp =  1
 Nuclear Repulsion Energy =  1757.5518525020 hartrees
 There are       90 alpha and       90 beta electrons
 Applying Cartesian multipole field
    Component          Value
    ---------          -----
     (2,0,0)        1.00000E-11
     (0,2,0)        2.00000E-11
     (0,0,2)       -3.00000E-11
 Nucleus-field energy     =     0.0000000414 hartrees
 Requested basis set is 6-311++G(d,p)
 There are 105 shells and 273 basis functions
 A cutoff of  1.0D-11 yielded   4110 shell pairs
 There are     28930 function pairs (     32740 Cartesian)
 Smallest overlap matrix eigenvalue = 5.80E-05
 Guess MOs from SCF MO coefficient file

 -----------------------------------------------------------------------
  General SCF calculation program by
  Eric Jon Sundstrom, Paul Horn, Yuezhi Mao, Dmitri Zuev, Alec White,
  David Stuck, Shaama M.S., Shane Yost, Joonho Lee, David Small,
  Daniel Levine, Susi Lehtola, Hugh Burton, Evgeny Epifanovsky
 -----------------------------------------------------------------------
 Exchange:     0.2000 Hartree-Fock + 0.0800 Slater + 0.7200 B88
 Correlation:  0.1900 VWN1RPA + 0.8100 LYP
 Using SG-1 standard quadrature grid
 using 4 threads for integral computing
 -------------------------------------------------------
 OpenMP Integral computing Module                
 Release: version 2.0, May 2017, Q-Chem Inc. Pleasanton 
 -------------------------------------------------------
 -------------------------------------------------------
 OpenMP BLAS3 based DFT computing Module                
 Release: version 1.0, May 2013, Q-Chem Inc. Pittsburgh 
 -------------------------------------------------------
 A restricted SCF calculation will be
 performed using DIIS
 SCF converges when DIIS error is below 1.0e-08
 ---------------------------------------
  Cycle       Energy         DIIS error
 ---------------------------------------
    1  -20874.6633040685      2.68e-05  
    2  -20874.6633118423      3.68e-06  
    3  -20874.6633119273      3.12e-06  
    4  -20874.6633120141      1.47e-06  
    5  -20874.6633120329      5.55e-07  
    6  -20874.6633120358      1.87e-07  
    7  -20874.6633120358      3.77e-08  
    8  -20874.6633120361      1.64e-08  
    9  -20874.6633120362      2.47e-09  Convergence criterion met
 ---------------------------------------
 SCF time:   CPU 54.76s  wall 15.00s 
 SCF   energy in the final basis set =   -20874.6633120362
 Total energy in the final basis set =   -20874.6633120362

 --------------------------------------------------------------

                    Orbital Energies (a.u.)
 --------------------------------------------------------------

 Alpha MOs
 -- Occupied --
***********************-176.313-176.311-176.307-165.716-165.715
*******-165.714-165.713-165.713-165.711-165.709-165.709 -35.809
-35.808 -35.804 -31.302 -31.301 -31.297 -31.296 -31.296 -31.295
-31.295 -31.291 -31.291 -22.953 -22.952 -22.951 -22.951 -22.950
-22.950 -22.947 -22.947 -22.947 -22.946 -22.946 -22.945 -22.945
-22.942 -22.942 -10.294 -10.258 -10.223  -6.358  -6.357  -6.353
 -4.771  -4.770  -4.765  -4.756  -4.755  -4.754  -4.754  -4.751
 -4.750  -2.036  -2.035  -2.032  -2.031  -2.031  -2.031  -2.030
 -2.027  -2.026  -2.019  -2.019  -2.017  -2.017  -2.014  -2.014
 -0.918  -0.706  -0.684  -0.661  -0.617  -0.564  -0.500  -0.470
 -0.397  -0.382  -0.365  -0.350  -0.297  -0.282  -0.273  -0.270
 -0.267  -0.260
 -- Virtual --
 -0.093  -0.083  -0.030  -0.001   0.020   0.026   0.034   0.057
  0.063   0.069   0.077   0.093   0.095   0.103   0.115   0.123
  0.129   0.148   0.155   0.169   0.183   0.194   0.198   0.211
  0.212   0.226   0.230   0.236   0.246   0.250   0.256   0.280
  0.296   0.368   0.370   0.377   0.400   0.405   0.413   0.430
  0.436   0.441   0.444   0.461   0.474   0.485   0.503   0.506
  0.525   0.550   0.585   0.599   0.612   0.622   0.638   0.647
  0.666   0.683   0.691   0.728   0.751   0.763   0.774   0.854
  0.940   1.036   1.181   1.231   1.268   1.302   1.309   1.337
  1.344   1.350   1.363   1.370   1.399   1.436   1.451   1.505
  1.525   1.551   1.609   1.629   1.670   1.719   1.777   1.794
  1.850   1.897   1.977   1.996   2.130   2.152   2.193   2.211
  2.456   2.512   2.569   2.657   2.672   2.756   2.805   2.813
  2.904   3.036   3.193   3.433   3.679   3.751   3.964   3.968
  3.969   3.974   3.998   4.012   4.049   4.064   4.069   4.083
  4.107   4.161   4.224   4.238   4.261   4.288   4.395   4.429
  4.449   6.006   6.021   6.026   6.029   6.037   6.045   6.064
  6.092   6.129  23.572  23.759  23.852  27.824  27.873  27.886
 28.345  28.356  28.358  28.363  28.369  28.375  28.384  28.387
 28.403  28.536  28.536  28.537  28.540  28.551  28.554  28.570
 28.576  28.580  28.588  28.604  28.629  28.670  28.702  28.711
127.887 127.896 127.902 127.906 127.909 127.911 127.923 127.939
127.959 151.629 151.671 151.6811901.7901901.8341901.844
 --------------------------------------------------------------

          Ground-State Mulliken Net Atomic Charges

     Atom                 Charge (a.u.)
  ----------------------------------------
      1 C                    -0.487319
      2 C                    -0.321657
      3 C                    -0.034550
      4 H                     0.200392
      5 I                     0.079308
      6 I                     0.097393
      7 I                     0.128646
      8 H                     0.169544
      9 H                     0.168242
  ----------------------------------------
  Sum of atomic charges =    -0.000000

 -----------------------------------------------------------------
                    Cartesian Multipole Moments
 -----------------------------------------------------------------
    Charge (ESU x 10^10)
                -0.0000
    Dipole Moment (Debye)
         X      -0.1061      Y      -0.8541      Z      -1.1808
       Tot       1.4612
    Quadrupole Moments (Debye-Ang)
        XX    -104.2163     XY       2.7535     YY    -101.1092
        XZ      -0.2249     YZ       1.5079     ZZ    -102.3765
    Octopole Moments (Debye-Ang^2)
       XXX       2.1008    XXY       9.9349    XYY      -1.3338
       YYY      45.2144    XXZ      15.6577    XYZ      -0.2035
       YYZ       5.9398    XZZ       0.3146    YZZ       8.3459
       ZZZ       6.3409
    Hexadecapole Moments (Debye-Ang^3)
      XXXX   -2227.5867   XXXY      86.7491   XXYY    -593.3846
      XYYY      75.8530   YYYY   -1059.3328   XXXZ       0.7645
      XXYZ      -3.8108   XYYZ       1.0950   YYYZ      27.1180
      XXZZ    -448.4202   XYZZ      25.8228   YYZZ    -241.2712
      XZZZ       0.6875   YZZZ      28.1123   ZZZZ    -302.1140
 -----------------------------------------------------------------
 Calculating analytic gradient of the SCF energy
 Gradient of SCF Energy
            1           2           3           4           5           6
    1  -0.0000070  -0.0000383   0.0001915   0.0001318  -0.0000808  -0.0001794
    2  -0.0002018  -0.0000967   0.0003414  -0.0000137   0.0003336  -0.0003939
    3  -0.0002234   0.0001518   0.0000682  -0.0000166   0.0002607  -0.0002429
            7           8           9
    1  -0.0004686   0.0001400   0.0003106
    2  -0.0001382   0.0001731  -0.0000038
    3   0.0000502   0.0000983  -0.0001462
 Max gradient component =       4.686E-04
 RMS gradient           =       2.064E-04
 Gradient time:  CPU 19.12 s  wall 4.85 s
 Geometry Optimization Parameters
   NAtoms,    NIC,     NZ,  NCons,   NDum,   NFix, NCnnct, MaxDiis
        9      69       9       0       0       0       0       0

 Cartesian Hessian Update
 Hessian Updated using BFGS Update


** GEOMETRY OPTIMIZATION IN DELOCALIZED INTERNAL COORDINATES **
   Searching for a Minimum

   Optimization Cycle:   7

                       Coordinates (Angstroms)
     ATOM                X               Y               Z
      1  C        -0.0034976723   -0.8573958031   -1.7120833086
      2  C         0.5297424530   -1.2696714277   -0.3632280409
      3  C        -0.5320707386   -0.2121478422   -0.4554661780
      4  H         0.2153956793   -2.2248793026    0.0329513388
      5  I         2.5762003595   -0.9458010037    0.2511538640
      6  I        -2.5018322892   -0.8095565675    0.2778005014
      7  I        -0.0960678939    1.8870918750   -0.1242670495
      8  H         0.6215792175   -0.2311221764   -2.3380976907
      9  H        -0.6245480694   -1.5625377536   -2.2525952355
   Point Group: c1    Number of degrees of freedom:    21


   Energy is -20874.663312036

 Hessian Updated using BFGS Update

 21 Hessian modes will be used to form the next step
  Hessian Eigenvalues:
     0.012134    0.017757    0.021263    0.024504    0.030956    0.047228
     0.055441    0.076354    0.089634    0.094618    0.100664    0.108468
     0.112375    0.134534    0.148432    0.264440    0.274752    0.310583
     0.348077    0.349312    0.351643

 Minimum Search - Taking Simple RFO Step
 Searching for Lamda that Minimizes Along All modes
 Value Taken    Lamda =  -0.00000119
 Step Taken.  Stepsize is  0.005866

                             Maximum     Tolerance    Cnvgd?
         Gradient           0.000202      0.000300     YES
         Displacement       0.004451      0.001200      NO
         Energy change     -0.000004      0.000001      NO


 New Cartesian Coordinates Obtained by Inverse Iteration

 Displacement from previous Coordinates is:  0.004097
 ----------------------------------------------------------------
             Standard Nuclear Orientation (Angstroms)
    I     Atom           X                Y                Z
 ----------------------------------------------------------------
    1      C      -0.0034611950    -0.8573112519    -1.7119391096
    2      C       0.5299314851    -1.2695136050    -0.3634029796
    3      C      -0.5328618547    -0.2127755471    -0.4554483387
    4      H       0.2152813997    -2.2249243269     0.0320386183
    5      I       2.5760744074    -0.9458584244     0.2516761827
    6      I      -2.5017004456    -0.8092385323     0.2783386790
    7      I      -0.0955696858     1.8871415056    -0.1248263746
    8      H       0.6210858169    -0.2304901755    -2.3378359257
    9      H      -0.6238788820    -1.5630496442    -2.2524325508
 ----------------------------------------------------------------
 Molecular Point Group                 C1    NOp =  1
 Largest Abelian Subgroup              C1    NOp =  1
 Nuclear Repulsion Energy =  1757.5742890305 hartrees
 There are       90 alpha and       90 beta electrons
 Applying Cartesian multipole field
    Component          Value
    ---------          -----
     (2,0,0)        1.00000E-11
     (0,2,0)        2.00000E-11
     (0,0,2)       -3.00000E-11
 Nucleus-field energy     =     0.0000000414 hartrees
 Requested basis set is 6-311++G(d,p)
 There are 105 shells and 273 basis functions
 A cutoff of  1.0D-11 yielded   4110 shell pairs
 There are     28930 function pairs (     32740 Cartesian)
 Smallest overlap matrix eigenvalue = 5.80E-05
 Guess MOs from SCF MO coefficient file

 -----------------------------------------------------------------------
  General SCF calculation program by
  Eric Jon Sundstrom, Paul Horn, Yuezhi Mao, Dmitri Zuev, Alec White,
  David Stuck, Shaama M.S., Shane Yost, Joonho Lee, David Small,
  Daniel Levine, Susi Lehtola, Hugh Burton, Evgeny Epifanovsky
 -----------------------------------------------------------------------
 Exchange:     0.2000 Hartree-Fock + 0.0800 Slater + 0.7200 B88
 Correlation:  0.1900 VWN1RPA + 0.8100 LYP
 Using SG-1 standard quadrature grid
 using 4 threads for integral computing
 -------------------------------------------------------
 OpenMP Integral computing Module                
 Release: version 2.0, May 2017, Q-Chem Inc. Pleasanton 
 -------------------------------------------------------
 -------------------------------------------------------
 OpenMP BLAS3 based DFT computing Module                
 Release: version 1.0, May 2013, Q-Chem Inc. Pittsburgh 
 -------------------------------------------------------
 A restricted SCF calculation will be
 performed using DIIS
 SCF converges when DIIS error is below 1.0e-08
 ---------------------------------------
  Cycle       Energy         DIIS error
 ---------------------------------------
    1  -20874.6633117308      1.08e-05  
    2  -20874.6633127917      1.28e-06  
    3  -20874.6633127934      1.43e-06  
    4  -20874.6633128122      4.77e-07  
    5  -20874.6633128147      2.39e-07  
    6  -20874.6633128149      6.68e-08  
    7  -20874.6633128151      2.15e-08  
    8  -20874.6633128150      4.85e-09  Convergence criterion met
 ---------------------------------------
 SCF time:   CPU 48.72s  wall 12.00s 
 SCF   energy in the final basis set =   -20874.6633128150
 Total energy in the final basis set =   -20874.6633128150

 --------------------------------------------------------------

                    Orbital Energies (a.u.)
 --------------------------------------------------------------

 Alpha MOs
 -- Occupied --
***********************-176.313-176.311-176.307-165.716-165.715
*******-165.714-165.713-165.713-165.711-165.709-165.709 -35.809
-35.808 -35.804 -31.302 -31.301 -31.297 -31.296 -31.296 -31.295
-31.294 -31.291 -31.291 -22.953 -22.951 -22.951 -22.951 -22.950
-22.950 -22.947 -22.947 -22.947 -22.946 -22.946 -22.945 -22.945
-22.942 -22.942 -10.294 -10.258 -10.223  -6.358  -6.357  -6.353
 -4.771  -4.770  -4.765  -4.756  -4.755  -4.754  -4.754  -4.751
 -4.750  -2.036  -2.035  -2.032  -2.032  -2.031  -2.031  -2.030
 -2.027  -2.026  -2.019  -2.019  -2.017  -2.017  -2.014  -2.014
 -0.919  -0.706  -0.684  -0.661  -0.617  -0.564  -0.500  -0.470
 -0.397  -0.382  -0.365  -0.350  -0.297  -0.282  -0.273  -0.270
 -0.267  -0.260
 -- Virtual --
 -0.093  -0.083  -0.030  -0.001   0.020   0.026   0.034   0.057
  0.063   0.069   0.077   0.093   0.095   0.103   0.115   0.123
  0.129   0.148   0.155   0.170   0.183   0.194   0.198   0.211
  0.212   0.226   0.230   0.236   0.246   0.250   0.256   0.280
  0.296   0.368   0.370   0.376   0.400   0.405   0.413   0.430
  0.436   0.441   0.444   0.461   0.474   0.485   0.503   0.506
  0.525   0.550   0.585   0.599   0.613   0.622   0.638   0.647
  0.666   0.683   0.691   0.728   0.751   0.762   0.774   0.854
  0.940   1.036   1.181   1.231   1.268   1.302   1.309   1.336
  1.344   1.350   1.363   1.370   1.399   1.436   1.451   1.505
  1.525   1.551   1.610   1.629   1.669   1.719   1.778   1.794
  1.850   1.897   1.977   1.996   2.130   2.153   2.193   2.211
  2.456   2.513   2.569   2.657   2.672   2.756   2.806   2.812
  2.904   3.036   3.193   3.433   3.679   3.751   3.964   3.968
  3.969   3.974   3.998   4.012   4.049   4.064   4.069   4.083
  4.107   4.161   4.224   4.238   4.261   4.288   4.395   4.429
  4.449   6.006   6.021   6.026   6.029   6.037   6.045   6.064
  6.092   6.129  23.572  23.759  23.852  27.824  27.873  27.886
 28.345  28.356  28.358  28.363  28.369  28.375  28.384  28.387
 28.403  28.536  28.536  28.537  28.540  28.551  28.554  28.570
 28.576  28.580  28.588  28.604  28.629  28.670  28.702  28.711
127.887 127.896 127.902 127.906 127.909 127.911 127.923 127.939
127.959 151.629 151.671 151.6811901.7901901.8341901.844
 --------------------------------------------------------------

          Ground-State Mulliken Net Atomic Charges

     Atom                 Charge (a.u.)
  ----------------------------------------
      1 C                    -0.487394
      2 C                    -0.321528
      3 C                    -0.034540
      4 H                     0.200200
      5 I                     0.079442
      6 I                     0.097909
      7 I                     0.128135
      8 H                     0.169562
      9 H                     0.168214
  ----------------------------------------
  Sum of atomic charges =    -0.000000

 -----------------------------------------------------------------
                    Cartesian Multipole Moments
 -----------------------------------------------------------------
    Charge (ESU x 10^10)
                -0.0000
    Dipole Moment (Debye)
         X      -0.1084      Y      -0.8580      Z      -1.1803
       Tot       1.4632
    Quadrupole Moments (Debye-Ang)
        XX    -104.2020     XY       2.7576     YY    -101.1155
        XZ      -0.2273     YZ       1.5081     ZZ    -102.3767
    Octopole Moments (Debye-Ang^2)
       XXX       2.0407    XXY       9.9186    XYY      -1.3376
       YYY      45.1638    XXZ      15.6628    XYZ      -0.2011
       YYZ       5.9144    XZZ       0.3001    YZZ       8.3339
       ZZZ       6.3090
    Hexadecapole Moments (Debye-Ang^3)
      XXXX   -2227.2195   XXXY      86.7302   XXYY    -593.3348
      XYYY      75.8952   YYYY   -1059.3703   XXXZ       0.7457
      XXYZ      -3.7716   XYYZ       1.0889   YYYZ      27.2751
      XXZZ    -448.3576   XYZZ      25.8236   YYZZ    -241.2875
      XZZZ       0.6749   YZZZ      28.2633   ZZZZ    -302.2283
 -----------------------------------------------------------------
 Calculating analytic gradient of the SCF energy
 Gradient of SCF Energy
            1           2           3           4           5           6
    1   0.0000651   0.0000696  -0.0000305   0.0000798  -0.0000699  -0.0001248
    2  -0.0001383  -0.0000202   0.0001256   0.0000120   0.0003202  -0.0003706
    3  -0.0000970   0.0000603   0.0000210  -0.0000456   0.0002590  -0.0002582
            7           8           9
    1  -0.0004273   0.0001399   0.0002982
    2  -0.0000618   0.0001472  -0.0000141
    3   0.0000506   0.0001286  -0.0001188
 Max gradient component =       4.273E-04
 RMS gradient           =       1.734E-04
 Gradient time:  CPU 19.06 s  wall 4.84 s
 Geometry Optimization Parameters
   NAtoms,    NIC,     NZ,  NCons,   NDum,   NFix, NCnnct, MaxDiis
        9      69       9       0       0       0       0       0

 Cartesian Hessian Update
 Hessian Updated using BFGS Update


** GEOMETRY OPTIMIZATION IN DELOCALIZED INTERNAL COORDINATES **
   Searching for a Minimum

   Optimization Cycle:   8

                       Coordinates (Angstroms)
     ATOM                X               Y               Z
      1  C        -0.0034611950   -0.8573112519   -1.7119391096
      2  C         0.5299314851   -1.2695136050   -0.3634029796
      3  C        -0.5328618547   -0.2127755471   -0.4554483387
      4  H         0.2152813997   -2.2249243269    0.0320386183
      5  I         2.5760744074   -0.9458584244    0.2516761827
      6  I        -2.5017004456   -0.8092385323    0.2783386790
      7  I        -0.0955696858    1.8871415056   -0.1248263746
      8  H         0.6210858169   -0.2304901755   -2.3378359257
      9  H        -0.6238788820   -1.5630496442   -2.2524325508
   Point Group: c1    Number of degrees of freedom:    21


   Energy is -20874.663312815

 Hessian Updated using BFGS Update

 21 Hessian modes will be used to form the next step
  Hessian Eigenvalues:
     0.012036    0.017733    0.021403    0.023576    0.029546    0.042901
     0.052112    0.075553    0.088350    0.092084    0.100659    0.108498
     0.112476    0.135400    0.144591    0.252428    0.282991    0.300920
     0.348079    0.348381    0.352717

 Minimum Search - Taking Simple RFO Step
 Searching for Lamda that Minimizes Along All modes
 Value Taken    Lamda =   0.00000000
 Step Taken.  Stepsize is  0.003429

                             Maximum     Tolerance    Cnvgd?
         Gradient           0.000077      0.000300     YES
         Displacement       0.002301      0.001200      NO
         Energy change     -0.000001      0.000001     YES


                       Distance Matrix (Angstroms)
             C (  1)   C (  2)   C (  3)   H (  4)   I (  5)   I (  6)
   C (  2)  1.507637
   C (  3)  1.508131  1.501565
   H (  4)  2.227032  1.080828  2.201387
   I (  5)  3.243090  2.160966  3.271532  2.693992
   I (  6)  3.194482  3.132807  2.184156  3.073568  5.079682
   I (  7)  3.171661  3.226863  2.170297  4.126781  3.912202  3.636272
   H (  8)  1.083841  2.232994  2.208006  3.123900  3.322545  4.114743
   H (  9)  1.084029  2.232907  2.249595  2.522117  4.109889  3.240254
             I (  7)   H (  8)
   H (  8)  3.145691
   H (  9)  4.087742  1.825636

 Final energy is   -20874.663312814955     


 ******************************
 **  OPTIMIZATION CONVERGED  **
 ******************************

                       Coordinates (Angstroms)
     ATOM                X               Y               Z
      1  C        -0.0034611950   -0.8573112519   -1.7119391096
      2  C         0.5299314851   -1.2695136050   -0.3634029796
      3  C        -0.5328618547   -0.2127755471   -0.4554483387
      4  H         0.2152813997   -2.2249243269    0.0320386183
      5  I         2.5760744074   -0.9458584244    0.2516761827
      6  I        -2.5017004456   -0.8092385323    0.2783386790
      7  I        -0.0955696858    1.8871415056   -0.1248263746
      8  H         0.6210858169   -0.2304901755   -2.3378359257
      9  H        -0.6238788820   -1.5630496442   -2.2524325508

Z-matrix Print:
$molecule
0 1
I 
C  1 2.170297
C  2 1.501565 1 121.936916
H  3 1.080828 2 116.006381 1 145.197361 0
C  3 1.507637 2 60.154905 1 -106.272868 0
H  5 1.083841 3 118.085754 2 105.130529 0
H  5 1.084029 3 118.064614 2 -109.592056 0
I  3 2.160966 2 125.607222 1 5.265145 0
I  2 2.184156 1 113.245837 3 144.400832 0
$end


 --------------------------------------------------------------

                    Orbital Energies (a.u.)
 --------------------------------------------------------------

 Alpha MOs
 -- Occupied --
***********************-176.313-176.311-176.307-165.716-165.715
*******-165.714-165.713-165.713-165.711-165.709-165.709 -35.809
-35.808 -35.804 -31.302 -31.301 -31.297 -31.296 -31.296 -31.295
-31.294 -31.291 -31.291 -22.953 -22.951 -22.951 -22.951 -22.950
-22.950 -22.947 -22.947 -22.947 -22.946 -22.946 -22.945 -22.945
-22.942 -22.942 -10.294 -10.258 -10.223  -6.358  -6.357  -6.353
 -4.771  -4.770  -4.765  -4.756  -4.755  -4.754  -4.754  -4.751
 -4.750  -2.036  -2.035  -2.032  -2.032  -2.031  -2.031  -2.030
 -2.027  -2.026  -2.019  -2.019  -2.017  -2.017  -2.014  -2.014
 -0.919  -0.706  -0.684  -0.661  -0.617  -0.564  -0.500  -0.470
 -0.397  -0.382  -0.365  -0.350  -0.297  -0.282  -0.273  -0.270
 -0.267  -0.260
 -- Virtual --
 -0.093  -0.083  -0.030  -0.001   0.020   0.026   0.034   0.057
  0.063   0.069   0.077   0.093   0.095   0.103   0.115   0.123
  0.129   0.148   0.155   0.170   0.183   0.194   0.198   0.211
  0.212   0.226   0.230   0.236   0.246   0.250   0.256   0.280
  0.296   0.368   0.370   0.376   0.400   0.405   0.413   0.430
  0.436   0.441   0.444   0.461   0.474   0.485   0.503   0.506
  0.525   0.550   0.585   0.599   0.613   0.622   0.638   0.647
  0.666   0.683   0.691   0.728   0.751   0.762   0.774   0.854
  0.940   1.036   1.181   1.231   1.268   1.302   1.309   1.336
  1.344   1.350   1.363   1.370   1.399   1.436   1.451   1.505
  1.525   1.551   1.610   1.629   1.669   1.719   1.778   1.794
  1.850   1.897   1.977   1.996   2.130   2.153   2.193   2.211
  2.456   2.513   2.569   2.657   2.672   2.756   2.806   2.812
  2.904   3.036   3.193   3.433   3.679   3.751   3.964   3.968
  3.969   3.974   3.998   4.012   4.049   4.064   4.069   4.083
  4.107   4.161   4.224   4.238   4.261   4.288   4.395   4.429
  4.449   6.006   6.021   6.026   6.029   6.037   6.045   6.064
  6.092   6.129  23.572  23.759  23.852  27.824  27.873  27.886
 28.345  28.356  28.358  28.363  28.369  28.375  28.384  28.387
 28.403  28.536  28.536  28.537  28.540  28.551  28.554  28.570
 28.576  28.580  28.588  28.604  28.629  28.670  28.702  28.711
127.887 127.896 127.902 127.906 127.909 127.911 127.923 127.939
127.959 151.629 151.671 151.6811901.7901901.8341901.844
 --------------------------------------------------------------

          Ground-State Mulliken Net Atomic Charges

     Atom                 Charge (a.u.)
  ----------------------------------------
      1 C                    -0.487394
      2 C                    -0.321528
      3 C                    -0.034540
      4 H                     0.200200
      5 I                     0.079442
      6 I                     0.097909
      7 I                     0.128135
      8 H                     0.169562
      9 H                     0.168214
  ----------------------------------------
  Sum of atomic charges =    -0.000000

 -----------------------------------------------------------------
                    Cartesian Multipole Moments
 -----------------------------------------------------------------
    Charge (ESU x 10^10)
                -0.0000
    Dipole Moment (Debye)
         X      -0.1084      Y      -0.8580      Z      -1.1803
       Tot       1.4632
    Quadrupole Moments (Debye-Ang)
        XX    -104.2020     XY       2.7576     YY    -101.1155
        XZ      -0.2273     YZ       1.5081     ZZ    -102.3767
    Octopole Moments (Debye-Ang^2)
       XXX       2.0407    XXY       9.9186    XYY      -1.3376
       YYY      45.1638    XXZ      15.6628    XYZ      -0.2011
       YYZ       5.9144    XZZ       0.3001    YZZ       8.3339
       ZZZ       6.3090
    Hexadecapole Moments (Debye-Ang^3)
      XXXX   -2227.2195   XXXY      86.7302   XXYY    -593.3348
      XYYY      75.8952   YYYY   -1059.3703   XXXZ       0.7457
      XXYZ      -3.7716   XYYZ       1.0889   YYYZ      27.2751
      XXZZ    -448.3576   XYZZ      25.8236   YYZZ    -241.2875
      XZZZ       0.6749   YZZZ      28.2633   ZZZZ    -302.2283
 -----------------------------------------------------------------
Archival summary:
1\1\garfield\OPT\ProcedureUnspecified\BasisUnspecified\333\taweetha\WedOct1008:44:192018WedOct1008:44:192018\0\\#,OPT,ProcedureUnspecified,BasisUnspecified,\\0,1\I\C,1,2.1703\C,2,1.50156,1,121.937\H,3,1.08083,2,116.006,1,145.197,0\C,3,1.50764,2,60.1549,1,-106.273,0\H,5,1.08384,3,118.086,2,105.131,0\H,5,1.08403,3,118.065,2,-109.592,0\I,3,2.16097,2,125.607,1,5.26515,0\I,2,2.18416,1,113.246,3,144.401,0\\\@

 Total job time:  171.64s(wall), 653.37s(cpu) 
 Wed Oct 10 08:44:19 2018

        *************************************************************
        *                                                           *
        *  Thank you very much for using Q-Chem.  Have a nice day.  *
        *                                                           *
        *************************************************************


 
User input: 2 of 2 
 
Q-Chem Developer Version!
                  Welcome to Q-Chem
     A Quantum Leap Into The Future Of Chemistry


 Q-Chem 5.1, Q-Chem, Inc., Pleasanton, CA (2018)

 Yihan Shao,  Zhengting Gan,  E. Epifanovsky,  A. T. B. Gilbert,  M. Wormit,  
 J. Kussmann,  A. W. Lange,  A. Behn,  Jia Deng,  Xintian Feng,  D. Ghosh,  
 M. Goldey,  P. R. Horn,  L. D. Jacobson,  I. Kaliman,  T. Kus,  A. Landau,  
 Jie Liu,  E. I. Proynov,  R. M. Richard,  R. P. Steele,  E. J. Sundstrom,  
 H. L. Woodcock III,  P. M. Zimmerman,  D. Zuev,  B. Albrecht,  E. Alguire,  
 S. A. Baeppler,  D. Barton,  Z. Benda,  Y. A. Bernard,  E. J. Berquist,  
 K. B. Bravaya,  H. Burton,  D. Casanova,  Chun-Min Chang,  Yunqing Chen,  
 A. Chien,  K. D. Closser,  M. P. Coons,  S. Coriani,  S. Dasgupta,  
 A. L. Dempwolff,  M. Diedenhofen,  Hainam Do,  R. G. Edgar,  Po-Tung Fang,  
 S. Faraji,  S. Fatehi,  Qingguo Feng,  K. D. Fenk,  J. Fosso-Tande,  
 Qinghui Ge,  A. Ghysels,  G. Gidofalvi,  J. Gomes,  J. Gonthier,  A. Gunina,  
 D. Hait,  M. W. D. Hanson-Heine,  P. H. P. Harbach,  A. W. Hauser,  
 J. E. Herr,  E. G. Hohenstein,  Z. C. Holden,  Kerwin Hui,  B. C. Huynh,  
 T.-C. Jagau,  Hyunjun Ji,  B. Kaduk,  K. Khistyaev,  Jaehoon Kim,  
 P. Klunzinger,  K. Koh,  D. Kosenkov,  L. Koulias,  T. Kowalczyk,  
 C. M. Krauter,  A. Kunitsa,  Ka Un Lao,  A. Laurent,  K. V. Lawler,  
 Joonho Lee,  D. Lefrancois,  S. Lehtola,  D. S. Levine,  Yi-Pei Li,  
 You-Sheng Lin,  Fenglai Liu,  E. Livshits,  A. Luenser,  P. Manohar,  
 E. Mansoor,  S. F. Manzer,  Shan-Ping Mao,  Yuezhi Mao,  N. Mardirossian,  
 A. V. Marenich,  T. Markovich,  L. A. Martinez-Martinez,  S. A. Maurer,  
 N. J. Mayhall,  S. C. McKenzie,  J.-M. Mewes,  A. F. Morrison,  
 J. W. Mullinax,  K. Nanda,  T. S. Nguyen-Beck,  R. Olivares-Amaya,  
 J. A. Parkhill,  T. M. Perrine,  F. Plasser,  P. Pokhilko,  S. Prager,  
 A. Prociuk,  E. Ramos,  D. R. Rehn,  F. Rob,  M. Schneider,  N. Sergueev,  
 S. M. Sharada,  S. Sharma,  D. W. Small,  T. Stauch,  T. Stein,  
 Yu-Chuan Su,  A. J. W. Thom,  A. Tkatchenko,  T. Tsuchimochi,  N. M. Tubman,  
 L. Vogt,  M. L. Vidal,  O. Vydrov,  M. A. Watson,  J. Wenzel,  
 M. de Wergifosse,  T. A. Wesolowski,  A. White,  J. Witte,  A. Yamada,  
 Jun Yang,  K. Yao,  S. Yeganeh,  S. R. Yost,  Zhi-Qiang You,  A. Zech,  
 Igor Ying Zhang,  Xing Zhang,  Yan Zhao,  Ying Zhu,  B. R. Brooks,  
 G. K. L. Chan,  C. J. Cramer,  M. S. Gordon,  W. J. Hehre,  A. Klamt,  
 M. W. Schmidt,  C. D. Sherrill,  D. G. Truhlar,  A. Aspuru-Guzik,  R. Baer,  
 A. T. Bell,  N. A. Besley,  Jeng-Da Chai,  A. E. DePrince, III,  
 R. A. DiStasio Jr.,  A. Dreuw,  B. D. Dunietz,  T. R. Furlani,  
 Chao-Ping Hsu,  Yousung Jung,  Jing Kong,  D. S. Lambrecht,  WanZhen Liang,  
 C. Ochsenfeld,  V. A. Rassolov,  L. V. Slipchenko,  J. E. Subotnik,  
 T. Van Voorhis,  J. M. Herbert,  A. I. Krylov,  P. M. W. Gill,  M. Head-Gordon

 Contributors to earlier versions of Q-Chem not listed above: 
 R. D. Adamson,  B. Austin,  J. Baker,  G. J. O. Beran,  K. Brandhorst,  
 S. T. Brown,  E. F. C. Byrd,  A. K. Chakraborty,  C.-L. Cheng,  
 Siu Hung Chien,  D. M. Chipman,  D. L. Crittenden,  H. Dachsel,  
 R. J. Doerksen,  A. D. Dutoi,  L. Fusti-Molnar,  W. A. Goddard III,  
 A. Golubeva-Zadorozhnaya,  S. R. Gwaltney,  G. Hawkins,  A. Heyden,  
 S. Hirata,  G. Kedziora,  F. J. Keil,  C. Kelley,  Jihan Kim,  R. A. King,  
 R. Z. Khaliullin,  P. P. Korambath,  W. Kurlancheek,  A. M. Lee,  M. S. Lee,  
 S. V. Levchenko,  Ching Yeh Lin,  D. Liotard,  R. C. Lochan,  I. Lotan,  
 P. E. Maslen,  N. Nair,  D. P. O'Neill,  D. Neuhauser,  E. Neuscamman,  
 C. M. Oana,  R. Olson,  B. Peters,  R. Peverati,  P. A. Pieniazek,  
 Y. M. Rhee,  J. Ritchie,  M. A. Rohrdanz,  E. Rosta,  N. J. Russ,  
 H. F. Schaefer III,  N. E. Schultz,  N. Shenvi,  A. C. Simmonett,  A. Sodt,  
 D. Stuck,  K. S. Thanthiriwatte,  V. Vanovschi,  Tao Wang,  A. Warshel,  
 C. F. Williams,  Q. Wu,  X. Xu,  W. Zhang

 Please cite Q-Chem as follows:
 Y. Shao et al., Mol. Phys. 113, 184-215 (2015)
 DOI: 10.1080/00268976.2014.952696

 Q-Chem 5.1.1 for Intel X86 EM64T Linux

 Parts of Q-Chem use Armadillo 8.300.2 (Tropical Shenanigans).
 http://arma.sourceforge.net/

 Q-Chem begins on Wed Oct 10 08:44:19 2018  

Host: 
0

     Scratch files written to /scratch/taweetham/qchem28621//
The previous job contains 0 fragments, simply inherited here
Input Ideriv = 2
Curr. Ideriv = -1
Max.  Ideriv = 2

Checking the input file for inconsistencies... 	...done.

--------------------------------------------------------------
User input:
--------------------------------------------------------------

$molecule
read
$end

$rem
   job_type 	frequency
   basis 	6-311++g**
   method	b3lyp	
$end


--------------------------------------------------------------
 ----------------------------------------------------------------
             Standard Nuclear Orientation (Angstroms)
    I     Atom           X                Y                Z
 ----------------------------------------------------------------
    1      C       0.0697581749    -0.6482963022    -1.7810241446
    2      C       0.6370158085    -1.1229058975    -0.4672765530
    3      C      -0.5127513979    -0.1572023425    -0.4794982283
    4      H       0.4058165068    -2.1310856607    -0.1537341653
    5      I       2.6479185925    -0.6767721433     0.1861839098
    6      I      -2.4227835228    -0.9786705872     0.1894592306
    7      I      -0.2575885161     1.9380851477     0.0253276720
    8      H       0.6379000494     0.0791735346    -2.3491023992
    9      H      -0.4878194066    -1.3577087321    -2.3818229375
 ----------------------------------------------------------------
 Molecular Point Group                 C1    NOp =  1
 Largest Abelian Subgroup              C1    NOp =  1
 Nuclear Repulsion Energy =  1757.5742890305 hartrees
 There are       90 alpha and       90 beta electrons
 Requested basis set is 6-311++G(d,p)
 There are 105 shells and 273 basis functions

 Total QAlloc Memory Limit   2000 MB
 Mega-Array Size       188 MB
 MEM_STATIC part       192 MB

                       Distance Matrix (Angstroms)
             C (  1)   C (  2)   C (  3)   H (  4)   I (  5)   I (  6)
   C (  2)  1.507637
   C (  3)  1.508131  1.501565
   H (  4)  2.227032  1.080828  2.201387
   I (  5)  3.243090  2.160966  3.271532  2.693992
   I (  6)  3.194482  3.132807  2.184156  3.073568  5.079682
   I (  7)  3.171661  3.226863  2.170297  4.126781  3.912202  3.636272
   H (  8)  1.083841  2.232994  2.208006  3.123900  3.322545  4.114743
   H (  9)  1.084029  2.232907  2.249595  2.522117  4.109889  3.240254
             I (  7)   H (  8)
   H (  8)  3.145691
   H (  9)  4.087742  1.825636

 A cutoff of  1.0D-11 yielded   4110 shell pairs
 There are     28930 function pairs (     32740 Cartesian)

 -------------------------------------------------------
 OpenMP Integral Computing Module                       
 Release: version 1.0, May 2013, Q-Chem Inc. Pittsburgh 
 -------------------------------------------------------
 Integral Job Info:
 Integral job number is                      11
 Integral operator is                         1
 short-range coefficients                     0
 long-range coefficients              100000000
 Omega coefficients                           0
 if combine SR and LR in K                    0
 Integral screening is                        0
 Integral computing path is                   2
 max size of driver memory is            800000
 size of driver memory is                593474
 size of scratch memory is             11861008
 max col of scratch BK array               1296
 max len of scratch array in speh3          155
 max len of scratch index in speh4           18
 max int batch size is                      520
 min int batch size is                       52
 fixed nKL is                                52
 max L of basis functions is                  2
 order of int derivative is                   0
 number of shells is                        105
 number of basis is                         291
 number of cartesian basis is               291
 number of contracted shell pairs          4110
 number of primitive shell pairs           7698
 maxK2 (contraction) of shell pair           36
 max number of K2 of shell pair               1
 max number of CS2 of shell pair            693
 max number of PS2 of shell pair            693
 mem total for path MDJ                  566092
 -------------------------------------------------------
 Smallest overlap matrix eigenvalue = 5.80E-05
 Guess from superposition of atomic densities
 Warning:  Energy on first SCF cycle will be non-variational
 SAD guess density has 180.000000 electrons

 -----------------------------------------------------------------------
  General SCF calculation program by
  Eric Jon Sundstrom, Paul Horn, Yuezhi Mao, Dmitri Zuev, Alec White,
  David Stuck, Shaama M.S., Shane Yost, Joonho Lee, David Small,
  Daniel Levine, Susi Lehtola, Hugh Burton, Evgeny Epifanovsky
 -----------------------------------------------------------------------
 Exchange:     0.2000 Hartree-Fock + 0.0800 Slater + 0.7200 B88
 Correlation:  0.1900 VWN1RPA + 0.8100 LYP
 Using SG-1 standard quadrature grid
 using 4 threads for integral computing
 -------------------------------------------------------
 OpenMP Integral computing Module                
 Release: version 2.0, May 2017, Q-Chem Inc. Pleasanton 
 -------------------------------------------------------
 -------------------------------------------------------
 OpenMP BLAS3 based DFT computing Module                
 Release: version 1.0, May 2013, Q-Chem Inc. Pittsburgh 
 -------------------------------------------------------
 A restricted SCF calculation will be
 performed using DIIS
 SCF converges when DIIS error is below 1.0e-08
 ---------------------------------------
  Cycle       Energy         DIIS error
 ---------------------------------------
    1  -20875.4297442709      3.17e-02  
    2  -20874.6129103720      2.47e-03  
    3  -20874.5465070305      3.50e-03  
    4  -20874.6567698379      7.78e-04  
    5  -20874.6625767637      3.05e-04  
    6  -20874.6633766905      8.63e-05  
    7  -20874.6634425443      2.99e-05  
    8  -20874.6634504828      5.95e-06  
    9  -20874.6634508322      1.12e-06  
   10  -20874.6634508445      2.23e-07  
   11  -20874.6634508450      7.23e-08  
   12  -20874.6634508447      1.46e-08  
   13  -20874.6634508450      6.22e-09  Convergence criterion met
 ---------------------------------------
 SCF time:   CPU 76.36s  wall 20.00s 
 SCF   energy in the final basis set =   -20874.6634508450
 Total energy in the final basis set =   -20874.6634508450

 --------------------------------------------------------------

                    Orbital Energies (a.u.)
 --------------------------------------------------------------

 Alpha MOs
 -- Occupied --
***********************-176.313-176.311-176.307-165.716-165.715
*******-165.714-165.713-165.713-165.711-165.709-165.709 -35.809
-35.808 -35.804 -31.302 -31.301 -31.297 -31.296 -31.296 -31.295
-31.295 -31.291 -31.291 -22.953 -22.951 -22.951 -22.951 -22.950
-22.950 -22.947 -22.947 -22.947 -22.946 -22.946 -22.945 -22.945
-22.942 -22.942 -10.294 -10.258 -10.223  -6.358  -6.357  -6.353
 -4.771  -4.770  -4.765  -4.756  -4.755  -4.754  -4.754  -4.751
 -4.750  -2.036  -2.035  -2.032  -2.032  -2.031  -2.031  -2.030
 -2.027  -2.026  -2.019  -2.019  -2.017  -2.017  -2.014  -2.014
 -0.919  -0.706  -0.684  -0.661  -0.617  -0.564  -0.500  -0.470
 -0.397  -0.382  -0.365  -0.350  -0.297  -0.282  -0.273  -0.270
 -0.267  -0.260
 -- Virtual --
 -0.093  -0.083  -0.030  -0.001   0.020   0.026   0.035   0.057
  0.063   0.069   0.077   0.093   0.095   0.103   0.115   0.123
  0.129   0.148   0.155   0.169   0.183   0.193   0.198   0.212
  0.212   0.226   0.230   0.236   0.247   0.250   0.256   0.280
  0.296   0.368   0.370   0.376   0.400   0.405   0.413   0.430
  0.436   0.441   0.444   0.461   0.474   0.485   0.503   0.506
  0.525   0.550   0.585   0.599   0.612   0.622   0.638   0.647
  0.666   0.683   0.691   0.728   0.751   0.762   0.774   0.854
  0.940   1.036   1.181   1.231   1.268   1.302   1.309   1.337
  1.344   1.350   1.363   1.370   1.399   1.436   1.451   1.505
  1.525   1.551   1.609   1.629   1.669   1.719   1.778   1.794
  1.850   1.897   1.977   1.996   2.130   2.153   2.193   2.211
  2.456   2.513   2.569   2.657   2.672   2.756   2.806   2.812
  2.904   3.036   3.193   3.433   3.679   3.751   3.964   3.968
  3.970   3.974   3.998   4.012   4.049   4.064   4.068   4.083
  4.107   4.162   4.224   4.238   4.261   4.288   4.395   4.429
  4.449   6.006   6.021   6.026   6.029   6.037   6.045   6.064
  6.092   6.129  23.572  23.759  23.852  27.824  27.873  27.886
 28.345  28.356  28.358  28.363  28.369  28.375  28.384  28.387
 28.403  28.536  28.536  28.537  28.540  28.551  28.554  28.570
 28.576  28.580  28.588  28.604  28.629  28.670  28.702  28.711
127.887 127.896 127.902 127.906 127.909 127.911 127.923 127.939
127.959 151.629 151.671 151.6801901.7901901.8341901.844
 --------------------------------------------------------------

          Ground-State Mulliken Net Atomic Charges

     Atom                 Charge (a.u.)
  ----------------------------------------
      1 C                    -0.487269
      2 C                    -0.321543
      3 C                    -0.034449
      4 H                     0.200685
      5 I                     0.079614
      6 I                     0.097633
      7 I                     0.127842
      8 H                     0.169373
      9 H                     0.168114
  ----------------------------------------
  Sum of atomic charges =    -0.000000

 -----------------------------------------------------------------
                    Cartesian Multipole Moments
 -----------------------------------------------------------------
    Charge (ESU x 10^10)
                -0.0000
    Dipole Moment (Debye)
         X      -0.0331      Y      -0.7663      Z      -1.2479
       Tot       1.4648
    Quadrupole Moments (Debye-Ang)
        XX    -104.6513     XY       2.4764     YY    -101.0199
        XZ      -0.1531     YZ       1.5315     ZZ    -102.1103
    Octopole Moments (Debye-Ang^2)
       XXX      -0.5153    XXY       2.5492    XYY      -3.2228
       YYY      23.9150    XXZ      16.8959    XYZ       0.3645
       YYZ       8.7937    XZZ      -0.3270    YZZ       2.5119
       ZZZ       9.8130
    Hexadecapole Moments (Debye-Ang^3)
      XXXX   -2250.2660   XXXY      46.3683   XXYY    -587.2430
      XYYY      13.2510   YYYY   -1040.1919   XXXZ       5.8163
      XXYZ     -13.8932   XYYZ      -1.8743   YYYZ       1.2328
      XXZZ    -452.9235   XYZZ       7.4092   YYZZ    -237.3660
      XZZZ       0.4265   YZZZ      -5.5374   ZZZZ    -298.7195
 -----------------------------------------------------------------
 Calculating MO derivatives via CPSCF
 D1JvT checksum  = 1042740 58945.3241206009
 D1KAT checksum  = 2742012 1987.1119953178
   1         3          27      0.110904    0.022761
   2         3          27      0.014568    0.003237
   3         3          27      0.001969    0.000583
   4         9          21      0.000189    0.000064
   5        27           3      0.000016    0.000008
   6        30           0      0.000000    0.000000    Roots Converged
 Time for AOints: 59.6 s (CPU) 15.0 s (wall)
 ------------------------------------------------------------------------------
                     AOints        : Timing summary (seconds)
 ------------------------------------------------------------------------------
     job step          cpu (% of tot)      sys (% of tot)     wall (% of tot)
 ------------------------------------------------------------------------------
  cpscf_lag         0.2301E+03 (32.4)   0.1400E-04 (15.6)   0.5889E+02 (31.8)
  iterzp            0.4190E+03 (59.1)   0.7300E-04 (81.1)   0.1107E+03 (59.7)
  make_fx           0.0000E+00 ( 0.0)   0.0000E+00 ( 0.0)   0.0000E+00 ( 0.0)
  AOints            0.5960E+02 ( 8.4)   0.2000E-05 ( 2.2)   0.1499E+02 ( 8.1)
 ------------------------------------------------------------------------------
   Grand Totals     0.7095E+03          0.9000E-04          0.1854E+03
 ------------------------------------------------------------------------------
 Calculating analytic Hessian of the SCF energy
 Polarizability Matrix (a.u.)
            1           2           3
    1-159.8548130  -5.4084865  -0.2585790
    2  -5.4084865-125.2993344  -2.4315656
    3  -0.2585790  -2.4315656 -98.9769469

 Direct stationary perturbation theory relativistic correction:

 rels  =     290.876404286454
 relv  =    -969.297533402303
 rel2e =     130.279613506560
 E_rel =    -548.141515609289

 Hessian of the SCF Energy
            1           2           3           4           5           6
    1   0.3698726   0.2130156   0.0015338  -0.0544958   0.0002244  -0.0451920
    2   0.2130156   0.4818832  -0.0001106  -0.0023163  -0.0668725   0.0312707
    3   0.0015338  -0.0001106   0.5979295  -0.0745185   0.0723398  -0.1689735
    4  -0.0544958  -0.0023163  -0.0745185   0.3005141   0.0020081   0.0529747
    5   0.0002244  -0.0668725   0.0723398   0.0020081   0.5339392  -0.1394675
    6  -0.0451920   0.0312707  -0.1689735   0.0529747  -0.1394675   0.2824651
    7  -0.0509657   0.0006749   0.0773739  -0.1380823   0.0845835  -0.0156146
    8  -0.0018881  -0.0564109  -0.0639334   0.0741481  -0.1198005   0.0195212
    9   0.0415511  -0.0407772  -0.1678389   0.0097459  -0.0043966  -0.0075325
   10  -0.0010071   0.0023278  -0.0029113  -0.0467357  -0.0711491   0.0227722
   11   0.0034405   0.0026236  -0.0017286  -0.0591522  -0.3089066   0.0862115
   12   0.0086924   0.0281495  -0.0079325   0.0177113   0.0812953  -0.0620249
   13  -0.0106940   0.0025990  -0.0036839  -0.0473933  -0.0231252  -0.0114846
   14   0.0003641  -0.0007537   0.0002726  -0.0182690  -0.0262467  -0.0050897
   15  -0.0166453  -0.0055839  -0.0012790  -0.0121183  -0.0073090  -0.0171330
   16  -0.0107136   0.0009692   0.0033518  -0.0186424  -0.0049669   0.0118830
   17  -0.0023933   0.0000342  -0.0011473   0.0035479   0.0013115   0.0002758
   18   0.0152186   0.0074534  -0.0022892   0.0012448  -0.0040091  -0.0006125
   19  -0.0002264   0.0006789   0.0019242   0.0019488   0.0079299   0.0014162
   20   0.0030288  -0.0126880  -0.0030477  -0.0018800  -0.0152868  -0.0069314
   21  -0.0018563  -0.0167984  -0.0026843   0.0028657   0.0022619  -0.0011657
   22  -0.1208644  -0.1120296   0.0787563   0.0108735   0.0177238  -0.0111767
   23  -0.1111242  -0.1762646   0.1007910  -0.0069495  -0.0113579   0.0057016
   24   0.0753857   0.0988788  -0.1194499   0.0085093   0.0095646  -0.0107187
   25  -0.1209057  -0.1059195  -0.0818263  -0.0079869  -0.0132284  -0.0055782
   26  -0.1046678  -0.1715512  -0.1034359   0.0088630   0.0132204   0.0085078
   27  -0.0786879  -0.1024823  -0.1274822  -0.0064148  -0.0102794  -0.0143044
            7           8           9          10          11          12
    1  -0.0509657  -0.0018881   0.0415511  -0.0010071   0.0034405   0.0086924
    2   0.0006749  -0.0564109  -0.0407772   0.0023278   0.0026236   0.0281495
    3   0.0773739  -0.0639334  -0.1678389  -0.0029113  -0.0017286  -0.0079325
    4  -0.1380823   0.0741481   0.0097459  -0.0467357  -0.0591522   0.0177113
    5   0.0845835  -0.1198005  -0.0043966  -0.0711491  -0.3089066   0.0812953
    6  -0.0156146   0.0195212  -0.0075325   0.0227722   0.0862115  -0.0620249
    7   0.2785433  -0.0647618  -0.0689748   0.0010805  -0.0032732  -0.0031455
    8  -0.0647618   0.2827513   0.0495918   0.0202316  -0.0141508  -0.0110086
    9  -0.0689748   0.0495918   0.2438521  -0.0050605   0.0060689   0.0012680
   10   0.0010805   0.0202316  -0.0050605   0.0632346   0.0593927  -0.0136959
   11  -0.0032732  -0.0141508   0.0060689   0.0593927   0.3188808  -0.0898842
   12  -0.0031455  -0.0110086   0.0012680  -0.0136959  -0.0898842   0.0673460
   13  -0.0159616  -0.0037221  -0.0091147  -0.0151417   0.0002277  -0.0064912
   14   0.0053753   0.0017274   0.0026539  -0.0146903   0.0005036  -0.0063998
   15  -0.0003691   0.0040590  -0.0022116  -0.0007019  -0.0001828   0.0007466
   16  -0.0553696  -0.0143869   0.0134289  -0.0010762  -0.0013009  -0.0016198
   17  -0.0207947  -0.0253138   0.0098981   0.0021229   0.0007597  -0.0000807
   18   0.0096892   0.0068309  -0.0201787   0.0004992  -0.0000981   0.0008322
   19  -0.0186839  -0.0117925  -0.0009965  -0.0009015   0.0007572   0.0012075
   20  -0.0036588  -0.0704545  -0.0106781   0.0010079  -0.0008648  -0.0029936
   21   0.0019882  -0.0080618  -0.0210990  -0.0009598   0.0005548   0.0002035
   22  -0.0102527  -0.0116230   0.0093094  -0.0006609  -0.0001663  -0.0046459
   23   0.0093505   0.0102458  -0.0096900   0.0005439   0.0007159   0.0026548
   24   0.0073236   0.0106600  -0.0132388   0.0007790  -0.0013113  -0.0022776
   25   0.0096920   0.0137947   0.0101112   0.0012081   0.0000744   0.0019872
   26  -0.0074957  -0.0085940  -0.0026708   0.0002126   0.0004387  -0.0017328
   27  -0.0082709  -0.0076589  -0.0130206  -0.0007211   0.0003697   0.0018387
           13          14          15          16          17          18
    1  -0.0106940   0.0003641  -0.0166453  -0.0107136  -0.0023933   0.0152186
    2   0.0025990  -0.0007537  -0.0055839   0.0009692   0.0000342   0.0074534
    3  -0.0036839   0.0002726  -0.0012790   0.0033518  -0.0011473  -0.0022892
    4  -0.0473933  -0.0182690  -0.0121183  -0.0186424   0.0035479   0.0012448
    5  -0.0231252  -0.0262467  -0.0073090  -0.0049669   0.0013115  -0.0040091
    6  -0.0114846  -0.0050897  -0.0171330   0.0118830   0.0002758  -0.0006125
    7  -0.0159616   0.0053753  -0.0003691  -0.0553696  -0.0207947   0.0096892
    8  -0.0037221   0.0017274   0.0040590  -0.0143869  -0.0253138   0.0068309
    9  -0.0091147   0.0026539  -0.0022116   0.0134289   0.0098981  -0.0201787
   10  -0.0151417  -0.0146903  -0.0007019  -0.0010762   0.0021229   0.0004992
   11   0.0002277   0.0005036  -0.0001828  -0.0013009   0.0007597  -0.0000981
   12  -0.0064912  -0.0063998   0.0007466  -0.0016198  -0.0000807   0.0008322
   13   0.0924718   0.0222473   0.0296000  -0.0019257   0.0006115  -0.0004268
   14   0.0222473   0.0251139   0.0078200  -0.0000892   0.0001471   0.0003216
   15   0.0296000   0.0078200   0.0177508   0.0007309  -0.0002608   0.0001452
   16  -0.0019257  -0.0000892   0.0007309   0.0935823   0.0295777  -0.0273749
   17   0.0006115   0.0001471  -0.0002608   0.0295777   0.0350791  -0.0105314
   18  -0.0004268   0.0003216   0.0001452  -0.0273749  -0.0105314   0.0193742
   19  -0.0020431   0.0049743  -0.0002134  -0.0060227  -0.0135110  -0.0004378
   20   0.0012418  -0.0015406   0.0009981  -0.0094863  -0.0130375   0.0003685
   21   0.0004228   0.0002637   0.0011608   0.0005871   0.0020847   0.0019784
   22   0.0017997   0.0000342   0.0017991  -0.0015928  -0.0000498   0.0025617
   23  -0.0013050   0.0007954  -0.0015294   0.0013401   0.0004505  -0.0020242
   24  -0.0000308   0.0003543   0.0011597  -0.0011347   0.0000716  -0.0002394
   25  -0.0011121   0.0000534  -0.0020821   0.0017608   0.0008888  -0.0009741
   26   0.0012251   0.0002535   0.0019888  -0.0016568   0.0005691   0.0016884
   27   0.0012093  -0.0001967  -0.0003395   0.0001477  -0.0003099   0.0009897
           19          20          21          22          23          24
    1  -0.0002264   0.0030288  -0.0018563  -0.1208644  -0.1111242   0.0753857
    2   0.0006789  -0.0126880  -0.0167984  -0.1120296  -0.1762646   0.0988788
    3   0.0019242  -0.0030477  -0.0026843   0.0787563   0.1007910  -0.1194499
    4   0.0019488  -0.0018800   0.0028657   0.0108735  -0.0069495   0.0085093
    5   0.0079299  -0.0152868   0.0022619   0.0177238  -0.0113579   0.0095646
    6   0.0014162  -0.0069314  -0.0011657  -0.0111767   0.0057016  -0.0107187
    7  -0.0186839  -0.0036588   0.0019882  -0.0102527   0.0093505   0.0073236
    8  -0.0117925  -0.0704545  -0.0080618  -0.0116230   0.0102458   0.0106600
    9  -0.0009965  -0.0106781  -0.0210990   0.0093094  -0.0096900  -0.0132388
   10  -0.0009015   0.0010079  -0.0009598  -0.0006609   0.0005439   0.0007790
   11   0.0007572  -0.0008648   0.0005548  -0.0001663   0.0007159  -0.0013113
   12   0.0012075  -0.0029936   0.0002035  -0.0046459   0.0026548  -0.0022776
   13  -0.0020431   0.0012418   0.0004228   0.0017997  -0.0013050  -0.0000308
   14   0.0049743  -0.0015406   0.0002637   0.0000342   0.0007954   0.0003543
   15  -0.0002134   0.0009981   0.0011608   0.0017991  -0.0015294   0.0011597
   16  -0.0060227  -0.0094863   0.0005871  -0.0015928   0.0013401  -0.0011347
   17  -0.0135110  -0.0130375   0.0020847  -0.0000498   0.0004505   0.0000716
   18  -0.0004378   0.0003685   0.0019784   0.0025617  -0.0020242  -0.0002394
   19   0.0248612   0.0100866  -0.0029640   0.0010352   0.0005168   0.0004447
   20   0.0100866   0.1146980   0.0218091  -0.0016669   0.0003505  -0.0004372
   21  -0.0029640   0.0218091   0.0214040  -0.0021457  -0.0000960   0.0003884
   22   0.0010352  -0.0016669  -0.0021457   0.1248893   0.1156424  -0.0824429
   23   0.0005168   0.0003505  -0.0000960   0.1156424   0.1844795  -0.1062897
   24   0.0004447  -0.0004372   0.0003884  -0.0824429  -0.1062897   0.1325547
   25   0.0000324   0.0013268   0.0020621  -0.0052269  -0.0080149  -0.0088339
   26   0.0003598  -0.0011763  -0.0020179  -0.0078648  -0.0094151  -0.0114911
   27  -0.0003809   0.0009122  -0.0001861   0.0079845   0.0104820   0.0118216
           25          26          27
    1  -0.1209057  -0.1046678  -0.0786879
    2  -0.1059195  -0.1715512  -0.1024823
    3  -0.0818263  -0.1034359  -0.1274822
    4  -0.0079869   0.0088630  -0.0064148
    5  -0.0132284   0.0132204  -0.0102794
    6  -0.0055782   0.0085078  -0.0143044
    7   0.0096920  -0.0074957  -0.0082709
    8   0.0137947  -0.0085940  -0.0076589
    9   0.0101112  -0.0026708  -0.0130206
   10   0.0012081   0.0002126  -0.0007211
   11   0.0000744   0.0004387   0.0003697
   12   0.0019872  -0.0017328   0.0018387
   13  -0.0011121   0.0012251   0.0012093
   14   0.0000534   0.0002535  -0.0001967
   15  -0.0020821   0.0019888  -0.0003395
   16   0.0017608  -0.0016568   0.0001477
   17   0.0008888   0.0005691  -0.0003099
   18  -0.0009741   0.0016884   0.0009897
   19   0.0000324   0.0003598  -0.0003809
   20   0.0013268  -0.0011763   0.0009122
   21   0.0020621  -0.0020179  -0.0001861
   22  -0.0052269  -0.0078648   0.0079845
   23  -0.0080149  -0.0094151   0.0104820
   24  -0.0088339  -0.0114911   0.0118216
   25   0.1225382   0.1110247   0.0851341
   26   0.1110247   0.1762550   0.1091634
   27   0.0851341   0.1091634   0.1406829
 Gradient time:  CPU 928.93 s  wall 243.91 s
 **********************************************************************
 **                                                                  **
 **                       VIBRATIONAL ANALYSIS                       **
 **                       --------------------                       **
 **                                                                  **
 **        VIBRATIONAL FREQUENCIES (CM**-1) AND NORMAL MODES         **
 **     FORCE CONSTANTS (mDYN/ANGSTROM) AND REDUCED MASSES (AMU)     **
 **                  INFRARED INTENSITIES (KM/MOL)                   **
 **                                                                  **
 **********************************************************************


 Mode:                 1                      2                      3
 Frequency:        74.07                  79.06                 122.91
 Force Cnst:      0.1323                 0.0494                 0.2915
 Red. Mass:      40.9236                13.4042                32.7521
 IR Active:          YES                    YES                    YES
 IR Intens:        0.150                  0.180                  0.030
 Raman Active:       YES                    YES                    YES
               X      Y      Z        X      Y      Z        X      Y      Z
 C         -0.055 -0.331  0.079    0.064 -0.235  0.267    0.140 -0.003 -0.283
 C         -0.027 -0.177  0.129    0.027 -0.066  0.342    0.150 -0.080 -0.315
 C         -0.037 -0.194  0.027    0.029 -0.045  0.172    0.108 -0.145 -0.239
 H          0.083 -0.161  0.261    0.044 -0.014  0.520    0.171 -0.126 -0.442
 I         -0.104  0.310 -0.043    0.199 -0.015 -0.053    0.013  0.018  0.030
 I         -0.173  0.033 -0.037   -0.123  0.065 -0.052    0.145  0.285  0.033
 I          0.289 -0.268  0.054   -0.089 -0.012  0.024   -0.199 -0.282  0.024
 H         -0.051 -0.425 -0.038    0.135 -0.347  0.192    0.066  0.097 -0.230
 H         -0.082 -0.406  0.193    0.046 -0.279  0.336    0.200 -0.011 -0.332
 TransDip   0.005 -0.009  0.006    0.001 -0.008  0.011   -0.002 -0.002 -0.005

 Mode:                 4                      5                      6
 Frequency:       158.00                 292.21                 308.33
 Force Cnst:      0.1122                 0.2603                 0.2161
 Red. Mass:       7.6284                 5.1736                 3.8581
 IR Active:          YES                    YES                    YES
 IR Intens:        0.761                  0.964                  4.530
 Raman Active:       YES                    YES                    YES
               X      Y      Z        X      Y      Z        X      Y      Z
 C          0.048 -0.286  0.187    0.025  0.353  0.238    0.402  0.042 -0.015
 C         -0.051 -0.138  0.279   -0.002  0.099  0.150    0.129 -0.080  0.031
 C          0.061 -0.011  0.079   -0.008  0.080  0.289    0.129 -0.062 -0.072
 H         -0.127 -0.047  0.513   -0.015  0.041 -0.045    0.073 -0.102 -0.076
 I         -0.106 -0.005 -0.045   -0.022 -0.004 -0.016   -0.030 -0.002 -0.021
 I          0.122  0.022 -0.042    0.020  0.006 -0.012   -0.039 -0.008  0.026
 I         -0.022  0.030  0.029    0.001 -0.061 -0.039   -0.002  0.018  0.001
 H          0.237 -0.494  0.107    0.026  0.505  0.439    0.554  0.117  0.229
 H         -0.063 -0.265  0.267    0.076  0.478  0.049    0.553  0.129 -0.257
 TransDip   0.008 -0.013  0.024   -0.017  0.026  0.002    0.064 -0.021 -0.009

 Mode:                 7                      8                      9
 Frequency:       378.98                 497.47                 582.88
 Force Cnst:      0.4557                 0.4856                 0.6383
 Red. Mass:       5.3849                 3.3307                 3.1890
 IR Active:          YES                    YES                    YES
 IR Intens:        0.899                 20.422                 34.961
 Raman Active:       YES                    YES                    YES
               X      Y      Z        X      Y      Z        X      Y      Z
 C          0.134 -0.014 -0.056   -0.002 -0.061  0.014   -0.033  0.038 -0.039
 C         -0.206  0.302  0.199    0.297  0.267 -0.007   -0.062 -0.129 -0.042
 C         -0.177  0.271 -0.278    0.158  0.085  0.044    0.299  0.275  0.002
 H         -0.294  0.391  0.404    0.281  0.279  0.013   -0.257  0.001  0.225
 I          0.009 -0.007 -0.004   -0.026 -0.014 -0.006    0.004  0.005  0.005
 I          0.007 -0.008  0.012   -0.014 -0.003 -0.000   -0.014 -0.009  0.006
 I          0.006 -0.038  0.003   -0.002 -0.009  0.001   -0.006 -0.014 -0.004
 H          0.314 -0.136 -0.037   -0.343 -0.120 -0.402    0.362 -0.349 -0.148
 H          0.286 -0.122 -0.068   -0.009 -0.406  0.430   -0.537  0.352  0.062
 TransDip  -0.007  0.019  0.023    0.142  0.026  0.011    0.083  0.170 -0.007

 Mode:                10                     11                     12
 Frequency:       861.49                 907.77                 925.26
 Force Cnst:      1.5846                 2.1356                 0.8979
 Red. Mass:       3.6238                 4.3987                 1.7802
 IR Active:          YES                    YES                    YES
 IR Intens:       12.159                  2.155                  2.988
 Raman Active:       YES                    YES                    YES
               X      Y      Z        X      Y      Z        X      Y      Z
 C          0.202 -0.117  0.056   -0.008  0.095  0.285    0.032  0.119 -0.071
 C         -0.159  0.010 -0.242    0.195 -0.194 -0.034   -0.109 -0.020  0.159
 C         -0.105  0.162  0.242   -0.198  0.168 -0.272    0.077 -0.075 -0.028
 H         -0.104 -0.107 -0.577    0.184 -0.309 -0.400   -0.008 -0.256 -0.508
 I          0.003  0.003  0.001    0.000 -0.000  0.000    0.002  0.001 -0.001
 I          0.002 -0.000 -0.001    0.001 -0.001  0.002    0.001 -0.000  0.000
 I         -0.001 -0.002 -0.001    0.000 -0.001  0.000   -0.001  0.002 -0.000
 H          0.014 -0.202 -0.231   -0.024 -0.221 -0.138   -0.189 -0.077 -0.539
 H          0.231 -0.381  0.338   -0.172 -0.003  0.552   -0.018 -0.276  0.445
 TransDip  -0.092  0.054 -0.033    0.043  0.003 -0.019    0.034  0.011 -0.042

 Mode:                13                     14                     15
 Frequency:      1021.25                1081.45                1125.28
 Force Cnst:      0.7791                 0.8814                 0.9640
 Red. Mass:       1.2679                 1.2791                 1.2921
 IR Active:          YES                    YES                    YES
 IR Intens:       44.192                  5.364                  9.560
 Raman Active:       YES                    YES                    YES
               X      Y      Z        X      Y      Z        X      Y      Z
 C          0.036  0.033 -0.032   -0.130  0.080  0.005    0.055  0.093 -0.006
 C          0.011  0.065 -0.011    0.012 -0.007 -0.023    0.025 -0.057 -0.063
 C         -0.084 -0.082  0.043    0.020 -0.003  0.017   -0.046 -0.061  0.018
 H          0.367  0.014  0.064    0.003  0.003 -0.006   -0.499  0.278  0.648
 I         -0.001 -0.002  0.000    0.000 -0.000  0.000    0.001  0.001 -0.000
 I          0.000  0.001  0.000    0.000  0.000 -0.000    0.000  0.000  0.000
 I          0.001  0.001 -0.001   -0.000 -0.000 -0.000    0.000  0.000 -0.000
 H          0.524 -0.461 -0.181    0.530 -0.382  0.069   -0.120 -0.018 -0.328
 H         -0.467  0.288  0.130    0.590 -0.439 -0.049    0.026 -0.136  0.295
 TransDip  -0.090 -0.185  0.054    0.056 -0.047 -0.012   -0.065 -0.066  0.034

 Mode:                16                     17                     18
 Frequency:      1224.97                1255.95                1467.63
 Force Cnst:      1.3744                 2.2088                 1.4581
 Red. Mass:       1.5546                 2.3766                 1.1490
 IR Active:          YES                    YES                    YES
 IR Intens:       17.504                 17.853                 13.072
 Raman Active:       YES                    YES                    YES
               X      Y      Z        X      Y      Z        X      Y      Z
 C          0.012  0.030 -0.113    0.020  0.030  0.160    0.000  0.000 -0.106
 C          0.010 -0.106  0.048   -0.192  0.057 -0.137    0.022 -0.018  0.006
 C         -0.067  0.115  0.065    0.137 -0.085 -0.112   -0.020  0.020  0.004
 H          0.751 -0.159  0.434    0.712  0.050  0.412   -0.008 -0.013  0.006
 I         -0.002 -0.002 -0.000   -0.001 -0.001  0.000    0.000  0.000  0.000
 I          0.000  0.000 -0.000   -0.001 -0.000  0.000   -0.000 -0.000  0.000
 I         -0.000 -0.001 -0.000   -0.000  0.001  0.000    0.000 -0.000 -0.000
 H         -0.198  0.124 -0.227   -0.114  0.134  0.182    0.242  0.325  0.580
 H          0.195 -0.122 -0.120    0.060 -0.125  0.337   -0.260 -0.330  0.556
 TransDip  -0.120  0.051 -0.029   -0.129 -0.010 -0.040   -0.008 -0.005  0.115

 Mode:                19                     20                     21
 Frequency:      3125.94                3197.46                3212.46
 Force Cnst:      6.0674                 6.5766                 6.7762
 Red. Mass:       1.0539                 1.0918                 1.1145
 IR Active:          YES                    YES                    YES
 IR Intens:        0.960                  2.617                  1.395
 Raman Active:       YES                    YES                    YES
               X      Y      Z        X      Y      Z        X      Y      Z
 C         -0.002 -0.002 -0.065    0.018  0.023 -0.003   -0.058 -0.075  0.000
 C          0.002 -0.001  0.001   -0.015 -0.077  0.025   -0.005 -0.024  0.008
 C         -0.002  0.001  0.001   -0.001  0.001  0.001   -0.001  0.000  0.001
 H          0.000 -0.010  0.005    0.194  0.890 -0.280    0.059  0.276 -0.091
 I          0.000 -0.000  0.000    0.000  0.000 -0.000    0.000  0.000  0.000
 I         -0.000  0.000  0.000   -0.000  0.000  0.000    0.000  0.000 -0.000
 I         -0.000  0.000  0.000   -0.000  0.000 -0.000    0.000  0.000 -0.000
 H         -0.359 -0.463  0.340   -0.118 -0.145  0.111    0.363  0.469 -0.367
 H          0.383  0.487  0.391   -0.096 -0.125 -0.105    0.332  0.422  0.357
 TransDip  -0.008 -0.010 -0.029   -0.022  0.046 -0.010    0.019  0.019 -0.027

 STANDARD THERMODYNAMIC QUANTITIES AT   298.15 K  AND     1.00 ATM

   This Molecule has  0 Imaginary Frequencies
   Zero point vibrational energy:       31.309 kcal/mol

   Atom    1 Element C  Has Mass   12.00000
   Atom    2 Element C  Has Mass   12.00000
   Atom    3 Element C  Has Mass   12.00000
   Atom    4 Element H  Has Mass    1.00783
   Atom    5 Element I  Has Mass  126.90440
   Atom    6 Element I  Has Mass  126.90440
   Atom    7 Element I  Has Mass  126.90440
   Atom    8 Element H  Has Mass    1.00783
   Atom    9 Element H  Has Mass    1.00783
   Molecular Mass:   419.736690 amu
   Principal axes and moments of inertia in amu*Bohr^2:
                             1           2           3
    Eigenvalues --     2665.50040  6125.26995  8339.17131
          X               1.00000    -0.00189    -0.00065
          Y               0.00190     0.99989     0.01472
          Z               0.00062    -0.01472     0.99989
   Rotational Symmetry Number is   1
   The Molecule is an Asymmetric Top
   Translational Enthalpy:        0.889 kcal/mol
   Rotational Enthalpy:           0.889 kcal/mol
   Vibrational Enthalpy:         34.276 kcal/mol
   gas constant (RT):             0.592 kcal/mol
   Translational Entropy:        43.994  cal/mol.K
   Rotational Entropy:           33.276  cal/mol.K
   Vibrational Entropy:          19.321  cal/mol.K

   Total Enthalpy:               36.646 kcal/mol
   Total Entropy:                96.590  cal/mol.K

 ======================================================================

 STANDARD THERMODYNAMIC QUANTITIES FOR ANHARMONIC VIBRATION -- TOSH

   Zero point vibrational energy: ************ kcal/mol

   Vibrational Enthalpy:       Infinity kcal/mol
   Vibrational Entropy:             NaN  cal/mol.K

   Total Enthalpy:             Infinity kcal/mol
   Total Entropy:                   NaN  cal/mol.K

 ======================================================================

 STANDARD THERMODYNAMIC QUANTITIES FOR ANHARMONIC VIBRATION -- VPT2

   Zero point vibrational energy: ************ kcal/mol

   Vibrational Enthalpy:       Infinity kcal/mol
   Vibrational Entropy:             NaN  cal/mol.K

   Total Enthalpy:             Infinity kcal/mol
   Total Entropy:                   NaN  cal/mol.K

 ======================================================================

Archival summary:
1\1\garfield\FREQ\ProcedureUnspecified\BasisUnspecified\333\taweetha\WedOct1008:48:442018WedOct1008:48:442018\0\\#,FREQ,ProcedureUnspecified,BasisUnspecified,\\0,1\I\C,1,2.1703\C,2,1.50156,1,121.937\H,3,1.08083,2,116.006,1,145.197,0\C,3,1.50764,2,60.1549,1,-106.273,0\H,5,1.08384,3,118.086,2,105.131,0\H,5,1.08403,3,118.065,2,-109.592,0\I,3,2.16097,2,125.607,1,5.26515,0\I,2,2.18416,1,113.246,3,144.401,0\\\@

 Total job time:  264.19s(wall), 1005.59s(cpu) 
 Wed Oct 10 08:48:44 2018

        *************************************************************
        *                                                           *
        *  Thank you very much for using Q-Chem.  Have a nice day.  *
        *                                                           *
        *************************************************************
