# Supplementary material for: Geometric and energetic data from ab initio calculations of haloethene, haloimine, halomethylenephosphine, haloiminophosphine, halodiazene, halodiphosphene and halocyclopropane
Source: Data Brief. 2019 Nov 2;27:104738. doi: 10.1016/j.dib.2019.104738 (PMC6861602; doi:10.1016/j.dib.2019.104738)
Supplement: Multimedia component 3 [file mmc3.zip › CCC/B3LYP/IICCCII.out]

Q-Chem Developer Version!
                  Welcome to Q-Chem
     A Quantum Leap Into The Future Of Chemistry


 Q-Chem 5.1, Q-Chem, Inc., Pleasanton, CA (2018)

 Yihan Shao,  Zhengting Gan,  E. Epifanovsky,  A. T. B. Gilbert,  M. Wormit,  
 J. Kussmann,  A. W. Lange,  A. Behn,  Jia Deng,  Xintian Feng,  D. Ghosh,  
 M. Goldey,  P. R. Horn,  L. D. Jacobson,  I. Kaliman,  T. Kus,  A. Landau,  
 Jie Liu,  E. I. Proynov,  R. M. Richard,  R. P. Steele,  E. J. Sundstrom,  
 H. L. Woodcock III,  P. M. Zimmerman,  D. Zuev,  B. Albrecht,  E. Alguire,  
 S. A. Baeppler,  D. Barton,  Z. Benda,  Y. A. Bernard,  E. J. Berquist,  
 K. B. Bravaya,  H. Burton,  D. Casanova,  Chun-Min Chang,  Yunqing Chen,  
 A. Chien,  K. D. Closser,  M. P. Coons,  S. Coriani,  S. Dasgupta,  
 A. L. Dempwolff,  M. Diedenhofen,  Hainam Do,  R. G. Edgar,  Po-Tung Fang,  
 S. Faraji,  S. Fatehi,  Qingguo Feng,  K. D. Fenk,  J. Fosso-Tande,  
 Qinghui Ge,  A. Ghysels,  G. Gidofalvi,  J. Gomes,  J. Gonthier,  A. Gunina,  
 D. Hait,  M. W. D. Hanson-Heine,  P. H. P. Harbach,  A. W. Hauser,  
 J. E. Herr,  E. G. Hohenstein,  Z. C. Holden,  Kerwin Hui,  B. C. Huynh,  
 T.-C. Jagau,  Hyunjun Ji,  B. Kaduk,  K. Khistyaev,  Jaehoon Kim,  
 P. Klunzinger,  K. Koh,  D. Kosenkov,  L. Koulias,  T. Kowalczyk,  
 C. M. Krauter,  A. Kunitsa,  Ka Un Lao,  A. Laurent,  K. V. Lawler,  
 Joonho Lee,  D. Lefrancois,  S. Lehtola,  D. S. Levine,  Yi-Pei Li,  
 You-Sheng Lin,  Fenglai Liu,  E. Livshits,  A. Luenser,  P. Manohar,  
 E. Mansoor,  S. F. Manzer,  Shan-Ping Mao,  Yuezhi Mao,  N. Mardirossian,  
 A. V. Marenich,  T. Markovich,  L. A. Martinez-Martinez,  S. A. Maurer,  
 N. J. Mayhall,  S. C. McKenzie,  J.-M. Mewes,  A. F. Morrison,  
 J. W. Mullinax,  K. Nanda,  T. S. Nguyen-Beck,  R. Olivares-Amaya,  
 J. A. Parkhill,  T. M. Perrine,  F. Plasser,  P. Pokhilko,  S. Prager,  
 A. Prociuk,  E. Ramos,  D. R. Rehn,  F. Rob,  M. Schneider,  N. Sergueev,  
 S. M. Sharada,  S. Sharma,  D. W. Small,  T. Stauch,  T. Stein,  
 Yu-Chuan Su,  A. J. W. Thom,  A. Tkatchenko,  T. Tsuchimochi,  N. M. Tubman,  
 L. Vogt,  M. L. Vidal,  O. Vydrov,  M. A. Watson,  J. Wenzel,  
 M. de Wergifosse,  T. A. Wesolowski,  A. White,  J. Witte,  A. Yamada,  
 Jun Yang,  K. Yao,  S. Yeganeh,  S. R. Yost,  Zhi-Qiang You,  A. Zech,  
 Igor Ying Zhang,  Xing Zhang,  Yan Zhao,  Ying Zhu,  B. R. Brooks,  
 G. K. L. Chan,  C. J. Cramer,  M. S. Gordon,  W. J. Hehre,  A. Klamt,  
 M. W. Schmidt,  C. D. Sherrill,  D. G. Truhlar,  A. Aspuru-Guzik,  R. Baer,  
 A. T. Bell,  N. A. Besley,  Jeng-Da Chai,  A. E. DePrince, III,  
 R. A. DiStasio Jr.,  A. Dreuw,  B. D. Dunietz,  T. R. Furlani,  
 Chao-Ping Hsu,  Yousung Jung,  Jing Kong,  D. S. Lambrecht,  WanZhen Liang,  
 C. Ochsenfeld,  V. A. Rassolov,  L. V. Slipchenko,  J. E. Subotnik,  
 T. Van Voorhis,  J. M. Herbert,  A. I. Krylov,  P. M. W. Gill,  M. Head-Gordon

 Contributors to earlier versions of Q-Chem not listed above: 
 R. D. Adamson,  B. Austin,  J. Baker,  G. J. O. Beran,  K. Brandhorst,  
 S. T. Brown,  E. F. C. Byrd,  A. K. Chakraborty,  C.-L. Cheng,  
 Siu Hung Chien,  D. M. Chipman,  D. L. Crittenden,  H. Dachsel,  
 R. J. Doerksen,  A. D. Dutoi,  L. Fusti-Molnar,  W. A. Goddard III,  
 A. Golubeva-Zadorozhnaya,  S. R. Gwaltney,  G. Hawkins,  A. Heyden,  
 S. Hirata,  G. Kedziora,  F. J. Keil,  C. Kelley,  Jihan Kim,  R. A. King,  
 R. Z. Khaliullin,  P. P. Korambath,  W. Kurlancheek,  A. M. Lee,  M. S. Lee,  
 S. V. Levchenko,  Ching Yeh Lin,  D. Liotard,  R. C. Lochan,  I. Lotan,  
 P. E. Maslen,  N. Nair,  D. P. O'Neill,  D. Neuhauser,  E. Neuscamman,  
 C. M. Oana,  R. Olson,  B. Peters,  R. Peverati,  P. A. Pieniazek,  
 Y. M. Rhee,  J. Ritchie,  M. A. Rohrdanz,  E. Rosta,  N. J. Russ,  
 H. F. Schaefer III,  N. E. Schultz,  N. Shenvi,  A. C. Simmonett,  A. Sodt,  
 D. Stuck,  K. S. Thanthiriwatte,  V. Vanovschi,  Tao Wang,  A. Warshel,  
 C. F. Williams,  Q. Wu,  X. Xu,  W. Zhang

 Please cite Q-Chem as follows:
 Y. Shao et al., Mol. Phys. 113, 184-215 (2015)
 DOI: 10.1080/00268976.2014.952696

 Q-Chem 5.1.1 for Intel X86 EM64T Linux

 Parts of Q-Chem use Armadillo 8.300.2 (Tropical Shenanigans).
 http://arma.sourceforge.net/

 Q-Chem begins on Wed Oct 10 09:08:19 2018  

Host: 
0

     Scratch files written to /scratch/taweetham/qchem28903//
Input Ideriv = 2
Curr. Ideriv = -1
Max.  Ideriv = 2

Checking the input file for inconsistencies... 	...done.

--------------------------------------------------------------
User input:
--------------------------------------------------------------
$molecule
0 1
C 
C 1 CC 
C 2 CC 1 60.0
I 2 CI 1 ANG  3 pDHA
I 2 CI 1 ANG  3 mDHA
I 3 CI 1 ANG  2 mDHA
I 3 CI 1 ANG  2 pDHA
H 1 CH 2 ANG  3 pDHA
H 1 CH 2 ANG  3 mDHA

CC=1.54
CH=1.09
CF=1.35
CCl=1.77
CBr=1.94
CI=2.14
ANG=118.0
pDHA=107.9
mDHA=-107.9
$end

$rem
   job_type	optimization
   basis	6-311++g**
   method	b3lyp
   mem_total	32000
$end

--------------------------------------------------------------
 ----------------------------------------------------------------
             Standard Nuclear Orientation (Angstroms)
    I     Atom           X                Y                Z
 ----------------------------------------------------------------
    1      C       1.8123139010    -0.0000015619    -0.0000000000
    2      C       0.4786329737    -0.7699984348     0.0000000000
    3      C       0.4786365846     0.7700015652    -0.0000000000
    4      I      -0.1010620140    -1.7752782754    -1.7980450949
    5      I      -0.1010620140    -1.7752782754     1.7980450949
    6      I      -0.1010536888     1.7752841242    -1.7980450949
    7      I      -0.1010536888     1.7752841242     1.7980450949
    8      H       2.4033818702    -0.0003146957     0.9158267072
    9      H       2.4033818702    -0.0003146957    -0.9158267072
 ----------------------------------------------------------------
 Molecular Point Group                 Cs    NOp =  2
 Largest Abelian Subgroup              Cs    NOp =  2
 Nuclear Repulsion Energy =  3102.8989133553 hartrees
 There are      116 alpha and      116 beta electrons
 Requested basis set is 6-311++G(d,p)
 There are 124 shells and 328 basis functions

 Total QAlloc Memory Limit  32000 MB
 Mega-Array Size       188 MB
 MEM_STATIC part       192 MB
 A cutoff of  1.0D-11 yielded   5230 shell pairs
 There are     38668 function pairs (     44071 Cartesian)

 -------------------------------------------------------
 OpenMP Integral Computing Module                       
 Release: version 1.0, May 2013, Q-Chem Inc. Pittsburgh 
 -------------------------------------------------------
 Integral Job Info:
 Integral job number is                      11
 Integral operator is                         1
 short-range coefficients                     0
 long-range coefficients              100000000
 Omega coefficients                           0
 if combine SR and LR in K                    0
 Integral screening is                        0
 Integral computing path is                   2
 max size of driver memory is            800000
 size of driver memory is                593474
 size of scratch memory is             11861008
 max col of scratch BK array               1296
 max len of scratch array in speh3          155
 max len of scratch index in speh4           18
 max int batch size is                      520
 min int batch size is                       52
 fixed nKL is                                52
 max L of basis functions is                  2
 order of int derivative is                   0
 number of shells is                        124
 number of basis is                         351
 number of cartesian basis is               351
 number of contracted shell pairs          5230
 number of primitive shell pairs           9511
 maxK2 (contraction) of shell pair           36
 max number of K2 of shell pair               1
 max number of CS2 of shell pair            908
 max number of PS2 of shell pair            908
 mem total for path MDJ                  596668
 -------------------------------------------------------
 Smallest overlap matrix eigenvalue = 5.72E-05

 Scale SEOQF with 1.000000e-01/1.000000e-01/1.000000e-01

 Standard Electronic Orientation quadrupole field applied
 Nucleus-field energy     =    -0.0000000241 hartrees
 Guess from superposition of atomic densities
 Warning:  Energy on first SCF cycle will be non-variational
 SAD guess density has 232.000000 electrons

 -----------------------------------------------------------------------
  General SCF calculation program by
  Eric Jon Sundstrom, Paul Horn, Yuezhi Mao, Dmitri Zuev, Alec White,
  David Stuck, Shaama M.S., Shane Yost, Joonho Lee, David Small,
  Daniel Levine, Susi Lehtola, Hugh Burton, Evgeny Epifanovsky
 -----------------------------------------------------------------------
 Exchange:     0.2000 Hartree-Fock + 0.0800 Slater + 0.7200 B88
 Correlation:  0.1900 VWN1RPA + 0.8100 LYP
 Using SG-1 standard quadrature grid
 using 4 threads for integral computing
 -------------------------------------------------------
 OpenMP Integral computing Module                
 Release: version 2.0, May 2017, Q-Chem Inc. Pleasanton 
 -------------------------------------------------------
 -------------------------------------------------------
 OpenMP BLAS3 based DFT computing Module                
 Release: version 1.0, May 2013, Q-Chem Inc. Pittsburgh 
 -------------------------------------------------------
 A restricted SCF calculation will be
 performed using DIIS
 SCF converges when DIIS error is below 1.0e-08
 ---------------------------------------
  Cycle       Energy         DIIS error
 ---------------------------------------
    1  -27794.4732408973      2.91e-02  
    2  -27793.5178858260      1.86e-03  
    3  -27793.4864780395      2.33e-03  
    4  -27793.5514742400      5.10e-04  
    5  -27793.5544454537      2.89e-04  
    6  -27793.5555715836      6.18e-05  
    7  -27793.5556240857      7.37e-06  
    8  -27793.5556249467      1.96e-06  
    9  -27793.5556250072      4.50e-07  
   10  -27793.5556250096      1.17e-07  
   11  -27793.5556250092      5.03e-08  
   12  -27793.5556250102      6.21e-09  Convergence criterion met
 ---------------------------------------
 SCF time:   CPU 77.62s  wall 21.00s 
 SCF   energy in the final basis set =   -27793.5556250102
 Total energy in the final basis set =   -27793.5556250102

 --------------------------------------------------------------
             Orbital Energies (a.u.) and Symmetries
 --------------------------------------------------------------

 Alpha MOs, Restricted
 -- Occupied --                  
*******-1165.88-1165.88-1165.88 -176.31 -176.31 -176.31 -176.31
  1 A'    1 A"    2 A'    2 A"    3 A'    3 A"    4 A"    4 A'                 
-165.72 -165.72 -165.72 -165.72 -165.71 -165.71 -165.71 -165.71
  5 A'    5 A"    6 A'    6 A"    7 A"    7 A'    8 A"    8 A'                 
-165.71 -165.71 -165.71 -165.71  -35.81  -35.81  -35.81  -35.81
  9 A'    9 A"   10 A'   10 A"   11 A'   11 A"   12 A"   12 A'                 
-31.303 -31.303 -31.303 -31.303 -31.297 -31.297 -31.297 -31.297
 13 A"   14 A"   13 A'   14 A'   15 A'   16 A'   15 A"   16 A"                 
-31.297 -31.297 -31.297 -31.297 -22.954 -22.954 -22.954 -22.954
 17 A'   17 A"   18 A'   18 A"   19 A"   19 A'   20 A"   20 A'                 
-22.952 -22.952 -22.952 -22.952 -22.952 -22.952 -22.952 -22.952
 21 A'   22 A'   21 A"   22 A"   23 A'   24 A'   23 A"   24 A"                 
-22.948 -22.948 -22.948 -22.948 -22.948 -22.948 -22.948 -22.948
 25 A'   25 A"   26 A'   26 A"   27 A'   27 A"   28 A'   28 A"                 
-10.299 -10.298 -10.234  -6.359  -6.359  -6.359  -6.359  -4.772
 29 A'   30 A'   31 A'   32 A'   29 A"   30 A"   33 A'   31 A"                 
 -4.772  -4.772  -4.772  -4.757  -4.757  -4.757  -4.757  -4.757
 34 A'   32 A"   35 A'   33 A"   36 A'   34 A"   37 A'   38 A'                 
 -4.757  -4.757  -4.757  -2.038  -2.038  -2.038  -2.038  -2.033
 35 A"   39 A'   36 A"   40 A'   41 A'   37 A"   38 A"   42 A'                 
 -2.033  -2.033  -2.033  -2.033  -2.033  -2.033  -2.033  -2.020
 43 A'   39 A"   40 A"   44 A'   45 A'   41 A"   42 A"   46 A'                 
 -2.020  -2.020  -2.020  -2.020  -2.020  -2.020  -2.020  -0.916
 43 A"   47 A'   44 A"   48 A'   45 A"   49 A'   46 A"   50 A'                 
 -0.721  -0.700  -0.680  -0.648  -0.613  -0.522  -0.497  -0.464
 51 A'   52 A'   47 A"   48 A"   53 A'   54 A'   49 A"   55 A'                 
 -0.402  -0.390  -0.374  -0.358  -0.317  -0.298  -0.279  -0.275
 56 A'   50 A"   57 A'   51 A"   58 A'   52 A"   53 A"   59 A'                 
 -0.272  -0.269  -0.268  -0.241
 60 A'   54 A"   61 A'   55 A"                                                 
 -- Virtual --                   
 -0.096  -0.085  -0.079  -0.002   0.013   0.026   0.030   0.035
 62 A'   56 A"   63 A'   64 A'   57 A"   58 A"   65 A'   66 A'                 
  0.057   0.061   0.085   0.089   0.089   0.092   0.094   0.108
 67 A'   68 A'   69 A'   59 A"   70 A'   60 A"   71 A'   72 A'                 
  0.125   0.146   0.152   0.173   0.177   0.185   0.190   0.198
 61 A"   73 A'   74 A'   75 A'   62 A"   76 A'   77 A'   63 A"                 
  0.203   0.207   0.215   0.225   0.232   0.236   0.241   0.254
 78 A'   64 A"   65 A"   66 A"   79 A'   67 A"   80 A'   81 A'                 
  0.259   0.278   0.314   0.324   0.331   0.358   0.381   0.403
 68 A"   82 A'   83 A'   84 A'   69 A"   85 A'   70 A"   86 A'                 
  0.405   0.406   0.416   0.421   0.427   0.451   0.461   0.464
 71 A"   87 A'   72 A"   88 A'   73 A"   89 A'   74 A"   75 A"                 
  0.466   0.472   0.489   0.502   0.508   0.522   0.565   0.576
 90 A'   91 A'   76 A"   77 A"   92 A'   93 A'   78 A"   79 A"                 
  0.576   0.606   0.618   0.626   0.660   0.676   0.683   0.685
 94 A'   95 A'   96 A'   80 A"   97 A'   81 A"   98 A'   99 A'                 
  0.722   0.758   0.759   0.787   0.793   0.852   0.863   0.968
 82 A"  100 A'   83 A"  101 A'   84 A"  102 A'  103 A'  104 A'                 
  1.065   1.175   1.252   1.261   1.291   1.300   1.317   1.347
105 A'  106 A'   85 A"   86 A"   87 A"  107 A'   88 A"   89 A"                 
  1.348   1.359   1.365   1.370   1.386   1.424   1.449   1.466
108 A'   90 A"   91 A"  109 A'  110 A'  111 A'  112 A'   92 A"                 
  1.475   1.523   1.550   1.631   1.647   1.691   1.735   1.755
113 A'   93 A"  114 A'   94 A"  115 A'   95 A"  116 A'  117 A'                 
  1.818   1.827   1.888   1.915   2.032   2.099   2.171   2.192
 96 A"  118 A'  119 A'   97 A"  120 A'   98 A"  121 A'  122 A'                 
  2.504   2.533   2.625   2.654   2.759   2.767   2.860   2.888
123 A'   99 A"  100 A"  124 A'  125 A'  126 A'  101 A"  102 A"                 
  3.021   3.367   3.424   3.679   3.938   3.939   3.970   3.971
127 A'  128 A'  129 A'  103 A"  104 A"  130 A'  105 A"  106 A"                 
  3.976   3.977   3.987   4.002   4.040   4.046   4.052   4.064
131 A'  132 A'  107 A"  133 A'  134 A'  108 A"  109 A"  135 A'                 
  4.081   4.096   4.108   4.157   4.170   4.223   4.255   4.280
110 A"  111 A"  136 A'  137 A'  138 A'  139 A'  140 A'  112 A"                 
  4.285   4.395   4.453   4.454   4.477   5.975   5.991   6.005
113 A"  141 A'  114 A"  115 A"  142 A'  116 A"  143 A'  144 A'                 
  6.012   6.016   6.044   6.050   6.064   6.073   6.132   6.143
117 A"  118 A"  145 A'  146 A'  119 A"  147 A'  120 A"  121 A"                 
  6.151  23.461  23.609  23.802  27.818  27.880  27.887  27.894
148 A'  149 A'  150 A'  151 A'  152 A'  122 A"  123 A"  153 A'                 
 28.328  28.337  28.343  28.349  28.351  28.372  28.373  28.383
124 A"  154 A'  155 A'  125 A"  126 A"  156 A'  157 A'  127 A"                 
 28.385  28.406  28.412  28.431  28.524  28.532  28.536  28.536
158 A'  128 A"  129 A"  159 A'  130 A"  160 A'  131 A"  132 A"                 
 28.539  28.542  28.546  28.565  28.572  28.573  28.577  28.579
161 A'  133 A"  162 A'  163 A'  134 A"  135 A"  164 A'  136 A"                 
 28.590  28.600  28.625  28.642  28.669  28.704  28.712  28.719
137 A"  165 A'  166 A'  167 A'  168 A'  169 A'  138 A"  139 A"                 
127.871 127.884 127.890 127.892 127.894 127.910 127.914 127.917
140 A"  170 A'  141 A"  142 A"  171 A'  172 A'  173 A'  143 A"                 
127.931 127.958 127.963 127.966 151.625 151.680 151.685 151.690
174 A'  144 A"  175 A'  145 A"  176 A'  146 A"  147 A"  177 A'                 
*******1901.8431901.8491901.854
178 A'  148 A"  149 A"  179 A'                                                 

 Beta MOs, Restricted
 -- Occupied --                  
*******-1165.88-1165.88-1165.88 -176.31 -176.31 -176.31 -176.31
  1 A'    1 A"    2 A'    2 A"    3 A'    3 A"    4 A"    4 A'                 
-165.72 -165.72 -165.72 -165.72 -165.71 -165.71 -165.71 -165.71
  5 A'    5 A"    6 A'    6 A"    7 A"    7 A'    8 A"    8 A'                 
-165.71 -165.71 -165.71 -165.71  -35.81  -35.81  -35.81  -35.81
  9 A'    9 A"   10 A'   10 A"   11 A'   11 A"   12 A"   12 A'                 
-31.303 -31.303 -31.303 -31.303 -31.297 -31.297 -31.297 -31.297
 13 A"   14 A"   13 A'   14 A'   15 A'   16 A'   15 A"   16 A"                 
-31.297 -31.297 -31.297 -31.297 -22.954 -22.954 -22.954 -22.954
 17 A'   17 A"   18 A'   18 A"   19 A"   19 A'   20 A"   20 A'                 
-22.952 -22.952 -22.952 -22.952 -22.952 -22.952 -22.952 -22.952
 21 A'   22 A'   21 A"   22 A"   23 A'   24 A'   23 A"   24 A"                 
-22.948 -22.948 -22.948 -22.948 -22.948 -22.948 -22.948 -22.948
 25 A'   25 A"   26 A'   26 A"   27 A'   27 A"   28 A'   28 A"                 
-10.299 -10.298 -10.234  -6.359  -6.359  -6.359  -6.359  -4.772
 29 A'   30 A'   31 A'   32 A'   29 A"   30 A"   33 A'   31 A"                 
 -4.772  -4.772  -4.772  -4.757  -4.757  -4.757  -4.757  -4.757
 34 A'   32 A"   35 A'   33 A"   36 A'   34 A"   37 A'   38 A'                 
 -4.757  -4.757  -4.757  -2.038  -2.038  -2.038  -2.038  -2.033
 35 A"   39 A'   36 A"   40 A'   41 A'   37 A"   38 A"   42 A'                 
 -2.033  -2.033  -2.033  -2.033  -2.033  -2.033  -2.033  -2.020
 43 A'   39 A"   40 A"   44 A'   45 A'   41 A"   42 A"   46 A'                 
 -2.020  -2.020  -2.020  -2.020  -2.020  -2.020  -2.020  -0.916
 43 A"   47 A'   44 A"   48 A'   45 A"   49 A'   46 A"   50 A'                 
 -0.721  -0.700  -0.680  -0.648  -0.613  -0.522  -0.497  -0.464
 51 A'   52 A'   47 A"   48 A"   53 A'   54 A'   49 A"   55 A'                 
 -0.402  -0.390  -0.374  -0.358  -0.317  -0.298  -0.279  -0.275
 56 A'   50 A"   57 A'   51 A"   58 A'   52 A"   53 A"   59 A'                 
 -0.272  -0.269  -0.268  -0.241
 60 A'   54 A"   61 A'   55 A"                                                 
 -- Virtual --                   
 -0.096  -0.085  -0.079  -0.002   0.013   0.026   0.030   0.035
 62 A'   56 A"   63 A'   64 A'   57 A"   58 A"   65 A'   66 A'                 
  0.057   0.061   0.085   0.089   0.089   0.092   0.094   0.108
 67 A'   68 A'   69 A'   59 A"   70 A'   60 A"   71 A'   72 A'                 
  0.125   0.146   0.152   0.173   0.177   0.185   0.190   0.198
 61 A"   73 A'   74 A'   75 A'   62 A"   76 A'   77 A'   63 A"                 
  0.203   0.207   0.215   0.225   0.232   0.236   0.241   0.254
 78 A'   64 A"   65 A"   66 A"   79 A'   67 A"   80 A'   81 A'                 
  0.259   0.278   0.314   0.324   0.331   0.358   0.381   0.403
 68 A"   82 A'   83 A'   84 A'   69 A"   85 A'   70 A"   86 A'                 
  0.405   0.406   0.416   0.421   0.427   0.451   0.461   0.464
 71 A"   87 A'   72 A"   88 A'   73 A"   89 A'   74 A"   75 A"                 
  0.466   0.472   0.489   0.502   0.508   0.522   0.565   0.576
 90 A'   91 A'   76 A"   77 A"   92 A'   93 A'   78 A"   79 A"                 
  0.576   0.606   0.618   0.626   0.660   0.676   0.683   0.685
 94 A'   95 A'   96 A'   80 A"   97 A'   81 A"   98 A'   99 A'                 
  0.722   0.758   0.759   0.787   0.793   0.852   0.863   0.968
 82 A"  100 A'   83 A"  101 A'   84 A"  102 A'  103 A'  104 A'                 
  1.065   1.175   1.252   1.261   1.291   1.300   1.317   1.347
105 A'  106 A'   85 A"   86 A"   87 A"  107 A'   88 A"   89 A"                 
  1.348   1.359   1.365   1.370   1.386   1.424   1.449   1.466
108 A'   90 A"   91 A"  109 A'  110 A'  111 A'  112 A'   92 A"                 
  1.475   1.523   1.550   1.631   1.647   1.691   1.735   1.755
113 A'   93 A"  114 A'   94 A"  115 A'   95 A"  116 A'  117 A'                 
  1.818   1.827   1.888   1.915   2.032   2.099   2.171   2.192
 96 A"  118 A'  119 A'   97 A"  120 A'   98 A"  121 A'  122 A'                 
  2.504   2.533   2.625   2.654   2.759   2.767   2.860   2.888
123 A'   99 A"  100 A"  124 A'  125 A'  126 A'  101 A"  102 A"                 
  3.021   3.367   3.424   3.679   3.938   3.939   3.970   3.971
127 A'  128 A'  129 A'  103 A"  104 A"  130 A'  105 A"  106 A"                 
  3.976   3.977   3.987   4.002   4.040   4.046   4.052   4.064
131 A'  132 A'  107 A"  133 A'  134 A'  108 A"  109 A"  135 A'                 
  4.081   4.096   4.108   4.157   4.170   4.223   4.255   4.280
110 A"  111 A"  136 A'  137 A'  138 A'  139 A'  140 A'  112 A"                 
  4.285   4.395   4.453   4.454   4.477   5.975   5.991   6.005
113 A"  141 A'  114 A"  115 A"  142 A'  116 A"  143 A'  144 A'                 
  6.012   6.016   6.044   6.050   6.064   6.073   6.132   6.143
117 A"  118 A"  145 A'  146 A'  119 A"  147 A'  120 A"  121 A"                 
  6.151  23.461  23.609  23.802  27.818  27.880  27.887  27.894
148 A'  149 A'  150 A'  151 A'  152 A'  122 A"  123 A"  153 A'                 
 28.328  28.337  28.343  28.349  28.351  28.372  28.373  28.383
124 A"  154 A'  155 A'  125 A"  126 A"  156 A'  157 A'  127 A"                 
 28.385  28.406  28.412  28.431  28.524  28.532  28.536  28.536
158 A'  128 A"  129 A"  159 A'  130 A"  160 A'  131 A"  132 A"                 
 28.539  28.542  28.546  28.565  28.572  28.573  28.577  28.579
161 A'  133 A"  162 A'  163 A'  134 A"  135 A"  164 A'  136 A"                 
 28.590  28.600  28.625  28.642  28.669  28.704  28.712  28.719
137 A"  165 A'  166 A'  167 A'  168 A'  169 A'  138 A"  139 A"                 
127.871 127.884 127.890 127.892 127.894 127.910 127.914 127.917
140 A"  170 A'  141 A"  142 A"  171 A'  172 A'  173 A'  143 A"                 
127.931 127.958 127.963 127.966 151.625 151.680 151.685 151.690
174 A'  144 A"  175 A'  145 A"  176 A'  146 A"  147 A"  177 A'                 
*******1901.8431901.8491901.854
178 A'  148 A"  149 A"  179 A'                                                 
 --------------------------------------------------------------

          Ground-State Mulliken Net Atomic Charges

     Atom                 Charge (a.u.)
  ----------------------------------------
      1 C                    -0.615584
      2 C                    -0.169912
      3 C                    -0.169743
      4 I                     0.146195
      5 I                     0.146195
      6 I                     0.146204
      7 I                     0.146204
      8 H                     0.185220
      9 H                     0.185220
  ----------------------------------------
  Sum of atomic charges =     0.000000

 -----------------------------------------------------------------
                    Cartesian Multipole Moments
 -----------------------------------------------------------------
    Charge (ESU x 10^10)
                 0.0000
    Dipole Moment (Debye)
         X       1.1952      Y      -0.0001      Z      -0.0000
       Tot       1.1952
    Quadrupole Moments (Debye-Ang)
        XX    -129.1971     XY      -0.0012     YY    -134.7432
        XZ      -0.0000     YZ       0.0000     ZZ    -124.8087
    Octopole Moments (Debye-Ang^2)
       XXX      -8.6632    XXY      -0.0030    XYY     -15.2286
       YYY       0.0024    XXZ      -0.0000    XYZ      -0.0000
       YYZ       0.0000    XZZ     -17.5503    YZZ       0.0010
       ZZZ       0.0000
    Hexadecapole Moments (Debye-Ang^3)
      XXXX    -332.8974   XXXY      -0.0084   XXYY    -465.2290
      XYYY       0.0013   YYYY   -2394.4126   XXXZ      -0.0000
      XXYZ       0.0000   XYYZ      -0.0000   YYYZ       0.0000
      XXZZ    -454.4058   XYZZ      -0.0014   YYZZ    -709.5974
      XZZZ      -0.0000   YZZZ       0.0000   ZZZZ   -2237.0372
 -----------------------------------------------------------------
 Calculating analytic gradient of the SCF energy
 Gradient of SCF Energy
            1           2           3           4           5           6
    1   0.0160123  -0.0168911  -0.0169155   0.0027996   0.0027996   0.0027977
    2   0.0000442  -0.0189458   0.0189473   0.0140230   0.0140230  -0.0140231
    3  -0.0000000   0.0000000  -0.0000000   0.0041228  -0.0041228   0.0041229
            7           8           9
    1   0.0027977   0.0033000   0.0033000
    2  -0.0140231  -0.0000228  -0.0000228
    3  -0.0041229   0.0024466  -0.0024466
 Max gradient component =       1.895E-02
 RMS gradient           =       9.556E-03
 Gradient time:  CPU 32.06 s  wall 8.11 s
 Geometry Optimization Parameters
   NAtoms,    NIC,     NZ,  NCons,   NDum,   NFix, NCnnct, MaxDiis
        9      69       9       0       0       0       0       0


** GEOMETRY OPTIMIZATION IN DELOCALIZED INTERNAL COORDINATES **
   Searching for a Minimum

   Optimization Cycle:   1

                       Coordinates (Angstroms)
     ATOM                X               Y               Z
      1  C         1.8123139010   -0.0000015619    0.0000000000
      2  C         0.4786329737   -0.7699984348    0.0000000000
      3  C         0.4786365846    0.7700015652    0.0000000000
      4  I        -0.1010620140   -1.7752782754   -1.7980450949
      5  I        -0.1010620140   -1.7752782754    1.7980450949
      6  I        -0.1010536888    1.7752841242   -1.7980450949
      7  I        -0.1010536888    1.7752841242    1.7980450949
      8  H         2.4033818702   -0.0003146957    0.9158267072
      9  H         2.4033818702   -0.0003146957   -0.9158267072
   Point Group: cs    Number of degrees of freedom:    12


   Energy is -27793.555625010


 Attempting to Generate Delocalized Internal Coordinates

 12 Hessian modes will be used to form the next step
  Hessian Eigenvalues:
     0.020947    0.030782    0.030782    0.090060    0.108095    0.108095
     0.129001    0.140000    0.257500    0.268991    0.285189    0.348126

 Minimum Search - Taking Simple RFO Step
 Searching for Lamda that Minimizes Along All modes
 Value Taken    Lamda =  -0.01643516
 Calculated Step too Large.  Step scaled by  0.720634
 Step Taken.  Stepsize is  0.300000

                             Maximum     Tolerance    Cnvgd?
         Gradient           0.041830      0.000300      NO
         Displacement       0.232999      0.001200      NO
         Energy change     *********      0.000001      NO


 New Cartesian Coordinates Obtained by Inverse Iteration

 Displacement from previous Coordinates is:  0.506530
 ----------------------------------------------------------------
             Standard Nuclear Orientation (Angstroms)
    I     Atom           X                Y                Z
 ----------------------------------------------------------------
    1      C       1.7713058133    -0.0000456755     0.0000000000
    2      C       0.4587432120    -0.7777587672     0.0000000000
    3      C       0.4587808033     0.7776802772     0.0000000000
    4      I      -0.0582284151    -1.8952510900    -1.7906212535
    5      I      -0.0582284151    -1.8952510900     1.7906212535
    6      I      -0.0581144883     1.8952077298    -1.7906199151
    7      I      -0.0581144883     1.8952077298     1.7906199151
    8      H       2.3579858863    -0.0002026197     0.9138678510
    9      H       2.3579858863    -0.0002026197    -0.9138678510
 ----------------------------------------------------------------
 Molecular Point Group                 Cs    NOp =  2
 Largest Abelian Subgroup              Cs    NOp =  2
 Nuclear Repulsion Energy =  3023.7586119420 hartrees
 There are      116 alpha and      116 beta electrons
 Applying Cartesian multipole field
    Component          Value
    ---------          -----
     (2,0,0)        1.00000E-11
     (0,2,0)        2.00000E-11
     (0,0,2)       -3.00000E-11
 Nucleus-field energy     =    -0.0000000169 hartrees
 Requested basis set is 6-311++G(d,p)
 There are 124 shells and 328 basis functions
 A cutoff of  1.0D-11 yielded   5176 shell pairs
 There are     38094 function pairs (     43331 Cartesian)
 Smallest overlap matrix eigenvalue = 5.37E-05
 Guess MOs from SCF MO coefficient file

 -----------------------------------------------------------------------
  General SCF calculation program by
  Eric Jon Sundstrom, Paul Horn, Yuezhi Mao, Dmitri Zuev, Alec White,
  David Stuck, Shaama M.S., Shane Yost, Joonho Lee, David Small,
  Daniel Levine, Susi Lehtola, Hugh Burton, Evgeny Epifanovsky
 -----------------------------------------------------------------------
 Exchange:     0.2000 Hartree-Fock + 0.0800 Slater + 0.7200 B88
 Correlation:  0.1900 VWN1RPA + 0.8100 LYP
 Using SG-1 standard quadrature grid
 using 4 threads for integral computing
 -------------------------------------------------------
 OpenMP Integral computing Module                
 Release: version 2.0, May 2017, Q-Chem Inc. Pleasanton 
 -------------------------------------------------------
 -------------------------------------------------------
 OpenMP BLAS3 based DFT computing Module                
 Release: version 1.0, May 2013, Q-Chem Inc. Pittsburgh 
 -------------------------------------------------------
 A restricted SCF calculation will be
 performed using DIIS
 SCF converges when DIIS error is below 1.0e-08
 ---------------------------------------
  Cycle       Energy         DIIS error
 ---------------------------------------
    1  -27793.5547172049      5.16e-04  
    2  -27793.5583785785      3.63e-04  
    3  -27793.5580768076      3.93e-04  
    4  -27793.5601750845      9.06e-05  
    5  -27793.5603088933      1.54e-05  
    6  -27793.5603120971      6.66e-06  
    7  -27793.5603127010      7.98e-07  
    8  -27793.5603127105      2.22e-07  
    9  -27793.5603127113      4.95e-08  
   10  -27793.5603127117      1.22e-08  
   11  -27793.5603127118      9.82e-09  Convergence criterion met
 ---------------------------------------
 SCF time:   CPU 106.39s  wall 28.00s 
 SCF   energy in the final basis set =   -27793.5603127118
 Total energy in the final basis set =   -27793.5603127118

 --------------------------------------------------------------
             Orbital Energies (a.u.) and Symmetries
 --------------------------------------------------------------

 Alpha MOs, Restricted
 -- Occupied --                  
*******-1165.88-1165.88-1165.88 -176.31 -176.31 -176.31 -176.31
  1 A'    1 A"    2 A'    2 A"    3 A"    3 A'    4 A"    4 A'                 
-165.72 -165.72 -165.72 -165.72 -165.72 -165.72 -165.72 -165.72
  5 A'    5 A"    6 A'    6 A"    7 A'    7 A"    8 A'    8 A"                 
-165.72 -165.72 -165.72 -165.72  -35.81  -35.81  -35.81  -35.81
  9 A"    9 A'   10 A"   10 A'   11 A"   11 A'   12 A"   12 A'                 
-31.305 -31.305 -31.305 -31.305 -31.298 -31.298 -31.298 -31.298
 13 A"   14 A"   13 A'   14 A'   15 A'   16 A'   15 A"   16 A"                 
-31.298 -31.298 -31.298 -31.298 -22.955 -22.955 -22.955 -22.955
 17 A'   17 A"   18 A'   18 A"   19 A"   19 A'   20 A"   20 A'                 
-22.953 -22.953 -22.953 -22.953 -22.953 -22.953 -22.953 -22.953
 21 A'   22 A'   21 A"   22 A"   23 A'   24 A'   23 A"   24 A"                 
-22.949 -22.949 -22.949 -22.949 -22.949 -22.949 -22.949 -22.949
 25 A'   25 A"   26 A'   26 A"   27 A'   27 A"   28 A"   28 A'                 
-10.303 -10.303 -10.232  -6.360  -6.360  -6.360  -6.360  -4.773
 29 A'   30 A'   31 A'   29 A"   32 A'   30 A"   33 A'   31 A"                 
 -4.773  -4.773  -4.773  -4.757  -4.757  -4.757  -4.757  -4.757
 34 A'   32 A"   35 A'   36 A'   33 A"   37 A'   34 A"   35 A"                 
 -4.757  -4.757  -4.757  -2.039  -2.039  -2.039  -2.039  -2.034
 38 A'   36 A"   39 A'   40 A'   41 A'   37 A"   38 A"   42 A'                 
 -2.034  -2.034  -2.034  -2.034  -2.034  -2.034  -2.034  -2.020
 43 A'   39 A"   40 A"   44 A'   45 A'   41 A"   42 A"   46 A'                 
 -2.020  -2.020  -2.020  -2.020  -2.020  -2.020  -2.020  -0.915
 43 A"   47 A'   44 A"   48 A'   45 A"   49 A'   46 A"   50 A'                 
 -0.720  -0.695  -0.672  -0.648  -0.614  -0.527  -0.499  -0.462
 51 A'   52 A'   47 A"   48 A"   53 A'   54 A'   49 A"   55 A'                 
 -0.397  -0.383  -0.376  -0.355  -0.313  -0.289  -0.283  -0.276
 56 A'   50 A"   57 A'   51 A"   58 A'   52 A"   59 A'   53 A"                 
 -0.274  -0.272  -0.271  -0.248
 60 A'   54 A"   61 A'   55 A"                                                 
 -- Virtual --                   
 -0.099  -0.092  -0.091  -0.001   0.004   0.027   0.028   0.035
 62 A'   56 A"   63 A'   64 A'   57 A"   58 A"   65 A'   66 A'                 
  0.058   0.063   0.084   0.087   0.088   0.091   0.096   0.107
 67 A'   68 A'   69 A'   70 A'   59 A"   60 A"   71 A'   72 A'                 
  0.124   0.147   0.150   0.179   0.183   0.186   0.198   0.201
 61 A"   73 A'   74 A'   62 A"   75 A'   76 A'   77 A'   63 A"                 
  0.207   0.209   0.217   0.226   0.229   0.229   0.235   0.240
 78 A'   64 A"   65 A"   66 A"   67 A"   79 A'   80 A'   68 A"                 
  0.248   0.278   0.313   0.326   0.351   0.358   0.388   0.393
 81 A'   82 A'   83 A'   84 A'   69 A"   85 A'   70 A"   86 A'                 
  0.399   0.407   0.407   0.416   0.439   0.449   0.456   0.461
 71 A"   87 A'   72 A"   88 A'   73 A"   89 A'   74 A"   90 A'                 
  0.467   0.471   0.495   0.506   0.506   0.527   0.534   0.540
 75 A"   91 A'   76 A"   77 A"   92 A'   93 A'   78 A"   94 A'                 
  0.574   0.610   0.612   0.619   0.653   0.676   0.678   0.680
 79 A"   95 A'   96 A'   80 A"   97 A'   98 A'   99 A'   81 A"                 
  0.723   0.743   0.760   0.769   0.773   0.848   0.860   0.960
 82 A"   83 A"   84 A"  100 A'  101 A'  102 A'  103 A'  104 A'                 
  1.079   1.175   1.254   1.265   1.303   1.313   1.326   1.335
105 A'  106 A'   85 A"   86 A"   87 A"   88 A"   89 A"  107 A'                 
  1.346   1.349   1.350   1.371   1.371   1.408   1.420   1.463
108 A'   90 A"  109 A'   91 A"  110 A'  111 A'  112 A'   92 A"                 
  1.468   1.518   1.545   1.619   1.635   1.687   1.734   1.769
113 A'   93 A"  114 A'   94 A"  115 A'   95 A"  116 A'  117 A'                 
  1.813   1.820   1.880   1.921   2.047   2.109   2.180   2.195
118 A'   96 A"  119 A'   97 A"  120 A'   98 A"  121 A'  122 A'                 
  2.512   2.536   2.604   2.662   2.746   2.775   2.869   2.893
123 A'   99 A"  100 A"  124 A'  125 A'  126 A'  101 A"  102 A"                 
  3.039   3.374   3.427   3.688   3.946   3.954   3.965   3.966
127 A'  128 A'  129 A'  103 A"  130 A'  104 A"  105 A"  131 A'                 
  3.974   3.980   3.987   4.016   4.017   4.037   4.054   4.063
106 A"  107 A"  132 A'  133 A'  134 A'  108 A"  135 A'  109 A"                 
  4.071   4.083   4.099   4.141   4.156   4.218   4.246   4.255
110 A"  111 A"  136 A'  137 A'  138 A'  139 A'  140 A'  112 A"                 
  4.288   4.387   4.426   4.446   4.463   5.995   6.000   6.002
113 A"  141 A'  114 A"  115 A"  142 A'  143 A'  116 A"  117 A"                 
  6.020   6.022   6.037   6.042   6.043   6.057   6.102   6.114
144 A'  118 A"  145 A'  146 A'  119 A"  147 A'  148 A'  120 A"                 
  6.134  23.468  23.590  23.822  27.805  27.865  27.886  27.887
121 A"  149 A'  150 A'  151 A'  152 A'  122 A"  123 A"  153 A'                 
 28.337  28.342  28.343  28.356  28.359  28.361  28.369  28.371
154 A'  124 A"  125 A"  126 A"  155 A'  156 A'  127 A"  157 A'                 
 28.379  28.394  28.405  28.407  28.530  28.531  28.533  28.535
158 A'  128 A"  159 A'  129 A"  130 A"  160 A'  131 A"  161 A'                 
 28.537  28.538  28.552  28.554  28.563  28.572  28.576  28.578
132 A"  133 A"  162 A'  163 A'  134 A"  164 A'  135 A"  136 A"                 
 28.581  28.595  28.621  28.628  28.663  28.690  28.697  28.718
137 A"  165 A'  166 A'  167 A'  168 A'  169 A'  138 A"  139 A"                 
127.884 127.884 127.887 127.894 127.900 127.904 127.908 127.910
140 A"  141 A"  170 A'  142 A"  171 A'  143 A"  172 A'  173 A'                 
127.921 127.937 127.949 127.961 151.615 151.666 151.682 151.682
174 A'  175 A'  144 A"  145 A"  176 A'  146 A"  147 A"  177 A'                 
*******1901.8291901.8461901.846
178 A'  148 A"  179 A'  149 A"                                                 

 Beta MOs, Restricted
 -- Occupied --                  
*******-1165.88-1165.88-1165.88 -176.31 -176.31 -176.31 -176.31
  1 A'    1 A"    2 A'    2 A"    3 A"    3 A'    4 A"    4 A'                 
-165.72 -165.72 -165.72 -165.72 -165.72 -165.72 -165.72 -165.72
  5 A'    5 A"    6 A'    6 A"    7 A'    7 A"    8 A'    8 A"                 
-165.72 -165.72 -165.72 -165.72  -35.81  -35.81  -35.81  -35.81
  9 A"    9 A'   10 A"   10 A'   11 A"   11 A'   12 A"   12 A'                 
-31.305 -31.305 -31.305 -31.305 -31.298 -31.298 -31.298 -31.298
 13 A"   14 A"   13 A'   14 A'   15 A'   16 A'   15 A"   16 A"                 
-31.298 -31.298 -31.298 -31.298 -22.955 -22.955 -22.955 -22.955
 17 A'   17 A"   18 A'   18 A"   19 A"   19 A'   20 A"   20 A'                 
-22.953 -22.953 -22.953 -22.953 -22.953 -22.953 -22.953 -22.953
 21 A'   22 A'   21 A"   22 A"   23 A'   24 A'   23 A"   24 A"                 
-22.949 -22.949 -22.949 -22.949 -22.949 -22.949 -22.949 -22.949
 25 A'   25 A"   26 A'   26 A"   27 A'   27 A"   28 A"   28 A'                 
-10.303 -10.303 -10.232  -6.360  -6.360  -6.360  -6.360  -4.773
 29 A'   30 A'   31 A'   29 A"   32 A'   30 A"   33 A'   31 A"                 
 -4.773  -4.773  -4.773  -4.757  -4.757  -4.757  -4.757  -4.757
 34 A'   32 A"   35 A'   36 A'   33 A"   37 A'   34 A"   35 A"                 
 -4.757  -4.757  -4.757  -2.039  -2.039  -2.039  -2.039  -2.034
 38 A'   36 A"   39 A'   40 A'   41 A'   37 A"   38 A"   42 A'                 
 -2.034  -2.034  -2.034  -2.034  -2.034  -2.034  -2.034  -2.020
 43 A'   39 A"   40 A"   44 A'   45 A'   41 A"   42 A"   46 A'                 
 -2.020  -2.020  -2.020  -2.020  -2.020  -2.020  -2.020  -0.915
 43 A"   47 A'   44 A"   48 A'   45 A"   49 A'   46 A"   50 A'                 
 -0.720  -0.695  -0.672  -0.648  -0.614  -0.527  -0.499  -0.462
 51 A'   52 A'   47 A"   48 A"   53 A'   54 A'   49 A"   55 A'                 
 -0.397  -0.383  -0.376  -0.355  -0.313  -0.289  -0.283  -0.276
 56 A'   50 A"   57 A'   51 A"   58 A'   52 A"   59 A'   53 A"                 
 -0.274  -0.272  -0.271  -0.248
 60 A'   54 A"   61 A'   55 A"                                                 
 -- Virtual --                   
 -0.099  -0.092  -0.091  -0.001   0.004   0.027   0.028   0.035
 62 A'   56 A"   63 A'   64 A'   57 A"   58 A"   65 A'   66 A'                 
  0.058   0.063   0.084   0.087   0.088   0.091   0.096   0.107
 67 A'   68 A'   69 A'   70 A'   59 A"   60 A"   71 A'   72 A'                 
  0.124   0.147   0.150   0.179   0.183   0.186   0.198   0.201
 61 A"   73 A'   74 A'   62 A"   75 A'   76 A'   77 A'   63 A"                 
  0.207   0.209   0.217   0.226   0.229   0.229   0.235   0.240
 78 A'   64 A"   65 A"   66 A"   67 A"   79 A'   80 A'   68 A"                 
  0.248   0.278   0.313   0.326   0.351   0.358   0.388   0.393
 81 A'   82 A'   83 A'   84 A'   69 A"   85 A'   70 A"   86 A'                 
  0.399   0.407   0.407   0.416   0.439   0.449   0.456   0.461
 71 A"   87 A'   72 A"   88 A'   73 A"   89 A'   74 A"   90 A'                 
  0.467   0.471   0.495   0.506   0.506   0.527   0.534   0.540
 75 A"   91 A'   76 A"   77 A"   92 A'   93 A'   78 A"   94 A'                 
  0.574   0.610   0.612   0.619   0.653   0.676   0.678   0.680
 79 A"   95 A'   96 A'   80 A"   97 A'   98 A'   99 A'   81 A"                 
  0.723   0.743   0.760   0.769   0.773   0.848   0.860   0.960
 82 A"   83 A"   84 A"  100 A'  101 A'  102 A'  103 A'  104 A'                 
  1.079   1.175   1.254   1.265   1.303   1.313   1.326   1.335
105 A'  106 A'   85 A"   86 A"   87 A"   88 A"   89 A"  107 A'                 
  1.346   1.349   1.350   1.371   1.371   1.408   1.420   1.463
108 A'   90 A"  109 A'   91 A"  110 A'  111 A'  112 A'   92 A"                 
  1.468   1.518   1.545   1.619   1.635   1.687   1.734   1.769
113 A'   93 A"  114 A'   94 A"  115 A'   95 A"  116 A'  117 A'                 
  1.813   1.820   1.880   1.921   2.047   2.109   2.180   2.195
118 A'   96 A"  119 A'   97 A"  120 A'   98 A"  121 A'  122 A'                 
  2.512   2.536   2.604   2.662   2.746   2.775   2.869   2.893
123 A'   99 A"  100 A"  124 A'  125 A'  126 A'  101 A"  102 A"                 
  3.039   3.374   3.427   3.688   3.946   3.954   3.965   3.966
127 A'  128 A'  129 A'  103 A"  130 A'  104 A"  105 A"  131 A'                 
  3.974   3.980   3.987   4.016   4.017   4.037   4.054   4.063
106 A"  107 A"  132 A'  133 A'  134 A'  108 A"  135 A'  109 A"                 
  4.071   4.083   4.099   4.141   4.156   4.218   4.246   4.255
110 A"  111 A"  136 A'  137 A'  138 A'  139 A'  140 A'  112 A"                 
  4.288   4.387   4.426   4.446   4.463   5.995   6.000   6.002
113 A"  141 A'  114 A"  115 A"  142 A'  143 A'  116 A"  117 A"                 
  6.020   6.022   6.037   6.042   6.043   6.057   6.102   6.114
144 A'  118 A"  145 A'  146 A'  119 A"  147 A'  148 A'  120 A"                 
  6.134  23.468  23.590  23.822  27.805  27.865  27.886  27.887
121 A"  149 A'  150 A'  151 A'  152 A'  122 A"  123 A"  153 A'                 
 28.337  28.342  28.343  28.356  28.359  28.361  28.369  28.371
154 A'  124 A"  125 A"  126 A"  155 A'  156 A'  127 A"  157 A'                 
 28.379  28.394  28.405  28.407  28.530  28.531  28.533  28.535
158 A'  128 A"  159 A'  129 A"  130 A"  160 A'  131 A"  161 A'                 
 28.537  28.538  28.552  28.554  28.563  28.572  28.576  28.578
132 A"  133 A"  162 A'  163 A'  134 A"  164 A'  135 A"  136 A"                 
 28.581  28.595  28.621  28.628  28.663  28.690  28.697  28.718
137 A"  165 A'  166 A'  167 A'  168 A'  169 A'  138 A"  139 A"                 
127.884 127.884 127.887 127.894 127.900 127.904 127.908 127.910
140 A"  141 A"  170 A'  142 A"  171 A'  143 A"  172 A'  173 A'                 
127.921 127.937 127.949 127.961 151.615 151.666 151.682 151.682
174 A'  175 A'  144 A"  145 A"  176 A'  146 A"  147 A"  177 A'                 
*******1901.8291901.8461901.846
178 A'  148 A"  179 A'  149 A"                                                 
 --------------------------------------------------------------

          Ground-State Mulliken Net Atomic Charges

     Atom                 Charge (a.u.)
  ----------------------------------------
      1 C                    -0.575532
      2 C                    -0.178194
      3 C                    -0.178085
      4 I                     0.140125
      5 I                     0.140125
      6 I                     0.140127
      7 I                     0.140127
      8 H                     0.185654
      9 H                     0.185654
  ----------------------------------------
  Sum of atomic charges =     0.000000

 -----------------------------------------------------------------
                    Cartesian Multipole Moments
 -----------------------------------------------------------------
    Charge (ESU x 10^10)
                 0.0000
    Dipole Moment (Debye)
         X       1.2723      Y      -0.0001      Z      -0.0000
       Tot       1.2723
    Quadrupole Moments (Debye-Ang)
        XX    -129.7521     XY      -0.0005     YY    -132.9109
        XZ       0.0000     YZ      -0.0000     ZZ    -125.7955
    Octopole Moments (Debye-Ang^2)
       XXX     -22.5696    XXY       0.0014    XYY     -19.8032
       YYY       0.0120    XXZ       0.0000    XYZ      -0.0000
       YYZ      -0.0000    XZZ     -19.6124    YZZ       0.0038
       ZZZ      -0.0000
    Hexadecapole Moments (Debye-Ang^3)
      XXXX    -323.6438   XXXY      -0.0390   XXYY    -515.2247
      XYYY      -0.0311   YYYY   -2664.8172   XXXZ       0.0000
      XXYZ      -0.0000   XYYZ       0.0000   YYYZ       0.0000
      XXZZ    -453.3180   XYZZ      -0.0081   YYZZ    -737.4294
      XZZZ       0.0000   YZZZ      -0.0000   ZZZZ   -2238.3507
 -----------------------------------------------------------------
 Calculating analytic gradient of the SCF energy
 Gradient of SCF Energy
            1           2           3           4           5           6
    1   0.0111552  -0.0123605  -0.0123657   0.0030997   0.0030997   0.0031001
    2   0.0000268  -0.0152762   0.0152718   0.0005324   0.0005324  -0.0005333
    3   0.0000000   0.0000000  -0.0000000   0.0003158  -0.0003158   0.0003166
            7           8           9
    1   0.0031001   0.0005857   0.0005857
    2  -0.0005333  -0.0000103  -0.0000103
    3  -0.0003166   0.0005892  -0.0005892
 Max gradient component =       1.528E-02
 RMS gradient           =       5.894E-03
 Gradient time:  CPU 31.17 s  wall 7.88 s
 Geometry Optimization Parameters
   NAtoms,    NIC,     NZ,  NCons,   NDum,   NFix, NCnnct, MaxDiis
        9      69       9       0       0       0       0       0

 Cartesian Hessian Update
 Hessian Updated using BFGS Update


** GEOMETRY OPTIMIZATION IN DELOCALIZED INTERNAL COORDINATES **
   Searching for a Minimum

   Optimization Cycle:   2

                       Coordinates (Angstroms)
     ATOM                X               Y               Z
      1  C         1.7713058133   -0.0000456755    0.0000000000
      2  C         0.4587432120   -0.7777587672    0.0000000000
      3  C         0.4587808033    0.7776802772    0.0000000000
      4  I        -0.0582284151   -1.8952510900   -1.7906212535
      5  I        -0.0582284151   -1.8952510900    1.7906212535
      6  I        -0.0581144883    1.8952077298   -1.7906199151
      7  I        -0.0581144883    1.8952077298    1.7906199151
      8  H         2.3579858863   -0.0002026197    0.9138678510
      9  H         2.3579858863   -0.0002026197   -0.9138678510
   Point Group: cs    Number of degrees of freedom:    12


   Energy is -27793.560312712

 Hessian Updated using BFGS Update

 12 Hessian modes will be used to form the next step
  Hessian Eigenvalues:
     0.020947    0.030782    0.049000    0.089913    0.108095    0.113654
     0.129001    0.132785    0.253260    0.268991    0.332087    0.348724

 Minimum Search - Taking Simple RFO Step
 Searching for Lamda that Minimizes Along All modes
 Value Taken    Lamda =  -0.00254986
 Step Taken.  Stepsize is  0.188439

                             Maximum     Tolerance    Cnvgd?
         Gradient           0.011461      0.000300      NO
         Displacement       0.150299      0.001200      NO
         Energy change     -0.004688      0.000001      NO


 New Cartesian Coordinates Obtained by Inverse Iteration

 Displacement from previous Coordinates is:  0.199211
 ----------------------------------------------------------------
             Standard Nuclear Orientation (Angstroms)
    I     Atom           X                Y                Z
 ----------------------------------------------------------------
    1      C       1.7973454234    -0.0001159449     0.0000000000
    2      C       0.4984432881    -0.7701883803     0.0000000000
    3      C       0.4985228849     0.7700229031     0.0000000000
    4      I      -0.0962093129    -1.8870424338    -1.7865072876
    5      I      -0.0962093129    -1.8870424338     1.7865072876
    6      I      -0.0959901890     1.8869541235    -1.7865094976
    7      I      -0.0959901890     1.8869541235     1.7865094976
    8      H       2.3811016008    -0.0000790413     0.9129089131
    9      H       2.3811016008    -0.0000790413    -0.9129089131
 ----------------------------------------------------------------
 Molecular Point Group                 Cs    NOp =  2
 Largest Abelian Subgroup              Cs    NOp =  2
 Nuclear Repulsion Energy =  3026.6943314567 hartrees
 There are      116 alpha and      116 beta electrons
 Applying Cartesian multipole field
    Component          Value
    ---------          -----
     (2,0,0)        1.00000E-11
     (0,2,0)        2.00000E-11
     (0,0,2)       -3.00000E-11
 Nucleus-field energy     =    -0.0000000170 hartrees
 Requested basis set is 6-311++G(d,p)
 There are 124 shells and 328 basis functions
 A cutoff of  1.0D-11 yielded   5180 shell pairs
 There are     38194 function pairs (     43475 Cartesian)
 Smallest overlap matrix eigenvalue = 5.24E-05
 Guess MOs from SCF MO coefficient file

 -----------------------------------------------------------------------
  General SCF calculation program by
  Eric Jon Sundstrom, Paul Horn, Yuezhi Mao, Dmitri Zuev, Alec White,
  David Stuck, Shaama M.S., Shane Yost, Joonho Lee, David Small,
  Daniel Levine, Susi Lehtola, Hugh Burton, Evgeny Epifanovsky
 -----------------------------------------------------------------------
 Exchange:     0.2000 Hartree-Fock + 0.0800 Slater + 0.7200 B88
 Correlation:  0.1900 VWN1RPA + 0.8100 LYP
 Using SG-1 standard quadrature grid
 using 4 threads for integral computing
 -------------------------------------------------------
 OpenMP Integral computing Module                
 Release: version 2.0, May 2017, Q-Chem Inc. Pleasanton 
 -------------------------------------------------------
 -------------------------------------------------------
 OpenMP BLAS3 based DFT computing Module                
 Release: version 1.0, May 2013, Q-Chem Inc. Pittsburgh 
 -------------------------------------------------------
 A restricted SCF calculation will be
 performed using DIIS
 SCF converges when DIIS error is below 1.0e-08
 ---------------------------------------
  Cycle       Energy         DIIS error
 ---------------------------------------
    1  -27793.5600575314      2.88e-04  
    2  -27793.5615073741      9.84e-05  
    3  -27793.5615410845      8.86e-05  
    4  -27793.5616352142      5.17e-05  
    5  -27793.5616734229      7.46e-06  
    6  -27793.5616742121      2.83e-06  
    7  -27793.5616743099      7.14e-07  
    8  -27793.5616743174      1.22e-07  
    9  -27793.5616743176      3.11e-08  
   10  -27793.5616743177      8.62e-09  Convergence criterion met
 ---------------------------------------
 SCF time:   CPU 96.27s  wall 25.00s 
 SCF   energy in the final basis set =   -27793.5616743177
 Total energy in the final basis set =   -27793.5616743177

 --------------------------------------------------------------
             Orbital Energies (a.u.) and Symmetries
 --------------------------------------------------------------

 Alpha MOs, Restricted
 -- Occupied --                  
*******-1165.88-1165.88-1165.88 -176.31 -176.31 -176.31 -176.31
  1 A'    1 A"    2 A"    2 A'    3 A'    3 A"    4 A"    4 A'                 
-165.72 -165.72 -165.72 -165.72 -165.72 -165.72 -165.72 -165.72
  5 A'    5 A"    6 A'    6 A"    7 A"    7 A'    8 A"    8 A'                 
-165.72 -165.72 -165.72 -165.72  -35.81  -35.81  -35.81  -35.81
  9 A"    9 A'   10 A"   10 A'   11 A'   11 A"   12 A"   12 A'                 
-31.304 -31.304 -31.304 -31.304 -31.298 -31.298 -31.298 -31.298
 13 A"   14 A"   13 A'   14 A'   15 A'   16 A'   15 A"   16 A"                 
-31.297 -31.297 -31.297 -31.297 -22.955 -22.955 -22.955 -22.955
 17 A'   18 A'   17 A"   18 A"   19 A"   19 A'   20 A"   20 A'                 
-22.953 -22.953 -22.953 -22.953 -22.953 -22.953 -22.953 -22.953
 21 A'   22 A'   21 A"   22 A"   23 A'   24 A'   23 A"   24 A"                 
-22.948 -22.948 -22.948 -22.948 -22.948 -22.948 -22.948 -22.948
 25 A'   26 A'   25 A"   26 A"   27 A'   27 A"   28 A"   28 A'                 
-10.303 -10.303 -10.233  -6.360  -6.360  -6.360  -6.360  -4.773
 29 A'   30 A'   31 A'   32 A'   29 A"   30 A"   33 A'   34 A'                 
 -4.773  -4.773  -4.773  -4.757  -4.757  -4.757  -4.757  -4.757
 31 A"   32 A"   35 A'   36 A'   33 A"   37 A'   34 A"   35 A"                 
 -4.757  -4.757  -4.757  -2.038  -2.038  -2.038  -2.038  -2.034
 38 A'   36 A"   39 A'   40 A'   41 A'   37 A"   38 A"   42 A'                 
 -2.034  -2.034  -2.034  -2.034  -2.034  -2.033  -2.033  -2.020
 43 A'   39 A"   40 A"   44 A'   45 A'   41 A"   42 A"   46 A'                 
 -2.020  -2.020  -2.020  -2.020  -2.020  -2.020  -2.020  -0.923
 43 A"   47 A'   44 A"   48 A'   45 A"   49 A'   46 A"   50 A'                 
 -0.716  -0.696  -0.670  -0.646  -0.616  -0.528  -0.503  -0.464
 51 A'   52 A'   47 A"   48 A"   53 A'   54 A'   49 A"   55 A'                 
 -0.396  -0.382  -0.377  -0.352  -0.314  -0.290  -0.281  -0.276
 56 A'   50 A"   57 A'   51 A"   58 A'   52 A"   59 A'   60 A'                 
 -0.274  -0.274  -0.271  -0.246
 53 A"   61 A'   54 A"   55 A"                                                 
 -- Virtual --                   
 -0.103  -0.097  -0.091  -0.002   0.002   0.027   0.032   0.035
 62 A'   56 A"   63 A'   64 A'   57 A"   58 A"   65 A'   66 A'                 
  0.059   0.063   0.085   0.088   0.088   0.092   0.096   0.108
 67 A'   68 A'   69 A'   70 A'   59 A"   60 A"   71 A'   72 A'                 
  0.123   0.149   0.151   0.179   0.185   0.188   0.197   0.201
 61 A"   73 A'   74 A'   62 A"   75 A'   76 A'   77 A'   63 A"                 
  0.202   0.210   0.218   0.227   0.230   0.230   0.234   0.242
 64 A"   78 A'   65 A"   66 A"   67 A"   79 A'   80 A'   68 A"                 
  0.248   0.282   0.309   0.323   0.350   0.358   0.390   0.396
 81 A'   82 A'   83 A'   84 A'   69 A"   85 A'   70 A"   86 A'                 
  0.402   0.408   0.409   0.411   0.439   0.451   0.458   0.461
 71 A"   87 A'   72 A"   88 A'   73 A"   89 A'   74 A"   90 A'                 
  0.469   0.471   0.489   0.503   0.507   0.531   0.538   0.541
 75 A"   91 A'   76 A"   77 A"   92 A'   93 A'   78 A"   94 A'                 
  0.572   0.610   0.612   0.615   0.654   0.669   0.671   0.675
 79 A"   95 A'   96 A'   80 A"   97 A'   98 A'   99 A'   81 A"                 
  0.709   0.739   0.763   0.765   0.770   0.856   0.859   0.969
 82 A"   83 A"  100 A'   84 A"  101 A'  102 A'  103 A'  104 A'                 
  1.079   1.173   1.247   1.253   1.303   1.319   1.324   1.331
105 A'  106 A'   85 A"   86 A"   87 A"   88 A"   89 A"  107 A'                 
  1.345   1.346   1.352   1.370   1.376   1.407   1.412   1.461
108 A'  109 A'   90 A"  110 A'   91 A"  111 A'  112 A'   92 A"                 
  1.477   1.518   1.552   1.611   1.641   1.681   1.736   1.774
113 A'   93 A"  114 A'   94 A"  115 A'   95 A"  116 A'  117 A'                 
  1.817   1.819   1.891   1.928   2.051   2.119   2.187   2.194
118 A'   96 A"  119 A'   97 A"  120 A'   98 A"  121 A'  122 A'                 
  2.515   2.536   2.603   2.665   2.760   2.787   2.880   2.894
123 A'   99 A"  100 A"  124 A'  125 A'  126 A'  101 A"  102 A"                 
  3.059   3.393   3.421   3.692   3.946   3.955   3.965   3.966
127 A'  128 A'  129 A'  103 A"  130 A'  104 A"  131 A'  105 A"                 
  3.974   3.980   3.992   4.014   4.019   4.041   4.054   4.059
106 A"  107 A"  132 A'  133 A'  134 A'  108 A"  135 A'  109 A"                 
  4.074   4.078   4.097   4.139   4.145   4.216   4.246   4.252
110 A"  111 A"  136 A'  137 A'  138 A'  139 A'  140 A'  112 A"                 
  4.276   4.386   4.423   4.440   4.463   5.989   5.997   6.007
113 A"  141 A'  114 A"  115 A"  142 A'  143 A'  116 A"  117 A"                 
  6.017   6.022   6.035   6.041   6.046   6.056   6.104   6.106
144 A'  118 A"  145 A'  146 A'  119 A"  147 A'  148 A'  120 A"                 
  6.137  23.475  23.622  23.840  27.803  27.862  27.879  27.885
121 A"  149 A'  150 A'  151 A'  152 A'  122 A"  123 A"  153 A'                 
 28.334  28.340  28.345  28.356  28.357  28.361  28.370  28.371
154 A'  124 A"  125 A"  126 A"  155 A'  156 A'  157 A'  127 A"                 
 28.379  28.391  28.405  28.409  28.530  28.531  28.533  28.535
158 A'  128 A"  159 A'  129 A"  130 A"  160 A'  131 A"  161 A'                 
 28.537  28.538  28.550  28.555  28.565  28.572  28.572  28.579
132 A"  133 A"  162 A'  163 A'  134 A"  135 A"  164 A'  136 A"                 
 28.582  28.594  28.621  28.624  28.660  28.690  28.697  28.710
137 A"  165 A'  166 A'  167 A'  168 A'  169 A'  138 A"  139 A"                 
127.882 127.884 127.886 127.895 127.899 127.906 127.907 127.908
140 A"  170 A'  141 A"  142 A"  171 A'  143 A"  172 A'  173 A'                 
127.920 127.938 127.945 127.964 151.613 151.664 151.677 151.681
174 A'  175 A'  144 A"  145 A"  176 A'  146 A"  147 A"  177 A'                 
*******1901.8271901.8401901.845
178 A'  148 A"  149 A"  179 A'                                                 

 Beta MOs, Restricted
 -- Occupied --                  
*******-1165.88-1165.88-1165.88 -176.31 -176.31 -176.31 -176.31
  1 A'    1 A"    2 A"    2 A'    3 A'    3 A"    4 A"    4 A'                 
-165.72 -165.72 -165.72 -165.72 -165.72 -165.72 -165.72 -165.72
  5 A'    5 A"    6 A'    6 A"    7 A"    7 A'    8 A"    8 A'                 
-165.72 -165.72 -165.72 -165.72  -35.81  -35.81  -35.81  -35.81
  9 A"    9 A'   10 A"   10 A'   11 A'   11 A"   12 A"   12 A'                 
-31.304 -31.304 -31.304 -31.304 -31.298 -31.298 -31.298 -31.298
 13 A"   14 A"   13 A'   14 A'   15 A'   16 A'   15 A"   16 A"                 
-31.297 -31.297 -31.297 -31.297 -22.955 -22.955 -22.955 -22.955
 17 A'   18 A'   17 A"   18 A"   19 A"   19 A'   20 A"   20 A'                 
-22.953 -22.953 -22.953 -22.953 -22.953 -22.953 -22.953 -22.953
 21 A'   22 A'   21 A"   22 A"   23 A'   24 A'   23 A"   24 A"                 
-22.948 -22.948 -22.948 -22.948 -22.948 -22.948 -22.948 -22.948
 25 A'   26 A'   25 A"   26 A"   27 A'   27 A"   28 A"   28 A'                 
-10.303 -10.303 -10.233  -6.360  -6.360  -6.360  -6.360  -4.773
 29 A'   30 A'   31 A'   32 A'   29 A"   30 A"   33 A'   34 A'                 
 -4.773  -4.773  -4.773  -4.757  -4.757  -4.757  -4.757  -4.757
 31 A"   32 A"   35 A'   36 A'   33 A"   37 A'   34 A"   35 A"                 
 -4.757  -4.757  -4.757  -2.038  -2.038  -2.038  -2.038  -2.034
 38 A'   36 A"   39 A'   40 A'   41 A'   37 A"   38 A"   42 A'                 
 -2.034  -2.034  -2.034  -2.034  -2.034  -2.033  -2.033  -2.020
 43 A'   39 A"   40 A"   44 A'   45 A'   41 A"   42 A"   46 A'                 
 -2.020  -2.020  -2.020  -2.020  -2.020  -2.020  -2.020  -0.923
 43 A"   47 A'   44 A"   48 A'   45 A"   49 A'   46 A"   50 A'                 
 -0.716  -0.696  -0.670  -0.646  -0.616  -0.528  -0.503  -0.464
 51 A'   52 A'   47 A"   48 A"   53 A'   54 A'   49 A"   55 A'                 
 -0.396  -0.382  -0.377  -0.352  -0.314  -0.290  -0.281  -0.276
 56 A'   50 A"   57 A'   51 A"   58 A'   52 A"   59 A'   60 A'                 
 -0.274  -0.274  -0.271  -0.246
 53 A"   61 A'   54 A"   55 A"                                                 
 -- Virtual --                   
 -0.103  -0.097  -0.091  -0.002   0.002   0.027   0.032   0.035
 62 A'   56 A"   63 A'   64 A'   57 A"   58 A"   65 A'   66 A'                 
  0.059   0.063   0.085   0.088   0.088   0.092   0.096   0.108
 67 A'   68 A'   69 A'   70 A'   59 A"   60 A"   71 A'   72 A'                 
  0.123   0.149   0.151   0.179   0.185   0.188   0.197   0.201
 61 A"   73 A'   74 A'   62 A"   75 A'   76 A'   77 A'   63 A"                 
  0.202   0.210   0.218   0.227   0.230   0.230   0.234   0.242
 64 A"   78 A'   65 A"   66 A"   67 A"   79 A'   80 A'   68 A"                 
  0.248   0.282   0.309   0.323   0.350   0.358   0.390   0.396
 81 A'   82 A'   83 A'   84 A'   69 A"   85 A'   70 A"   86 A'                 
  0.402   0.408   0.409   0.411   0.439   0.451   0.458   0.461
 71 A"   87 A'   72 A"   88 A'   73 A"   89 A'   74 A"   90 A'                 
  0.469   0.471   0.489   0.503   0.507   0.531   0.538   0.541
 75 A"   91 A'   76 A"   77 A"   92 A'   93 A'   78 A"   94 A'                 
  0.572   0.610   0.612   0.615   0.654   0.669   0.671   0.675
 79 A"   95 A'   96 A'   80 A"   97 A'   98 A'   99 A'   81 A"                 
  0.709   0.739   0.763   0.765   0.770   0.856   0.859   0.969
 82 A"   83 A"  100 A'   84 A"  101 A'  102 A'  103 A'  104 A'                 
  1.079   1.173   1.247   1.253   1.303   1.319   1.324   1.331
105 A'  106 A'   85 A"   86 A"   87 A"   88 A"   89 A"  107 A'                 
  1.345   1.346   1.352   1.370   1.376   1.407   1.412   1.461
108 A'  109 A'   90 A"  110 A'   91 A"  111 A'  112 A'   92 A"                 
  1.477   1.518   1.552   1.611   1.641   1.681   1.736   1.774
113 A'   93 A"  114 A'   94 A"  115 A'   95 A"  116 A'  117 A'                 
  1.817   1.819   1.891   1.928   2.051   2.119   2.187   2.194
118 A'   96 A"  119 A'   97 A"  120 A'   98 A"  121 A'  122 A'                 
  2.515   2.536   2.603   2.665   2.760   2.787   2.880   2.894
123 A'   99 A"  100 A"  124 A'  125 A'  126 A'  101 A"  102 A"                 
  3.059   3.393   3.421   3.692   3.946   3.955   3.965   3.966
127 A'  128 A'  129 A'  103 A"  130 A'  104 A"  131 A'  105 A"                 
  3.974   3.980   3.992   4.014   4.019   4.041   4.054   4.059
106 A"  107 A"  132 A'  133 A'  134 A'  108 A"  135 A'  109 A"                 
  4.074   4.078   4.097   4.139   4.145   4.216   4.246   4.252
110 A"  111 A"  136 A'  137 A'  138 A'  139 A'  140 A'  112 A"                 
  4.276   4.386   4.423   4.440   4.463   5.989   5.997   6.007
113 A"  141 A'  114 A"  115 A"  142 A'  143 A'  116 A"  117 A"                 
  6.017   6.022   6.035   6.041   6.046   6.056   6.104   6.106
144 A'  118 A"  145 A'  146 A'  119 A"  147 A'  148 A'  120 A"                 
  6.137  23.475  23.622  23.840  27.803  27.862  27.879  27.885
121 A"  149 A'  150 A'  151 A'  152 A'  122 A"  123 A"  153 A'                 
 28.334  28.340  28.345  28.356  28.357  28.361  28.370  28.371
154 A'  124 A"  125 A"  126 A"  155 A'  156 A'  157 A'  127 A"                 
 28.379  28.391  28.405  28.409  28.530  28.531  28.533  28.535
158 A'  128 A"  159 A'  129 A"  130 A"  160 A'  131 A"  161 A'                 
 28.537  28.538  28.550  28.555  28.565  28.572  28.572  28.579
132 A"  133 A"  162 A'  163 A'  134 A"  135 A"  164 A'  136 A"                 
 28.582  28.594  28.621  28.624  28.660  28.690  28.697  28.710
137 A"  165 A'  166 A'  167 A'  168 A'  169 A'  138 A"  139 A"                 
127.882 127.884 127.886 127.895 127.899 127.906 127.907 127.908
140 A"  170 A'  141 A"  142 A"  171 A'  143 A"  172 A'  173 A'                 
127.920 127.938 127.945 127.964 151.613 151.664 151.677 151.681
174 A'  175 A'  144 A"  145 A"  176 A'  146 A"  147 A"  177 A'                 
*******1901.8271901.8401901.845
178 A'  148 A"  149 A"  179 A'                                                 
 --------------------------------------------------------------

          Ground-State Mulliken Net Atomic Charges

     Atom                 Charge (a.u.)
  ----------------------------------------
      1 C                    -0.611160
      2 C                    -0.150888
      3 C                    -0.150877
      4 I                     0.135620
      5 I                     0.135620
      6 I                     0.135613
      7 I                     0.135613
      8 H                     0.185229
      9 H                     0.185229
  ----------------------------------------
  Sum of atomic charges =     0.000000

 -----------------------------------------------------------------
                    Cartesian Multipole Moments
 -----------------------------------------------------------------
    Charge (ESU x 10^10)
                 0.0000
    Dipole Moment (Debye)
         X       1.2631      Y      -0.0001      Z       0.0000
       Tot       1.2631
    Quadrupole Moments (Debye-Ang)
        XX    -129.2426     XY       0.0002     YY    -133.1869
        XZ       0.0000     YZ       0.0000     ZZ    -126.1046
    Octopole Moments (Debye-Ang^2)
       XXX     -10.6950    XXY       0.0055    XYY     -17.4780
       YYY       0.0212    XXZ       0.0000    XYZ      -0.0000
       YYZ      -0.0000    XZZ     -17.8576    YZZ       0.0066
       ZZZ      -0.0000
    Hexadecapole Moments (Debye-Ang^3)
      XXXX    -331.1571   XXXY      -0.0686   XXYY    -511.1285
      XYYY      -0.0636   YYYY   -2647.3743   XXXZ       0.0000
      XXYZ       0.0000   XYYZ       0.0000   YYYZ      -0.0000
      XXZZ    -450.6044   XYZZ      -0.0151   YYZZ    -736.3815
      XZZZ       0.0000   YZZZ       0.0000   ZZZZ   -2235.7258
 -----------------------------------------------------------------
 Calculating analytic gradient of the SCF energy
 Gradient of SCF Energy
            1           2           3           4           5           6
    1   0.0028158   0.0008207   0.0008307  -0.0005597  -0.0005597  -0.0005550
    2  -0.0000003  -0.0066619   0.0066536  -0.0007719  -0.0007719   0.0007713
    3   0.0000000  -0.0000000   0.0000000  -0.0015738   0.0015738  -0.0015731
            7           8           9
    1  -0.0005550  -0.0011189  -0.0011189
    2   0.0007713   0.0000049   0.0000049
    3   0.0015731  -0.0006359   0.0006359
 Max gradient component =       6.662E-03
 RMS gradient           =       2.062E-03
 Gradient time:  CPU 31.07 s  wall 7.86 s
 Geometry Optimization Parameters
   NAtoms,    NIC,     NZ,  NCons,   NDum,   NFix, NCnnct, MaxDiis
        9      69       9       0       0       0       0       0

 Cartesian Hessian Update
 Hessian Updated using BFGS Update


** GEOMETRY OPTIMIZATION IN DELOCALIZED INTERNAL COORDINATES **
   Searching for a Minimum

   Optimization Cycle:   3

                       Coordinates (Angstroms)
     ATOM                X               Y               Z
      1  C         1.7973454234   -0.0001159449    0.0000000000
      2  C         0.4984432881   -0.7701883803    0.0000000000
      3  C         0.4985228849    0.7700229031    0.0000000000
      4  I        -0.0962093129   -1.8870424338   -1.7865072876
      5  I        -0.0962093129   -1.8870424338    1.7865072876
      6  I        -0.0959901890    1.8869541235   -1.7865094976
      7  I        -0.0959901890    1.8869541235    1.7865094976
      8  H         2.3811016008   -0.0000790413    0.9129089131
      9  H         2.3811016008   -0.0000790413   -0.9129089131
   Point Group: cs    Number of degrees of freedom:    12


   Energy is -27793.561674318

 Hessian Updated using BFGS Update

 12 Hessian modes will be used to form the next step
  Hessian Eigenvalues:
     0.020947    0.030782    0.060994    0.089784    0.108095    0.120612
     0.121392    0.129001    0.244941    0.268991    0.295972    0.350424

 Minimum Search - Taking Simple RFO Step
 Searching for Lamda that Minimizes Along All modes
 Value Taken    Lamda =  -0.00032035
 Step Taken.  Stepsize is  0.043601

                             Maximum     Tolerance    Cnvgd?
         Gradient           0.004747      0.000300      NO
         Displacement       0.032728      0.001200      NO
         Energy change     -0.001362      0.000001      NO


 New Cartesian Coordinates Obtained by Inverse Iteration

 Displacement from previous Coordinates is:  0.042814
 ----------------------------------------------------------------
             Standard Nuclear Orientation (Angstroms)
    I     Atom           X                Y                Z
 ----------------------------------------------------------------
    1      C       1.7959180104    -0.0001114877     0.0000000000
    2      C       0.4971875390    -0.7635349969     0.0000000000
    3      C       0.4972704557     0.7634447754     0.0000000000
    4      I      -0.0955785540    -1.8820337974    -1.7775876252
    5      I      -0.0955785540    -1.8820337974     1.7775876252
    6      I      -0.0954532525     1.8819867423    -1.7775912575
    7      I      -0.0954532525     1.8819867423     1.7775912575
    8      H       2.3819017012    -0.0001601529     0.9132270693
    9      H       2.3819017012    -0.0001601529    -0.9132270693
 ----------------------------------------------------------------
 Molecular Point Group                 Cs    NOp =  2
 Largest Abelian Subgroup              Cs    NOp =  2
 Nuclear Repulsion Energy =  3037.8848722767 hartrees
 There are      116 alpha and      116 beta electrons
 Applying Cartesian multipole field
    Component          Value
    ---------          -----
     (2,0,0)        1.00000E-11
     (0,2,0)        2.00000E-11
     (0,0,2)       -3.00000E-11
 Nucleus-field energy     =    -0.0000000165 hartrees
 Requested basis set is 6-311++G(d,p)
 There are 124 shells and 328 basis functions
 A cutoff of  1.0D-11 yielded   5180 shell pairs
 There are     38194 function pairs (     43475 Cartesian)
 Smallest overlap matrix eigenvalue = 4.99E-05
 Guess MOs from SCF MO coefficient file

 -----------------------------------------------------------------------
  General SCF calculation program by
  Eric Jon Sundstrom, Paul Horn, Yuezhi Mao, Dmitri Zuev, Alec White,
  David Stuck, Shaama M.S., Shane Yost, Joonho Lee, David Small,
  Daniel Levine, Susi Lehtola, Hugh Burton, Evgeny Epifanovsky
 -----------------------------------------------------------------------
 Exchange:     0.2000 Hartree-Fock + 0.0800 Slater + 0.7200 B88
 Correlation:  0.1900 VWN1RPA + 0.8100 LYP
 Using SG-1 standard quadrature grid
 using 4 threads for integral computing
 -------------------------------------------------------
 OpenMP Integral computing Module                
 Release: version 2.0, May 2017, Q-Chem Inc. Pleasanton 
 -------------------------------------------------------
 -------------------------------------------------------
 OpenMP BLAS3 based DFT computing Module                
 Release: version 1.0, May 2013, Q-Chem Inc. Pittsburgh 
 -------------------------------------------------------
 A restricted SCF calculation will be
 performed using DIIS
 SCF converges when DIIS error is below 1.0e-08
 ---------------------------------------
  Cycle       Energy         DIIS error
 ---------------------------------------
    1  -27793.5617316527      9.96e-05  
    2  -27793.5617292481      8.94e-05  
    3  -27793.5617434993      8.20e-05  
    4  -27793.5618411324      7.96e-06  
    5  -27793.5618420952      1.33e-06  
    6  -27793.5618421150      5.38e-07  
    7  -27793.5618421201      9.13e-08  
    8  -27793.5618421207      1.88e-08  
    9  -27793.5618421211      9.64e-09  Convergence criterion met
 ---------------------------------------
 SCF time:   CPU 87.44s  wall 23.00s 
 SCF   energy in the final basis set =   -27793.5618421211
 Total energy in the final basis set =   -27793.5618421211

 --------------------------------------------------------------
             Orbital Energies (a.u.) and Symmetries
 --------------------------------------------------------------

 Alpha MOs, Restricted
 -- Occupied --                  
*******-1165.88-1165.88-1165.88 -176.31 -176.31 -176.31 -176.31
  1 A'    1 A"    2 A'    2 A"    3 A"    3 A'    4 A"    4 A'                 
-165.72 -165.72 -165.72 -165.72 -165.72 -165.72 -165.72 -165.72
  5 A'    5 A"    6 A'    6 A"    7 A"    7 A'    8 A"    8 A'                 
-165.72 -165.72 -165.72 -165.72  -35.81  -35.81  -35.81  -35.81
  9 A"    9 A'   10 A"   10 A'   11 A"   11 A'   12 A"   12 A'                 
-31.304 -31.304 -31.304 -31.304 -31.297 -31.297 -31.297 -31.297
 13 A"   14 A"   13 A'   14 A'   15 A'   16 A'   15 A"   16 A"                 
-31.297 -31.297 -31.297 -31.297 -22.954 -22.954 -22.954 -22.954
 17 A'   17 A"   18 A'   18 A"   19 A"   19 A'   20 A"   20 A'                 
-22.953 -22.953 -22.953 -22.953 -22.953 -22.953 -22.953 -22.953
 21 A'   22 A'   21 A"   22 A"   23 A'   24 A'   23 A"   24 A"                 
-22.948 -22.948 -22.948 -22.948 -22.948 -22.948 -22.948 -22.948
 25 A'   25 A"   26 A'   26 A"   27 A'   27 A"   28 A"   28 A'                 
-10.302 -10.302 -10.233  -6.360  -6.360  -6.360  -6.360  -4.773
 29 A'   30 A'   31 A'   32 A'   29 A"   30 A"   33 A'   31 A"                 
 -4.773  -4.773  -4.773  -4.757  -4.757  -4.757  -4.757  -4.757
 34 A'   32 A"   35 A'   36 A'   33 A"   37 A'   34 A"   35 A"                 
 -4.757  -4.757  -4.757  -2.038  -2.038  -2.038  -2.038  -2.034
 38 A'   36 A"   39 A'   40 A'   41 A'   37 A"   38 A"   42 A'                 
 -2.034  -2.034  -2.034  -2.033  -2.033  -2.033  -2.033  -2.020
 43 A'   39 A"   40 A"   44 A'   45 A'   41 A"   42 A"   46 A'                 
 -2.020  -2.020  -2.020  -2.020  -2.020  -2.020  -2.020  -0.926
 43 A"   47 A'   44 A"   48 A'   45 A"   49 A'   46 A"   50 A'                 
 -0.717  -0.698  -0.671  -0.646  -0.617  -0.528  -0.503  -0.465
 51 A'   52 A'   47 A"   48 A"   53 A'   54 A'   49 A"   55 A'                 
 -0.398  -0.383  -0.377  -0.352  -0.314  -0.290  -0.281  -0.276
 56 A'   50 A"   57 A'   51 A"   58 A'   52 A"   59 A'   60 A'                 
 -0.274  -0.274  -0.270  -0.246
 53 A"   61 A'   54 A"   55 A"                                                 
 -- Virtual --                   
 -0.101  -0.097  -0.089  -0.002   0.004   0.027   0.032   0.035
 62 A'   56 A"   63 A'   64 A'   57 A"   58 A"   65 A'   66 A'                 
  0.061   0.063   0.086   0.088   0.088   0.092   0.096   0.108
 67 A'   68 A'   69 A'   70 A'   59 A"   60 A"   71 A'   72 A'                 
  0.123   0.149   0.151   0.179   0.184   0.190   0.196   0.200
 61 A"   73 A'   74 A'   62 A"   75 A'   76 A'   77 A'   63 A"                 
  0.203   0.210   0.218   0.227   0.230   0.232   0.235   0.242
 64 A"   78 A'   65 A"   66 A"   67 A"   79 A'   80 A'   68 A"                 
  0.249   0.283   0.311   0.323   0.350   0.356   0.391   0.397
 81 A'   82 A'   83 A'   84 A'   69 A"   85 A'   70 A"   86 A'                 
  0.402   0.409   0.410   0.410   0.439   0.451   0.460   0.461
 71 A"   87 A'   72 A"   88 A'   73 A"   89 A'   74 A"   90 A'                 
  0.470   0.473   0.489   0.503   0.509   0.531   0.540   0.544
 75 A"   91 A'   76 A"   77 A"   92 A'   93 A'   78 A"   94 A'                 
  0.572   0.612   0.613   0.617   0.655   0.670   0.673   0.676
 79 A"   95 A'   96 A'   80 A"   97 A'   98 A'   99 A'   81 A"                 
  0.710   0.741   0.765   0.768   0.772   0.858   0.858   0.971
 82 A"   83 A"  100 A'   84 A"  101 A'  102 A'  103 A'  104 A'                 
  1.081   1.174   1.248   1.255   1.304   1.322   1.326   1.330
105 A'  106 A'   85 A"   86 A"   87 A"   88 A"   89 A"  107 A'                 
  1.346   1.346   1.355   1.371   1.375   1.409   1.412   1.463
108 A'  109 A'   90 A"  110 A'   91 A"  111 A'  112 A'   92 A"                 
  1.479   1.518   1.554   1.614   1.647   1.682   1.737   1.774
113 A'   93 A"  114 A'   94 A"  115 A'   95 A"  116 A'  117 A'                 
  1.823   1.828   1.891   1.928   2.054   2.118   2.189   2.195
118 A'   96 A"  119 A'   97 A"  120 A'   98 A"  121 A'  122 A'                 
  2.512   2.536   2.605   2.667   2.769   2.792   2.881   2.898
123 A'   99 A"  100 A"  124 A'  125 A'  126 A'  101 A"  102 A"                 
  3.067   3.399   3.417   3.689   3.946   3.955   3.965   3.966
127 A'  128 A'  129 A'  103 A"  130 A'  104 A"  131 A'  105 A"                 
  3.975   3.981   3.992   4.014   4.020   4.042   4.056   4.061
106 A"  107 A"  132 A'  133 A'  134 A'  108 A"  135 A'  109 A"                 
  4.077   4.081   4.099   4.139   4.145   4.217   4.248   4.254
110 A"  111 A"  136 A'  137 A'  138 A'  139 A'  140 A'  112 A"                 
  4.278   4.392   4.425   4.441   4.467   5.987   5.997   6.008
113 A"  141 A'  114 A"  115 A"  142 A'  143 A'  116 A"  117 A"                 
  6.017   6.023   6.035   6.042   6.048   6.057   6.107   6.110
144 A'  118 A"  145 A'  146 A'  119 A"  147 A'  148 A'  120 A"                 
  6.140  23.477  23.644  23.843  27.807  27.862  27.880  27.887
121 A"  149 A'  150 A'  151 A'  152 A'  122 A"  123 A"  153 A'                 
 28.333  28.341  28.346  28.357  28.357  28.361  28.371  28.372
154 A'  124 A"  125 A"  155 A'  126 A"  156 A'  157 A'  127 A"                 
 28.380  28.393  28.407  28.410  28.530  28.531  28.534  28.535
158 A'  128 A"  159 A'  129 A"  130 A"  160 A'  131 A"  161 A'                 
 28.537  28.539  28.550  28.555  28.566  28.573  28.573  28.581
132 A"  133 A"  162 A'  163 A'  134 A"  164 A'  135 A"  136 A"                 
 28.584  28.595  28.621  28.625  28.660  28.691  28.698  28.712
137 A"  165 A'  166 A'  167 A'  168 A'  169 A'  138 A"  139 A"                 
127.883 127.883 127.887 127.895 127.899 127.907 127.907 127.909
140 A"  170 A'  141 A"  142 A"  171 A'  143 A"  172 A'  173 A'                 
127.920 127.940 127.947 127.965 151.617 151.664 151.678 151.683
174 A'  175 A'  144 A"  145 A"  176 A'  146 A"  147 A"  177 A'                 
*******1901.8271901.8421901.847
178 A'  148 A"  149 A"  179 A'                                                 

 Beta MOs, Restricted
 -- Occupied --                  
*******-1165.88-1165.88-1165.88 -176.31 -176.31 -176.31 -176.31
  1 A'    1 A"    2 A'    2 A"    3 A"    3 A'    4 A"    4 A'                 
-165.72 -165.72 -165.72 -165.72 -165.72 -165.72 -165.72 -165.72
  5 A'    5 A"    6 A'    6 A"    7 A"    7 A'    8 A"    8 A'                 
-165.72 -165.72 -165.72 -165.72  -35.81  -35.81  -35.81  -35.81
  9 A"    9 A'   10 A"   10 A'   11 A"   11 A'   12 A"   12 A'                 
-31.304 -31.304 -31.304 -31.304 -31.297 -31.297 -31.297 -31.297
 13 A"   14 A"   13 A'   14 A'   15 A'   16 A'   15 A"   16 A"                 
-31.297 -31.297 -31.297 -31.297 -22.954 -22.954 -22.954 -22.954
 17 A'   17 A"   18 A'   18 A"   19 A"   19 A'   20 A"   20 A'                 
-22.953 -22.953 -22.953 -22.953 -22.953 -22.953 -22.953 -22.953
 21 A'   22 A'   21 A"   22 A"   23 A'   24 A'   23 A"   24 A"                 
-22.948 -22.948 -22.948 -22.948 -22.948 -22.948 -22.948 -22.948
 25 A'   25 A"   26 A'   26 A"   27 A'   27 A"   28 A"   28 A'                 
-10.302 -10.302 -10.233  -6.360  -6.360  -6.360  -6.360  -4.773
 29 A'   30 A'   31 A'   32 A'   29 A"   30 A"   33 A'   31 A"                 
 -4.773  -4.773  -4.773  -4.757  -4.757  -4.757  -4.757  -4.757
 34 A'   32 A"   35 A'   36 A'   33 A"   37 A'   34 A"   35 A"                 
 -4.757  -4.757  -4.757  -2.038  -2.038  -2.038  -2.038  -2.034
 38 A'   36 A"   39 A'   40 A'   41 A'   37 A"   38 A"   42 A'                 
 -2.034  -2.034  -2.034  -2.033  -2.033  -2.033  -2.033  -2.020
 43 A'   39 A"   40 A"   44 A'   45 A'   41 A"   42 A"   46 A'                 
 -2.020  -2.020  -2.020  -2.020  -2.020  -2.020  -2.020  -0.926
 43 A"   47 A'   44 A"   48 A'   45 A"   49 A'   46 A"   50 A'                 
 -0.717  -0.698  -0.671  -0.646  -0.617  -0.528  -0.503  -0.465
 51 A'   52 A'   47 A"   48 A"   53 A'   54 A'   49 A"   55 A'                 
 -0.398  -0.383  -0.377  -0.352  -0.314  -0.290  -0.281  -0.276
 56 A'   50 A"   57 A'   51 A"   58 A'   52 A"   59 A'   60 A'                 
 -0.274  -0.274  -0.270  -0.246
 53 A"   61 A'   54 A"   55 A"                                                 
 -- Virtual --                   
 -0.101  -0.097  -0.089  -0.002   0.004   0.027   0.032   0.035
 62 A'   56 A"   63 A'   64 A'   57 A"   58 A"   65 A'   66 A'                 
  0.061   0.063   0.086   0.088   0.088   0.092   0.096   0.108
 67 A'   68 A'   69 A'   70 A'   59 A"   60 A"   71 A'   72 A'                 
  0.123   0.149   0.151   0.179   0.184   0.190   0.196   0.200
 61 A"   73 A'   74 A'   62 A"   75 A'   76 A'   77 A'   63 A"                 
  0.203   0.210   0.218   0.227   0.230   0.232   0.235   0.242
 64 A"   78 A'   65 A"   66 A"   67 A"   79 A'   80 A'   68 A"                 
  0.249   0.283   0.311   0.323   0.350   0.356   0.391   0.397
 81 A'   82 A'   83 A'   84 A'   69 A"   85 A'   70 A"   86 A'                 
  0.402   0.409   0.410   0.410   0.439   0.451   0.460   0.461
 71 A"   87 A'   72 A"   88 A'   73 A"   89 A'   74 A"   90 A'                 
  0.470   0.473   0.489   0.503   0.509   0.531   0.540   0.544
 75 A"   91 A'   76 A"   77 A"   92 A'   93 A'   78 A"   94 A'                 
  0.572   0.612   0.613   0.617   0.655   0.670   0.673   0.676
 79 A"   95 A'   96 A'   80 A"   97 A'   98 A'   99 A'   81 A"                 
  0.710   0.741   0.765   0.768   0.772   0.858   0.858   0.971
 82 A"   83 A"  100 A'   84 A"  101 A'  102 A'  103 A'  104 A'                 
  1.081   1.174   1.248   1.255   1.304   1.322   1.326   1.330
105 A'  106 A'   85 A"   86 A"   87 A"   88 A"   89 A"  107 A'                 
  1.346   1.346   1.355   1.371   1.375   1.409   1.412   1.463
108 A'  109 A'   90 A"  110 A'   91 A"  111 A'  112 A'   92 A"                 
  1.479   1.518   1.554   1.614   1.647   1.682   1.737   1.774
113 A'   93 A"  114 A'   94 A"  115 A'   95 A"  116 A'  117 A'                 
  1.823   1.828   1.891   1.928   2.054   2.118   2.189   2.195
118 A'   96 A"  119 A'   97 A"  120 A'   98 A"  121 A'  122 A'                 
  2.512   2.536   2.605   2.667   2.769   2.792   2.881   2.898
123 A'   99 A"  100 A"  124 A'  125 A'  126 A'  101 A"  102 A"                 
  3.067   3.399   3.417   3.689   3.946   3.955   3.965   3.966
127 A'  128 A'  129 A'  103 A"  130 A'  104 A"  131 A'  105 A"                 
  3.975   3.981   3.992   4.014   4.020   4.042   4.056   4.061
106 A"  107 A"  132 A'  133 A'  134 A'  108 A"  135 A'  109 A"                 
  4.077   4.081   4.099   4.139   4.145   4.217   4.248   4.254
110 A"  111 A"  136 A'  137 A'  138 A'  139 A'  140 A'  112 A"                 
  4.278   4.392   4.425   4.441   4.467   5.987   5.997   6.008
113 A"  141 A'  114 A"  115 A"  142 A'  143 A'  116 A"  117 A"                 
  6.017   6.023   6.035   6.042   6.048   6.057   6.107   6.110
144 A'  118 A"  145 A'  146 A'  119 A"  147 A'  148 A'  120 A"                 
  6.140  23.477  23.644  23.843  27.807  27.862  27.880  27.887
121 A"  149 A'  150 A'  151 A'  152 A'  122 A"  123 A"  153 A'                 
 28.333  28.341  28.346  28.357  28.357  28.361  28.371  28.372
154 A'  124 A"  125 A"  155 A'  126 A"  156 A'  157 A'  127 A"                 
 28.380  28.393  28.407  28.410  28.530  28.531  28.534  28.535
158 A'  128 A"  159 A'  129 A"  130 A"  160 A'  131 A"  161 A'                 
 28.537  28.539  28.550  28.555  28.566  28.573  28.573  28.581
132 A"  133 A"  162 A'  163 A'  134 A"  164 A'  135 A"  136 A"                 
 28.584  28.595  28.621  28.625  28.660  28.691  28.698  28.712
137 A"  165 A'  166 A'  167 A'  168 A'  169 A'  138 A"  139 A"                 
127.883 127.883 127.887 127.895 127.899 127.907 127.907 127.909
140 A"  170 A'  141 A"  142 A"  171 A'  143 A"  172 A'  173 A'                 
127.920 127.940 127.947 127.965 151.617 151.664 151.678 151.683
174 A'  175 A'  144 A"  145 A"  176 A'  146 A"  147 A"  177 A'                 
*******1901.8271901.8421901.847
178 A'  148 A"  149 A"  179 A'                                                 
 --------------------------------------------------------------

          Ground-State Mulliken Net Atomic Charges

     Atom                 Charge (a.u.)
  ----------------------------------------
      1 C                    -0.611174
      2 C                    -0.154321
      3 C                    -0.154291
      4 I                     0.137240
      5 I                     0.137240
      6 I                     0.137237
      7 I                     0.137237
      8 H                     0.185416
      9 H                     0.185416
  ----------------------------------------
  Sum of atomic charges =     0.000000

 -----------------------------------------------------------------
                    Cartesian Multipole Moments
 -----------------------------------------------------------------
    Charge (ESU x 10^10)
                 0.0000
    Dipole Moment (Debye)
         X       1.2579      Y      -0.0001      Z       0.0000
       Tot       1.2579
    Quadrupole Moments (Debye-Ang)
        XX    -129.2204     XY      -0.0004     YY    -133.1254
        XZ       0.0000     YZ       0.0000     ZZ    -126.1991
    Octopole Moments (Debye-Ang^2)
       XXX     -10.7962    XXY       0.0026    XYY     -17.4842
       YYY       0.0130    XXZ       0.0000    XYZ       0.0000
       YYZ       0.0000    XZZ     -17.7774    YZZ       0.0040
       ZZZ       0.0000
    Hexadecapole Moments (Debye-Ang^3)
      XXXX    -330.7820   XXXY      -0.0400   XXYY    -508.7153
      XYYY      -0.0355   YYYY   -2632.7188   XXXZ       0.0000
      XXYZ       0.0000   XYYZ      -0.0000   YYYZ       0.0000
      XXZZ    -446.9188   XYZZ      -0.0101   YYZZ    -731.2119
      XZZZ       0.0000   YZZZ       0.0000   ZZZZ   -2216.7868
 -----------------------------------------------------------------
 Calculating analytic gradient of the SCF energy
 Gradient of SCF Energy
            1           2           3           4           5           6
    1  -0.0012196   0.0008594   0.0008646   0.0000557   0.0000557   0.0000539
    2   0.0000018  -0.0021863   0.0021856   0.0002584   0.0002584  -0.0002574
    3  -0.0000000   0.0000000  -0.0000000   0.0004874  -0.0004874   0.0004851
            7           8           9
    1   0.0000539  -0.0003618  -0.0003618
    2  -0.0002574  -0.0000015  -0.0000015
    3  -0.0004851   0.0000732  -0.0000732
 Max gradient component =       2.186E-03
 RMS gradient           =       7.208E-04
 Gradient time:  CPU 31.31 s  wall 7.91 s
 Geometry Optimization Parameters
   NAtoms,    NIC,     NZ,  NCons,   NDum,   NFix, NCnnct, MaxDiis
        9      69       9       0       0       0       0       0

 Cartesian Hessian Update
 Hessian Updated using BFGS Update


** GEOMETRY OPTIMIZATION IN DELOCALIZED INTERNAL COORDINATES **
   Searching for a Minimum

   Optimization Cycle:   4

                       Coordinates (Angstroms)
     ATOM                X               Y               Z
      1  C         1.7959180104   -0.0001114877    0.0000000000
      2  C         0.4971875390   -0.7635349969    0.0000000000
      3  C         0.4972704557    0.7634447754    0.0000000000
      4  I        -0.0955785540   -1.8820337974   -1.7775876252
      5  I        -0.0955785540   -1.8820337974    1.7775876252
      6  I        -0.0954532525    1.8819867423   -1.7775912575
      7  I        -0.0954532525    1.8819867423    1.7775912575
      8  H         2.3819017012   -0.0001601529    0.9132270693
      9  H         2.3819017012   -0.0001601529   -0.9132270693
   Point Group: cs    Number of degrees of freedom:    12


   Energy is -27793.561842121

 Hessian Updated using BFGS Update

 12 Hessian modes will be used to form the next step
  Hessian Eigenvalues:
     0.020947    0.030782    0.060085    0.089794    0.106293    0.108095
     0.129001    0.148568    0.243838    0.268969    0.269080    0.349571

 Minimum Search - Taking Simple RFO Step
 Searching for Lamda that Minimizes Along All modes
 Value Taken    Lamda =  -0.00003524
 Step Taken.  Stepsize is  0.015541

                             Maximum     Tolerance    Cnvgd?
         Gradient           0.001415      0.000300      NO
         Displacement       0.011997      0.001200      NO
         Energy change     -0.000168      0.000001      NO


 New Cartesian Coordinates Obtained by Inverse Iteration

 Displacement from previous Coordinates is:  0.012477
 ----------------------------------------------------------------
             Standard Nuclear Orientation (Angstroms)
    I     Atom           X                Y                Z
 ----------------------------------------------------------------
    1      C       1.7969939424    -0.0001131605     0.0000000000
    2      C       0.4956590326    -0.7612058896     0.0000000000
    3      C       0.4957303581     0.7610946014     0.0000000000
    4      I      -0.0963244336    -1.8813777342    -1.7792024064
    5      I      -0.0963244336    -1.8813777342     1.7792024064
    6      I      -0.0961744961     1.8813220302    -1.7791940221
    7      I      -0.0961744961     1.8813220302     1.7791940221
    8      H       2.3843651603    -0.0001401343     0.9127829925
    9      H       2.3843651603    -0.0001401343    -0.9127829925
 ----------------------------------------------------------------
 Molecular Point Group                 Cs    NOp =  2
 Largest Abelian Subgroup              Cs    NOp =  2
 Nuclear Repulsion Energy =  3036.9665950245 hartrees
 There are      116 alpha and      116 beta electrons
 Applying Cartesian multipole field
    Component          Value
    ---------          -----
     (2,0,0)        1.00000E-11
     (0,2,0)        2.00000E-11
     (0,0,2)       -3.00000E-11
 Nucleus-field energy     =    -0.0000000167 hartrees
 Requested basis set is 6-311++G(d,p)
 There are 124 shells and 328 basis functions
 A cutoff of  1.0D-11 yielded   5180 shell pairs
 There are     38194 function pairs (     43475 Cartesian)
 Smallest overlap matrix eigenvalue = 4.94E-05
 Guess MOs from SCF MO coefficient file

 -----------------------------------------------------------------------
  General SCF calculation program by
  Eric Jon Sundstrom, Paul Horn, Yuezhi Mao, Dmitri Zuev, Alec White,
  David Stuck, Shaama M.S., Shane Yost, Joonho Lee, David Small,
  Daniel Levine, Susi Lehtola, Hugh Burton, Evgeny Epifanovsky
 -----------------------------------------------------------------------
 Exchange:     0.2000 Hartree-Fock + 0.0800 Slater + 0.7200 B88
 Correlation:  0.1900 VWN1RPA + 0.8100 LYP
 Using SG-1 standard quadrature grid
 using 4 threads for integral computing
 -------------------------------------------------------
 OpenMP Integral computing Module                
 Release: version 2.0, May 2017, Q-Chem Inc. Pleasanton 
 -------------------------------------------------------
 -------------------------------------------------------
 OpenMP BLAS3 based DFT computing Module                
 Release: version 1.0, May 2013, Q-Chem Inc. Pittsburgh 
 -------------------------------------------------------
 A restricted SCF calculation will be
 performed using DIIS
 SCF converges when DIIS error is below 1.0e-08
 ---------------------------------------
  Cycle       Energy         DIIS error
 ---------------------------------------
    1  -27793.5618467797      3.56e-05  
    2  -27793.5618630798      7.00e-06  
    3  -27793.5618610313      1.37e-05  
    4  -27793.5618637735      2.45e-06  
    5  -27793.5618638538      5.06e-07  
    6  -27793.5618638571      1.41e-07  
    7  -27793.5618638572      5.24e-08  
    8  -27793.5618638576      1.09e-08  
    9  -27793.5618638574      4.12e-09  Convergence criterion met
 ---------------------------------------
 SCF time:   CPU 87.39s  wall 23.00s 
 SCF   energy in the final basis set =   -27793.5618638574
 Total energy in the final basis set =   -27793.5618638574

 --------------------------------------------------------------
             Orbital Energies (a.u.) and Symmetries
 --------------------------------------------------------------

 Alpha MOs, Restricted
 -- Occupied --                  
*******-1165.88-1165.88-1165.88 -176.31 -176.31 -176.31 -176.31
  1 A'    1 A"    2 A'    2 A"    3 A"    3 A'    4 A"    4 A'                 
-165.72 -165.72 -165.72 -165.72 -165.72 -165.72 -165.72 -165.72
  5 A'    5 A"    6 A'    6 A"    7 A"    7 A'    8 A"    8 A'                 
-165.72 -165.72 -165.72 -165.72  -35.81  -35.81  -35.81  -35.81
  9 A"    9 A'   10 A"   10 A'   11 A"   11 A'   12 A"   12 A'                 
-31.304 -31.304 -31.304 -31.304 -31.297 -31.297 -31.297 -31.297
 13 A"   14 A"   13 A'   14 A'   15 A'   16 A'   15 A"   16 A"                 
-31.297 -31.297 -31.297 -31.297 -22.954 -22.954 -22.954 -22.954
 17 A'   17 A"   18 A'   18 A"   19 A"   19 A'   20 A"   20 A'                 
-22.953 -22.953 -22.953 -22.953 -22.953 -22.953 -22.953 -22.953
 21 A'   22 A'   21 A"   22 A"   23 A'   24 A'   23 A"   24 A"                 
-22.948 -22.948 -22.948 -22.948 -22.948 -22.948 -22.948 -22.948
 25 A'   25 A"   26 A'   26 A"   27 A'   27 A"   28 A"   28 A'                 
-10.302 -10.302 -10.233  -6.360  -6.360  -6.360  -6.360  -4.773
 29 A'   30 A'   31 A'   32 A'   29 A"   30 A"   33 A'   31 A"                 
 -4.773  -4.773  -4.773  -4.757  -4.757  -4.757  -4.757  -4.757
 34 A'   32 A"   35 A'   36 A'   33 A"   37 A'   34 A"   35 A"                 
 -4.757  -4.757  -4.757  -2.038  -2.038  -2.038  -2.038  -2.034
 38 A'   36 A"   39 A'   40 A'   41 A'   37 A"   38 A"   42 A'                 
 -2.034  -2.034  -2.034  -2.033  -2.033  -2.033  -2.033  -2.020
 43 A'   39 A"   40 A"   44 A'   45 A'   41 A"   42 A"   46 A'                 
 -2.020  -2.020  -2.020  -2.020  -2.020  -2.020  -2.020  -0.927
 43 A"   47 A'   44 A"   48 A'   45 A"   49 A'   46 A"   50 A'                 
 -0.717  -0.697  -0.671  -0.646  -0.617  -0.528  -0.503  -0.465
 51 A'   52 A'   47 A"   48 A"   53 A'   54 A'   49 A"   55 A'                 
 -0.399  -0.383  -0.377  -0.351  -0.314  -0.290  -0.281  -0.277
 56 A'   50 A"   57 A'   51 A"   58 A'   52 A"   59 A'   60 A'                 
 -0.274  -0.273  -0.271  -0.246
 53 A"   61 A'   54 A"   55 A"                                                 
 -- Virtual --                   
 -0.102  -0.098  -0.090  -0.002   0.004   0.027   0.032   0.035
 62 A'   56 A"   63 A'   64 A'   57 A"   58 A"   65 A'   66 A'                 
  0.061   0.063   0.086   0.088   0.089   0.092   0.096   0.109
 67 A'   68 A'   69 A'   70 A'   59 A"   60 A"   71 A'   72 A'                 
  0.123   0.149   0.151   0.179   0.184   0.190   0.196   0.200
 61 A"   73 A'   74 A'   62 A"   75 A'   76 A'   77 A'   63 A"                 
  0.203   0.210   0.218   0.227   0.230   0.233   0.235   0.242
 64 A"   78 A'   65 A"   66 A"   67 A"   79 A'   80 A'   68 A"                 
  0.249   0.282   0.311   0.323   0.350   0.356   0.390   0.397
 81 A'   82 A'   83 A'   84 A'   69 A"   85 A'   70 A"   86 A'                 
  0.403   0.409   0.410   0.410   0.439   0.451   0.460   0.462
 71 A"   87 A'   72 A"   88 A'   73 A"   89 A'   74 A"   90 A'                 
  0.470   0.473   0.489   0.502   0.509   0.530   0.540   0.544
 75 A"   91 A'   76 A"   77 A"   92 A'   93 A'   78 A"   94 A'                 
  0.571   0.611   0.613   0.617   0.655   0.669   0.673   0.676
 79 A"   95 A'   96 A'   80 A"   97 A'   98 A'   99 A'   81 A"                 
  0.710   0.740   0.765   0.769   0.772   0.858   0.858   0.971
 82 A"   83 A"  100 A'   84 A"  101 A'  102 A'  103 A'  104 A'                 
  1.081   1.174   1.248   1.255   1.303   1.322   1.325   1.329
105 A'  106 A'   85 A"   86 A"   87 A"   88 A"   89 A"  107 A'                 
  1.346   1.346   1.354   1.371   1.373   1.410   1.413   1.463
108 A'  109 A'   90 A"  110 A'   91 A"  111 A'  112 A'   92 A"                 
  1.479   1.518   1.554   1.615   1.649   1.681   1.738   1.772
113 A'   93 A"  114 A'   94 A"  115 A'   95 A"  116 A'  117 A'                 
  1.826   1.831   1.891   1.927   2.055   2.117   2.190   2.195
118 A'   96 A"  119 A'   97 A"  120 A'   98 A"  121 A'  122 A'                 
  2.510   2.535   2.605   2.666   2.772   2.791   2.880   2.898
123 A'   99 A"  100 A"  124 A'  125 A'  126 A'  101 A"  102 A"                 
  3.067   3.400   3.416   3.688   3.946   3.955   3.966   3.966
127 A'  128 A'  129 A'  103 A"  130 A'  104 A"  131 A'  105 A"                 
  3.975   3.981   3.991   4.013   4.020   4.042   4.056   4.061
106 A"  107 A"  132 A'  133 A'  134 A'  108 A"  135 A'  109 A"                 
  4.077   4.080   4.099   4.139   4.145   4.217   4.247   4.254
110 A"  111 A"  136 A'  137 A'  138 A'  139 A'  140 A'  112 A"                 
  4.278   4.391   4.424   4.441   4.466   5.988   5.997   6.008
113 A"  141 A'  114 A"  115 A"  142 A'  143 A'  116 A"  117 A"                 
  6.017   6.023   6.035   6.041   6.048   6.057   6.107   6.110
144 A'  118 A"  145 A'  146 A'  119 A"  147 A'  148 A'  120 A"                 
  6.139  23.475  23.650  23.841  27.807  27.862  27.880  27.887
121 A"  149 A'  150 A'  151 A'  152 A'  122 A"  123 A"  153 A'                 
 28.333  28.341  28.346  28.356  28.357  28.361  28.370  28.372
154 A'  124 A"  125 A"  155 A'  126 A"  156 A'  157 A'  127 A"                 
 28.380  28.393  28.407  28.410  28.530  28.531  28.534  28.535
158 A'  128 A"  159 A'  129 A"  130 A"  160 A'  131 A"  161 A'                 
 28.537  28.539  28.550  28.555  28.566  28.572  28.572  28.581
132 A"  133 A"  162 A'  163 A'  134 A"  164 A'  135 A"  136 A"                 
 28.583  28.595  28.621  28.625  28.660  28.691  28.698  28.712
137 A"  165 A'  166 A'  167 A'  168 A'  169 A'  138 A"  139 A"                 
127.883 127.883 127.887 127.895 127.899 127.907 127.907 127.909
140 A"  170 A'  141 A"  142 A"  171 A'  143 A"  172 A'  173 A'                 
127.920 127.940 127.947 127.965 151.617 151.664 151.678 151.683
174 A'  175 A'  144 A"  145 A"  176 A'  146 A"  147 A"  177 A'                 
*******1901.8271901.8411901.846
178 A'  148 A"  149 A"  179 A'                                                 

 Beta MOs, Restricted
 -- Occupied --                  
*******-1165.88-1165.88-1165.88 -176.31 -176.31 -176.31 -176.31
  1 A'    1 A"    2 A'    2 A"    3 A"    3 A'    4 A"    4 A'                 
-165.72 -165.72 -165.72 -165.72 -165.72 -165.72 -165.72 -165.72
  5 A'    5 A"    6 A'    6 A"    7 A"    7 A'    8 A"    8 A'                 
-165.72 -165.72 -165.72 -165.72  -35.81  -35.81  -35.81  -35.81
  9 A"    9 A'   10 A"   10 A'   11 A"   11 A'   12 A"   12 A'                 
-31.304 -31.304 -31.304 -31.304 -31.297 -31.297 -31.297 -31.297
 13 A"   14 A"   13 A'   14 A'   15 A'   16 A'   15 A"   16 A"                 
-31.297 -31.297 -31.297 -31.297 -22.954 -22.954 -22.954 -22.954
 17 A'   17 A"   18 A'   18 A"   19 A"   19 A'   20 A"   20 A'                 
-22.953 -22.953 -22.953 -22.953 -22.953 -22.953 -22.953 -22.953
 21 A'   22 A'   21 A"   22 A"   23 A'   24 A'   23 A"   24 A"                 
-22.948 -22.948 -22.948 -22.948 -22.948 -22.948 -22.948 -22.948
 25 A'   25 A"   26 A'   26 A"   27 A'   27 A"   28 A"   28 A'                 
-10.302 -10.302 -10.233  -6.360  -6.360  -6.360  -6.360  -4.773
 29 A'   30 A'   31 A'   32 A'   29 A"   30 A"   33 A'   31 A"                 
 -4.773  -4.773  -4.773  -4.757  -4.757  -4.757  -4.757  -4.757
 34 A'   32 A"   35 A'   36 A'   33 A"   37 A'   34 A"   35 A"                 
 -4.757  -4.757  -4.757  -2.038  -2.038  -2.038  -2.038  -2.034
 38 A'   36 A"   39 A'   40 A'   41 A'   37 A"   38 A"   42 A'                 
 -2.034  -2.034  -2.034  -2.033  -2.033  -2.033  -2.033  -2.020
 43 A'   39 A"   40 A"   44 A'   45 A'   41 A"   42 A"   46 A'                 
 -2.020  -2.020  -2.020  -2.020  -2.020  -2.020  -2.020  -0.927
 43 A"   47 A'   44 A"   48 A'   45 A"   49 A'   46 A"   50 A'                 
 -0.717  -0.697  -0.671  -0.646  -0.617  -0.528  -0.503  -0.465
 51 A'   52 A'   47 A"   48 A"   53 A'   54 A'   49 A"   55 A'                 
 -0.399  -0.383  -0.377  -0.351  -0.314  -0.290  -0.281  -0.277
 56 A'   50 A"   57 A'   51 A"   58 A'   52 A"   59 A'   60 A'                 
 -0.274  -0.273  -0.271  -0.246
 53 A"   61 A'   54 A"   55 A"                                                 
 -- Virtual --                   
 -0.102  -0.098  -0.090  -0.002   0.004   0.027   0.032   0.035
 62 A'   56 A"   63 A'   64 A'   57 A"   58 A"   65 A'   66 A'                 
  0.061   0.063   0.086   0.088   0.089   0.092   0.096   0.109
 67 A'   68 A'   69 A'   70 A'   59 A"   60 A"   71 A'   72 A'                 
  0.123   0.149   0.151   0.179   0.184   0.190   0.196   0.200
 61 A"   73 A'   74 A'   62 A"   75 A'   76 A'   77 A'   63 A"                 
  0.203   0.210   0.218   0.227   0.230   0.233   0.235   0.242
 64 A"   78 A'   65 A"   66 A"   67 A"   79 A'   80 A'   68 A"                 
  0.249   0.282   0.311   0.323   0.350   0.356   0.390   0.397
 81 A'   82 A'   83 A'   84 A'   69 A"   85 A'   70 A"   86 A'                 
  0.403   0.409   0.410   0.410   0.439   0.451   0.460   0.462
 71 A"   87 A'   72 A"   88 A'   73 A"   89 A'   74 A"   90 A'                 
  0.470   0.473   0.489   0.502   0.509   0.530   0.540   0.544
 75 A"   91 A'   76 A"   77 A"   92 A'   93 A'   78 A"   94 A'                 
  0.571   0.611   0.613   0.617   0.655   0.669   0.673   0.676
 79 A"   95 A'   96 A'   80 A"   97 A'   98 A'   99 A'   81 A"                 
  0.710   0.740   0.765   0.769   0.772   0.858   0.858   0.971
 82 A"   83 A"  100 A'   84 A"  101 A'  102 A'  103 A'  104 A'                 
  1.081   1.174   1.248   1.255   1.303   1.322   1.325   1.329
105 A'  106 A'   85 A"   86 A"   87 A"   88 A"   89 A"  107 A'                 
  1.346   1.346   1.354   1.371   1.373   1.410   1.413   1.463
108 A'  109 A'   90 A"  110 A'   91 A"  111 A'  112 A'   92 A"                 
  1.479   1.518   1.554   1.615   1.649   1.681   1.738   1.772
113 A'   93 A"  114 A'   94 A"  115 A'   95 A"  116 A'  117 A'                 
  1.826   1.831   1.891   1.927   2.055   2.117   2.190   2.195
118 A'   96 A"  119 A'   97 A"  120 A'   98 A"  121 A'  122 A'                 
  2.510   2.535   2.605   2.666   2.772   2.791   2.880   2.898
123 A'   99 A"  100 A"  124 A'  125 A'  126 A'  101 A"  102 A"                 
  3.067   3.400   3.416   3.688   3.946   3.955   3.966   3.966
127 A'  128 A'  129 A'  103 A"  130 A'  104 A"  131 A'  105 A"                 
  3.975   3.981   3.991   4.013   4.020   4.042   4.056   4.061
106 A"  107 A"  132 A'  133 A'  134 A'  108 A"  135 A'  109 A"                 
  4.077   4.080   4.099   4.139   4.145   4.217   4.247   4.254
110 A"  111 A"  136 A'  137 A'  138 A'  139 A'  140 A'  112 A"                 
  4.278   4.391   4.424   4.441   4.466   5.988   5.997   6.008
113 A"  141 A'  114 A"  115 A"  142 A'  143 A'  116 A"  117 A"                 
  6.017   6.023   6.035   6.041   6.048   6.057   6.107   6.110
144 A'  118 A"  145 A'  146 A'  119 A"  147 A'  148 A'  120 A"                 
  6.139  23.475  23.650  23.841  27.807  27.862  27.880  27.887
121 A"  149 A'  150 A'  151 A'  152 A'  122 A"  123 A"  153 A'                 
 28.333  28.341  28.346  28.356  28.357  28.361  28.370  28.372
154 A'  124 A"  125 A"  155 A'  126 A"  156 A'  157 A'  127 A"                 
 28.380  28.393  28.407  28.410  28.530  28.531  28.534  28.535
158 A'  128 A"  159 A'  129 A"  130 A"  160 A'  131 A"  161 A'                 
 28.537  28.539  28.550  28.555  28.566  28.572  28.572  28.581
132 A"  133 A"  162 A'  163 A'  134 A"  164 A'  135 A"  136 A"                 
 28.583  28.595  28.621  28.625  28.660  28.691  28.698  28.712
137 A"  165 A'  166 A'  167 A'  168 A'  169 A'  138 A"  139 A"                 
127.883 127.883 127.887 127.895 127.899 127.907 127.907 127.909
140 A"  170 A'  141 A"  142 A"  171 A'  143 A"  172 A'  173 A'                 
127.920 127.940 127.947 127.965 151.617 151.664 151.678 151.683
174 A'  175 A'  144 A"  145 A"  176 A'  146 A"  147 A"  177 A'                 
*******1901.8271901.8411901.846
178 A'  148 A"  149 A"  179 A'                                                 
 --------------------------------------------------------------

          Ground-State Mulliken Net Atomic Charges

     Atom                 Charge (a.u.)
  ----------------------------------------
      1 C                    -0.613640
      2 C                    -0.152183
      3 C                    -0.152178
      4 I                     0.136786
      5 I                     0.136786
      6 I                     0.136785
      7 I                     0.136785
      8 H                     0.185430
      9 H                     0.185430
  ----------------------------------------
  Sum of atomic charges =     0.000000

 -----------------------------------------------------------------
                    Cartesian Multipole Moments
 -----------------------------------------------------------------
    Charge (ESU x 10^10)
                 0.0000
    Dipole Moment (Debye)
         X       1.2608      Y      -0.0001      Z      -0.0000
       Tot       1.2608
    Quadrupole Moments (Debye-Ang)
        XX    -129.2168     XY      -0.0003     YY    -133.1381
        XZ      -0.0000     YZ       0.0000     ZZ    -126.1830
    Octopole Moments (Debye-Ang^2)
       XXX     -10.4478    XXY       0.0032    XYY     -17.3658
       YYY       0.0153    XXZ       0.0000    XYZ      -0.0000
       YYZ      -0.0000    XZZ     -17.6662    YZZ       0.0046
       ZZZ      -0.0000
    Hexadecapole Moments (Debye-Ang^3)
      XXXX    -330.7954   XXXY      -0.0472   XXYY    -508.4825
      XYYY      -0.0425   YYYY   -2630.8987   XXXZ       0.0000
      XXYZ       0.0000   XYYZ      -0.0000   YYYZ       0.0000
      XXZZ    -447.6229   XYZZ      -0.0110   YYZZ    -731.3799
      XZZZ      -0.0000   YZZZ       0.0000   ZZZZ   -2220.1913
 -----------------------------------------------------------------
 Calculating analytic gradient of the SCF energy
 Gradient of SCF Energy
            1           2           3           4           5           6
    1  -0.0008389   0.0003081   0.0003083   0.0000277   0.0000277   0.0000285
    2   0.0000004  -0.0004939   0.0004937   0.0001659   0.0001659  -0.0001659
    3  -0.0000000  -0.0000000   0.0000000   0.0001046  -0.0001046   0.0001054
            7           8           9
    1   0.0000285   0.0000551   0.0000551
    2  -0.0001659  -0.0000001  -0.0000001
    3  -0.0001054   0.0001287  -0.0001287
 Max gradient component =       8.389E-04
 RMS gradient           =       2.418E-04
 Gradient time:  CPU 31.31 s  wall 7.92 s
 Geometry Optimization Parameters
   NAtoms,    NIC,     NZ,  NCons,   NDum,   NFix, NCnnct, MaxDiis
        9      69       9       0       0       0       0       0

 Cartesian Hessian Update
 Hessian Updated using BFGS Update


** GEOMETRY OPTIMIZATION IN DELOCALIZED INTERNAL COORDINATES **
   Searching for a Minimum

   Optimization Cycle:   5

                       Coordinates (Angstroms)
     ATOM                X               Y               Z
      1  C         1.7969939424   -0.0001131605    0.0000000000
      2  C         0.4956590326   -0.7612058896    0.0000000000
      3  C         0.4957303581    0.7610946014    0.0000000000
      4  I        -0.0963244336   -1.8813777342   -1.7792024064
      5  I        -0.0963244336   -1.8813777342    1.7792024064
      6  I        -0.0961744961    1.8813220302   -1.7791940221
      7  I        -0.0961744961    1.8813220302    1.7791940221
      8  H         2.3843651603   -0.0001401343    0.9127829925
      9  H         2.3843651603   -0.0001401343   -0.9127829925
   Point Group: cs    Number of degrees of freedom:    12


   Energy is -27793.561863857

 Hessian Updated using BFGS Update

 12 Hessian modes will be used to form the next step
  Hessian Eigenvalues:
     0.020947    0.030782    0.057128    0.084717    0.093142    0.108095
     0.129001    0.145507    0.237994    0.268991    0.271889    0.353752

 Minimum Search - Taking Simple RFO Step
 Searching for Lamda that Minimizes Along All modes
 Value Taken    Lamda =  -0.00000431
 Step Taken.  Stepsize is  0.006917

                             Maximum     Tolerance    Cnvgd?
         Gradient           0.000390      0.000300      NO
         Displacement       0.005005      0.001200      NO
         Energy change     -0.000022      0.000001      NO


 New Cartesian Coordinates Obtained by Inverse Iteration

 Displacement from previous Coordinates is:  0.005009
 ----------------------------------------------------------------
             Standard Nuclear Orientation (Angstroms)
    I     Atom           X                Y                Z
 ----------------------------------------------------------------
    1      C       1.7976379512    -0.0001135635     0.0000000000
    2      C       0.4950757024    -0.7605085664     0.0000000000
    3      C       0.4951480525     0.7604053788     0.0000000000
    4      I      -0.0965299541    -1.8823357908    -1.7793081233
    5      I      -0.0965299541    -1.8823357908     1.7793081233
    6      I      -0.0963889923     1.8822837843    -1.7793061013
    7      I      -0.0963889923     1.8822837843     1.7793061013
    8      H       2.3850459904    -0.0001476806     0.9125231649
    9      H       2.3850459904    -0.0001476806    -0.9125231649
 ----------------------------------------------------------------
 Molecular Point Group                 Cs    NOp =  2
 Largest Abelian Subgroup              Cs    NOp =  2
 Nuclear Repulsion Energy =  3036.1149300228 hartrees
 There are      116 alpha and      116 beta electrons
 Applying Cartesian multipole field
    Component          Value
    ---------          -----
     (2,0,0)        1.00000E-11
     (0,2,0)        2.00000E-11
     (0,0,2)       -3.00000E-11
 Nucleus-field energy     =    -0.0000000167 hartrees
 Requested basis set is 6-311++G(d,p)
 There are 124 shells and 328 basis functions
 A cutoff of  1.0D-11 yielded   5180 shell pairs
 There are     38194 function pairs (     43475 Cartesian)
 Smallest overlap matrix eigenvalue = 4.92E-05
 Guess MOs from SCF MO coefficient file

 -----------------------------------------------------------------------
  General SCF calculation program by
  Eric Jon Sundstrom, Paul Horn, Yuezhi Mao, Dmitri Zuev, Alec White,
  David Stuck, Shaama M.S., Shane Yost, Joonho Lee, David Small,
  Daniel Levine, Susi Lehtola, Hugh Burton, Evgeny Epifanovsky
 -----------------------------------------------------------------------
 Exchange:     0.2000 Hartree-Fock + 0.0800 Slater + 0.7200 B88
 Correlation:  0.1900 VWN1RPA + 0.8100 LYP
 Using SG-1 standard quadrature grid
 using 4 threads for integral computing
 -------------------------------------------------------
 OpenMP Integral computing Module                
 Release: version 2.0, May 2017, Q-Chem Inc. Pleasanton 
 -------------------------------------------------------
 -------------------------------------------------------
 OpenMP BLAS3 based DFT computing Module                
 Release: version 1.0, May 2013, Q-Chem Inc. Pittsburgh 
 -------------------------------------------------------
 A restricted SCF calculation will be
 performed using DIIS
 SCF converges when DIIS error is below 1.0e-08
 ---------------------------------------
  Cycle       Energy         DIIS error
 ---------------------------------------
    1  -27793.5618635078      1.37e-05  
    2  -27793.5618658384      4.83e-06  
    3  -27793.5618647632      9.85e-06  
    4  -27793.5618661796      6.20e-07  
    5  -27793.5618661858      2.06e-07  
    6  -27793.5618661857      4.38e-08  
    7  -27793.5618661867      1.84e-08  
    8  -27793.5618661858      5.40e-09  Convergence criterion met
 ---------------------------------------
 SCF time:   CPU 77.41s  wall 20.00s 
 SCF   energy in the final basis set =   -27793.5618661858
 Total energy in the final basis set =   -27793.5618661858

 --------------------------------------------------------------
             Orbital Energies (a.u.) and Symmetries
 --------------------------------------------------------------

 Alpha MOs, Restricted
 -- Occupied --                  
*******-1165.88-1165.88-1165.88 -176.31 -176.31 -176.31 -176.31
  1 A'    1 A"    2 A'    2 A"    3 A"    3 A'    4 A"    4 A'                 
-165.72 -165.72 -165.72 -165.72 -165.72 -165.72 -165.72 -165.72
  5 A'    5 A"    6 A'    6 A"    7 A"    7 A'    8 A"    8 A'                 
-165.72 -165.72 -165.72 -165.72  -35.81  -35.81  -35.81  -35.81
  9 A"    9 A'   10 A"   10 A'   11 A"   11 A'   12 A"   12 A'                 
-31.304 -31.304 -31.304 -31.304 -31.297 -31.297 -31.297 -31.297
 13 A"   14 A"   13 A'   14 A'   15 A'   16 A'   15 A"   16 A"                 
-31.297 -31.297 -31.297 -31.297 -22.954 -22.954 -22.954 -22.954
 17 A'   17 A"   18 A'   18 A"   19 A"   19 A'   20 A"   20 A'                 
-22.953 -22.953 -22.953 -22.953 -22.953 -22.953 -22.953 -22.953
 21 A'   22 A'   21 A"   22 A"   23 A'   24 A'   23 A"   24 A"                 
-22.948 -22.948 -22.948 -22.948 -22.948 -22.948 -22.948 -22.948
 25 A'   25 A"   26 A'   26 A"   27 A'   27 A"   28 A"   28 A'                 
-10.302 -10.302 -10.233  -6.360  -6.360  -6.360  -6.360  -4.773
 29 A'   30 A'   31 A'   32 A'   29 A"   30 A"   33 A'   31 A"                 
 -4.773  -4.773  -4.773  -4.757  -4.757  -4.757  -4.757  -4.757
 34 A'   32 A"   35 A'   36 A'   33 A"   37 A'   34 A"   35 A"                 
 -4.757  -4.757  -4.757  -2.038  -2.038  -2.038  -2.038  -2.034
 38 A'   36 A"   39 A'   40 A'   41 A'   37 A"   38 A"   42 A'                 
 -2.034  -2.034  -2.034  -2.033  -2.033  -2.033  -2.033  -2.020
 43 A'   39 A"   40 A"   44 A'   45 A'   41 A"   42 A"   46 A'                 
 -2.020  -2.020  -2.020  -2.020  -2.020  -2.020  -2.020  -0.927
 43 A"   47 A'   44 A"   48 A'   45 A"   49 A'   46 A"   50 A'                 
 -0.717  -0.697  -0.671  -0.646  -0.618  -0.527  -0.503  -0.465
 51 A'   52 A'   47 A"   48 A"   53 A'   54 A'   49 A"   55 A'                 
 -0.399  -0.383  -0.376  -0.351  -0.314  -0.290  -0.281  -0.277
 56 A'   50 A"   57 A'   51 A"   58 A'   52 A"   59 A'   60 A'                 
 -0.274  -0.273  -0.271  -0.246
 53 A"   61 A'   54 A"   55 A"                                                 
 -- Virtual --                   
 -0.102  -0.098  -0.090  -0.002   0.004   0.027   0.032   0.035
 62 A'   56 A"   63 A'   64 A'   57 A"   58 A"   65 A'   66 A'                 
  0.061   0.063   0.086   0.088   0.089   0.092   0.096   0.109
 67 A'   68 A'   69 A'   70 A'   59 A"   60 A"   71 A'   72 A'                 
  0.123   0.149   0.151   0.179   0.184   0.190   0.196   0.200
 61 A"   73 A'   74 A'   62 A"   75 A'   76 A'   77 A'   63 A"                 
  0.203   0.210   0.218   0.227   0.230   0.233   0.235   0.242
 64 A"   78 A'   65 A"   66 A"   67 A"   79 A'   80 A'   68 A"                 
  0.249   0.282   0.312   0.323   0.350   0.356   0.391   0.398
 81 A'   82 A'   83 A'   84 A'   69 A"   85 A'   70 A"   86 A'                 
  0.402   0.409   0.410   0.410   0.440   0.451   0.460   0.462
 71 A"   87 A'   72 A"   88 A'   73 A"   89 A'   74 A"   90 A'                 
  0.470   0.472   0.489   0.502   0.509   0.530   0.540   0.544
 75 A"   91 A'   76 A"   77 A"   92 A'   93 A'   78 A"   94 A'                 
  0.571   0.611   0.613   0.616   0.655   0.669   0.673   0.676
 79 A"   95 A'   96 A'   80 A"   97 A'   98 A'   99 A'   81 A"                 
  0.710   0.740   0.765   0.769   0.772   0.858   0.858   0.971
 82 A"   83 A"  100 A'   84 A"  101 A'  102 A'  103 A'  104 A'                 
  1.081   1.174   1.248   1.255   1.303   1.321   1.325   1.330
105 A'  106 A'   85 A"   86 A"   87 A"   88 A"   89 A"  107 A'                 
  1.346   1.346   1.354   1.371   1.373   1.409   1.413   1.463
108 A'  109 A'   90 A"  110 A'   91 A"  111 A'  112 A'   92 A"                 
  1.479   1.518   1.554   1.615   1.649   1.681   1.738   1.771
113 A'   93 A"  114 A'   94 A"  115 A'   95 A"  116 A'  117 A'                 
  1.826   1.832   1.891   1.926   2.056   2.116   2.189   2.195
118 A'   96 A"  119 A'   97 A"  120 A'   98 A"  121 A'  122 A'                 
  2.510   2.535   2.605   2.666   2.773   2.791   2.879   2.898
123 A'   99 A"  100 A"  124 A'  125 A'  126 A'  101 A"  102 A"                 
  3.066   3.400   3.415   3.688   3.946   3.955   3.965   3.966
127 A'  128 A'  129 A'  103 A"  130 A'  104 A"  131 A'  105 A"                 
  3.975   3.981   3.991   4.013   4.020   4.042   4.055   4.061
106 A"  107 A"  132 A'  133 A'  134 A'  108 A"  135 A'  109 A"                 
  4.077   4.080   4.099   4.139   4.145   4.217   4.247   4.254
110 A"  111 A"  136 A'  137 A'  138 A'  139 A'  140 A'  112 A"                 
  4.278   4.391   4.424   4.441   4.466   5.988   5.997   6.008
113 A"  141 A'  114 A"  115 A"  142 A'  143 A'  116 A"  117 A"                 
  6.017   6.023   6.035   6.041   6.047   6.057   6.107   6.110
144 A'  118 A"  145 A'  146 A'  119 A"  147 A'  148 A'  120 A"                 
  6.139  23.475  23.652  23.841  27.807  27.862  27.880  27.887
121 A"  149 A'  150 A'  151 A'  152 A'  122 A"  123 A"  153 A'                 
 28.333  28.341  28.346  28.357  28.357  28.361  28.370  28.372
154 A'  124 A"  125 A"  155 A'  126 A"  156 A'  157 A'  127 A"                 
 28.380  28.393  28.407  28.410  28.530  28.531  28.534  28.535
158 A'  128 A"  159 A'  129 A"  130 A"  160 A'  131 A"  161 A'                 
 28.537  28.539  28.550  28.555  28.565  28.572  28.572  28.581
132 A"  133 A"  162 A'  163 A'  134 A"  164 A'  135 A"  136 A"                 
 28.583  28.595  28.621  28.625  28.660  28.691  28.698  28.711
137 A"  165 A'  166 A'  167 A'  168 A'  169 A'  138 A"  139 A"                 
127.883 127.883 127.887 127.895 127.899 127.907 127.907 127.909
140 A"  170 A'  141 A"  142 A"  171 A'  143 A"  172 A'  173 A'                 
127.920 127.940 127.947 127.965 151.617 151.664 151.678 151.683
174 A'  175 A'  144 A"  145 A"  176 A'  146 A"  147 A"  177 A'                 
*******1901.8271901.8411901.846
178 A'  148 A"  149 A"  179 A'                                                 

 Beta MOs, Restricted
 -- Occupied --                  
*******-1165.88-1165.88-1165.88 -176.31 -176.31 -176.31 -176.31
  1 A'    1 A"    2 A'    2 A"    3 A"    3 A'    4 A"    4 A'                 
-165.72 -165.72 -165.72 -165.72 -165.72 -165.72 -165.72 -165.72
  5 A'    5 A"    6 A'    6 A"    7 A"    7 A'    8 A"    8 A'                 
-165.72 -165.72 -165.72 -165.72  -35.81  -35.81  -35.81  -35.81
  9 A"    9 A'   10 A"   10 A'   11 A"   11 A'   12 A"   12 A'                 
-31.304 -31.304 -31.304 -31.304 -31.297 -31.297 -31.297 -31.297
 13 A"   14 A"   13 A'   14 A'   15 A'   16 A'   15 A"   16 A"                 
-31.297 -31.297 -31.297 -31.297 -22.954 -22.954 -22.954 -22.954
 17 A'   17 A"   18 A'   18 A"   19 A"   19 A'   20 A"   20 A'                 
-22.953 -22.953 -22.953 -22.953 -22.953 -22.953 -22.953 -22.953
 21 A'   22 A'   21 A"   22 A"   23 A'   24 A'   23 A"   24 A"                 
-22.948 -22.948 -22.948 -22.948 -22.948 -22.948 -22.948 -22.948
 25 A'   25 A"   26 A'   26 A"   27 A'   27 A"   28 A"   28 A'                 
-10.302 -10.302 -10.233  -6.360  -6.360  -6.360  -6.360  -4.773
 29 A'   30 A'   31 A'   32 A'   29 A"   30 A"   33 A'   31 A"                 
 -4.773  -4.773  -4.773  -4.757  -4.757  -4.757  -4.757  -4.757
 34 A'   32 A"   35 A'   36 A'   33 A"   37 A'   34 A"   35 A"                 
 -4.757  -4.757  -4.757  -2.038  -2.038  -2.038  -2.038  -2.034
 38 A'   36 A"   39 A'   40 A'   41 A'   37 A"   38 A"   42 A'                 
 -2.034  -2.034  -2.034  -2.033  -2.033  -2.033  -2.033  -2.020
 43 A'   39 A"   40 A"   44 A'   45 A'   41 A"   42 A"   46 A'                 
 -2.020  -2.020  -2.020  -2.020  -2.020  -2.020  -2.020  -0.927
 43 A"   47 A'   44 A"   48 A'   45 A"   49 A'   46 A"   50 A'                 
 -0.717  -0.697  -0.671  -0.646  -0.618  -0.527  -0.503  -0.465
 51 A'   52 A'   47 A"   48 A"   53 A'   54 A'   49 A"   55 A'                 
 -0.399  -0.383  -0.376  -0.351  -0.314  -0.290  -0.281  -0.277
 56 A'   50 A"   57 A'   51 A"   58 A'   52 A"   59 A'   60 A'                 
 -0.274  -0.273  -0.271  -0.246
 53 A"   61 A'   54 A"   55 A"                                                 
 -- Virtual --                   
 -0.102  -0.098  -0.090  -0.002   0.004   0.027   0.032   0.035
 62 A'   56 A"   63 A'   64 A'   57 A"   58 A"   65 A'   66 A'                 
  0.061   0.063   0.086   0.088   0.089   0.092   0.096   0.109
 67 A'   68 A'   69 A'   70 A'   59 A"   60 A"   71 A'   72 A'                 
  0.123   0.149   0.151   0.179   0.184   0.190   0.196   0.200
 61 A"   73 A'   74 A'   62 A"   75 A'   76 A'   77 A'   63 A"                 
  0.203   0.210   0.218   0.227   0.230   0.233   0.235   0.242
 64 A"   78 A'   65 A"   66 A"   67 A"   79 A'   80 A'   68 A"                 
  0.249   0.282   0.312   0.323   0.350   0.356   0.391   0.398
 81 A'   82 A'   83 A'   84 A'   69 A"   85 A'   70 A"   86 A'                 
  0.402   0.409   0.410   0.410   0.440   0.451   0.460   0.462
 71 A"   87 A'   72 A"   88 A'   73 A"   89 A'   74 A"   90 A'                 
  0.470   0.472   0.489   0.502   0.509   0.530   0.540   0.544
 75 A"   91 A'   76 A"   77 A"   92 A'   93 A'   78 A"   94 A'                 
  0.571   0.611   0.613   0.616   0.655   0.669   0.673   0.676
 79 A"   95 A'   96 A'   80 A"   97 A'   98 A'   99 A'   81 A"                 
  0.710   0.740   0.765   0.769   0.772   0.858   0.858   0.971
 82 A"   83 A"  100 A'   84 A"  101 A'  102 A'  103 A'  104 A'                 
  1.081   1.174   1.248   1.255   1.303   1.321   1.325   1.330
105 A'  106 A'   85 A"   86 A"   87 A"   88 A"   89 A"  107 A'                 
  1.346   1.346   1.354   1.371   1.373   1.409   1.413   1.463
108 A'  109 A'   90 A"  110 A'   91 A"  111 A'  112 A'   92 A"                 
  1.479   1.518   1.554   1.615   1.649   1.681   1.738   1.771
113 A'   93 A"  114 A'   94 A"  115 A'   95 A"  116 A'  117 A'                 
  1.826   1.832   1.891   1.926   2.056   2.116   2.189   2.195
118 A'   96 A"  119 A'   97 A"  120 A'   98 A"  121 A'  122 A'                 
  2.510   2.535   2.605   2.666   2.773   2.791   2.879   2.898
123 A'   99 A"  100 A"  124 A'  125 A'  126 A'  101 A"  102 A"                 
  3.066   3.400   3.415   3.688   3.946   3.955   3.965   3.966
127 A'  128 A'  129 A'  103 A"  130 A'  104 A"  131 A'  105 A"                 
  3.975   3.981   3.991   4.013   4.020   4.042   4.055   4.061
106 A"  107 A"  132 A'  133 A'  134 A'  108 A"  135 A'  109 A"                 
  4.077   4.080   4.099   4.139   4.145   4.217   4.247   4.254
110 A"  111 A"  136 A'  137 A'  138 A'  139 A'  140 A'  112 A"                 
  4.278   4.391   4.424   4.441   4.466   5.988   5.997   6.008
113 A"  141 A'  114 A"  115 A"  142 A'  143 A'  116 A"  117 A"                 
  6.017   6.023   6.035   6.041   6.047   6.057   6.107   6.110
144 A'  118 A"  145 A'  146 A'  119 A"  147 A'  148 A'  120 A"                 
  6.139  23.475  23.652  23.841  27.807  27.862  27.880  27.887
121 A"  149 A'  150 A'  151 A'  152 A'  122 A"  123 A"  153 A'                 
 28.333  28.341  28.346  28.357  28.357  28.361  28.370  28.372
154 A'  124 A"  125 A"  155 A'  126 A"  156 A'  157 A'  127 A"                 
 28.380  28.393  28.407  28.410  28.530  28.531  28.534  28.535
158 A'  128 A"  159 A'  129 A"  130 A"  160 A'  131 A"  161 A'                 
 28.537  28.539  28.550  28.555  28.565  28.572  28.572  28.581
132 A"  133 A"  162 A'  163 A'  134 A"  164 A'  135 A"  136 A"                 
 28.583  28.595  28.621  28.625  28.660  28.691  28.698  28.711
137 A"  165 A'  166 A'  167 A'  168 A'  169 A'  138 A"  139 A"                 
127.883 127.883 127.887 127.895 127.899 127.907 127.907 127.909
140 A"  170 A'  141 A"  142 A"  171 A'  143 A"  172 A'  173 A'                 
127.920 127.940 127.947 127.965 151.617 151.664 151.678 151.683
174 A'  175 A'  144 A"  145 A"  176 A'  146 A"  147 A"  177 A'                 
*******1901.8271901.8411901.846
178 A'  148 A"  149 A"  179 A'                                                 
 --------------------------------------------------------------

          Ground-State Mulliken Net Atomic Charges

     Atom                 Charge (a.u.)
  ----------------------------------------
      1 C                    -0.613720
      2 C                    -0.151734
      3 C                    -0.151723
      4 I                     0.136596
      5 I                     0.136596
      6 I                     0.136595
      7 I                     0.136595
      8 H                     0.185398
      9 H                     0.185398
  ----------------------------------------
  Sum of atomic charges =     0.000000

 -----------------------------------------------------------------
                    Cartesian Multipole Moments
 -----------------------------------------------------------------
    Charge (ESU x 10^10)
                 0.0000
    Dipole Moment (Debye)
         X       1.2621      Y      -0.0001      Z       0.0000
       Tot       1.2621
    Quadrupole Moments (Debye-Ang)
        XX    -129.2168     XY      -0.0003     YY    -133.1229
        XZ       0.0000     YZ      -0.0000     ZZ    -126.1934
    Octopole Moments (Debye-Ang^2)
       XXX     -10.3449    XXY       0.0029    XYY     -17.3458
       YYY       0.0144    XXZ       0.0000    XYZ       0.0000
       YYZ      -0.0000    XZZ     -17.6217    YZZ       0.0044
       ZZZ       0.0000
    Hexadecapole Moments (Debye-Ang^3)
      XXXX    -330.8149   XXXY      -0.0445   XXYY    -508.9115
      XYYY      -0.0398   YYYY   -2632.9646   XXXZ       0.0000
      XXYZ      -0.0000   XYYZ      -0.0000   YYYZ      -0.0000
      XXZZ    -447.6981   XYZZ      -0.0105   YYZZ    -731.6269
      XZZZ       0.0000   YZZZ      -0.0000   ZZZZ   -2220.6392
 -----------------------------------------------------------------
 Calculating analytic gradient of the SCF energy
 Gradient of SCF Energy
            1           2           3           4           5           6
    1  -0.0001708   0.0000120   0.0000122   0.0000043   0.0000043   0.0000042
    2   0.0000001  -0.0000289   0.0000290   0.0000294   0.0000294  -0.0000289
    3   0.0000000  -0.0000000   0.0000000   0.0000007  -0.0000007   0.0000000
            7           8           9
    1   0.0000042   0.0000648   0.0000648
    2  -0.0000289  -0.0000006  -0.0000006
    3  -0.0000000  -0.0000188   0.0000188
 Max gradient component =       1.708E-04
 RMS gradient           =       4.024E-05
 Gradient time:  CPU 31.20 s  wall 7.89 s
 Geometry Optimization Parameters
   NAtoms,    NIC,     NZ,  NCons,   NDum,   NFix, NCnnct, MaxDiis
        9      69       9       0       0       0       0       0

 Cartesian Hessian Update
 Hessian Updated using BFGS Update


** GEOMETRY OPTIMIZATION IN DELOCALIZED INTERNAL COORDINATES **
   Searching for a Minimum

   Optimization Cycle:   6

                       Coordinates (Angstroms)
     ATOM                X               Y               Z
      1  C         1.7976379512   -0.0001135635    0.0000000000
      2  C         0.4950757024   -0.7605085664    0.0000000000
      3  C         0.4951480525    0.7604053788    0.0000000000
      4  I        -0.0965299541   -1.8823357908   -1.7793081233
      5  I        -0.0965299541   -1.8823357908    1.7793081233
      6  I        -0.0963889923    1.8822837843   -1.7793061013
      7  I        -0.0963889923    1.8822837843    1.7793061013
      8  H         2.3850459904   -0.0001476806    0.9125231649
      9  H         2.3850459904   -0.0001476806   -0.9125231649
   Point Group: cs    Number of degrees of freedom:    12


   Energy is -27793.561866186

 Hessian Updated using BFGS Update

 12 Hessian modes will be used to form the next step
  Hessian Eigenvalues:
     0.020947    0.030782    0.054686    0.075688    0.098801    0.108096
     0.129001    0.146023    0.246364    0.267244    0.268994    0.351465

 Minimum Search - Taking Simple RFO Step
 Searching for Lamda that Minimizes Along All modes
 Value Taken    Lamda =   0.00000000
 Step Taken.  Stepsize is  0.001275

                             Maximum     Tolerance    Cnvgd?
         Gradient           0.000091      0.000300     YES
         Displacement       0.000960      0.001200     YES
         Energy change     -0.000002      0.000001      NO


                       Distance Matrix (Angstroms)
             C (  1)   C (  2)   C (  3)   I (  4)   I (  5)   I (  6)
   C (  2)  1.508267
   C (  3)  1.508267  1.520914
   I (  4)  3.208827  2.185047  3.240386
   I (  5)  3.208827  2.185047  3.240386  3.558616
   I (  6)  3.208845  3.240388  2.185053  3.764620  5.180357
   I (  7)  3.208845  3.240388  2.185053  5.180357  3.764620  3.558612
   H (  8)  1.085240  2.232226  2.232231  4.116650  3.232981  4.116675
   H (  9)  1.085240  2.232226  2.232231  3.232981  4.116650  3.233014
             I (  7)   H (  8)
   H (  8)  3.233014
   H (  9)  4.116675  1.825046

 Final energy is   -27793.561866185781     


 ******************************
 **  OPTIMIZATION CONVERGED  **
 ******************************

                       Coordinates (Angstroms)
     ATOM                X               Y               Z
      1  C         1.7976379512   -0.0001135635    0.0000000000
      2  C         0.4950757024   -0.7605085664    0.0000000000
      3  C         0.4951480525    0.7604053788    0.0000000000
      4  I        -0.0965299541   -1.8823357908   -1.7793081233
      5  I        -0.0965299541   -1.8823357908    1.7793081233
      6  I        -0.0963889923    1.8822837843   -1.7793061013
      7  I        -0.0963889923    1.8822837843    1.7793061013
      8  H         2.3850459904   -0.0001476806    0.9125231649
      9  H         2.3850459904   -0.0001476806   -0.9125231649

Z-matrix Print:
$molecule
0 1
I 
C  1 2.185047
C  2 1.508267 1 119.515723
H  3 1.085240 2 117.867805 1 2.668370 0
H  3 1.085240 2 117.867805 1 -141.368508 0
C  3 1.508267 2 60.555538 1 110.649931 0
I  2 2.185047 1 109.038603 3 -142.585224 0
I  6 2.185053 3 119.516548 2 110.649286 0
I  6 2.185053 3 119.516548 2 -110.649286 0
$end


 --------------------------------------------------------------
             Orbital Energies (a.u.) and Symmetries
 --------------------------------------------------------------

 Alpha MOs, Restricted
 -- Occupied --                  
*******-1165.88-1165.88-1165.88 -176.31 -176.31 -176.31 -176.31
  1 A'    1 A"    2 A'    2 A"    3 A"    3 A'    4 A"    4 A'                 
-165.72 -165.72 -165.72 -165.72 -165.72 -165.72 -165.72 -165.72
  5 A'    5 A"    6 A'    6 A"    7 A"    7 A'    8 A"    8 A'                 
-165.72 -165.72 -165.72 -165.72  -35.81  -35.81  -35.81  -35.81
  9 A"    9 A'   10 A"   10 A'   11 A"   11 A'   12 A"   12 A'                 
-31.304 -31.304 -31.304 -31.304 -31.297 -31.297 -31.297 -31.297
 13 A"   14 A"   13 A'   14 A'   15 A'   16 A'   15 A"   16 A"                 
-31.297 -31.297 -31.297 -31.297 -22.954 -22.954 -22.954 -22.954
 17 A'   17 A"   18 A'   18 A"   19 A"   19 A'   20 A"   20 A'                 
-22.953 -22.953 -22.953 -22.953 -22.953 -22.953 -22.953 -22.953
 21 A'   22 A'   21 A"   22 A"   23 A'   24 A'   23 A"   24 A"                 
-22.948 -22.948 -22.948 -22.948 -22.948 -22.948 -22.948 -22.948
 25 A'   25 A"   26 A'   26 A"   27 A'   27 A"   28 A"   28 A'                 
-10.302 -10.302 -10.233  -6.360  -6.360  -6.360  -6.360  -4.773
 29 A'   30 A'   31 A'   32 A'   29 A"   30 A"   33 A'   31 A"                 
 -4.773  -4.773  -4.773  -4.757  -4.757  -4.757  -4.757  -4.757
 34 A'   32 A"   35 A'   36 A'   33 A"   37 A'   34 A"   35 A"                 
 -4.757  -4.757  -4.757  -2.038  -2.038  -2.038  -2.038  -2.034
 38 A'   36 A"   39 A'   40 A'   41 A'   37 A"   38 A"   42 A'                 
 -2.034  -2.034  -2.034  -2.033  -2.033  -2.033  -2.033  -2.020
 43 A'   39 A"   40 A"   44 A'   45 A'   41 A"   42 A"   46 A'                 
 -2.020  -2.020  -2.020  -2.020  -2.020  -2.020  -2.020  -0.927
 43 A"   47 A'   44 A"   48 A'   45 A"   49 A'   46 A"   50 A'                 
 -0.717  -0.697  -0.671  -0.646  -0.618  -0.527  -0.503  -0.465
 51 A'   52 A'   47 A"   48 A"   53 A'   54 A'   49 A"   55 A'                 
 -0.399  -0.383  -0.376  -0.351  -0.314  -0.290  -0.281  -0.277
 56 A'   50 A"   57 A'   51 A"   58 A'   52 A"   59 A'   60 A'                 
 -0.274  -0.273  -0.271  -0.246
 53 A"   61 A'   54 A"   55 A"                                                 
 -- Virtual --                   
 -0.102  -0.098  -0.090  -0.002   0.004   0.027   0.032   0.035
 62 A'   56 A"   63 A'   64 A'   57 A"   58 A"   65 A'   66 A'                 
  0.061   0.063   0.086   0.088   0.089   0.092   0.096   0.109
 67 A'   68 A'   69 A'   70 A'   59 A"   60 A"   71 A'   72 A'                 
  0.123   0.149   0.151   0.179   0.184   0.190   0.196   0.200
 61 A"   73 A'   74 A'   62 A"   75 A'   76 A'   77 A'   63 A"                 
  0.203   0.210   0.218   0.227   0.230   0.233   0.235   0.242
 64 A"   78 A'   65 A"   66 A"   67 A"   79 A'   80 A'   68 A"                 
  0.249   0.282   0.312   0.323   0.350   0.356   0.391   0.398
 81 A'   82 A'   83 A'   84 A'   69 A"   85 A'   70 A"   86 A'                 
  0.402   0.409   0.410   0.410   0.440   0.451   0.460   0.462
 71 A"   87 A'   72 A"   88 A'   73 A"   89 A'   74 A"   90 A'                 
  0.470   0.472   0.489   0.502   0.509   0.530   0.540   0.544
 75 A"   91 A'   76 A"   77 A"   92 A'   93 A'   78 A"   94 A'                 
  0.571   0.611   0.613   0.616   0.655   0.669   0.673   0.676
 79 A"   95 A'   96 A'   80 A"   97 A'   98 A'   99 A'   81 A"                 
  0.710   0.740   0.765   0.769   0.772   0.858   0.858   0.971
 82 A"   83 A"  100 A'   84 A"  101 A'  102 A'  103 A'  104 A'                 
  1.081   1.174   1.248   1.255   1.303   1.321   1.325   1.330
105 A'  106 A'   85 A"   86 A"   87 A"   88 A"   89 A"  107 A'                 
  1.346   1.346   1.354   1.371   1.373   1.409   1.413   1.463
108 A'  109 A'   90 A"  110 A'   91 A"  111 A'  112 A'   92 A"                 
  1.479   1.518   1.554   1.615   1.649   1.681   1.738   1.771
113 A'   93 A"  114 A'   94 A"  115 A'   95 A"  116 A'  117 A'                 
  1.826   1.832   1.891   1.926   2.056   2.116   2.189   2.195
118 A'   96 A"  119 A'   97 A"  120 A'   98 A"  121 A'  122 A'                 
  2.510   2.535   2.605   2.666   2.773   2.791   2.879   2.898
123 A'   99 A"  100 A"  124 A'  125 A'  126 A'  101 A"  102 A"                 
  3.066   3.400   3.415   3.688   3.946   3.955   3.965   3.966
127 A'  128 A'  129 A'  103 A"  130 A'  104 A"  131 A'  105 A"                 
  3.975   3.981   3.991   4.013   4.020   4.042   4.055   4.061
106 A"  107 A"  132 A'  133 A'  134 A'  108 A"  135 A'  109 A"                 
  4.077   4.080   4.099   4.139   4.145   4.217   4.247   4.254
110 A"  111 A"  136 A'  137 A'  138 A'  139 A'  140 A'  112 A"                 
  4.278   4.391   4.424   4.441   4.466   5.988   5.997   6.008
113 A"  141 A'  114 A"  115 A"  142 A'  143 A'  116 A"  117 A"                 
  6.017   6.023   6.035   6.041   6.047   6.057   6.107   6.110
144 A'  118 A"  145 A'  146 A'  119 A"  147 A'  148 A'  120 A"                 
  6.139  23.475  23.652  23.841  27.807  27.862  27.880  27.887
121 A"  149 A'  150 A'  151 A'  152 A'  122 A"  123 A"  153 A'                 
 28.333  28.341  28.346  28.357  28.357  28.361  28.370  28.372
154 A'  124 A"  125 A"  155 A'  126 A"  156 A'  157 A'  127 A"                 
 28.380  28.393  28.407  28.410  28.530  28.531  28.534  28.535
158 A'  128 A"  159 A'  129 A"  130 A"  160 A'  131 A"  161 A'                 
 28.537  28.539  28.550  28.555  28.565  28.572  28.572  28.581
132 A"  133 A"  162 A'  163 A'  134 A"  164 A'  135 A"  136 A"                 
 28.583  28.595  28.621  28.625  28.660  28.691  28.698  28.711
137 A"  165 A'  166 A'  167 A'  168 A'  169 A'  138 A"  139 A"                 
127.883 127.883 127.887 127.895 127.899 127.907 127.907 127.909
140 A"  170 A'  141 A"  142 A"  171 A'  143 A"  172 A'  173 A'                 
127.920 127.940 127.947 127.965 151.617 151.664 151.678 151.683
174 A'  175 A'  144 A"  145 A"  176 A'  146 A"  147 A"  177 A'                 
*******1901.8271901.8411901.846
178 A'  148 A"  149 A"  179 A'                                                 

 Beta MOs, Restricted
 -- Occupied --                  
*******-1165.88-1165.88-1165.88 -176.31 -176.31 -176.31 -176.31
  1 A'    1 A"    2 A'    2 A"    3 A"    3 A'    4 A"    4 A'                 
-165.72 -165.72 -165.72 -165.72 -165.72 -165.72 -165.72 -165.72
  5 A'    5 A"    6 A'    6 A"    7 A"    7 A'    8 A"    8 A'                 
-165.72 -165.72 -165.72 -165.72  -35.81  -35.81  -35.81  -35.81
  9 A"    9 A'   10 A"   10 A'   11 A"   11 A'   12 A"   12 A'                 
-31.304 -31.304 -31.304 -31.304 -31.297 -31.297 -31.297 -31.297
 13 A"   14 A"   13 A'   14 A'   15 A'   16 A'   15 A"   16 A"                 
-31.297 -31.297 -31.297 -31.297 -22.954 -22.954 -22.954 -22.954
 17 A'   17 A"   18 A'   18 A"   19 A"   19 A'   20 A"   20 A'                 
-22.953 -22.953 -22.953 -22.953 -22.953 -22.953 -22.953 -22.953
 21 A'   22 A'   21 A"   22 A"   23 A'   24 A'   23 A"   24 A"                 
-22.948 -22.948 -22.948 -22.948 -22.948 -22.948 -22.948 -22.948
 25 A'   25 A"   26 A'   26 A"   27 A'   27 A"   28 A"   28 A'                 
-10.302 -10.302 -10.233  -6.360  -6.360  -6.360  -6.360  -4.773
 29 A'   30 A'   31 A'   32 A'   29 A"   30 A"   33 A'   31 A"                 
 -4.773  -4.773  -4.773  -4.757  -4.757  -4.757  -4.757  -4.757
 34 A'   32 A"   35 A'   36 A'   33 A"   37 A'   34 A"   35 A"                 
 -4.757  -4.757  -4.757  -2.038  -2.038  -2.038  -2.038  -2.034
 38 A'   36 A"   39 A'   40 A'   41 A'   37 A"   38 A"   42 A'                 
 -2.034  -2.034  -2.034  -2.033  -2.033  -2.033  -2.033  -2.020
 43 A'   39 A"   40 A"   44 A'   45 A'   41 A"   42 A"   46 A'                 
 -2.020  -2.020  -2.020  -2.020  -2.020  -2.020  -2.020  -0.927
 43 A"   47 A'   44 A"   48 A'   45 A"   49 A'   46 A"   50 A'                 
 -0.717  -0.697  -0.671  -0.646  -0.618  -0.527  -0.503  -0.465
 51 A'   52 A'   47 A"   48 A"   53 A'   54 A'   49 A"   55 A'                 
 -0.399  -0.383  -0.376  -0.351  -0.314  -0.290  -0.281  -0.277
 56 A'   50 A"   57 A'   51 A"   58 A'   52 A"   59 A'   60 A'                 
 -0.274  -0.273  -0.271  -0.246
 53 A"   61 A'   54 A"   55 A"                                                 
 -- Virtual --                   
 -0.102  -0.098  -0.090  -0.002   0.004   0.027   0.032   0.035
 62 A'   56 A"   63 A'   64 A'   57 A"   58 A"   65 A'   66 A'                 
  0.061   0.063   0.086   0.088   0.089   0.092   0.096   0.109
 67 A'   68 A'   69 A'   70 A'   59 A"   60 A"   71 A'   72 A'                 
  0.123   0.149   0.151   0.179   0.184   0.190   0.196   0.200
 61 A"   73 A'   74 A'   62 A"   75 A'   76 A'   77 A'   63 A"                 
  0.203   0.210   0.218   0.227   0.230   0.233   0.235   0.242
 64 A"   78 A'   65 A"   66 A"   67 A"   79 A'   80 A'   68 A"                 
  0.249   0.282   0.312   0.323   0.350   0.356   0.391   0.398
 81 A'   82 A'   83 A'   84 A'   69 A"   85 A'   70 A"   86 A'                 
  0.402   0.409   0.410   0.410   0.440   0.451   0.460   0.462
 71 A"   87 A'   72 A"   88 A'   73 A"   89 A'   74 A"   90 A'                 
  0.470   0.472   0.489   0.502   0.509   0.530   0.540   0.544
 75 A"   91 A'   76 A"   77 A"   92 A'   93 A'   78 A"   94 A'                 
  0.571   0.611   0.613   0.616   0.655   0.669   0.673   0.676
 79 A"   95 A'   96 A'   80 A"   97 A'   98 A'   99 A'   81 A"                 
  0.710   0.740   0.765   0.769   0.772   0.858   0.858   0.971
 82 A"   83 A"  100 A'   84 A"  101 A'  102 A'  103 A'  104 A'                 
  1.081   1.174   1.248   1.255   1.303   1.321   1.325   1.330
105 A'  106 A'   85 A"   86 A"   87 A"   88 A"   89 A"  107 A'                 
  1.346   1.346   1.354   1.371   1.373   1.409   1.413   1.463
108 A'  109 A'   90 A"  110 A'   91 A"  111 A'  112 A'   92 A"                 
  1.479   1.518   1.554   1.615   1.649   1.681   1.738   1.771
113 A'   93 A"  114 A'   94 A"  115 A'   95 A"  116 A'  117 A'                 
  1.826   1.832   1.891   1.926   2.056   2.116   2.189   2.195
118 A'   96 A"  119 A'   97 A"  120 A'   98 A"  121 A'  122 A'                 
  2.510   2.535   2.605   2.666   2.773   2.791   2.879   2.898
123 A'   99 A"  100 A"  124 A'  125 A'  126 A'  101 A"  102 A"                 
  3.066   3.400   3.415   3.688   3.946   3.955   3.965   3.966
127 A'  128 A'  129 A'  103 A"  130 A'  104 A"  131 A'  105 A"                 
  3.975   3.981   3.991   4.013   4.020   4.042   4.055   4.061
106 A"  107 A"  132 A'  133 A'  134 A'  108 A"  135 A'  109 A"                 
  4.077   4.080   4.099   4.139   4.145   4.217   4.247   4.254
110 A"  111 A"  136 A'  137 A'  138 A'  139 A'  140 A'  112 A"                 
  4.278   4.391   4.424   4.441   4.466   5.988   5.997   6.008
113 A"  141 A'  114 A"  115 A"  142 A'  143 A'  116 A"  117 A"                 
  6.017   6.023   6.035   6.041   6.047   6.057   6.107   6.110
144 A'  118 A"  145 A'  146 A'  119 A"  147 A'  148 A'  120 A"                 
  6.139  23.475  23.652  23.841  27.807  27.862  27.880  27.887
121 A"  149 A'  150 A'  151 A'  152 A'  122 A"  123 A"  153 A'                 
 28.333  28.341  28.346  28.357  28.357  28.361  28.370  28.372
154 A'  124 A"  125 A"  155 A'  126 A"  156 A'  157 A'  127 A"                 
 28.380  28.393  28.407  28.410  28.530  28.531  28.534  28.535
158 A'  128 A"  159 A'  129 A"  130 A"  160 A'  131 A"  161 A'                 
 28.537  28.539  28.550  28.555  28.565  28.572  28.572  28.581
132 A"  133 A"  162 A'  163 A'  134 A"  164 A'  135 A"  136 A"                 
 28.583  28.595  28.621  28.625  28.660  28.691  28.698  28.711
137 A"  165 A'  166 A'  167 A'  168 A'  169 A'  138 A"  139 A"                 
127.883 127.883 127.887 127.895 127.899 127.907 127.907 127.909
140 A"  170 A'  141 A"  142 A"  171 A'  143 A"  172 A'  173 A'                 
127.920 127.940 127.947 127.965 151.617 151.664 151.678 151.683
174 A'  175 A'  144 A"  145 A"  176 A'  146 A"  147 A"  177 A'                 
*******1901.8271901.8411901.846
178 A'  148 A"  149 A"  179 A'                                                 
 --------------------------------------------------------------

          Ground-State Mulliken Net Atomic Charges

     Atom                 Charge (a.u.)
  ----------------------------------------
      1 C                    -0.613720
      2 C                    -0.151734
      3 C                    -0.151723
      4 I                     0.136596
      5 I                     0.136596
      6 I                     0.136595
      7 I                     0.136595
      8 H                     0.185398
      9 H                     0.185398
  ----------------------------------------
  Sum of atomic charges =     0.000000

 -----------------------------------------------------------------
                    Cartesian Multipole Moments
 -----------------------------------------------------------------
    Charge (ESU x 10^10)
                 0.0000
    Dipole Moment (Debye)
         X       1.2621      Y      -0.0001      Z       0.0000
       Tot       1.2621
    Quadrupole Moments (Debye-Ang)
        XX    -129.2168     XY      -0.0003     YY    -133.1229
        XZ       0.0000     YZ      -0.0000     ZZ    -126.1934
    Octopole Moments (Debye-Ang^2)
       XXX     -10.3449    XXY       0.0029    XYY     -17.3458
       YYY       0.0144    XXZ       0.0000    XYZ       0.0000
       YYZ      -0.0000    XZZ     -17.6217    YZZ       0.0044
       ZZZ       0.0000
    Hexadecapole Moments (Debye-Ang^3)
      XXXX    -330.8149   XXXY      -0.0445   XXYY    -508.9115
      XYYY      -0.0398   YYYY   -2632.9646   XXXZ       0.0000
      XXYZ      -0.0000   XYYZ      -0.0000   YYYZ      -0.0000
      XXZZ    -447.6981   XYZZ      -0.0105   YYZZ    -731.6269
      XZZZ       0.0000   YZZZ      -0.0000   ZZZZ   -2220.6392
 -----------------------------------------------------------------
Archival summary:
1\1\garfield\OPT\ProcedureUnspecified\BasisUnspecified\432\taweetha\WedOct1009:11:322018WedOct1009:11:322018\0\\#,OPT,ProcedureUnspecified,BasisUnspecified,\\0,1\I\C,1,2.18505\C,2,1.50827,1,119.516\H,3,1.08524,2,117.868,1,2.66837,0\H,3,1.08524,2,117.868,1,-141.369,0\C,3,1.50827,2,60.5555,1,110.65,0\I,2,2.18505,1,109.039,3,-142.585,0\I,6,2.18505,3,119.517,2,110.649,0\I,6,2.18505,3,119.517,2,-110.649,0\\\@

 Total job time:  192.43s(wall), 724.03s(cpu) 
 Wed Oct 10 09:11:32 2018

        *************************************************************
        *                                                           *
        *  Thank you very much for using Q-Chem.  Have a nice day.  *
        *                                                           *
        *************************************************************


 
User input: 2 of 2 
 
Q-Chem Developer Version!
                  Welcome to Q-Chem
     A Quantum Leap Into The Future Of Chemistry


 Q-Chem 5.1, Q-Chem, Inc., Pleasanton, CA (2018)

 Yihan Shao,  Zhengting Gan,  E. Epifanovsky,  A. T. B. Gilbert,  M. Wormit,  
 J. Kussmann,  A. W. Lange,  A. Behn,  Jia Deng,  Xintian Feng,  D. Ghosh,  
 M. Goldey,  P. R. Horn,  L. D. Jacobson,  I. Kaliman,  T. Kus,  A. Landau,  
 Jie Liu,  E. I. Proynov,  R. M. Richard,  R. P. Steele,  E. J. Sundstrom,  
 H. L. Woodcock III,  P. M. Zimmerman,  D. Zuev,  B. Albrecht,  E. Alguire,  
 S. A. Baeppler,  D. Barton,  Z. Benda,  Y. A. Bernard,  E. J. Berquist,  
 K. B. Bravaya,  H. Burton,  D. Casanova,  Chun-Min Chang,  Yunqing Chen,  
 A. Chien,  K. D. Closser,  M. P. Coons,  S. Coriani,  S. Dasgupta,  
 A. L. Dempwolff,  M. Diedenhofen,  Hainam Do,  R. G. Edgar,  Po-Tung Fang,  
 S. Faraji,  S. Fatehi,  Qingguo Feng,  K. D. Fenk,  J. Fosso-Tande,  
 Qinghui Ge,  A. Ghysels,  G. Gidofalvi,  J. Gomes,  J. Gonthier,  A. Gunina,  
 D. Hait,  M. W. D. Hanson-Heine,  P. H. P. Harbach,  A. W. Hauser,  
 J. E. Herr,  E. G. Hohenstein,  Z. C. Holden,  Kerwin Hui,  B. C. Huynh,  
 T.-C. Jagau,  Hyunjun Ji,  B. Kaduk,  K. Khistyaev,  Jaehoon Kim,  
 P. Klunzinger,  K. Koh,  D. Kosenkov,  L. Koulias,  T. Kowalczyk,  
 C. M. Krauter,  A. Kunitsa,  Ka Un Lao,  A. Laurent,  K. V. Lawler,  
 Joonho Lee,  D. Lefrancois,  S. Lehtola,  D. S. Levine,  Yi-Pei Li,  
 You-Sheng Lin,  Fenglai Liu,  E. Livshits,  A. Luenser,  P. Manohar,  
 E. Mansoor,  S. F. Manzer,  Shan-Ping Mao,  Yuezhi Mao,  N. Mardirossian,  
 A. V. Marenich,  T. Markovich,  L. A. Martinez-Martinez,  S. A. Maurer,  
 N. J. Mayhall,  S. C. McKenzie,  J.-M. Mewes,  A. F. Morrison,  
 J. W. Mullinax,  K. Nanda,  T. S. Nguyen-Beck,  R. Olivares-Amaya,  
 J. A. Parkhill,  T. M. Perrine,  F. Plasser,  P. Pokhilko,  S. Prager,  
 A. Prociuk,  E. Ramos,  D. R. Rehn,  F. Rob,  M. Schneider,  N. Sergueev,  
 S. M. Sharada,  S. Sharma,  D. W. Small,  T. Stauch,  T. Stein,  
 Yu-Chuan Su,  A. J. W. Thom,  A. Tkatchenko,  T. Tsuchimochi,  N. M. Tubman,  
 L. Vogt,  M. L. Vidal,  O. Vydrov,  M. A. Watson,  J. Wenzel,  
 M. de Wergifosse,  T. A. Wesolowski,  A. White,  J. Witte,  A. Yamada,  
 Jun Yang,  K. Yao,  S. Yeganeh,  S. R. Yost,  Zhi-Qiang You,  A. Zech,  
 Igor Ying Zhang,  Xing Zhang,  Yan Zhao,  Ying Zhu,  B. R. Brooks,  
 G. K. L. Chan,  C. J. Cramer,  M. S. Gordon,  W. J. Hehre,  A. Klamt,  
 M. W. Schmidt,  C. D. Sherrill,  D. G. Truhlar,  A. Aspuru-Guzik,  R. Baer,  
 A. T. Bell,  N. A. Besley,  Jeng-Da Chai,  A. E. DePrince, III,  
 R. A. DiStasio Jr.,  A. Dreuw,  B. D. Dunietz,  T. R. Furlani,  
 Chao-Ping Hsu,  Yousung Jung,  Jing Kong,  D. S. Lambrecht,  WanZhen Liang,  
 C. Ochsenfeld,  V. A. Rassolov,  L. V. Slipchenko,  J. E. Subotnik,  
 T. Van Voorhis,  J. M. Herbert,  A. I. Krylov,  P. M. W. Gill,  M. Head-Gordon

 Contributors to earlier versions of Q-Chem not listed above: 
 R. D. Adamson,  B. Austin,  J. Baker,  G. J. O. Beran,  K. Brandhorst,  
 S. T. Brown,  E. F. C. Byrd,  A. K. Chakraborty,  C.-L. Cheng,  
 Siu Hung Chien,  D. M. Chipman,  D. L. Crittenden,  H. Dachsel,  
 R. J. Doerksen,  A. D. Dutoi,  L. Fusti-Molnar,  W. A. Goddard III,  
 A. Golubeva-Zadorozhnaya,  S. R. Gwaltney,  G. Hawkins,  A. Heyden,  
 S. Hirata,  G. Kedziora,  F. J. Keil,  C. Kelley,  Jihan Kim,  R. A. King,  
 R. Z. Khaliullin,  P. P. Korambath,  W. Kurlancheek,  A. M. Lee,  M. S. Lee,  
 S. V. Levchenko,  Ching Yeh Lin,  D. Liotard,  R. C. Lochan,  I. Lotan,  
 P. E. Maslen,  N. Nair,  D. P. O'Neill,  D. Neuhauser,  E. Neuscamman,  
 C. M. Oana,  R. Olson,  B. Peters,  R. Peverati,  P. A. Pieniazek,  
 Y. M. Rhee,  J. Ritchie,  M. A. Rohrdanz,  E. Rosta,  N. J. Russ,  
 H. F. Schaefer III,  N. E. Schultz,  N. Shenvi,  A. C. Simmonett,  A. Sodt,  
 D. Stuck,  K. S. Thanthiriwatte,  V. Vanovschi,  Tao Wang,  A. Warshel,  
 C. F. Williams,  Q. Wu,  X. Xu,  W. Zhang

 Please cite Q-Chem as follows:
 Y. Shao et al., Mol. Phys. 113, 184-215 (2015)
 DOI: 10.1080/00268976.2014.952696

 Q-Chem 5.1.1 for Intel X86 EM64T Linux

 Parts of Q-Chem use Armadillo 8.300.2 (Tropical Shenanigans).
 http://arma.sourceforge.net/

 Q-Chem begins on Wed Oct 10 09:11:32 2018  

Host: 
0

     Scratch files written to /scratch/taweetham/qchem28903//
The previous job contains 0 fragments, simply inherited here
Input Ideriv = 2
Curr. Ideriv = -1
Max.  Ideriv = 2

Checking the input file for inconsistencies... 	...done.

--------------------------------------------------------------
User input:
--------------------------------------------------------------

$molecule
read
$end

$rem
   job_type 	frequency
   basis 	6-311++g**
   method	b3lyp	
$end


--------------------------------------------------------------
 ----------------------------------------------------------------
             Standard Nuclear Orientation (Angstroms)
    I     Atom           X                Y                Z
 ----------------------------------------------------------------
    1      C       0.0000164419     1.7931213414    -0.0000000000
    2      C       0.7604597377     0.4905872857     0.0000000000
    3      C      -0.7604542091     0.4906032468    -0.0000000000
    4      I       1.8823088956    -0.1009767778    -1.7793081233
    5      I       1.8823088956    -0.1009767778     1.7793081233
    6      I      -1.8823106822    -0.1009753921    -1.7793061013
    7      I      -1.8823106822    -0.1009753921     1.7793061013
    8      H       0.0000287804     2.3805293815     0.9125231649
    9      H       0.0000287804     2.3805293815    -0.9125231649
 ----------------------------------------------------------------
 Molecular Point Group                 Cs    NOp =  2
 Largest Abelian Subgroup              Cs    NOp =  2
 Nuclear Repulsion Energy =  3036.1149300228 hartrees
 There are      116 alpha and      116 beta electrons
 Requested basis set is 6-311++G(d,p)
 There are 124 shells and 328 basis functions

 Total QAlloc Memory Limit   2000 MB
 Mega-Array Size       188 MB
 MEM_STATIC part       192 MB

                       Distance Matrix (Angstroms)
             C (  1)   C (  2)   C (  3)   I (  4)   I (  5)   I (  6)
   C (  2)  1.508267
   C (  3)  1.508267  1.520914
   I (  4)  3.208827  2.185047  3.240386
   I (  5)  3.208827  2.185047  3.240386  3.558616
   I (  6)  3.208845  3.240388  2.185053  3.764620  5.180357
   I (  7)  3.208845  3.240388  2.185053  5.180357  3.764620  3.558612
   H (  8)  1.085240  2.232226  2.232231  4.116650  3.232981  4.116675
   H (  9)  1.085240  2.232226  2.232231  3.232981  4.116650  3.233014
             I (  7)   H (  8)
   H (  8)  3.233014
   H (  9)  4.116675  1.825046

 A cutoff of  1.0D-11 yielded   5180 shell pairs
 There are     38194 function pairs (     43475 Cartesian)

 -------------------------------------------------------
 OpenMP Integral Computing Module                       
 Release: version 1.0, May 2013, Q-Chem Inc. Pittsburgh 
 -------------------------------------------------------
 Integral Job Info:
 Integral job number is                      11
 Integral operator is                         1
 short-range coefficients                     0
 long-range coefficients              100000000
 Omega coefficients                           0
 if combine SR and LR in K                    0
 Integral screening is                        0
 Integral computing path is                   2
 max size of driver memory is            800000
 size of driver memory is                593474
 size of scratch memory is             11861008
 max col of scratch BK array               1296
 max len of scratch array in speh3          155
 max len of scratch index in speh4           18
 max int batch size is                      520
 min int batch size is                       52
 fixed nKL is                                52
 max L of basis functions is                  2
 order of int derivative is                   0
 number of shells is                        124
 number of basis is                         351
 number of cartesian basis is               351
 number of contracted shell pairs          5180
 number of primitive shell pairs           9437
 maxK2 (contraction) of shell pair           36
 max number of K2 of shell pair               1
 max number of CS2 of shell pair            904
 max number of PS2 of shell pair            904
 mem total for path MDJ                  593340
 -------------------------------------------------------
 Smallest overlap matrix eigenvalue = 4.92E-05
 Guess from superposition of atomic densities
 Warning:  Energy on first SCF cycle will be non-variational
 SAD guess density has 232.000000 electrons

 -----------------------------------------------------------------------
  General SCF calculation program by
  Eric Jon Sundstrom, Paul Horn, Yuezhi Mao, Dmitri Zuev, Alec White,
  David Stuck, Shaama M.S., Shane Yost, Joonho Lee, David Small,
  Daniel Levine, Susi Lehtola, Hugh Burton, Evgeny Epifanovsky
 -----------------------------------------------------------------------
 Exchange:     0.2000 Hartree-Fock + 0.0800 Slater + 0.7200 B88
 Correlation:  0.1900 VWN1RPA + 0.8100 LYP
 Using SG-1 standard quadrature grid
 using 4 threads for integral computing
 -------------------------------------------------------
 OpenMP Integral computing Module                
 Release: version 2.0, May 2017, Q-Chem Inc. Pleasanton 
 -------------------------------------------------------
 -------------------------------------------------------
 OpenMP BLAS3 based DFT computing Module                
 Release: version 1.0, May 2013, Q-Chem Inc. Pittsburgh 
 -------------------------------------------------------
 A restricted SCF calculation will be
 performed using DIIS
 SCF converges when DIIS error is below 1.0e-08
 ---------------------------------------
  Cycle       Energy         DIIS error
 ---------------------------------------
    1  -27794.3885801379      2.83e-02  
    2  -27793.5227429261      1.90e-03  
    3  -27793.4924794028      2.34e-03  
    4  -27793.5567579177      5.64e-04  
    5  -27793.5606761926      2.90e-04  
    6  -27793.5618167247      5.80e-05  
    7  -27793.5618651418      7.79e-06  
    8  -27793.5618661220      2.00e-06  
    9  -27793.5618661821      4.36e-07  
   10  -27793.5618661861      1.06e-07  
   11  -27793.5618661861      4.06e-08  
   12  -27793.5618661853      4.52e-09  Convergence criterion met
 ---------------------------------------
 SCF time:   CPU 76.11s  wall 21.00s 
 SCF   energy in the final basis set =   -27793.5618661853
 Total energy in the final basis set =   -27793.5618661853

 --------------------------------------------------------------
             Orbital Energies (a.u.) and Symmetries
 --------------------------------------------------------------

 Alpha MOs, Restricted
 -- Occupied --                  
*******-1165.88-1165.88-1165.88 -176.31 -176.31 -176.31 -176.31
  1 A'    1 A"    2 A'    2 A"    3 A"    3 A'    4 A"    4 A'                 
-165.72 -165.72 -165.72 -165.72 -165.72 -165.72 -165.72 -165.72
  5 A'    5 A"    6 A'    6 A"    7 A'    7 A"    8 A'    8 A"                 
-165.72 -165.72 -165.72 -165.72  -35.81  -35.81  -35.81  -35.81
  9 A"    9 A'   10 A"   10 A'   11 A"   11 A'   12 A"   12 A'                 
-31.304 -31.304 -31.304 -31.304 -31.297 -31.297 -31.297 -31.297
 13 A"   14 A"   13 A'   14 A'   15 A'   16 A'   15 A"   16 A"                 
-31.297 -31.297 -31.297 -31.297 -22.954 -22.954 -22.954 -22.954
 17 A'   18 A'   17 A"   18 A"   19 A"   19 A'   20 A"   20 A'                 
-22.953 -22.953 -22.953 -22.953 -22.953 -22.953 -22.953 -22.953
 21 A'   22 A'   21 A"   22 A"   23 A'   24 A'   23 A"   24 A"                 
-22.948 -22.948 -22.948 -22.948 -22.948 -22.948 -22.948 -22.948
 25 A'   25 A"   26 A'   26 A"   27 A'   27 A"   28 A'   28 A"                 
-10.302 -10.302 -10.233  -6.360  -6.360  -6.360  -6.360  -4.773
 29 A'   30 A'   31 A'   32 A'   29 A"   30 A"   33 A'   31 A"                 
 -4.773  -4.773  -4.773  -4.757  -4.757  -4.757  -4.757  -4.757
 34 A'   32 A"   35 A'   33 A"   36 A'   34 A"   37 A'   35 A"                 
 -4.757  -4.757  -4.757  -2.038  -2.038  -2.038  -2.038  -2.034
 38 A'   36 A"   39 A'   40 A'   41 A'   37 A"   38 A"   42 A'                 
 -2.034  -2.034  -2.034  -2.033  -2.033  -2.033  -2.033  -2.020
 43 A'   39 A"   40 A"   44 A'   45 A'   41 A"   42 A"   46 A'                 
 -2.020  -2.020  -2.020  -2.020  -2.020  -2.020  -2.020  -0.927
 43 A"   47 A'   44 A"   48 A'   45 A"   49 A'   46 A"   50 A'                 
 -0.717  -0.697  -0.671  -0.646  -0.618  -0.527  -0.503  -0.465
 51 A'   52 A'   47 A"   48 A"   53 A'   54 A'   49 A"   55 A'                 
 -0.399  -0.383  -0.376  -0.351  -0.314  -0.290  -0.281  -0.277
 56 A'   50 A"   57 A'   51 A"   58 A'   52 A"   59 A'   60 A'                 
 -0.274  -0.273  -0.271  -0.246
 53 A"   61 A'   54 A"   55 A"                                                 
 -- Virtual --                   
 -0.102  -0.098  -0.090  -0.002   0.004   0.027   0.032   0.035
 62 A'   56 A"   63 A'   64 A'   57 A"   58 A"   65 A'   66 A'                 
  0.061   0.063   0.086   0.088   0.089   0.092   0.096   0.109
 67 A'   68 A'   69 A'   70 A'   59 A"   60 A"   71 A'   72 A'                 
  0.123   0.149   0.151   0.179   0.184   0.190   0.196   0.200
 61 A"   73 A'   74 A'   62 A"   75 A'   76 A'   77 A'   63 A"                 
  0.203   0.210   0.218   0.227   0.230   0.233   0.235   0.242
 64 A"   78 A'   65 A"   66 A"   67 A"   79 A'   80 A'   68 A"                 
  0.249   0.282   0.312   0.323   0.350   0.356   0.391   0.398
 81 A'   82 A'   83 A'   84 A'   69 A"   85 A'   70 A"   86 A'                 
  0.402   0.409   0.410   0.410   0.440   0.451   0.460   0.462
 71 A"   87 A'   72 A"   88 A'   73 A"   89 A'   74 A"   90 A'                 
  0.470   0.472   0.489   0.502   0.509   0.530   0.540   0.544
 75 A"   91 A'   76 A"   77 A"   92 A'   93 A'   78 A"   94 A'                 
  0.571   0.611   0.613   0.616   0.655   0.669   0.673   0.676
 79 A"   95 A'   96 A'   80 A"   97 A'   98 A'   99 A'   81 A"                 
  0.710   0.740   0.765   0.769   0.772   0.858   0.858   0.971
 82 A"   83 A"  100 A'   84 A"  101 A'  102 A'  103 A'  104 A'                 
  1.081   1.174   1.248   1.255   1.303   1.321   1.325   1.330
105 A'  106 A'   85 A"   86 A"   87 A"   88 A"   89 A"  107 A'                 
  1.346   1.346   1.354   1.371   1.373   1.409   1.413   1.463
108 A'  109 A'   90 A"  110 A'   91 A"  111 A'  112 A'   92 A"                 
  1.479   1.518   1.554   1.615   1.649   1.681   1.738   1.771
113 A'   93 A"  114 A'   94 A"  115 A'   95 A"  116 A'  117 A'                 
  1.826   1.832   1.891   1.926   2.056   2.116   2.189   2.195
118 A'   96 A"  119 A'   97 A"  120 A'   98 A"  121 A'  122 A'                 
  2.510   2.535   2.605   2.666   2.773   2.791   2.879   2.898
123 A'   99 A"  100 A"  124 A'  125 A'  126 A'  101 A"  102 A"                 
  3.066   3.400   3.415   3.688   3.946   3.955   3.965   3.966
127 A'  128 A'  129 A'  103 A"  130 A'  104 A"  131 A'  105 A"                 
  3.975   3.981   3.991   4.013   4.020   4.042   4.055   4.061
106 A"  107 A"  132 A'  133 A'  134 A'  108 A"  135 A'  109 A"                 
  4.077   4.080   4.099   4.139   4.145   4.217   4.247   4.254
110 A"  111 A"  136 A'  137 A'  138 A'  139 A'  140 A'  112 A"                 
  4.278   4.391   4.424   4.441   4.466   5.988   5.997   6.008
113 A"  141 A'  114 A"  115 A"  142 A'  143 A'  116 A"  117 A"                 
  6.017   6.023   6.035   6.041   6.047   6.057   6.107   6.110
144 A'  118 A"  145 A'  146 A'  119 A"  147 A'  148 A'  120 A"                 
  6.139  23.475  23.652  23.841  27.807  27.862  27.880  27.887
121 A"  149 A'  150 A'  151 A'  152 A'  122 A"  123 A"  153 A'                 
 28.333  28.341  28.346  28.357  28.357  28.361  28.370  28.372
154 A'  124 A"  125 A"  155 A'  126 A"  156 A'  157 A'  127 A"                 
 28.380  28.393  28.407  28.410  28.530  28.531  28.534  28.535
158 A'  128 A"  159 A'  129 A"  130 A"  160 A'  131 A"  161 A'                 
 28.537  28.539  28.550  28.555  28.565  28.572  28.572  28.581
132 A"  133 A"  162 A'  163 A'  134 A"  164 A'  135 A"  136 A"                 
 28.583  28.595  28.621  28.625  28.660  28.691  28.698  28.711
137 A"  165 A'  166 A'  167 A'  168 A'  169 A'  138 A"  139 A"                 
127.883 127.883 127.887 127.895 127.899 127.907 127.907 127.909
140 A"  170 A'  141 A"  142 A"  171 A'  143 A"  172 A'  173 A'                 
127.920 127.940 127.947 127.965 151.617 151.664 151.678 151.683
174 A'  175 A'  144 A"  145 A"  176 A'  146 A"  147 A"  177 A'                 
*******1901.8271901.8411901.846
178 A'  148 A"  149 A"  179 A'                                                 

 Beta MOs, Restricted
 -- Occupied --                  
*******-1165.88-1165.88-1165.88 -176.31 -176.31 -176.31 -176.31
  1 A'    1 A"    2 A'    2 A"    3 A"    3 A'    4 A"    4 A'                 
-165.72 -165.72 -165.72 -165.72 -165.72 -165.72 -165.72 -165.72
  5 A'    5 A"    6 A'    6 A"    7 A'    7 A"    8 A'    8 A"                 
-165.72 -165.72 -165.72 -165.72  -35.81  -35.81  -35.81  -35.81
  9 A"    9 A'   10 A"   10 A'   11 A"   11 A'   12 A"   12 A'                 
-31.304 -31.304 -31.304 -31.304 -31.297 -31.297 -31.297 -31.297
 13 A"   14 A"   13 A'   14 A'   15 A'   16 A'   15 A"   16 A"                 
-31.297 -31.297 -31.297 -31.297 -22.954 -22.954 -22.954 -22.954
 17 A'   18 A'   17 A"   18 A"   19 A"   19 A'   20 A"   20 A'                 
-22.953 -22.953 -22.953 -22.953 -22.953 -22.953 -22.953 -22.953
 21 A'   22 A'   21 A"   22 A"   23 A'   24 A'   23 A"   24 A"                 
-22.948 -22.948 -22.948 -22.948 -22.948 -22.948 -22.948 -22.948
 25 A'   25 A"   26 A'   26 A"   27 A'   27 A"   28 A'   28 A"                 
-10.302 -10.302 -10.233  -6.360  -6.360  -6.360  -6.360  -4.773
 29 A'   30 A'   31 A'   32 A'   29 A"   30 A"   33 A'   31 A"                 
 -4.773  -4.773  -4.773  -4.757  -4.757  -4.757  -4.757  -4.757
 34 A'   32 A"   35 A'   33 A"   36 A'   34 A"   37 A'   35 A"                 
 -4.757  -4.757  -4.757  -2.038  -2.038  -2.038  -2.038  -2.034
 38 A'   36 A"   39 A'   40 A'   41 A'   37 A"   38 A"   42 A'                 
 -2.034  -2.034  -2.034  -2.033  -2.033  -2.033  -2.033  -2.020
 43 A'   39 A"   40 A"   44 A'   45 A'   41 A"   42 A"   46 A'                 
 -2.020  -2.020  -2.020  -2.020  -2.020  -2.020  -2.020  -0.927
 43 A"   47 A'   44 A"   48 A'   45 A"   49 A'   46 A"   50 A'                 
 -0.717  -0.697  -0.671  -0.646  -0.618  -0.527  -0.503  -0.465
 51 A'   52 A'   47 A"   48 A"   53 A'   54 A'   49 A"   55 A'                 
 -0.399  -0.383  -0.376  -0.351  -0.314  -0.290  -0.281  -0.277
 56 A'   50 A"   57 A'   51 A"   58 A'   52 A"   59 A'   60 A'                 
 -0.274  -0.273  -0.271  -0.246
 53 A"   61 A'   54 A"   55 A"                                                 
 -- Virtual --                   
 -0.102  -0.098  -0.090  -0.002   0.004   0.027   0.032   0.035
 62 A'   56 A"   63 A'   64 A'   57 A"   58 A"   65 A'   66 A'                 
  0.061   0.063   0.086   0.088   0.089   0.092   0.096   0.109
 67 A'   68 A'   69 A'   70 A'   59 A"   60 A"   71 A'   72 A'                 
  0.123   0.149   0.151   0.179   0.184   0.190   0.196   0.200
 61 A"   73 A'   74 A'   62 A"   75 A'   76 A'   77 A'   63 A"                 
  0.203   0.210   0.218   0.227   0.230   0.233   0.235   0.242
 64 A"   78 A'   65 A"   66 A"   67 A"   79 A'   80 A'   68 A"                 
  0.249   0.282   0.312   0.323   0.350   0.356   0.391   0.398
 81 A'   82 A'   83 A'   84 A'   69 A"   85 A'   70 A"   86 A'                 
  0.402   0.409   0.410   0.410   0.440   0.451   0.460   0.462
 71 A"   87 A'   72 A"   88 A'   73 A"   89 A'   74 A"   90 A'                 
  0.470   0.472   0.489   0.502   0.509   0.530   0.540   0.544
 75 A"   91 A'   76 A"   77 A"   92 A'   93 A'   78 A"   94 A'                 
  0.571   0.611   0.613   0.616   0.655   0.669   0.673   0.676
 79 A"   95 A'   96 A'   80 A"   97 A'   98 A'   99 A'   81 A"                 
  0.710   0.740   0.765   0.769   0.772   0.858   0.858   0.971
 82 A"   83 A"  100 A'   84 A"  101 A'  102 A'  103 A'  104 A'                 
  1.081   1.174   1.248   1.255   1.303   1.321   1.325   1.330
105 A'  106 A'   85 A"   86 A"   87 A"   88 A"   89 A"  107 A'                 
  1.346   1.346   1.354   1.371   1.373   1.409   1.413   1.463
108 A'  109 A'   90 A"  110 A'   91 A"  111 A'  112 A'   92 A"                 
  1.479   1.518   1.554   1.615   1.649   1.681   1.738   1.771
113 A'   93 A"  114 A'   94 A"  115 A'   95 A"  116 A'  117 A'                 
  1.826   1.832   1.891   1.926   2.056   2.116   2.189   2.195
118 A'   96 A"  119 A'   97 A"  120 A'   98 A"  121 A'  122 A'                 
  2.510   2.535   2.605   2.666   2.773   2.791   2.879   2.898
123 A'   99 A"  100 A"  124 A'  125 A'  126 A'  101 A"  102 A"                 
  3.066   3.400   3.415   3.688   3.946   3.955   3.965   3.966
127 A'  128 A'  129 A'  103 A"  130 A'  104 A"  131 A'  105 A"                 
  3.975   3.981   3.991   4.013   4.020   4.042   4.055   4.061
106 A"  107 A"  132 A'  133 A'  134 A'  108 A"  135 A'  109 A"                 
  4.077   4.080   4.099   4.139   4.145   4.217   4.247   4.254
110 A"  111 A"  136 A'  137 A'  138 A'  139 A'  140 A'  112 A"                 
  4.278   4.391   4.424   4.441   4.466   5.988   5.997   6.008
113 A"  141 A'  114 A"  115 A"  142 A'  143 A'  116 A"  117 A"                 
  6.017   6.023   6.035   6.041   6.047   6.057   6.107   6.110
144 A'  118 A"  145 A'  146 A'  119 A"  147 A'  148 A'  120 A"                 
  6.139  23.475  23.652  23.841  27.807  27.862  27.880  27.887
121 A"  149 A'  150 A'  151 A'  152 A'  122 A"  123 A"  153 A'                 
 28.333  28.341  28.346  28.357  28.357  28.361  28.370  28.372
154 A'  124 A"  125 A"  155 A'  126 A"  156 A'  157 A'  127 A"                 
 28.380  28.393  28.407  28.410  28.530  28.531  28.534  28.535
158 A'  128 A"  159 A'  129 A"  130 A"  160 A'  131 A"  161 A'                 
 28.537  28.539  28.550  28.555  28.565  28.572  28.572  28.581
132 A"  133 A"  162 A'  163 A'  134 A"  164 A'  135 A"  136 A"                 
 28.583  28.595  28.621  28.625  28.660  28.691  28.698  28.711
137 A"  165 A'  166 A'  167 A'  168 A'  169 A'  138 A"  139 A"                 
127.883 127.883 127.887 127.895 127.899 127.907 127.907 127.909
140 A"  170 A'  141 A"  142 A"  171 A'  143 A"  172 A'  173 A'                 
127.920 127.940 127.947 127.965 151.617 151.664 151.678 151.683
174 A'  175 A'  144 A"  145 A"  176 A'  146 A"  147 A"  177 A'                 
*******1901.8271901.8411901.846
178 A'  148 A"  149 A"  179 A'                                                 
 --------------------------------------------------------------

          Ground-State Mulliken Net Atomic Charges

     Atom                 Charge (a.u.)
  ----------------------------------------
      1 C                    -0.613720
      2 C                    -0.151734
      3 C                    -0.151723
      4 I                     0.136596
      5 I                     0.136596
      6 I                     0.136595
      7 I                     0.136595
      8 H                     0.185398
      9 H                     0.185398
  ----------------------------------------
  Sum of atomic charges =     0.000000

 -----------------------------------------------------------------
                    Cartesian Multipole Moments
 -----------------------------------------------------------------
    Charge (ESU x 10^10)
                 0.0000
    Dipole Moment (Debye)
         X       0.0000      Y       1.2621      Z      -0.0000
       Tot       1.2621
    Quadrupole Moments (Debye-Ang)
        XX    -133.1229     XY       0.0001     YY    -129.2282
        XZ      -0.0000     YZ      -0.0000     ZZ    -126.1934
    Octopole Moments (Debye-Ang^2)
       XXX      -0.0002    XXY     -16.7445    XYY       0.0001
       YYY      -8.5940    XXZ      -0.0000    XYZ      -0.0000
       YYZ      -0.0000    XZZ       0.0001    YZZ     -17.0518
       ZZZ      -0.0000
    Hexadecapole Moments (Debye-Ang^3)
      XXXX   -2632.9646   XXXY       0.0003   XXYY    -508.7575
      XYYY       0.0005   YYYY    -330.6438   XXXZ      -0.0000
      XXYZ      -0.0000   XYYZ      -0.0000   YYYZ      -0.0000
      XXZZ    -731.6269   XYZZ       0.0005   YYZZ    -447.5415
      XZZZ      -0.0000   YZZZ      -0.0000   ZZZZ   -2220.6393
 -----------------------------------------------------------------
 Calculating MO derivatives via CPSCF
 D1JvT checksum  = 1375596 74981.6154249585
 D1KAT checksum  = 3979800 2067.1032171885
   1         3          27      0.101922    0.020296
   2         3          27      0.014430    0.003395
   3         3          27      0.002117    0.000559
   4         4          26      0.000250    0.000067
   5        27           3      0.000018    0.000008
   6        30           0      0.000000    0.000000    Roots Converged
 Time for AOints: 104.8 s (CPU) 26.3 s (wall)
 ------------------------------------------------------------------------------
                     AOints        : Timing summary (seconds)
 ------------------------------------------------------------------------------
     job step          cpu (% of tot)      sys (% of tot)     wall (% of tot)
 ------------------------------------------------------------------------------
  cpscf_lag         0.3697E+03 (32.0)   0.1900E-04 (12.0)   0.9469E+02 (31.3)
  iterzp            0.6806E+03 (58.8)   0.1320E-03 (83.5)   0.1799E+03 (59.5)
  make_fx           0.0000E+00 ( 0.0)   0.0000E+00 ( 0.0)   0.0000E+00 ( 0.0)
  AOints            0.1048E+03 ( 9.1)   0.5000E-05 ( 3.2)   0.2635E+02 ( 8.7)
 ------------------------------------------------------------------------------
   Grand Totals     0.1156E+04          0.1580E-03          0.3024E+03
 ------------------------------------------------------------------------------
 Calculating analytic Hessian of the SCF energy
 Polarizability Matrix (a.u.)
            1           2           3
    1-175.8538208  -0.0001868   0.0000000
    2  -0.0001868-114.7977807  -0.0000000
    3   0.0000000  -0.0000000-184.6997397

 Direct stationary perturbation theory relativistic correction:

 rels  =     387.829157953199
 relv  =   -1297.484092936392
 rel2e =     178.812780624734
 E_rel =    -730.842154358459

 Hessian of the SCF Energy
            1           2           3           4           5           6
    1   0.2090257   0.0000055  -0.0000000  -0.0537843   0.0567553   0.0000000
    2   0.0000055   0.5925763   0.0000000   0.0988222  -0.1681198   0.0000000
    3  -0.0000000   0.0000000   0.6344809  -0.0000000   0.0000000  -0.0526567
    4  -0.0537843   0.0988222  -0.0000000   0.3013958  -0.0937843  -0.0000000
    5   0.0567553  -0.1681198   0.0000000  -0.0937843   0.2648284  -0.0000000
    6   0.0000000   0.0000000  -0.0526567  -0.0000000  -0.0000000   0.2121700
    7  -0.0537862  -0.0988246   0.0000000  -0.1784124   0.0136879   0.0000000
    8  -0.0567582  -0.1681165   0.0000000  -0.0136837  -0.0062751  -0.0000000
    9  -0.0000000  -0.0000000  -0.0526571   0.0000000  -0.0000000  -0.0435053
   10  -0.0065945   0.0031095   0.0043092  -0.0256044   0.0078866   0.0222386
   11   0.0082743  -0.0021667  -0.0143660   0.0067938  -0.0307731  -0.0128958
   12   0.0070099  -0.0012298  -0.0044922   0.0283307  -0.0173584  -0.0542615
   13  -0.0065945   0.0031095  -0.0043092  -0.0256044   0.0078866  -0.0222386
   14   0.0082743  -0.0021667   0.0143660   0.0067938  -0.0307731   0.0128958
   15  -0.0070099   0.0012298  -0.0044922  -0.0283307   0.0173584  -0.0542615
   16  -0.0065945  -0.0031092  -0.0043091  -0.0085536  -0.0071466  -0.0122552
   17  -0.0082739  -0.0021663  -0.0143657  -0.0017289  -0.0013896   0.0025860
   18  -0.0070096  -0.0012295  -0.0044918  -0.0038291  -0.0054207  -0.0055460
   19  -0.0065945  -0.0031092   0.0043091  -0.0085536  -0.0071466   0.0122552
   20  -0.0082739  -0.0021663   0.0143657  -0.0017289  -0.0013896  -0.0025860
   21   0.0070096   0.0012295  -0.0044918   0.0038291   0.0054207  -0.0055460
   22  -0.0375386  -0.0000019  -0.0000027  -0.0004416   0.0109306   0.0205551
   23  -0.0000018  -0.1238369  -0.1272923  -0.0007420  -0.0130541  -0.0112693
   24  -0.0000024  -0.1290722  -0.2555995  -0.0002093   0.0027677   0.0018035
   25  -0.0375386  -0.0000019   0.0000027  -0.0004416   0.0109306  -0.0205551
   26  -0.0000018  -0.1238369   0.1272923  -0.0007420  -0.0130541   0.0112693
   27   0.0000024   0.1290722  -0.2555995   0.0002093  -0.0027677   0.0018035
            7           8           9          10          11          12
    1  -0.0537862  -0.0567582  -0.0000000  -0.0065945   0.0082743   0.0070099
    2  -0.0988246  -0.1681165  -0.0000000   0.0031095  -0.0021667  -0.0012298
    3   0.0000000   0.0000000  -0.0526571   0.0043092  -0.0143660  -0.0044922
    4  -0.1784124  -0.0136837   0.0000000  -0.0256044   0.0067938   0.0283307
    5   0.0136879  -0.0062751  -0.0000000   0.0078866  -0.0307731  -0.0173584
    6   0.0000000  -0.0000000  -0.0435053   0.0222386  -0.0128958  -0.0542615
    7   0.3014005   0.0937856   0.0000000  -0.0085533   0.0017289   0.0038289
    8   0.0937856   0.2648299   0.0000000   0.0071466  -0.0013897  -0.0054207
    9   0.0000000   0.0000000   0.2121733   0.0122552   0.0025859  -0.0055459
   10  -0.0085533   0.0071466   0.0122552   0.0487663  -0.0174526  -0.0396098
   11   0.0017289  -0.0013897   0.0025859  -0.0174526   0.0293814   0.0234724
   12   0.0038289  -0.0054207  -0.0055459  -0.0396098   0.0234724   0.0878297
   13  -0.0085533   0.0071466  -0.0122552   0.0026832  -0.0004862   0.0023254
   14   0.0017289  -0.0013897  -0.0025859  -0.0004862   0.0028280  -0.0008744
   15  -0.0038289   0.0054207  -0.0055459  -0.0023254   0.0008744  -0.0257189
   16  -0.0256057  -0.0078877  -0.0222395  -0.0097131   0.0004853  -0.0020019
   17  -0.0067950  -0.0307758  -0.0128972  -0.0004853   0.0016782   0.0006407
   18  -0.0283316  -0.0173597  -0.0542634   0.0020020   0.0006407   0.0018639
   19  -0.0256057  -0.0078877   0.0222395  -0.0011121  -0.0008137   0.0003028
   20  -0.0067950  -0.0307758   0.0128972   0.0008137   0.0001299  -0.0003207
   21   0.0283316   0.0173597  -0.0542634   0.0003028   0.0003206  -0.0004894
   22  -0.0004419  -0.0109307  -0.0205553  -0.0013671   0.0029474   0.0012058
   23   0.0007417  -0.0130536  -0.0112686  -0.0009812  -0.0002784   0.0006400
   24   0.0002093   0.0027678   0.0018038   0.0000154   0.0000952   0.0003105
   25  -0.0004419  -0.0109307   0.0205553   0.0014949  -0.0014772  -0.0013918
   26   0.0007417  -0.0130536   0.0112686   0.0004490   0.0005905   0.0004510
   27  -0.0002093  -0.0027678   0.0018038   0.0008120  -0.0007274   0.0005038
           13          14          15          16          17          18
    1  -0.0065945   0.0082743  -0.0070099  -0.0065945  -0.0082739  -0.0070096
    2   0.0031095  -0.0021667   0.0012298  -0.0031092  -0.0021663  -0.0012295
    3  -0.0043092   0.0143660  -0.0044922  -0.0043091  -0.0143657  -0.0044918
    4  -0.0256044   0.0067938  -0.0283307  -0.0085536  -0.0017289  -0.0038291
    5   0.0078866  -0.0307731   0.0173584  -0.0071466  -0.0013896  -0.0054207
    6  -0.0222386   0.0128958  -0.0542615  -0.0122552   0.0025860  -0.0055460
    7  -0.0085533   0.0017289  -0.0038289  -0.0256057  -0.0067950  -0.0283316
    8   0.0071466  -0.0013897   0.0054207  -0.0078877  -0.0307758  -0.0173597
    9  -0.0122552  -0.0025859  -0.0055459  -0.0222395  -0.0128972  -0.0542634
   10   0.0026832  -0.0004862  -0.0023254  -0.0097131  -0.0004853   0.0020020
   11  -0.0004862   0.0028280   0.0008744   0.0004853   0.0016782   0.0006407
   12   0.0023254  -0.0008744  -0.0257189  -0.0020019   0.0006407   0.0018639
   13   0.0487663  -0.0174526   0.0396098  -0.0011121   0.0008137  -0.0003028
   14  -0.0174526   0.0293814  -0.0234724  -0.0008137   0.0001299  -0.0003206
   15   0.0396098  -0.0234724   0.0878297  -0.0003028   0.0003207  -0.0004894
   16  -0.0011121  -0.0008137  -0.0003028   0.0487679   0.0174534   0.0396104
   17   0.0008137   0.0001299   0.0003207   0.0174534   0.0293834   0.0234733
   18  -0.0003028  -0.0003206  -0.0004894   0.0396104   0.0234733   0.0878314
   19  -0.0097131   0.0004853   0.0020019   0.0026832   0.0004862  -0.0023254
   20  -0.0004853   0.0016782  -0.0006407   0.0004862   0.0028281  -0.0008744
   21  -0.0020020  -0.0006407   0.0018639   0.0023254   0.0008744  -0.0257191
   22   0.0014949  -0.0014772   0.0013918  -0.0013671  -0.0029474  -0.0012057
   23   0.0004490   0.0005905  -0.0004510   0.0009813  -0.0002783   0.0006401
   24  -0.0008120   0.0007274   0.0005038  -0.0000153   0.0000953   0.0003106
   25  -0.0013671   0.0029474  -0.0012058   0.0014949   0.0014772   0.0013918
   26  -0.0009812  -0.0002784  -0.0006400  -0.0004491   0.0005905   0.0004509
   27  -0.0000154  -0.0000952   0.0003105  -0.0008119  -0.0007273   0.0005038
           19          20          21          22          23          24
    1  -0.0065945  -0.0082739   0.0070096  -0.0375386  -0.0000018  -0.0000024
    2  -0.0031092  -0.0021663   0.0012295  -0.0000019  -0.1238369  -0.1290722
    3   0.0043091   0.0143657  -0.0044918  -0.0000027  -0.1272923  -0.2555995
    4  -0.0085536  -0.0017289   0.0038291  -0.0004416  -0.0007420  -0.0002093
    5  -0.0071466  -0.0013896   0.0054207   0.0109306  -0.0130541   0.0027677
    6   0.0122552  -0.0025860  -0.0055460   0.0205551  -0.0112693   0.0018035
    7  -0.0256057  -0.0067950   0.0283316  -0.0004419   0.0007417   0.0002093
    8  -0.0078877  -0.0307758   0.0173597  -0.0109307  -0.0130536   0.0027678
    9   0.0222395   0.0128972  -0.0542634  -0.0205553  -0.0112686   0.0018038
   10  -0.0011121   0.0008137   0.0003028  -0.0013671  -0.0009812   0.0000154
   11  -0.0008137   0.0001299   0.0003206   0.0029474  -0.0002784   0.0000952
   12   0.0003028  -0.0003207  -0.0004894   0.0012058   0.0006400   0.0003105
   13  -0.0097131  -0.0004853  -0.0020020   0.0014949   0.0004490  -0.0008120
   14   0.0004853   0.0016782  -0.0006407  -0.0014772   0.0005905   0.0007274
   15   0.0020019  -0.0006407   0.0018639   0.0013918  -0.0004510   0.0005038
   16   0.0026832   0.0004862   0.0023254  -0.0013671   0.0009813  -0.0000153
   17   0.0004862   0.0028281   0.0008744  -0.0029474  -0.0002783   0.0000953
   18  -0.0023254  -0.0008744  -0.0257191  -0.0012057   0.0006401   0.0003106
   19   0.0487679   0.0174534  -0.0396104   0.0014949  -0.0004491   0.0008119
   20   0.0174534   0.0293834  -0.0234733   0.0014772   0.0005905   0.0007273
   21  -0.0396104  -0.0234733   0.0878314  -0.0013918  -0.0004509   0.0005038
   22   0.0014949   0.0014772  -0.0013918   0.0367038   0.0000018   0.0000027
   23  -0.0004491   0.0005905  -0.0004509   0.0000018   0.1374338   0.1356716
   24   0.0008119   0.0007273   0.0005038   0.0000027   0.1356716   0.2660545
   25  -0.0013671  -0.0029474   0.0012057   0.0014626   0.0000002  -0.0000002
   26   0.0009813  -0.0002783  -0.0006401   0.0000002   0.0118866  -0.0137802
   27   0.0000153  -0.0000953   0.0003106   0.0000002   0.0137802  -0.0156909
           25          26          27
    1  -0.0375386  -0.0000018   0.0000024
    2  -0.0000019  -0.1238369   0.1290722
    3   0.0000027   0.1272923  -0.2555995
    4  -0.0004416  -0.0007420   0.0002093
    5   0.0109306  -0.0130541  -0.0027677
    6  -0.0205551   0.0112693   0.0018035
    7  -0.0004419   0.0007417  -0.0002093
    8  -0.0109307  -0.0130536  -0.0027678
    9   0.0205553   0.0112686   0.0018038
   10   0.0014949   0.0004490   0.0008120
   11  -0.0014772   0.0005905  -0.0007274
   12  -0.0013918   0.0004510   0.0005038
   13  -0.0013671  -0.0009812  -0.0000154
   14   0.0029474  -0.0002784  -0.0000952
   15  -0.0012058  -0.0006400   0.0003105
   16   0.0014949  -0.0004491  -0.0008119
   17   0.0014772   0.0005905  -0.0007273
   18   0.0013918   0.0004509   0.0005038
   19  -0.0013671   0.0009813   0.0000153
   20  -0.0029474  -0.0002783  -0.0000953
   21   0.0012057  -0.0006401   0.0003106
   22   0.0014626   0.0000002   0.0000002
   23   0.0000002   0.0118866   0.0137802
   24  -0.0000002  -0.0137802  -0.0156909
   25   0.0367038   0.0000018  -0.0000027
   26   0.0000018   0.1374338  -0.1356716
   27  -0.0000027  -0.1356716   0.2660545
 Gradient time:  CPU 1510.26 s  wall 396.98 s
 **********************************************************************
 **                                                                  **
 **                       VIBRATIONAL ANALYSIS                       **
 **                       --------------------                       **
 **                                                                  **
 **        VIBRATIONAL FREQUENCIES (CM**-1) AND NORMAL MODES         **
 **     FORCE CONSTANTS (mDYN/ANGSTROM) AND REDUCED MASSES (AMU)     **
 **                  INFRARED INTENSITIES (KM/MOL)                   **
 **                                                                  **
 **********************************************************************


 Mode:                 1                      2                      3
 Frequency:        54.90                  75.99                  94.51
 Force Cnst:      0.2181                 0.2415                 0.6196
 Red. Mass:     122.7957                70.9870               117.7467
 IR Active:          YES                    YES                    YES
 IR Intens:        0.000                  0.008                  0.014
 Raman Active:       YES                    YES                    YES
               X      Y      Z        X      Y      Z        X      Y      Z
 C         -0.000 -0.000  0.000   -0.000 -0.000 -0.295   -0.000 -0.132  0.000
 C         -0.000  0.000  0.032   -0.000 -0.000 -0.209    0.015 -0.113  0.000
 C         -0.000 -0.000 -0.032   -0.000 -0.000 -0.209   -0.015 -0.113  0.000
 I          0.103  0.471 -0.098    0.367  0.013  0.018    0.448  0.009  0.175
 I         -0.103 -0.471 -0.098   -0.367 -0.013  0.018    0.448  0.009 -0.175
 I          0.103 -0.471  0.098   -0.367  0.013  0.018   -0.448  0.009  0.175
 I         -0.103  0.471  0.098    0.367 -0.013  0.018   -0.448  0.009 -0.175
 H         -0.124 -0.000  0.000    0.000  0.104 -0.363   -0.000 -0.129  0.000
 H          0.124  0.000  0.000   -0.000 -0.104 -0.363   -0.000 -0.129 -0.000
 TransDip  -0.000  0.000  0.000   -0.000  0.000 -0.003   -0.000  0.004  0.000

 Mode:                 4                      5                      6
 Frequency:       117.97                 126.05                 145.25
 Force Cnst:      0.4350                 0.8028                 0.7789
 Red. Mass:      53.0570                85.7562                62.6605
 IR Active:          YES                    YES                    YES
 IR Intens:        0.000                  0.000                  0.058
 Raman Active:       YES                    YES                    YES
               X      Y      Z        X      Y      Z        X      Y      Z
 C          0.363 -0.000 -0.000    0.000 -0.000 -0.000    0.000  0.344 -0.000
 C          0.293 -0.046  0.000    0.000 -0.000 -0.201   -0.040  0.316 -0.000
 C          0.293  0.046 -0.000    0.000 -0.000  0.201    0.040  0.316  0.000
 I         -0.024  0.016 -0.310    0.286 -0.117 -0.266   -0.117 -0.024  0.318
 I         -0.024  0.016  0.310   -0.286  0.117 -0.266   -0.117 -0.024 -0.318
 I         -0.024 -0.016  0.310    0.286  0.117  0.266    0.117 -0.024  0.318
 I         -0.024 -0.016 -0.310   -0.286 -0.117  0.266    0.117 -0.024 -0.318
 H          0.391 -0.000 -0.000    0.356  0.000 -0.000    0.000  0.330  0.009
 H          0.391 -0.000  0.000   -0.356 -0.000 -0.000    0.000  0.330 -0.009
 TransDip  -0.000  0.000 -0.000   -0.000  0.000  0.000   -0.000 -0.008 -0.000

 Mode:                 7                      8                      9
 Frequency:       322.84                 324.35                 334.09
 Force Cnst:      0.5041                 0.1917                 0.3459
 Red. Mass:       8.2097                 3.0927                 5.2592
 IR Active:          YES                    YES                    YES
 IR Intens:        0.009                  0.450                  8.149
 Raman Active:       YES                    YES                    YES
               X      Y      Z        X      Y      Z        X      Y      Z
 C         -0.000  0.465 -0.000    0.000  0.000  0.388    0.466  0.000 -0.000
 C          0.003  0.410 -0.000    0.000  0.000  0.073    0.193 -0.099 -0.000
 C         -0.003  0.410 -0.000    0.000  0.000  0.073    0.193  0.100 -0.000
 I          0.020 -0.032 -0.028    0.013 -0.015 -0.015   -0.022  0.019  0.028
 I          0.020 -0.032  0.028   -0.013  0.015 -0.015   -0.022  0.019 -0.028
 I         -0.020 -0.032 -0.028   -0.013 -0.015 -0.015   -0.022 -0.019 -0.028
 I         -0.020 -0.032  0.028    0.013  0.015 -0.015   -0.022 -0.019  0.028
 H         -0.000  0.468  0.003   -0.000 -0.290  0.578    0.584  0.000  0.000
 H         -0.000  0.468 -0.003    0.000  0.290  0.578    0.584  0.000 -0.000
 TransDip  -0.000  0.003 -0.000    0.000  0.000  0.021    0.091  0.000 -0.000

 Mode:                10                     11                     12
 Frequency:       453.72                 564.02                 624.24
 Force Cnst:      0.9613                 0.7529                 0.7495
 Red. Mass:       7.9258                 4.0169                 3.2645
 IR Active:          YES                    YES                    YES
 IR Intens:        2.600                 56.468                  0.000
 Raman Active:       YES                    YES                    YES
               X      Y      Z        X      Y      Z        X      Y      Z
 C         -0.185 -0.000  0.000    0.000 -0.000 -0.026    0.000  0.000  0.000
 C          0.439  0.311 -0.000    0.000  0.000  0.360   -0.000  0.000 -0.316
 C          0.439 -0.311 -0.000    0.000 -0.000  0.360    0.000 -0.000  0.316
 I         -0.015 -0.006  0.011    0.008 -0.002 -0.015   -0.003  0.004  0.010
 I         -0.015 -0.006 -0.011   -0.008  0.002 -0.015    0.003 -0.004  0.010
 I         -0.015  0.006 -0.011   -0.008 -0.002 -0.015   -0.003 -0.004 -0.010
 I         -0.015  0.006  0.011    0.008  0.002 -0.015    0.003  0.004 -0.010
 H         -0.439  0.000  0.000   -0.000  0.499 -0.346    0.632  0.000 -0.000
 H         -0.439  0.000 -0.000    0.000 -0.499 -0.346   -0.632 -0.000 -0.000
 TransDip   0.052  0.000 -0.000    0.000 -0.000  0.241   -0.000  0.000  0.000

 Mode:                13                     14                     15
 Frequency:       870.81                 899.32                 999.12
 Force Cnst:      4.5070                 4.4947                 0.8929
 Red. Mass:      10.0876                 9.4324                 1.5182
 IR Active:          YES                    YES                    YES
 IR Intens:        0.033                 20.234                 19.259
 Raman Active:       YES                    YES                    YES
               X      Y      Z        X      Y      Z        X      Y      Z
 C         -0.000  0.417  0.000   -0.365 -0.000  0.000    0.000  0.000  0.176
 C         -0.507 -0.262  0.000    0.249 -0.504  0.000   -0.000 -0.000 -0.087
 C          0.507 -0.262 -0.000    0.249  0.504  0.000   -0.000 -0.000 -0.087
 I          0.002  0.001 -0.002   -0.002  0.003  0.003   -0.001 -0.000  0.001
 I          0.002  0.001  0.002   -0.002  0.003 -0.003    0.001  0.000  0.001
 I         -0.002  0.001 -0.002   -0.002 -0.003 -0.003    0.001 -0.000  0.001
 I         -0.002  0.001  0.002   -0.002 -0.003  0.003   -0.001  0.000  0.001
 H          0.000  0.284  0.081   -0.342  0.000 -0.000    0.000  0.647 -0.242
 H          0.000  0.284 -0.081   -0.342  0.000  0.000   -0.000 -0.647 -0.242
 TransDip   0.000  0.006  0.000    0.144  0.000  0.000   -0.000  0.000 -0.141

 Mode:                16                     17                     18
 Frequency:      1050.98                1107.21                1229.70
 Force Cnst:      0.8514                 0.9122                 5.4704
 Red. Mass:       1.3082                 1.2630                 6.1400
 IR Active:          YES                    YES                    YES
 IR Intens:        0.000                  3.959                  0.004
 Raman Active:       YES                    YES                    YES
               X      Y      Z        X      Y      Z        X      Y      Z
 C          0.000  0.000 -0.000   -0.148  0.000  0.000    0.000  0.375 -0.000
 C         -0.000  0.000  0.117    0.013  0.020 -0.000    0.310 -0.258  0.000
 C          0.000 -0.000 -0.117    0.013 -0.020  0.000   -0.310 -0.258  0.000
 I         -0.000  0.000 -0.001    0.000 -0.000 -0.000   -0.001  0.001  0.002
 I          0.000 -0.000 -0.001    0.000 -0.000  0.000   -0.001  0.001 -0.002
 I         -0.000 -0.000  0.001    0.000  0.000  0.000    0.001  0.001  0.002
 I          0.000  0.000  0.001    0.000  0.000 -0.000    0.001  0.001 -0.002
 H          0.697 -0.000  0.000    0.699 -0.000 -0.000    0.000  0.513 -0.056
 H         -0.697  0.000  0.000    0.699 -0.000  0.000    0.000  0.513  0.056
 TransDip  -0.000  0.000 -0.000    0.064 -0.000 -0.000   -0.000 -0.002  0.000

 Mode:                19                     20                     21
 Frequency:      1471.39                3115.70                3197.83
 Force Cnst:      1.4418                 6.0291                 6.7290
 Red. Mass:       1.1303                 1.0541                 1.1168
 IR Active:          YES                    YES                    YES
 IR Intens:       18.181                  0.012                  2.282
 Raman Active:       YES                    YES                    YES
               X      Y      Z        X      Y      Z        X      Y      Z
 C         -0.000 -0.101 -0.000    0.000  0.065 -0.000    0.000 -0.000 -0.100
 C         -0.022  0.003  0.000    0.002 -0.001 -0.000    0.000 -0.000 -0.000
 C          0.022  0.003  0.000   -0.002 -0.001 -0.000   -0.000  0.000 -0.000
 I          0.000 -0.000  0.000    0.000 -0.000 -0.000   -0.000  0.000  0.000
 I          0.000 -0.000 -0.000    0.000 -0.000  0.000    0.000 -0.000  0.000
 I         -0.000 -0.000  0.000   -0.000 -0.000 -0.000    0.000  0.000  0.000
 I         -0.000 -0.000 -0.000   -0.000 -0.000  0.000   -0.000 -0.000  0.000
 H          0.000  0.569 -0.414   -0.000 -0.368 -0.602    0.000  0.382  0.591
 H          0.000  0.569  0.414   -0.000 -0.368  0.602   -0.000 -0.382  0.591
 TransDip   0.000  0.137  0.000   -0.000  0.003  0.000    0.000 -0.000  0.048

 STANDARD THERMODYNAMIC QUANTITIES AT   298.15 K  AND     1.00 ATM

   This Molecule has  0 Imaginary Frequencies
   Zero point vibrational energy:       24.560 kcal/mol

   Atom    1 Element C  Has Mass   12.00000
   Atom    2 Element C  Has Mass   12.00000
   Atom    3 Element C  Has Mass   12.00000
   Atom    4 Element I  Has Mass  126.90440
   Atom    5 Element I  Has Mass  126.90440
   Atom    6 Element I  Has Mass  126.90440
   Atom    7 Element I  Has Mass  126.90440
   Atom    8 Element H  Has Mass    1.00783
   Atom    9 Element H  Has Mass    1.00783
   Molecular Mass:   545.633260 amu
   Principal axes and moments of inertia in amu*Bohr^2:
                             1           2           3
    Eigenvalues --     5961.54478  6688.79869 12217.24180
          X               1.00000    -0.00000     0.00000
          Y              -0.00000    -0.00000     1.00000
          Z               0.00000     1.00000     0.00000
   Rotational Symmetry Number is   1
   The Molecule is an Asymmetric Top
   Translational Enthalpy:        0.889 kcal/mol
   Rotational Enthalpy:           0.889 kcal/mol
   Vibrational Enthalpy:         28.555 kcal/mol
   gas constant (RT):             0.592 kcal/mol
   Translational Entropy:        44.776  cal/mol.K
   Rotational Entropy:           34.542  cal/mol.K
   Vibrational Entropy:          27.173  cal/mol.K

   Total Enthalpy:               30.925 kcal/mol
   Total Entropy:               106.490  cal/mol.K

 ======================================================================

 STANDARD THERMODYNAMIC QUANTITIES FOR ANHARMONIC VIBRATION -- TOSH

   Zero point vibrational energy: ************ kcal/mol

   Vibrational Enthalpy:       Infinity kcal/mol
   Vibrational Entropy:             NaN  cal/mol.K

   Total Enthalpy:             Infinity kcal/mol
   Total Entropy:                   NaN  cal/mol.K

 ======================================================================

 STANDARD THERMODYNAMIC QUANTITIES FOR ANHARMONIC VIBRATION -- VPT2

   Zero point vibrational energy: ************ kcal/mol

   Vibrational Enthalpy:       Infinity kcal/mol
   Vibrational Entropy:             NaN  cal/mol.K

   Total Enthalpy:             Infinity kcal/mol
   Total Entropy:                   NaN  cal/mol.K

 ======================================================================

Archival summary:
1\1\garfield\FREQ\ProcedureUnspecified\BasisUnspecified\432\taweetha\WedOct1009:18:302018WedOct1009:18:302018\0\\#,FREQ,ProcedureUnspecified,BasisUnspecified,\\0,1\I\C,1,2.18505\C,2,1.50827,1,119.516\H,3,1.08524,2,117.868,1,2.66837,0\H,3,1.08524,2,117.868,1,-141.369,0\C,3,1.50827,2,60.5555,1,110.65,0\I,2,2.18505,1,109.039,3,-142.585,0\I,6,2.18505,3,119.517,2,110.649,0\I,6,2.18505,3,119.517,2,-110.649,0\\\@

 Total job time:  418.15s(wall), 1586.94s(cpu) 
 Wed Oct 10 09:18:30 2018

        *************************************************************
        *                                                           *
        *  Thank you very much for using Q-Chem.  Have a nice day.  *
        *                                                           *
        *************************************************************
