# Supplementary material for: Geometric and energetic data from ab initio calculations of haloethene, haloimine, halomethylenephosphine, haloiminophosphine, halodiazene, halodiphosphene and halocyclopropane
Source: Data Brief. 2019 Nov 2;27:104738. doi: 10.1016/j.dib.2019.104738 (PMC6861602; doi:10.1016/j.dib.2019.104738)
Supplement: Multimedia component 3 [file mmc3.zip › CCC/B3LYP/XYZ/0_file_list.txt]

BrBrCCCBrBr.xyz
BrBrCCCBrI.xyz
BrBrCCCII.xyz
BrClCCCBrBr.xyz
BrClCCCBrI.xyz
BrClCCCIBr.xyz
BrClCCCII.xyz
BrFCCCBrBr.xyz
BrFCCCBrI.xyz
BrFCCCClBr.xyz
BrFCCCClI.xyz
BrFCCCFCl.xyz
BrFCCCIBr.xyz
BrFCCCII.xyz
BrHCCCBrBr.xyz
BrHCCCBrI.xyz
BrHCCCClBr.xyz
BrHCCCClI.xyz
BrHCCCFBr.xyz
BrHCCCFI.xyz
BrHCCCHCl.xyz
BrHCCCHF.xyz
BrHCCCIBr.xyz
BrHCCCII.xyz
BrICCCBrI.xyz
BrICCCIBr.xyz
BrICCCII.xyz
ClBrCCCBrCl.xyz
ClBrCCCClBr.xyz
ClBrCCCClI.xyz
ClClCCCBrBr.xyz
ClClCCCBrCl.xyz
ClClCCCBrI.xyz
ClClCCCClCl.xyz
ClClCCCClI.xyz
ClClCCCII.xyz
ClFCCCBrBr.xyz
ClFCCCBrCl.xyz
ClFCCCBrI.xyz
ClFCCCClBr.xyz
ClFCCCClCl.xyz
ClFCCCClI.xyz
ClFCCCIBr.xyz
ClFCCCICl.xyz
ClFCCCII.xyz
ClHCCCBrBr.xyz
ClHCCCBrCl.xyz
ClHCCCBrI.xyz
ClHCCCClBr.xyz
ClHCCCClCl.xyz
ClHCCCClI.xyz
ClHCCCFBr.xyz
ClHCCCFCl.xyz
ClHCCCFI.xyz
ClHCCCHF.xyz
ClHCCCIBr.xyz
ClHCCCICl.xyz
ClHCCCII.xyz
ClICCCBrBr.xyz
ClICCCBrCl.xyz
ClICCCBrI.xyz
ClICCCClI.xyz
ClICCCIBr.xyz
ClICCCICl.xyz
ClICCCII.xyz
FBrCCCBrF.xyz
FBrCCCClBr.xyz
FBrCCCClCl.xyz
FBrCCCClI.xyz
FBrCCCFBr.xyz
FBrCCCFI.xyz
FClCCCClF.xyz
FClCCCFBr.xyz
FClCCCFCl.xyz
FClCCCFI.xyz
FFCCCBrBr.xyz
FFCCCBrCl.xyz
FFCCCBrF.xyz
FFCCCBrI.xyz
FFCCCClCl.xyz
FFCCCClF.xyz
FFCCCClI.xyz
FFCCCFF.xyz
FFCCCFI.xyz
FFCCCII.xyz
FHCCCBrBr.xyz
FHCCCBrCl.xyz
FHCCCBrF.xyz
FHCCCBrI.xyz
FHCCCClBr.xyz
FHCCCClCl.xyz
FHCCCClF.xyz
FHCCCClI.xyz
FHCCCFBr.xyz
FHCCCFCl.xyz
FHCCCFF.xyz
FHCCCFI.xyz
FHCCCIBr.xyz
FHCCCICl.xyz
FHCCCIF.xyz
FHCCCII.xyz
FICCCBrBr.xyz
FICCCBrCl.xyz
FICCCBrF.xyz
FICCCBrI.xyz
FICCCClBr.xyz
FICCCClCl.xyz
FICCCClF.xyz
FICCCClI.xyz
FICCCFI.xyz
FICCCIBr.xyz
FICCCICl.xyz
FICCCIF.xyz
FICCCII.xyz
HBrCCCBrH.xyz
HBrCCCClBr.xyz
HBrCCCClCl.xyz
HBrCCCClF.xyz
HBrCCCClI.xyz
HBrCCCFBr.xyz
HBrCCCFCl.xyz
HBrCCCFF.xyz
HBrCCCFI.xyz
HBrCCCHBr.xyz
HBrCCCHI.xyz
HClCCCClH.xyz
HClCCCFBr.xyz
HClCCCFCl.xyz
HClCCCFF.xyz
HClCCCFI.xyz
HClCCCHBr.xyz
HClCCCHCl.xyz
HClCCCHI.xyz
HFCCCFH.xyz
HFCCCHBr.xyz
HFCCCHCl.xyz
HFCCCHF.xyz
HFCCCHI.xyz
HHCCCBrBr.xyz
HHCCCBrCl.xyz
HHCCCBrF.xyz
HHCCCBrH.xyz
HHCCCBrI.xyz
HHCCCClCl.xyz
HHCCCClF.xyz
HHCCCClH.xyz
HHCCCClI.xyz
HHCCCFF.xyz
HHCCCFH.xyz
HHCCCFI.xyz
HHCCCHH.xyz
HHCCCHI.xyz
HHCCCII.xyz
HICCCBrBr.xyz
HICCCBrCl.xyz
HICCCBrF.xyz
HICCCBrH.xyz
HICCCBrI.xyz
HICCCClBr.xyz
HICCCClCl.xyz
HICCCClF.xyz
HICCCClH.xyz
HICCCClI.xyz
HICCCFBr.xyz
HICCCFCl.xyz
HICCCFF.xyz
HICCCFH.xyz
HICCCFI.xyz
HICCCHI.xyz
HICCCIBr.xyz
HICCCICl.xyz
HICCCIF.xyz
HICCCIH.xyz
HICCCII.xyz
IICCCII.xyz
