# Supplementary material for: Geometric and energetic data from ab initio calculations of haloethene, haloimine, halomethylenephosphine, haloiminophosphine, halodiazene, halodiphosphene and halocyclopropane
Source: Data Brief. 2019 Nov 2;27:104738. doi: 10.1016/j.dib.2019.104738 (PMC6861602; doi:10.1016/j.dib.2019.104738)
Supplement: Multimedia component 3 [file mmc3.zip › CCC/B3LYP/XYZ/BrBrCCCBrBr.xyz]

BrBrBrBr.out
                       Coordinates (Angstroms)
     ATOM                X               Y               Z
      1  C         0.0001131301    1.6892152136    0.0000000000
      2  C         0.7622681319    0.3890926295    0.0000000000
      3  C        -0.7621652488    0.3891629893    0.0000000000
      4  Br        1.7350864779   -0.1131778263   -1.5977391443
      5  Br        1.7350864779   -0.1131778263    1.5977391443
      6  Br       -1.7350312012   -0.1130160798   -1.5977392457
      7  Br       -1.7350312012   -0.1130160798    1.5977392457
      8  H         0.0001436876    2.2689065298    0.9159215456
      9  H         0.0001436876    2.2689065298   -0.9159215456

Z-matrix Print:
$molecule
0 1
Br
C  1 1.936859
C  2 1.507050 1 118.536918
H  3 1.083953 2 117.474191 1 2.367024 0
H  3 1.083953 2 117.474191 1 -142.132655 0
C  3 1.507051 2 60.764581 1 110.117185 0
Br 2 1.936859 1 111.159265 3 -142.521374 0
Br 6 1.936859 3 118.536927 2 110.117186 0
Br 6 1.936859 3 118.536927 2 -110.117186 0
$end
