# Supplementary material for: Geometric and energetic data from ab initio calculations of haloethene, haloimine, halomethylenephosphine, haloiminophosphine, halodiazene, halodiphosphene and halocyclopropane
Source: Data Brief. 2019 Nov 2;27:104738. doi: 10.1016/j.dib.2019.104738 (PMC6861602; doi:10.1016/j.dib.2019.104738)
Supplement: Multimedia component 3 [file mmc3.zip › CCC/B3LYP/XYZ/BrBrCCCBrI.xyz]

BrBrBrI.out
                       Coordinates (Angstroms)
     ATOM                X               Y               Z
      1  C         0.3337887997    0.0379931217    1.7029982267
      2  C         0.8856600479   -0.4627162468    0.3955560156
      3  C        -0.2698602548    0.5297929215    0.4092587986
      4  Br        2.6584794441    0.1258945024   -0.1259242369
      5  Br        0.5979877869   -2.3130800700   -0.0998573614
      6  Br        0.0275921970    2.3708041353   -0.1118187081
      7  I        -2.3116558408   -0.1021733265   -0.0351037792
      8  H        -0.2566398605   -0.6511289512    2.2956036026
      9  H         0.9444589932    0.7285624260    2.2727426795

Z-matrix Print:
$molecule
0 1
I 
C  1 2.183064
C  2 1.509974 1 117.001873
H  3 1.083703 2 117.916094 1 -140.323148 0
H  3 1.083825 2 117.243820 1 4.105145 0
C  3 1.504884 2 60.698182 1 112.076517 0
Br 2 1.936317 1 111.354511 3 -140.919037 0
Br 6 1.937017 3 119.050511 2 -110.764529 0
Br 6 1.939405 3 117.894658 2 110.124147 0
$end
