# Supplementary material for: Geometric and energetic data from ab initio calculations of haloethene, haloimine, halomethylenephosphine, haloiminophosphine, halodiazene, halodiphosphene and halocyclopropane
Source: Data Brief. 2019 Nov 2;27:104738. doi: 10.1016/j.dib.2019.104738 (PMC6861602; doi:10.1016/j.dib.2019.104738)
Supplement: Multimedia component 3 [file mmc3.zip › CCC/B3LYP/XYZ/BrBrCCCII.xyz]

BrBrII.out
                       Coordinates (Angstroms)
     ATOM                X               Y               Z
      1  C         1.7415335478   -0.4277943142    0.0000000000
      2  C         0.4130996733   -1.1346756731    0.0000000000
      3  C         0.4696925726    0.3868736000    0.0000000000
      4  Br       -0.1259699379   -2.1010742435   -1.5927464713
      5  Br       -0.1259699379   -2.1010742435    1.5927464713
      6  I        -0.0942856617    1.5067021045   -1.7859127103
      7  I        -0.0942856617    1.5067021045    1.7859127103
      8  H         2.3243388473   -0.4586359299    0.9141581693
      9  H         2.3243388473   -0.4586359299   -0.9141581693

Z-matrix Print:
$molecule
0 1
I 
C  1 2.182103
C  2 1.510385 1 119.632752
H  3 1.084573 2 117.893464 1 -2.172214 0
H  3 1.084573 2 117.893464 1 142.810850 0
C  3 1.504798 2 60.659452 1 -109.680682 0
Br 6 1.939424 3 118.649506 2 -110.638839 0
Br 6 1.939424 3 118.649506 2 110.638839 0
I  2 2.182103 1 109.857203 3 144.118445 0
$end
