# Supplementary material for: Geometric and energetic data from ab initio calculations of haloethene, haloimine, halomethylenephosphine, haloiminophosphine, halodiazene, halodiphosphene and halocyclopropane
Source: Data Brief. 2019 Nov 2;27:104738. doi: 10.1016/j.dib.2019.104738 (PMC6861602; doi:10.1016/j.dib.2019.104738)
Supplement: Multimedia component 3 [file mmc3.zip › CCC/B3LYP/XYZ/BrClCCCBrBr.xyz]

BrClBrBr.out
                       Coordinates (Angstroms)
     ATOM                X               Y               Z
      1  C        -0.0423952608   -0.3746672473   -1.6557458333
      2  C        -0.6368024651   -0.7966277233   -0.3378812073
      3  C         0.5589181846    0.1480876027   -0.3757327497
      4  Br       -2.3911767217   -0.1372445492    0.1521269516
      5  Cl       -0.4097701280   -2.4712369828    0.1915490032
      6  Br        0.3386179410    2.0217298072    0.0544704371
      7  Br        2.3046064100   -0.5001587660    0.1576103445
      8  H         0.5219483462   -1.1191158790   -2.2053364084
      9  H        -0.6107948700    0.3208633559   -2.2613457984

Z-matrix Print:
$molecule
0 1
Br
C  1 1.934979
C  2 1.507741 1 118.624463
H  3 1.083325 2 117.466878 1 -2.497473 0
H  3 1.083853 2 117.449581 1 142.292397 0
C  3 1.506034 2 60.768502 1 -110.300624 0
Cl 6 1.770920 3 118.421153 2 -109.433669 0
Br 2 1.937035 1 111.434627 3 142.961995 0
Br 6 1.937195 3 118.908446 2 110.256982 0
$end
