# Supplementary material for: Geometric and energetic data from ab initio calculations of haloethene, haloimine, halomethylenephosphine, haloiminophosphine, halodiazene, halodiphosphene and halocyclopropane
Source: Data Brief. 2019 Nov 2;27:104738. doi: 10.1016/j.dib.2019.104738 (PMC6861602; doi:10.1016/j.dib.2019.104738)
Supplement: Multimedia component 3 [file mmc3.zip › CCC/B3LYP/XYZ/BrClCCCBrI.xyz]

BrClBrI.out
                       Coordinates (Angstroms)
     ATOM                X               Y               Z
      1  C         0.3720132894   -0.3249463460    1.6851823582
      2  C         0.8685755940   -0.8295824622    0.3573385035
      3  C        -0.1962319434    0.2561889824    0.4131221537
      4  Br        2.6764931544   -0.3964939640   -0.1908132258
      5  Cl        0.4273053243   -2.4738461617   -0.1370260154
      6  Br        0.2664870417    2.0837602674   -0.0357163106
      7  I        -2.2692946517   -0.1759248937   -0.1164900005
      8  H        -0.2560219330   -0.9909276289    2.2654393657
      9  H         1.0377413539    0.3043133573    2.2640815469

Z-matrix Print:
$molecule
0 1
I 
C  1 2.182842
C  2 1.509556 1 119.061314
H  3 1.083645 2 117.250243 1 -141.198250 0
H  3 1.083816 2 118.006968 1 3.656376 0
C  3 1.504793 2 60.642118 1 110.841654 0
Cl 6 1.772772 3 118.357888 2 -109.913611 0
Br 2 1.937932 1 110.931621 3 -141.832227 0
Br 6 1.938196 3 118.844334 2 110.175301 0
$end
