# Supplementary material for: Geometric and energetic data from ab initio calculations of haloethene, haloimine, halomethylenephosphine, haloiminophosphine, halodiazene, halodiphosphene and halocyclopropane
Source: Data Brief. 2019 Nov 2;27:104738. doi: 10.1016/j.dib.2019.104738 (PMC6861602; doi:10.1016/j.dib.2019.104738)
Supplement: Multimedia component 3 [file mmc3.zip › CCC/B3LYP/XYZ/BrClCCCIBr.xyz]

BrClIBr.out
                       Coordinates (Angstroms)
     ATOM                X               Y               Z
      1  C         0.2604324009   -0.6628307091    1.6641653773
      2  C         0.9338835811   -0.8744805397    0.3355721390
      3  C        -0.4725558339   -0.2898828787    0.3978660983
      4  Br        2.4514922374    0.2418915723   -0.1200427537
      5  Cl        1.1661246344   -2.5314895993   -0.2476099974
      6  I        -0.8395463393    1.8092779594   -0.0593131368
      7  Br       -1.9753652143   -1.3942526935   -0.1311294097
      8  H        -0.0801132939   -1.5462679879    2.1925790525
      9  H         0.6325378157    0.1377163744    2.2915419034

Z-matrix Print:
$molecule
0 1
I 
C  1 2.179489
C  2 1.509926 1 119.706310
H  3 1.083023 2 118.036251 1 -3.146559 0
H  3 1.084276 2 117.225194 1 141.849853 0
C  3 1.504491 2 60.754489 1 -110.687562 0
Cl 6 1.771924 3 118.742146 2 -109.352474 0
Br 6 1.938300 3 118.491361 2 110.914173 0
Br 2 1.938532 1 111.156671 3 142.580038 0
$end
