# Supplementary material for: Geometric and energetic data from ab initio calculations of haloethene, haloimine, halomethylenephosphine, haloiminophosphine, halodiazene, halodiphosphene and halocyclopropane
Source: Data Brief. 2019 Nov 2;27:104738. doi: 10.1016/j.dib.2019.104738 (PMC6861602; doi:10.1016/j.dib.2019.104738)
Supplement: Multimedia component 3 [file mmc3.zip › CCC/B3LYP/XYZ/BrClCCCII.xyz]

BrClII.out
                       Coordinates (Angstroms)
     ATOM                X               Y               Z
      1  C        -0.2399612644   -0.6620762933   -1.6871072865
      2  C        -0.6720508094   -1.2002433533   -0.3521260411
      3  C         0.2436573253    0.0156426580   -0.4231127282
      4  Br       -2.5270385367   -1.0218775765    0.1814917506
      5  Cl       -0.0156910128   -2.7636412475    0.1691221636
      6  I        -0.5198422306    2.0128240538   -0.0103075169
      7  I         2.3475212456   -0.1762174236    0.1169631557
      8  H         0.4705452889   -1.2525327458   -2.2539885823
      9  H        -0.9798568989   -0.1396157086   -2.2824086138

Z-matrix Print:
$molecule
0 1
I 
C  1 2.177630
C  2 1.513563 1 117.189897
H  3 1.083879 2 117.448667 1 -3.441650 0
H  3 1.083888 2 118.114811 1 141.415047 0
C  3 1.502831 2 60.684020 1 -111.397326 0
Cl 6 1.773900 3 118.050372 2 -109.847000 0
Br 6 1.938438 3 119.125550 2 111.002082 0
I  2 2.180536 1 111.840673 3 141.451526 0
$end
