# Supplementary material for: Geometric and energetic data from ab initio calculations of haloethene, haloimine, halomethylenephosphine, haloiminophosphine, halodiazene, halodiphosphene and halocyclopropane
Source: Data Brief. 2019 Nov 2;27:104738. doi: 10.1016/j.dib.2019.104738 (PMC6861602; doi:10.1016/j.dib.2019.104738)
Supplement: Multimedia component 3 [file mmc3.zip › CCC/B3LYP/XYZ/BrFCCCBrBr.xyz]

BrFBrBr.out
                       Coordinates (Angstroms)
     ATOM                X               Y               Z
      1  C        -0.0496453319   -0.6204087105   -1.6190536350
      2  C        -0.6207414644   -0.9790748326   -0.2825106925
      3  C         0.5340123786   -0.0071837517   -0.3585004051
      4  Br       -2.4001357814   -0.4535464579    0.2388663200
      5  F        -0.3453114267   -2.2218726696    0.1890637144
      6  Br        0.2690006982    1.8793071134   -0.0391749649
      7  Br        2.2609740985   -0.6376850153    0.2453998356
      8  H         0.5361176917   -1.3857637046   -2.1156394315
      9  H        -0.6261772534    0.0289734471   -2.2657999126

Z-matrix Print:
$molecule
0 1
Br
C  1 1.931592
C  2 1.511226 1 120.994092
F  3 1.357494 2 116.821239 1 -145.730066 0
C  3 1.497043 2 60.628567 1 107.007963 0
H  5 1.082759 3 118.283668 2 -106.934150 0
H  5 1.084197 3 116.480627 2 107.674271 0
Br 3 1.927241 2 122.938242 1 -3.960633 0
Br 2 1.935103 1 112.896341 3 -146.308587 0
$end
