# Supplementary material for: Geometric and energetic data from ab initio calculations of haloethene, haloimine, halomethylenephosphine, haloiminophosphine, halodiazene, halodiphosphene and halocyclopropane
Source: Data Brief. 2019 Nov 2;27:104738. doi: 10.1016/j.dib.2019.104738 (PMC6861602; doi:10.1016/j.dib.2019.104738)
Supplement: Multimedia component 3 [file mmc3.zip › CCC/B3LYP/XYZ/BrFCCCBrI.xyz]

BrFBrI.out
                       Coordinates (Angstroms)
     ATOM                X               Y               Z
      1  C        -0.3878764524   -0.5401458965   -1.6635093793
      2  C        -0.8682474136   -0.9803519325   -0.3162844396
      3  C         0.1740585303    0.1064243781   -0.4073235759
      4  Br       -2.6722522965   -0.6564779440    0.2763808685
      5  F        -0.4492036211   -2.1984626822    0.1157258314
      6  Br       -0.2993617512    1.9480005553   -0.0515936685
      7  I         2.2123617208   -0.3555268361    0.1922837698
      8  H         0.2455029745   -1.2334861559   -2.2052728139
      9  H        -1.0479976855    0.0655298415   -2.2723779008

Z-matrix Print:
$molecule
0 1
I 
C  1 2.174306
C  2 1.508566 1 118.555444
F  3 1.358685 2 116.869655 1 -1.276322 0
C  3 1.496513 2 60.789471 1 -108.488508 0
H  5 1.083201 3 118.351927 2 -106.337914 0
H  5 1.084158 3 116.696884 2 108.401766 0
Br 3 1.926287 2 122.991033 1 140.507337 0
Br 2 1.934444 1 112.393872 3 147.870365 0
$end
