# Supplementary material for: Geometric and energetic data from ab initio calculations of haloethene, haloimine, halomethylenephosphine, haloiminophosphine, halodiazene, halodiphosphene and halocyclopropane
Source: Data Brief. 2019 Nov 2;27:104738. doi: 10.1016/j.dib.2019.104738 (PMC6861602; doi:10.1016/j.dib.2019.104738)
Supplement: Multimedia component 3 [file mmc3.zip › CCC/B3LYP/XYZ/BrFCCCClBr.xyz]

BrFClBr.out
                       Coordinates (Angstroms)
     ATOM                X               Y               Z
      1  C        -0.0169005692   -0.2800189272   -1.6209546535
      2  C        -0.5805334384   -0.6779924939   -0.2911493211
      3  C         0.5529513045    0.3192435667   -0.3485418838
      4  Br       -2.3631780940   -0.1821436660    0.2456346330
      5  F        -0.2822796039   -1.9243385947    0.1545225360
      6  Cl        0.2590012239    2.0295823486   -0.0159271713
      7  Br        2.2960092305   -0.2742085650    0.2487279861
      8  H         0.5831367758   -1.0228723957   -2.1337749870
      9  H        -0.6048360049    0.3751181092   -2.2517304670

Z-matrix Print:
$molecule
0 1
Br
C  1 1.935760
C  2 1.510815 1 117.482781
F  3 1.356819 2 116.993015 1 -1.122806 0
C  3 1.498148 2 60.572671 1 -108.351795 0
H  5 1.082936 3 118.259758 2 -106.547605 0
H  5 1.083910 3 116.498198 2 107.800126 0
Cl 2 1.767003 1 112.858540 3 147.078666 0
Br 3 1.926610 2 122.336412 1 140.604903 0
$end
