# Supplementary material for: Geometric and energetic data from ab initio calculations of haloethene, haloimine, halomethylenephosphine, haloiminophosphine, halodiazene, halodiphosphene and halocyclopropane
Source: Data Brief. 2019 Nov 2;27:104738. doi: 10.1016/j.dib.2019.104738 (PMC6861602; doi:10.1016/j.dib.2019.104738)
Supplement: Multimedia component 3 [file mmc3.zip › CCC/B3LYP/XYZ/BrFCCCClI.xyz]

BrFClI.out
                       Coordinates (Angstroms)
     ATOM                X               Y               Z
      1  C         0.4521382522   -0.2100049015    1.6618116813
      2  C         0.9523561159   -0.6573891606    0.3235794498
      3  C        -0.1336564848    0.3874941905    0.3926689340
      4  Br        2.7378652018   -0.2485217085   -0.2713767113
      5  F         0.5907270935   -1.8998671362   -0.0876344712
      6  Cl        0.2350433225    2.0766942108    0.0191300443
      7  I        -2.1542149505   -0.1779201386   -0.1725264477
      8  H        -0.1579539638   -0.9150665738    2.2145724341
      9  H         1.0873046657    0.4332443011    2.2585495090

Z-matrix Print:
$molecule
0 1
I 
C  1 2.172969
C  2 1.508634 1 118.505593
F  3 1.357801 2 117.124246 1 -0.244441 0
C  3 1.497076 2 60.761795 1 -107.663902 0
H  5 1.083191 3 118.293642 2 -106.413146 0
H  5 1.083914 3 116.714126 2 108.053555 0
Cl 2 1.768861 1 112.791417 3 147.935114 0
Br 3 1.925925 2 122.309375 1 141.576687 0
$end
