# Supplementary material for: Geometric and energetic data from ab initio calculations of haloethene, haloimine, halomethylenephosphine, haloiminophosphine, halodiazene, halodiphosphene and halocyclopropane
Source: Data Brief. 2019 Nov 2;27:104738. doi: 10.1016/j.dib.2019.104738 (PMC6861602; doi:10.1016/j.dib.2019.104738)
Supplement: Multimedia component 3 [file mmc3.zip › CCC/B3LYP/XYZ/BrFCCCFCl.xyz]

BrFFCl.out
                       Coordinates (Angstroms)
     ATOM                X               Y               Z
      1  C         0.5955649140   -0.0874994857   -1.5321299285
      2  C        -0.0683491038   -0.5215033137   -0.2480921666
      3  C         1.0872048497    0.4342743173   -0.2063132532
      4  Br       -1.8410534556    0.0673065704    0.2153468898
      5  F         0.1527609181   -1.7970535552    0.1568765977
      6  F         0.8328441386    1.7336957966    0.0827895883
      7  Cl        2.6335168023   -0.0814964058    0.4571807130
      8  H         1.1996865104   -0.8328592669   -2.0362706928
      9  H         0.0692572444    0.6172462730   -2.1645224874

Z-matrix Print:
$molecule
0 1
Br
C  1 1.924566
F  2 1.356436 1 111.466301
C  2 1.500187 1 120.521952 3 -144.307958 0
F  4 1.355277 2 118.178681 1 -4.091334 0
C  4 1.507232 2 60.244234 1 -111.109307 0
H  6 1.083322 4 116.535805 2 108.442848 0
H  6 1.083827 4 117.737276 2 -105.801575 0
Cl 4 1.759922 2 120.037568 1 137.972204 0
$end
