# Supplementary material for: Geometric and energetic data from ab initio calculations of haloethene, haloimine, halomethylenephosphine, haloiminophosphine, halodiazene, halodiphosphene and halocyclopropane
Source: Data Brief. 2019 Nov 2;27:104738. doi: 10.1016/j.dib.2019.104738 (PMC6861602; doi:10.1016/j.dib.2019.104738)
Supplement: Multimedia component 3 [file mmc3.zip › CCC/B3LYP/XYZ/BrFCCCIBr.xyz]

BrFIBr.out
                       Coordinates (Angstroms)
     ATOM                X               Y               Z
      1  C        -0.0923102136   -0.9318074892   -1.6197566966
      2  C        -0.6693072479   -1.2510395742   -0.2773682804
      3  C         0.5068154215   -0.3068723510   -0.3691273571
      4  Br       -2.4431589077   -0.6831162471    0.2229413838
      5  F        -0.4263187061   -2.4893601561    0.2232879299
      6  I         0.3093688488    1.8174353557   -0.0190893688
      7  Br        2.2159528793   -1.0013594573    0.2296731582
      8  H         0.4825477446   -1.7180938111   -2.0967757613
      9  H        -0.6587325205   -0.2936264077   -2.2864372512

Z-matrix Print:
$molecule
0 1
I 
C  1 2.161989
C  2 1.511005 1 122.211897
F  3 1.357622 2 116.938354 1 -144.149326 0
C  3 1.495607 2 60.779533 1 108.233764 0
H  5 1.082854 3 118.462892 2 -107.769698 0
H  5 1.084553 3 116.392156 2 107.165901 0
Br 3 1.928574 2 123.207404 1 -2.412443 0
Br 2 1.939594 1 112.476746 3 -145.874902 0
$end
