# Supplementary material for: Geometric and energetic data from ab initio calculations of haloethene, haloimine, halomethylenephosphine, haloiminophosphine, halodiazene, halodiphosphene and halocyclopropane
Source: Data Brief. 2019 Nov 2;27:104738. doi: 10.1016/j.dib.2019.104738 (PMC6861602; doi:10.1016/j.dib.2019.104738)
Supplement: Multimedia component 3 [file mmc3.zip › CCC/B3LYP/XYZ/BrFCCCII.xyz]

BrFII.out
                       Coordinates (Angstroms)
     ATOM                X               Y               Z
      1  C        -0.2578008360   -0.8526315758   -1.6629441731
      2  C        -0.6952757306   -1.3136136688   -0.3100309049
      3  C         0.2401333362   -0.1334429822   -0.4147902336
      4  Br       -2.5266372338   -1.1742928210    0.2746959858
      5  F        -0.1624982325   -2.4798177732    0.1427016227
      6  I        -0.4532489230    1.8943868275   -0.0663345142
      7  I         2.3035599505   -0.4482039652    0.1993377312
      8  H         0.4398541484   -1.4898799507   -2.1949482808
      9  H        -0.9748316174   -0.3291991390   -2.2839966972

Z-matrix Print:
$molecule
0 1
I 
C  1 2.171243
C  2 1.509559 1 121.408493
F  3 1.359724 2 116.797466 1 -146.842920 0
C  3 1.494745 2 60.969259 1 105.832048 0
H  5 1.083430 3 118.303099 2 -106.815088 0
H  5 1.084360 3 116.815873 2 108.348124 0
Br 3 1.927486 2 123.593574 1 -5.239791 0
I  2 2.175766 1 113.120873 3 -147.177364 0
$end
