# Supplementary material for: Geometric and energetic data from ab initio calculations of haloethene, haloimine, halomethylenephosphine, haloiminophosphine, halodiazene, halodiphosphene and halocyclopropane
Source: Data Brief. 2019 Nov 2;27:104738. doi: 10.1016/j.dib.2019.104738 (PMC6861602; doi:10.1016/j.dib.2019.104738)
Supplement: Multimedia component 3 [file mmc3.zip › CCC/B3LYP/XYZ/BrHCCCBrBr.xyz]

BrHBrBr.out
                       Coordinates (Angstroms)
     ATOM                X               Y               Z
      1  C        -0.0458684700   -0.8260007211   -1.5778291814
      2  C        -0.6066395083   -1.1561369360   -0.2150461000
      3  C         0.5044341177   -0.1544145085   -0.3514941789
      4  Br       -2.4114626681   -0.6816933920    0.2719297842
      5  H        -0.3440201960   -2.1027711022    0.2351107328
      6  Br        0.2015216876    1.7355739634   -0.1018203100
      7  Br        2.2479583882   -0.7346142914    0.2890044084
      8  H         0.5569423445   -1.5758009747   -2.0764150964
      9  H        -0.6494113398   -0.2066230025   -2.2301162245

Z-matrix Print:
$molecule
0 1
Br
C  1 1.930324
C  2 1.502182 1 121.674680
H  3 1.080614 2 116.247660 1 -143.018538 0
C  2 1.502584 1 119.058810 3 71.198509 0
H  5 1.083223 2 116.101123 1 -3.984347 0
H  5 1.083591 2 118.754865 1 140.422066 0
Br 3 1.928634 2 123.439033 1 -2.042326 0
Br 2 1.945957 1 112.951570 3 -144.593316 0
$end
