# Supplementary material for: Geometric and energetic data from ab initio calculations of haloethene, haloimine, halomethylenephosphine, haloiminophosphine, halodiazene, halodiphosphene and halocyclopropane
Source: Data Brief. 2019 Nov 2;27:104738. doi: 10.1016/j.dib.2019.104738 (PMC6861602; doi:10.1016/j.dib.2019.104738)
Supplement: Multimedia component 3 [file mmc3.zip › CCC/B3LYP/XYZ/BrHCCCBrI.xyz]

BrHBrI.out
                       Coordinates (Angstroms)
     ATOM                X               Y               Z
      1  C        -0.3913344577   -0.7137190872   -1.6404835585
      2  C        -0.8590120613   -1.1412189484   -0.2705013543
      3  C         0.1403065485   -0.0281107370   -0.4117814819
      4  Br       -2.6804984086   -0.8550936694    0.2993704360
      5  H        -0.4992584848   -2.0765375101    0.1337476999
      6  Br       -0.3647603845    1.8111405139   -0.0971710479
      7  I         2.1903060650   -0.4508750990    0.2136294571
      8  H         0.2538709453   -1.3851340941   -2.1945517246
      9  H        -1.0770955341   -0.1318097278   -2.2450265782

Z-matrix Print:
$molecule
0 1
I 
C  1 2.184575
C  2 1.502534 1 116.989909
H  3 1.080584 2 117.063772 1 0.179636 0
C  2 1.504131 1 118.511257 3 -69.101135 0
H  5 1.083550 2 119.320121 1 -0.990114 0
H  5 1.083678 2 115.760802 1 -145.218233 0
Br 3 1.929879 2 123.070091 1 141.230378 0
Br 2 1.933111 1 112.501679 3 146.876727 0
$end
