# Supplementary material for: Geometric and energetic data from ab initio calculations of haloethene, haloimine, halomethylenephosphine, haloiminophosphine, halodiazene, halodiphosphene and halocyclopropane
Source: Data Brief. 2019 Nov 2;27:104738. doi: 10.1016/j.dib.2019.104738 (PMC6861602; doi:10.1016/j.dib.2019.104738)
Supplement: Multimedia component 3 [file mmc3.zip › CCC/B3LYP/XYZ/BrHCCCClBr.xyz]

BrHClBr.out
                       Coordinates (Angstroms)
     ATOM                X               Y               Z
      1  C        -0.0261387711   -0.5397186079   -1.5751767364
      2  C        -0.5849389845   -0.8565097863   -0.2070365813
      3  C         0.5177105633    0.1517218771   -0.3581251619
      4  Br       -2.3862349534   -0.3700274857    0.2792361119
      5  H        -0.3187982622   -1.7969345824    0.2534729621
      6  Cl        0.2134811502    1.8792191019   -0.1479979288
      7  Br        2.2694359336   -0.3923334222    0.2924918571
      8  H         0.5806555717   -1.2920866711   -2.0643169438
      9  H        -0.6320563102    0.0712647238   -2.2333486206

Z-matrix Print:
$molecule
0 1
Br
C  1 1.946238
C  2 1.501691 1 117.916266
H  3 1.083289 2 118.873237 1 -1.734520 0
H  3 1.083341 2 115.801785 1 -146.109384 0
C  2 1.501731 1 116.075633 3 68.746089 0
H  6 1.080416 2 116.513048 1 0.300739 0
Cl 2 1.766623 1 112.866644 3 -144.909137 0
Br 6 1.928158 2 122.814723 1 141.265948 0
$end
