# Supplementary material for: Geometric and energetic data from ab initio calculations of haloethene, haloimine, halomethylenephosphine, haloiminophosphine, halodiazene, halodiphosphene and halocyclopropane
Source: Data Brief. 2019 Nov 2;27:104738. doi: 10.1016/j.dib.2019.104738 (PMC6861602; doi:10.1016/j.dib.2019.104738)
Supplement: Multimedia component 4 [file mmc4.zip]

Archive with 1,170 entries (1,160 files):
- CN/
- CN/B3LYP/
- CN/B3LYP/0_CONV.txt
- CN/B3LYP/0_file_list.txt
- CN/B3LYP/0_IMAG.txt
- CN/B3LYP/1_final_energy.csv
- CN/B3LYP/3_zero_point.csv
- CN/B3LYP/4_enthalpy.csv
- CN/B3LYP/5_entropy.csv
- CN/B3LYP/BrBrCNBrE.out
- CN/B3LYP/BrBrCNClE.out
- CN/B3LYP/BrBrCNFE.out
- CN/B3LYP/BrBrCNHE.out
- CN/B3LYP/BrBrCNIE.out
- CN/B3LYP/BrClCNBrE.out
- CN/B3LYP/BrClCNClE.out
- CN/B3LYP/BrClCNFE.out
- CN/B3LYP/BrClCNHE.out
- CN/B3LYP/BrClCNIE.out
- CN/B3LYP/BrFCNBrE.out
- CN/B3LYP/BrFCNClE.out
- CN/B3LYP/BrFCNFE.out
- CN/B3LYP/BrFCNHE.out
- CN/B3LYP/BrFCNIE.out
- CN/B3LYP/BrHCNBrE.out
- CN/B3LYP/BrHCNClE.out
- CN/B3LYP/BrHCNFE.out
- CN/B3LYP/BrHCNHE.out
- CN/B3LYP/BrHCNIE.out
- CN/B3LYP/BrICNBrE.out
- CN/B3LYP/BrICNClE.out
- CN/B3LYP/BrICNFE.out
- CN/B3LYP/BrICNHE.out
- CN/B3LYP/BrICNIE.out
- CN/B3LYP/ClBrCNBrE.out
- CN/B3LYP/ClBrCNClE.out
- CN/B3LYP/ClBrCNFE.out
- CN/B3LYP/ClBrCNHE.out
- CN/B3LYP/ClBrCNIE.out
- CN/B3LYP/ClClCNBrE.out
- CN/B3LYP/ClClCNClE.out
- CN/B3LYP/ClClCNFE.out
- CN/B3LYP/ClClCNHE.out
- CN/B3LYP/ClClCNIE.out
- CN/B3LYP/ClFCNBrE.out
- CN/B3LYP/ClFCNClE.out
- CN/B3LYP/ClFCNFE.out
- CN/B3LYP/ClFCNHE.out
- CN/B3LYP/ClFCNIE.out
- CN/B3LYP/ClHCNBrE.out
- CN/B3LYP/ClHCNClE.out
- CN/B3LYP/ClHCNFE.out
- CN/B3LYP/ClHCNHE.out
- CN/B3LYP/ClHCNIE.out
- CN/B3LYP/ClICNBrE.out
- CN/B3LYP/ClICNClE.out
- CN/B3LYP/ClICNFE.out
- CN/B3LYP/ClICNHE.out
- CN/B3LYP/ClICNIE.out
- CN/B3LYP/FBrCNBrE.out
- CN/B3LYP/FBrCNClE.out
- CN/B3LYP/FBrCNFE.out
- CN/B3LYP/FBrCNHE.out
- CN/B3LYP/FBrCNIE.out
- CN/B3LYP/FClCNBrE.out
- CN/B3LYP/FClCNClE.out
- CN/B3LYP/FClCNFE.out
- CN/B3LYP/FClCNHE.out
- CN/B3LYP/FClCNIE.out
- CN/B3LYP/FFCNBrE.out
- CN/B3LYP/FFCNClE.out
- CN/B3LYP/FFCNFE.out
- CN/B3LYP/FFCNHE.out
- CN/B3LYP/FFCNIE.out
- CN/B3LYP/FHCNBrE.out
- CN/B3LYP/FHCNClE.out
- CN/B3LYP/FHCNFE.out
- CN/B3LYP/FHCNHE.out
- CN/B3LYP/FHCNIE.out
- CN/B3LYP/FICNBrE.out
- CN/B3LYP/FICNClE.out
- CN/B3LYP/FICNFE.out
- CN/B3LYP/FICNHE.out
- CN/B3LYP/FICNIE.out
- CN/B3LYP/HBrCNBrE.out
- CN/B3LYP/HBrCNClE.out
- CN/B3LYP/HBrCNFE.out
- CN/B3LYP/HBrCNHE.out
- CN/B3LYP/HBrCNIE.out
- CN/B3LYP/HClCNBrE.out
- CN/B3LYP/HClCNClE.out
- CN/B3LYP/HClCNFE.out
- CN/B3LYP/HClCNHE.out
- CN/B3LYP/HClCNIE.out
- CN/B3LYP/HFCNBrE.out
- CN/B3LYP/HFCNClE.out
- CN/B3LYP/HFCNFE.out
- CN/B3LYP/HFCNHE.out
- CN/B3LYP/HFCNIE.out
- CN/B3LYP/HHCNBrE.out
- CN/B3LYP/HHCNClE.out
- CN/B3LYP/HHCNFE.out
- CN/B3LYP/HHCNHE.out
- CN/B3LYP/HHCNIE.out
- CN/B3LYP/HICNBrE.out
- CN/B3LYP/HICNClE.out
- CN/B3LYP/HICNFE.out
- CN/B3LYP/HICNHE.out
- CN/B3LYP/HICNIE.out
- CN/B3LYP/IBrCNBrE.out
- CN/B3LYP/IBrCNClE.out
- CN/B3LYP/IBrCNFE.out
- CN/B3LYP/IBrCNHE.out
- CN/B3LYP/IBrCNIE.out
- CN/B3LYP/IClCNBrE.out
- CN/B3LYP/IClCNClE.out
- CN/B3LYP/IClCNFE.out
- CN/B3LYP/IClCNHE.out
- CN/B3LYP/IClCNIE.out
- CN/B3LYP/IFCNBrE.out
- CN/B3LYP/IFCNClE.out
- CN/B3LYP/IFCNFE.out
- CN/B3LYP/IFCNHE.out
- CN/B3LYP/IFCNIE.out
- CN/B3LYP/IHCNBrE.out
- CN/B3LYP/IHCNClE.out
- CN/B3LYP/IHCNFE.out
- CN/B3LYP/IHCNHE.out
- CN/B3LYP/IHCNIE.out
- CN/B3LYP/IICNBrE.out
- CN/B3LYP/IICNClE.out
- CN/B3LYP/IICNFE.out
- CN/B3LYP/IICNHE.out
- CN/B3LYP/IICNIE.out
- CN/B3LYP/XYZ/
- CN/B3LYP/XYZ/0_file_list.txt
- CN/B3LYP/XYZ/BrBrCNBrE.xyz
- CN/B3LYP/XYZ/BrBrCNClE.xyz
- CN/B3LYP/XYZ/BrBrCNFE.xyz
- CN/B3LYP/XYZ/BrBrCNHE.xyz
- CN/B3LYP/XYZ/BrBrCNIE.xyz
- CN/B3LYP/XYZ/BrClCNBrE.xyz
- CN/B3LYP/XYZ/BrClCNClE.xyz
- CN/B3LYP/XYZ/BrClCNFE.xyz
- CN/B3LYP/XYZ/BrClCNHE.xyz
- CN/B3LYP/XYZ/BrClCNIE.xyz
- CN/B3LYP/XYZ/BrFCNBrE.xyz
- CN/B3LYP/XYZ/BrFCNClE.xyz
- CN/B3LYP/XYZ/BrFCNFE.xyz
- CN/B3LYP/XYZ/BrFCNHE.xyz
- CN/B3LYP/XYZ/BrFCNIE.xyz
- CN/B3LYP/XYZ/BrHCNBrE.xyz
- CN/B3LYP/XYZ/BrHCNClE.xyz
- CN/B3LYP/XYZ/BrHCNFE.xyz
- CN/B3LYP/XYZ/BrHCNHE.xyz
- CN/B3LYP/XYZ/BrHCNIE.xyz
- CN/B3LYP/XYZ/BrICNBrE.xyz
- CN/B3LYP/XYZ/BrICNClE.xyz
- CN/B3LYP/XYZ/BrICNFE.xyz
- CN/B3LYP/XYZ/BrICNHE.xyz
- CN/B3LYP/XYZ/BrICNIE.xyz
- CN/B3LYP/XYZ/ClBrCNBrE.xyz
- CN/B3LYP/XYZ/ClBrCNClE.xyz
- CN/B3LYP/XYZ/ClBrCNFE.xyz
- CN/B3LYP/XYZ/ClBrCNHE.xyz
- CN/B3LYP/XYZ/ClBrCNIE.xyz
- CN/B3LYP/XYZ/ClClCNBrE.xyz
- CN/B3LYP/XYZ/ClClCNClE.xyz
- CN/B3LYP/XYZ/ClClCNFE.xyz
- CN/B3LYP/XYZ/ClClCNHE.xyz
- CN/B3LYP/XYZ/ClClCNIE.xyz
- CN/B3LYP/XYZ/ClFCNBrE.xyz
- CN/B3LYP/XYZ/ClFCNClE.xyz
- CN/B3LYP/XYZ/ClFCNFE.xyz
- CN/B3LYP/XYZ/ClFCNHE.xyz
- CN/B3LYP/XYZ/ClFCNIE.xyz
- CN/B3LYP/XYZ/ClHCNBrE.xyz
- CN/B3LYP/XYZ/ClHCNClE.xyz
- CN/B3LYP/XYZ/ClHCNFE.xyz
- CN/B3LYP/XYZ/ClHCNHE.xyz
- CN/B3LYP/XYZ/ClHCNIE.xyz
- CN/B3LYP/XYZ/ClICNBrE.xyz
- CN/B3LYP/XYZ/ClICNClE.xyz
- CN/B3LYP/XYZ/ClICNFE.xyz
- CN/B3LYP/XYZ/ClICNHE.xyz
- CN/B3LYP/XYZ/ClICNIE.xyz
- CN/B3LYP/XYZ/FBrCNBrE.xyz
- CN/B3LYP/XYZ/FBrCNClE.xyz
- CN/B3LYP/XYZ/FBrCNFE.xyz
- CN/B3LYP/XYZ/FBrCNHE.xyz
- CN/B3LYP/XYZ/FBrCNIE.xyz
- CN/B3LYP/XYZ/FClCNBrE.xyz
- CN/B3LYP/XYZ/FClCNClE.xyz
- CN/B3LYP/XYZ/FClCNFE.xyz
- CN/B3LYP/XYZ/FClCNHE.xyz
- CN/B3LYP/XYZ/FClCNIE.xyz
- CN/B3LYP/XYZ/FFCNBrE.xyz
- CN/B3LYP/XYZ/FFCNClE.xyz
- CN/B3LYP/XYZ/FFCNFE.xyz
- CN/B3LYP/XYZ/FFCNHE.xyz
- CN/B3LYP/XYZ/FFCNIE.xyz
- CN/B3LYP/XYZ/FHCNBrE.xyz
- CN/B3LYP/XYZ/FHCNClE.xyz
- CN/B3LYP/XYZ/FHCNFE.xyz
- CN/B3LYP/XYZ/FHCNHE.xyz
- CN/B3LYP/XYZ/FHCNIE.xyz
- CN/B3LYP/XYZ/FICNBrE.xyz
- CN/B3LYP/XYZ/FICNClE.xyz
- CN/B3LYP/XYZ/FICNFE.xyz
- CN/B3LYP/XYZ/FICNHE.xyz
- CN/B3LYP/XYZ/FICNIE.xyz
- CN/B3LYP/XYZ/HBrCNBrE.xyz
- CN/B3LYP/XYZ/HBrCNClE.xyz
- CN/B3LYP/XYZ/HBrCNFE.xyz
- CN/B3LYP/XYZ/HBrCNHE.xyz
- CN/B3LYP/XYZ/HBrCNIE.xyz
- CN/B3LYP/XYZ/HClCNBrE.xyz
- CN/B3LYP/XYZ/HClCNClE.xyz
- CN/B3LYP/XYZ/HClCNFE.xyz
- CN/B3LYP/XYZ/HClCNHE.xyz
- CN/B3LYP/XYZ/HClCNIE.xyz
- CN/B3LYP/XYZ/HFCNBrE.xyz
- CN/B3LYP/XYZ/HFCNClE.xyz
- CN/B3LYP/XYZ/HFCNFE.xyz
- CN/B3LYP/XYZ/HFCNHE.xyz
- CN/B3LYP/XYZ/HFCNIE.xyz
- CN/B3LYP/XYZ/HHCNBrE.xyz
- CN/B3LYP/XYZ/HHCNClE.xyz
- CN/B3LYP/XYZ/HHCNFE.xyz
- CN/B3LYP/XYZ/HHCNHE.xyz
- CN/B3LYP/XYZ/HHCNIE.xyz
- CN/B3LYP/XYZ/HICNBrE.xyz
- CN/B3LYP/XYZ/HICNClE.xyz
- CN/B3LYP/XYZ/HICNFE.xyz
- CN/B3LYP/XYZ/HICNHE.xyz
- CN/B3LYP/XYZ/HICNIE.xyz
- CN/B3LYP/XYZ/IBrCNBrE.xyz
- CN/B3LYP/XYZ/IBrCNClE.xyz
- CN/B3LYP/XYZ/IBrCNFE.xyz
- CN/B3LYP/XYZ/IBrCNHE.xyz
- CN/B3LYP/XYZ/IBrCNIE.xyz
- CN/B3LYP/XYZ/IClCNBrE.xyz
- CN/B3LYP/XYZ/IClCNClE.xyz
- CN/B3LYP/XYZ/IClCNFE.xyz
- CN/B3LYP/XYZ/IClCNHE.xyz
- CN/B3LYP/XYZ/IClCNIE.xyz
- CN/B3LYP/XYZ/IFCNBrE.xyz
- CN/B3LYP/XYZ/IFCNClE.xyz
- CN/B3LYP/XYZ/IFCNFE.xyz
- CN/B3LYP/XYZ/IFCNHE.xyz
- CN/B3LYP/XYZ/IFCNIE.xyz
- CN/B3LYP/XYZ/IHCNBrE.xyz
- CN/B3LYP/XYZ/IHCNClE.xyz
- CN/B3LYP/XYZ/IHCNFE.xyz
- CN/B3LYP/XYZ/IHCNHE.xyz
- CN/B3LYP/XYZ/IHCNIE.xyz
- CN/B3LYP/XYZ/IICNBrE.xyz
- CN/B3LYP/XYZ/IICNClE.xyz
- CN/B3LYP/XYZ/IICNFE.xyz
- CN/B3LYP/XYZ/IICNHE.xyz
- CN/B3LYP/XYZ/IICNIE.xyz
- CN/CCSD/
- CN/CCSD/0_CONV.txt
- CN/CCSD/0_file_list.txt
- CN/CCSD/1_final_energy.csv
- CN/CCSD/3_zero_point.csv
- CN/CCSD/4_enthalpy.csv
- CN/CCSD/5_entropy.csv
- CN/CCSD/BrBrCNBrE.out
- CN/CCSD/BrBrCNClE.out
- CN/CCSD/BrBrCNFE.out
- CN/CCSD/BrBrCNHE.out
- CN/CCSD/BrBrCNIE.out
- CN/CCSD/BrClCNBrE.out
- CN/CCSD/BrClCNClE.out
- CN/CCSD/BrClCNFE.out
- CN/CCSD/BrClCNHE.out
- CN/CCSD/BrClCNIE.out
- CN/CCSD/BrFCNBrE.out
- CN/CCSD/BrFCNClE.out
- CN/CCSD/BrFCNFE.out
- CN/CCSD/BrFCNHE.out
- CN/CCSD/BrFCNIE.out
- CN/CCSD/BrHCNBrE.out
- CN/CCSD/BrHCNClE.out
- CN/CCSD/BrHCNFE.out
- CN/CCSD/BrHCNHE.out
- CN/CCSD/BrHCNIE.out
- CN/CCSD/BrICNBrE.out
- CN/CCSD/BrICNClE.out
- CN/CCSD/BrICNFE.out
- CN/CCSD/BrICNHE.out
- CN/CCSD/BrICNIE.out
- CN/CCSD/ClBrCNBrE.out
- CN/CCSD/ClBrCNClE.out
- CN/CCSD/ClBrCNFE.out
- CN/CCSD/ClBrCNHE.out
- CN/CCSD/ClBrCNIE.out
- CN/CCSD/ClClCNBrE.out
- CN/CCSD/ClClCNClE.out
[truncated: 870 more entries]
