# Supplementary material for: Geometric and energetic data from ab initio calculations of haloethene, haloimine, halomethylenephosphine, haloiminophosphine, halodiazene, halodiphosphene and halocyclopropane
Source: Data Brief. 2019 Nov 2;27:104738. doi: 10.1016/j.dib.2019.104738 (PMC6861602; doi:10.1016/j.dib.2019.104738)
Supplement: Multimedia component 4 [file mmc4.zip › CN/B3LYP/0_CONV.txt]

BrBrCNBrE.out: **  OPTIMIZATION CONVERGED  **
BrBrCNClE.out: **  OPTIMIZATION CONVERGED  **
BrBrCNFE.out: **  OPTIMIZATION CONVERGED  **
BrBrCNHE.out: **  OPTIMIZATION CONVERGED  **
BrBrCNIE.out: **  OPTIMIZATION CONVERGED  **
BrClCNBrE.out: **  OPTIMIZATION CONVERGED  **
BrClCNClE.out: **  OPTIMIZATION CONVERGED  **
BrClCNFE.out: **  OPTIMIZATION CONVERGED  **
BrClCNHE.out: **  OPTIMIZATION CONVERGED  **
BrClCNIE.out: **  OPTIMIZATION CONVERGED  **
BrFCNBrE.out: **  OPTIMIZATION CONVERGED  **
BrFCNClE.out: **  OPTIMIZATION CONVERGED  **
BrFCNFE.out: **  OPTIMIZATION CONVERGED  **
BrFCNHE.out: **  OPTIMIZATION CONVERGED  **
BrFCNIE.out: **  OPTIMIZATION CONVERGED  **
BrHCNBrE.out: **  OPTIMIZATION CONVERGED  **
BrHCNClE.out: **  OPTIMIZATION CONVERGED  **
BrHCNFE.out: **  OPTIMIZATION CONVERGED  **
BrHCNHE.out: **  OPTIMIZATION CONVERGED  **
BrHCNIE.out: **  OPTIMIZATION CONVERGED  **
BrICNBrE.out: **  OPTIMIZATION CONVERGED  **
BrICNClE.out: **  OPTIMIZATION CONVERGED  **
BrICNFE.out: **  OPTIMIZATION CONVERGED  **
BrICNHE.out: **  OPTIMIZATION CONVERGED  **
BrICNIE.out: **  OPTIMIZATION CONVERGED  **
ClBrCNBrE.out: **  OPTIMIZATION CONVERGED  **
ClBrCNClE.out: **  OPTIMIZATION CONVERGED  **
ClBrCNFE.out: **  OPTIMIZATION CONVERGED  **
ClBrCNHE.out: **  OPTIMIZATION CONVERGED  **
ClBrCNIE.out: **  OPTIMIZATION CONVERGED  **
ClClCNBrE.out: **  OPTIMIZATION CONVERGED  **
ClClCNClE.out: **  OPTIMIZATION CONVERGED  **
ClClCNFE.out: **  OPTIMIZATION CONVERGED  **
ClClCNHE.out: **  OPTIMIZATION CONVERGED  **
ClClCNIE.out: **  OPTIMIZATION CONVERGED  **
ClFCNBrE.out: **  OPTIMIZATION CONVERGED  **
ClFCNClE.out: **  OPTIMIZATION CONVERGED  **
ClFCNFE.out: **  OPTIMIZATION CONVERGED  **
ClFCNHE.out: **  OPTIMIZATION CONVERGED  **
ClFCNIE.out: **  OPTIMIZATION CONVERGED  **
ClHCNBrE.out: **  OPTIMIZATION CONVERGED  **
ClHCNClE.out: **  OPTIMIZATION CONVERGED  **
ClHCNFE.out: **  OPTIMIZATION CONVERGED  **
ClHCNHE.out: **  OPTIMIZATION CONVERGED  **
ClHCNIE.out: **  OPTIMIZATION CONVERGED  **
ClICNBrE.out: **  OPTIMIZATION CONVERGED  **
ClICNClE.out: **  OPTIMIZATION CONVERGED  **
ClICNFE.out: **  OPTIMIZATION CONVERGED  **
ClICNHE.out: **  OPTIMIZATION CONVERGED  **
ClICNIE.out: **  OPTIMIZATION CONVERGED  **
FBrCNBrE.out: **  OPTIMIZATION CONVERGED  **
FBrCNClE.out: **  OPTIMIZATION CONVERGED  **
FBrCNFE.out: **  OPTIMIZATION CONVERGED  **
FBrCNHE.out: **  OPTIMIZATION CONVERGED  **
FBrCNIE.out: **  OPTIMIZATION CONVERGED  **
FClCNBrE.out: **  OPTIMIZATION CONVERGED  **
FClCNClE.out: **  OPTIMIZATION CONVERGED  **
FClCNFE.out: **  OPTIMIZATION CONVERGED  **
FClCNHE.out: **  OPTIMIZATION CONVERGED  **
FClCNIE.out: **  OPTIMIZATION CONVERGED  **
FFCNBrE.out: **  OPTIMIZATION CONVERGED  **
FFCNClE.out: **  OPTIMIZATION CONVERGED  **
FFCNFE.out: **  OPTIMIZATION CONVERGED  **
FFCNHE.out: **  OPTIMIZATION CONVERGED  **
FFCNIE.out: **  OPTIMIZATION CONVERGED  **
FHCNBrE.out: **  OPTIMIZATION CONVERGED  **
FHCNClE.out: **  OPTIMIZATION CONVERGED  **
FHCNFE.out: **  OPTIMIZATION CONVERGED  **
FHCNHE.out: **  OPTIMIZATION CONVERGED  **
FHCNIE.out: **  OPTIMIZATION CONVERGED  **
FICNBrE.out: **  OPTIMIZATION CONVERGED  **
FICNClE.out: **  OPTIMIZATION CONVERGED  **
FICNFE.out: **  OPTIMIZATION CONVERGED  **
FICNHE.out: **  OPTIMIZATION CONVERGED  **
FICNIE.out: **  OPTIMIZATION CONVERGED  **
HBrCNBrE.out: **  OPTIMIZATION CONVERGED  **
HBrCNClE.out: **  OPTIMIZATION CONVERGED  **
HBrCNFE.out: **  OPTIMIZATION CONVERGED  **
HBrCNHE.out: **  OPTIMIZATION CONVERGED  **
HBrCNIE.out: **  OPTIMIZATION CONVERGED  **
HClCNBrE.out: **  OPTIMIZATION CONVERGED  **
HClCNClE.out: **  OPTIMIZATION CONVERGED  **
HClCNFE.out: **  OPTIMIZATION CONVERGED  **
HClCNHE.out: **  OPTIMIZATION CONVERGED  **
HClCNIE.out: **  OPTIMIZATION CONVERGED  **
HFCNBrE.out: **  OPTIMIZATION CONVERGED  **
HFCNClE.out: **  OPTIMIZATION CONVERGED  **
HFCNFE.out: **  OPTIMIZATION CONVERGED  **
HFCNHE.out: **  OPTIMIZATION CONVERGED  **
HFCNIE.out: **  OPTIMIZATION CONVERGED  **
HHCNBrE.out: **  OPTIMIZATION CONVERGED  **
HHCNClE.out: **  OPTIMIZATION CONVERGED  **
HHCNFE.out: **  OPTIMIZATION CONVERGED  **
HHCNHE.out: **  OPTIMIZATION CONVERGED  **
HHCNIE.out: **  OPTIMIZATION CONVERGED  **
HICNBrE.out: **  OPTIMIZATION CONVERGED  **
HICNClE.out: **  OPTIMIZATION CONVERGED  **
HICNFE.out: **  OPTIMIZATION CONVERGED  **
HICNHE.out: **  OPTIMIZATION CONVERGED  **
HICNIE.out: **  OPTIMIZATION CONVERGED  **
IBrCNBrE.out: **  OPTIMIZATION CONVERGED  **
IBrCNClE.out: **  OPTIMIZATION CONVERGED  **
IBrCNFE.out: **  OPTIMIZATION CONVERGED  **
IBrCNHE.out: **  OPTIMIZATION CONVERGED  **
IBrCNIE.out: **  OPTIMIZATION CONVERGED  **
IClCNBrE.out: **  OPTIMIZATION CONVERGED  **
IClCNClE.out: **  OPTIMIZATION CONVERGED  **
IClCNFE.out: **  OPTIMIZATION CONVERGED  **
IClCNHE.out: **  OPTIMIZATION CONVERGED  **
IClCNIE.out: **  OPTIMIZATION CONVERGED  **
IFCNBrE.out: **  OPTIMIZATION CONVERGED  **
IFCNClE.out: **  OPTIMIZATION CONVERGED  **
IFCNFE.out: **  OPTIMIZATION CONVERGED  **
IFCNHE.out: **  OPTIMIZATION CONVERGED  **
IFCNIE.out: **  OPTIMIZATION CONVERGED  **
IHCNBrE.out: **  OPTIMIZATION CONVERGED  **
IHCNClE.out: **  OPTIMIZATION CONVERGED  **
IHCNFE.out: **  OPTIMIZATION CONVERGED  **
IHCNHE.out: **  OPTIMIZATION CONVERGED  **
IHCNIE.out: **  OPTIMIZATION CONVERGED  **
IICNBrE.out: **  OPTIMIZATION CONVERGED  **
IICNClE.out: **  OPTIMIZATION CONVERGED  **
IICNFE.out: **  OPTIMIZATION CONVERGED  **
IICNHE.out: **  OPTIMIZATION CONVERGED  **
IICNIE.out: **  OPTIMIZATION CONVERGED  **
