# Supplementary material for: Geometric and energetic data from ab initio calculations of haloethene, haloimine, halomethylenephosphine, haloiminophosphine, halodiazene, halodiphosphene and halocyclopropane
Source: Data Brief. 2019 Nov 2;27:104738. doi: 10.1016/j.dib.2019.104738 (PMC6861602; doi:10.1016/j.dib.2019.104738)
Supplement: Multimedia component 4 [file mmc4.zip › CN/B3LYP/0_file_list.txt]

BrBrCNBrE.out
BrBrCNClE.out
BrBrCNFE.out
BrBrCNHE.out
BrBrCNIE.out
BrClCNBrE.out
BrClCNClE.out
BrClCNFE.out
BrClCNHE.out
BrClCNIE.out
BrFCNBrE.out
BrFCNClE.out
BrFCNFE.out
BrFCNHE.out
BrFCNIE.out
BrHCNBrE.out
BrHCNClE.out
BrHCNFE.out
BrHCNHE.out
BrHCNIE.out
BrICNBrE.out
BrICNClE.out
BrICNFE.out
BrICNHE.out
BrICNIE.out
ClBrCNBrE.out
ClBrCNClE.out
ClBrCNFE.out
ClBrCNHE.out
ClBrCNIE.out
ClClCNBrE.out
ClClCNClE.out
ClClCNFE.out
ClClCNHE.out
ClClCNIE.out
ClFCNBrE.out
ClFCNClE.out
ClFCNFE.out
ClFCNHE.out
ClFCNIE.out
ClHCNBrE.out
ClHCNClE.out
ClHCNFE.out
ClHCNHE.out
ClHCNIE.out
ClICNBrE.out
ClICNClE.out
ClICNFE.out
ClICNHE.out
ClICNIE.out
FBrCNBrE.out
FBrCNClE.out
FBrCNFE.out
FBrCNHE.out
FBrCNIE.out
FClCNBrE.out
FClCNClE.out
FClCNFE.out
FClCNHE.out
FClCNIE.out
FFCNBrE.out
FFCNClE.out
FFCNFE.out
FFCNHE.out
FFCNIE.out
FHCNBrE.out
FHCNClE.out
FHCNFE.out
FHCNHE.out
FHCNIE.out
FICNBrE.out
FICNClE.out
FICNFE.out
FICNHE.out
FICNIE.out
HBrCNBrE.out
HBrCNClE.out
HBrCNFE.out
HBrCNHE.out
HBrCNIE.out
HClCNBrE.out
HClCNClE.out
HClCNFE.out
HClCNHE.out
HClCNIE.out
HFCNBrE.out
HFCNClE.out
HFCNFE.out
HFCNHE.out
HFCNIE.out
HHCNBrE.out
HHCNClE.out
HHCNFE.out
HHCNHE.out
HHCNIE.out
HICNBrE.out
HICNClE.out
HICNFE.out
HICNHE.out
HICNIE.out
IBrCNBrE.out
IBrCNClE.out
IBrCNFE.out
IBrCNHE.out
IBrCNIE.out
IClCNBrE.out
IClCNClE.out
IClCNFE.out
IClCNHE.out
IClCNIE.out
IFCNBrE.out
IFCNClE.out
IFCNFE.out
IFCNHE.out
IFCNIE.out
IHCNBrE.out
IHCNClE.out
IHCNFE.out
IHCNHE.out
IHCNIE.out
IICNBrE.out
IICNClE.out
IICNFE.out
IICNHE.out
IICNIE.out
