# Supplementary material for: Geometric and energetic data from ab initio calculations of haloethene, haloimine, halomethylenephosphine, haloiminophosphine, halodiazene, halodiphosphene and halocyclopropane
Source: Data Brief. 2019 Nov 2;27:104738. doi: 10.1016/j.dib.2019.104738 (PMC6861602; doi:10.1016/j.dib.2019.104738)
Supplement: Multimedia component 4 [file mmc4.zip › CN/B3LYP/0_IMAG.txt]

BrBrCNBrE.out:   This Molecule has  0 Imaginary Frequencies
BrBrCNClE.out:   This Molecule has  0 Imaginary Frequencies
BrBrCNFE.out:   This Molecule has  0 Imaginary Frequencies
BrBrCNHE.out:   This Molecule has  0 Imaginary Frequencies
BrBrCNIE.out:   This Molecule has  0 Imaginary Frequencies
BrClCNBrE.out:   This Molecule has  0 Imaginary Frequencies
BrClCNClE.out:   This Molecule has  0 Imaginary Frequencies
BrClCNFE.out:   This Molecule has  0 Imaginary Frequencies
BrClCNHE.out:   This Molecule has  0 Imaginary Frequencies
BrClCNIE.out:   This Molecule has  0 Imaginary Frequencies
BrFCNBrE.out:   This Molecule has  0 Imaginary Frequencies
BrFCNClE.out:   This Molecule has  0 Imaginary Frequencies
BrFCNFE.out:   This Molecule has  0 Imaginary Frequencies
BrFCNHE.out:   This Molecule has  0 Imaginary Frequencies
BrFCNIE.out:   This Molecule has  0 Imaginary Frequencies
BrHCNBrE.out:   This Molecule has  0 Imaginary Frequencies
BrHCNClE.out:   This Molecule has  0 Imaginary Frequencies
BrHCNFE.out:   This Molecule has  0 Imaginary Frequencies
BrHCNHE.out:   This Molecule has  0 Imaginary Frequencies
BrHCNIE.out:   This Molecule has  0 Imaginary Frequencies
BrICNBrE.out:   This Molecule has  0 Imaginary Frequencies
BrICNClE.out:   This Molecule has  0 Imaginary Frequencies
BrICNFE.out:   This Molecule has  0 Imaginary Frequencies
BrICNHE.out:   This Molecule has  0 Imaginary Frequencies
BrICNIE.out:   This Molecule has  0 Imaginary Frequencies
ClBrCNBrE.out:   This Molecule has  0 Imaginary Frequencies
ClBrCNClE.out:   This Molecule has  0 Imaginary Frequencies
ClBrCNFE.out:   This Molecule has  0 Imaginary Frequencies
ClBrCNHE.out:   This Molecule has  0 Imaginary Frequencies
ClBrCNIE.out:   This Molecule has  0 Imaginary Frequencies
ClClCNBrE.out:   This Molecule has  0 Imaginary Frequencies
ClClCNClE.out:   This Molecule has  0 Imaginary Frequencies
ClClCNFE.out:   This Molecule has  0 Imaginary Frequencies
ClClCNHE.out:   This Molecule has  0 Imaginary Frequencies
ClClCNIE.out:   This Molecule has  0 Imaginary Frequencies
ClFCNBrE.out:   This Molecule has  0 Imaginary Frequencies
ClFCNClE.out:   This Molecule has  0 Imaginary Frequencies
ClFCNFE.out:   This Molecule has  0 Imaginary Frequencies
ClFCNHE.out:   This Molecule has  0 Imaginary Frequencies
ClFCNIE.out:   This Molecule has  0 Imaginary Frequencies
ClHCNBrE.out:   This Molecule has  0 Imaginary Frequencies
ClHCNClE.out:   This Molecule has  0 Imaginary Frequencies
ClHCNFE.out:   This Molecule has  0 Imaginary Frequencies
ClHCNHE.out:   This Molecule has  0 Imaginary Frequencies
ClHCNIE.out:   This Molecule has  0 Imaginary Frequencies
ClICNBrE.out:   This Molecule has  0 Imaginary Frequencies
ClICNClE.out:   This Molecule has  0 Imaginary Frequencies
ClICNFE.out:   This Molecule has  0 Imaginary Frequencies
ClICNHE.out:   This Molecule has  0 Imaginary Frequencies
ClICNIE.out:   This Molecule has  0 Imaginary Frequencies
FBrCNBrE.out:   This Molecule has  0 Imaginary Frequencies
FBrCNClE.out:   This Molecule has  0 Imaginary Frequencies
FBrCNFE.out:   This Molecule has  0 Imaginary Frequencies
FBrCNHE.out:   This Molecule has  0 Imaginary Frequencies
FBrCNIE.out:   This Molecule has  0 Imaginary Frequencies
FClCNBrE.out:   This Molecule has  0 Imaginary Frequencies
FClCNClE.out:   This Molecule has  0 Imaginary Frequencies
FClCNFE.out:   This Molecule has  0 Imaginary Frequencies
FClCNHE.out:   This Molecule has  0 Imaginary Frequencies
FClCNIE.out:   This Molecule has  0 Imaginary Frequencies
FFCNBrE.out:   This Molecule has  0 Imaginary Frequencies
FFCNClE.out:   This Molecule has  0 Imaginary Frequencies
FFCNFE.out:   This Molecule has  0 Imaginary Frequencies
FFCNHE.out:   This Molecule has  0 Imaginary Frequencies
FFCNIE.out:   This Molecule has  0 Imaginary Frequencies
FHCNBrE.out:   This Molecule has  0 Imaginary Frequencies
FHCNClE.out:   This Molecule has  0 Imaginary Frequencies
FHCNFE.out:   This Molecule has  0 Imaginary Frequencies
FHCNHE.out:   This Molecule has  0 Imaginary Frequencies
FHCNIE.out:   This Molecule has  0 Imaginary Frequencies
FICNBrE.out:   This Molecule has  0 Imaginary Frequencies
FICNClE.out:   This Molecule has  0 Imaginary Frequencies
FICNFE.out:   This Molecule has  0 Imaginary Frequencies
FICNHE.out:   This Molecule has  0 Imaginary Frequencies
FICNIE.out:   This Molecule has  0 Imaginary Frequencies
HBrCNBrE.out:   This Molecule has  0 Imaginary Frequencies
HBrCNClE.out:   This Molecule has  0 Imaginary Frequencies
HBrCNFE.out:   This Molecule has  0 Imaginary Frequencies
HBrCNHE.out:   This Molecule has  0 Imaginary Frequencies
HBrCNIE.out:   This Molecule has  0 Imaginary Frequencies
HClCNBrE.out:   This Molecule has  0 Imaginary Frequencies
HClCNClE.out:   This Molecule has  0 Imaginary Frequencies
HClCNFE.out:   This Molecule has  0 Imaginary Frequencies
HClCNHE.out:   This Molecule has  0 Imaginary Frequencies
HClCNIE.out:   This Molecule has  0 Imaginary Frequencies
HFCNBrE.out:   This Molecule has  0 Imaginary Frequencies
HFCNClE.out:   This Molecule has  0 Imaginary Frequencies
HFCNFE.out:   This Molecule has  0 Imaginary Frequencies
HFCNHE.out:   This Molecule has  0 Imaginary Frequencies
HFCNIE.out:   This Molecule has  0 Imaginary Frequencies
HHCNBrE.out:   This Molecule has  0 Imaginary Frequencies
HHCNClE.out:   This Molecule has  0 Imaginary Frequencies
HHCNFE.out:   This Molecule has  0 Imaginary Frequencies
HHCNHE.out:   This Molecule has  0 Imaginary Frequencies
HHCNIE.out:   This Molecule has  0 Imaginary Frequencies
HICNBrE.out:   This Molecule has  0 Imaginary Frequencies
HICNClE.out:   This Molecule has  0 Imaginary Frequencies
HICNFE.out:   This Molecule has  0 Imaginary Frequencies
HICNHE.out:   This Molecule has  0 Imaginary Frequencies
HICNIE.out:   This Molecule has  0 Imaginary Frequencies
IBrCNBrE.out:   This Molecule has  0 Imaginary Frequencies
IBrCNClE.out:   This Molecule has  0 Imaginary Frequencies
IBrCNFE.out:   This Molecule has  0 Imaginary Frequencies
IBrCNHE.out:   This Molecule has  0 Imaginary Frequencies
IBrCNIE.out:   This Molecule has  0 Imaginary Frequencies
IClCNBrE.out:   This Molecule has  0 Imaginary Frequencies
IClCNClE.out:   This Molecule has  0 Imaginary Frequencies
IClCNFE.out:   This Molecule has  0 Imaginary Frequencies
IClCNHE.out:   This Molecule has  0 Imaginary Frequencies
IClCNIE.out:   This Molecule has  0 Imaginary Frequencies
IFCNBrE.out:   This Molecule has  0 Imaginary Frequencies
IFCNClE.out:   This Molecule has  0 Imaginary Frequencies
IFCNFE.out:   This Molecule has  0 Imaginary Frequencies
IFCNHE.out:   This Molecule has  0 Imaginary Frequencies
IFCNIE.out:   This Molecule has  0 Imaginary Frequencies
IHCNBrE.out:   This Molecule has  0 Imaginary Frequencies
IHCNClE.out:   This Molecule has  0 Imaginary Frequencies
IHCNFE.out:   This Molecule has  0 Imaginary Frequencies
IHCNHE.out:   This Molecule has  0 Imaginary Frequencies
IHCNIE.out:   This Molecule has  0 Imaginary Frequencies
IICNBrE.out:   This Molecule has  0 Imaginary Frequencies
IICNClE.out:   This Molecule has  0 Imaginary Frequencies
IICNFE.out:   This Molecule has  0 Imaginary Frequencies
IICNHE.out:   This Molecule has  0 Imaginary Frequencies
IICNIE.out:   This Molecule has  0 Imaginary Frequencies
