# Supplementary material for: Geometric and energetic data from ab initio calculations of haloethene, haloimine, halomethylenephosphine, haloiminophosphine, halodiazene, halodiphosphene and halocyclopropane
Source: Data Brief. 2019 Nov 2;27:104738. doi: 10.1016/j.dib.2019.104738 (PMC6861602; doi:10.1016/j.dib.2019.104738)
Supplement: Multimedia component 4 [file mmc4.zip › CN/B3LYP/1_final_energy.csv]

BrBrCNBrE.out	-7815.2599130046974
BrBrCNClE.out	-5701.3320714666734
BrBrCNFE.out	-5340.9475514927144
BrBrCNHE.out	-5241.7536659166490
BrBrCNIE.out	-12160.644966355338
BrClCNBrE.out	-5701.3404612196673
BrClCNClE.out	-3587.4129185636971
BrClCNFE.out	-3227.0284107407847
BrClCNHE.out	-3127.8354552742835
BrClCNIE.out	-10046.725289336746
BrFCNBrE.out	-5340.9885113394084
BrFCNClE.out	-3227.0608876289602
BrFCNFE.out	-2866.6745703832480
BrFCNHE.out	-2767.4871646396587
BrFCNIE.out	-9686.3738874496139
BrHCNBrE.out	-5241.7260114809287
BrHCNClE.out	-3127.7988074236446
BrHCNFE.out	-2767.4162953989694
BrHCNHE.out	-2668.2171404488040
BrHCNIE.out	-9587.1096907221818
BrICNBrE.out	-12160.635412249716
BrICNClE.out	-10046.707502622683
BrICNFE.out	-9686.3229755304237
BrICNHE.out	-9587.1276247600945
BrICNIE.out	-16506.020768397764
ClBrCNBrE.out	-5701.3411681883053
ClBrCNClE.out	-3587.4131115144996
ClBrCNFE.out	-3227.0284167005043
ClBrCNHE.out	-3127.8345657933005
ClBrCNIE.out	-10046.726176407146
ClClCNBrE.out	-3587.4215547495696
ClClCNClE.out	-1473.4941753041362
ClClCNFE.out	-1113.1091227280585
ClClCNHE.out	-1013.9166398242825
ClClCNIE.out	-7932.8061919589527
ClFCNBrE.out	-3227.0703852682595
ClFCNClE.out	-1113.1427046791534
ClFCNFE.out	-752.75617844167914
ClFCNHE.out	-653.56886258443717
ClFCNIE.out	-7572.4556332084212
ClHCNBrE.out	-3127.8069682479913
ClHCNClE.out	-1013.8801490108077
ClHCNFE.out	-653.49690797646713
ClHCNHE.out	-554.29845138361077
ClHCNIE.out	-7473.1907254459002
ClICNBrE.out	-10046.716421596662
ClICNClE.out	-7932.7880140807820
ClICNFE.out	-7572.4038474961117
ClICNHE.out	-7473.2078209584806
ClICNIE.out	-14392.101700644285
FBrCNBrE.out	-5340.9897268161385
FBrCNClE.out	-3227.0611209317522
FBrCNFE.out	-2866.6737996070315
FBrCNHE.out	-2767.4847702265788
FBrCNIE.out	-9686.3756254386262
FClCNBrE.out	-3227.0712996186012
FClCNClE.out	-1113.1428570987023
FClCNFE.out	-752.75555274310113
FClCNHE.out	-653.56744457785294
FClCNIE.out	-7572.4569709865318
FFCNBrE.out	-2866.7210732571584
FFCNClE.out	-752.79253876968062
FFCNFE.out	-392.40415265683191
FFCNHE.out	-293.22065076517555
FFCNIE.out	-7212.1069338547895
FHCNBrE.out	-2767.4549648315751
FHCNClE.out	-653.52693805471506
FHCNFE.out	-293.14110657450146
FHCNHE.out	-193.94813890515030
FHCNIE.out	-7112.8402053664067
FICNBrE.out	-9686.3646546892614
FICNClE.out	-7572.4358902269278
FICNFE.out	-7212.0485694519421
FICNHE.out	-7112.8578451892372
FICNIE.out	-14031.750737613673
HBrCNBrE.out	-5241.7242887770026
HBrCNClE.out	-3127.7965089666664
HBrCNFE.out	-2767.4134291117653
HBrCNHE.out	-2668.2119514073538
HBrCNIE.out	-9587.1084008734797
HClCNBrE.out	-3127.8052343402519
HClCNClE.out	-1013.8776750103302
HClCNFE.out	-653.49441279628127
HClCNHE.out	-554.29433540321838
HClCNIE.out	-7473.1890414266054
HFCNBrE.out	-2767.4523697895183
HFCNClE.out	-653.52459013932821
HFCNFE.out	-293.13919291601013
HFCNHE.out	-193.94591350972118
HFCNIE.out	-7112.8365786803615
HHCNBrE.out	-2668.1808189135440
HHCNClE.out	-554.25475797292734
HHCNFE.out	-193.87641938453524
HHCNHE.out	-94.662496011596033
HHCNIE.out	-7013.5620759524609
HICNBrE.out	-9587.0988745808008
HICNClE.out	-7473.1709290156941
HICNFE.out	-7112.7883848286692
HICNHE.out	-7013.5842933855847
HICNIE.out	-13932.483329340434
IBrCNBrE.out	-12160.634837072543
IBrCNClE.out	-10046.706807217013
IBrCNFE.out	-9686.3237151958074
IBrCNHE.out	-9587.1281837608731
IBrCNIE.out	-16506.019461557426
IClCNBrE.out	-10046.714580659696
IClCNClE.out	-7932.7879794950722
IClCNFE.out	-7572.4036933240395
IClCNHE.out	-7473.2087166949777
IClCNIE.out	-14392.099771526360
IFCNBrE.out	-9686.3628894195026
IFCNClE.out	-7572.4353185810105
IFCNFE.out	-7212.0494756279586
IFCNHE.out	-7112.8606424169939
IFCNIE.out	-14031.747849839454
IHCNBrE.out	-9587.0994005447428
IHCNClE.out	-7473.1730500608583
IHCNFE.out	-7112.7916858984008
IHCNHE.out	-7013.5903895837664
IHCNIE.out	-13932.484315437257
IICNBrE.out	-16506.009691720075
IICNClE.out	-14392.082451763550
IICNFE.out	-14031.698985856205
IICNHE.out	-13932.502663251187
IICNIE.out	-20851.395644956508
