# Supplementary material for: Geometric and energetic data from ab initio calculations of haloethene, haloimine, halomethylenephosphine, haloiminophosphine, halodiazene, halodiphosphene and halocyclopropane
Source: Data Brief. 2019 Nov 2;27:104738. doi: 10.1016/j.dib.2019.104738 (PMC6861602; doi:10.1016/j.dib.2019.104738)
Supplement: Multimedia component 4 [file mmc4.zip › CN/B3LYP/3_zero_point.csv]

BrBrCNBrE.out	6.768
BrBrCNClE.out	7.066
BrBrCNFE.out	7.819
BrBrCNHE.out	13.262
BrBrCNIE.out	6.296
BrClCNBrE.out	7.134
BrClCNClE.out	7.446
BrClCNFE.out	8.180
BrClCNHE.out	13.669
BrClCNIE.out	6.901
BrFCNBrE.out	8.213
BrFCNClE.out	8.524
BrFCNFE.out	9.240
BrFCNHE.out	14.777
BrFCNIE.out	7.907
BrHCNBrE.out	13.038
BrHCNClE.out	13.382
BrHCNFE.out	14.116
BrHCNHE.out	19.410
BrHCNIE.out	12.641
BrICNBrE.out	6.421
BrICNClE.out	6.692
BrICNFE.out	7.382
BrICNHE.out	12.909
BrICNIE.out	5.997
ClBrCNBrE.out	7.140
ClBrCNClE.out	7.425
ClBrCNFE.out	8.180
ClBrCNHE.out	13.656
ClBrCNIE.out	6.733
ClClCNBrE.out	7.494
ClClCNClE.out	7.751
ClClCNFE.out	8.534
ClClCNHE.out	14.040
ClClCNIE.out	7.234
ClFCNBrE.out	8.579
ClFCNClE.out	8.879
ClFCNFE.out	9.609
ClFCNHE.out	15.144
ClFCNIE.out	8.305
ClHCNBrE.out	13.437
ClHCNClE.out	13.750
ClHCNFE.out	14.487
ClHCNHE.out	19.766
ClHCNIE.out	12.940
ClICNBrE.out	6.748
ClICNClE.out	6.985
ClICNFE.out	7.826
ClICNHE.out	13.161
ClICNIE.out	6.433
FBrCNBrE.out	8.140
FBrCNClE.out	8.422
FBrCNFE.out	9.180
FBrCNHE.out	14.579
FBrCNIE.out	7.727
FClCNBrE.out	8.539
FClCNClE.out	8.799
FClCNFE.out	9.578
FClCNHE.out	14.984
FClCNIE.out	8.231
FFCNBrE.out	9.715
FFCNClE.out	10.008
FFCNFE.out	10.707
FFCNHE.out	16.160
FFCNIE.out	9.407
FHCNBrE.out	14.439
FHCNClE.out	14.742
FHCNFE.out	15.481
FHCNHE.out	20.663
FHCNIE.out	14.131
FICNBrE.out	7.721
FICNClE.out	8.009
FICNFE.out	8.728
FICNHE.out	14.144
FICNIE.out	7.410
HBrCNBrE.out	12.809
HBrCNClE.out	13.075
HBrCNFE.out	13.758
HBrCNHE.out	19.272
HBrCNIE.out	12.454
HClCNBrE.out	13.224
HClCNClE.out	13.470
HClCNFE.out	14.152
HClCNHE.out	19.655
HClCNIE.out	12.818
HFCNBrE.out	14.319
HFCNClE.out	14.566
HFCNFE.out	15.221
HFCNHE.out	20.688
HFCNIE.out	13.980
HHCNBrE.out	18.814
HHCNClE.out	19.074
HHCNFE.out	19.703
HHCNHE.out	24.968
HHCNIE.out	18.364
HICNBrE.out	12.395
HICNClE.out	12.656
HICNFE.out	13.297
HICNHE.out	18.859
HICNIE.out	12.208
IBrCNBrE.out	6.448
IBrCNClE.out	6.461
IBrCNFE.out	7.468
IBrCNHE.out	13.033
IBrCNIE.out	6.010
IClCNBrE.out	6.865
IClCNClE.out	7.167
IClCNFE.out	7.806
IClCNHE.out	13.221
IClCNIE.out	6.278
IFCNBrE.out	7.727
IFCNClE.out	8.138
IFCNFE.out	8.814
IFCNHE.out	14.406
IFCNIE.out	7.564
IHCNBrE.out	12.485
IHCNClE.out	12.910
IHCNFE.out	13.687
IHCNHE.out	19.138
IHCNIE.out	12.367
IICNBrE.out	5.836
IICNClE.out	5.990
IICNFE.out	7.117
IICNHE.out	12.776
IICNIE.out	5.556
