# Supplementary material for: Geometric and energetic data from ab initio calculations of haloethene, haloimine, halomethylenephosphine, haloiminophosphine, halodiazene, halodiphosphene and halocyclopropane
Source: Data Brief. 2019 Nov 2;27:104738. doi: 10.1016/j.dib.2019.104738 (PMC6861602; doi:10.1016/j.dib.2019.104738)
Supplement: Multimedia component 4 [file mmc4.zip › CN/B3LYP/4_enthalpy.csv]

BrBrCNBrE.out	11.103
BrBrCNClE.out	11.252
BrBrCNFE.out	11.777
BrBrCNHE.out	16.691
BrBrCNIE.out	10.847
BrClCNBrE.out	11.292
BrClCNClE.out	11.464
BrClCNFE.out	11.988
BrClCNHE.out	16.954
BrClCNIE.out	11.138
BrFCNBrE.out	12.106
BrFCNClE.out	12.288
BrFCNFE.out	12.819
BrFCNHE.out	17.851
BrFCNIE.out	11.923
BrHCNBrE.out	16.450
BrHCNClE.out	16.680
BrHCNFE.out	17.258
BrHCNHE.out	22.205
BrHCNIE.out	16.192
BrICNBrE.out	10.885
BrICNClE.out	11.007
BrICNFE.out	11.496
BrICNHE.out	16.455
BrICNIE.out	10.646
ClBrCNBrE.out	11.312
ClBrCNClE.out	11.456
ClBrCNFE.out	11.990
ClBrCNHE.out	16.938
ClBrCNIE.out	11.085
ClClCNBrE.out	11.509
ClClCNClE.out	11.646
ClClCNFE.out	12.207
ClClCNHE.out	17.195
ClClCNIE.out	11.359
ClFCNBrE.out	12.333
ClFCNClE.out	12.514
ClFCNFE.out	13.063
ClFCNHE.out	18.102
ClFCNIE.out	12.146
ClHCNBrE.out	16.735
ClHCNClE.out	16.948
ClHCNFE.out	17.537
ClHCNHE.out	22.477
ClHCNIE.out	16.425
ClICNBrE.out	11.063
ClICNClE.out	11.177
ClICNFE.out	11.755
ClICNHE.out	16.604
ClICNIE.out	10.882
FBrCNBrE.out	12.110
FBrCNClE.out	12.263
FBrCNFE.out	12.799
FBrCNHE.out	17.656
FBrCNIE.out	11.874
FClCNBrE.out	12.352
FClCNClE.out	12.498
FClCNFE.out	13.060
FClCNHE.out	17.944
FClCNIE.out	12.162
FFCNBrE.out	13.270
FFCNClE.out	13.452
FFCNFE.out	13.980
FFCNHE.out	18.932
FFCNIE.out	13.078
FHCNBrE.out	17.587
FHCNClE.out	17.800
FHCNFE.out	18.393
FHCNHE.out	23.243
FHCNIE.out	17.370
FICNBrE.out	11.834
FICNClE.out	11.992
FICNFE.out	12.501
FICNHE.out	17.352
FICNIE.out	11.656
HBrCNBrE.out	16.421
HBrCNClE.out	16.569
HBrCNFE.out	17.038
HBrCNHE.out	22.042
HBrCNIE.out	16.212
HClCNBrE.out	16.702
HClCNClE.out	16.844
HClCNFE.out	17.324
HClCNHE.out	22.348
HClCNIE.out	16.460
HFCNBrE.out	17.573
HFCNClE.out	17.726
HFCNFE.out	18.207
HFCNHE.out	23.253
HFCNIE.out	17.357
HHCNBrE.out	21.623
HHCNClE.out	21.819
HHCNFE.out	22.330
HHCNHE.out	27.393
HHCNIE.out	21.320
HICNBrE.out	16.123
HICNClE.out	16.267
HICNFE.out	16.703
HICNHE.out	21.723
HICNIE.out	16.021
IBrCNBrE.out	10.908
IBrCNClE.out	10.891
IBrCNFE.out	11.540
IBrCNHE.out	16.548
IBrCNIE.out	10.667
IClCNBrE.out	11.126
IClCNClE.out	11.284
IClCNFE.out	11.735
IClCNHE.out	16.674
IClCNIE.out	10.799
IFCNBrE.out	11.790
IFCNClE.out	12.033
IFCNFE.out	12.530
IFCNHE.out	17.604
IFCNIE.out	11.706
IHCNBrE.out	16.065
IHCNClE.out	16.353
IHCNFE.out	16.932
IHCNHE.out	21.998
IHCNIE.out	15.976
IICNBrE.out	10.539
IICNClE.out	10.613
IICNFE.out	11.306
IICNHE.out	16.384
IICNIE.out	10.406
