# Supplementary material for: Geometric and energetic data from ab initio calculations of haloethene, haloimine, halomethylenephosphine, haloiminophosphine, halodiazene, halodiphosphene and halocyclopropane
Source: Data Brief. 2019 Nov 2;27:104738. doi: 10.1016/j.dib.2019.104738 (PMC6861602; doi:10.1016/j.dib.2019.104738)
Supplement: Multimedia component 4 [file mmc4.zip › CN/B3LYP/5_entropy.csv]

BrBrCNBrE.out	85.512
BrBrCNClE.out	82.666
BrBrCNFE.out	79.951
BrBrCNHE.out	75.299
BrBrCNIE.out	88.732
BrClCNBrE.out	82.531
BrClCNClE.out	79.735
BrClCNFE.out	77.104
BrClCNHE.out	72.389
BrClCNIE.out	84.334
BrFCNBrE.out	79.748
BrFCNClE.out	76.943
BrFCNFE.out	74.396
BrFCNHE.out	69.557
BrFCNIE.out	82.133
BrHCNBrE.out	75.533
BrHCNClE.out	72.740
BrHCNFE.out	70.153
BrHCNHE.out	65.293
BrHCNIE.out	77.879
BrICNBrE.out	87.775
BrICNClE.out	84.942
BrICNFE.out	82.521
BrICNHE.out	77.563
BrICNIE.out	90.489
ClBrCNBrE.out	82.637
ClBrCNClE.out	79.804
ClBrCNFE.out	77.100
ClBrCNHE.out	72.362
ClBrCNIE.out	85.466
ClClCNBrE.out	79.818
ClClCNClE.out	77.085
ClClCNFE.out	74.288
ClClCNHE.out	69.509
ClClCNIE.out	81.996
ClFCNBrE.out	76.921
ClFCNClE.out	74.152
ClFCNFE.out	71.584
ClFCNHE.out	66.701
ClFCNIE.out	78.868
ClHCNBrE.out	72.731
ClHCNClE.out	69.934
ClHCNFE.out	67.370
ClHCNHE.out	62.447
ClHCNIE.out	75.586
ClICNBrE.out	85.026
ClICNClE.out	82.385
ClICNFE.out	79.342
ClICNHE.out	74.920
ClICNIE.out	87.325
FBrCNBrE.out	80.127
FBrCNClE.out	77.317
FBrCNFE.out	74.501
FBrCNHE.out	69.521
FBrCNIE.out	83.056
FClCNBrE.out	77.240
FClCNClE.out	74.493
FClCNFE.out	71.641
FClCNHE.out	66.682
FClCNIE.out	79.556
FFCNBrE.out	74.287
FFCNClE.out	71.511
FFCNFE.out	68.908
FFCNHE.out	63.837
FFCNIE.out	76.616
FHCNBrE.out	70.153
FHCNClE.out	67.394
FHCNFE.out	64.720
FHCNHE.out	59.591
FHCNIE.out	72.296
FICNBrE.out	82.519
FICNClE.out	79.742
FICNFE.out	77.028
FICNHE.out	71.897
FICNIE.out	84.921
HBrCNBrE.out	75.761
HBrCNClE.out	72.987
HBrCNFE.out	70.176
HBrCNHE.out	64.992
HBrCNIE.out	78.308
HClCNBrE.out	72.912
HClCNClE.out	70.166
HClCNFE.out	67.380
HClCNHE.out	62.208
HClCNIE.out	75.589
HFCNBrE.out	70.029
HFCNClE.out	67.285
HFCNFE.out	64.601
HFCNHE.out	59.395
HFCNIE.out	72.336
HHCNBrE.out	65.188
HHCNClE.out	62.479
HHCNFE.out	59.801
HHCNHE.out	54.248
HHCNIE.out	67.732
HICNBrE.out	77.961
HICNClE.out	75.240
HICNFE.out	72.516
HICNHE.out	67.215
HICNIE.out	80.005
IBrCNBrE.out	87.732
IBrCNClE.out	85.881
IBrCNFE.out	82.145
IBrCNHE.out	77.383
IBrCNIE.out	90.777
IClCNBrE.out	84.617
IClCNClE.out	81.829
IClCNFE.out	79.340
IClCNHE.out	75.058
IClCNIE.out	88.120
IFCNBrE.out	82.299
IFCNClE.out	79.295
IFCNFE.out	76.818
IFCNHE.out	71.926
IFCNIE.out	84.387
IHCNBrE.out	78.130
IHCNClE.out	75.262
IHCNFE.out	72.342
IHCNHE.out	67.346
IHCNIE.out	79.730
IICNBrE.out	90.915
IICNClE.out	88.758
IICNFE.out	84.300
IICNHE.out	79.517
IICNIE.out	93.511
