# Supplementary material for: Geometric and energetic data from ab initio calculations of haloethene, haloimine, halomethylenephosphine, haloiminophosphine, halodiazene, halodiphosphene and halocyclopropane
Source: Data Brief. 2019 Nov 2;27:104738. doi: 10.1016/j.dib.2019.104738 (PMC6861602; doi:10.1016/j.dib.2019.104738)
Supplement: Multimedia component 4 [file mmc4.zip › CN/B3LYP/BrBrCNBrE.out]

Q-Chem Developer Version!
                  Welcome to Q-Chem
     A Quantum Leap Into The Future Of Chemistry


 Q-Chem 5.1, Q-Chem, Inc., Pleasanton, CA (2018)

 Yihan Shao,  Zhengting Gan,  E. Epifanovsky,  A. T. B. Gilbert,  M. Wormit,  
 J. Kussmann,  A. W. Lange,  A. Behn,  Jia Deng,  Xintian Feng,  D. Ghosh,  
 M. Goldey,  P. R. Horn,  L. D. Jacobson,  I. Kaliman,  T. Kus,  A. Landau,  
 Jie Liu,  E. I. Proynov,  R. M. Richard,  R. P. Steele,  E. J. Sundstrom,  
 H. L. Woodcock III,  P. M. Zimmerman,  D. Zuev,  B. Albrecht,  E. Alguire,  
 S. A. Baeppler,  D. Barton,  Z. Benda,  Y. A. Bernard,  E. J. Berquist,  
 K. B. Bravaya,  H. Burton,  D. Casanova,  Chun-Min Chang,  Yunqing Chen,  
 A. Chien,  K. D. Closser,  M. P. Coons,  S. Coriani,  S. Dasgupta,  
 A. L. Dempwolff,  M. Diedenhofen,  Hainam Do,  R. G. Edgar,  Po-Tung Fang,  
 S. Faraji,  S. Fatehi,  Qingguo Feng,  K. D. Fenk,  J. Fosso-Tande,  
 Qinghui Ge,  A. Ghysels,  G. Gidofalvi,  J. Gomes,  J. Gonthier,  A. Gunina,  
 D. Hait,  M. W. D. Hanson-Heine,  P. H. P. Harbach,  A. W. Hauser,  
 J. E. Herr,  E. G. Hohenstein,  Z. C. Holden,  Kerwin Hui,  B. C. Huynh,  
 T.-C. Jagau,  Hyunjun Ji,  B. Kaduk,  K. Khistyaev,  Jaehoon Kim,  
 P. Klunzinger,  K. Koh,  D. Kosenkov,  L. Koulias,  T. Kowalczyk,  
 C. M. Krauter,  A. Kunitsa,  Ka Un Lao,  A. Laurent,  K. V. Lawler,  
 Joonho Lee,  D. Lefrancois,  S. Lehtola,  D. S. Levine,  Yi-Pei Li,  
 You-Sheng Lin,  Fenglai Liu,  E. Livshits,  A. Luenser,  P. Manohar,  
 E. Mansoor,  S. F. Manzer,  Shan-Ping Mao,  Yuezhi Mao,  N. Mardirossian,  
 A. V. Marenich,  T. Markovich,  L. A. Martinez-Martinez,  S. A. Maurer,  
 N. J. Mayhall,  S. C. McKenzie,  J.-M. Mewes,  A. F. Morrison,  
 J. W. Mullinax,  K. Nanda,  T. S. Nguyen-Beck,  R. Olivares-Amaya,  
 J. A. Parkhill,  T. M. Perrine,  F. Plasser,  P. Pokhilko,  S. Prager,  
 A. Prociuk,  E. Ramos,  D. R. Rehn,  F. Rob,  M. Schneider,  N. Sergueev,  
 S. M. Sharada,  S. Sharma,  D. W. Small,  T. Stauch,  T. Stein,  
 Yu-Chuan Su,  A. J. W. Thom,  A. Tkatchenko,  T. Tsuchimochi,  N. M. Tubman,  
 L. Vogt,  M. L. Vidal,  O. Vydrov,  M. A. Watson,  J. Wenzel,  
 M. de Wergifosse,  T. A. Wesolowski,  A. White,  J. Witte,  A. Yamada,  
 Jun Yang,  K. Yao,  S. Yeganeh,  S. R. Yost,  Zhi-Qiang You,  A. Zech,  
 Igor Ying Zhang,  Xing Zhang,  Yan Zhao,  Ying Zhu,  B. R. Brooks,  
 G. K. L. Chan,  C. J. Cramer,  M. S. Gordon,  W. J. Hehre,  A. Klamt,  
 M. W. Schmidt,  C. D. Sherrill,  D. G. Truhlar,  A. Aspuru-Guzik,  R. Baer,  
 A. T. Bell,  N. A. Besley,  Jeng-Da Chai,  A. E. DePrince, III,  
 R. A. DiStasio Jr.,  A. Dreuw,  B. D. Dunietz,  T. R. Furlani,  
 Chao-Ping Hsu,  Yousung Jung,  Jing Kong,  D. S. Lambrecht,  WanZhen Liang,  
 C. Ochsenfeld,  V. A. Rassolov,  L. V. Slipchenko,  J. E. Subotnik,  
 T. Van Voorhis,  J. M. Herbert,  A. I. Krylov,  P. M. W. Gill,  M. Head-Gordon

 Contributors to earlier versions of Q-Chem not listed above: 
 R. D. Adamson,  B. Austin,  J. Baker,  G. J. O. Beran,  K. Brandhorst,  
 S. T. Brown,  E. F. C. Byrd,  A. K. Chakraborty,  C.-L. Cheng,  
 Siu Hung Chien,  D. M. Chipman,  D. L. Crittenden,  H. Dachsel,  
 R. J. Doerksen,  A. D. Dutoi,  L. Fusti-Molnar,  W. A. Goddard III,  
 A. Golubeva-Zadorozhnaya,  S. R. Gwaltney,  G. Hawkins,  A. Heyden,  
 S. Hirata,  G. Kedziora,  F. J. Keil,  C. Kelley,  Jihan Kim,  R. A. King,  
 R. Z. Khaliullin,  P. P. Korambath,  W. Kurlancheek,  A. M. Lee,  M. S. Lee,  
 S. V. Levchenko,  Ching Yeh Lin,  D. Liotard,  R. C. Lochan,  I. Lotan,  
 P. E. Maslen,  N. Nair,  D. P. O'Neill,  D. Neuhauser,  E. Neuscamman,  
 C. M. Oana,  R. Olson,  B. Peters,  R. Peverati,  P. A. Pieniazek,  
 Y. M. Rhee,  J. Ritchie,  M. A. Rohrdanz,  E. Rosta,  N. J. Russ,  
 H. F. Schaefer III,  N. E. Schultz,  N. Shenvi,  A. C. Simmonett,  A. Sodt,  
 D. Stuck,  K. S. Thanthiriwatte,  V. Vanovschi,  Tao Wang,  A. Warshel,  
 C. F. Williams,  Q. Wu,  X. Xu,  W. Zhang

 Please cite Q-Chem as follows:
 Y. Shao et al., Mol. Phys. 113, 184-215 (2015)
 DOI: 10.1080/00268976.2014.952696

 Q-Chem 5.1.2 for Intel X86 EM64T Linux

 Parts of Q-Chem use Armadillo 8.300.2 (Tropical Shenanigans).
 http://arma.sourceforge.net/

 Q-Chem begins on Sun Nov 25 20:32:24 2018  

Host: 
0

     Scratch files written to /scratch/taweetham/qchem50028//
Input Ideriv = 2
Curr. Ideriv = -1
Max.  Ideriv = 2

Checking the input file for inconsistencies... 	...done.

--------------------------------------------------------------
User input:
--------------------------------------------------------------
$molecule
0 1
C 
N 1 1.3 
Br 2 CBr 1 120. 
Br 1 CBr 2 120.  3 180.0
Br 1 CBr 2 120.  3 0.0

CC=1.54
CH=1.09
CF=1.35
CCl=1.77
CBr=1.94
CI=2.14
DHA=180.0
$end

$rem
   job_type	optimization
   basis	6-311++g**
   method	b3lyp
$end

--------------------------------------------------------------
 ----------------------------------------------------------------
             Standard Nuclear Orientation (Angstroms)
    I     Atom           X                Y                Z
 ----------------------------------------------------------------
    1      C       0.4818238218     0.2163449918     0.0000000000
    2      N      -0.4135393170     1.1588548589    -0.0000000000
    3      Br     -2.2996954492     0.7049660565    -0.0000000000
    4      Br      2.3679799540     0.6702337942    -0.0000000000
    5      Br     -0.0681750109    -1.6440585354     0.0000000000
 ----------------------------------------------------------------
 Molecular Point Group                 Cs    NOp =  2
 Largest Abelian Subgroup              Cs    NOp =  2
 Nuclear Repulsion Energy =   861.5233800692 hartrees
 There are       59 alpha and       59 beta electrons
 Requested basis set is 6-311++G(d,p)
 There are 69 shells and 188 basis functions

 Total QAlloc Memory Limit   2000 MB
 Mega-Array Size       188 MB
 MEM_STATIC part       192 MB
 A cutoff of  1.0D-11 yielded   1819 shell pairs
 There are     14728 function pairs (     16474 Cartesian)

 -------------------------------------------------------
 OpenMP Integral Computing Module                       
 Release: version 1.0, May 2013, Q-Chem Inc. Pittsburgh 
 -------------------------------------------------------
 Integral Job Info:
 Integral job number is                      11
 Integral operator is                         1
 short-range coefficients                     0
 long-range coefficients              100000000
 Omega coefficients                           0
 if combine SR and LR in K                    0
 Integral screening is                        0
 Integral computing path is                   2
 max size of driver memory is            800000
 size of driver memory is                593474
 size of scratch memory is             29623520
 max col of scratch BK array               1296
 max len of scratch array in speh3          155
 max len of scratch index in speh4           18
 max int batch size is                      520
 min int batch size is                       52
 fixed nKL is                                45
 max L of basis functions is                  2
 order of int derivative is                   0
 number of shells is                         69
 number of basis is                         199
 number of cartesian basis is               199
 number of contracted shell pairs          1819
 number of primitive shell pairs           4846
 maxK2 (contraction) of shell pair           36
 max number of K2 of shell pair               1
 max number of CS2 of shell pair            174
 max number of PS2 of shell pair            348
 mem total for path MDJ                  538582
 -------------------------------------------------------
 Smallest overlap matrix eigenvalue = 2.50E-04

 Scale SEOQF with 1.000000e-01/1.000000e-01/1.000000e-01

 Standard Electronic Orientation quadrupole field applied
 Nucleus-field energy     =     0.0000000235 hartrees
 Guess from superposition of atomic densities
 Warning:  Energy on first SCF cycle will be non-variational
 SAD guess density has 118.000000 electrons

 -----------------------------------------------------------------------
  General SCF calculation program by
  Eric Jon Sundstrom, Paul Horn, Yuezhi Mao, Dmitri Zuev, Alec White,
  David Stuck, Shaama M.S., Shane Yost, Joonho Lee, David Small,
  Daniel Levine, Susi Lehtola, Hugh Burton, Evgeny Epifanovsky
 -----------------------------------------------------------------------
 Exchange:     0.2000 Hartree-Fock + 0.0800 Slater + 0.7200 B88
 Correlation:  0.1900 VWN1RPA + 0.8100 LYP
 Using SG-1 standard quadrature grid
 using 4 threads for integral computing
 -------------------------------------------------------
 OpenMP Integral computing Module                
 Release: version 2.0, May 2017, Q-Chem Inc. Pleasanton 
 -------------------------------------------------------
 -------------------------------------------------------
 OpenMP BLAS3 based DFT computing Module                
 Release: version 1.0, May 2013, Q-Chem Inc. Pittsburgh 
 -------------------------------------------------------
 A restricted SCF calculation will be
 performed using DIIS
 SCF converges when DIIS error is below 1.0e-08
 ---------------------------------------
  Cycle       Energy         DIIS error
 ---------------------------------------
    1   -7815.6887961244      3.59e-02  
    2   -7815.2128954690      3.92e-03  
    3   -7815.0675889228      7.16e-03  
    4   -7815.2385334570      1.87e-03  
    5   -7815.2503488989      2.82e-04  
    6   -7815.2503797003      2.47e-04  
    7   -7815.2506607852      3.48e-05  
    8   -7815.2506642954      6.43e-06  
    9   -7815.2506643778      2.22e-06  
   10   -7815.2506643922      6.49e-07  
   11   -7815.2506643939      1.37e-07  
   12   -7815.2506643940      2.38e-08  
   13   -7815.2506643940      8.67e-09  Convergence criterion met
 ---------------------------------------
 SCF time:   CPU 59.59s  wall 16.00s 
 SCF   energy in the final basis set =    -7815.2506643940
 Total energy in the final basis set =    -7815.2506643940

 --------------------------------------------------------------
             Orbital Energies (a.u.) and Symmetries
 --------------------------------------------------------------

 Alpha MOs, Restricted
 -- Occupied --                  
-482.88 -482.87 -482.87  -62.53  -62.52  -62.52  -56.35  -56.35
  1 A'    2 A'    3 A'    4 A'    5 A'    6 A'    7 A'    1 A"                 
-56.349 -56.343 -56.341 -56.338 -56.337 -56.337 -56.336 -14.402
  8 A'    9 A'   10 A'    2 A"   11 A'    3 A"   12 A'   13 A'                 
-10.349  -8.740  -8.729  -8.728  -6.574  -6.564  -6.561  -6.558
 14 A'   15 A'   16 A'   17 A'   18 A'   19 A'   20 A'    4 A"                 
 -6.558  -6.547  -6.546  -6.546  -6.545  -2.684  -2.680  -2.679
 21 A'    5 A"    6 A"   22 A'   23 A'   24 A'    7 A"   25 A'                 
 -2.674  -2.672  -2.669  -2.669  -2.668  -2.667  -2.667  -2.667
 26 A'   27 A'    8 A"   28 A'    9 A"   10 A"   29 A'   30 A'                 
 -2.656  -2.656  -2.655  -2.655  -0.975  -0.845  -0.814  -0.782
 11 A"   31 A'   12 A"   32 A'   33 A'   34 A'   35 A'   36 A'                 
 -0.574  -0.495  -0.473  -0.434  -0.366  -0.344  -0.338  -0.328
 37 A'   38 A'   39 A'   13 A"   40 A'   14 A"   41 A'   15 A"                 
 -0.310  -0.294  -0.293
 42 A'   16 A"   43 A'                                                         
 -- Virtual --                   
 -0.116  -0.092  -0.075  -0.002   0.011   0.026   0.037   0.043
 44 A'   45 A'   17 A"   46 A'   47 A'   48 A'   49 A'   18 A"                 
  0.060   0.064   0.067   0.074   0.081   0.083   0.103   0.110
 50 A'   51 A'   19 A"   20 A"   52 A'   53 A'   54 A'   55 A'                 
  0.112   0.121   0.146   0.180   0.190   0.218   0.239   0.256
 21 A"   56 A'   57 A'   58 A'   22 A"   59 A'   60 A'   61 A'                 
  0.274   0.357   0.375   0.389   0.393   0.408   0.408   0.416
 62 A'   63 A'   64 A'   65 A'   23 A"   66 A'   24 A"   67 A'                 
  0.426   0.431   0.436   0.470   0.483   0.530   0.540   0.542
 68 A'   25 A"   69 A'   26 A"   27 A"   28 A"   29 A"   70 A'                 
  0.553   0.561   0.565   0.577   0.587   0.596   0.612   0.635
 71 A'   30 A"   31 A"   72 A'   73 A'   74 A'   75 A'   76 A'                 
  0.716   0.716   0.784   0.797   0.812   0.878   0.892   0.918
 32 A"   77 A'   78 A'   79 A'   80 A'   81 A'   33 A"   82 A'                 
  0.936   0.975   1.063   1.277   1.281   1.330   1.594   1.618
 83 A'   84 A'   85 A'   86 A'   34 A"   35 A"   87 A'   88 A'                 
  1.807   1.901   1.930   1.958   1.974   1.979   2.012   2.054
 89 A'   36 A"   90 A'   37 A"   91 A'   38 A"   92 A'   93 A'                 
  2.085   2.142   2.165   2.333   2.344   2.550   2.702   2.734
 39 A"   94 A'   95 A'   40 A"   96 A'   97 A'   98 A'   41 A"                 
  2.905   3.191   3.816   3.878   3.964   3.966   3.967   3.977
 99 A'  100 A'   42 A"  101 A'   43 A"   44 A"  102 A'  103 A'                 
  3.985   4.004   4.021   4.022   4.060   4.073   4.113   4.178
 45 A"   46 A"  104 A'   47 A"  105 A'   48 A"  106 A'  107 A'                 
  4.296   4.329   4.365   4.440   6.518   6.608   6.666   7.512
108 A'  109 A'  110 A'  111 A'  112 A'  113 A'  114 A'   49 A"                 
  7.524   7.530   7.537   7.556   7.564   7.623   7.651   7.665
 50 A"  115 A'   51 A"  116 A'  117 A'  118 A'  119 A'  120 A'                 
 23.579  35.415  47.809  47.882  47.934 289.704 289.716 289.725
121 A'  122 A'  123 A'  124 A'  125 A'   52 A"   53 A"  126 A'                 
289.731 289.740 289.766 289.845 289.866 289.8821020.5801020.672
 54 A"  127 A'  128 A'  129 A'  130 A'  131 A'  132 A'  133 A'                 
*******
134 A'                                                                         

 Beta MOs, Restricted
 -- Occupied --                  
-482.88 -482.87 -482.87  -62.53  -62.52  -62.52  -56.35  -56.35
  1 A'    2 A'    3 A'    4 A'    5 A'    6 A'    7 A'    1 A"                 
-56.349 -56.343 -56.341 -56.338 -56.337 -56.337 -56.336 -14.402
  8 A'    9 A'   10 A'    2 A"   11 A'    3 A"   12 A'   13 A'                 
-10.349  -8.740  -8.729  -8.728  -6.574  -6.564  -6.561  -6.558
 14 A'   15 A'   16 A'   17 A'   18 A'   19 A'   20 A'    4 A"                 
 -6.558  -6.547  -6.546  -6.546  -6.545  -2.684  -2.680  -2.679
 21 A'    5 A"    6 A"   22 A'   23 A'   24 A'    7 A"   25 A'                 
 -2.674  -2.672  -2.669  -2.669  -2.668  -2.667  -2.667  -2.667
 26 A'   27 A'    8 A"   28 A'    9 A"   10 A"   29 A'   30 A'                 
 -2.656  -2.656  -2.655  -2.655  -0.975  -0.845  -0.814  -0.782
 11 A"   31 A'   12 A"   32 A'   33 A'   34 A'   35 A'   36 A'                 
 -0.574  -0.495  -0.473  -0.434  -0.366  -0.344  -0.338  -0.328
 37 A'   38 A'   39 A'   13 A"   40 A'   14 A"   41 A'   15 A"                 
 -0.310  -0.294  -0.293
 42 A'   16 A"   43 A'                                                         
 -- Virtual --                   
 -0.116  -0.092  -0.075  -0.002   0.011   0.026   0.037   0.043
 44 A'   45 A'   17 A"   46 A'   47 A'   48 A'   49 A'   18 A"                 
  0.060   0.064   0.067   0.074   0.081   0.083   0.103   0.110
 50 A'   51 A'   19 A"   20 A"   52 A'   53 A'   54 A'   55 A'                 
  0.112   0.121   0.146   0.180   0.190   0.218   0.239   0.256
 21 A"   56 A'   57 A'   58 A'   22 A"   59 A'   60 A'   61 A'                 
  0.274   0.357   0.375   0.389   0.393   0.408   0.408   0.416
 62 A'   63 A'   64 A'   65 A'   23 A"   66 A'   24 A"   67 A'                 
  0.426   0.431   0.436   0.470   0.483   0.530   0.540   0.542
 68 A'   25 A"   69 A'   26 A"   27 A"   28 A"   29 A"   70 A'                 
  0.553   0.561   0.565   0.577   0.587   0.596   0.612   0.635
 71 A'   30 A"   31 A"   72 A'   73 A'   74 A'   75 A'   76 A'                 
  0.716   0.716   0.784   0.797   0.812   0.878   0.892   0.918
 32 A"   77 A'   78 A'   79 A'   80 A'   81 A'   33 A"   82 A'                 
  0.936   0.975   1.063   1.277   1.281   1.330   1.594   1.618
 83 A'   84 A'   85 A'   86 A'   34 A"   35 A"   87 A'   88 A'                 
  1.807   1.901   1.930   1.958   1.974   1.979   2.012   2.054
 89 A'   36 A"   90 A'   37 A"   91 A'   38 A"   92 A'   93 A'                 
  2.085   2.142   2.165   2.333   2.344   2.550   2.702   2.734
 39 A"   94 A'   95 A'   40 A"   96 A'   97 A'   98 A'   41 A"                 
  2.905   3.191   3.816   3.878   3.964   3.966   3.967   3.977
 99 A'  100 A'   42 A"  101 A'   43 A"   44 A"  102 A'  103 A'                 
  3.985   4.004   4.021   4.022   4.060   4.073   4.113   4.178
 45 A"   46 A"  104 A'   47 A"  105 A'   48 A"  106 A'  107 A'                 
  4.296   4.329   4.365   4.440   6.518   6.608   6.666   7.512
108 A'  109 A'  110 A'  111 A'  112 A'  113 A'  114 A'   49 A"                 
  7.524   7.530   7.537   7.556   7.564   7.623   7.651   7.665
 50 A"  115 A'   51 A"  116 A'  117 A'  118 A'  119 A'  120 A'                 
 23.579  35.415  47.809  47.882  47.934 289.704 289.716 289.725
121 A'  122 A'  123 A'  124 A'  125 A'   52 A"   53 A"  126 A'                 
289.731 289.740 289.766 289.845 289.866 289.8821020.5801020.672
 54 A"  127 A'  128 A'  129 A'  130 A'  131 A'  132 A'  133 A'                 
*******
134 A'                                                                         
 --------------------------------------------------------------

          Ground-State Mulliken Net Atomic Charges

     Atom                 Charge (a.u.)
  ----------------------------------------
      1 C                    -0.166932
      2 N                     0.032388
      3 Br                    0.058012
      4 Br                    0.078426
      5 Br                   -0.001894
  ----------------------------------------
  Sum of atomic charges =     0.000000

 -----------------------------------------------------------------
                    Cartesian Multipole Moments
 -----------------------------------------------------------------
    Charge (ESU x 10^10)
                 0.0000
    Dipole Moment (Debye)
         X       0.5007      Y      -1.0915      Z       0.0000
       Tot       1.2009
    Quadrupole Moments (Debye-Ang)
        XX     -59.6645     XY       2.5497     YY     -67.5445
        XZ      -0.0000     YZ      -0.0000     ZZ     -66.7194
    Octopole Moments (Debye-Ang^2)
       XXX       1.6118    XXY       2.5893    XYY      -0.2040
       YYY     -21.9893    XXZ      -0.0000    XYZ       0.0000
       YYZ       0.0000    XZZ       0.2649    YZZ      -2.7094
       ZZZ      -0.0000
    Hexadecapole Moments (Debye-Ang^3)
      XXXX   -1132.4011   XXXY      23.9053   XXYY    -300.3144
      XYYY      16.5134   YYYY    -508.8649   XXXZ      -0.0000
      XXYZ       0.0000   XYYZ      -0.0000   YYYZ      -0.0000
      XXZZ    -231.1500   XYZZ       1.6884   YYZZ    -102.5997
      XZZZ      -0.0000   YZZZ       0.0000   ZZZZ     -79.7884
 -----------------------------------------------------------------
 Calculating analytic gradient of the SCF energy
 Gradient of SCF Energy
            1           2           3           4           5
    1   0.0479607  -0.0347867  -0.0151355   0.0211388  -0.0191773
    2  -0.0210949   0.0223063  -0.0058967   0.0048864  -0.0002012
    3   0.0000000  -0.0000000  -0.0000000   0.0000000  -0.0000000
 Max gradient component =       4.796E-02
 RMS gradient           =       1.924E-02
 Gradient time:  CPU 13.64 s  wall 3.52 s
 Geometry Optimization Parameters
   NAtoms,    NIC,     NZ,  NCons,   NDum,   NFix, NCnnct, MaxDiis
        5      20       5       0       0       0       0       0


** GEOMETRY OPTIMIZATION IN DELOCALIZED INTERNAL COORDINATES **
   Searching for a Minimum

   Optimization Cycle:   1

                       Coordinates (Angstroms)
     ATOM                X               Y               Z
      1  C         0.4818238218    0.2163449918    0.0000000000
      2  N        -0.4135393170    1.1588548589    0.0000000000
      3  Br       -2.2996954492    0.7049660565    0.0000000000
      4  Br        2.3679799540    0.6702337942    0.0000000000
      5  Br       -0.0681750109   -1.6440585354    0.0000000000
   Point Group: cs    Number of degrees of freedom:     7


   Energy is  -7815.250664394


 Attempting to Generate Delocalized Internal Coordinates

  7 Hessian modes will be used to form the next step
  Hessian Eigenvalues:
     0.175927    0.175927    0.175927    0.250000    0.250000    0.250000
     0.671931

 Minimum Search - Taking Simple RFO Step
 Searching for Lamda that Minimizes Along All modes
 Value Taken    Lamda =  -0.01871547
 Step Taken.  Stepsize is  0.260991

                             Maximum     Tolerance    Cnvgd?
         Gradient           0.056649      0.000300      NO
         Displacement       0.212226      0.001200      NO
         Energy change     *********      0.000001      NO


 New Cartesian Coordinates Obtained by Inverse Iteration

 Displacement from previous Coordinates is:  0.520750
 ----------------------------------------------------------------
             Standard Nuclear Orientation (Angstroms)
    I     Atom           X                Y                Z
 ----------------------------------------------------------------
    1      C       0.4199602963     0.1735090755     0.0000000000
    2      N      -0.3998744984     1.1362397612     0.0000000000
    3      Br     -2.2740459717     0.8470193123     0.0000000000
    4      Br      2.2337433496     0.6719701973     0.0000000000
    5      Br      0.0886108230    -1.7223971802     0.0000000000
 ----------------------------------------------------------------
 Molecular Point Group                 Cs    NOp =  2
 Largest Abelian Subgroup              Cs    NOp =  2
 Nuclear Repulsion Energy =   867.0202080525 hartrees
 There are       59 alpha and       59 beta electrons
 Applying Cartesian multipole field
    Component          Value
    ---------          -----
     (2,0,0)        1.00000E-11
     (0,2,0)        2.00000E-11
     (0,0,2)       -3.00000E-11
 Nucleus-field energy     =     0.0000000238 hartrees
 Requested basis set is 6-311++G(d,p)
 There are 69 shells and 188 basis functions
 A cutoff of  1.0D-11 yielded   1835 shell pairs
 There are     14827 function pairs (     16588 Cartesian)
 Smallest overlap matrix eigenvalue = 2.60E-04
 Guess MOs from SCF MO coefficient file

 -----------------------------------------------------------------------
  General SCF calculation program by
  Eric Jon Sundstrom, Paul Horn, Yuezhi Mao, Dmitri Zuev, Alec White,
  David Stuck, Shaama M.S., Shane Yost, Joonho Lee, David Small,
  Daniel Levine, Susi Lehtola, Hugh Burton, Evgeny Epifanovsky
 -----------------------------------------------------------------------
 Exchange:     0.2000 Hartree-Fock + 0.0800 Slater + 0.7200 B88
 Correlation:  0.1900 VWN1RPA + 0.8100 LYP
 Using SG-1 standard quadrature grid
 using 4 threads for integral computing
 -------------------------------------------------------
 OpenMP Integral computing Module                
 Release: version 2.0, May 2017, Q-Chem Inc. Pleasanton 
 -------------------------------------------------------
 -------------------------------------------------------
 OpenMP BLAS3 based DFT computing Module                
 Release: version 1.0, May 2013, Q-Chem Inc. Pittsburgh 
 -------------------------------------------------------
 A restricted SCF calculation will be
 performed using DIIS
 SCF converges when DIIS error is below 1.0e-08
 ---------------------------------------
  Cycle       Energy         DIIS error
 ---------------------------------------
    1   -7815.2487058122      1.18e-03  
    2   -7815.2576441941      5.74e-04  
    3   -7815.2563493207      7.82e-04  
    4   -7815.2590772691      1.25e-04  
    5   -7815.2591203753      6.73e-05  
    6   -7815.2591375006      1.78e-05  
    7   -7815.2591386576      1.83e-06  
    8   -7815.2591386674      1.20e-06  
    9   -7815.2591386710      1.42e-07  
   10   -7815.2591386710      5.38e-08  
   11   -7815.2591386711      1.24e-08  
   12   -7815.2591386711      4.47e-09  Convergence criterion met
 ---------------------------------------
 SCF time:   CPU 54.66s  wall 15.00s 
 SCF   energy in the final basis set =    -7815.2591386711
 Total energy in the final basis set =    -7815.2591386711

 --------------------------------------------------------------
             Orbital Energies (a.u.) and Symmetries
 --------------------------------------------------------------

 Alpha MOs, Restricted
 -- Occupied --                  
-482.87 -482.87 -482.87  -62.52  -62.52  -62.52  -56.34  -56.34
  1 A'    2 A'    3 A'    4 A'    5 A'    6 A'    7 A'    8 A'                 
-56.343 -56.340 -56.340 -56.339 -56.339 -56.339 -56.338 -14.397
  9 A'    1 A"   10 A'    2 A"   11 A'    3 A"   12 A'   13 A'                 
-10.342  -8.733  -8.731  -8.731  -6.565  -6.565  -6.563  -6.551
 14 A'   15 A'   16 A'   17 A'   18 A'   19 A'   20 A'    4 A"                 
 -6.550  -6.550  -6.548  -6.548  -6.547  -2.676  -2.675  -2.674
 21 A'    5 A"   22 A'    6 A"   23 A'   24 A'   25 A'   26 A'                 
 -2.672  -2.671  -2.671  -2.670  -2.670  -2.669  -2.660  -2.660
  7 A"   27 A'    8 A"    9 A"   28 A'   29 A'   10 A"   30 A'                 
 -2.659  -2.659  -2.656  -2.656  -0.992  -0.855  -0.816  -0.784
 31 A'   11 A"   32 A'   12 A"   33 A'   34 A'   35 A'   36 A'                 
 -0.574  -0.506  -0.477  -0.445  -0.359  -0.346  -0.345  -0.328
 37 A'   38 A'   39 A'   13 A"   40 A'   14 A"   41 A'   15 A"                 
 -0.307  -0.294  -0.292
 42 A'   43 A'   16 A"                                                         
 -- Virtual --                   
 -0.101  -0.077  -0.067  -0.004   0.014   0.027   0.035   0.042
 44 A'   45 A'   17 A"   46 A'   47 A'   48 A'   49 A'   18 A"                 
  0.058   0.068   0.068   0.073   0.084   0.087   0.099   0.113
 50 A'   51 A'   19 A"   20 A"   52 A'   53 A'   54 A'   21 A"                 
  0.115   0.121   0.155   0.185   0.187   0.212   0.240   0.263
 55 A'   56 A'   57 A'   58 A'   22 A"   59 A'   60 A'   61 A'                 
  0.269   0.358   0.373   0.394   0.395   0.409   0.411   0.424
 62 A'   63 A'   64 A'   23 A"   65 A'   66 A'   24 A"   67 A'                 
  0.428   0.433   0.449   0.470   0.489   0.531   0.548   0.548
 25 A"   68 A'   69 A'   26 A"   27 A"   28 A"   29 A"   70 A'                 
  0.549   0.555   0.569   0.585   0.591   0.601   0.621   0.645
 30 A"   71 A'   31 A"   72 A'   73 A'   74 A'   75 A'   76 A'                 
  0.695   0.717   0.793   0.802   0.832   0.893   0.905   0.919
 77 A'   32 A"   78 A'   79 A'   80 A'   33 A"   81 A'   82 A'                 
  0.951   0.990   1.056   1.280   1.301   1.336   1.618   1.630
 83 A'   84 A'   85 A'   86 A'   34 A"   35 A"   87 A'   88 A'                 
  1.838   1.900   1.932   1.964   1.979   1.987   2.016   2.070
 89 A'   36 A"   90 A'   37 A"   38 A"   91 A'   92 A'   93 A'                 
  2.098   2.154   2.187   2.341   2.358   2.596   2.748   2.750
 39 A"   94 A'   95 A'   96 A'   40 A"   97 A'   41 A"   98 A'                 
  2.916   3.193   3.821   3.885   3.968   3.973   3.975   3.979
 99 A'  100 A'   42 A"  101 A'   43 A"   44 A"  102 A'   45 A"                 
  3.994   4.007   4.010   4.032   4.082   4.084   4.112   4.201
103 A'  104 A'   46 A"   47 A"   48 A"  105 A'  106 A'  107 A'                 
  4.303   4.350   4.361   4.452   6.541   6.636   6.670   7.515
108 A'  109 A'  110 A'  111 A'  112 A'  113 A'  114 A'   49 A"                 
  7.526   7.533   7.536   7.548   7.579   7.624   7.663   7.669
 50 A"  115 A'   51 A"  116 A'  117 A'  118 A'  119 A'  120 A'                 
 23.654  35.461  47.830  47.905  47.937 289.708 289.720 289.726
121 A'  122 A'  123 A'  124 A'  125 A'   52 A"   53 A"  126 A'                 
289.730 289.742 289.774 289.849 289.874 289.8891020.6061020.701
 54 A"  127 A'  128 A'  129 A'  130 A'  131 A'  132 A'  133 A'                 
*******
134 A'                                                                         

 Beta MOs, Restricted
 -- Occupied --                  
-482.87 -482.87 -482.87  -62.52  -62.52  -62.52  -56.34  -56.34
  1 A'    2 A'    3 A'    4 A'    5 A'    6 A'    7 A'    8 A'                 
-56.343 -56.340 -56.340 -56.339 -56.339 -56.339 -56.338 -14.397
  9 A'    1 A"   10 A'    2 A"   11 A'    3 A"   12 A'   13 A'                 
-10.342  -8.733  -8.731  -8.731  -6.565  -6.565  -6.563  -6.551
 14 A'   15 A'   16 A'   17 A'   18 A'   19 A'   20 A'    4 A"                 
 -6.550  -6.550  -6.548  -6.548  -6.547  -2.676  -2.675  -2.674
 21 A'    5 A"   22 A'    6 A"   23 A'   24 A'   25 A'   26 A'                 
 -2.672  -2.671  -2.671  -2.670  -2.670  -2.669  -2.660  -2.660
  7 A"   27 A'    8 A"    9 A"   28 A'   29 A'   10 A"   30 A'                 
 -2.659  -2.659  -2.656  -2.656  -0.992  -0.855  -0.816  -0.784
 31 A'   11 A"   32 A'   12 A"   33 A'   34 A'   35 A'   36 A'                 
 -0.574  -0.506  -0.477  -0.445  -0.359  -0.346  -0.345  -0.328
 37 A'   38 A'   39 A'   13 A"   40 A'   14 A"   41 A'   15 A"                 
 -0.307  -0.294  -0.292
 42 A'   43 A'   16 A"                                                         
 -- Virtual --                   
 -0.101  -0.077  -0.067  -0.004   0.014   0.027   0.035   0.042
 44 A'   45 A'   17 A"   46 A'   47 A'   48 A'   49 A'   18 A"                 
  0.058   0.068   0.068   0.073   0.084   0.087   0.099   0.113
 50 A'   51 A'   19 A"   20 A"   52 A'   53 A'   54 A'   21 A"                 
  0.115   0.121   0.155   0.185   0.187   0.212   0.240   0.263
 55 A'   56 A'   57 A'   58 A'   22 A"   59 A'   60 A'   61 A'                 
  0.269   0.358   0.373   0.394   0.395   0.409   0.411   0.424
 62 A'   63 A'   64 A'   23 A"   65 A'   66 A'   24 A"   67 A'                 
  0.428   0.433   0.449   0.470   0.489   0.531   0.548   0.548
 25 A"   68 A'   69 A'   26 A"   27 A"   28 A"   29 A"   70 A'                 
  0.549   0.555   0.569   0.585   0.591   0.601   0.621   0.645
 30 A"   71 A'   31 A"   72 A'   73 A'   74 A'   75 A'   76 A'                 
  0.695   0.717   0.793   0.802   0.832   0.893   0.905   0.919
 77 A'   32 A"   78 A'   79 A'   80 A'   33 A"   81 A'   82 A'                 
  0.951   0.990   1.056   1.280   1.301   1.336   1.618   1.630
 83 A'   84 A'   85 A'   86 A'   34 A"   35 A"   87 A'   88 A'                 
  1.838   1.900   1.932   1.964   1.979   1.987   2.016   2.070
 89 A'   36 A"   90 A'   37 A"   38 A"   91 A'   92 A'   93 A'                 
  2.098   2.154   2.187   2.341   2.358   2.596   2.748   2.750
 39 A"   94 A'   95 A'   96 A'   40 A"   97 A'   41 A"   98 A'                 
  2.916   3.193   3.821   3.885   3.968   3.973   3.975   3.979
 99 A'  100 A'   42 A"  101 A'   43 A"   44 A"  102 A'   45 A"                 
  3.994   4.007   4.010   4.032   4.082   4.084   4.112   4.201
103 A'  104 A'   46 A"   47 A"   48 A"  105 A'  106 A'  107 A'                 
  4.303   4.350   4.361   4.452   6.541   6.636   6.670   7.515
108 A'  109 A'  110 A'  111 A'  112 A'  113 A'  114 A'   49 A"                 
  7.526   7.533   7.536   7.548   7.579   7.624   7.663   7.669
 50 A"  115 A'   51 A"  116 A'  117 A'  118 A'  119 A'  120 A'                 
 23.654  35.461  47.830  47.905  47.937 289.708 289.720 289.726
121 A'  122 A'  123 A'  124 A'  125 A'   52 A"   53 A"  126 A'                 
289.730 289.742 289.774 289.849 289.874 289.8891020.6061020.701
 54 A"  127 A'  128 A'  129 A'  130 A'  131 A'  132 A'  133 A'                 
*******
134 A'                                                                         
 --------------------------------------------------------------

          Ground-State Mulliken Net Atomic Charges

     Atom                 Charge (a.u.)
  ----------------------------------------
      1 C                    -0.198218
      2 N                     0.050072
      3 Br                    0.063719
      4 Br                    0.083250
      5 Br                    0.001178
  ----------------------------------------
  Sum of atomic charges =    -0.000000

 -----------------------------------------------------------------
                    Cartesian Multipole Moments
 -----------------------------------------------------------------
    Charge (ESU x 10^10)
                -0.0000
    Dipole Moment (Debye)
         X       0.2795      Y      -1.0579      Z       0.0000
       Tot       1.0942
    Quadrupole Moments (Debye-Ang)
        XX     -60.9031     XY       1.3346     YY     -66.6858
        XZ       0.0000     YZ      -0.0000     ZZ     -66.4603
    Octopole Moments (Debye-Ang^2)
       XXX      -4.4016    XXY       3.4007    XYY       0.1736
       YYY     -25.5293    XXZ       0.0000    XYZ      -0.0000
       YYZ       0.0000    XZZ      -0.3962    YZZ      -3.4826
       ZZZ      -0.0000
    Hexadecapole Moments (Debye-Ang^3)
      XXXX   -1071.0162   XXXY      49.3273   XXYY    -294.8694
      XYYY      46.3699   YYYY    -549.4606   XXXZ       0.0000
      XXYZ       0.0000   XYYZ       0.0000   YYYZ      -0.0000
      XXZZ    -217.5945   XYZZ      13.4625   YYZZ    -110.6024
      XZZZ       0.0000   YZZZ       0.0000   ZZZZ     -79.2355
 -----------------------------------------------------------------
 Calculating analytic gradient of the SCF energy
 Gradient of SCF Energy
            1           2           3           4           5
    1   0.0191535  -0.0044595  -0.0040151  -0.0110650   0.0003860
    2  -0.0045036   0.0055973   0.0031678  -0.0008124  -0.0034491
    3   0.0000000  -0.0000000   0.0000000   0.0000000  -0.0000000
 Max gradient component =       1.915E-02
 RMS gradient           =       6.323E-03
 Gradient time:  CPU 13.79 s  wall 3.55 s
 Geometry Optimization Parameters
   NAtoms,    NIC,     NZ,  NCons,   NDum,   NFix, NCnnct, MaxDiis
        5      20       5       0       0       0       0       0

 Cartesian Hessian Update
 Hessian Updated using BFGS Update


** GEOMETRY OPTIMIZATION IN DELOCALIZED INTERNAL COORDINATES **
   Searching for a Minimum

   Optimization Cycle:   2

                       Coordinates (Angstroms)
     ATOM                X               Y               Z
      1  C         0.4199602963    0.1735090755    0.0000000000
      2  N        -0.3998744984    1.1362397612    0.0000000000
      3  Br       -2.2740459717    0.8470193123    0.0000000000
      4  Br        2.2337433496    0.6719701973    0.0000000000
      5  Br        0.0886108230   -1.7223971802    0.0000000000
   Point Group: cs    Number of degrees of freedom:     7


   Energy is  -7815.259138671

 Hessian Updated using BFGS Update

  5 Hessian modes will be used to form the next step
  Hessian Eigenvalues:
     0.165931    0.188683    0.231217    0.340362    0.616820

 Minimum Search - Taking Simple RFO Step
 Searching for Lamda that Minimizes Along All modes
 Value Taken    Lamda =  -0.00166981
 Step Taken.  Stepsize is  0.078616

                             Maximum     Tolerance    Cnvgd?
         Gradient           0.017331      0.000300      NO
         Displacement       0.047380      0.001200      NO
         Energy change     -0.008474      0.000001      NO


 New Cartesian Coordinates Obtained by Inverse Iteration

 Displacement from previous Coordinates is:  0.159925
 ----------------------------------------------------------------
             Standard Nuclear Orientation (Angstroms)
    I     Atom           X                Y                Z
 ----------------------------------------------------------------
    1      C       0.4055167060     0.1929563836     0.0000000000
    2      N      -0.3995404170     1.1526491134     0.0000000000
    3      Br     -2.2478000057     0.7940214998     0.0000000000
    4      Br      2.2537651256     0.6557794188     0.0000000000
    5      Br      0.0564525898    -1.6890652496     0.0000000000
 ----------------------------------------------------------------
 Molecular Point Group                 Cs    NOp =  2
 Largest Abelian Subgroup              Cs    NOp =  2
 Nuclear Repulsion Energy =   873.9318938664 hartrees
 There are       59 alpha and       59 beta electrons
 Applying Cartesian multipole field
    Component          Value
    ---------          -----
     (2,0,0)        1.00000E-11
     (0,2,0)        2.00000E-11
     (0,0,2)       -3.00000E-11
 Nucleus-field energy     =     0.0000000232 hartrees
 Requested basis set is 6-311++G(d,p)
 There are 69 shells and 188 basis functions
 A cutoff of  1.0D-11 yielded   1836 shell pairs
 There are     14839 function pairs (     16600 Cartesian)
 Smallest overlap matrix eigenvalue = 2.58E-04
 Guess MOs from SCF MO coefficient file

 -----------------------------------------------------------------------
  General SCF calculation program by
  Eric Jon Sundstrom, Paul Horn, Yuezhi Mao, Dmitri Zuev, Alec White,
  David Stuck, Shaama M.S., Shane Yost, Joonho Lee, David Small,
  Daniel Levine, Susi Lehtola, Hugh Burton, Evgeny Epifanovsky
 -----------------------------------------------------------------------
 Exchange:     0.2000 Hartree-Fock + 0.0800 Slater + 0.7200 B88
 Correlation:  0.1900 VWN1RPA + 0.8100 LYP
 Using SG-1 standard quadrature grid
 using 4 threads for integral computing
 -------------------------------------------------------
 OpenMP Integral computing Module                
 Release: version 2.0, May 2017, Q-Chem Inc. Pleasanton 
 -------------------------------------------------------
 -------------------------------------------------------
 OpenMP BLAS3 based DFT computing Module                
 Release: version 1.0, May 2013, Q-Chem Inc. Pittsburgh 
 -------------------------------------------------------
 A restricted SCF calculation will be
 performed using DIIS
 SCF converges when DIIS error is below 1.0e-08
 ---------------------------------------
  Cycle       Energy         DIIS error
 ---------------------------------------
    1   -7815.2587344462      3.77e-04  
    2   -7815.2596569481      2.12e-04  
    3   -7815.2595382204      2.72e-04  
    4   -7815.2598219891      4.79e-05  
    5   -7815.2598317602      1.21e-05  
    6   -7815.2598322069      6.31e-06  
    7   -7815.2598323727      1.93e-06  
    8   -7815.2598323832      4.01e-07  
    9   -7815.2598323836      8.87e-08  
   10   -7815.2598323836      3.38e-08  
   11   -7815.2598323838      8.54e-09  Convergence criterion met
 ---------------------------------------
 SCF time:   CPU 50.32s  wall 14.00s 
 SCF   energy in the final basis set =    -7815.2598323838
 Total energy in the final basis set =    -7815.2598323838

 --------------------------------------------------------------
             Orbital Energies (a.u.) and Symmetries
 --------------------------------------------------------------

 Alpha MOs, Restricted
 -- Occupied --                  
-482.87 -482.87 -482.87  -62.52  -62.52  -62.52  -56.34  -56.34
  1 A'    2 A'    3 A'    4 A'    5 A'    6 A'    7 A'    8 A'                 
-56.342 -56.340 -56.339 -56.339 -56.339 -56.338 -56.338 -14.397
  9 A'    1 A"   10 A'    2 A"   11 A'    3 A"   12 A'   13 A'                 
-10.341  -8.732  -8.731  -8.730  -6.566  -6.564  -6.563  -6.550
 14 A'   15 A'   16 A'   17 A'   18 A'   19 A'   20 A'    4 A"                 
 -6.549  -6.548  -6.548  -6.548  -6.547  -2.676  -2.675  -2.674
 21 A'    5 A"    6 A"   22 A'   23 A'   24 A'   25 A'   26 A'                 
 -2.671  -2.671  -2.671  -2.670  -2.669  -2.669  -2.659  -2.659
  7 A"    8 A"   27 A'   28 A'    9 A"   29 A'   30 A'   10 A"                 
 -2.657  -2.657  -2.657  -2.657  -0.999  -0.854  -0.816  -0.785
 11 A"   31 A'   32 A'   12 A"   33 A'   34 A'   35 A'   36 A'                 
 -0.574  -0.508  -0.478  -0.448  -0.360  -0.346  -0.344  -0.328
 37 A'   38 A'   39 A'   13 A"   40 A'   14 A"   41 A'   15 A"                 
 -0.307  -0.295  -0.293
 42 A'   43 A'   16 A"                                                         
 -- Virtual --                   
 -0.099  -0.077  -0.065  -0.004   0.015   0.027   0.035   0.042
 44 A'   45 A'   17 A"   46 A'   47 A'   48 A'   49 A'   18 A"                 
  0.058   0.067   0.068   0.073   0.085   0.086   0.100   0.112
 50 A'   51 A'   19 A"   20 A"   52 A'   53 A'   54 A'   21 A"                 
  0.115   0.121   0.152   0.185   0.188   0.215   0.239   0.263
 55 A'   56 A'   57 A'   58 A'   22 A"   59 A'   60 A'   61 A'                 
  0.272   0.358   0.371   0.394   0.394   0.408   0.410   0.422
 62 A'   63 A'   64 A'   23 A"   65 A'   66 A'   24 A"   67 A'                 
  0.428   0.434   0.440   0.468   0.489   0.530   0.549   0.549
 25 A"   68 A'   69 A'   26 A"   27 A"   28 A"   29 A"   70 A'                 
  0.553   0.556   0.568   0.588   0.601   0.605   0.621   0.642
 30 A"   71 A'   31 A"   72 A'   73 A'   74 A'   75 A'   76 A'                 
  0.707   0.718   0.799   0.806   0.830   0.892   0.905   0.915
 77 A'   32 A"   78 A'   79 A'   80 A'   33 A"   81 A'   82 A'                 
  0.956   0.988   1.048   1.281   1.302   1.332   1.611   1.629
 83 A'   84 A'   85 A'   86 A'   34 A"   35 A"   87 A'   88 A'                 
  1.848   1.899   1.941   1.965   1.980   1.988   2.018   2.075
 89 A'   36 A"   90 A'   37 A"   38 A"   91 A'   92 A'   93 A'                 
  2.103   2.159   2.186   2.362   2.366   2.596   2.752   2.768
 39 A"   94 A'   95 A'   96 A'   40 A"   97 A'   41 A"   98 A'                 
  2.917   3.183   3.822   3.887   3.966   3.973   3.974   3.980
 99 A'  100 A'   42 A"  101 A'   43 A"  102 A'   44 A"   45 A"                 
  3.993   4.010   4.013   4.032   4.082   4.085   4.119   4.200
103 A'   46 A"  104 A'   47 A"   48 A"  105 A'  106 A'  107 A'                 
  4.312   4.352   4.363   4.449   6.538   6.637   6.671   7.516
108 A'  109 A'  110 A'  111 A'  112 A'  113 A'  114 A'   49 A"                 
  7.528   7.535   7.537   7.551   7.580   7.622   7.665   7.670
 50 A"   51 A"  115 A'  116 A'  117 A'  118 A'  119 A'  120 A'                 
 23.679  35.478  47.827  47.906  47.938 289.709 289.721 289.728
121 A'  122 A'  123 A'  124 A'  125 A'   52 A"   53 A"  126 A'                 
289.729 289.743 289.777 289.848 289.879 289.8901020.6021020.702
 54 A"  127 A'  128 A'  129 A'  130 A'  131 A'  132 A'  133 A'                 
*******
134 A'                                                                         

 Beta MOs, Restricted
 -- Occupied --                  
-482.87 -482.87 -482.87  -62.52  -62.52  -62.52  -56.34  -56.34
  1 A'    2 A'    3 A'    4 A'    5 A'    6 A'    7 A'    8 A'                 
-56.342 -56.340 -56.339 -56.339 -56.339 -56.338 -56.338 -14.397
  9 A'    1 A"   10 A'    2 A"   11 A'    3 A"   12 A'   13 A'                 
-10.341  -8.732  -8.731  -8.730  -6.566  -6.564  -6.563  -6.550
 14 A'   15 A'   16 A'   17 A'   18 A'   19 A'   20 A'    4 A"                 
 -6.549  -6.548  -6.548  -6.548  -6.547  -2.676  -2.675  -2.674
 21 A'    5 A"    6 A"   22 A'   23 A'   24 A'   25 A'   26 A'                 
 -2.671  -2.671  -2.671  -2.670  -2.669  -2.669  -2.659  -2.659
  7 A"    8 A"   27 A'   28 A'    9 A"   29 A'   30 A'   10 A"                 
 -2.657  -2.657  -2.657  -2.657  -0.999  -0.854  -0.816  -0.785
 11 A"   31 A'   32 A'   12 A"   33 A'   34 A'   35 A'   36 A'                 
 -0.574  -0.508  -0.478  -0.448  -0.360  -0.346  -0.344  -0.328
 37 A'   38 A'   39 A'   13 A"   40 A'   14 A"   41 A'   15 A"                 
 -0.307  -0.295  -0.293
 42 A'   43 A'   16 A"                                                         
 -- Virtual --                   
 -0.099  -0.077  -0.065  -0.004   0.015   0.027   0.035   0.042
 44 A'   45 A'   17 A"   46 A'   47 A'   48 A'   49 A'   18 A"                 
  0.058   0.067   0.068   0.073   0.085   0.086   0.100   0.112
 50 A'   51 A'   19 A"   20 A"   52 A'   53 A'   54 A'   21 A"                 
  0.115   0.121   0.152   0.185   0.188   0.215   0.239   0.263
 55 A'   56 A'   57 A'   58 A'   22 A"   59 A'   60 A'   61 A'                 
  0.272   0.358   0.371   0.394   0.394   0.408   0.410   0.422
 62 A'   63 A'   64 A'   23 A"   65 A'   66 A'   24 A"   67 A'                 
  0.428   0.434   0.440   0.468   0.489   0.530   0.549   0.549
 25 A"   68 A'   69 A'   26 A"   27 A"   28 A"   29 A"   70 A'                 
  0.553   0.556   0.568   0.588   0.601   0.605   0.621   0.642
 30 A"   71 A'   31 A"   72 A'   73 A'   74 A'   75 A'   76 A'                 
  0.707   0.718   0.799   0.806   0.830   0.892   0.905   0.915
 77 A'   32 A"   78 A'   79 A'   80 A'   33 A"   81 A'   82 A'                 
  0.956   0.988   1.048   1.281   1.302   1.332   1.611   1.629
 83 A'   84 A'   85 A'   86 A'   34 A"   35 A"   87 A'   88 A'                 
  1.848   1.899   1.941   1.965   1.980   1.988   2.018   2.075
 89 A'   36 A"   90 A'   37 A"   38 A"   91 A'   92 A'   93 A'                 
  2.103   2.159   2.186   2.362   2.366   2.596   2.752   2.768
 39 A"   94 A'   95 A'   96 A'   40 A"   97 A'   41 A"   98 A'                 
  2.917   3.183   3.822   3.887   3.966   3.973   3.974   3.980
 99 A'  100 A'   42 A"  101 A'   43 A"  102 A'   44 A"   45 A"                 
  3.993   4.010   4.013   4.032   4.082   4.085   4.119   4.200
103 A'   46 A"  104 A'   47 A"   48 A"  105 A'  106 A'  107 A'                 
  4.312   4.352   4.363   4.449   6.538   6.637   6.671   7.516
108 A'  109 A'  110 A'  111 A'  112 A'  113 A'  114 A'   49 A"                 
  7.528   7.535   7.537   7.551   7.580   7.622   7.665   7.670
 50 A"   51 A"  115 A'  116 A'  117 A'  118 A'  119 A'  120 A'                 
 23.679  35.478  47.827  47.906  47.938 289.709 289.721 289.728
121 A'  122 A'  123 A'  124 A'  125 A'   52 A"   53 A"  126 A'                 
289.729 289.743 289.777 289.848 289.879 289.8901020.6021020.702
 54 A"  127 A'  128 A'  129 A'  130 A'  131 A'  132 A'  133 A'                 
*******
134 A'                                                                         
 --------------------------------------------------------------

          Ground-State Mulliken Net Atomic Charges

     Atom                 Charge (a.u.)
  ----------------------------------------
      1 C                    -0.180879
      2 N                     0.051817
      3 Br                    0.063085
      4 Br                    0.065244
      5 Br                    0.000733
  ----------------------------------------
  Sum of atomic charges =    -0.000000

 -----------------------------------------------------------------
                    Cartesian Multipole Moments
 -----------------------------------------------------------------
    Charge (ESU x 10^10)
                -0.0000
    Dipole Moment (Debye)
         X       0.1473      Y      -1.1418      Z       0.0000
       Tot       1.1513
    Quadrupole Moments (Debye-Ang)
        XX     -61.1105     XY       1.4203     YY     -66.7542
        XZ      -0.0000     YZ       0.0000     ZZ     -66.4362
    Octopole Moments (Debye-Ang^2)
       XXX      -4.9885    XXY       2.5038    XYY      -0.3419
       YYY     -24.2452    XXZ       0.0000    XYZ       0.0000
       YYZ      -0.0000    XZZ      -0.7802    YZZ      -3.0575
       ZZZ      -0.0000
    Hexadecapole Moments (Debye-Ang^3)
      XXXX   -1069.1181   XXXY      42.0051   XXYY    -292.0316
      XYYY      36.6463   YYYY    -527.8183   XXXZ      -0.0000
      XXYZ       0.0000   XYYZ      -0.0000   YYYZ       0.0000
      XXZZ    -217.1222   XYZZ      10.0959   YYZZ    -106.6507
      XZZZ      -0.0000   YZZZ       0.0000   ZZZZ     -79.1961
 -----------------------------------------------------------------
 Calculating analytic gradient of the SCF energy
 Gradient of SCF Energy
            1           2           3           4           5
    1  -0.0019316   0.0010766   0.0037675  -0.0022991  -0.0006134
    2   0.0026569  -0.0025528  -0.0005666  -0.0001094   0.0005719
    3  -0.0000000   0.0000000  -0.0000000   0.0000000   0.0000000
 Max gradient component =       3.767E-03
 RMS gradient           =       1.612E-03
 Gradient time:  CPU 13.63 s  wall 3.51 s
 Geometry Optimization Parameters
   NAtoms,    NIC,     NZ,  NCons,   NDum,   NFix, NCnnct, MaxDiis
        5      20       5       0       0       0       0       0

 Cartesian Hessian Update
 Hessian Updated using BFGS Update


** GEOMETRY OPTIMIZATION IN DELOCALIZED INTERNAL COORDINATES **
   Searching for a Minimum

   Optimization Cycle:   3

                       Coordinates (Angstroms)
     ATOM                X               Y               Z
      1  C         0.4055167060    0.1929563836    0.0000000000
      2  N        -0.3995404170    1.1526491134    0.0000000000
      3  Br       -2.2478000057    0.7940214998    0.0000000000
      4  Br        2.2537651256    0.6557794188    0.0000000000
      5  Br        0.0564525898   -1.6890652496    0.0000000000
   Point Group: cs    Number of degrees of freedom:     7


   Energy is  -7815.259832384

 Hessian Updated using BFGS Update

  7 Hessian modes will be used to form the next step
  Hessian Eigenvalues:
     0.159545    0.176423    0.183397    0.237888    0.253017    0.368630
     0.697996

 Minimum Search - Taking Simple RFO Step
 Searching for Lamda that Minimizes Along All modes
 Value Taken    Lamda =  -0.00019461
 Step Taken.  Stepsize is  0.026844

                             Maximum     Tolerance    Cnvgd?
         Gradient           0.005220      0.000300      NO
         Displacement       0.018405      0.001200      NO
         Energy change     -0.000694      0.000001      NO


 New Cartesian Coordinates Obtained by Inverse Iteration

 Displacement from previous Coordinates is:  0.047630
 ----------------------------------------------------------------
             Standard Nuclear Orientation (Angstroms)
    I     Atom           X                Y                Z
 ----------------------------------------------------------------
    1      C       0.4067688047     0.1900258298     0.0000000000
    2      N      -0.4037515112     1.1495488188     0.0000000000
    3      Br     -2.2636725733     0.8058724591     0.0000000000
    4      Br      2.2626119241     0.6551599110     0.0000000000
    5      Br      0.0664373545    -1.6942658525     0.0000000000
 ----------------------------------------------------------------
 Molecular Point Group                 Cs    NOp =  2
 Largest Abelian Subgroup              Cs    NOp =  2
 Nuclear Repulsion Energy =   870.0770858479 hartrees
 There are       59 alpha and       59 beta electrons
 Applying Cartesian multipole field
    Component          Value
    ---------          -----
     (2,0,0)        1.00000E-11
     (0,2,0)        2.00000E-11
     (0,0,2)       -3.00000E-11
 Nucleus-field energy     =     0.0000000234 hartrees
 Requested basis set is 6-311++G(d,p)
 There are 69 shells and 188 basis functions
 A cutoff of  1.0D-11 yielded   1832 shell pairs
 There are     14816 function pairs (     16576 Cartesian)
 Smallest overlap matrix eigenvalue = 2.62E-04
 Guess MOs from SCF MO coefficient file

 -----------------------------------------------------------------------
  General SCF calculation program by
  Eric Jon Sundstrom, Paul Horn, Yuezhi Mao, Dmitri Zuev, Alec White,
  David Stuck, Shaama M.S., Shane Yost, Joonho Lee, David Small,
  Daniel Levine, Susi Lehtola, Hugh Burton, Evgeny Epifanovsky
 -----------------------------------------------------------------------
 Exchange:     0.2000 Hartree-Fock + 0.0800 Slater + 0.7200 B88
 Correlation:  0.1900 VWN1RPA + 0.8100 LYP
 Using SG-1 standard quadrature grid
 using 4 threads for integral computing
 -------------------------------------------------------
 OpenMP Integral computing Module                
 Release: version 2.0, May 2017, Q-Chem Inc. Pleasanton 
 -------------------------------------------------------
 -------------------------------------------------------
 OpenMP BLAS3 based DFT computing Module                
 Release: version 1.0, May 2013, Q-Chem Inc. Pittsburgh 
 -------------------------------------------------------
 A restricted SCF calculation will be
 performed using DIIS
 SCF converges when DIIS error is below 1.0e-08
 ---------------------------------------
  Cycle       Energy         DIIS error
 ---------------------------------------
    1   -7815.2598306663      1.06e-04  
    2   -7815.2598828632      7.44e-05  
    3   -7815.2598817524      7.52e-05  
    4   -7815.2599063724      1.31e-05  
    5   -7815.2599069412      6.34e-06  
    6   -7815.2599070989      1.38e-06  
    7   -7815.2599071063      5.18e-07  
    8   -7815.2599071071      1.11e-07  
    9   -7815.2599071072      2.49e-08  
   10   -7815.2599071070      1.02e-08  
   11   -7815.2599071071      2.32e-09  Convergence criterion met
 ---------------------------------------
 SCF time:   CPU 50.20s  wall 13.00s 
 SCF   energy in the final basis set =    -7815.2599071071
 Total energy in the final basis set =    -7815.2599071071

 --------------------------------------------------------------
             Orbital Energies (a.u.) and Symmetries
 --------------------------------------------------------------

 Alpha MOs, Restricted
 -- Occupied --                  
-482.87 -482.87 -482.87  -62.52  -62.52  -62.52  -56.34  -56.34
  1 A'    2 A'    3 A'    4 A'    5 A'    6 A'    7 A'    8 A'                 
-56.343 -56.340 -56.340 -56.340 -56.339 -56.338 -56.338 -14.398
  9 A'    1 A"   10 A'    2 A"   11 A'    3 A"   12 A'   13 A'                 
-10.342  -8.732  -8.732  -8.730  -6.566  -6.564  -6.563  -6.551
 14 A'   15 A'   16 A'   17 A'   18 A'   19 A'   20 A'    4 A"                 
 -6.549  -6.549  -6.548  -6.548  -6.548  -2.676  -2.675  -2.674
 21 A'    5 A"    6 A"   22 A'   23 A'   24 A'   25 A'   26 A'                 
 -2.672  -2.671  -2.671  -2.670  -2.670  -2.669  -2.660  -2.660
  7 A"    8 A"   27 A'   28 A'    9 A"   29 A'   30 A'   10 A"                 
 -2.657  -2.657  -2.657  -2.657  -0.996  -0.853  -0.816  -0.785
 11 A"   31 A'   32 A'   12 A"   33 A'   34 A'   35 A'   36 A'                 
 -0.574  -0.507  -0.477  -0.446  -0.360  -0.346  -0.344  -0.328
 37 A'   38 A'   39 A'   13 A"   40 A'   14 A"   41 A'   15 A"                 
 -0.307  -0.296  -0.294
 42 A'   43 A'   16 A"                                                         
 -- Virtual --                   
 -0.102  -0.079  -0.066  -0.004   0.014   0.027   0.035   0.042
 44 A'   45 A'   17 A"   46 A'   47 A'   48 A'   49 A'   18 A"                 
  0.058   0.067   0.068   0.073   0.084   0.086   0.100   0.112
 50 A'   51 A'   19 A"   20 A"   52 A'   53 A'   54 A'   21 A"                 
  0.115   0.121   0.152   0.185   0.188   0.214   0.238   0.264
 55 A'   56 A'   57 A'   58 A'   22 A"   59 A'   60 A'   61 A'                 
  0.272   0.358   0.371   0.394   0.394   0.408   0.410   0.423
 62 A'   63 A'   64 A'   65 A'   23 A"   66 A'   24 A"   67 A'                 
  0.428   0.432   0.442   0.468   0.488   0.531   0.549   0.549
 25 A"   68 A'   69 A'   26 A"   27 A"   28 A"   29 A"   70 A'                 
  0.552   0.555   0.568   0.586   0.598   0.604   0.619   0.641
 30 A"   71 A'   31 A"   72 A'   73 A'   74 A'   75 A'   76 A'                 
  0.704   0.717   0.797   0.806   0.827   0.893   0.903   0.915
 77 A'   32 A"   78 A'   79 A'   80 A'   33 A"   81 A'   82 A'                 
  0.952   0.985   1.051   1.281   1.301   1.331   1.607   1.628
 83 A'   84 A'   85 A'   86 A'   34 A"   35 A"   87 A'   88 A'                 
  1.844   1.899   1.936   1.965   1.979   1.987   2.016   2.075
 89 A'   36 A"   90 A'   37 A"   38 A"   91 A'   92 A'   93 A'                 
  2.100   2.158   2.186   2.356   2.364   2.595   2.751   2.764
 39 A"   94 A'   95 A'   96 A'   40 A"   97 A'   41 A"   98 A'                 
  2.913   3.183   3.822   3.886   3.967   3.973   3.974   3.979
 99 A'  100 A'   42 A"  101 A'   43 A"  102 A'   44 A"   45 A"                 
  3.993   4.009   4.010   4.031   4.082   4.085   4.115   4.198
103 A'   46 A"  104 A'   47 A"   48 A"  105 A'  106 A'  107 A'                 
  4.309   4.349   4.362   4.450   6.535   6.635   6.666   7.516
108 A'  109 A'  110 A'  111 A'  112 A'  113 A'  114 A'   49 A"                 
  7.527   7.535   7.535   7.550   7.579   7.623   7.664   7.669
 50 A"  115 A'   51 A"  116 A'  117 A'  118 A'  119 A'  120 A'                 
 23.670  35.473  47.825  47.904  47.934 289.709 289.720 289.726
121 A'  122 A'  123 A'  124 A'  125 A'   52 A"   53 A"  126 A'                 
289.729 289.742 289.776 289.849 289.877 289.8891020.6001020.699
 54 A"  127 A'  128 A'  129 A'  130 A'  131 A'  132 A'  133 A'                 
*******
134 A'                                                                         

 Beta MOs, Restricted
 -- Occupied --                  
-482.87 -482.87 -482.87  -62.52  -62.52  -62.52  -56.34  -56.34
  1 A'    2 A'    3 A'    4 A'    5 A'    6 A'    7 A'    8 A'                 
-56.343 -56.340 -56.340 -56.340 -56.339 -56.338 -56.338 -14.398
  9 A'    1 A"   10 A'    2 A"   11 A'    3 A"   12 A'   13 A'                 
-10.342  -8.732  -8.732  -8.730  -6.566  -6.564  -6.563  -6.551
 14 A'   15 A'   16 A'   17 A'   18 A'   19 A'   20 A'    4 A"                 
 -6.549  -6.549  -6.548  -6.548  -6.548  -2.676  -2.675  -2.674
 21 A'    5 A"    6 A"   22 A'   23 A'   24 A'   25 A'   26 A'                 
 -2.672  -2.671  -2.671  -2.670  -2.670  -2.669  -2.660  -2.660
  7 A"    8 A"   27 A'   28 A'    9 A"   29 A'   30 A'   10 A"                 
 -2.657  -2.657  -2.657  -2.657  -0.996  -0.853  -0.816  -0.785
 11 A"   31 A'   32 A'   12 A"   33 A'   34 A'   35 A'   36 A'                 
 -0.574  -0.507  -0.477  -0.446  -0.360  -0.346  -0.344  -0.328
 37 A'   38 A'   39 A'   13 A"   40 A'   14 A"   41 A'   15 A"                 
 -0.307  -0.296  -0.294
 42 A'   43 A'   16 A"                                                         
 -- Virtual --                   
 -0.102  -0.079  -0.066  -0.004   0.014   0.027   0.035   0.042
 44 A'   45 A'   17 A"   46 A'   47 A'   48 A'   49 A'   18 A"                 
  0.058   0.067   0.068   0.073   0.084   0.086   0.100   0.112
 50 A'   51 A'   19 A"   20 A"   52 A'   53 A'   54 A'   21 A"                 
  0.115   0.121   0.152   0.185   0.188   0.214   0.238   0.264
 55 A'   56 A'   57 A'   58 A'   22 A"   59 A'   60 A'   61 A'                 
  0.272   0.358   0.371   0.394   0.394   0.408   0.410   0.423
 62 A'   63 A'   64 A'   65 A'   23 A"   66 A'   24 A"   67 A'                 
  0.428   0.432   0.442   0.468   0.488   0.531   0.549   0.549
 25 A"   68 A'   69 A'   26 A"   27 A"   28 A"   29 A"   70 A'                 
  0.552   0.555   0.568   0.586   0.598   0.604   0.619   0.641
 30 A"   71 A'   31 A"   72 A'   73 A'   74 A'   75 A'   76 A'                 
  0.704   0.717   0.797   0.806   0.827   0.893   0.903   0.915
 77 A'   32 A"   78 A'   79 A'   80 A'   33 A"   81 A'   82 A'                 
  0.952   0.985   1.051   1.281   1.301   1.331   1.607   1.628
 83 A'   84 A'   85 A'   86 A'   34 A"   35 A"   87 A'   88 A'                 
  1.844   1.899   1.936   1.965   1.979   1.987   2.016   2.075
 89 A'   36 A"   90 A'   37 A"   38 A"   91 A'   92 A'   93 A'                 
  2.100   2.158   2.186   2.356   2.364   2.595   2.751   2.764
 39 A"   94 A'   95 A'   96 A'   40 A"   97 A'   41 A"   98 A'                 
  2.913   3.183   3.822   3.886   3.967   3.973   3.974   3.979
 99 A'  100 A'   42 A"  101 A'   43 A"  102 A'   44 A"   45 A"                 
  3.993   4.009   4.010   4.031   4.082   4.085   4.115   4.198
103 A'   46 A"  104 A'   47 A"   48 A"  105 A'  106 A'  107 A'                 
  4.309   4.349   4.362   4.450   6.535   6.635   6.666   7.516
108 A'  109 A'  110 A'  111 A'  112 A'  113 A'  114 A'   49 A"                 
  7.527   7.535   7.535   7.550   7.579   7.623   7.664   7.669
 50 A"  115 A'   51 A"  116 A'  117 A'  118 A'  119 A'  120 A'                 
 23.670  35.473  47.825  47.904  47.934 289.709 289.720 289.726
121 A'  122 A'  123 A'  124 A'  125 A'   52 A"   53 A"  126 A'                 
289.729 289.742 289.776 289.849 289.877 289.8891020.6001020.699
 54 A"  127 A'  128 A'  129 A'  130 A'  131 A'  132 A'  133 A'                 
*******
134 A'                                                                         
 --------------------------------------------------------------

          Ground-State Mulliken Net Atomic Charges

     Atom                 Charge (a.u.)
  ----------------------------------------
      1 C                    -0.185034
      2 N                     0.053366
      3 Br                    0.063822
      4 Br                    0.063821
      5 Br                    0.004025
  ----------------------------------------
  Sum of atomic charges =    -0.000000

 -----------------------------------------------------------------
                    Cartesian Multipole Moments
 -----------------------------------------------------------------
    Charge (ESU x 10^10)
                -0.0000
    Dipole Moment (Debye)
         X       0.1440      Y      -1.1455      Z       0.0000
       Tot       1.1545
    Quadrupole Moments (Debye-Ang)
        XX     -61.0385     XY       1.3416     YY     -66.7505
        XZ      -0.0000     YZ      -0.0000     ZZ     -66.4717
    Octopole Moments (Debye-Ang^2)
       XXX      -5.3057    XXY       2.6782    XYY      -0.3790
       YYY     -24.6233    XXZ       0.0000    XYZ      -0.0000
       YYZ       0.0000    XZZ      -0.8262    YZZ      -3.1677
       ZZZ       0.0000
    Hexadecapole Moments (Debye-Ang^3)
      XXXX   -1079.1300   XXXY      43.9471   XXYY    -294.6121
      XYYY      39.3122   YYYY    -531.2089   XXXZ      -0.0000
      XXYZ      -0.0000   XYYZ      -0.0000   YYYZ      -0.0000
      XXZZ    -219.2818   XYZZ      11.0623   YYZZ    -107.3056
      XZZZ      -0.0000   YZZZ      -0.0000   ZZZZ     -79.2770
 -----------------------------------------------------------------
 Calculating analytic gradient of the SCF energy
 Gradient of SCF Energy
            1           2           3           4           5
    1   0.0008856  -0.0013613  -0.0002813   0.0009091  -0.0001521
    2  -0.0005548   0.0003687   0.0003143  -0.0000037  -0.0001245
    3   0.0000000  -0.0000000   0.0000000  -0.0000000   0.0000000
 Max gradient component =       1.361E-03
 RMS gradient           =       5.243E-04
 Gradient time:  CPU 13.68 s  wall 3.52 s
 Geometry Optimization Parameters
   NAtoms,    NIC,     NZ,  NCons,   NDum,   NFix, NCnnct, MaxDiis
        5      20       5       0       0       0       0       0

 Cartesian Hessian Update
 Hessian Updated using BFGS Update


** GEOMETRY OPTIMIZATION IN DELOCALIZED INTERNAL COORDINATES **
   Searching for a Minimum

   Optimization Cycle:   4

                       Coordinates (Angstroms)
     ATOM                X               Y               Z
      1  C         0.4067688047    0.1900258298    0.0000000000
      2  N        -0.4037515112    1.1495488188    0.0000000000
      3  Br       -2.2636725733    0.8058724591    0.0000000000
      4  Br        2.2626119241    0.6551599110    0.0000000000
      5  Br        0.0664373545   -1.6942658525    0.0000000000
   Point Group: cs    Number of degrees of freedom:     7


   Energy is  -7815.259907107

 Hessian Updated using BFGS Update

  7 Hessian modes will be used to form the next step
  Hessian Eigenvalues:
     0.163973    0.175240    0.181695    0.239407    0.280777    0.363276
     0.765869

 Minimum Search - Taking Simple RFO Step
 Searching for Lamda that Minimizes Along All modes
 Value Taken    Lamda =  -0.00001103
 Step Taken.  Stepsize is  0.005686

                             Maximum     Tolerance    Cnvgd?
         Gradient           0.001618      0.000300      NO
         Displacement       0.004757      0.001200      NO
         Energy change     -0.000075      0.000001      NO


 New Cartesian Coordinates Obtained by Inverse Iteration

 Displacement from previous Coordinates is:  0.007972
 ----------------------------------------------------------------
             Standard Nuclear Orientation (Angstroms)
    I     Atom           X                Y                Z
 ----------------------------------------------------------------
    1      C       0.4062028518     0.1901993182     0.0000000000
    2      N      -0.4021728428     1.1504083380     0.0000000000
    3      Br     -2.2614760198     0.8044693248     0.0000000000
    4      Br      2.2599905304     0.6550832208     0.0000000000
    5      Br      0.0658494792    -1.6938190358     0.0000000000
 ----------------------------------------------------------------
 Molecular Point Group                 Cs    NOp =  2
 Largest Abelian Subgroup              Cs    NOp =  2
 Nuclear Repulsion Energy =   870.7263202427 hartrees
 There are       59 alpha and       59 beta electrons
 Applying Cartesian multipole field
    Component          Value
    ---------          -----
     (2,0,0)        1.00000E-11
     (0,2,0)        2.00000E-11
     (0,0,2)       -3.00000E-11
 Nucleus-field energy     =     0.0000000234 hartrees
 Requested basis set is 6-311++G(d,p)
 There are 69 shells and 188 basis functions
 A cutoff of  1.0D-11 yielded   1832 shell pairs
 There are     14816 function pairs (     16576 Cartesian)
 Smallest overlap matrix eigenvalue = 2.61E-04
 Guess MOs from SCF MO coefficient file

 -----------------------------------------------------------------------
  General SCF calculation program by
  Eric Jon Sundstrom, Paul Horn, Yuezhi Mao, Dmitri Zuev, Alec White,
  David Stuck, Shaama M.S., Shane Yost, Joonho Lee, David Small,
  Daniel Levine, Susi Lehtola, Hugh Burton, Evgeny Epifanovsky
 -----------------------------------------------------------------------
 Exchange:     0.2000 Hartree-Fock + 0.0800 Slater + 0.7200 B88
 Correlation:  0.1900 VWN1RPA + 0.8100 LYP
 Using SG-1 standard quadrature grid
 using 4 threads for integral computing
 -------------------------------------------------------
 OpenMP Integral computing Module                
 Release: version 2.0, May 2017, Q-Chem Inc. Pleasanton 
 -------------------------------------------------------
 -------------------------------------------------------
 OpenMP BLAS3 based DFT computing Module                
 Release: version 1.0, May 2013, Q-Chem Inc. Pittsburgh 
 -------------------------------------------------------
 A restricted SCF calculation will be
 performed using DIIS
 SCF converges when DIIS error is below 1.0e-08
 ---------------------------------------
  Cycle       Energy         DIIS error
 ---------------------------------------
    1   -7815.2599099567      2.29e-05  
    2   -7815.2599121225      1.41e-05  
    3   -7815.2599119758      1.50e-05  
    4   -7815.2599129928      1.62e-06  
    5   -7815.2599130020      8.78e-07  
    6   -7815.2599130042      3.40e-07  
    7   -7815.2599130047      1.08e-07  
    8   -7815.2599130047      1.67e-08  
    9   -7815.2599130047      2.77e-09  Convergence criterion met
 ---------------------------------------
 SCF time:   CPU 41.09s  wall 11.00s 
 SCF   energy in the final basis set =    -7815.2599130047
 Total energy in the final basis set =    -7815.2599130047

 --------------------------------------------------------------
             Orbital Energies (a.u.) and Symmetries
 --------------------------------------------------------------

 Alpha MOs, Restricted
 -- Occupied --                  
-482.87 -482.87 -482.87  -62.52  -62.52  -62.52  -56.34  -56.34
  1 A'    2 A'    3 A'    4 A'    5 A'    6 A'    7 A'    8 A'                 
-56.343 -56.340 -56.340 -56.339 -56.339 -56.338 -56.338 -14.398
  9 A'    1 A"   10 A'    2 A"   11 A'    3 A"   12 A'   13 A'                 
-10.342  -8.732  -8.731  -8.730  -6.566  -6.564  -6.563  -6.551
 14 A'   15 A'   16 A'   17 A'   18 A'   19 A'   20 A'    4 A"                 
 -6.549  -6.548  -6.548  -6.548  -6.547  -2.676  -2.675  -2.674
 21 A'    5 A"    6 A"   22 A'   23 A'   24 A'   25 A'   26 A'                 
 -2.671  -2.671  -2.671  -2.671  -2.670  -2.669  -2.660  -2.660
  7 A"    8 A"   27 A'   28 A'    9 A"   29 A'   30 A'   10 A"                 
 -2.657  -2.657  -2.657  -2.657  -0.996  -0.853  -0.816  -0.785
 11 A"   31 A'   32 A'   12 A"   33 A'   34 A'   35 A'   36 A'                 
 -0.574  -0.507  -0.477  -0.447  -0.360  -0.346  -0.344  -0.328
 37 A'   38 A'   39 A'   13 A"   40 A'   14 A"   41 A'   15 A"                 
 -0.307  -0.296  -0.294
 42 A'   43 A'   16 A"                                                         
 -- Virtual --                   
 -0.102  -0.078  -0.066  -0.004   0.015   0.027   0.035   0.042
 44 A'   45 A'   17 A"   46 A'   47 A'   48 A'   49 A'   18 A"                 
  0.058   0.067   0.068   0.073   0.085   0.086   0.100   0.112
 50 A'   51 A'   19 A"   20 A"   52 A'   53 A'   54 A'   21 A"                 
  0.115   0.121   0.152   0.185   0.188   0.214   0.239   0.264
 55 A'   56 A'   57 A'   58 A'   22 A"   59 A'   60 A'   61 A'                 
  0.272   0.358   0.371   0.394   0.394   0.408   0.410   0.423
 62 A'   63 A'   64 A'   65 A'   23 A"   66 A'   24 A"   67 A'                 
  0.428   0.433   0.441   0.468   0.488   0.531   0.549   0.549
 25 A"   68 A'   69 A'   26 A"   27 A"   28 A"   29 A"   70 A'                 
  0.552   0.555   0.568   0.587   0.598   0.604   0.620   0.641
 30 A"   71 A'   31 A"   72 A'   73 A'   74 A'   75 A'   76 A'                 
  0.704   0.717   0.797   0.806   0.827   0.893   0.903   0.915
 77 A'   32 A"   78 A'   79 A'   80 A'   33 A"   81 A'   82 A'                 
  0.953   0.986   1.050   1.282   1.301   1.331   1.608   1.628
 83 A'   84 A'   85 A'   86 A'   34 A"   35 A"   87 A'   88 A'                 
  1.845   1.899   1.937   1.965   1.979   1.987   2.016   2.075
 89 A'   36 A"   90 A'   37 A"   38 A"   91 A'   92 A'   93 A'                 
  2.101   2.158   2.186   2.358   2.365   2.595   2.751   2.765
 39 A"   94 A'   95 A'   96 A'   40 A"   97 A'   41 A"   98 A'                 
  2.914   3.183   3.822   3.886   3.967   3.973   3.974   3.980
 99 A'  100 A'   42 A"  101 A'   43 A"  102 A'   44 A"   45 A"                 
  3.993   4.009   4.011   4.031   4.082   4.085   4.116   4.199
103 A'   46 A"  104 A'   47 A"   48 A"  105 A'  106 A'  107 A'                 
  4.309   4.350   4.362   4.450   6.536   6.635   6.667   7.516
108 A'  109 A'  110 A'  111 A'  112 A'  113 A'  114 A'   49 A"                 
  7.527   7.535   7.535   7.550   7.579   7.623   7.664   7.669
 50 A"   51 A"  115 A'  116 A'  117 A'  118 A'  119 A'  120 A'                 
 23.672  35.474  47.825  47.904  47.935 289.709 289.720 289.727
121 A'  122 A'  123 A'  124 A'  125 A'   52 A"   53 A"  126 A'                 
289.729 289.742 289.776 289.849 289.877 289.8891020.6011020.699
 54 A"  127 A'  128 A'  129 A'  130 A'  131 A'  132 A'  133 A'                 
*******
134 A'                                                                         

 Beta MOs, Restricted
 -- Occupied --                  
-482.87 -482.87 -482.87  -62.52  -62.52  -62.52  -56.34  -56.34
  1 A'    2 A'    3 A'    4 A'    5 A'    6 A'    7 A'    8 A'                 
-56.343 -56.340 -56.340 -56.339 -56.339 -56.338 -56.338 -14.398
  9 A'    1 A"   10 A'    2 A"   11 A'    3 A"   12 A'   13 A'                 
-10.342  -8.732  -8.731  -8.730  -6.566  -6.564  -6.563  -6.551
 14 A'   15 A'   16 A'   17 A'   18 A'   19 A'   20 A'    4 A"                 
 -6.549  -6.548  -6.548  -6.548  -6.547  -2.676  -2.675  -2.674
 21 A'    5 A"    6 A"   22 A'   23 A'   24 A'   25 A'   26 A'                 
 -2.671  -2.671  -2.671  -2.671  -2.670  -2.669  -2.660  -2.660
  7 A"    8 A"   27 A'   28 A'    9 A"   29 A'   30 A'   10 A"                 
 -2.657  -2.657  -2.657  -2.657  -0.996  -0.853  -0.816  -0.785
 11 A"   31 A'   32 A'   12 A"   33 A'   34 A'   35 A'   36 A'                 
 -0.574  -0.507  -0.477  -0.447  -0.360  -0.346  -0.344  -0.328
 37 A'   38 A'   39 A'   13 A"   40 A'   14 A"   41 A'   15 A"                 
 -0.307  -0.296  -0.294
 42 A'   43 A'   16 A"                                                         
 -- Virtual --                   
 -0.102  -0.078  -0.066  -0.004   0.015   0.027   0.035   0.042
 44 A'   45 A'   17 A"   46 A'   47 A'   48 A'   49 A'   18 A"                 
  0.058   0.067   0.068   0.073   0.085   0.086   0.100   0.112
 50 A'   51 A'   19 A"   20 A"   52 A'   53 A'   54 A'   21 A"                 
  0.115   0.121   0.152   0.185   0.188   0.214   0.239   0.264
 55 A'   56 A'   57 A'   58 A'   22 A"   59 A'   60 A'   61 A'                 
  0.272   0.358   0.371   0.394   0.394   0.408   0.410   0.423
 62 A'   63 A'   64 A'   65 A'   23 A"   66 A'   24 A"   67 A'                 
  0.428   0.433   0.441   0.468   0.488   0.531   0.549   0.549
 25 A"   68 A'   69 A'   26 A"   27 A"   28 A"   29 A"   70 A'                 
  0.552   0.555   0.568   0.587   0.598   0.604   0.620   0.641
 30 A"   71 A'   31 A"   72 A'   73 A'   74 A'   75 A'   76 A'                 
  0.704   0.717   0.797   0.806   0.827   0.893   0.903   0.915
 77 A'   32 A"   78 A'   79 A'   80 A'   33 A"   81 A'   82 A'                 
  0.953   0.986   1.050   1.282   1.301   1.331   1.608   1.628
 83 A'   84 A'   85 A'   86 A'   34 A"   35 A"   87 A'   88 A'                 
  1.845   1.899   1.937   1.965   1.979   1.987   2.016   2.075
 89 A'   36 A"   90 A'   37 A"   38 A"   91 A'   92 A'   93 A'                 
  2.101   2.158   2.186   2.358   2.365   2.595   2.751   2.765
 39 A"   94 A'   95 A'   96 A'   40 A"   97 A'   41 A"   98 A'                 
  2.914   3.183   3.822   3.886   3.967   3.973   3.974   3.980
 99 A'  100 A'   42 A"  101 A'   43 A"  102 A'   44 A"   45 A"                 
  3.993   4.009   4.011   4.031   4.082   4.085   4.116   4.199
103 A'   46 A"  104 A'   47 A"   48 A"  105 A'  106 A'  107 A'                 
  4.309   4.350   4.362   4.450   6.536   6.635   6.667   7.516
108 A'  109 A'  110 A'  111 A'  112 A'  113 A'  114 A'   49 A"                 
  7.527   7.535   7.535   7.550   7.579   7.623   7.664   7.669
 50 A"   51 A"  115 A'  116 A'  117 A'  118 A'  119 A'  120 A'                 
 23.672  35.474  47.825  47.904  47.935 289.709 289.720 289.727
121 A'  122 A'  123 A'  124 A'  125 A'   52 A"   53 A"  126 A'                 
289.729 289.742 289.776 289.849 289.877 289.8891020.6011020.699
 54 A"  127 A'  128 A'  129 A'  130 A'  131 A'  132 A'  133 A'                 
*******
134 A'                                                                         
 --------------------------------------------------------------

          Ground-State Mulliken Net Atomic Charges

     Atom                 Charge (a.u.)
  ----------------------------------------
      1 C                    -0.184309
      2 N                     0.053286
      3 Br                    0.063084
      4 Br                    0.064089
      5 Br                    0.003850
  ----------------------------------------
  Sum of atomic charges =    -0.000000

 -----------------------------------------------------------------
                    Cartesian Multipole Moments
 -----------------------------------------------------------------
    Charge (ESU x 10^10)
                -0.0000
    Dipole Moment (Debye)
         X       0.1488      Y      -1.1480      Z      -0.0000
       Tot       1.1576
    Quadrupole Moments (Debye-Ang)
        XX     -61.0657     XY       1.3526     YY     -66.7438
        XZ      -0.0000     YZ       0.0000     ZZ     -66.4654
    Octopole Moments (Debye-Ang^2)
       XXX      -5.2233    XXY       2.6420    XYY      -0.3471
       YYY     -24.5832    XXZ       0.0000    XYZ       0.0000
       YYZ      -0.0000    XZZ      -0.8034    YZZ      -3.1525
       ZZZ      -0.0000
    Hexadecapole Moments (Debye-Ang^3)
      XXXX   -1077.2856   XXXY      43.8502   XXYY    -294.1764
      XYYY      39.0832   YYYY    -530.8092   XXXZ       0.0000
      XXYZ       0.0000   XYYZ      -0.0000   YYYZ       0.0000
      XXZZ    -218.8718   XYZZ      10.9879   YYZZ    -107.2343
      XZZZ      -0.0000   YZZZ       0.0000   ZZZZ     -79.2624
 -----------------------------------------------------------------
 Calculating analytic gradient of the SCF energy
 Gradient of SCF Energy
            1           2           3           4           5
    1   0.0001526  -0.0001442   0.0000748  -0.0000100  -0.0000732
    2   0.0002052  -0.0002178   0.0001165  -0.0000830  -0.0000210
    3   0.0000000   0.0000000  -0.0000000  -0.0000000   0.0000000
 Max gradient component =       2.178E-04
 RMS gradient           =       1.051E-04
 Gradient time:  CPU 13.84 s  wall 3.57 s
 Geometry Optimization Parameters
   NAtoms,    NIC,     NZ,  NCons,   NDum,   NFix, NCnnct, MaxDiis
        5      20       5       0       0       0       0       0

 Cartesian Hessian Update
 Hessian Updated using BFGS Update


** GEOMETRY OPTIMIZATION IN DELOCALIZED INTERNAL COORDINATES **
   Searching for a Minimum

   Optimization Cycle:   5

                       Coordinates (Angstroms)
     ATOM                X               Y               Z
      1  C         0.4062028518    0.1901993182    0.0000000000
      2  N        -0.4021728428    1.1504083380    0.0000000000
      3  Br       -2.2614760198    0.8044693248    0.0000000000
      4  Br        2.2599905304    0.6550832208    0.0000000000
      5  Br        0.0658494792   -1.6938190358    0.0000000000
   Point Group: cs    Number of degrees of freedom:     7


   Energy is  -7815.259913005

 Hessian Updated using BFGS Update

  7 Hessian modes will be used to form the next step
  Hessian Eigenvalues:
     0.167758    0.170700    0.186545    0.239849    0.246544    0.360991
     0.797842

 Minimum Search - Taking Simple RFO Step
 Searching for Lamda that Minimizes Along All modes
 Value Taken    Lamda =   0.00000000
 Step Taken.  Stepsize is  0.001285

                             Maximum     Tolerance    Cnvgd?
         Gradient           0.000175      0.000300     YES
         Displacement       0.000941      0.001200     YES
         Energy change     -0.000006      0.000001      NO


                       Distance Matrix (Angstroms)
             C (  1)   N (  2)   Br(  3)   Br(  4)
   N (  2)  1.255178
   Br(  3)  2.737488  1.891212
   Br(  4)  1.911190  2.707852  4.523934
   Br(  5)  1.914514  2.882477  3.414365  3.214280

 Final energy is   -7815.2599130046974     


 ******************************
 **  OPTIMIZATION CONVERGED  **
 ******************************

                       Coordinates (Angstroms)
     ATOM                X               Y               Z
      1  C         0.4062028518    0.1901993182    0.0000000000
      2  N        -0.4021728428    1.1504083380    0.0000000000
      3  Br       -2.2614760198    0.8044693248    0.0000000000
      4  Br        2.2599905304    0.6550832208    0.0000000000
      5  Br        0.0658494792   -1.6938190358    0.0000000000

Z-matrix Print:
$molecule
0 1
Br
C  1 1.914514
N  2 1.255178 1 129.666618
Br 3 1.891212 2 119.553335 1 -0.000000 0
Br 2 1.911190 1 114.318241 3 -180.000000 0
$end


 --------------------------------------------------------------
             Orbital Energies (a.u.) and Symmetries
 --------------------------------------------------------------

 Alpha MOs, Restricted
 -- Occupied --                  
-482.87 -482.87 -482.87  -62.52  -62.52  -62.52  -56.34  -56.34
  1 A'    2 A'    3 A'    4 A'    5 A'    6 A'    7 A'    8 A'                 
-56.343 -56.340 -56.340 -56.339 -56.339 -56.338 -56.338 -14.398
  9 A'    1 A"   10 A'    2 A"   11 A'    3 A"   12 A'   13 A'                 
-10.342  -8.732  -8.731  -8.730  -6.566  -6.564  -6.563  -6.551
 14 A'   15 A'   16 A'   17 A'   18 A'   19 A'   20 A'    4 A"                 
 -6.549  -6.548  -6.548  -6.548  -6.547  -2.676  -2.675  -2.674
 21 A'    5 A"    6 A"   22 A'   23 A'   24 A'   25 A'   26 A'                 
 -2.671  -2.671  -2.671  -2.671  -2.670  -2.669  -2.660  -2.660
  7 A"    8 A"   27 A'   28 A'    9 A"   29 A'   30 A'   10 A"                 
 -2.657  -2.657  -2.657  -2.657  -0.996  -0.853  -0.816  -0.785
 11 A"   31 A'   32 A'   12 A"   33 A'   34 A'   35 A'   36 A'                 
 -0.574  -0.507  -0.477  -0.447  -0.360  -0.346  -0.344  -0.328
 37 A'   38 A'   39 A'   13 A"   40 A'   14 A"   41 A'   15 A"                 
 -0.307  -0.296  -0.294
 42 A'   43 A'   16 A"                                                         
 -- Virtual --                   
 -0.102  -0.078  -0.066  -0.004   0.015   0.027   0.035   0.042
 44 A'   45 A'   17 A"   46 A'   47 A'   48 A'   49 A'   18 A"                 
  0.058   0.067   0.068   0.073   0.085   0.086   0.100   0.112
 50 A'   51 A'   19 A"   20 A"   52 A'   53 A'   54 A'   21 A"                 
  0.115   0.121   0.152   0.185   0.188   0.214   0.239   0.264
 55 A'   56 A'   57 A'   58 A'   22 A"   59 A'   60 A'   61 A'                 
  0.272   0.358   0.371   0.394   0.394   0.408   0.410   0.423
 62 A'   63 A'   64 A'   65 A'   23 A"   66 A'   24 A"   67 A'                 
  0.428   0.433   0.441   0.468   0.488   0.531   0.549   0.549
 25 A"   68 A'   69 A'   26 A"   27 A"   28 A"   29 A"   70 A'                 
  0.552   0.555   0.568   0.587   0.598   0.604   0.620   0.641
 30 A"   71 A'   31 A"   72 A'   73 A'   74 A'   75 A'   76 A'                 
  0.704   0.717   0.797   0.806   0.827   0.893   0.903   0.915
 77 A'   32 A"   78 A'   79 A'   80 A'   33 A"   81 A'   82 A'                 
  0.953   0.986   1.050   1.282   1.301   1.331   1.608   1.628
 83 A'   84 A'   85 A'   86 A'   34 A"   35 A"   87 A'   88 A'                 
  1.845   1.899   1.937   1.965   1.979   1.987   2.016   2.075
 89 A'   36 A"   90 A'   37 A"   38 A"   91 A'   92 A'   93 A'                 
  2.101   2.158   2.186   2.358   2.365   2.595   2.751   2.765
 39 A"   94 A'   95 A'   96 A'   40 A"   97 A'   41 A"   98 A'                 
  2.914   3.183   3.822   3.886   3.967   3.973   3.974   3.980
 99 A'  100 A'   42 A"  101 A'   43 A"  102 A'   44 A"   45 A"                 
  3.993   4.009   4.011   4.031   4.082   4.085   4.116   4.199
103 A'   46 A"  104 A'   47 A"   48 A"  105 A'  106 A'  107 A'                 
  4.309   4.350   4.362   4.450   6.536   6.635   6.667   7.516
108 A'  109 A'  110 A'  111 A'  112 A'  113 A'  114 A'   49 A"                 
  7.527   7.535   7.535   7.550   7.579   7.623   7.664   7.669
 50 A"   51 A"  115 A'  116 A'  117 A'  118 A'  119 A'  120 A'                 
 23.672  35.474  47.825  47.904  47.935 289.709 289.720 289.727
121 A'  122 A'  123 A'  124 A'  125 A'   52 A"   53 A"  126 A'                 
289.729 289.742 289.776 289.849 289.877 289.8891020.6011020.699
 54 A"  127 A'  128 A'  129 A'  130 A'  131 A'  132 A'  133 A'                 
*******
134 A'                                                                         

 Beta MOs, Restricted
 -- Occupied --                  
-482.87 -482.87 -482.87  -62.52  -62.52  -62.52  -56.34  -56.34
  1 A'    2 A'    3 A'    4 A'    5 A'    6 A'    7 A'    8 A'                 
-56.343 -56.340 -56.340 -56.339 -56.339 -56.338 -56.338 -14.398
  9 A'    1 A"   10 A'    2 A"   11 A'    3 A"   12 A'   13 A'                 
-10.342  -8.732  -8.731  -8.730  -6.566  -6.564  -6.563  -6.551
 14 A'   15 A'   16 A'   17 A'   18 A'   19 A'   20 A'    4 A"                 
 -6.549  -6.548  -6.548  -6.548  -6.547  -2.676  -2.675  -2.674
 21 A'    5 A"    6 A"   22 A'   23 A'   24 A'   25 A'   26 A'                 
 -2.671  -2.671  -2.671  -2.671  -2.670  -2.669  -2.660  -2.660
  7 A"    8 A"   27 A'   28 A'    9 A"   29 A'   30 A'   10 A"                 
 -2.657  -2.657  -2.657  -2.657  -0.996  -0.853  -0.816  -0.785
 11 A"   31 A'   32 A'   12 A"   33 A'   34 A'   35 A'   36 A'                 
 -0.574  -0.507  -0.477  -0.447  -0.360  -0.346  -0.344  -0.328
 37 A'   38 A'   39 A'   13 A"   40 A'   14 A"   41 A'   15 A"                 
 -0.307  -0.296  -0.294
 42 A'   43 A'   16 A"                                                         
 -- Virtual --                   
 -0.102  -0.078  -0.066  -0.004   0.015   0.027   0.035   0.042
 44 A'   45 A'   17 A"   46 A'   47 A'   48 A'   49 A'   18 A"                 
  0.058   0.067   0.068   0.073   0.085   0.086   0.100   0.112
 50 A'   51 A'   19 A"   20 A"   52 A'   53 A'   54 A'   21 A"                 
  0.115   0.121   0.152   0.185   0.188   0.214   0.239   0.264
 55 A'   56 A'   57 A'   58 A'   22 A"   59 A'   60 A'   61 A'                 
  0.272   0.358   0.371   0.394   0.394   0.408   0.410   0.423
 62 A'   63 A'   64 A'   65 A'   23 A"   66 A'   24 A"   67 A'                 
  0.428   0.433   0.441   0.468   0.488   0.531   0.549   0.549
 25 A"   68 A'   69 A'   26 A"   27 A"   28 A"   29 A"   70 A'                 
  0.552   0.555   0.568   0.587   0.598   0.604   0.620   0.641
 30 A"   71 A'   31 A"   72 A'   73 A'   74 A'   75 A'   76 A'                 
  0.704   0.717   0.797   0.806   0.827   0.893   0.903   0.915
 77 A'   32 A"   78 A'   79 A'   80 A'   33 A"   81 A'   82 A'                 
  0.953   0.986   1.050   1.282   1.301   1.331   1.608   1.628
 83 A'   84 A'   85 A'   86 A'   34 A"   35 A"   87 A'   88 A'                 
  1.845   1.899   1.937   1.965   1.979   1.987   2.016   2.075
 89 A'   36 A"   90 A'   37 A"   38 A"   91 A'   92 A'   93 A'                 
  2.101   2.158   2.186   2.358   2.365   2.595   2.751   2.765
 39 A"   94 A'   95 A'   96 A'   40 A"   97 A'   41 A"   98 A'                 
  2.914   3.183   3.822   3.886   3.967   3.973   3.974   3.980
 99 A'  100 A'   42 A"  101 A'   43 A"  102 A'   44 A"   45 A"                 
  3.993   4.009   4.011   4.031   4.082   4.085   4.116   4.199
103 A'   46 A"  104 A'   47 A"   48 A"  105 A'  106 A'  107 A'                 
  4.309   4.350   4.362   4.450   6.536   6.635   6.667   7.516
108 A'  109 A'  110 A'  111 A'  112 A'  113 A'  114 A'   49 A"                 
  7.527   7.535   7.535   7.550   7.579   7.623   7.664   7.669
 50 A"   51 A"  115 A'  116 A'  117 A'  118 A'  119 A'  120 A'                 
 23.672  35.474  47.825  47.904  47.935 289.709 289.720 289.727
121 A'  122 A'  123 A'  124 A'  125 A'   52 A"   53 A"  126 A'                 
289.729 289.742 289.776 289.849 289.877 289.8891020.6011020.699
 54 A"  127 A'  128 A'  129 A'  130 A'  131 A'  132 A'  133 A'                 
*******
134 A'                                                                         
 --------------------------------------------------------------

          Ground-State Mulliken Net Atomic Charges

     Atom                 Charge (a.u.)
  ----------------------------------------
      1 C                    -0.184309
      2 N                     0.053286
      3 Br                    0.063084
      4 Br                    0.064089
      5 Br                    0.003850
  ----------------------------------------
  Sum of atomic charges =    -0.000000

 -----------------------------------------------------------------
                    Cartesian Multipole Moments
 -----------------------------------------------------------------
    Charge (ESU x 10^10)
                -0.0000
    Dipole Moment (Debye)
         X       0.1488      Y      -1.1480      Z      -0.0000
       Tot       1.1576
    Quadrupole Moments (Debye-Ang)
        XX     -61.0657     XY       1.3526     YY     -66.7438
        XZ      -0.0000     YZ       0.0000     ZZ     -66.4654
    Octopole Moments (Debye-Ang^2)
       XXX      -5.2233    XXY       2.6420    XYY      -0.3471
       YYY     -24.5832    XXZ       0.0000    XYZ       0.0000
       YYZ      -0.0000    XZZ      -0.8034    YZZ      -3.1525
       ZZZ      -0.0000
    Hexadecapole Moments (Debye-Ang^3)
      XXXX   -1077.2856   XXXY      43.8502   XXYY    -294.1764
      XYYY      39.0832   YYYY    -530.8092   XXXZ       0.0000
      XXYZ       0.0000   XYYZ      -0.0000   YYYZ       0.0000
      XXZZ    -218.8718   XYZZ      10.9879   YYZZ    -107.2343
      XZZZ      -0.0000   YZZZ       0.0000   ZZZZ     -79.2624
 -----------------------------------------------------------------
Archival summary:
1\1\TWL01\OPT\ProcedureUnspecified\BasisUnspecified\r311\taweetha\SunNov2520:33:492018SunNov2520:33:492018\0\\#,OPT,ProcedureUnspecified,BasisUnspecified,\\0,1\Br\C,1,1.91451\N,2,1.25518,1,129.667\Br,3,1.89121,2,119.553,1,-0,0\Br,2,1.91119,1,114.318,3,-180,0\\\@

 Total job time:  85.21s(wall), 325.22s(cpu) 
 Sun Nov 25 20:33:49 2018

        *************************************************************
        *                                                           *
        *  Thank you very much for using Q-Chem.  Have a nice day.  *
        *                                                           *
        *************************************************************


 
User input: 2 of 2 
 
Q-Chem Developer Version!
                  Welcome to Q-Chem
     A Quantum Leap Into The Future Of Chemistry


 Q-Chem 5.1, Q-Chem, Inc., Pleasanton, CA (2018)

 Yihan Shao,  Zhengting Gan,  E. Epifanovsky,  A. T. B. Gilbert,  M. Wormit,  
 J. Kussmann,  A. W. Lange,  A. Behn,  Jia Deng,  Xintian Feng,  D. Ghosh,  
 M. Goldey,  P. R. Horn,  L. D. Jacobson,  I. Kaliman,  T. Kus,  A. Landau,  
 Jie Liu,  E. I. Proynov,  R. M. Richard,  R. P. Steele,  E. J. Sundstrom,  
 H. L. Woodcock III,  P. M. Zimmerman,  D. Zuev,  B. Albrecht,  E. Alguire,  
 S. A. Baeppler,  D. Barton,  Z. Benda,  Y. A. Bernard,  E. J. Berquist,  
 K. B. Bravaya,  H. Burton,  D. Casanova,  Chun-Min Chang,  Yunqing Chen,  
 A. Chien,  K. D. Closser,  M. P. Coons,  S. Coriani,  S. Dasgupta,  
 A. L. Dempwolff,  M. Diedenhofen,  Hainam Do,  R. G. Edgar,  Po-Tung Fang,  
 S. Faraji,  S. Fatehi,  Qingguo Feng,  K. D. Fenk,  J. Fosso-Tande,  
 Qinghui Ge,  A. Ghysels,  G. Gidofalvi,  J. Gomes,  J. Gonthier,  A. Gunina,  
 D. Hait,  M. W. D. Hanson-Heine,  P. H. P. Harbach,  A. W. Hauser,  
 J. E. Herr,  E. G. Hohenstein,  Z. C. Holden,  Kerwin Hui,  B. C. Huynh,  
 T.-C. Jagau,  Hyunjun Ji,  B. Kaduk,  K. Khistyaev,  Jaehoon Kim,  
 P. Klunzinger,  K. Koh,  D. Kosenkov,  L. Koulias,  T. Kowalczyk,  
 C. M. Krauter,  A. Kunitsa,  Ka Un Lao,  A. Laurent,  K. V. Lawler,  
 Joonho Lee,  D. Lefrancois,  S. Lehtola,  D. S. Levine,  Yi-Pei Li,  
 You-Sheng Lin,  Fenglai Liu,  E. Livshits,  A. Luenser,  P. Manohar,  
 E. Mansoor,  S. F. Manzer,  Shan-Ping Mao,  Yuezhi Mao,  N. Mardirossian,  
 A. V. Marenich,  T. Markovich,  L. A. Martinez-Martinez,  S. A. Maurer,  
 N. J. Mayhall,  S. C. McKenzie,  J.-M. Mewes,  A. F. Morrison,  
 J. W. Mullinax,  K. Nanda,  T. S. Nguyen-Beck,  R. Olivares-Amaya,  
 J. A. Parkhill,  T. M. Perrine,  F. Plasser,  P. Pokhilko,  S. Prager,  
 A. Prociuk,  E. Ramos,  D. R. Rehn,  F. Rob,  M. Schneider,  N. Sergueev,  
 S. M. Sharada,  S. Sharma,  D. W. Small,  T. Stauch,  T. Stein,  
 Yu-Chuan Su,  A. J. W. Thom,  A. Tkatchenko,  T. Tsuchimochi,  N. M. Tubman,  
 L. Vogt,  M. L. Vidal,  O. Vydrov,  M. A. Watson,  J. Wenzel,  
 M. de Wergifosse,  T. A. Wesolowski,  A. White,  J. Witte,  A. Yamada,  
 Jun Yang,  K. Yao,  S. Yeganeh,  S. R. Yost,  Zhi-Qiang You,  A. Zech,  
 Igor Ying Zhang,  Xing Zhang,  Yan Zhao,  Ying Zhu,  B. R. Brooks,  
 G. K. L. Chan,  C. J. Cramer,  M. S. Gordon,  W. J. Hehre,  A. Klamt,  
 M. W. Schmidt,  C. D. Sherrill,  D. G. Truhlar,  A. Aspuru-Guzik,  R. Baer,  
 A. T. Bell,  N. A. Besley,  Jeng-Da Chai,  A. E. DePrince, III,  
 R. A. DiStasio Jr.,  A. Dreuw,  B. D. Dunietz,  T. R. Furlani,  
 Chao-Ping Hsu,  Yousung Jung,  Jing Kong,  D. S. Lambrecht,  WanZhen Liang,  
 C. Ochsenfeld,  V. A. Rassolov,  L. V. Slipchenko,  J. E. Subotnik,  
 T. Van Voorhis,  J. M. Herbert,  A. I. Krylov,  P. M. W. Gill,  M. Head-Gordon

 Contributors to earlier versions of Q-Chem not listed above: 
 R. D. Adamson,  B. Austin,  J. Baker,  G. J. O. Beran,  K. Brandhorst,  
 S. T. Brown,  E. F. C. Byrd,  A. K. Chakraborty,  C.-L. Cheng,  
 Siu Hung Chien,  D. M. Chipman,  D. L. Crittenden,  H. Dachsel,  
 R. J. Doerksen,  A. D. Dutoi,  L. Fusti-Molnar,  W. A. Goddard III,  
 A. Golubeva-Zadorozhnaya,  S. R. Gwaltney,  G. Hawkins,  A. Heyden,  
 S. Hirata,  G. Kedziora,  F. J. Keil,  C. Kelley,  Jihan Kim,  R. A. King,  
 R. Z. Khaliullin,  P. P. Korambath,  W. Kurlancheek,  A. M. Lee,  M. S. Lee,  
 S. V. Levchenko,  Ching Yeh Lin,  D. Liotard,  R. C. Lochan,  I. Lotan,  
 P. E. Maslen,  N. Nair,  D. P. O'Neill,  D. Neuhauser,  E. Neuscamman,  
 C. M. Oana,  R. Olson,  B. Peters,  R. Peverati,  P. A. Pieniazek,  
 Y. M. Rhee,  J. Ritchie,  M. A. Rohrdanz,  E. Rosta,  N. J. Russ,  
 H. F. Schaefer III,  N. E. Schultz,  N. Shenvi,  A. C. Simmonett,  A. Sodt,  
 D. Stuck,  K. S. Thanthiriwatte,  V. Vanovschi,  Tao Wang,  A. Warshel,  
 C. F. Williams,  Q. Wu,  X. Xu,  W. Zhang

 Please cite Q-Chem as follows:
 Y. Shao et al., Mol. Phys. 113, 184-215 (2015)
 DOI: 10.1080/00268976.2014.952696

 Q-Chem 5.1.2 for Intel X86 EM64T Linux

 Parts of Q-Chem use Armadillo 8.300.2 (Tropical Shenanigans).
 http://arma.sourceforge.net/

 Q-Chem begins on Sun Nov 25 20:33:49 2018  

Host: 
0

     Scratch files written to /scratch/taweetham/qchem50028//
The previous job contains 0 fragments, simply inherited here
Input Ideriv = 2
Curr. Ideriv = -1
Max.  Ideriv = 2

Checking the input file for inconsistencies... 	...done.

--------------------------------------------------------------
User input:
--------------------------------------------------------------

$molecule
read
$end

$rem
   job_type 	frequency
   basis 	6-311++g**
   method	b3lyp	
$end


--------------------------------------------------------------
 ----------------------------------------------------------------
             Standard Nuclear Orientation (Angstroms)
    I     Atom           X                Y                Z
 ----------------------------------------------------------------
    1      C       0.3731617187     0.2147938214     0.0000000000
    2      N      -0.5151077113     1.1016140090     0.0000000000
    3      Br     -2.3375948265     0.5964181859     0.0000000000
    4      Br      2.1798831679     0.8380140114     0.0000000000
    5      Br      0.1967626205    -1.6915767970    -0.0000000000
 ----------------------------------------------------------------
 Molecular Point Group                 Cs    NOp =  2
 Largest Abelian Subgroup              Cs    NOp =  2
 Nuclear Repulsion Energy =   870.7263202427 hartrees
 There are       59 alpha and       59 beta electrons
 Requested basis set is 6-311++G(d,p)
 There are 69 shells and 188 basis functions

 Total QAlloc Memory Limit   2000 MB
 Mega-Array Size       188 MB
 MEM_STATIC part       192 MB

                       Distance Matrix (Angstroms)
             C (  1)   N (  2)   Br(  3)   Br(  4)
   N (  2)  1.255178
   Br(  3)  2.737488  1.891212
   Br(  4)  1.911190  2.707852  4.523934
   Br(  5)  1.914514  2.882477  3.414365  3.214280

 A cutoff of  1.0D-11 yielded   1832 shell pairs
 There are     14816 function pairs (     16576 Cartesian)

 -------------------------------------------------------
 OpenMP Integral Computing Module                       
 Release: version 1.0, May 2013, Q-Chem Inc. Pittsburgh 
 -------------------------------------------------------
 Integral Job Info:
 Integral job number is                      11
 Integral operator is                         1
 short-range coefficients                     0
 long-range coefficients              100000000
 Omega coefficients                           0
 if combine SR and LR in K                    0
 Integral screening is                        0
 Integral computing path is                   2
 max size of driver memory is            800000
 size of driver memory is                593474
 size of scratch memory is             29623520
 max col of scratch BK array               1296
 max len of scratch array in speh3          155
 max len of scratch index in speh4           18
 max int batch size is                      520
 min int batch size is                       52
 fixed nKL is                                45
 max L of basis functions is                  2
 order of int derivative is                   0
 number of shells is                         69
 number of basis is                         199
 number of cartesian basis is               199
 number of contracted shell pairs          1832
 number of primitive shell pairs           4874
 maxK2 (contraction) of shell pair           36
 max number of K2 of shell pair               1
 max number of CS2 of shell pair            177
 max number of PS2 of shell pair            348
 mem total for path MDJ                  538582
 -------------------------------------------------------
 Smallest overlap matrix eigenvalue = 2.61E-04
 Guess from superposition of atomic densities
 Warning:  Energy on first SCF cycle will be non-variational
 SAD guess density has 118.000000 electrons

 -----------------------------------------------------------------------
  General SCF calculation program by
  Eric Jon Sundstrom, Paul Horn, Yuezhi Mao, Dmitri Zuev, Alec White,
  David Stuck, Shaama M.S., Shane Yost, Joonho Lee, David Small,
  Daniel Levine, Susi Lehtola, Hugh Burton, Evgeny Epifanovsky
 -----------------------------------------------------------------------
 Exchange:     0.2000 Hartree-Fock + 0.0800 Slater + 0.7200 B88
 Correlation:  0.1900 VWN1RPA + 0.8100 LYP
 Using SG-1 standard quadrature grid
 using 4 threads for integral computing
 -------------------------------------------------------
 OpenMP Integral computing Module                
 Release: version 2.0, May 2017, Q-Chem Inc. Pleasanton 
 -------------------------------------------------------
 -------------------------------------------------------
 OpenMP BLAS3 based DFT computing Module                
 Release: version 1.0, May 2013, Q-Chem Inc. Pittsburgh 
 -------------------------------------------------------
 A restricted SCF calculation will be
 performed using DIIS
 SCF converges when DIIS error is below 1.0e-08
 ---------------------------------------
  Cycle       Energy         DIIS error
 ---------------------------------------
    1   -7815.8425894924      3.82e-02  
    2   -7815.2241916333      3.90e-03  
    3   -7815.1043776657      6.72e-03  
    4   -7815.2487617540      1.77e-03  
    5   -7815.2596784712      2.20e-04  
    6   -7815.2597114216      1.69e-04  
    7   -7815.2598369754      3.89e-05  
    8   -7815.2598422233      7.40e-06  
    9   -7815.2598423344      2.43e-06  
   10   -7815.2598423498      6.54e-07  
   11   -7815.2598423516      1.31e-07  
   12   -7815.2598423517      3.13e-08  
   13   -7815.2598423516      1.24e-08  
   14   -7815.2598423517      2.10e-09  Convergence criterion met
 ---------------------------------------
 SCF time:   CPU 64.53s  wall 16.00s 
 SCF   energy in the final basis set =    -7815.2598423517
 Total energy in the final basis set =    -7815.2598423517

 --------------------------------------------------------------
             Orbital Energies (a.u.) and Symmetries
 --------------------------------------------------------------

 Alpha MOs, Restricted
 -- Occupied --                  
-482.87 -482.87 -482.87  -62.52  -62.52  -62.52  -56.34  -56.34
  1 A'    2 A'    3 A'    4 A'    5 A'    6 A'    7 A'    8 A'                 
-56.343 -56.340 -56.340 -56.339 -56.339 -56.338 -56.338 -14.398
  9 A'    1 A"   10 A'    2 A"   11 A'    3 A"   12 A'   13 A'                 
-10.342  -8.732  -8.731  -8.730  -6.566  -6.564  -6.563  -6.551
 14 A'   15 A'   16 A'   17 A'   18 A'   19 A'   20 A'    4 A"                 
 -6.549  -6.548  -6.548  -6.548  -6.547  -2.676  -2.675  -2.674
 21 A'    5 A"    6 A"   22 A'   23 A'   24 A'   25 A'   26 A'                 
 -2.672  -2.671  -2.671  -2.670  -2.669  -2.669  -2.660  -2.660
  7 A"    8 A"   27 A'   28 A'    9 A"   29 A'   30 A'   10 A"                 
 -2.657  -2.657  -2.657  -2.657  -0.996  -0.853  -0.816  -0.785
 11 A"   31 A'   12 A"   32 A'   33 A'   34 A'   35 A'   36 A'                 
 -0.574  -0.507  -0.477  -0.447  -0.360  -0.346  -0.344  -0.328
 37 A'   38 A'   39 A'   13 A"   40 A'   14 A"   41 A'   15 A"                 
 -0.307  -0.296  -0.294
 42 A'   43 A'   16 A"                                                         
 -- Virtual --                   
 -0.102  -0.078  -0.066  -0.004   0.014   0.027   0.035   0.042
 44 A'   45 A'   17 A"   46 A'   47 A'   48 A'   49 A'   18 A"                 
  0.058   0.067   0.068   0.073   0.085   0.086   0.100   0.112
 50 A'   51 A'   19 A"   20 A"   52 A'   53 A'   54 A'   21 A"                 
  0.115   0.121   0.152   0.185   0.188   0.214   0.239   0.264
 55 A'   56 A'   57 A'   58 A'   22 A"   59 A'   60 A'   61 A'                 
  0.272   0.358   0.371   0.394   0.394   0.408   0.410   0.422
 62 A'   63 A'   64 A'   65 A'   23 A"   66 A'   24 A"   67 A'                 
  0.428   0.433   0.441   0.468   0.488   0.531   0.549   0.549
 25 A"   68 A'   69 A'   26 A"   27 A"   28 A"   29 A"   70 A'                 
  0.552   0.555   0.568   0.586   0.598   0.604   0.619   0.641
 30 A"   71 A'   31 A"   72 A'   73 A'   74 A'   75 A'   76 A'                 
  0.704   0.717   0.797   0.806   0.827   0.893   0.903   0.915
 77 A'   32 A"   78 A'   79 A'   80 A'   33 A"   81 A'   82 A'                 
  0.953   0.986   1.050   1.282   1.301   1.331   1.608   1.628
 83 A'   84 A'   85 A'   86 A'   34 A"   35 A"   87 A'   88 A'                 
  1.845   1.899   1.937   1.965   1.979   1.987   2.016   2.075
 89 A'   36 A"   90 A'   37 A"   38 A"   91 A'   92 A'   93 A'                 
  2.101   2.158   2.186   2.358   2.365   2.595   2.751   2.765
 39 A"   94 A'   95 A'   96 A'   40 A"   97 A'   41 A"   98 A'                 
  2.914   3.183   3.822   3.886   3.967   3.973   3.974   3.980
 99 A'  100 A'   42 A"  101 A'   43 A"  102 A'   44 A"   45 A"                 
  3.993   4.009   4.011   4.031   4.082   4.085   4.116   4.199
103 A'   46 A"  104 A'   47 A"   48 A"  105 A'  106 A'  107 A'                 
  4.309   4.350   4.362   4.450   6.536   6.635   6.667   7.516
108 A'  109 A'  110 A'  111 A'  112 A'  113 A'  114 A'   49 A"                 
  7.527   7.535   7.535   7.549   7.579   7.623   7.664   7.669
 50 A"   51 A"  115 A'  116 A'  117 A'  118 A'  119 A'  120 A'                 
 23.672  35.474  47.825  47.904  47.935 289.709 289.720 289.727
121 A'  122 A'  123 A'  124 A'  125 A'   52 A"   53 A"  126 A'                 
289.729 289.742 289.776 289.849 289.877 289.8891020.6011020.699
 54 A"  127 A'  128 A'  129 A'  130 A'  131 A'  132 A'  133 A'                 
*******
134 A'                                                                         

 Beta MOs, Restricted
 -- Occupied --                  
-482.87 -482.87 -482.87  -62.52  -62.52  -62.52  -56.34  -56.34
  1 A'    2 A'    3 A'    4 A'    5 A'    6 A'    7 A'    8 A'                 
-56.343 -56.340 -56.340 -56.339 -56.339 -56.338 -56.338 -14.398
  9 A'    1 A"   10 A'    2 A"   11 A'    3 A"   12 A'   13 A'                 
-10.342  -8.732  -8.731  -8.730  -6.566  -6.564  -6.563  -6.551
 14 A'   15 A'   16 A'   17 A'   18 A'   19 A'   20 A'    4 A"                 
 -6.549  -6.548  -6.548  -6.548  -6.547  -2.676  -2.675  -2.674
 21 A'    5 A"    6 A"   22 A'   23 A'   24 A'   25 A'   26 A'                 
 -2.672  -2.671  -2.671  -2.670  -2.669  -2.669  -2.660  -2.660
  7 A"    8 A"   27 A'   28 A'    9 A"   29 A'   30 A'   10 A"                 
 -2.657  -2.657  -2.657  -2.657  -0.996  -0.853  -0.816  -0.785
 11 A"   31 A'   12 A"   32 A'   33 A'   34 A'   35 A'   36 A'                 
 -0.574  -0.507  -0.477  -0.447  -0.360  -0.346  -0.344  -0.328
 37 A'   38 A'   39 A'   13 A"   40 A'   14 A"   41 A'   15 A"                 
 -0.307  -0.296  -0.294
 42 A'   43 A'   16 A"                                                         
 -- Virtual --                   
 -0.102  -0.078  -0.066  -0.004   0.014   0.027   0.035   0.042
 44 A'   45 A'   17 A"   46 A'   47 A'   48 A'   49 A'   18 A"                 
  0.058   0.067   0.068   0.073   0.085   0.086   0.100   0.112
 50 A'   51 A'   19 A"   20 A"   52 A'   53 A'   54 A'   21 A"                 
  0.115   0.121   0.152   0.185   0.188   0.214   0.239   0.264
 55 A'   56 A'   57 A'   58 A'   22 A"   59 A'   60 A'   61 A'                 
  0.272   0.358   0.371   0.394   0.394   0.408   0.410   0.422
 62 A'   63 A'   64 A'   65 A'   23 A"   66 A'   24 A"   67 A'                 
  0.428   0.433   0.441   0.468   0.488   0.531   0.549   0.549
 25 A"   68 A'   69 A'   26 A"   27 A"   28 A"   29 A"   70 A'                 
  0.552   0.555   0.568   0.586   0.598   0.604   0.619   0.641
 30 A"   71 A'   31 A"   72 A'   73 A'   74 A'   75 A'   76 A'                 
  0.704   0.717   0.797   0.806   0.827   0.893   0.903   0.915
 77 A'   32 A"   78 A'   79 A'   80 A'   33 A"   81 A'   82 A'                 
  0.953   0.986   1.050   1.282   1.301   1.331   1.608   1.628
 83 A'   84 A'   85 A'   86 A'   34 A"   35 A"   87 A'   88 A'                 
  1.845   1.899   1.937   1.965   1.979   1.987   2.016   2.075
 89 A'   36 A"   90 A'   37 A"   38 A"   91 A'   92 A'   93 A'                 
  2.101   2.158   2.186   2.358   2.365   2.595   2.751   2.765
 39 A"   94 A'   95 A'   96 A'   40 A"   97 A'   41 A"   98 A'                 
  2.914   3.183   3.822   3.886   3.967   3.973   3.974   3.980
 99 A'  100 A'   42 A"  101 A'   43 A"  102 A'   44 A"   45 A"                 
  3.993   4.009   4.011   4.031   4.082   4.085   4.116   4.199
103 A'   46 A"  104 A'   47 A"   48 A"  105 A'  106 A'  107 A'                 
  4.309   4.350   4.362   4.450   6.536   6.635   6.667   7.516
108 A'  109 A'  110 A'  111 A'  112 A'  113 A'  114 A'   49 A"                 
  7.527   7.535   7.535   7.549   7.579   7.623   7.664   7.669
 50 A"   51 A"  115 A'  116 A'  117 A'  118 A'  119 A'  120 A'                 
 23.672  35.474  47.825  47.904  47.935 289.709 289.720 289.727
121 A'  122 A'  123 A'  124 A'  125 A'   52 A"   53 A"  126 A'                 
289.729 289.742 289.776 289.849 289.877 289.8891020.6011020.699
 54 A"  127 A'  128 A'  129 A'  130 A'  131 A'  132 A'  133 A'                 
*******
134 A'                                                                         
 --------------------------------------------------------------

          Ground-State Mulliken Net Atomic Charges

     Atom                 Charge (a.u.)
  ----------------------------------------
      1 C                    -0.184720
      2 N                     0.053683
      3 Br                    0.062990
      4 Br                    0.064320
      5 Br                    0.003726
  ----------------------------------------
  Sum of atomic charges =    -0.000000

 -----------------------------------------------------------------
                    Cartesian Multipole Moments
 -----------------------------------------------------------------
    Charge (ESU x 10^10)
                -0.0000
    Dipole Moment (Debye)
         X       0.2474      Y      -1.1306      Z      -0.0000
       Tot       1.1573
    Quadrupole Moments (Debye-Ang)
        XX     -61.3493     XY       1.8394     YY     -66.4472
        XZ       0.0000     YZ      -0.0000     ZZ     -66.4653
    Octopole Moments (Debye-Ang^2)
       XXX      -3.0558    XXY       2.5479    XYY       3.1527
       YYY     -22.3894    XXZ      -0.0000    XYZ       0.0000
       YYZ       0.0000    XZZ       0.4741    YZZ      -2.5589
       ZZZ       0.0000
    Hexadecapole Moments (Debye-Ang^3)
      XXXX   -1089.1862   XXXY      26.2019   XXYY    -292.3354
      XYYY       8.7396   YYYY    -521.6784   XXXZ       0.0000
      XXYZ      -0.0000   XYYZ      -0.0000   YYYZ      -0.0000
      XXZZ    -219.9281   XYZZ       1.2663   YYZZ    -106.1213
      XZZZ       0.0000   YZZZ      -0.0000   ZZZZ     -79.2632
 -----------------------------------------------------------------
 Calculating MO derivatives via CPSCF
 D1JvT checksum  = 282060 22594.5743269468
 D1KAT checksum  = 691680 908.0465319051
   1         3          15      0.123247    0.039496
   2         3          15      0.017535    0.005612
   3         3          15      0.002782    0.001022
   4         3          15      0.000356    0.000128
   5        15           3      0.000022    0.000011
   6        18           0      0.000000    0.000000    Roots Converged
 Time for AOints: 13.3 s (CPU) 3.4 s (wall)
 ------------------------------------------------------------------------------
                     AOints        : Timing summary (seconds)
 ------------------------------------------------------------------------------
     job step          cpu (% of tot)      sys (% of tot)     wall (% of tot)
 ------------------------------------------------------------------------------
  cpscf_lag         0.8187E+02 (37.8)   0.1200E-04 (28.6)   0.2093E+02 (37.3)
  iterzp            0.1213E+03 (56.0)   0.3000E-04 (71.4)   0.3161E+02 (56.3)
  make_fx           0.0000E+00 ( 0.0)   0.0000E+00 ( 0.0)   0.0000E+00 ( 0.0)
  AOints            0.1328E+02 ( 6.1)   0.0000E+00 ( 0.0)   0.3370E+01 ( 6.0)
 ------------------------------------------------------------------------------
   Grand Totals     0.2167E+03          0.4200E-04          0.5612E+02
 ------------------------------------------------------------------------------
 Calculating analytic Hessian of the SCF energy
 Polarizability Matrix (a.u.)
            1           2           3
    1-117.5463844  -0.7873249   0.0000000
    2  -0.7873249 -80.5830644  -0.0000000
    3   0.0000000  -0.0000000 -47.6539930

 Direct stationary perturbation theory relativistic correction:

 rels  =      50.409270780036
 relv  =    -171.608295101917
 rel2e =      27.906447484915
 E_rel =     -93.292576836966

 Hessian of the SCF Energy
            1           2           3           4           5           6
    1   0.5200799  -0.2128119   0.0000000  -0.3358018   0.2378486  -0.0000000
    2  -0.2128119   0.4638939  -0.0000000   0.2931117  -0.3149791   0.0000000
    3   0.0000000  -0.0000000   0.0834558  -0.0000000  -0.0000000  -0.0418160
    4  -0.3358018   0.2931117  -0.0000000   0.5159165  -0.2566095   0.0000000
    5   0.2378486  -0.3149791  -0.0000000  -0.2566095   0.3769817   0.0000000
    6  -0.0000000   0.0000000  -0.0418160   0.0000000   0.0000000   0.0361177
    7  -0.0445586  -0.0185264   0.0000000  -0.1258252  -0.0116486  -0.0000000
    8   0.0189643  -0.0074794  -0.0000000  -0.0489220  -0.0206810   0.0000000
    9  -0.0000000   0.0000000   0.0026625  -0.0000000  -0.0000000  -0.0113295
   10  -0.1125846  -0.0465468  -0.0000000  -0.0561536   0.0143858   0.0000000
   11  -0.0381057  -0.0354967   0.0000000   0.0060610   0.0071705  -0.0000000
   12   0.0000000   0.0000000  -0.0183148  -0.0000000  -0.0000000   0.0017205
   13  -0.0271350  -0.0152265   0.0000000   0.0018640   0.0160238  -0.0000000
   14  -0.0058952  -0.1059388  -0.0000000   0.0063588  -0.0484920   0.0000000
   15  -0.0000000  -0.0000000  -0.0259875   0.0000000   0.0000000   0.0153074
            7           8           9          10          11          12
    1  -0.0445586   0.0189643  -0.0000000  -0.1125846  -0.0381057   0.0000000
    2  -0.0185264  -0.0074794   0.0000000  -0.0465468  -0.0354967   0.0000000
    3   0.0000000  -0.0000000   0.0026625  -0.0000000   0.0000000  -0.0183148
    4  -0.1258252  -0.0489220  -0.0000000  -0.0561536   0.0060610  -0.0000000
    5  -0.0116486  -0.0206810  -0.0000000   0.0143858   0.0071705  -0.0000000
    6  -0.0000000   0.0000000  -0.0113295   0.0000000  -0.0000000   0.0017205
    7   0.1733567   0.0232043   0.0000000  -0.0024324   0.0049891  -0.0000000
    8   0.0232043   0.0257111   0.0000000  -0.0011626   0.0014137   0.0000000
    9   0.0000000   0.0000000   0.0065811  -0.0000000  -0.0000000   0.0046145
   10  -0.0024324  -0.0011626  -0.0000000   0.1812541   0.0477630   0.0000000
   11   0.0049891   0.0014137  -0.0000000   0.0477630   0.0456715   0.0000000
   12  -0.0000000   0.0000000   0.0046145   0.0000000   0.0000000   0.0076113
   13  -0.0005405   0.0079160  -0.0000000  -0.0100835  -0.0207074  -0.0000000
   14   0.0019816   0.0010356  -0.0000000  -0.0144393  -0.0187589  -0.0000000
   15  -0.0000000  -0.0000000  -0.0025285  -0.0000000  -0.0000000   0.0043686
           13          14          15
    1  -0.0271350  -0.0058952  -0.0000000
    2  -0.0152265  -0.1059388  -0.0000000
    3   0.0000000  -0.0000000  -0.0259875
    4   0.0018640   0.0063588   0.0000000
    5   0.0160238  -0.0484920   0.0000000
    6  -0.0000000   0.0000000   0.0153074
    7  -0.0005405   0.0019816  -0.0000000
    8   0.0079160   0.0010356  -0.0000000
    9  -0.0000000  -0.0000000  -0.0025285
   10  -0.0100835  -0.0144393  -0.0000000
   11  -0.0207074  -0.0187589  -0.0000000
   12  -0.0000000  -0.0000000   0.0043686
   13   0.0358950   0.0119941   0.0000000
   14   0.0119941   0.1721540   0.0000000
   15   0.0000000   0.0000000   0.0088401
 Gradient time:  CPU 341.29 s  wall 88.41 s
 **********************************************************************
 **                                                                  **
 **                       VIBRATIONAL ANALYSIS                       **
 **                       --------------------                       **
 **                                                                  **
 **        VIBRATIONAL FREQUENCIES (CM**-1) AND NORMAL MODES         **
 **     FORCE CONSTANTS (mDYN/ANGSTROM) AND REDUCED MASSES (AMU)     **
 **                  INFRARED INTENSITIES (KM/MOL)                   **
 **                                                                  **
 **********************************************************************


 Mode:                 1                      2                      3
 Frequency:       118.16                 163.39                 168.67
 Force Cnst:      0.5372                 0.2414                 0.9859
 Red. Mass:      65.3065                15.3494                58.8159
 IR Active:          YES                    YES                    YES
 IR Intens:        0.635                  2.191                  0.324
 Raman Active:       YES                    YES                    YES
               X      Y      Z        X      Y      Z        X      Y      Z
 C         -0.100 -0.312 -0.000    0.000 -0.000  0.483    0.189 -0.347 -0.000
 N         -0.076 -0.305 -0.000    0.000 -0.000  0.859    0.286 -0.258 -0.000
 Br        -0.262  0.502  0.000    0.000  0.000 -0.125    0.358  0.059  0.000
 Br        -0.204  0.031  0.000   -0.000  0.000 -0.111   -0.075  0.481  0.000
 Br         0.494 -0.431 -0.000   -0.000 -0.000  0.010   -0.363 -0.441 -0.000
 TransDip  -0.021  0.014  0.000   -0.000  0.000 -0.047   -0.013  0.013  0.000

 Mode:                 4                      5                      6
 Frequency:       240.76                 478.29                 482.57
 Force Cnst:      2.4231                 2.1212                 1.7239
 Red. Mass:      70.9490                15.7379                12.5642
 IR Active:          YES                    YES                    YES
 IR Intens:        0.617                  7.828                  0.510
 Raman Active:       YES                    YES                    YES
               X      Y      Z        X      Y      Z        X      Y      Z
 C          0.197 -0.047 -0.000   -0.223  0.573  0.000    0.000 -0.000  0.897
 N         -0.048 -0.280  0.000   -0.117  0.755 -0.000    0.000 -0.000 -0.440
 Br        -0.550 -0.018 -0.000    0.008 -0.029  0.000   -0.000  0.000  0.011
 Br         0.691  0.223 -0.000    0.036 -0.003 -0.000   -0.000  0.000 -0.026
 Br        -0.162 -0.148  0.000    0.010 -0.190 -0.000   -0.000  0.000 -0.043
 TransDip  -0.022  0.012 -0.000    0.022  0.087  0.000    0.000 -0.000  0.023

 Mode:                 7                      8                      9
 Frequency:       622.22                 829.53                1630.87
 Force Cnst:      3.4541                 5.0861                20.1248
 Red. Mass:      15.1421                12.5451                12.8423
 IR Active:          YES                    YES                    YES
 IR Intens:       81.036                206.682                196.065
 Raman Active:       YES                    YES                    YES
               X      Y      Z        X      Y      Z        X      Y      Z
 C          0.407 -0.157 -0.000    0.713  0.630  0.000    0.549 -0.529  0.000
 N          0.812  0.357  0.000   -0.124 -0.272 -0.000   -0.499  0.412 -0.000
 Br        -0.124 -0.036 -0.000   -0.013  0.010  0.000    0.006  0.004  0.000
 Br        -0.081 -0.006  0.000   -0.057 -0.027  0.000   -0.000 -0.000  0.000
 Br        -0.000  0.003  0.000   -0.016 -0.031 -0.000   -0.000  0.004 -0.000
 TransDip   0.265 -0.114 -0.000    0.145  0.437  0.000    0.367 -0.257  0.000

 STANDARD THERMODYNAMIC QUANTITIES AT   298.15 K  AND     1.00 ATM

   This Molecule has  0 Imaginary Frequencies
   Zero point vibrational energy:        6.768 kcal/mol

   Atom    1 Element C  Has Mass   12.00000
   Atom    2 Element N  Has Mass   14.00307
   Atom    3 Element Br Has Mass   78.91830
   Atom    4 Element Br Has Mass   78.91830
   Atom    5 Element Br Has Mass   78.91830
   Molecular Mass:   262.757970 amu
   Principal axes and moments of inertia in amu*Bohr^2:
                             1           2           3
    Eigenvalues --     1167.16337  2909.31565  4076.47902
          X               1.00000    -0.00183     0.00000
          Y               0.00183     1.00000    -0.00000
          Z              -0.00000     0.00000     1.00000
   Rotational Symmetry Number is   1
   The Molecule is an Asymmetric Top
   Translational Enthalpy:        0.889 kcal/mol
   Rotational Enthalpy:           0.889 kcal/mol
   Vibrational Enthalpy:          8.733 kcal/mol
   gas constant (RT):             0.592 kcal/mol
   Translational Entropy:        42.598  cal/mol.K
   Rotational Entropy:           31.004  cal/mol.K
   Vibrational Entropy:          11.910  cal/mol.K

   Total Enthalpy:               11.103 kcal/mol
   Total Entropy:                85.512  cal/mol.K
Archival summary:
1\1\TWL01\FREQ\ProcedureUnspecified\BasisUnspecified\r311\taweetha\SunNov2520:35:352018SunNov2520:35:352018\0\\#,FREQ,ProcedureUnspecified,BasisUnspecified,\\0,1\Br\C,1,1.91451\N,2,1.25518,1,129.667\Br,3,1.89121,2,119.553,1,-0,0\Br,2,1.91119,1,114.318,3,180,0\\\@

 Total job time:  105.43s(wall), 406.00s(cpu) 
 Sun Nov 25 20:35:35 2018

        *************************************************************
        *                                                           *
        *  Thank you very much for using Q-Chem.  Have a nice day.  *
        *                                                           *
        *************************************************************
