# Supplementary material for: Geometric and energetic data from ab initio calculations of haloethene, haloimine, halomethylenephosphine, haloiminophosphine, halodiazene, halodiphosphene and halocyclopropane
Source: Data Brief. 2019 Nov 2;27:104738. doi: 10.1016/j.dib.2019.104738 (PMC6861602; doi:10.1016/j.dib.2019.104738)
Supplement: Multimedia component 4 [file mmc4.zip › CN/B3LYP/BrBrCNClE.out]

Q-Chem Developer Version!
                  Welcome to Q-Chem
     A Quantum Leap Into The Future Of Chemistry


 Q-Chem 5.1, Q-Chem, Inc., Pleasanton, CA (2018)

 Yihan Shao,  Zhengting Gan,  E. Epifanovsky,  A. T. B. Gilbert,  M. Wormit,  
 J. Kussmann,  A. W. Lange,  A. Behn,  Jia Deng,  Xintian Feng,  D. Ghosh,  
 M. Goldey,  P. R. Horn,  L. D. Jacobson,  I. Kaliman,  T. Kus,  A. Landau,  
 Jie Liu,  E. I. Proynov,  R. M. Richard,  R. P. Steele,  E. J. Sundstrom,  
 H. L. Woodcock III,  P. M. Zimmerman,  D. Zuev,  B. Albrecht,  E. Alguire,  
 S. A. Baeppler,  D. Barton,  Z. Benda,  Y. A. Bernard,  E. J. Berquist,  
 K. B. Bravaya,  H. Burton,  D. Casanova,  Chun-Min Chang,  Yunqing Chen,  
 A. Chien,  K. D. Closser,  M. P. Coons,  S. Coriani,  S. Dasgupta,  
 A. L. Dempwolff,  M. Diedenhofen,  Hainam Do,  R. G. Edgar,  Po-Tung Fang,  
 S. Faraji,  S. Fatehi,  Qingguo Feng,  K. D. Fenk,  J. Fosso-Tande,  
 Qinghui Ge,  A. Ghysels,  G. Gidofalvi,  J. Gomes,  J. Gonthier,  A. Gunina,  
 D. Hait,  M. W. D. Hanson-Heine,  P. H. P. Harbach,  A. W. Hauser,  
 J. E. Herr,  E. G. Hohenstein,  Z. C. Holden,  Kerwin Hui,  B. C. Huynh,  
 T.-C. Jagau,  Hyunjun Ji,  B. Kaduk,  K. Khistyaev,  Jaehoon Kim,  
 P. Klunzinger,  K. Koh,  D. Kosenkov,  L. Koulias,  T. Kowalczyk,  
 C. M. Krauter,  A. Kunitsa,  Ka Un Lao,  A. Laurent,  K. V. Lawler,  
 Joonho Lee,  D. Lefrancois,  S. Lehtola,  D. S. Levine,  Yi-Pei Li,  
 You-Sheng Lin,  Fenglai Liu,  E. Livshits,  A. Luenser,  P. Manohar,  
 E. Mansoor,  S. F. Manzer,  Shan-Ping Mao,  Yuezhi Mao,  N. Mardirossian,  
 A. V. Marenich,  T. Markovich,  L. A. Martinez-Martinez,  S. A. Maurer,  
 N. J. Mayhall,  S. C. McKenzie,  J.-M. Mewes,  A. F. Morrison,  
 J. W. Mullinax,  K. Nanda,  T. S. Nguyen-Beck,  R. Olivares-Amaya,  
 J. A. Parkhill,  T. M. Perrine,  F. Plasser,  P. Pokhilko,  S. Prager,  
 A. Prociuk,  E. Ramos,  D. R. Rehn,  F. Rob,  M. Schneider,  N. Sergueev,  
 S. M. Sharada,  S. Sharma,  D. W. Small,  T. Stauch,  T. Stein,  
 Yu-Chuan Su,  A. J. W. Thom,  A. Tkatchenko,  T. Tsuchimochi,  N. M. Tubman,  
 L. Vogt,  M. L. Vidal,  O. Vydrov,  M. A. Watson,  J. Wenzel,  
 M. de Wergifosse,  T. A. Wesolowski,  A. White,  J. Witte,  A. Yamada,  
 Jun Yang,  K. Yao,  S. Yeganeh,  S. R. Yost,  Zhi-Qiang You,  A. Zech,  
 Igor Ying Zhang,  Xing Zhang,  Yan Zhao,  Ying Zhu,  B. R. Brooks,  
 G. K. L. Chan,  C. J. Cramer,  M. S. Gordon,  W. J. Hehre,  A. Klamt,  
 M. W. Schmidt,  C. D. Sherrill,  D. G. Truhlar,  A. Aspuru-Guzik,  R. Baer,  
 A. T. Bell,  N. A. Besley,  Jeng-Da Chai,  A. E. DePrince, III,  
 R. A. DiStasio Jr.,  A. Dreuw,  B. D. Dunietz,  T. R. Furlani,  
 Chao-Ping Hsu,  Yousung Jung,  Jing Kong,  D. S. Lambrecht,  WanZhen Liang,  
 C. Ochsenfeld,  V. A. Rassolov,  L. V. Slipchenko,  J. E. Subotnik,  
 T. Van Voorhis,  J. M. Herbert,  A. I. Krylov,  P. M. W. Gill,  M. Head-Gordon

 Contributors to earlier versions of Q-Chem not listed above: 
 R. D. Adamson,  B. Austin,  J. Baker,  G. J. O. Beran,  K. Brandhorst,  
 S. T. Brown,  E. F. C. Byrd,  A. K. Chakraborty,  C.-L. Cheng,  
 Siu Hung Chien,  D. M. Chipman,  D. L. Crittenden,  H. Dachsel,  
 R. J. Doerksen,  A. D. Dutoi,  L. Fusti-Molnar,  W. A. Goddard III,  
 A. Golubeva-Zadorozhnaya,  S. R. Gwaltney,  G. Hawkins,  A. Heyden,  
 S. Hirata,  G. Kedziora,  F. J. Keil,  C. Kelley,  Jihan Kim,  R. A. King,  
 R. Z. Khaliullin,  P. P. Korambath,  W. Kurlancheek,  A. M. Lee,  M. S. Lee,  
 S. V. Levchenko,  Ching Yeh Lin,  D. Liotard,  R. C. Lochan,  I. Lotan,  
 P. E. Maslen,  N. Nair,  D. P. O'Neill,  D. Neuhauser,  E. Neuscamman,  
 C. M. Oana,  R. Olson,  B. Peters,  R. Peverati,  P. A. Pieniazek,  
 Y. M. Rhee,  J. Ritchie,  M. A. Rohrdanz,  E. Rosta,  N. J. Russ,  
 H. F. Schaefer III,  N. E. Schultz,  N. Shenvi,  A. C. Simmonett,  A. Sodt,  
 D. Stuck,  K. S. Thanthiriwatte,  V. Vanovschi,  Tao Wang,  A. Warshel,  
 C. F. Williams,  Q. Wu,  X. Xu,  W. Zhang

 Please cite Q-Chem as follows:
 Y. Shao et al., Mol. Phys. 113, 184-215 (2015)
 DOI: 10.1080/00268976.2014.952696

 Q-Chem 5.1.2 for Intel X86 EM64T Linux

 Parts of Q-Chem use Armadillo 8.300.2 (Tropical Shenanigans).
 http://arma.sourceforge.net/

 Q-Chem begins on Sun Nov 25 21:20:39 2018  

Host: 
0

     Scratch files written to /scratch/taweetham/qchem51646//
Input Ideriv = 2
Curr. Ideriv = -1
Max.  Ideriv = 2

Checking the input file for inconsistencies... 	...done.

--------------------------------------------------------------
User input:
--------------------------------------------------------------
$molecule
0 1
C 
N 1 1.3 
Cl 2 CCl 1 120. 
Br 1 CBr 2 120.  3 180.0
Br 1 CBr 2 120.  3 0.0

CC=1.54
CH=1.09
CF=1.35
CCl=1.77
CBr=1.94
CI=2.14
DHA=180.0
$end

$rem
   job_type	optimization
   basis	6-311++g**
   method	b3lyp
$end

--------------------------------------------------------------
 ----------------------------------------------------------------
             Standard Nuclear Orientation (Angstroms)
    I     Atom           X                Y                Z
 ----------------------------------------------------------------
    1      C       0.1214378930    -0.3163105249    -0.0000000000
    2      N      -0.5141725170    -1.4503296635     0.0000000000
    3      Cl     -2.2840289937    -1.4728696703     0.0000000000
    4      Br      2.0612805849    -0.2916056586    -0.0000000000
    5      Br     -0.8698784948     1.3512900926     0.0000000000
 ----------------------------------------------------------------
 Molecular Point Group                 Cs    NOp =  2
 Largest Abelian Subgroup              Cs    NOp =  2
 Nuclear Repulsion Energy =   641.8062985206 hartrees
 There are       50 alpha and       50 beta electrons
 Requested basis set is 6-311++G(d,p)
 There are 63 shells and 170 basis functions

 Total QAlloc Memory Limit   2000 MB
 Mega-Array Size       188 MB
 MEM_STATIC part       192 MB
 A cutoff of  1.0D-11 yielded   1584 shell pairs
 There are     12600 function pairs (     13982 Cartesian)

 -------------------------------------------------------
 OpenMP Integral Computing Module                       
 Release: version 1.0, May 2013, Q-Chem Inc. Pittsburgh 
 -------------------------------------------------------
 Integral Job Info:
 Integral job number is                      11
 Integral operator is                         1
 short-range coefficients                     0
 long-range coefficients              100000000
 Omega coefficients                           0
 if combine SR and LR in K                    0
 Integral screening is                        0
 Integral computing path is                   2
 max size of driver memory is            800000
 size of driver memory is                593474
 size of scratch memory is             29634545
 max col of scratch BK array               1296
 max len of scratch array in speh3          155
 max len of scratch index in speh4           18
 max int batch size is                      520
 min int batch size is                       52
 fixed nKL is                                45
 max L of basis functions is                  2
 order of int derivative is                   0
 number of shells is                         63
 number of basis is                         179
 number of cartesian basis is               179
 number of contracted shell pairs          1584
 number of primitive shell pairs           4298
 maxK2 (contraction) of shell pair           36
 max number of K2 of shell pair               1
 max number of CS2 of shell pair            152
 max number of PS2 of shell pair            288
 mem total for path MDJ                  528782
 -------------------------------------------------------
 Smallest overlap matrix eigenvalue = 2.60E-04

 Scale SEOQF with 1.000000e-01/1.000000e-01/1.000000e-01

 Standard Electronic Orientation quadrupole field applied
 Nucleus-field energy     =     0.0000000180 hartrees
 Guess from superposition of atomic densities
 Warning:  Energy on first SCF cycle will be non-variational
 SAD guess density has 100.000000 electrons

 -----------------------------------------------------------------------
  General SCF calculation program by
  Eric Jon Sundstrom, Paul Horn, Yuezhi Mao, Dmitri Zuev, Alec White,
  David Stuck, Shaama M.S., Shane Yost, Joonho Lee, David Small,
  Daniel Levine, Susi Lehtola, Hugh Burton, Evgeny Epifanovsky
 -----------------------------------------------------------------------
 Exchange:     0.2000 Hartree-Fock + 0.0800 Slater + 0.7200 B88
 Correlation:  0.1900 VWN1RPA + 0.8100 LYP
 Using SG-1 standard quadrature grid
 using 4 threads for integral computing
 -------------------------------------------------------
 OpenMP Integral computing Module                
 Release: version 2.0, May 2017, Q-Chem Inc. Pleasanton 
 -------------------------------------------------------
 -------------------------------------------------------
 OpenMP BLAS3 based DFT computing Module                
 Release: version 1.0, May 2013, Q-Chem Inc. Pittsburgh 
 -------------------------------------------------------
 A restricted SCF calculation will be
 performed using DIIS
 SCF converges when DIIS error is below 1.0e-08
 ---------------------------------------
  Cycle       Energy         DIIS error
 ---------------------------------------
    1   -5701.8396147977      3.78e-02  
    2   -5701.2907770018      3.81e-03  
    3   -5701.1744473014      7.05e-03  
    4   -5701.3165333694      1.66e-03  
    5   -5701.3237744440      3.17e-04  
    6   -5701.3238854346      2.18e-04  
    7   -5701.3240583345      3.90e-05  
    8   -5701.3240623003      9.02e-06  
    9   -5701.3240625475      2.79e-06  
   10   -5701.3240625773      5.52e-07  
   11   -5701.3240625784      1.76e-07  
   12   -5701.3240625785      5.18e-08  
   13   -5701.3240625784      1.23e-08  
   14   -5701.3240625785      2.19e-09  Convergence criterion met
 ---------------------------------------
 SCF time:   CPU 42.18s  wall 11.00s 
 SCF   energy in the final basis set =    -5701.3240625785
 Total energy in the final basis set =    -5701.3240625785

 --------------------------------------------------------------
             Orbital Energies (a.u.) and Symmetries
 --------------------------------------------------------------

 Alpha MOs, Restricted
 -- Occupied --                  
-482.88 -482.87 -101.60  -62.53  -62.52  -56.36  -56.35  -56.35
  1 A'    2 A'    3 A'    4 A'    5 A'    6 A'    1 A"    7 A'                 
-56.342 -56.338 -56.338 -14.410 -10.351  -9.511  -8.742  -8.730
  8 A'    2 A"    9 A'   10 A'   11 A'   12 A'   13 A'   14 A'                 
 -7.278  -7.265  -7.264  -6.575  -6.562  -6.560  -6.559  -6.549
 15 A'    3 A"   16 A'   17 A'   18 A'    4 A"   19 A'    5 A"                 
 -6.547  -2.686  -2.682  -2.681  -2.673  -2.670  -2.669  -2.669
 20 A'   21 A'    6 A"   22 A'   23 A'    7 A"    8 A"   24 A'                 
 -2.669  -2.658  -2.658  -0.996  -0.867  -0.815  -0.804  -0.583
 25 A'   26 A'    9 A"   27 A'   28 A'   29 A'   30 A'   31 A'                 
 -0.509  -0.482  -0.444  -0.383  -0.362  -0.342  -0.331  -0.315
 32 A'   33 A'   10 A"   34 A'   11 A"   35 A'   12 A"   36 A'                 
 -0.307  -0.301
 37 A'   13 A"                                                                 
 -- Virtual --                   
 -0.101  -0.089  -0.076  -0.002   0.013   0.033   0.039   0.044
 38 A'   39 A'   14 A"   40 A'   41 A'   42 A'   43 A'   15 A"                 
  0.062   0.066   0.070   0.081   0.084   0.094   0.109   0.117
 44 A'   45 A'   16 A"   17 A"   46 A'   47 A'   48 A'   18 A"                 
  0.120   0.133   0.152   0.182   0.192   0.223   0.235   0.259
 49 A'   50 A'   51 A'   52 A'   19 A"   53 A'   54 A'   55 A'                 
  0.288   0.364   0.379   0.394   0.396   0.415   0.417   0.428
 56 A'   57 A'   58 A'   59 A'   20 A"   60 A'   21 A"   61 A'                 
  0.437   0.446   0.474   0.500   0.501   0.538   0.545   0.552
 22 A"   62 A'   23 A"   24 A"   63 A'   25 A"   26 A"   64 A'                 
  0.562   0.592   0.599   0.622   0.705   0.719   0.729   0.770
 65 A'   66 A'   67 A'   68 A'   27 A"   69 A'   28 A"   70 A'                 
  0.789   0.798   0.841   0.863   0.867   0.910   0.965   0.971
 71 A'   72 A'   29 A"   73 A'   74 A'   75 A'   30 A"   76 A'                 
  1.005   1.097   1.134   1.282   1.289   1.329   1.594   1.632
 77 A'   78 A'   79 A'   31 A"   80 A'   32 A"   81 A'   82 A'                 
  1.807   1.926   1.957   1.975   1.998   2.025   2.091   2.131
 83 A'   33 A"   34 A"   84 A'   85 A'   35 A"   86 A'   87 A'                 
  2.209   2.254   2.255   2.332   2.405   2.681   2.722   2.732
 88 A'   36 A"   89 A'   37 A"   90 A'   91 A'   92 A'   38 A"                 
  2.907   3.189   3.809   3.917   3.963   3.973   3.979   4.004
 93 A'   94 A'   39 A"   95 A'   40 A"   41 A"   96 A'   97 A'                 
  4.005   4.067   4.077   4.176   4.321   4.360   4.396   6.554
 42 A"   43 A"   98 A'   99 A'  100 A'  101 A'  102 A'  103 A'                 
  6.612   7.511   7.528   7.529   7.555   7.640   7.654   9.660
104 A'   44 A"   45 A"  105 A'  106 A'  107 A'  108 A'  109 A'                 
 23.572  25.767  25.893  26.251  35.407  47.838  47.885 215.638
110 A'   46 A"  111 A'  112 A'  113 A'  114 A'  115 A'  116 A'                 
289.703 289.724 289.725 289.753 289.856 289.8711020.6171020.676
 47 A"   48 A"  117 A'  118 A'  119 A'  120 A'  121 A'  122 A'                 

 Beta MOs, Restricted
 -- Occupied --                  
-482.88 -482.87 -101.60  -62.53  -62.52  -56.36  -56.35  -56.35
  1 A'    2 A'    3 A'    4 A'    5 A'    6 A'    1 A"    7 A'                 
-56.342 -56.338 -56.338 -14.410 -10.351  -9.511  -8.742  -8.730
  8 A'    2 A"    9 A'   10 A'   11 A'   12 A'   13 A'   14 A'                 
 -7.278  -7.265  -7.264  -6.575  -6.562  -6.560  -6.559  -6.549
 15 A'    3 A"   16 A'   17 A'   18 A'    4 A"   19 A'    5 A"                 
 -6.547  -2.686  -2.682  -2.681  -2.673  -2.670  -2.669  -2.669
 20 A'   21 A'    6 A"   22 A'   23 A'    7 A"    8 A"   24 A'                 
 -2.669  -2.658  -2.658  -0.996  -0.867  -0.815  -0.804  -0.583
 25 A'   26 A'    9 A"   27 A'   28 A'   29 A'   30 A'   31 A'                 
 -0.509  -0.482  -0.444  -0.383  -0.362  -0.342  -0.331  -0.315
 32 A'   33 A'   10 A"   34 A'   11 A"   35 A'   12 A"   36 A'                 
 -0.307  -0.301
 37 A'   13 A"                                                                 
 -- Virtual --                   
 -0.101  -0.089  -0.076  -0.002   0.013   0.033   0.039   0.044
 38 A'   39 A'   14 A"   40 A'   41 A'   42 A'   43 A'   15 A"                 
  0.062   0.066   0.070   0.081   0.084   0.094   0.109   0.117
 44 A'   45 A'   16 A"   17 A"   46 A'   47 A'   48 A'   18 A"                 
  0.120   0.133   0.152   0.182   0.192   0.223   0.235   0.259
 49 A'   50 A'   51 A'   52 A'   19 A"   53 A'   54 A'   55 A'                 
  0.288   0.364   0.379   0.394   0.396   0.415   0.417   0.428
 56 A'   57 A'   58 A'   59 A'   20 A"   60 A'   21 A"   61 A'                 
  0.437   0.446   0.474   0.500   0.501   0.538   0.545   0.552
 22 A"   62 A'   23 A"   24 A"   63 A'   25 A"   26 A"   64 A'                 
  0.562   0.592   0.599   0.622   0.705   0.719   0.729   0.770
 65 A'   66 A'   67 A'   68 A'   27 A"   69 A'   28 A"   70 A'                 
  0.789   0.798   0.841   0.863   0.867   0.910   0.965   0.971
 71 A'   72 A'   29 A"   73 A'   74 A'   75 A'   30 A"   76 A'                 
  1.005   1.097   1.134   1.282   1.289   1.329   1.594   1.632
 77 A'   78 A'   79 A'   31 A"   80 A'   32 A"   81 A'   82 A'                 
  1.807   1.926   1.957   1.975   1.998   2.025   2.091   2.131
 83 A'   33 A"   34 A"   84 A'   85 A'   35 A"   86 A'   87 A'                 
  2.209   2.254   2.255   2.332   2.405   2.681   2.722   2.732
 88 A'   36 A"   89 A'   37 A"   90 A'   91 A'   92 A'   38 A"                 
  2.907   3.189   3.809   3.917   3.963   3.973   3.979   4.004
 93 A'   94 A'   39 A"   95 A'   40 A"   41 A"   96 A'   97 A'                 
  4.005   4.067   4.077   4.176   4.321   4.360   4.396   6.554
 42 A"   43 A"   98 A'   99 A'  100 A'  101 A'  102 A'  103 A'                 
  6.612   7.511   7.528   7.529   7.555   7.640   7.654   9.660
104 A'   44 A"   45 A"  105 A'  106 A'  107 A'  108 A'  109 A'                 
 23.572  25.767  25.893  26.251  35.407  47.838  47.885 215.638
110 A'   46 A"  111 A'  112 A'  113 A'  114 A'  115 A'  116 A'                 
289.703 289.724 289.725 289.753 289.856 289.8711020.6171020.676
 47 A"   48 A"  117 A'  118 A'  119 A'  120 A'  121 A'  122 A'                 
 --------------------------------------------------------------

          Ground-State Mulliken Net Atomic Charges

     Atom                 Charge (a.u.)
  ----------------------------------------
      1 C                    -0.214976
      2 N                     0.098943
      3 Cl                    0.030274
      4 Br                    0.077651
      5 Br                    0.008109
  ----------------------------------------
  Sum of atomic charges =     0.000000

 -----------------------------------------------------------------
                    Cartesian Multipole Moments
 -----------------------------------------------------------------
    Charge (ESU x 10^10)
                 0.0000
    Dipole Moment (Debye)
         X       0.5523      Y       1.2640      Z       0.0000
       Tot       1.3794
    Quadrupole Moments (Debye-Ang)
        XX     -54.9858     XY      -1.3831     YY     -62.9816
        XZ      -0.0000     YZ       0.0000     ZZ     -60.8367
    Octopole Moments (Debye-Ang^2)
       XXX      34.1304    XXY       7.8039    XYY       5.5984
       YYY      40.3105    XXZ       0.0000    XYZ      -0.0000
       YYZ       0.0000    XZZ       9.6741    YZZ       9.0527
       ZZZ       0.0000
    Hexadecapole Moments (Debye-Ang^3)
      XXXX    -907.7249   XXXY     -36.2834   XXYY    -247.3330
      XYYY     -57.0094   YYYY    -524.6218   XXXZ      -0.0000
      XXYZ       0.0000   XYYZ      -0.0000   YYYZ       0.0000
      XXZZ    -184.8224   XYZZ     -14.6713   YYZZ    -100.1055
      XZZZ      -0.0000   YZZZ       0.0000   ZZZZ     -71.5530
 -----------------------------------------------------------------
 Calculating analytic gradient of the SCF energy
 Gradient of SCF Energy
            1           2           3           4           5
    1   0.0386736  -0.0294440  -0.0155461   0.0233245  -0.0170080
    2   0.0276624  -0.0253581  -0.0011513   0.0010132  -0.0021662
    3  -0.0000000  -0.0000000   0.0000000   0.0000000  -0.0000000
 Max gradient component =       3.867E-02
 RMS gradient           =       1.799E-02
 Gradient time:  CPU 9.73 s  wall 2.53 s
 Geometry Optimization Parameters
   NAtoms,    NIC,     NZ,  NCons,   NDum,   NFix, NCnnct, MaxDiis
        5      20       5       0       0       0       0       0


** GEOMETRY OPTIMIZATION IN DELOCALIZED INTERNAL COORDINATES **
   Searching for a Minimum

   Optimization Cycle:   1

                       Coordinates (Angstroms)
     ATOM                X               Y               Z
      1  C         0.1214378930   -0.3163105249    0.0000000000
      2  N        -0.5141725170   -1.4503296635    0.0000000000
      3  Cl       -2.2840289937   -1.4728696703    0.0000000000
      4  Br        2.0612805849   -0.2916056586    0.0000000000
      5  Br       -0.8698784948    1.3512900926    0.0000000000
   Point Group: cs    Number of degrees of freedom:     7


   Energy is  -5701.324062578


 Attempting to Generate Delocalized Internal Coordinates

  7 Hessian modes will be used to form the next step
  Hessian Eigenvalues:
     0.175927    0.175927    0.250000    0.250000    0.250000    0.286300
     0.671931

 Minimum Search - Taking Simple RFO Step
 Searching for Lamda that Minimizes Along All modes
 Value Taken    Lamda =  -0.01575491
 Step Taken.  Stepsize is  0.237829

                             Maximum     Tolerance    Cnvgd?
         Gradient           0.057616      0.000300      NO
         Displacement       0.207909      0.001200      NO
         Energy change     *********      0.000001      NO


 New Cartesian Coordinates Obtained by Inverse Iteration

 Displacement from previous Coordinates is:  0.400293
 ----------------------------------------------------------------
             Standard Nuclear Orientation (Angstroms)
    I     Atom           X                Y                Z
 ----------------------------------------------------------------
    1      C       0.0622459860    -0.3026035404     0.0000000000
    2      N      -0.4869288928    -1.4424583439     0.0000000000
    3      Cl     -2.2264239608    -1.5498692515     0.0000000000
    4      Br      1.9378079097    -0.3127727450     0.0000000000
    5      Br     -0.7720625698     1.4278784562     0.0000000000
 ----------------------------------------------------------------
 Molecular Point Group                 Cs    NOp =  2
 Largest Abelian Subgroup              Cs    NOp =  2
 Nuclear Repulsion Energy =   653.6772168224 hartrees
 There are       50 alpha and       50 beta electrons
 Applying Cartesian multipole field
    Component          Value
    ---------          -----
     (2,0,0)        1.00000E-11
     (0,2,0)        2.00000E-11
     (0,0,2)       -3.00000E-11
 Nucleus-field energy     =     0.0000000178 hartrees
 Requested basis set is 6-311++G(d,p)
 There are 63 shells and 170 basis functions
 A cutoff of  1.0D-11 yielded   1598 shell pairs
 There are     12699 function pairs (     14092 Cartesian)
 Smallest overlap matrix eigenvalue = 2.49E-04
 Guess MOs from SCF MO coefficient file

 -----------------------------------------------------------------------
  General SCF calculation program by
  Eric Jon Sundstrom, Paul Horn, Yuezhi Mao, Dmitri Zuev, Alec White,
  David Stuck, Shaama M.S., Shane Yost, Joonho Lee, David Small,
  Daniel Levine, Susi Lehtola, Hugh Burton, Evgeny Epifanovsky
 -----------------------------------------------------------------------
 Exchange:     0.2000 Hartree-Fock + 0.0800 Slater + 0.7200 B88
 Correlation:  0.1900 VWN1RPA + 0.8100 LYP
 Using SG-1 standard quadrature grid
 using 4 threads for integral computing
 -------------------------------------------------------
 OpenMP Integral computing Module                
 Release: version 2.0, May 2017, Q-Chem Inc. Pleasanton 
 -------------------------------------------------------
 -------------------------------------------------------
 OpenMP BLAS3 based DFT computing Module                
 Release: version 1.0, May 2013, Q-Chem Inc. Pittsburgh 
 -------------------------------------------------------
 A restricted SCF calculation will be
 performed using DIIS
 SCF converges when DIIS error is below 1.0e-08
 ---------------------------------------
  Cycle       Energy         DIIS error
 ---------------------------------------
    1   -5701.3244002666      1.15e-03  
    2   -5701.3303534878      5.97e-04  
    3   -5701.3296795005      7.25e-04  
    4   -5701.3316271157      8.09e-05  
    5   -5701.3316430630      4.04e-05  
    6   -5701.3316470291      1.86e-05  
    7   -5701.3316480957      2.49e-06  
    8   -5701.3316481098      9.02e-07  
    9   -5701.3316481117      1.59e-07  
   10   -5701.3316481118      3.13e-08  
   11   -5701.3316481118      1.23e-08  
   12   -5701.3316481118      4.69e-09  Convergence criterion met
 ---------------------------------------
 SCF time:   CPU 36.42s  wall 9.00s 
 SCF   energy in the final basis set =    -5701.3316481118
 Total energy in the final basis set =    -5701.3316481118

 --------------------------------------------------------------
             Orbital Energies (a.u.) and Symmetries
 --------------------------------------------------------------

 Alpha MOs, Restricted
 -- Occupied --                  
-482.87 -482.87 -101.60  -62.53  -62.52  -56.35  -56.35  -56.34
  1 A'    2 A'    3 A'    4 A'    5 A'    6 A'    7 A'    1 A"                 
-56.343 -56.341 -56.341 -14.406 -10.344  -9.510  -8.735  -8.733
  8 A'    2 A"    9 A'   10 A'   11 A'   12 A'   13 A'   14 A'                 
 -7.277  -7.264  -7.263  -6.568  -6.566  -6.554  -6.553  -6.552
 15 A'    3 A"   16 A'   17 A'   18 A'    4 A"   19 A'    5 A"                 
 -6.551  -2.679  -2.676  -2.675  -2.674  -2.673  -2.672  -2.663
 20 A'   21 A'   22 A'    6 A"   23 A'    7 A"   24 A'    8 A"                 
 -2.662  -2.661  -2.661  -1.013  -0.878  -0.820  -0.804  -0.583
 25 A'    9 A"   26 A'   27 A'   28 A'   29 A'   30 A'   31 A'                 
 -0.518  -0.486  -0.455  -0.379  -0.365  -0.347  -0.330  -0.311
 32 A'   33 A'   10 A"   34 A'   11 A"   35 A'   12 A"   36 A'                 
 -0.309  -0.299
 37 A'   13 A"                                                                 
 -- Virtual --                   
 -0.081  -0.077  -0.069  -0.003   0.017   0.034   0.037   0.043
 38 A'   39 A'   14 A"   40 A'   41 A'   42 A'   43 A'   15 A"                 
  0.062   0.069   0.071   0.079   0.088   0.097   0.108   0.119
 44 A'   45 A'   16 A"   17 A"   46 A'   47 A'   48 A'   18 A"                 
  0.120   0.132   0.158   0.187   0.190   0.225   0.234   0.264
 49 A'   50 A'   51 A'   52 A'   19 A"   53 A'   54 A'   55 A'                 
  0.286   0.362   0.379   0.395   0.402   0.419   0.421   0.423
 56 A'   57 A'   58 A'   20 A"   59 A'   21 A"   60 A'   61 A'                 
  0.433   0.453   0.479   0.502   0.502   0.539   0.547   0.564
 22 A"   62 A'   23 A"   63 A'   24 A"   25 A"   26 A"   64 A'                 
  0.567   0.595   0.613   0.627   0.700   0.720   0.731   0.766
 65 A'   66 A'   67 A'   68 A'   27 A"   69 A'   28 A"   70 A'                 
  0.786   0.827   0.842   0.857   0.876   0.935   0.965   0.988
 71 A'   72 A'   29 A"   73 A'   74 A'   75 A'   30 A"   76 A'                 
  1.006   1.090   1.147   1.291   1.300   1.337   1.629   1.636
 77 A'   78 A'   79 A'   80 A'   31 A"   32 A"   81 A'   82 A'                 
  1.837   1.929   1.961   1.982   2.006   2.031   2.103   2.150
 83 A'   33 A"   34 A"   84 A'   85 A'   35 A"   86 A'   87 A'                 
  2.224   2.257   2.262   2.356   2.433   2.720   2.746   2.756
 88 A'   89 A'   36 A"   37 A"   90 A'   91 A'   38 A"   92 A'                 
  2.925   3.190   3.814   3.931   3.970   3.971   3.989   4.002
 93 A'   94 A'   39 A"   95 A'   40 A"   41 A"   96 A'   97 A'                 
  4.014   4.077   4.095   4.196   4.336   4.356   4.416   6.569
 42 A"   43 A"   98 A'   99 A'  100 A'  101 A'  102 A'  103 A'                 
  6.645   7.516   7.527   7.544   7.558   7.646   7.657   9.674
104 A'   44 A"   45 A"  105 A'  106 A'  107 A'  108 A'  109 A'                 
 23.646  25.770  25.888  26.240  35.454  47.850  47.911 215.653
110 A'   46 A"  111 A'  112 A'  113 A'  114 A'  115 A'  116 A'                 
289.711 289.723 289.738 289.757 289.863 289.8791020.6321020.709
 47 A"   48 A"  117 A'  118 A'  119 A'  120 A'  121 A'  122 A'                 

 Beta MOs, Restricted
 -- Occupied --                  
-482.87 -482.87 -101.60  -62.53  -62.52  -56.35  -56.35  -56.34
  1 A'    2 A'    3 A'    4 A'    5 A'    6 A'    7 A'    1 A"                 
-56.343 -56.341 -56.341 -14.406 -10.344  -9.510  -8.735  -8.733
  8 A'    2 A"    9 A'   10 A'   11 A'   12 A'   13 A'   14 A'                 
 -7.277  -7.264  -7.263  -6.568  -6.566  -6.554  -6.553  -6.552
 15 A'    3 A"   16 A'   17 A'   18 A'    4 A"   19 A'    5 A"                 
 -6.551  -2.679  -2.676  -2.675  -2.674  -2.673  -2.672  -2.663
 20 A'   21 A'   22 A'    6 A"   23 A'    7 A"   24 A'    8 A"                 
 -2.662  -2.661  -2.661  -1.013  -0.878  -0.820  -0.804  -0.583
 25 A'    9 A"   26 A'   27 A'   28 A'   29 A'   30 A'   31 A'                 
 -0.518  -0.486  -0.455  -0.379  -0.365  -0.347  -0.330  -0.311
 32 A'   33 A'   10 A"   34 A'   11 A"   35 A'   12 A"   36 A'                 
 -0.309  -0.299
 37 A'   13 A"                                                                 
 -- Virtual --                   
 -0.081  -0.077  -0.069  -0.003   0.017   0.034   0.037   0.043
 38 A'   39 A'   14 A"   40 A'   41 A'   42 A'   43 A'   15 A"                 
  0.062   0.069   0.071   0.079   0.088   0.097   0.108   0.119
 44 A'   45 A'   16 A"   17 A"   46 A'   47 A'   48 A'   18 A"                 
  0.120   0.132   0.158   0.187   0.190   0.225   0.234   0.264
 49 A'   50 A'   51 A'   52 A'   19 A"   53 A'   54 A'   55 A'                 
  0.286   0.362   0.379   0.395   0.402   0.419   0.421   0.423
 56 A'   57 A'   58 A'   20 A"   59 A'   21 A"   60 A'   61 A'                 
  0.433   0.453   0.479   0.502   0.502   0.539   0.547   0.564
 22 A"   62 A'   23 A"   63 A'   24 A"   25 A"   26 A"   64 A'                 
  0.567   0.595   0.613   0.627   0.700   0.720   0.731   0.766
 65 A'   66 A'   67 A'   68 A'   27 A"   69 A'   28 A"   70 A'                 
  0.786   0.827   0.842   0.857   0.876   0.935   0.965   0.988
 71 A'   72 A'   29 A"   73 A'   74 A'   75 A'   30 A"   76 A'                 
  1.006   1.090   1.147   1.291   1.300   1.337   1.629   1.636
 77 A'   78 A'   79 A'   80 A'   31 A"   32 A"   81 A'   82 A'                 
  1.837   1.929   1.961   1.982   2.006   2.031   2.103   2.150
 83 A'   33 A"   34 A"   84 A'   85 A'   35 A"   86 A'   87 A'                 
  2.224   2.257   2.262   2.356   2.433   2.720   2.746   2.756
 88 A'   89 A'   36 A"   37 A"   90 A'   91 A'   38 A"   92 A'                 
  2.925   3.190   3.814   3.931   3.970   3.971   3.989   4.002
 93 A'   94 A'   39 A"   95 A'   40 A"   41 A"   96 A'   97 A'                 
  4.014   4.077   4.095   4.196   4.336   4.356   4.416   6.569
 42 A"   43 A"   98 A'   99 A'  100 A'  101 A'  102 A'  103 A'                 
  6.645   7.516   7.527   7.544   7.558   7.646   7.657   9.674
104 A'   44 A"   45 A"  105 A'  106 A'  107 A'  108 A'  109 A'                 
 23.646  25.770  25.888  26.240  35.454  47.850  47.911 215.653
110 A'   46 A"  111 A'  112 A'  113 A'  114 A'  115 A'  116 A'                 
289.711 289.723 289.738 289.757 289.863 289.8791020.6321020.709
 47 A"   48 A"  117 A'  118 A'  119 A'  120 A'  121 A'  122 A'                 
 --------------------------------------------------------------

          Ground-State Mulliken Net Atomic Charges

     Atom                 Charge (a.u.)
  ----------------------------------------
      1 C                    -0.230412
      2 N                     0.111975
      3 Cl                    0.022874
      4 Br                    0.084137
      5 Br                    0.011425
  ----------------------------------------
  Sum of atomic charges =     0.000000

 -----------------------------------------------------------------
                    Cartesian Multipole Moments
 -----------------------------------------------------------------
    Charge (ESU x 10^10)
                 0.0000
    Dipole Moment (Debye)
         X       0.3802      Y       1.2931      Z       0.0000
       Tot       1.3479
    Quadrupole Moments (Debye-Ang)
        XX     -56.3310     XY      -1.1409     YY     -62.0283
        XZ      -0.0000     YZ      -0.0000     ZZ     -60.5676
    Octopole Moments (Debye-Ang^2)
       XXX      32.8812    XXY       6.5443    XYY       5.2327
       YYY      40.7176    XXZ       0.0000    XYZ       0.0000
       YYZ       0.0000    XZZ       9.5208    YZZ       8.8051
       ZZZ      -0.0000
    Hexadecapole Moments (Debye-Ang^3)
      XXXX    -836.4146   XXXY     -40.5893   XXYY    -239.2097
      XYYY     -62.7645   YYYY    -555.4304   XXXZ      -0.0000
      XXYZ      -0.0000   XYYZ      -0.0000   YYYZ      -0.0000
      XXZZ    -169.5423   XYZZ     -16.9108   YYZZ    -106.3755
      XZZZ      -0.0000   YZZZ      -0.0000   ZZZZ     -70.9366
 -----------------------------------------------------------------
 Calculating analytic gradient of the SCF energy
 Gradient of SCF Energy
            1           2           3           4           5
    1   0.0146834  -0.0005052  -0.0024267  -0.0101974  -0.0015541
    2   0.0035791  -0.0028925  -0.0019267  -0.0017745   0.0030146
    3  -0.0000000   0.0000000  -0.0000000   0.0000000   0.0000000
 Max gradient component =       1.468E-02
 RMS gradient           =       4.935E-03
 Gradient time:  CPU 9.86 s  wall 2.57 s
 Geometry Optimization Parameters
   NAtoms,    NIC,     NZ,  NCons,   NDum,   NFix, NCnnct, MaxDiis
        5      20       5       0       0       0       0       0

 Cartesian Hessian Update
 Hessian Updated using BFGS Update


** GEOMETRY OPTIMIZATION IN DELOCALIZED INTERNAL COORDINATES **
   Searching for a Minimum

   Optimization Cycle:   2

                       Coordinates (Angstroms)
     ATOM                X               Y               Z
      1  C         0.0622459860   -0.3026035404    0.0000000000
      2  N        -0.4869288928   -1.4424583439    0.0000000000
      3  Cl       -2.2264239608   -1.5498692515    0.0000000000
      4  Br        1.9378079097   -0.3127727450    0.0000000000
      5  Br       -0.7720625698    1.4278784562    0.0000000000
   Point Group: cs    Number of degrees of freedom:     7


   Energy is  -5701.331648112

 Hessian Updated using BFGS Update

  6 Hessian modes will be used to form the next step
  Hessian Eigenvalues:
     0.172063    0.192627    0.234844    0.283299    0.296995    0.637173

 Minimum Search - Taking Simple RFO Step
 Searching for Lamda that Minimizes Along All modes
 Value Taken    Lamda =  -0.00085646
 Step Taken.  Stepsize is  0.061295

                             Maximum     Tolerance    Cnvgd?
         Gradient           0.008446      0.000300      NO
         Displacement       0.040666      0.001200      NO
         Energy change     -0.007586      0.000001      NO


 New Cartesian Coordinates Obtained by Inverse Iteration

 Displacement from previous Coordinates is:  0.085031
 ----------------------------------------------------------------
             Standard Nuclear Orientation (Angstroms)
    I     Atom           X                Y                Z
 ----------------------------------------------------------------
    1      C       0.0530196639    -0.3140206105     0.0000000000
    2      N      -0.4888899904    -1.4505512220     0.0000000000
    3      Cl     -2.2243268287    -1.5226705515     0.0000000000
    4      Br      1.9536175773    -0.2982999234     0.0000000000
    5      Br     -0.7787819497     1.4057168828     0.0000000000
 ----------------------------------------------------------------
 Molecular Point Group                 Cs    NOp =  2
 Largest Abelian Subgroup              Cs    NOp =  2
 Nuclear Repulsion Energy =   654.6853472967 hartrees
 There are       50 alpha and       50 beta electrons
 Applying Cartesian multipole field
    Component          Value
    ---------          -----
     (2,0,0)        1.00000E-11
     (0,2,0)        2.00000E-11
     (0,0,2)       -3.00000E-11
 Nucleus-field energy     =     0.0000000177 hartrees
 Requested basis set is 6-311++G(d,p)
 There are 63 shells and 170 basis functions
 A cutoff of  1.0D-11 yielded   1600 shell pairs
 There are     12707 function pairs (     14101 Cartesian)
 Smallest overlap matrix eigenvalue = 2.52E-04
 Guess MOs from SCF MO coefficient file

 -----------------------------------------------------------------------
  General SCF calculation program by
  Eric Jon Sundstrom, Paul Horn, Yuezhi Mao, Dmitri Zuev, Alec White,
  David Stuck, Shaama M.S., Shane Yost, Joonho Lee, David Small,
  Daniel Levine, Susi Lehtola, Hugh Burton, Evgeny Epifanovsky
 -----------------------------------------------------------------------
 Exchange:     0.2000 Hartree-Fock + 0.0800 Slater + 0.7200 B88
 Correlation:  0.1900 VWN1RPA + 0.8100 LYP
 Using SG-1 standard quadrature grid
 using 4 threads for integral computing
 -------------------------------------------------------
 OpenMP Integral computing Module                
 Release: version 2.0, May 2017, Q-Chem Inc. Pleasanton 
 -------------------------------------------------------
 -------------------------------------------------------
 OpenMP BLAS3 based DFT computing Module                
 Release: version 1.0, May 2013, Q-Chem Inc. Pittsburgh 
 -------------------------------------------------------
 A restricted SCF calculation will be
 performed using DIIS
 SCF converges when DIIS error is below 1.0e-08
 ---------------------------------------
  Cycle       Energy         DIIS error
 ---------------------------------------
    1   -5701.3315633075      2.86e-04  
    2   -5701.3319801159      1.41e-04  
    3   -5701.3319298525      1.90e-04  
    4   -5701.3320382652      3.45e-05  
    5   -5701.3320425284      6.59e-06  
    6   -5701.3320426359      2.65e-06  
    7   -5701.3320426544      1.32e-06  
    8   -5701.3320426599      2.96e-07  
    9   -5701.3320426602      6.83e-08  
   10   -5701.3320426603      1.85e-08  
   11   -5701.3320426602      4.80e-09  Convergence criterion met
 ---------------------------------------
 SCF time:   CPU 33.34s  wall 9.00s 
 SCF   energy in the final basis set =    -5701.3320426602
 Total energy in the final basis set =    -5701.3320426602

 --------------------------------------------------------------
             Orbital Energies (a.u.) and Symmetries
 --------------------------------------------------------------

 Alpha MOs, Restricted
 -- Occupied --                  
-482.87 -482.87 -101.60  -62.53  -62.52  -56.35  -56.35  -56.34
  1 A'    2 A'    3 A'    4 A'    5 A'    6 A'    7 A'    1 A"                 
-56.342 -56.341 -56.341 -14.407 -10.343  -9.510  -8.734  -8.733
  8 A'    2 A"    9 A'   10 A'   11 A'   12 A'   13 A'   14 A'                 
 -7.277  -7.264  -7.264  -6.567  -6.566  -6.553  -6.552  -6.551
 15 A'    3 A"   16 A'   17 A'   18 A'    4 A"   19 A'    5 A"                 
 -6.551  -2.677  -2.677  -2.674  -2.673  -2.673  -2.672  -2.662
 20 A'   21 A'   22 A'    6 A"   23 A'    7 A"   24 A'    8 A"                 
 -2.662  -2.661  -2.660  -1.017  -0.876  -0.822  -0.803  -0.583
 25 A'    9 A"   26 A'   27 A'   28 A'   29 A'   30 A'   31 A'                 
 -0.519  -0.486  -0.457  -0.379  -0.365  -0.347  -0.330  -0.312
 32 A'   33 A'   10 A"   34 A'   11 A"   35 A'   12 A"   36 A'                 
 -0.309  -0.300
 37 A'   13 A"                                                                 
 -- Virtual --                   
 -0.082  -0.078  -0.068  -0.003   0.017   0.033   0.037   0.043
 38 A'   39 A'   14 A"   40 A'   41 A'   42 A'   43 A'   15 A"                 
  0.062   0.068   0.071   0.079   0.088   0.097   0.109   0.118
 44 A'   45 A'   16 A"   17 A"   46 A'   47 A'   48 A'   18 A"                 
  0.120   0.132   0.157   0.186   0.190   0.226   0.233   0.265
 49 A'   50 A'   51 A'   52 A'   19 A"   53 A'   54 A'   55 A'                 
  0.287   0.362   0.378   0.396   0.401   0.419   0.422   0.422
 56 A'   57 A'   58 A'   20 A"   59 A'   21 A"   60 A'   61 A'                 
  0.433   0.452   0.477   0.500   0.503   0.538   0.549   0.563
 22 A"   62 A'   23 A"   63 A'   24 A"   25 A"   26 A"   64 A'                 
  0.569   0.598   0.614   0.625   0.698   0.722   0.732   0.767
 65 A'   66 A'   67 A'   68 A'   27 A"   69 A'   28 A"   70 A'                 
  0.787   0.823   0.842   0.861   0.876   0.930   0.964   0.987
 71 A'   72 A'   29 A"   73 A'   74 A'   75 A'   30 A"   76 A'                 
  1.004   1.089   1.149   1.291   1.299   1.334   1.614   1.642
 77 A'   78 A'   79 A'   80 A'   31 A"   32 A"   81 A'   82 A'                 
  1.842   1.930   1.961   1.982   2.007   2.031   2.111   2.149
 83 A'   33 A"   34 A"   84 A'   85 A'   35 A"   86 A'   87 A'                 
  2.228   2.262   2.264   2.360   2.440   2.718   2.748   2.767
 88 A'   89 A'   36 A"   37 A"   90 A'   91 A'   38 A"   92 A'                 
  2.922   3.183   3.815   3.935   3.969   3.973   3.989   4.002
 93 A'   94 A'   39 A"   95 A'   40 A"   41 A"   96 A'   97 A'                 
  4.013   4.076   4.096   4.195   4.342   4.356   4.413   6.569
 42 A"   43 A"   98 A'   99 A'  100 A'  101 A'  102 A'  103 A'                 
  6.639   7.517   7.528   7.545   7.559   7.647   7.657   9.674
104 A'   44 A"   45 A"  105 A'  106 A'  107 A'  108 A'  109 A'                 
 23.657  25.771  25.895  26.241  35.462  47.850  47.907 215.653
110 A'   46 A"  111 A'  112 A'  113 A'  114 A'  115 A'  116 A'                 
289.711 289.723 289.738 289.757 289.865 289.8791020.6321020.704
 47 A"   48 A"  117 A'  118 A'  119 A'  120 A'  121 A'  122 A'                 

 Beta MOs, Restricted
 -- Occupied --                  
-482.87 -482.87 -101.60  -62.53  -62.52  -56.35  -56.35  -56.34
  1 A'    2 A'    3 A'    4 A'    5 A'    6 A'    7 A'    1 A"                 
-56.342 -56.341 -56.341 -14.407 -10.343  -9.510  -8.734  -8.733
  8 A'    2 A"    9 A'   10 A'   11 A'   12 A'   13 A'   14 A'                 
 -7.277  -7.264  -7.264  -6.567  -6.566  -6.553  -6.552  -6.551
 15 A'    3 A"   16 A'   17 A'   18 A'    4 A"   19 A'    5 A"                 
 -6.551  -2.677  -2.677  -2.674  -2.673  -2.673  -2.672  -2.662
 20 A'   21 A'   22 A'    6 A"   23 A'    7 A"   24 A'    8 A"                 
 -2.662  -2.661  -2.660  -1.017  -0.876  -0.822  -0.803  -0.583
 25 A'    9 A"   26 A'   27 A'   28 A'   29 A'   30 A'   31 A'                 
 -0.519  -0.486  -0.457  -0.379  -0.365  -0.347  -0.330  -0.312
 32 A'   33 A'   10 A"   34 A'   11 A"   35 A'   12 A"   36 A'                 
 -0.309  -0.300
 37 A'   13 A"                                                                 
 -- Virtual --                   
 -0.082  -0.078  -0.068  -0.003   0.017   0.033   0.037   0.043
 38 A'   39 A'   14 A"   40 A'   41 A'   42 A'   43 A'   15 A"                 
  0.062   0.068   0.071   0.079   0.088   0.097   0.109   0.118
 44 A'   45 A'   16 A"   17 A"   46 A'   47 A'   48 A'   18 A"                 
  0.120   0.132   0.157   0.186   0.190   0.226   0.233   0.265
 49 A'   50 A'   51 A'   52 A'   19 A"   53 A'   54 A'   55 A'                 
  0.287   0.362   0.378   0.396   0.401   0.419   0.422   0.422
 56 A'   57 A'   58 A'   20 A"   59 A'   21 A"   60 A'   61 A'                 
  0.433   0.452   0.477   0.500   0.503   0.538   0.549   0.563
 22 A"   62 A'   23 A"   63 A'   24 A"   25 A"   26 A"   64 A'                 
  0.569   0.598   0.614   0.625   0.698   0.722   0.732   0.767
 65 A'   66 A'   67 A'   68 A'   27 A"   69 A'   28 A"   70 A'                 
  0.787   0.823   0.842   0.861   0.876   0.930   0.964   0.987
 71 A'   72 A'   29 A"   73 A'   74 A'   75 A'   30 A"   76 A'                 
  1.004   1.089   1.149   1.291   1.299   1.334   1.614   1.642
 77 A'   78 A'   79 A'   80 A'   31 A"   32 A"   81 A'   82 A'                 
  1.842   1.930   1.961   1.982   2.007   2.031   2.111   2.149
 83 A'   33 A"   34 A"   84 A'   85 A'   35 A"   86 A'   87 A'                 
  2.228   2.262   2.264   2.360   2.440   2.718   2.748   2.767
 88 A'   89 A'   36 A"   37 A"   90 A'   91 A'   38 A"   92 A'                 
  2.922   3.183   3.815   3.935   3.969   3.973   3.989   4.002
 93 A'   94 A'   39 A"   95 A'   40 A"   41 A"   96 A'   97 A'                 
  4.013   4.076   4.096   4.195   4.342   4.356   4.413   6.569
 42 A"   43 A"   98 A'   99 A'  100 A'  101 A'  102 A'  103 A'                 
  6.639   7.517   7.528   7.545   7.559   7.647   7.657   9.674
104 A'   44 A"   45 A"  105 A'  106 A'  107 A'  108 A'  109 A'                 
 23.657  25.771  25.895  26.241  35.462  47.850  47.907 215.653
110 A'   46 A"  111 A'  112 A'  113 A'  114 A'  115 A'  116 A'                 
289.711 289.723 289.738 289.757 289.865 289.8791020.6321020.704
 47 A"   48 A"  117 A'  118 A'  119 A'  120 A'  121 A'  122 A'                 
 --------------------------------------------------------------

          Ground-State Mulliken Net Atomic Charges

     Atom                 Charge (a.u.)
  ----------------------------------------
      1 C                    -0.223092
      2 N                     0.111634
      3 Cl                    0.028005
      4 Br                    0.067881
      5 Br                    0.015573
  ----------------------------------------
  Sum of atomic charges =     0.000000

 -----------------------------------------------------------------
                    Cartesian Multipole Moments
 -----------------------------------------------------------------
    Charge (ESU x 10^10)
                 0.0000
    Dipole Moment (Debye)
         X       0.2561      Y       1.3310      Z       0.0000
       Tot       1.3554
    Quadrupole Moments (Debye-Ang)
        XX     -56.4070     XY      -1.1173     YY     -62.0252
        XZ       0.0000     YZ       0.0000     ZZ     -60.5720
    Octopole Moments (Debye-Ang^2)
       XXX      31.8953    XXY       6.9971    XYY       5.0815
       YYY      40.5311    XXZ      -0.0000    XYZ       0.0000
       YYZ       0.0000    XZZ       9.2088    YZZ       8.7371
       ZZZ      -0.0000
    Hexadecapole Moments (Debye-Ang^3)
      XXXX    -843.1932   XXXY     -40.0741   XXYY    -239.2694
      XYYY     -62.2982   YYYY    -542.5622   XXXZ       0.0000
      XXYZ       0.0000   XYYZ       0.0000   YYYZ       0.0000
      XXZZ    -170.9111   XYZZ     -16.6490   YYZZ    -104.0605
      XZZZ       0.0000   YZZZ       0.0000   ZZZZ     -70.9687
 -----------------------------------------------------------------
 Calculating analytic gradient of the SCF energy
 Gradient of SCF Energy
            1           2           3           4           5
    1   0.0002007   0.0003943   0.0010741  -0.0010348  -0.0006344
    2  -0.0016721   0.0009896   0.0012303  -0.0003053  -0.0002425
    3   0.0000000  -0.0000000   0.0000000  -0.0000000   0.0000000
 Max gradient component =       1.672E-03
 RMS gradient           =       7.422E-04
 Gradient time:  CPU 9.87 s  wall 2.57 s
 Geometry Optimization Parameters
   NAtoms,    NIC,     NZ,  NCons,   NDum,   NFix, NCnnct, MaxDiis
        5      20       5       0       0       0       0       0

 Cartesian Hessian Update
 Hessian Updated using BFGS Update


** GEOMETRY OPTIMIZATION IN DELOCALIZED INTERNAL COORDINATES **
   Searching for a Minimum

   Optimization Cycle:   3

                       Coordinates (Angstroms)
     ATOM                X               Y               Z
      1  C         0.0530196639   -0.3140206105    0.0000000000
      2  N        -0.4888899904   -1.4505512220    0.0000000000
      3  Cl       -2.2243268287   -1.5226705515    0.0000000000
      4  Br        1.9536175773   -0.2982999234    0.0000000000
      5  Br       -0.7787819497    1.4057168828    0.0000000000
   Point Group: cs    Number of degrees of freedom:     7


   Energy is  -5701.332042660

 Hessian Updated using BFGS Update

  7 Hessian modes will be used to form the next step
  Hessian Eigenvalues:
     0.148884    0.177734    0.240185    0.252526    0.284077    0.363650
     0.678187

 Minimum Search - Taking Simple RFO Step
 Searching for Lamda that Minimizes Along All modes
 Value Taken    Lamda =  -0.00007699
 Step Taken.  Stepsize is  0.017488

                             Maximum     Tolerance    Cnvgd?
         Gradient           0.004341      0.000300      NO
         Displacement       0.012661      0.001200      NO
         Energy change     -0.000395      0.000001      NO


 New Cartesian Coordinates Obtained by Inverse Iteration

 Displacement from previous Coordinates is:  0.040901
 ----------------------------------------------------------------
             Standard Nuclear Orientation (Angstroms)
    I     Atom           X                Y                Z
 ----------------------------------------------------------------
    1      C       0.0503306134    -0.3103257074     0.0000000000
    2      N      -0.4931329331    -1.4477937806     0.0000000000
    3      Cl     -2.2293827067    -1.5379002947     0.0000000000
    4      Br      1.9562144114    -0.2978478545     0.0000000000
    5      Br     -0.7693909127     1.4140422125     0.0000000000
 ----------------------------------------------------------------
 Molecular Point Group                 Cs    NOp =  2
 Largest Abelian Subgroup              Cs    NOp =  2
 Nuclear Repulsion Energy =   653.3511986155 hartrees
 There are       50 alpha and       50 beta electrons
 Applying Cartesian multipole field
    Component          Value
    ---------          -----
     (2,0,0)        1.00000E-11
     (0,2,0)        2.00000E-11
     (0,0,2)       -3.00000E-11
 Nucleus-field energy     =     0.0000000178 hartrees
 Requested basis set is 6-311++G(d,p)
 There are 63 shells and 170 basis functions
 A cutoff of  1.0D-11 yielded   1597 shell pairs
 There are     12696 function pairs (     14088 Cartesian)
 Smallest overlap matrix eigenvalue = 2.56E-04
 Guess MOs from SCF MO coefficient file

 -----------------------------------------------------------------------
  General SCF calculation program by
  Eric Jon Sundstrom, Paul Horn, Yuezhi Mao, Dmitri Zuev, Alec White,
  David Stuck, Shaama M.S., Shane Yost, Joonho Lee, David Small,
  Daniel Levine, Susi Lehtola, Hugh Burton, Evgeny Epifanovsky
 -----------------------------------------------------------------------
 Exchange:     0.2000 Hartree-Fock + 0.0800 Slater + 0.7200 B88
 Correlation:  0.1900 VWN1RPA + 0.8100 LYP
 Using SG-1 standard quadrature grid
 using 4 threads for integral computing
 -------------------------------------------------------
 OpenMP Integral computing Module                
 Release: version 2.0, May 2017, Q-Chem Inc. Pleasanton 
 -------------------------------------------------------
 -------------------------------------------------------
 OpenMP BLAS3 based DFT computing Module                
 Release: version 1.0, May 2013, Q-Chem Inc. Pittsburgh 
 -------------------------------------------------------
 A restricted SCF calculation will be
 performed using DIIS
 SCF converges when DIIS error is below 1.0e-08
 ---------------------------------------
  Cycle       Energy         DIIS error
 ---------------------------------------
    1   -5701.3319952087      1.02e-04  
    2   -5701.3320605082      4.05e-05  
    3   -5701.3320551464      5.61e-05  
    4   -5701.3320665946      8.31e-06  
    5   -5701.3320668356      3.20e-06  
    6   -5701.3320668599      1.55e-06  
    7   -5701.3320668667      5.40e-07  
    8   -5701.3320668674      7.42e-08  
    9   -5701.3320668674      1.99e-08  
   10   -5701.3320668674      6.03e-09  Convergence criterion met
 ---------------------------------------
 SCF time:   CPU 30.25s  wall 8.00s 
 SCF   energy in the final basis set =    -5701.3320668674
 Total energy in the final basis set =    -5701.3320668674

 --------------------------------------------------------------
             Orbital Energies (a.u.) and Symmetries
 --------------------------------------------------------------

 Alpha MOs, Restricted
 -- Occupied --                  
-482.87 -482.87 -101.60  -62.53  -62.52  -56.35  -56.35  -56.34
  1 A'    2 A'    3 A'    4 A'    5 A'    6 A'    7 A'    1 A"                 
-56.342 -56.341 -56.341 -14.407 -10.344  -9.511  -8.735  -8.733
  8 A'    2 A"    9 A'   10 A'   11 A'   12 A'   13 A'   14 A'                 
 -7.278  -7.265  -7.264  -6.567  -6.566  -6.553  -6.552  -6.551
 15 A'    3 A"   16 A'   17 A'   18 A'    4 A"   19 A'    5 A"                 
 -6.550  -2.678  -2.676  -2.674  -2.673  -2.672  -2.672  -2.662
 20 A'   21 A'   22 A'    6 A"   23 A'    7 A"   24 A'    8 A"                 
 -2.662  -2.660  -2.660  -1.015  -0.876  -0.822  -0.803  -0.583
 25 A'    9 A"   26 A'   27 A'   28 A'   29 A'   30 A'   31 A'                 
 -0.519  -0.486  -0.456  -0.379  -0.365  -0.347  -0.330  -0.311
 32 A'   33 A'   10 A"   34 A'   11 A"   35 A'   12 A"   36 A'                 
 -0.310  -0.301
 37 A'   13 A"                                                                 
 -- Virtual --                   
 -0.083  -0.078  -0.068  -0.003   0.017   0.033   0.037   0.043
 38 A'   39 A'   14 A"   40 A'   41 A'   42 A'   43 A'   15 A"                 
  0.062   0.068   0.071   0.079   0.088   0.097   0.109   0.118
 44 A'   45 A'   16 A"   17 A"   46 A'   47 A'   48 A'   18 A"                 
  0.120   0.132   0.157   0.187   0.191   0.226   0.233   0.266
 49 A'   50 A'   51 A'   52 A'   19 A"   53 A'   54 A'   55 A'                 
  0.286   0.362   0.378   0.396   0.401   0.419   0.421   0.423
 56 A'   57 A'   58 A'   20 A"   59 A'   21 A"   60 A'   61 A'                 
  0.433   0.451   0.476   0.501   0.503   0.538   0.549   0.562
 22 A"   62 A'   23 A"   63 A'   24 A"   25 A"   26 A"   64 A'                 
  0.569   0.595   0.614   0.624   0.698   0.722   0.731   0.767
 65 A'   66 A'   67 A'   68 A'   27 A"   69 A'   28 A"   70 A'                 
  0.788   0.822   0.842   0.859   0.875   0.930   0.964   0.985
 71 A'   72 A'   29 A"   73 A'   74 A'   75 A'   30 A"   76 A'                 
  1.004   1.090   1.147   1.291   1.298   1.334   1.612   1.642
 77 A'   78 A'   79 A'   80 A'   31 A"   32 A"   81 A'   82 A'                 
  1.842   1.930   1.961   1.982   2.006   2.030   2.111   2.148
 83 A'   33 A"   34 A"   84 A'   85 A'   35 A"   86 A'   87 A'                 
  2.227   2.259   2.263   2.359   2.437   2.720   2.747   2.763
 88 A'   89 A'   36 A"   37 A"   90 A'   91 A'   38 A"   92 A'                 
  2.920   3.184   3.814   3.934   3.969   3.973   3.989   4.002
 93 A'   94 A'   39 A"   95 A'   40 A"   41 A"   96 A'   97 A'                 
  4.013   4.076   4.095   4.195   4.342   4.356   4.412   6.568
 42 A"   43 A"   98 A'   99 A'  100 A'  101 A'  102 A'  103 A'                 
  6.638   7.517   7.528   7.545   7.559   7.647   7.656   9.673
104 A'   44 A"   45 A"  105 A'  106 A'  107 A'  108 A'  109 A'                 
 23.654  25.770  25.890  26.239  35.459  47.849  47.906 215.652
110 A'   46 A"  111 A'  112 A'  113 A'  114 A'  115 A'  116 A'                 
289.711 289.723 289.738 289.757 289.864 289.8781020.6311020.702
 47 A"   48 A"  117 A'  118 A'  119 A'  120 A'  121 A'  122 A'                 

 Beta MOs, Restricted
 -- Occupied --                  
-482.87 -482.87 -101.60  -62.53  -62.52  -56.35  -56.35  -56.34
  1 A'    2 A'    3 A'    4 A'    5 A'    6 A'    7 A'    1 A"                 
-56.342 -56.341 -56.341 -14.407 -10.344  -9.511  -8.735  -8.733
  8 A'    2 A"    9 A'   10 A'   11 A'   12 A'   13 A'   14 A'                 
 -7.278  -7.265  -7.264  -6.567  -6.566  -6.553  -6.552  -6.551
 15 A'    3 A"   16 A'   17 A'   18 A'    4 A"   19 A'    5 A"                 
 -6.550  -2.678  -2.676  -2.674  -2.673  -2.672  -2.672  -2.662
 20 A'   21 A'   22 A'    6 A"   23 A'    7 A"   24 A'    8 A"                 
 -2.662  -2.660  -2.660  -1.015  -0.876  -0.822  -0.803  -0.583
 25 A'    9 A"   26 A'   27 A'   28 A'   29 A'   30 A'   31 A'                 
 -0.519  -0.486  -0.456  -0.379  -0.365  -0.347  -0.330  -0.311
 32 A'   33 A'   10 A"   34 A'   11 A"   35 A'   12 A"   36 A'                 
 -0.310  -0.301
 37 A'   13 A"                                                                 
 -- Virtual --                   
 -0.083  -0.078  -0.068  -0.003   0.017   0.033   0.037   0.043
 38 A'   39 A'   14 A"   40 A'   41 A'   42 A'   43 A'   15 A"                 
  0.062   0.068   0.071   0.079   0.088   0.097   0.109   0.118
 44 A'   45 A'   16 A"   17 A"   46 A'   47 A'   48 A'   18 A"                 
  0.120   0.132   0.157   0.187   0.191   0.226   0.233   0.266
 49 A'   50 A'   51 A'   52 A'   19 A"   53 A'   54 A'   55 A'                 
  0.286   0.362   0.378   0.396   0.401   0.419   0.421   0.423
 56 A'   57 A'   58 A'   20 A"   59 A'   21 A"   60 A'   61 A'                 
  0.433   0.451   0.476   0.501   0.503   0.538   0.549   0.562
 22 A"   62 A'   23 A"   63 A'   24 A"   25 A"   26 A"   64 A'                 
  0.569   0.595   0.614   0.624   0.698   0.722   0.731   0.767
 65 A'   66 A'   67 A'   68 A'   27 A"   69 A'   28 A"   70 A'                 
  0.788   0.822   0.842   0.859   0.875   0.930   0.964   0.985
 71 A'   72 A'   29 A"   73 A'   74 A'   75 A'   30 A"   76 A'                 
  1.004   1.090   1.147   1.291   1.298   1.334   1.612   1.642
 77 A'   78 A'   79 A'   80 A'   31 A"   32 A"   81 A'   82 A'                 
  1.842   1.930   1.961   1.982   2.006   2.030   2.111   2.148
 83 A'   33 A"   34 A"   84 A'   85 A'   35 A"   86 A'   87 A'                 
  2.227   2.259   2.263   2.359   2.437   2.720   2.747   2.763
 88 A'   89 A'   36 A"   37 A"   90 A'   91 A'   38 A"   92 A'                 
  2.920   3.184   3.814   3.934   3.969   3.973   3.989   4.002
 93 A'   94 A'   39 A"   95 A'   40 A"   41 A"   96 A'   97 A'                 
  4.013   4.076   4.095   4.195   4.342   4.356   4.412   6.568
 42 A"   43 A"   98 A'   99 A'  100 A'  101 A'  102 A'  103 A'                 
  6.638   7.517   7.528   7.545   7.559   7.647   7.656   9.673
104 A'   44 A"   45 A"  105 A'  106 A'  107 A'  108 A'  109 A'                 
 23.654  25.770  25.890  26.239  35.459  47.849  47.906 215.652
110 A'   46 A"  111 A'  112 A'  113 A'  114 A'  115 A'  116 A'                 
289.711 289.723 289.738 289.757 289.864 289.8781020.6311020.702
 47 A"   48 A"  117 A'  118 A'  119 A'  120 A'  121 A'  122 A'                 
 --------------------------------------------------------------

          Ground-State Mulliken Net Atomic Charges

     Atom                 Charge (a.u.)
  ----------------------------------------
      1 C                    -0.226250
      2 N                     0.114053
      3 Cl                    0.027755
      4 Br                    0.066135
      5 Br                    0.018306
  ----------------------------------------
  Sum of atomic charges =     0.000000

 -----------------------------------------------------------------
                    Cartesian Multipole Moments
 -----------------------------------------------------------------
    Charge (ESU x 10^10)
                 0.0000
    Dipole Moment (Debye)
         X       0.2362      Y       1.3354      Z       0.0000
       Tot       1.3561
    Quadrupole Moments (Debye-Ang)
        XX     -56.4369     XY      -1.0526     YY     -61.9622
        XZ       0.0000     YZ      -0.0000     ZZ     -60.5851
    Octopole Moments (Debye-Ang^2)
       XXX      31.4853    XXY       6.7695    XYY       4.8267
       YYY      40.5985    XXZ       0.0000    XYZ      -0.0000
       YYZ       0.0000    XZZ       9.0640    YZZ       8.7530
       ZZZ      -0.0000
    Hexadecapole Moments (Debye-Ang^3)
      XXXX    -844.5614   XXXY     -41.2526   XXYY    -240.0727
      XYYY     -64.0241   YYYY    -547.5507   XXXZ      -0.0000
      XXYZ      -0.0000   XYYZ      -0.0000   YYYZ       0.0000
      XXZZ    -171.1821   XYZZ     -17.3210   YYZZ    -105.0177
      XZZZ       0.0000   YZZZ      -0.0000   ZZZZ     -71.0000
 -----------------------------------------------------------------
 Calculating analytic gradient of the SCF energy
 Gradient of SCF Energy
            1           2           3           4           5
    1   0.0003976  -0.0010749  -0.0002031   0.0006817   0.0001987
    2   0.0006409  -0.0004891  -0.0003076   0.0000593   0.0000966
    3   0.0000000  -0.0000000  -0.0000000   0.0000000  -0.0000000
 Max gradient component =       1.075E-03
 RMS gradient           =       4.176E-04
 Gradient time:  CPU 9.89 s  wall 2.57 s
 Geometry Optimization Parameters
   NAtoms,    NIC,     NZ,  NCons,   NDum,   NFix, NCnnct, MaxDiis
        5      20       5       0       0       0       0       0

 Cartesian Hessian Update
 Hessian Updated using BFGS Update


** GEOMETRY OPTIMIZATION IN DELOCALIZED INTERNAL COORDINATES **
   Searching for a Minimum

   Optimization Cycle:   4

                       Coordinates (Angstroms)
     ATOM                X               Y               Z
      1  C         0.0503306134   -0.3103257074    0.0000000000
      2  N        -0.4931329331   -1.4477937806    0.0000000000
      3  Cl       -2.2293827067   -1.5379002947    0.0000000000
      4  Br        1.9562144114   -0.2978478545    0.0000000000
      5  Br       -0.7693909127    1.4140422125    0.0000000000
   Point Group: cs    Number of degrees of freedom:     7


   Energy is  -5701.332066867

 Hessian Updated using BFGS Update

  7 Hessian modes will be used to form the next step
  Hessian Eigenvalues:
     0.156811    0.181656    0.240590    0.275273    0.285086    0.372779
     0.763173

 Minimum Search - Taking Simple RFO Step
 Searching for Lamda that Minimizes Along All modes
 Value Taken    Lamda =  -0.00000884
 Step Taken.  Stepsize is  0.004976

                             Maximum     Tolerance    Cnvgd?
         Gradient           0.001230      0.000300      NO
         Displacement       0.003209      0.001200      NO
         Energy change     -0.000024      0.000001      NO


 New Cartesian Coordinates Obtained by Inverse Iteration

 Displacement from previous Coordinates is:  0.009281
 ----------------------------------------------------------------
             Standard Nuclear Orientation (Angstroms)
    I     Atom           X                Y                Z
 ----------------------------------------------------------------
    1      C       0.0504990260    -0.3109296152     0.0000000000
    2      N      -0.4914907231    -1.4483887238     0.0000000000
    3      Cl     -2.2278460191    -1.5346938715     0.0000000000
    4      Br      1.9546691215    -0.2984129535     0.0000000000
    5      Br     -0.7711929331     1.4125997392     0.0000000000
 ----------------------------------------------------------------
 Molecular Point Group                 Cs    NOp =  2
 Largest Abelian Subgroup              Cs    NOp =  2
 Nuclear Repulsion Energy =   653.7413107286 hartrees
 There are       50 alpha and       50 beta electrons
 Applying Cartesian multipole field
    Component          Value
    ---------          -----
     (2,0,0)        1.00000E-11
     (0,2,0)        2.00000E-11
     (0,0,2)       -3.00000E-11
 Nucleus-field energy     =     0.0000000178 hartrees
 Requested basis set is 6-311++G(d,p)
 There are 63 shells and 170 basis functions
 A cutoff of  1.0D-11 yielded   1598 shell pairs
 There are     12701 function pairs (     14094 Cartesian)
 Smallest overlap matrix eigenvalue = 2.55E-04
 Guess MOs from SCF MO coefficient file

 -----------------------------------------------------------------------
  General SCF calculation program by
  Eric Jon Sundstrom, Paul Horn, Yuezhi Mao, Dmitri Zuev, Alec White,
  David Stuck, Shaama M.S., Shane Yost, Joonho Lee, David Small,
  Daniel Levine, Susi Lehtola, Hugh Burton, Evgeny Epifanovsky
 -----------------------------------------------------------------------
 Exchange:     0.2000 Hartree-Fock + 0.0800 Slater + 0.7200 B88
 Correlation:  0.1900 VWN1RPA + 0.8100 LYP
 Using SG-1 standard quadrature grid
 using 4 threads for integral computing
 -------------------------------------------------------
 OpenMP Integral computing Module                
 Release: version 2.0, May 2017, Q-Chem Inc. Pleasanton 
 -------------------------------------------------------
 -------------------------------------------------------
 OpenMP BLAS3 based DFT computing Module                
 Release: version 1.0, May 2013, Q-Chem Inc. Pittsburgh 
 -------------------------------------------------------
 A restricted SCF calculation will be
 performed using DIIS
 SCF converges when DIIS error is below 1.0e-08
 ---------------------------------------
  Cycle       Energy         DIIS error
 ---------------------------------------
    1   -5701.3320675935      2.52e-05  
    2   -5701.3320708747      1.26e-05  
    3   -5701.3320705802      1.54e-05  
    4   -5701.3320714556      1.66e-06  
    5   -5701.3320714658      5.13e-07  
    6   -5701.3320714666      1.91e-07  
    7   -5701.3320714667      6.00e-08  
    8   -5701.3320714666      3.80e-08  
    9   -5701.3320714667      5.76e-09  Convergence criterion met
 ---------------------------------------
 SCF time:   CPU 27.26s  wall 7.00s 
 SCF   energy in the final basis set =    -5701.3320714667
 Total energy in the final basis set =    -5701.3320714667

 --------------------------------------------------------------
             Orbital Energies (a.u.) and Symmetries
 --------------------------------------------------------------

 Alpha MOs, Restricted
 -- Occupied --                  
-482.87 -482.87 -101.60  -62.53  -62.52  -56.35  -56.35  -56.34
  1 A'    2 A'    3 A'    4 A'    5 A'    6 A'    7 A'    1 A"                 
-56.342 -56.341 -56.341 -14.407 -10.344  -9.511  -8.735  -8.733
  8 A'    2 A"    9 A'   10 A'   11 A'   12 A'   13 A'   14 A'                 
 -7.278  -7.265  -7.264  -6.567  -6.566  -6.553  -6.552  -6.551
 15 A'    3 A"   16 A'   17 A'   18 A'    4 A"   19 A'    5 A"                 
 -6.550  -2.678  -2.676  -2.674  -2.673  -2.672  -2.672  -2.662
 20 A'   21 A'   22 A'    6 A"   23 A'    7 A"   24 A'    8 A"                 
 -2.662  -2.660  -2.660  -1.016  -0.876  -0.822  -0.803  -0.583
 25 A'    9 A"   26 A'   27 A'   28 A'   29 A'   30 A'   31 A'                 
 -0.519  -0.486  -0.457  -0.379  -0.365  -0.347  -0.330  -0.311
 32 A'   33 A'   10 A"   34 A'   11 A"   35 A'   12 A"   36 A'                 
 -0.310  -0.301
 37 A'   13 A"                                                                 
 -- Virtual --                   
 -0.083  -0.078  -0.068  -0.003   0.017   0.033   0.037   0.043
 38 A'   39 A'   14 A"   40 A'   41 A'   42 A'   43 A'   15 A"                 
  0.062   0.068   0.071   0.079   0.088   0.097   0.109   0.118
 44 A'   45 A'   16 A"   17 A"   46 A'   47 A'   48 A'   18 A"                 
  0.120   0.132   0.157   0.187   0.190   0.226   0.233   0.265
 49 A'   50 A'   51 A'   52 A'   19 A"   53 A'   54 A'   55 A'                 
  0.286   0.362   0.378   0.396   0.401   0.419   0.421   0.423
 56 A'   57 A'   58 A'   20 A"   59 A'   21 A"   60 A'   61 A'                 
  0.433   0.452   0.477   0.501   0.503   0.538   0.549   0.562
 22 A"   62 A'   23 A"   63 A'   24 A"   25 A"   26 A"   64 A'                 
  0.569   0.596   0.614   0.624   0.698   0.722   0.732   0.767
 65 A'   66 A'   67 A'   68 A'   27 A"   69 A'   28 A"   70 A'                 
  0.788   0.823   0.842   0.859   0.875   0.931   0.964   0.986
 71 A'   72 A'   29 A"   73 A'   74 A'   75 A'   30 A"   76 A'                 
  1.004   1.089   1.148   1.291   1.299   1.334   1.612   1.642
 77 A'   78 A'   79 A'   80 A'   31 A"   32 A"   81 A'   82 A'                 
  1.842   1.930   1.961   1.982   2.006   2.030   2.111   2.148
 83 A'   33 A"   34 A"   84 A'   85 A'   35 A"   86 A'   87 A'                 
  2.227   2.260   2.263   2.359   2.438   2.720   2.747   2.764
 88 A'   89 A'   36 A"   37 A"   90 A'   91 A'   38 A"   92 A'                 
  2.921   3.184   3.815   3.934   3.969   3.973   3.989   4.002
 93 A'   94 A'   39 A"   95 A'   40 A"   41 A"   96 A'   97 A'                 
  4.013   4.076   4.096   4.195   4.342   4.356   4.412   6.568
 42 A"   43 A"   98 A'   99 A'  100 A'  101 A'  102 A'  103 A'                 
  6.638   7.517   7.528   7.545   7.559   7.647   7.656   9.673
104 A'   44 A"   45 A"  105 A'  106 A'  107 A'  108 A'  109 A'                 
 23.655  25.770  25.891  26.240  35.460  47.849  47.906 215.652
110 A'   46 A"  111 A'  112 A'  113 A'  114 A'  115 A'  116 A'                 
289.711 289.723 289.738 289.757 289.864 289.8791020.6311020.703
 47 A"   48 A"  117 A'  118 A'  119 A'  120 A'  121 A'  122 A'                 

 Beta MOs, Restricted
 -- Occupied --                  
-482.87 -482.87 -101.60  -62.53  -62.52  -56.35  -56.35  -56.34
  1 A'    2 A'    3 A'    4 A'    5 A'    6 A'    7 A'    1 A"                 
-56.342 -56.341 -56.341 -14.407 -10.344  -9.511  -8.735  -8.733
  8 A'    2 A"    9 A'   10 A'   11 A'   12 A'   13 A'   14 A'                 
 -7.278  -7.265  -7.264  -6.567  -6.566  -6.553  -6.552  -6.551
 15 A'    3 A"   16 A'   17 A'   18 A'    4 A"   19 A'    5 A"                 
 -6.550  -2.678  -2.676  -2.674  -2.673  -2.672  -2.672  -2.662
 20 A'   21 A'   22 A'    6 A"   23 A'    7 A"   24 A'    8 A"                 
 -2.662  -2.660  -2.660  -1.016  -0.876  -0.822  -0.803  -0.583
 25 A'    9 A"   26 A'   27 A'   28 A'   29 A'   30 A'   31 A'                 
 -0.519  -0.486  -0.457  -0.379  -0.365  -0.347  -0.330  -0.311
 32 A'   33 A'   10 A"   34 A'   11 A"   35 A'   12 A"   36 A'                 
 -0.310  -0.301
 37 A'   13 A"                                                                 
 -- Virtual --                   
 -0.083  -0.078  -0.068  -0.003   0.017   0.033   0.037   0.043
 38 A'   39 A'   14 A"   40 A'   41 A'   42 A'   43 A'   15 A"                 
  0.062   0.068   0.071   0.079   0.088   0.097   0.109   0.118
 44 A'   45 A'   16 A"   17 A"   46 A'   47 A'   48 A'   18 A"                 
  0.120   0.132   0.157   0.187   0.190   0.226   0.233   0.265
 49 A'   50 A'   51 A'   52 A'   19 A"   53 A'   54 A'   55 A'                 
  0.286   0.362   0.378   0.396   0.401   0.419   0.421   0.423
 56 A'   57 A'   58 A'   20 A"   59 A'   21 A"   60 A'   61 A'                 
  0.433   0.452   0.477   0.501   0.503   0.538   0.549   0.562
 22 A"   62 A'   23 A"   63 A'   24 A"   25 A"   26 A"   64 A'                 
  0.569   0.596   0.614   0.624   0.698   0.722   0.732   0.767
 65 A'   66 A'   67 A'   68 A'   27 A"   69 A'   28 A"   70 A'                 
  0.788   0.823   0.842   0.859   0.875   0.931   0.964   0.986
 71 A'   72 A'   29 A"   73 A'   74 A'   75 A'   30 A"   76 A'                 
  1.004   1.089   1.148   1.291   1.299   1.334   1.612   1.642
 77 A'   78 A'   79 A'   80 A'   31 A"   32 A"   81 A'   82 A'                 
  1.842   1.930   1.961   1.982   2.006   2.030   2.111   2.148
 83 A'   33 A"   34 A"   84 A'   85 A'   35 A"   86 A'   87 A'                 
  2.227   2.260   2.263   2.359   2.438   2.720   2.747   2.764
 88 A'   89 A'   36 A"   37 A"   90 A'   91 A'   38 A"   92 A'                 
  2.921   3.184   3.815   3.934   3.969   3.973   3.989   4.002
 93 A'   94 A'   39 A"   95 A'   40 A"   41 A"   96 A'   97 A'                 
  4.013   4.076   4.096   4.195   4.342   4.356   4.412   6.568
 42 A"   43 A"   98 A'   99 A'  100 A'  101 A'  102 A'  103 A'                 
  6.638   7.517   7.528   7.545   7.559   7.647   7.656   9.673
104 A'   44 A"   45 A"  105 A'  106 A'  107 A'  108 A'  109 A'                 
 23.655  25.770  25.891  26.240  35.460  47.849  47.906 215.652
110 A'   46 A"  111 A'  112 A'  113 A'  114 A'  115 A'  116 A'                 
289.711 289.723 289.738 289.757 289.864 289.8791020.6311020.703
 47 A"   48 A"  117 A'  118 A'  119 A'  120 A'  121 A'  122 A'                 
 --------------------------------------------------------------

          Ground-State Mulliken Net Atomic Charges

     Atom                 Charge (a.u.)
  ----------------------------------------
      1 C                    -0.225300
      2 N                     0.113530
      3 Cl                    0.027524
      4 Br                    0.066529
      5 Br                    0.017718
  ----------------------------------------
  Sum of atomic charges =     0.000000

 -----------------------------------------------------------------
                    Cartesian Multipole Moments
 -----------------------------------------------------------------
    Charge (ESU x 10^10)
                 0.0000
    Dipole Moment (Debye)
         X       0.2409      Y       1.3366      Z      -0.0000
       Tot       1.3582
    Quadrupole Moments (Debye-Ang)
        XX     -56.4434     XY      -1.0730     YY     -61.9709
        XZ       0.0000     YZ      -0.0000     ZZ     -60.5806
    Octopole Moments (Debye-Ang^2)
       XXX      31.5988    XXY       6.8267    XYY       4.8967
       YYY      40.6052    XXZ      -0.0000    XYZ       0.0000
       YYZ      -0.0000    XZZ       9.1037    YZZ       8.7531
       ZZZ      -0.0000
    Hexadecapole Moments (Debye-Ang^3)
      XXXX    -843.8099   XXXY     -40.9944   XXYY    -239.8441
      XYYY     -63.6143   YYYY    -546.5722   XXXZ       0.0000
      XXYZ      -0.0000   XYYZ       0.0000   YYYZ      -0.0000
      XXZZ    -171.0229   XYZZ     -17.1596   YYZZ    -104.8331
      XZZZ       0.0000   YZZZ      -0.0000   ZZZZ     -70.9887
 -----------------------------------------------------------------
 Calculating analytic gradient of the SCF energy
 Gradient of SCF Energy
            1           2           3           4           5
    1   0.0000925  -0.0002634   0.0000832  -0.0000049   0.0000926
    2  -0.0001418   0.0001157   0.0000802  -0.0001014   0.0000472
    3   0.0000000  -0.0000000  -0.0000000  -0.0000000   0.0000000
 Max gradient component =       2.634E-04
 RMS gradient           =       9.861E-05
 Gradient time:  CPU 9.86 s  wall 2.57 s
 Geometry Optimization Parameters
   NAtoms,    NIC,     NZ,  NCons,   NDum,   NFix, NCnnct, MaxDiis
        5      20       5       0       0       0       0       0

 Cartesian Hessian Update
 Hessian Updated using BFGS Update


** GEOMETRY OPTIMIZATION IN DELOCALIZED INTERNAL COORDINATES **
   Searching for a Minimum

   Optimization Cycle:   5

                       Coordinates (Angstroms)
     ATOM                X               Y               Z
      1  C         0.0504990260   -0.3109296152    0.0000000000
      2  N        -0.4914907231   -1.4483887238    0.0000000000
      3  Cl       -2.2278460191   -1.5346938715    0.0000000000
      4  Br        1.9546691215   -0.2984129535    0.0000000000
      5  Br       -0.7711929331    1.4125997392    0.0000000000
   Point Group: cs    Number of degrees of freedom:     7


   Energy is  -5701.332071467

 Hessian Updated using BFGS Update

  7 Hessian modes will be used to form the next step
  Hessian Eigenvalues:
     0.159203    0.182005    0.241003    0.247757    0.293595    0.367709
     0.786879

 Minimum Search - Taking Simple RFO Step
 Searching for Lamda that Minimizes Along All modes
 Value Taken    Lamda =   0.00000000
 Step Taken.  Stepsize is  0.000801

                             Maximum     Tolerance    Cnvgd?
         Gradient           0.000144      0.000300     YES
         Displacement       0.000537      0.001200     YES
         Energy change     -0.000005      0.000001      NO


                       Distance Matrix (Angstroms)
             C (  1)   N (  2)   Cl(  3)   Br(  4)
   N (  2)  1.259987
   Cl(  3)  2.586205  1.738499
   Br(  4)  1.904211  2.702988  4.361402
   Br(  5)  1.909380  2.874628  3.287610  3.218367

 Final energy is   -5701.3320714666734     


 ******************************
 **  OPTIMIZATION CONVERGED  **
 ******************************

                       Coordinates (Angstroms)
     ATOM                X               Y               Z
      1  C         0.0504990260   -0.3109296152    0.0000000000
      2  N        -0.4914907231   -1.4483887238    0.0000000000
      3  Cl       -2.2278460191   -1.5346938715    0.0000000000
      4  Br        1.9546691215   -0.2984129535    0.0000000000
      5  Br       -0.7711929331    1.4125997392    0.0000000000

Z-matrix Print:
$molecule
0 1
Br
C  1 1.909380
N  2 1.259987 1 129.033137
Cl 3 1.738499 2 118.322941 1 -0.000000 0
Br 2 1.904211 1 115.112838 3 -180.000000 0
$end


 --------------------------------------------------------------
             Orbital Energies (a.u.) and Symmetries
 --------------------------------------------------------------

 Alpha MOs, Restricted
 -- Occupied --                  
-482.87 -482.87 -101.60  -62.53  -62.52  -56.35  -56.35  -56.34
  1 A'    2 A'    3 A'    4 A'    5 A'    6 A'    7 A'    1 A"                 
-56.342 -56.341 -56.341 -14.407 -10.344  -9.511  -8.735  -8.733
  8 A'    2 A"    9 A'   10 A'   11 A'   12 A'   13 A'   14 A'                 
 -7.278  -7.265  -7.264  -6.567  -6.566  -6.553  -6.552  -6.551
 15 A'    3 A"   16 A'   17 A'   18 A'    4 A"   19 A'    5 A"                 
 -6.550  -2.678  -2.676  -2.674  -2.673  -2.672  -2.672  -2.662
 20 A'   21 A'   22 A'    6 A"   23 A'    7 A"   24 A'    8 A"                 
 -2.662  -2.660  -2.660  -1.016  -0.876  -0.822  -0.803  -0.583
 25 A'    9 A"   26 A'   27 A'   28 A'   29 A'   30 A'   31 A'                 
 -0.519  -0.486  -0.457  -0.379  -0.365  -0.347  -0.330  -0.311
 32 A'   33 A'   10 A"   34 A'   11 A"   35 A'   12 A"   36 A'                 
 -0.310  -0.301
 37 A'   13 A"                                                                 
 -- Virtual --                   
 -0.083  -0.078  -0.068  -0.003   0.017   0.033   0.037   0.043
 38 A'   39 A'   14 A"   40 A'   41 A'   42 A'   43 A'   15 A"                 
  0.062   0.068   0.071   0.079   0.088   0.097   0.109   0.118
 44 A'   45 A'   16 A"   17 A"   46 A'   47 A'   48 A'   18 A"                 
  0.120   0.132   0.157   0.187   0.190   0.226   0.233   0.265
 49 A'   50 A'   51 A'   52 A'   19 A"   53 A'   54 A'   55 A'                 
  0.286   0.362   0.378   0.396   0.401   0.419   0.421   0.423
 56 A'   57 A'   58 A'   20 A"   59 A'   21 A"   60 A'   61 A'                 
  0.433   0.452   0.477   0.501   0.503   0.538   0.549   0.562
 22 A"   62 A'   23 A"   63 A'   24 A"   25 A"   26 A"   64 A'                 
  0.569   0.596   0.614   0.624   0.698   0.722   0.732   0.767
 65 A'   66 A'   67 A'   68 A'   27 A"   69 A'   28 A"   70 A'                 
  0.788   0.823   0.842   0.859   0.875   0.931   0.964   0.986
 71 A'   72 A'   29 A"   73 A'   74 A'   75 A'   30 A"   76 A'                 
  1.004   1.089   1.148   1.291   1.299   1.334   1.612   1.642
 77 A'   78 A'   79 A'   80 A'   31 A"   32 A"   81 A'   82 A'                 
  1.842   1.930   1.961   1.982   2.006   2.030   2.111   2.148
 83 A'   33 A"   34 A"   84 A'   85 A'   35 A"   86 A'   87 A'                 
  2.227   2.260   2.263   2.359   2.438   2.720   2.747   2.764
 88 A'   89 A'   36 A"   37 A"   90 A'   91 A'   38 A"   92 A'                 
  2.921   3.184   3.815   3.934   3.969   3.973   3.989   4.002
 93 A'   94 A'   39 A"   95 A'   40 A"   41 A"   96 A'   97 A'                 
  4.013   4.076   4.096   4.195   4.342   4.356   4.412   6.568
 42 A"   43 A"   98 A'   99 A'  100 A'  101 A'  102 A'  103 A'                 
  6.638   7.517   7.528   7.545   7.559   7.647   7.656   9.673
104 A'   44 A"   45 A"  105 A'  106 A'  107 A'  108 A'  109 A'                 
 23.655  25.770  25.891  26.240  35.460  47.849  47.906 215.652
110 A'   46 A"  111 A'  112 A'  113 A'  114 A'  115 A'  116 A'                 
289.711 289.723 289.738 289.757 289.864 289.8791020.6311020.703
 47 A"   48 A"  117 A'  118 A'  119 A'  120 A'  121 A'  122 A'                 

 Beta MOs, Restricted
 -- Occupied --                  
-482.87 -482.87 -101.60  -62.53  -62.52  -56.35  -56.35  -56.34
  1 A'    2 A'    3 A'    4 A'    5 A'    6 A'    7 A'    1 A"                 
-56.342 -56.341 -56.341 -14.407 -10.344  -9.511  -8.735  -8.733
  8 A'    2 A"    9 A'   10 A'   11 A'   12 A'   13 A'   14 A'                 
 -7.278  -7.265  -7.264  -6.567  -6.566  -6.553  -6.552  -6.551
 15 A'    3 A"   16 A'   17 A'   18 A'    4 A"   19 A'    5 A"                 
 -6.550  -2.678  -2.676  -2.674  -2.673  -2.672  -2.672  -2.662
 20 A'   21 A'   22 A'    6 A"   23 A'    7 A"   24 A'    8 A"                 
 -2.662  -2.660  -2.660  -1.016  -0.876  -0.822  -0.803  -0.583
 25 A'    9 A"   26 A'   27 A'   28 A'   29 A'   30 A'   31 A'                 
 -0.519  -0.486  -0.457  -0.379  -0.365  -0.347  -0.330  -0.311
 32 A'   33 A'   10 A"   34 A'   11 A"   35 A'   12 A"   36 A'                 
 -0.310  -0.301
 37 A'   13 A"                                                                 
 -- Virtual --                   
 -0.083  -0.078  -0.068  -0.003   0.017   0.033   0.037   0.043
 38 A'   39 A'   14 A"   40 A'   41 A'   42 A'   43 A'   15 A"                 
  0.062   0.068   0.071   0.079   0.088   0.097   0.109   0.118
 44 A'   45 A'   16 A"   17 A"   46 A'   47 A'   48 A'   18 A"                 
  0.120   0.132   0.157   0.187   0.190   0.226   0.233   0.265
 49 A'   50 A'   51 A'   52 A'   19 A"   53 A'   54 A'   55 A'                 
  0.286   0.362   0.378   0.396   0.401   0.419   0.421   0.423
 56 A'   57 A'   58 A'   20 A"   59 A'   21 A"   60 A'   61 A'                 
  0.433   0.452   0.477   0.501   0.503   0.538   0.549   0.562
 22 A"   62 A'   23 A"   63 A'   24 A"   25 A"   26 A"   64 A'                 
  0.569   0.596   0.614   0.624   0.698   0.722   0.732   0.767
 65 A'   66 A'   67 A'   68 A'   27 A"   69 A'   28 A"   70 A'                 
  0.788   0.823   0.842   0.859   0.875   0.931   0.964   0.986
 71 A'   72 A'   29 A"   73 A'   74 A'   75 A'   30 A"   76 A'                 
  1.004   1.089   1.148   1.291   1.299   1.334   1.612   1.642
 77 A'   78 A'   79 A'   80 A'   31 A"   32 A"   81 A'   82 A'                 
  1.842   1.930   1.961   1.982   2.006   2.030   2.111   2.148
 83 A'   33 A"   34 A"   84 A'   85 A'   35 A"   86 A'   87 A'                 
  2.227   2.260   2.263   2.359   2.438   2.720   2.747   2.764
 88 A'   89 A'   36 A"   37 A"   90 A'   91 A'   38 A"   92 A'                 
  2.921   3.184   3.815   3.934   3.969   3.973   3.989   4.002
 93 A'   94 A'   39 A"   95 A'   40 A"   41 A"   96 A'   97 A'                 
  4.013   4.076   4.096   4.195   4.342   4.356   4.412   6.568
 42 A"   43 A"   98 A'   99 A'  100 A'  101 A'  102 A'  103 A'                 
  6.638   7.517   7.528   7.545   7.559   7.647   7.656   9.673
104 A'   44 A"   45 A"  105 A'  106 A'  107 A'  108 A'  109 A'                 
 23.655  25.770  25.891  26.240  35.460  47.849  47.906 215.652
110 A'   46 A"  111 A'  112 A'  113 A'  114 A'  115 A'  116 A'                 
289.711 289.723 289.738 289.757 289.864 289.8791020.6311020.703
 47 A"   48 A"  117 A'  118 A'  119 A'  120 A'  121 A'  122 A'                 
 --------------------------------------------------------------

          Ground-State Mulliken Net Atomic Charges

     Atom                 Charge (a.u.)
  ----------------------------------------
      1 C                    -0.225300
      2 N                     0.113530
      3 Cl                    0.027524
      4 Br                    0.066529
      5 Br                    0.017718
  ----------------------------------------
  Sum of atomic charges =     0.000000

 -----------------------------------------------------------------
                    Cartesian Multipole Moments
 -----------------------------------------------------------------
    Charge (ESU x 10^10)
                 0.0000
    Dipole Moment (Debye)
         X       0.2409      Y       1.3366      Z      -0.0000
       Tot       1.3582
    Quadrupole Moments (Debye-Ang)
        XX     -56.4434     XY      -1.0730     YY     -61.9709
        XZ       0.0000     YZ      -0.0000     ZZ     -60.5806
    Octopole Moments (Debye-Ang^2)
       XXX      31.5988    XXY       6.8267    XYY       4.8967
       YYY      40.6052    XXZ      -0.0000    XYZ       0.0000
       YYZ      -0.0000    XZZ       9.1037    YZZ       8.7531
       ZZZ      -0.0000
    Hexadecapole Moments (Debye-Ang^3)
      XXXX    -843.8099   XXXY     -40.9944   XXYY    -239.8441
      XYYY     -63.6143   YYYY    -546.5722   XXXZ       0.0000
      XXYZ      -0.0000   XYYZ       0.0000   YYYZ      -0.0000
      XXZZ    -171.0229   XYZZ     -17.1596   YYZZ    -104.8331
      XZZZ       0.0000   YZZZ      -0.0000   ZZZZ     -70.9887
 -----------------------------------------------------------------
Archival summary:
1\1\TWL01\OPT\ProcedureUnspecified\BasisUnspecified\r2l111\taweetha\SunNov2521:21:372018SunNov2521:21:372018\0\\#,OPT,ProcedureUnspecified,BasisUnspecified,\\0,1\Br\C,1,1.90938\N,2,1.25999,1,129.033\Cl,3,1.7385,2,118.323,1,-0,0\Br,2,1.90421,1,115.113,3,-180,0\\\@

 Total job time:  58.18s(wall), 219.33s(cpu) 
 Sun Nov 25 21:21:37 2018

        *************************************************************
        *                                                           *
        *  Thank you very much for using Q-Chem.  Have a nice day.  *
        *                                                           *
        *************************************************************


 
User input: 2 of 2 
 
Q-Chem Developer Version!
                  Welcome to Q-Chem
     A Quantum Leap Into The Future Of Chemistry


 Q-Chem 5.1, Q-Chem, Inc., Pleasanton, CA (2018)

 Yihan Shao,  Zhengting Gan,  E. Epifanovsky,  A. T. B. Gilbert,  M. Wormit,  
 J. Kussmann,  A. W. Lange,  A. Behn,  Jia Deng,  Xintian Feng,  D. Ghosh,  
 M. Goldey,  P. R. Horn,  L. D. Jacobson,  I. Kaliman,  T. Kus,  A. Landau,  
 Jie Liu,  E. I. Proynov,  R. M. Richard,  R. P. Steele,  E. J. Sundstrom,  
 H. L. Woodcock III,  P. M. Zimmerman,  D. Zuev,  B. Albrecht,  E. Alguire,  
 S. A. Baeppler,  D. Barton,  Z. Benda,  Y. A. Bernard,  E. J. Berquist,  
 K. B. Bravaya,  H. Burton,  D. Casanova,  Chun-Min Chang,  Yunqing Chen,  
 A. Chien,  K. D. Closser,  M. P. Coons,  S. Coriani,  S. Dasgupta,  
 A. L. Dempwolff,  M. Diedenhofen,  Hainam Do,  R. G. Edgar,  Po-Tung Fang,  
 S. Faraji,  S. Fatehi,  Qingguo Feng,  K. D. Fenk,  J. Fosso-Tande,  
 Qinghui Ge,  A. Ghysels,  G. Gidofalvi,  J. Gomes,  J. Gonthier,  A. Gunina,  
 D. Hait,  M. W. D. Hanson-Heine,  P. H. P. Harbach,  A. W. Hauser,  
 J. E. Herr,  E. G. Hohenstein,  Z. C. Holden,  Kerwin Hui,  B. C. Huynh,  
 T.-C. Jagau,  Hyunjun Ji,  B. Kaduk,  K. Khistyaev,  Jaehoon Kim,  
 P. Klunzinger,  K. Koh,  D. Kosenkov,  L. Koulias,  T. Kowalczyk,  
 C. M. Krauter,  A. Kunitsa,  Ka Un Lao,  A. Laurent,  K. V. Lawler,  
 Joonho Lee,  D. Lefrancois,  S. Lehtola,  D. S. Levine,  Yi-Pei Li,  
 You-Sheng Lin,  Fenglai Liu,  E. Livshits,  A. Luenser,  P. Manohar,  
 E. Mansoor,  S. F. Manzer,  Shan-Ping Mao,  Yuezhi Mao,  N. Mardirossian,  
 A. V. Marenich,  T. Markovich,  L. A. Martinez-Martinez,  S. A. Maurer,  
 N. J. Mayhall,  S. C. McKenzie,  J.-M. Mewes,  A. F. Morrison,  
 J. W. Mullinax,  K. Nanda,  T. S. Nguyen-Beck,  R. Olivares-Amaya,  
 J. A. Parkhill,  T. M. Perrine,  F. Plasser,  P. Pokhilko,  S. Prager,  
 A. Prociuk,  E. Ramos,  D. R. Rehn,  F. Rob,  M. Schneider,  N. Sergueev,  
 S. M. Sharada,  S. Sharma,  D. W. Small,  T. Stauch,  T. Stein,  
 Yu-Chuan Su,  A. J. W. Thom,  A. Tkatchenko,  T. Tsuchimochi,  N. M. Tubman,  
 L. Vogt,  M. L. Vidal,  O. Vydrov,  M. A. Watson,  J. Wenzel,  
 M. de Wergifosse,  T. A. Wesolowski,  A. White,  J. Witte,  A. Yamada,  
 Jun Yang,  K. Yao,  S. Yeganeh,  S. R. Yost,  Zhi-Qiang You,  A. Zech,  
 Igor Ying Zhang,  Xing Zhang,  Yan Zhao,  Ying Zhu,  B. R. Brooks,  
 G. K. L. Chan,  C. J. Cramer,  M. S. Gordon,  W. J. Hehre,  A. Klamt,  
 M. W. Schmidt,  C. D. Sherrill,  D. G. Truhlar,  A. Aspuru-Guzik,  R. Baer,  
 A. T. Bell,  N. A. Besley,  Jeng-Da Chai,  A. E. DePrince, III,  
 R. A. DiStasio Jr.,  A. Dreuw,  B. D. Dunietz,  T. R. Furlani,  
 Chao-Ping Hsu,  Yousung Jung,  Jing Kong,  D. S. Lambrecht,  WanZhen Liang,  
 C. Ochsenfeld,  V. A. Rassolov,  L. V. Slipchenko,  J. E. Subotnik,  
 T. Van Voorhis,  J. M. Herbert,  A. I. Krylov,  P. M. W. Gill,  M. Head-Gordon

 Contributors to earlier versions of Q-Chem not listed above: 
 R. D. Adamson,  B. Austin,  J. Baker,  G. J. O. Beran,  K. Brandhorst,  
 S. T. Brown,  E. F. C. Byrd,  A. K. Chakraborty,  C.-L. Cheng,  
 Siu Hung Chien,  D. M. Chipman,  D. L. Crittenden,  H. Dachsel,  
 R. J. Doerksen,  A. D. Dutoi,  L. Fusti-Molnar,  W. A. Goddard III,  
 A. Golubeva-Zadorozhnaya,  S. R. Gwaltney,  G. Hawkins,  A. Heyden,  
 S. Hirata,  G. Kedziora,  F. J. Keil,  C. Kelley,  Jihan Kim,  R. A. King,  
 R. Z. Khaliullin,  P. P. Korambath,  W. Kurlancheek,  A. M. Lee,  M. S. Lee,  
 S. V. Levchenko,  Ching Yeh Lin,  D. Liotard,  R. C. Lochan,  I. Lotan,  
 P. E. Maslen,  N. Nair,  D. P. O'Neill,  D. Neuhauser,  E. Neuscamman,  
 C. M. Oana,  R. Olson,  B. Peters,  R. Peverati,  P. A. Pieniazek,  
 Y. M. Rhee,  J. Ritchie,  M. A. Rohrdanz,  E. Rosta,  N. J. Russ,  
 H. F. Schaefer III,  N. E. Schultz,  N. Shenvi,  A. C. Simmonett,  A. Sodt,  
 D. Stuck,  K. S. Thanthiriwatte,  V. Vanovschi,  Tao Wang,  A. Warshel,  
 C. F. Williams,  Q. Wu,  X. Xu,  W. Zhang

 Please cite Q-Chem as follows:
 Y. Shao et al., Mol. Phys. 113, 184-215 (2015)
 DOI: 10.1080/00268976.2014.952696

 Q-Chem 5.1.2 for Intel X86 EM64T Linux

 Parts of Q-Chem use Armadillo 8.300.2 (Tropical Shenanigans).
 http://arma.sourceforge.net/

 Q-Chem begins on Sun Nov 25 21:21:37 2018  

Host: 
0

     Scratch files written to /scratch/taweetham/qchem51646//
The previous job contains 0 fragments, simply inherited here
Input Ideriv = 2
Curr. Ideriv = -1
Max.  Ideriv = 2

Checking the input file for inconsistencies... 	...done.

--------------------------------------------------------------
User input:
--------------------------------------------------------------

$molecule
read
$end

$rem
   job_type 	frequency
   basis 	6-311++g**
   method	b3lyp	
$end


--------------------------------------------------------------
 ----------------------------------------------------------------
             Standard Nuclear Orientation (Angstroms)
    I     Atom           X                Y                Z
 ----------------------------------------------------------------
    1      C       0.0336699845    -0.3215416144    -0.0000000000
    2      N      -0.5529867036    -1.4366201059     0.0000000000
    3      Cl     -2.2913984694    -1.4540219826     0.0000000000
    4      Br      1.9368393842    -0.3845230048    -0.0000000000
    5      Br     -0.7190490699     1.4332076943     0.0000000000
 ----------------------------------------------------------------
 Molecular Point Group                 Cs    NOp =  2
 Largest Abelian Subgroup              Cs    NOp =  2
 Nuclear Repulsion Energy =   653.7413107286 hartrees
 There are       50 alpha and       50 beta electrons
 Requested basis set is 6-311++G(d,p)
 There are 63 shells and 170 basis functions

 Total QAlloc Memory Limit   2000 MB
 Mega-Array Size       188 MB
 MEM_STATIC part       192 MB

                       Distance Matrix (Angstroms)
             C (  1)   N (  2)   Cl(  3)   Br(  4)
   N (  2)  1.259987
   Cl(  3)  2.586205  1.738499
   Br(  4)  1.904211  2.702988  4.361402
   Br(  5)  1.909380  2.874628  3.287610  3.218367

 A cutoff of  1.0D-11 yielded   1598 shell pairs
 There are     12701 function pairs (     14094 Cartesian)

 -------------------------------------------------------
 OpenMP Integral Computing Module                       
 Release: version 1.0, May 2013, Q-Chem Inc. Pittsburgh 
 -------------------------------------------------------
 Integral Job Info:
 Integral job number is                      11
 Integral operator is                         1
 short-range coefficients                     0
 long-range coefficients              100000000
 Omega coefficients                           0
 if combine SR and LR in K                    0
 Integral screening is                        0
 Integral computing path is                   2
 max size of driver memory is            800000
 size of driver memory is                593474
 size of scratch memory is             29634545
 max col of scratch BK array               1296
 max len of scratch array in speh3          155
 max len of scratch index in speh4           18
 max int batch size is                      520
 min int batch size is                       52
 fixed nKL is                                45
 max L of basis functions is                  2
 order of int derivative is                   0
 number of shells is                         63
 number of basis is                         179
 number of cartesian basis is               179
 number of contracted shell pairs          1598
 number of primitive shell pairs           4328
 maxK2 (contraction) of shell pair           36
 max number of K2 of shell pair               1
 max number of CS2 of shell pair            153
 max number of PS2 of shell pair            288
 mem total for path MDJ                  528782
 -------------------------------------------------------
 Smallest overlap matrix eigenvalue = 2.55E-04
 Guess from superposition of atomic densities
 Warning:  Energy on first SCF cycle will be non-variational
 SAD guess density has 100.000000 electrons

 -----------------------------------------------------------------------
  General SCF calculation program by
  Eric Jon Sundstrom, Paul Horn, Yuezhi Mao, Dmitri Zuev, Alec White,
  David Stuck, Shaama M.S., Shane Yost, Joonho Lee, David Small,
  Daniel Levine, Susi Lehtola, Hugh Burton, Evgeny Epifanovsky
 -----------------------------------------------------------------------
 Exchange:     0.2000 Hartree-Fock + 0.0800 Slater + 0.7200 B88
 Correlation:  0.1900 VWN1RPA + 0.8100 LYP
 Using SG-1 standard quadrature grid
 using 4 threads for integral computing
 -------------------------------------------------------
 OpenMP Integral computing Module                
 Release: version 2.0, May 2017, Q-Chem Inc. Pleasanton 
 -------------------------------------------------------
 -------------------------------------------------------
 OpenMP BLAS3 based DFT computing Module                
 Release: version 1.0, May 2013, Q-Chem Inc. Pittsburgh 
 -------------------------------------------------------
 A restricted SCF calculation will be
 performed using DIIS
 SCF converges when DIIS error is below 1.0e-08
 ---------------------------------------
  Cycle       Energy         DIIS error
 ---------------------------------------
    1   -5701.9905546409      4.03e-02  
    2   -5701.3017405578      3.74e-03  
    3   -5701.2096636661      6.48e-03  
    4   -5701.3248268377      1.59e-03  
    5   -5701.3318548696      2.41e-04  
    6   -5701.3319094590      1.61e-04  
    7   -5701.3320029689      3.57e-05  
    8   -5701.3320065512      6.91e-06  
    9   -5701.3320066827      2.41e-06  
   10   -5701.3320067031      4.73e-07  
   11   -5701.3320067040      1.72e-07  
   12   -5701.3320067040      4.78e-08  
   13   -5701.3320067040      1.02e-08  
   14   -5701.3320067041      1.99e-09  Convergence criterion met
 ---------------------------------------
 SCF time:   CPU 43.01s  wall 12.00s 
 SCF   energy in the final basis set =    -5701.3320067041
 Total energy in the final basis set =    -5701.3320067041

 --------------------------------------------------------------
             Orbital Energies (a.u.) and Symmetries
 --------------------------------------------------------------

 Alpha MOs, Restricted
 -- Occupied --                  
-482.87 -482.87 -101.60  -62.53  -62.52  -56.35  -56.35  -56.34
  1 A'    2 A'    3 A'    4 A'    5 A'    6 A'    7 A'    1 A"                 
-56.342 -56.341 -56.341 -14.407 -10.344  -9.511  -8.735  -8.733
  8 A'    2 A"    9 A'   10 A'   11 A'   12 A'   13 A'   14 A'                 
 -7.278  -7.265  -7.264  -6.567  -6.566  -6.553  -6.552  -6.551
 15 A'    3 A"   16 A'   17 A'   18 A'    4 A"   19 A'    5 A"                 
 -6.550  -2.678  -2.676  -2.674  -2.673  -2.672  -2.672  -2.662
 20 A'   21 A'   22 A'    6 A"   23 A'    7 A"   24 A'    8 A"                 
 -2.662  -2.660  -2.660  -1.016  -0.876  -0.822  -0.803  -0.583
 25 A'    9 A"   26 A'   27 A'   28 A'   29 A'   30 A'   31 A'                 
 -0.519  -0.486  -0.457  -0.379  -0.365  -0.347  -0.330  -0.311
 32 A'   33 A'   10 A"   34 A'   11 A"   35 A'   12 A"   36 A'                 
 -0.310  -0.301
 37 A'   13 A"                                                                 
 -- Virtual --                   
 -0.083  -0.078  -0.068  -0.003   0.017   0.033   0.037   0.043
 38 A'   39 A'   14 A"   40 A'   41 A'   42 A'   43 A'   15 A"                 
  0.062   0.068   0.071   0.079   0.088   0.097   0.109   0.118
 44 A'   45 A'   16 A"   17 A"   46 A'   47 A'   48 A'   18 A"                 
  0.120   0.132   0.157   0.187   0.190   0.226   0.233   0.265
 49 A'   50 A'   51 A'   52 A'   19 A"   53 A'   54 A'   55 A'                 
  0.286   0.362   0.378   0.396   0.401   0.419   0.421   0.422
 56 A'   57 A'   58 A'   20 A"   59 A'   21 A"   60 A'   61 A'                 
  0.433   0.452   0.476   0.501   0.503   0.538   0.549   0.562
 22 A"   62 A'   23 A"   63 A'   24 A"   25 A"   26 A"   64 A'                 
  0.569   0.596   0.614   0.624   0.698   0.722   0.732   0.767
 65 A'   66 A'   67 A'   68 A'   27 A"   69 A'   28 A"   70 A'                 
  0.788   0.823   0.842   0.859   0.875   0.930   0.964   0.986
 71 A'   72 A'   29 A"   73 A'   74 A'   75 A'   30 A"   76 A'                 
  1.004   1.089   1.148   1.291   1.299   1.334   1.612   1.642
 77 A'   78 A'   79 A'   80 A'   31 A"   32 A"   81 A'   82 A'                 
  1.842   1.930   1.961   1.982   2.006   2.030   2.111   2.149
 83 A'   33 A"   34 A"   84 A'   85 A'   35 A"   86 A'   87 A'                 
  2.227   2.260   2.263   2.359   2.438   2.720   2.747   2.764
 88 A'   89 A'   36 A"   37 A"   90 A'   91 A'   38 A"   92 A'                 
  2.921   3.184   3.815   3.934   3.969   3.973   3.989   4.002
 93 A'   94 A'   39 A"   95 A'   40 A"   41 A"   96 A'   97 A'                 
  4.013   4.076   4.096   4.195   4.342   4.356   4.412   6.568
 42 A"   43 A"   98 A'   99 A'  100 A'  101 A'  102 A'  103 A'                 
  6.638   7.517   7.528   7.545   7.559   7.647   7.656   9.673
104 A'   44 A"   45 A"  105 A'  106 A'  107 A'  108 A'  109 A'                 
 23.655  25.770  25.892  26.240  35.460  47.849  47.906 215.652
110 A'   46 A"  111 A'  112 A'  113 A'  114 A'  115 A'  116 A'                 
289.711 289.723 289.738 289.757 289.864 289.8791020.6311020.703
 47 A"   48 A"  117 A'  118 A'  119 A'  120 A'  121 A'  122 A'                 

 Beta MOs, Restricted
 -- Occupied --                  
-482.87 -482.87 -101.60  -62.53  -62.52  -56.35  -56.35  -56.34
  1 A'    2 A'    3 A'    4 A'    5 A'    6 A'    7 A'    1 A"                 
-56.342 -56.341 -56.341 -14.407 -10.344  -9.511  -8.735  -8.733
  8 A'    2 A"    9 A'   10 A'   11 A'   12 A'   13 A'   14 A'                 
 -7.278  -7.265  -7.264  -6.567  -6.566  -6.553  -6.552  -6.551
 15 A'    3 A"   16 A'   17 A'   18 A'    4 A"   19 A'    5 A"                 
 -6.550  -2.678  -2.676  -2.674  -2.673  -2.672  -2.672  -2.662
 20 A'   21 A'   22 A'    6 A"   23 A'    7 A"   24 A'    8 A"                 
 -2.662  -2.660  -2.660  -1.016  -0.876  -0.822  -0.803  -0.583
 25 A'    9 A"   26 A'   27 A'   28 A'   29 A'   30 A'   31 A'                 
 -0.519  -0.486  -0.457  -0.379  -0.365  -0.347  -0.330  -0.311
 32 A'   33 A'   10 A"   34 A'   11 A"   35 A'   12 A"   36 A'                 
 -0.310  -0.301
 37 A'   13 A"                                                                 
 -- Virtual --                   
 -0.083  -0.078  -0.068  -0.003   0.017   0.033   0.037   0.043
 38 A'   39 A'   14 A"   40 A'   41 A'   42 A'   43 A'   15 A"                 
  0.062   0.068   0.071   0.079   0.088   0.097   0.109   0.118
 44 A'   45 A'   16 A"   17 A"   46 A'   47 A'   48 A'   18 A"                 
  0.120   0.132   0.157   0.187   0.190   0.226   0.233   0.265
 49 A'   50 A'   51 A'   52 A'   19 A"   53 A'   54 A'   55 A'                 
  0.286   0.362   0.378   0.396   0.401   0.419   0.421   0.422
 56 A'   57 A'   58 A'   20 A"   59 A'   21 A"   60 A'   61 A'                 
  0.433   0.452   0.476   0.501   0.503   0.538   0.549   0.562
 22 A"   62 A'   23 A"   63 A'   24 A"   25 A"   26 A"   64 A'                 
  0.569   0.596   0.614   0.624   0.698   0.722   0.732   0.767
 65 A'   66 A'   67 A'   68 A'   27 A"   69 A'   28 A"   70 A'                 
  0.788   0.823   0.842   0.859   0.875   0.930   0.964   0.986
 71 A'   72 A'   29 A"   73 A'   74 A'   75 A'   30 A"   76 A'                 
  1.004   1.089   1.148   1.291   1.299   1.334   1.612   1.642
 77 A'   78 A'   79 A'   80 A'   31 A"   32 A"   81 A'   82 A'                 
  1.842   1.930   1.961   1.982   2.006   2.030   2.111   2.149
 83 A'   33 A"   34 A"   84 A'   85 A'   35 A"   86 A'   87 A'                 
  2.227   2.260   2.263   2.359   2.438   2.720   2.747   2.764
 88 A'   89 A'   36 A"   37 A"   90 A'   91 A'   38 A"   92 A'                 
  2.921   3.184   3.815   3.934   3.969   3.973   3.989   4.002
 93 A'   94 A'   39 A"   95 A'   40 A"   41 A"   96 A'   97 A'                 
  4.013   4.076   4.096   4.195   4.342   4.356   4.412   6.568
 42 A"   43 A"   98 A'   99 A'  100 A'  101 A'  102 A'  103 A'                 
  6.638   7.517   7.528   7.545   7.559   7.647   7.656   9.673
104 A'   44 A"   45 A"  105 A'  106 A'  107 A'  108 A'  109 A'                 
 23.655  25.770  25.892  26.240  35.460  47.849  47.906 215.652
110 A'   46 A"  111 A'  112 A'  113 A'  114 A'  115 A'  116 A'                 
289.711 289.723 289.738 289.757 289.864 289.8791020.6311020.703
 47 A"   48 A"  117 A'  118 A'  119 A'  120 A'  121 A'  122 A'                 
 --------------------------------------------------------------

          Ground-State Mulliken Net Atomic Charges

     Atom                 Charge (a.u.)
  ----------------------------------------
      1 C                    -0.225221
      2 N                     0.113746
      3 Cl                    0.027275
      4 Br                    0.066500
      5 Br                    0.017700
  ----------------------------------------
  Sum of atomic charges =     0.000000

 -----------------------------------------------------------------
                    Cartesian Multipole Moments
 -----------------------------------------------------------------
    Charge (ESU x 10^10)
                 0.0000
    Dipole Moment (Debye)
         X       0.2930      Y       1.3259      Z      -0.0000
       Tot       1.3579
    Quadrupole Moments (Debye-Ang)
        XX     -56.5404     XY      -1.2985     YY     -61.9015
        XZ       0.0000     YZ      -0.0000     ZZ     -60.5808
    Octopole Moments (Debye-Ang^2)
       XXX      33.1148    XXY       6.5041    XYY       6.2845
       YYY      41.6033    XXZ      -0.0000    XYZ       0.0000
       YYZ      -0.0000    XZZ       9.7135    YZZ       8.9222
       ZZZ      -0.0000
    Hexadecapole Moments (Debye-Ang^3)
      XXXX    -850.5213   XXXY     -36.4235   XXYY    -241.7260
      XYYY     -56.8072   YYYY    -538.4931   XXXZ       0.0000
      XXYZ      -0.0000   XYYZ       0.0000   YYYZ      -0.0000
      XXZZ    -172.3660   XYZZ     -14.6073   YYZZ    -103.7320
      XZZZ       0.0000   YZZZ      -0.0000   ZZZZ     -70.9888
 -----------------------------------------------------------------
 Calculating MO derivatives via CPSCF
 D1JvT checksum  = 240120 18869.3549306905
 D1KAT checksum  = 559680 859.0524211017
   1         3          15      0.130155    0.042246
   2         3          15      0.017554    0.005507
   3         3          15      0.002793    0.000941
   4         3          15      0.000317    0.000112
   5        14           4      0.000020    0.000010
   6        18           0      0.000000    0.000000    Roots Converged
 Time for AOints: 9.6 s (CPU) 2.4 s (wall)
 ------------------------------------------------------------------------------
                     AOints        : Timing summary (seconds)
 ------------------------------------------------------------------------------
     job step          cpu (% of tot)      sys (% of tot)     wall (% of tot)
 ------------------------------------------------------------------------------
  cpscf_lag         0.5458E+02 (35.1)   0.8000E-05 (38.1)   0.1399E+02 (34.7)
  iterzp            0.9112E+02 (58.6)   0.1200E-04 (57.1)   0.2374E+02 (58.9)
  make_fx           0.0000E+00 ( 0.0)   0.0000E+00 ( 0.0)   0.0000E+00 ( 0.0)
  AOints            0.9604E+01 ( 6.2)   0.1000E-05 ( 4.8)   0.2434E+01 ( 6.0)
 ------------------------------------------------------------------------------
   Grand Totals     0.1555E+03          0.2100E-04          0.4033E+02
 ------------------------------------------------------------------------------
 Calculating analytic Hessian of the SCF energy
 Polarizability Matrix (a.u.)
            1           2           3
    1-100.1264178  -5.2717389   0.0000000
    2  -5.2717389 -76.8653272  -0.0000000
    3   0.0000000  -0.0000000 -42.6340120

 Direct stationary perturbation theory relativistic correction:

 rels  =      34.391427417235
 relv  =    -117.031249945893
 rel2e =      19.034993893613
 E_rel =     -63.604828635045

 Hessian of the SCF Energy
            1           2           3           4           5           6
    1   0.4065128   0.1814128   0.0000000  -0.1813368  -0.1883741  -0.0000000
    2   0.1814128   0.5940937  -0.0000000  -0.2503119  -0.4587674   0.0000000
    3   0.0000000  -0.0000000   0.0837824  -0.0000000   0.0000000  -0.0423081
    4  -0.1813368  -0.2503119  -0.0000000   0.3587904   0.2409425   0.0000000
    5  -0.1883741  -0.4587674   0.0000000   0.2409425   0.5310307  -0.0000000
    6  -0.0000000   0.0000000  -0.0423081   0.0000000  -0.0000000   0.0395342
    7  -0.0485606   0.0101122  -0.0000000  -0.1366484  -0.0254671   0.0000000
    8  -0.0356832  -0.0119273  -0.0000000   0.0200269  -0.0181661   0.0000000
    9   0.0000000  -0.0000000   0.0034839   0.0000000   0.0000000  -0.0140967
   10  -0.1308219   0.0161466  -0.0000000  -0.0431689  -0.0274558  -0.0000000
   11   0.0108982  -0.0207383   0.0000000  -0.0223924  -0.0035050  -0.0000000
   12  -0.0000000   0.0000000  -0.0198104   0.0000000  -0.0000000   0.0006858
   13  -0.0457936   0.0426404   0.0000000   0.0023637   0.0003546  -0.0000000
   14   0.0317464  -0.1026607  -0.0000000   0.0117350  -0.0505922  -0.0000000
   15   0.0000000  -0.0000000  -0.0251479  -0.0000000   0.0000000   0.0161848
            7           8           9          10          11          12
    1  -0.0485606  -0.0356832   0.0000000  -0.1308219   0.0108982  -0.0000000
    2   0.0101122  -0.0119273  -0.0000000   0.0161466  -0.0207383   0.0000000
    3  -0.0000000  -0.0000000   0.0034839  -0.0000000   0.0000000  -0.0198104
    4  -0.1366484   0.0200269   0.0000000  -0.0431689  -0.0223924   0.0000000
    5  -0.0254671  -0.0181661   0.0000000  -0.0274558  -0.0035050  -0.0000000
    6   0.0000000   0.0000000  -0.0140967  -0.0000000  -0.0000000   0.0006858
    7   0.1831458   0.0230255  -0.0000000  -0.0018400  -0.0063859   0.0000000
    8   0.0230255   0.0311447  -0.0000000   0.0002949  -0.0000386   0.0000000
    9  -0.0000000  -0.0000000   0.0084446  -0.0000000   0.0000000   0.0054210
   10  -0.0018400   0.0002949  -0.0000000   0.1963712  -0.0022267   0.0000000
   11  -0.0063859  -0.0000386   0.0000000  -0.0022267   0.0321074  -0.0000000
   12   0.0000000   0.0000000   0.0054210   0.0000000  -0.0000000   0.0094836
   13   0.0039031  -0.0076642  -0.0000000  -0.0205404   0.0201068   0.0000000
   14  -0.0012847  -0.0010126  -0.0000000   0.0132409  -0.0078254   0.0000000
   15   0.0000000   0.0000000  -0.0032529   0.0000000   0.0000000   0.0042200
           13          14          15
    1  -0.0457936   0.0317464   0.0000000
    2   0.0426404  -0.1026607  -0.0000000
    3   0.0000000  -0.0000000  -0.0251479
    4   0.0023637   0.0117350  -0.0000000
    5   0.0003546  -0.0505922   0.0000000
    6  -0.0000000  -0.0000000   0.0161848
    7   0.0039031  -0.0012847   0.0000000
    8  -0.0076642  -0.0010126   0.0000000
    9  -0.0000000  -0.0000000  -0.0032529
   10  -0.0205404   0.0132409   0.0000000
   11   0.0201068  -0.0078254   0.0000000
   12   0.0000000   0.0000000   0.0042200
   13   0.0600672  -0.0554375  -0.0000000
   14  -0.0554375   0.1620909  -0.0000000
   15  -0.0000000  -0.0000000   0.0079960
 Gradient time:  CPU 246.50 s  wall 63.98 s
 **********************************************************************
 **                                                                  **
 **                       VIBRATIONAL ANALYSIS                       **
 **                       --------------------                       **
 **                                                                  **
 **        VIBRATIONAL FREQUENCIES (CM**-1) AND NORMAL MODES         **
 **     FORCE CONSTANTS (mDYN/ANGSTROM) AND REDUCED MASSES (AMU)     **
 **                  INFRARED INTENSITIES (KM/MOL)                   **
 **                                                                  **
 **********************************************************************


 Mode:                 1                      2                      3
 Frequency:       149.06                 182.05                 187.80
 Force Cnst:      0.5898                 0.9641                 0.3296
 Red. Mass:      45.0499                49.3707                15.8626
 IR Active:          YES                    YES                    YES
 IR Intens:        0.752                  0.646                  1.665
 Raman Active:       YES                    YES                    YES
               X      Y      Z        X      Y      Z        X      Y      Z
 C          0.189 -0.137  0.000   -0.160 -0.392 -0.000   -0.000 -0.000  0.496
 N          0.035 -0.069  0.000   -0.269 -0.339 -0.000   -0.000 -0.000  0.815
 Cl        -0.027  0.823 -0.000   -0.351 -0.005  0.000   -0.000 -0.000 -0.280
 Br         0.208  0.068 -0.000   -0.227  0.411  0.000   -0.000  0.000 -0.104
 Br        -0.231 -0.400  0.000    0.454 -0.289 -0.000    0.000 -0.000  0.008
 TransDip   0.024  0.014 -0.000    0.018  0.018  0.000    0.000  0.000 -0.041

 Mode:                 4                      5                      6
 Frequency:       294.09                 485.95                 501.50
 Force Cnst:      2.0960                 1.7532                 2.3201
 Red. Mass:      41.1317                12.6005                15.6573
 IR Active:          YES                    YES                    YES
 IR Intens:        0.411                  0.528                  8.475
 Raman Active:       YES                    YES                    YES
               X      Y      Z        X      Y      Z        X      Y      Z
 C          0.090  0.071  0.000   -0.000 -0.000  0.890    0.048  0.612  0.000
 N          0.406 -0.086  0.000    0.000 -0.000 -0.453   -0.095  0.756 -0.000
 Cl         0.720  0.258 -0.000   -0.000  0.000  0.031   -0.023 -0.086  0.000
 Br        -0.468 -0.048 -0.000    0.000  0.000 -0.025   -0.029 -0.013 -0.000
 Br         0.063 -0.062 -0.000   -0.000  0.000 -0.043    0.049 -0.176 -0.000
 TransDip   0.014  0.015 -0.000    0.000  0.000  0.023   -0.058  0.073  0.000

 Mode:                 7                      8                      9
 Frequency:       665.87                 855.93                1620.52
 Force Cnst:      4.1608                 5.4191                19.8640
 Red. Mass:      15.9272                12.5545                12.8383
 IR Active:          YES                    YES                    YES
 IR Intens:      101.509                208.989                136.991
 Raman Active:       YES                    YES                    YES
               X      Y      Z        X      Y      Z        X      Y      Z
 C          0.289  0.266 -0.000    0.877 -0.382  0.000    0.365  0.672 -0.000
 N          0.854 -0.132  0.000   -0.175  0.214 -0.000   -0.355 -0.538  0.000
 Cl        -0.308 -0.002 -0.000   -0.037 -0.036  0.000    0.016 -0.005 -0.000
 Br        -0.059 -0.015  0.000   -0.060  0.009 -0.000   -0.001  0.000  0.000
 Br        -0.000 -0.001  0.000   -0.026  0.027 -0.000    0.001 -0.005  0.000
 TransDip   0.239  0.216 -0.000    0.295 -0.357  0.000    0.194  0.321 -0.000

 STANDARD THERMODYNAMIC QUANTITIES AT   298.15 K  AND     1.00 ATM

   This Molecule has  0 Imaginary Frequencies
   Zero point vibrational energy:        7.066 kcal/mol

   Atom    1 Element C  Has Mass   12.00000
   Atom    2 Element N  Has Mass   14.00307
   Atom    3 Element Cl Has Mass   34.96885
   Atom    4 Element Br Has Mass   78.91830
   Atom    5 Element Br Has Mass   78.91830
   Molecular Mass:   218.808520 amu
   Principal axes and moments of inertia in amu*Bohr^2:
                             1           2           3
    Eigenvalues --      988.76807  1875.11568  2863.88376
          X               0.99864     0.05211     0.00000
          Y              -0.05211     0.99864     0.00000
          Z               0.00000    -0.00000     1.00000
   Rotational Symmetry Number is   1
   The Molecule is an Asymmetric Top
   Translational Enthalpy:        0.889 kcal/mol
   Rotational Enthalpy:           0.889 kcal/mol
   Vibrational Enthalpy:          8.882 kcal/mol
   gas constant (RT):             0.592 kcal/mol
   Translational Entropy:        42.052  cal/mol.K
   Rotational Entropy:           30.052  cal/mol.K
   Vibrational Entropy:          10.562  cal/mol.K

   Total Enthalpy:               11.252 kcal/mol
   Total Entropy:                82.666  cal/mol.K
Archival summary:
1\1\TWL01\FREQ\ProcedureUnspecified\BasisUnspecified\r2l111\taweetha\SunNov2521:22:532018SunNov2521:22:532018\0\\#,FREQ,ProcedureUnspecified,BasisUnspecified,\\0,1\Br\C,1,1.90938\N,2,1.25999,1,129.033\Cl,3,1.7385,2,118.323,1,-0,0\Br,2,1.90421,1,115.113,3,180,0\\\@

 Total job time:  75.41s(wall), 289.66s(cpu) 
 Sun Nov 25 21:22:53 2018

        *************************************************************
        *                                                           *
        *  Thank you very much for using Q-Chem.  Have a nice day.  *
        *                                                           *
        *************************************************************
