# Supplementary material for: Geometric and energetic data from ab initio calculations of haloethene, haloimine, halomethylenephosphine, haloiminophosphine, halodiazene, halodiphosphene and halocyclopropane
Source: Data Brief. 2019 Nov 2;27:104738. doi: 10.1016/j.dib.2019.104738 (PMC6861602; doi:10.1016/j.dib.2019.104738)
Supplement: Multimedia component 4 [file mmc4.zip › CN/B3LYP/BrBrCNFE.out]

Q-Chem Developer Version!
                  Welcome to Q-Chem
     A Quantum Leap Into The Future Of Chemistry


 Q-Chem 5.1, Q-Chem, Inc., Pleasanton, CA (2018)

 Yihan Shao,  Zhengting Gan,  E. Epifanovsky,  A. T. B. Gilbert,  M. Wormit,  
 J. Kussmann,  A. W. Lange,  A. Behn,  Jia Deng,  Xintian Feng,  D. Ghosh,  
 M. Goldey,  P. R. Horn,  L. D. Jacobson,  I. Kaliman,  T. Kus,  A. Landau,  
 Jie Liu,  E. I. Proynov,  R. M. Richard,  R. P. Steele,  E. J. Sundstrom,  
 H. L. Woodcock III,  P. M. Zimmerman,  D. Zuev,  B. Albrecht,  E. Alguire,  
 S. A. Baeppler,  D. Barton,  Z. Benda,  Y. A. Bernard,  E. J. Berquist,  
 K. B. Bravaya,  H. Burton,  D. Casanova,  Chun-Min Chang,  Yunqing Chen,  
 A. Chien,  K. D. Closser,  M. P. Coons,  S. Coriani,  S. Dasgupta,  
 A. L. Dempwolff,  M. Diedenhofen,  Hainam Do,  R. G. Edgar,  Po-Tung Fang,  
 S. Faraji,  S. Fatehi,  Qingguo Feng,  K. D. Fenk,  J. Fosso-Tande,  
 Qinghui Ge,  A. Ghysels,  G. Gidofalvi,  J. Gomes,  J. Gonthier,  A. Gunina,  
 D. Hait,  M. W. D. Hanson-Heine,  P. H. P. Harbach,  A. W. Hauser,  
 J. E. Herr,  E. G. Hohenstein,  Z. C. Holden,  Kerwin Hui,  B. C. Huynh,  
 T.-C. Jagau,  Hyunjun Ji,  B. Kaduk,  K. Khistyaev,  Jaehoon Kim,  
 P. Klunzinger,  K. Koh,  D. Kosenkov,  L. Koulias,  T. Kowalczyk,  
 C. M. Krauter,  A. Kunitsa,  Ka Un Lao,  A. Laurent,  K. V. Lawler,  
 Joonho Lee,  D. Lefrancois,  S. Lehtola,  D. S. Levine,  Yi-Pei Li,  
 You-Sheng Lin,  Fenglai Liu,  E. Livshits,  A. Luenser,  P. Manohar,  
 E. Mansoor,  S. F. Manzer,  Shan-Ping Mao,  Yuezhi Mao,  N. Mardirossian,  
 A. V. Marenich,  T. Markovich,  L. A. Martinez-Martinez,  S. A. Maurer,  
 N. J. Mayhall,  S. C. McKenzie,  J.-M. Mewes,  A. F. Morrison,  
 J. W. Mullinax,  K. Nanda,  T. S. Nguyen-Beck,  R. Olivares-Amaya,  
 J. A. Parkhill,  T. M. Perrine,  F. Plasser,  P. Pokhilko,  S. Prager,  
 A. Prociuk,  E. Ramos,  D. R. Rehn,  F. Rob,  M. Schneider,  N. Sergueev,  
 S. M. Sharada,  S. Sharma,  D. W. Small,  T. Stauch,  T. Stein,  
 Yu-Chuan Su,  A. J. W. Thom,  A. Tkatchenko,  T. Tsuchimochi,  N. M. Tubman,  
 L. Vogt,  M. L. Vidal,  O. Vydrov,  M. A. Watson,  J. Wenzel,  
 M. de Wergifosse,  T. A. Wesolowski,  A. White,  J. Witte,  A. Yamada,  
 Jun Yang,  K. Yao,  S. Yeganeh,  S. R. Yost,  Zhi-Qiang You,  A. Zech,  
 Igor Ying Zhang,  Xing Zhang,  Yan Zhao,  Ying Zhu,  B. R. Brooks,  
 G. K. L. Chan,  C. J. Cramer,  M. S. Gordon,  W. J. Hehre,  A. Klamt,  
 M. W. Schmidt,  C. D. Sherrill,  D. G. Truhlar,  A. Aspuru-Guzik,  R. Baer,  
 A. T. Bell,  N. A. Besley,  Jeng-Da Chai,  A. E. DePrince, III,  
 R. A. DiStasio Jr.,  A. Dreuw,  B. D. Dunietz,  T. R. Furlani,  
 Chao-Ping Hsu,  Yousung Jung,  Jing Kong,  D. S. Lambrecht,  WanZhen Liang,  
 C. Ochsenfeld,  V. A. Rassolov,  L. V. Slipchenko,  J. E. Subotnik,  
 T. Van Voorhis,  J. M. Herbert,  A. I. Krylov,  P. M. W. Gill,  M. Head-Gordon

 Contributors to earlier versions of Q-Chem not listed above: 
 R. D. Adamson,  B. Austin,  J. Baker,  G. J. O. Beran,  K. Brandhorst,  
 S. T. Brown,  E. F. C. Byrd,  A. K. Chakraborty,  C.-L. Cheng,  
 Siu Hung Chien,  D. M. Chipman,  D. L. Crittenden,  H. Dachsel,  
 R. J. Doerksen,  A. D. Dutoi,  L. Fusti-Molnar,  W. A. Goddard III,  
 A. Golubeva-Zadorozhnaya,  S. R. Gwaltney,  G. Hawkins,  A. Heyden,  
 S. Hirata,  G. Kedziora,  F. J. Keil,  C. Kelley,  Jihan Kim,  R. A. King,  
 R. Z. Khaliullin,  P. P. Korambath,  W. Kurlancheek,  A. M. Lee,  M. S. Lee,  
 S. V. Levchenko,  Ching Yeh Lin,  D. Liotard,  R. C. Lochan,  I. Lotan,  
 P. E. Maslen,  N. Nair,  D. P. O'Neill,  D. Neuhauser,  E. Neuscamman,  
 C. M. Oana,  R. Olson,  B. Peters,  R. Peverati,  P. A. Pieniazek,  
 Y. M. Rhee,  J. Ritchie,  M. A. Rohrdanz,  E. Rosta,  N. J. Russ,  
 H. F. Schaefer III,  N. E. Schultz,  N. Shenvi,  A. C. Simmonett,  A. Sodt,  
 D. Stuck,  K. S. Thanthiriwatte,  V. Vanovschi,  Tao Wang,  A. Warshel,  
 C. F. Williams,  Q. Wu,  X. Xu,  W. Zhang

 Please cite Q-Chem as follows:
 Y. Shao et al., Mol. Phys. 113, 184-215 (2015)
 DOI: 10.1080/00268976.2014.952696

 Q-Chem 5.1.2 for Intel X86 EM64T Linux

 Parts of Q-Chem use Armadillo 8.300.2 (Tropical Shenanigans).
 http://arma.sourceforge.net/

 Q-Chem begins on Sun Nov 25 21:53:06 2018  

Host: 
0

     Scratch files written to /scratch/taweetham/qchem53053//
Input Ideriv = 2
Curr. Ideriv = -1
Max.  Ideriv = 2

Checking the input file for inconsistencies... 	...done.

--------------------------------------------------------------
User input:
--------------------------------------------------------------
$molecule
0 1
C 
N 1 1.3 
F 2 CF 1 120. 
Br 1 CBr 2 120.  3 180.0
Br 1 CBr 2 120.  3 0.0

CC=1.54
CH=1.09
CF=1.35
CCl=1.77
CBr=1.94
CI=2.14
DHA=180.0
$end

$rem
   job_type	optimization
   basis	6-311++g**
   method	b3lyp
$end

--------------------------------------------------------------
 ----------------------------------------------------------------
             Standard Nuclear Orientation (Angstroms)
    I     Atom           X                Y                Z
 ----------------------------------------------------------------
    1      C       0.0189758096    -0.4599662717    -0.0000000000
    2      N      -0.2518178513    -1.7314499693    -0.0000000000
    3      F      -1.5359108648    -2.1481094616    -0.0000000000
    4      Br      1.8642650291     0.1387888506     0.0000000000
    5      Br     -1.4222059467     0.8387235085    -0.0000000000
 ----------------------------------------------------------------
 Molecular Point Group                 Cs    NOp =  2
 Largest Abelian Subgroup              Cs    NOp =  2
 Nuclear Repulsion Energy =   549.9879037192 hartrees
 There are       46 alpha and       46 beta electrons
 Requested basis set is 6-311++G(d,p)
 There are 56 shells and 162 basis functions

 Total QAlloc Memory Limit   2000 MB
 Mega-Array Size       188 MB
 MEM_STATIC part       192 MB
 A cutoff of  1.0D-11 yielded   1294 shell pairs
 There are     11554 function pairs (     12867 Cartesian)

 -------------------------------------------------------
 OpenMP Integral Computing Module                       
 Release: version 1.0, May 2013, Q-Chem Inc. Pittsburgh 
 -------------------------------------------------------
 Integral Job Info:
 Integral job number is                      11
 Integral operator is                         1
 short-range coefficients                     0
 long-range coefficients              100000000
 Omega coefficients                           0
 if combine SR and LR in K                    0
 Integral screening is                        0
 Integral computing path is                   2
 max size of driver memory is            800000
 size of driver memory is                593474
 size of scratch memory is             29623520
 max col of scratch BK array               1296
 max len of scratch array in speh3          155
 max len of scratch index in speh4           18
 max int batch size is                      520
 min int batch size is                       52
 fixed nKL is                                45
 max L of basis functions is                  2
 order of int derivative is                   0
 number of shells is                         56
 number of basis is                         171
 number of cartesian basis is               171
 number of contracted shell pairs          1294
 number of primitive shell pairs           3630
 maxK2 (contraction) of shell pair           36
 max number of K2 of shell pair               1
 max number of CS2 of shell pair            132
 max number of PS2 of shell pair            330
 mem total for path MDJ                  526822
 -------------------------------------------------------
 Smallest overlap matrix eigenvalue = 2.44E-04

 Scale SEOQF with 1.000000e-01/1.000000e-01/1.000000e-01

 Standard Electronic Orientation quadrupole field applied
 Nucleus-field energy     =     0.0000000140 hartrees
 Guess from superposition of atomic densities
 Warning:  Energy on first SCF cycle will be non-variational
 SAD guess density has 92.000000 electrons

 -----------------------------------------------------------------------
  General SCF calculation program by
  Eric Jon Sundstrom, Paul Horn, Yuezhi Mao, Dmitri Zuev, Alec White,
  David Stuck, Shaama M.S., Shane Yost, Joonho Lee, David Small,
  Daniel Levine, Susi Lehtola, Hugh Burton, Evgeny Epifanovsky
 -----------------------------------------------------------------------
 Exchange:     0.2000 Hartree-Fock + 0.0800 Slater + 0.7200 B88
 Correlation:  0.1900 VWN1RPA + 0.8100 LYP
 Using SG-1 standard quadrature grid
 using 4 threads for integral computing
 -------------------------------------------------------
 OpenMP Integral computing Module                
 Release: version 2.0, May 2017, Q-Chem Inc. Pleasanton 
 -------------------------------------------------------
 -------------------------------------------------------
 OpenMP BLAS3 based DFT computing Module                
 Release: version 1.0, May 2013, Q-Chem Inc. Pittsburgh 
 -------------------------------------------------------
 A restricted SCF calculation will be
 performed using DIIS
 SCF converges when DIIS error is below 1.0e-08
 ---------------------------------------
  Cycle       Energy         DIIS error
 ---------------------------------------
    1   -5341.4928404684      4.03e-02  
    2   -5340.9124206651      3.91e-03  
    3   -5340.8690567130      5.31e-03  
    4   -5340.9258581406      2.14e-03  
    5   -5340.9379870791      3.61e-04  
    6   -5340.9381846639      2.03e-04  
    7   -5340.9382833233      4.37e-05  
    8   -5340.9382868454      4.21e-06  
    9   -5340.9382868724      2.91e-06  
   10   -5340.9382868956      5.95e-07  
   11   -5340.9382868966      2.71e-07  
   12   -5340.9382868968      6.76e-08  
   13   -5340.9382868968      1.03e-08  
   14   -5340.9382868968      2.01e-09  Convergence criterion met
 ---------------------------------------
 SCF time:   CPU 34.95s  wall 9.00s 
 SCF   energy in the final basis set =    -5340.9382868968
 Total energy in the final basis set =    -5340.9382868968

 --------------------------------------------------------------
             Orbital Energies (a.u.) and Symmetries
 --------------------------------------------------------------

 Alpha MOs, Restricted
 -- Occupied --                  
-482.89 -482.87  -62.54  -62.53  -56.36  -56.35  -56.35  -56.35
  1 A'    2 A'    3 A'    4 A'    5 A'    1 A"    6 A'    7 A'                 
-56.342 -56.342 -24.744 -14.442 -10.350  -8.746  -8.734  -6.580
  2 A"    8 A'    9 A'   10 A'   11 A'   12 A'   13 A'   14 A'                 
 -6.566  -6.564  -6.563  -6.552  -6.551  -2.690  -2.686  -2.685
 15 A'    3 A"   16 A'    4 A"   17 A'   18 A'    5 A"   19 A'                 
 -2.677  -2.673  -2.673  -2.673  -2.672  -2.661  -2.661  -1.288
 20 A'    6 A"    7 A"   21 A'   22 A'    8 A"   23 A'   24 A'                 
 -0.952  -0.833  -0.818  -0.642  -0.538  -0.524  -0.517  -0.445
 25 A'   26 A'   27 A'   28 A'   29 A'   30 A'    9 A"   31 A'                 
 -0.406  -0.349  -0.334  -0.332  -0.320  -0.309
 10 A"   32 A'   11 A"   33 A'   34 A'   12 A"                                 
 -- Virtual --                   
 -0.099  -0.073  -0.057   0.000   0.031   0.043   0.044   0.051
 35 A'   13 A"   36 A'   37 A'   38 A'   39 A'   14 A"   40 A'                 
  0.062   0.070   0.084   0.089   0.098   0.120   0.126   0.164
 41 A'   15 A"   42 A'   43 A'   16 A"   44 A'   45 A'   46 A'                 
  0.173   0.181   0.216   0.223   0.263   0.267   0.283   0.307
 17 A"   47 A'   48 A'   49 A'   18 A"   50 A'   51 A'   52 A'                 
  0.374   0.376   0.394   0.406   0.417   0.425   0.453   0.460
 53 A'   54 A'   19 A"   55 A'   56 A'   20 A"   57 A'   21 A"                 
  0.489   0.530   0.535   0.538   0.542   0.569   0.574   0.593
 22 A"   58 A'   23 A"   59 A'   24 A"   60 A'   61 A'   62 A'                 
  0.627   0.700   0.745   0.768   0.828   0.836   0.839   0.908
 63 A'   25 A"   64 A'   65 A'   66 A'   67 A'   26 A"   68 A'                 
  0.931   1.011   1.222   1.228   1.303   1.334   1.357   1.388
 69 A'   70 A'   71 A'   27 A"   28 A"   72 A'   29 A"   73 A'                 
  1.604   1.614   1.787   1.921   1.951   1.955   1.968   2.026
 74 A'   75 A'   76 A'   30 A"   31 A"   77 A'   78 A'   32 A"                 
  2.041   2.122   2.148   2.274   2.307   2.444   2.649   2.712
 79 A'   80 A'   81 A'   82 A'   33 A"   83 A'   84 A'   34 A"                 
  2.882   3.179   3.658   3.689   3.741   3.751   3.913   3.955
 85 A'   86 A'   87 A'   35 A"   36 A"   88 A'   89 A'   37 A"                 
  3.963   3.972   3.983   3.999   4.004   4.060   4.063   4.169
 38 A"   39 A"   90 A'   91 A'   40 A"   92 A'   41 A"   93 A'                 
  4.264   4.335   4.358   4.992   6.247   6.304   6.479   6.600
 94 A'   95 A'   96 A'   97 A'   42 A"   98 A'   99 A'  100 A'                 
  6.645   7.507   7.523   7.524   7.546   7.638   7.646  23.578
101 A'   43 A"  102 A'   44 A"  103 A'  104 A'  105 A'  106 A'                 
 35.376  47.820  47.871  66.740 289.698 289.718 289.719 289.742
107 A'  108 A'  109 A'  110 A'   45 A"   46 A"  111 A'  112 A'                 
289.853 289.8631020.5961020.659
113 A'  114 A'  115 A'  116 A'                                                 

 Beta MOs, Restricted
 -- Occupied --                  
-482.89 -482.87  -62.54  -62.53  -56.36  -56.35  -56.35  -56.35
  1 A'    2 A'    3 A'    4 A'    5 A'    1 A"    6 A'    7 A'                 
-56.342 -56.342 -24.744 -14.442 -10.350  -8.746  -8.734  -6.580
  2 A"    8 A'    9 A'   10 A'   11 A'   12 A'   13 A'   14 A'                 
 -6.566  -6.564  -6.563  -6.552  -6.551  -2.690  -2.686  -2.685
 15 A'    3 A"   16 A'    4 A"   17 A'   18 A'    5 A"   19 A'                 
 -2.677  -2.673  -2.673  -2.673  -2.672  -2.661  -2.661  -1.288
 20 A'    6 A"    7 A"   21 A'   22 A'    8 A"   23 A'   24 A'                 
 -0.952  -0.833  -0.818  -0.642  -0.538  -0.524  -0.517  -0.445
 25 A'   26 A'   27 A'   28 A'   29 A'   30 A'    9 A"   31 A'                 
 -0.406  -0.349  -0.334  -0.332  -0.320  -0.309
 10 A"   32 A'   11 A"   33 A'   34 A'   12 A"                                 
 -- Virtual --                   
 -0.099  -0.073  -0.057   0.000   0.031   0.043   0.044   0.051
 35 A'   13 A"   36 A'   37 A'   38 A'   39 A'   14 A"   40 A'                 
  0.062   0.070   0.084   0.089   0.098   0.120   0.126   0.164
 41 A'   15 A"   42 A'   43 A'   16 A"   44 A'   45 A'   46 A'                 
  0.173   0.181   0.216   0.223   0.263   0.267   0.283   0.307
 17 A"   47 A'   48 A'   49 A'   18 A"   50 A'   51 A'   52 A'                 
  0.374   0.376   0.394   0.406   0.417   0.425   0.453   0.460
 53 A'   54 A'   19 A"   55 A'   56 A'   20 A"   57 A'   21 A"                 
  0.489   0.530   0.535   0.538   0.542   0.569   0.574   0.593
 22 A"   58 A'   23 A"   59 A'   24 A"   60 A'   61 A'   62 A'                 
  0.627   0.700   0.745   0.768   0.828   0.836   0.839   0.908
 63 A'   25 A"   64 A'   65 A'   66 A'   67 A'   26 A"   68 A'                 
  0.931   1.011   1.222   1.228   1.303   1.334   1.357   1.388
 69 A'   70 A'   71 A'   27 A"   28 A"   72 A'   29 A"   73 A'                 
  1.604   1.614   1.787   1.921   1.951   1.955   1.968   2.026
 74 A'   75 A'   76 A'   30 A"   31 A"   77 A'   78 A'   32 A"                 
  2.041   2.122   2.148   2.274   2.307   2.444   2.649   2.712
 79 A'   80 A'   81 A'   82 A'   33 A"   83 A'   84 A'   34 A"                 
  2.882   3.179   3.658   3.689   3.741   3.751   3.913   3.955
 85 A'   86 A'   87 A'   35 A"   36 A"   88 A'   89 A'   37 A"                 
  3.963   3.972   3.983   3.999   4.004   4.060   4.063   4.169
 38 A"   39 A"   90 A'   91 A'   40 A"   92 A'   41 A"   93 A'                 
  4.264   4.335   4.358   4.992   6.247   6.304   6.479   6.600
 94 A'   95 A'   96 A'   97 A'   42 A"   98 A'   99 A'  100 A'                 
  6.645   7.507   7.523   7.524   7.546   7.638   7.646  23.578
101 A'   43 A"  102 A'   44 A"  103 A'  104 A'  105 A'  106 A'                 
 35.376  47.820  47.871  66.740 289.698 289.718 289.719 289.742
107 A'  108 A'  109 A'  110 A'   45 A"   46 A"  111 A'  112 A'                 
289.853 289.8631020.5961020.659
113 A'  114 A'  115 A'  116 A'                                                 
 --------------------------------------------------------------

          Ground-State Mulliken Net Atomic Charges

     Atom                 Charge (a.u.)
  ----------------------------------------
      1 C                    -0.030469
      2 N                    -0.033593
      3 F                     0.002639
      4 Br                    0.080208
      5 Br                   -0.018785
  ----------------------------------------
  Sum of atomic charges =     0.000000

 -----------------------------------------------------------------
                    Cartesian Multipole Moments
 -----------------------------------------------------------------
    Charge (ESU x 10^10)
                 0.0000
    Dipole Moment (Debye)
         X       0.7367      Y       1.7441      Z       0.0000
       Tot       1.8933
    Quadrupole Moments (Debye-Ang)
        XX     -49.0715     XY      -0.9447     YY     -56.3829
        XZ      -0.0000     YZ      -0.0000     ZZ     -52.7449
    Octopole Moments (Debye-Ang^2)
       XXX      12.9152    XXY      14.4210    XYY      -0.6491
       YYY      26.5416    XXZ       0.0000    XYZ       0.0000
       YYZ       0.0000    XZZ       0.5249    YZZ       4.2790
       ZZZ       0.0000
    Hexadecapole Moments (Debye-Ang^3)
      XXXX    -666.0326   XXXY      -8.2638   XXYY    -180.0584
      XYYY     -11.5917   YYYY    -402.9964   XXXZ      -0.0000
      XXYZ      -0.0000   XYYZ      -0.0000   YYYZ      -0.0000
      XXZZ    -132.6585   XYZZ      -0.6705   YYZZ     -73.6719
      XZZZ      -0.0000   YZZZ      -0.0000   ZZZZ     -59.3008
 -----------------------------------------------------------------
 Calculating analytic gradient of the SCF energy
 Gradient of SCF Energy
            1           2           3           4           5
    1   0.0308536  -0.0611591   0.0189076   0.0243953  -0.0129974
    2   0.0274538  -0.0268899  -0.0133416   0.0102308   0.0025470
    3  -0.0000000   0.0000000  -0.0000000   0.0000000   0.0000000
 Max gradient component =       6.116E-02
 RMS gradient           =       2.248E-02
 Gradient time:  CPU 8.06 s  wall 2.11 s
 Geometry Optimization Parameters
   NAtoms,    NIC,     NZ,  NCons,   NDum,   NFix, NCnnct, MaxDiis
        5      20       5       0       0       0       0       0


** GEOMETRY OPTIMIZATION IN DELOCALIZED INTERNAL COORDINATES **
   Searching for a Minimum

   Optimization Cycle:   1

                       Coordinates (Angstroms)
     ATOM                X               Y               Z
      1  C         0.0189758096   -0.4599662717    0.0000000000
      2  N        -0.2518178513   -1.7314499693    0.0000000000
      3  F        -1.5359108648   -2.1481094616    0.0000000000
      4  Br        1.8642650291    0.1387888506    0.0000000000
      5  Br       -1.4222059467    0.8387235085    0.0000000000
   Point Group: cs    Number of degrees of freedom:     7


   Energy is  -5340.938286897


 Attempting to Generate Delocalized Internal Coordinates

  7 Hessian modes will be used to form the next step
  Hessian Eigenvalues:
     0.175927    0.175927    0.250000    0.250000    0.250000    0.550214
     0.671931

 Minimum Search - Taking Simple RFO Step
 Searching for Lamda that Minimizes Along All modes
 Value Taken    Lamda =  -0.01854432
 Step Taken.  Stepsize is  0.258368

                             Maximum     Tolerance    Cnvgd?
         Gradient           0.056792      0.000300      NO
         Displacement       0.210304      0.001200      NO
         Energy change     *********      0.000001      NO


 New Cartesian Coordinates Obtained by Inverse Iteration

 Displacement from previous Coordinates is:  0.358127
 ----------------------------------------------------------------
             Standard Nuclear Orientation (Angstroms)
    I     Atom           X                Y                Z
 ----------------------------------------------------------------
    1      C       0.0019846549    -0.4947856166     0.0000000000
    2      N      -0.1771900511    -1.7450975329     0.0000000000
    3      F      -1.5116078999    -2.0223927611     0.0000000000
    4      Br      1.7697359561     0.1097827287     0.0000000000
    5      Br     -1.4096164840     0.7904798384     0.0000000000
 ----------------------------------------------------------------
 Molecular Point Group                 Cs    NOp =  2
 Largest Abelian Subgroup              Cs    NOp =  2
 Nuclear Repulsion Energy =   568.4275594168 hartrees
 There are       46 alpha and       46 beta electrons
 Applying Cartesian multipole field
    Component          Value
    ---------          -----
     (2,0,0)        1.00000E-11
     (0,2,0)        2.00000E-11
     (0,0,2)       -3.00000E-11
 Nucleus-field energy     =     0.0000000130 hartrees
 Requested basis set is 6-311++G(d,p)
 There are 56 shells and 162 basis functions
 A cutoff of  1.0D-11 yielded   1308 shell pairs
 There are     11683 function pairs (     13008 Cartesian)
 Smallest overlap matrix eigenvalue = 2.23E-04
 Guess MOs from SCF MO coefficient file

 -----------------------------------------------------------------------
  General SCF calculation program by
  Eric Jon Sundstrom, Paul Horn, Yuezhi Mao, Dmitri Zuev, Alec White,
  David Stuck, Shaama M.S., Shane Yost, Joonho Lee, David Small,
  Daniel Levine, Susi Lehtola, Hugh Burton, Evgeny Epifanovsky
 -----------------------------------------------------------------------
 Exchange:     0.2000 Hartree-Fock + 0.0800 Slater + 0.7200 B88
 Correlation:  0.1900 VWN1RPA + 0.8100 LYP
 Using SG-1 standard quadrature grid
 using 4 threads for integral computing
 -------------------------------------------------------
 OpenMP Integral computing Module                
 Release: version 2.0, May 2017, Q-Chem Inc. Pleasanton 
 -------------------------------------------------------
 -------------------------------------------------------
 OpenMP BLAS3 based DFT computing Module                
 Release: version 1.0, May 2013, Q-Chem Inc. Pittsburgh 
 -------------------------------------------------------
 A restricted SCF calculation will be
 performed using DIIS
 SCF converges when DIIS error is below 1.0e-08
 ---------------------------------------
  Cycle       Energy         DIIS error
 ---------------------------------------
    1   -5340.9358206293      1.48e-03  
    2   -5340.9442262906      7.37e-04  
    3   -5340.9434411019      9.14e-04  
    4   -5340.9458832895      8.92e-05  
    5   -5340.9458944689      4.27e-05  
    6   -5340.9458991838      1.51e-05  
    7   -5340.9458996737      5.95e-06  
    8   -5340.9458997666      1.92e-06  
    9   -5340.9458997743      3.41e-07  
   10   -5340.9458997746      1.09e-07  
   11   -5340.9458997745      2.70e-08  
   12   -5340.9458997745      5.39e-09  Convergence criterion met
 ---------------------------------------
 SCF time:   CPU 30.18s  wall 8.00s 
 SCF   energy in the final basis set =    -5340.9458997745
 Total energy in the final basis set =    -5340.9458997745

 --------------------------------------------------------------
             Orbital Energies (a.u.) and Symmetries
 --------------------------------------------------------------

 Alpha MOs, Restricted
 -- Occupied --                  
-482.88 -482.88  -62.53  -62.53  -56.35  -56.35  -56.35  -56.35
  1 A'    2 A'    3 A'    4 A'    5 A'    1 A"    6 A'    7 A'                 
-56.345 -56.345 -24.730 -14.437 -10.340  -8.742  -8.737  -6.575
  2 A"    8 A'    9 A'   10 A'   11 A'   12 A'   13 A'   14 A'                 
 -6.570  -6.560  -6.560  -6.555  -6.554  -2.686  -2.681  -2.681
 15 A'    3 A"   16 A'    4 A"   17 A'   18 A'    5 A"   19 A'                 
 -2.681  -2.676  -2.675  -2.669  -2.669  -2.664  -2.664  -1.280
 20 A'    6 A"   21 A'    7 A"   22 A'    8 A"   23 A'   24 A'                 
 -0.968  -0.842  -0.824  -0.629  -0.544  -0.527  -0.515  -0.437
 25 A'   26 A'   27 A'   28 A'   29 A'   30 A'    9 A"   31 A'                 
 -0.410  -0.349  -0.348  -0.335  -0.319  -0.309
 10 A"   32 A'   33 A'   11 A"   34 A'   12 A"                                 
 -- Virtual --                   
 -0.078  -0.066  -0.049   0.000   0.032   0.044   0.044   0.053
 35 A'   13 A"   36 A'   37 A'   38 A'   14 A"   39 A'   40 A'                 
  0.064   0.070   0.086   0.091   0.097   0.122   0.127   0.166
 41 A'   15 A"   42 A'   43 A'   16 A"   44 A'   45 A'   46 A'                 
  0.176   0.186   0.221   0.226   0.257   0.262   0.287   0.309
 17 A"   47 A'   48 A'   49 A'   18 A"   50 A'   51 A'   52 A'                 
  0.369   0.377   0.392   0.408   0.421   0.421   0.453   0.462
 53 A'   54 A'   19 A"   55 A'   56 A'   20 A"   57 A'   21 A"                 
  0.496   0.533   0.534   0.546   0.567   0.579   0.587   0.602
 22 A"   58 A'   23 A"   24 A"   59 A'   60 A'   61 A'   62 A'                 
  0.646   0.702   0.751   0.792   0.807   0.840   0.846   0.902
 63 A'   25 A"   64 A'   65 A'   66 A'   26 A"   67 A'   68 A'                 
  0.958   1.004   1.233   1.244   1.294   1.341   1.375   1.393
 69 A'   70 A'   71 A'   27 A"   28 A"   72 A'   29 A"   73 A'                 
  1.620   1.655   1.813   1.926   1.954   1.969   1.978   2.034
 74 A'   75 A'   76 A'   30 A"   31 A"   77 A'   78 A'   32 A"                 
  2.046   2.121   2.171   2.326   2.345   2.430   2.717   2.730
 79 A'   80 A'   81 A'   82 A'   33 A"   83 A'   84 A'   34 A"                 
  2.909   3.171   3.642   3.695   3.751   3.767   3.894   3.951
 85 A'   86 A'   87 A'   35 A"   36 A"   88 A'   89 A'   37 A"                 
  3.967   3.978   3.990   4.003   4.012   4.073   4.077   4.197
 38 A"   39 A"   90 A'   91 A'   40 A"   41 A"   92 A'   93 A'                 
  4.332   4.346   4.362   4.980   6.255   6.330   6.497   6.614
 94 A'   95 A'   96 A'   97 A'   42 A"   98 A'   99 A'  100 A'                 
  6.653   7.509   7.523   7.531   7.549   7.646   7.651  23.666
101 A'   43 A"   44 A"  102 A'  103 A'  104 A'  105 A'  106 A'                 
 35.427  47.843  47.886  66.751 289.703 289.718 289.725 289.745
107 A'  108 A'  109 A'  110 A'   45 A"   46 A"  111 A'  112 A'                 
289.864 289.8711020.6241020.678
113 A'  114 A'  115 A'  116 A'                                                 

 Beta MOs, Restricted
 -- Occupied --                  
-482.88 -482.88  -62.53  -62.53  -56.35  -56.35  -56.35  -56.35
  1 A'    2 A'    3 A'    4 A'    5 A'    1 A"    6 A'    7 A'                 
-56.345 -56.345 -24.730 -14.437 -10.340  -8.742  -8.737  -6.575
  2 A"    8 A'    9 A'   10 A'   11 A'   12 A'   13 A'   14 A'                 
 -6.570  -6.560  -6.560  -6.555  -6.554  -2.686  -2.681  -2.681
 15 A'    3 A"   16 A'    4 A"   17 A'   18 A'    5 A"   19 A'                 
 -2.681  -2.676  -2.675  -2.669  -2.669  -2.664  -2.664  -1.280
 20 A'    6 A"   21 A'    7 A"   22 A'    8 A"   23 A'   24 A'                 
 -0.968  -0.842  -0.824  -0.629  -0.544  -0.527  -0.515  -0.437
 25 A'   26 A'   27 A'   28 A'   29 A'   30 A'    9 A"   31 A'                 
 -0.410  -0.349  -0.348  -0.335  -0.319  -0.309
 10 A"   32 A'   33 A'   11 A"   34 A'   12 A"                                 
 -- Virtual --                   
 -0.078  -0.066  -0.049   0.000   0.032   0.044   0.044   0.053
 35 A'   13 A"   36 A'   37 A'   38 A'   14 A"   39 A'   40 A'                 
  0.064   0.070   0.086   0.091   0.097   0.122   0.127   0.166
 41 A'   15 A"   42 A'   43 A'   16 A"   44 A'   45 A'   46 A'                 
  0.176   0.186   0.221   0.226   0.257   0.262   0.287   0.309
 17 A"   47 A'   48 A'   49 A'   18 A"   50 A'   51 A'   52 A'                 
  0.369   0.377   0.392   0.408   0.421   0.421   0.453   0.462
 53 A'   54 A'   19 A"   55 A'   56 A'   20 A"   57 A'   21 A"                 
  0.496   0.533   0.534   0.546   0.567   0.579   0.587   0.602
 22 A"   58 A'   23 A"   24 A"   59 A'   60 A'   61 A'   62 A'                 
  0.646   0.702   0.751   0.792   0.807   0.840   0.846   0.902
 63 A'   25 A"   64 A'   65 A'   66 A'   26 A"   67 A'   68 A'                 
  0.958   1.004   1.233   1.244   1.294   1.341   1.375   1.393
 69 A'   70 A'   71 A'   27 A"   28 A"   72 A'   29 A"   73 A'                 
  1.620   1.655   1.813   1.926   1.954   1.969   1.978   2.034
 74 A'   75 A'   76 A'   30 A"   31 A"   77 A'   78 A'   32 A"                 
  2.046   2.121   2.171   2.326   2.345   2.430   2.717   2.730
 79 A'   80 A'   81 A'   82 A'   33 A"   83 A'   84 A'   34 A"                 
  2.909   3.171   3.642   3.695   3.751   3.767   3.894   3.951
 85 A'   86 A'   87 A'   35 A"   36 A"   88 A'   89 A'   37 A"                 
  3.967   3.978   3.990   4.003   4.012   4.073   4.077   4.197
 38 A"   39 A"   90 A'   91 A'   40 A"   41 A"   92 A'   93 A'                 
  4.332   4.346   4.362   4.980   6.255   6.330   6.497   6.614
 94 A'   95 A'   96 A'   97 A'   42 A"   98 A'   99 A'  100 A'                 
  6.653   7.509   7.523   7.531   7.549   7.646   7.651  23.666
101 A'   43 A"   44 A"  102 A'  103 A'  104 A'  105 A'  106 A'                 
 35.427  47.843  47.886  66.751 289.703 289.718 289.725 289.745
107 A'  108 A'  109 A'  110 A'   45 A"   46 A"  111 A'  112 A'                 
289.864 289.8711020.6241020.678
113 A'  114 A'  115 A'  116 A'                                                 
 --------------------------------------------------------------

          Ground-State Mulliken Net Atomic Charges

     Atom                 Charge (a.u.)
  ----------------------------------------
      1 C                    -0.029887
      2 N                    -0.029804
      3 F                    -0.021268
      4 Br                    0.071289
      5 Br                    0.009670
  ----------------------------------------
  Sum of atomic charges =     0.000000

 -----------------------------------------------------------------
                    Cartesian Multipole Moments
 -----------------------------------------------------------------
    Charge (ESU x 10^10)
                 0.0000
    Dipole Moment (Debye)
         X       0.6641      Y       1.8558      Z      -0.0000
       Tot       1.9711
    Quadrupole Moments (Debye-Ang)
        XX     -49.5848     XY      -1.5330     YY     -56.2497
        XZ       0.0000     YZ      -0.0000     ZZ     -52.4391
    Octopole Moments (Debye-Ang^2)
       XXX      14.2832    XXY      15.7367    XYY       0.8569
       YYY      30.1911    XXZ      -0.0000    XYZ       0.0000
       YYZ      -0.0000    XZZ       1.5848    YZZ       5.3485
       ZZZ      -0.0000
    Hexadecapole Moments (Debye-Ang^3)
      XXXX    -629.5551   XXXY      -6.3159   XXYY    -170.3556
      XYYY      -8.9001   YYYY    -380.5445   XXXZ       0.0000
      XXYZ      -0.0000   XYYZ       0.0000   YYYZ       0.0000
      XXZZ    -124.9187   XYZZ       0.5103   YYZZ     -69.6939
      XZZZ       0.0000   YZZZ      -0.0000   ZZZZ     -58.4894
 -----------------------------------------------------------------
 Calculating analytic gradient of the SCF energy
 Gradient of SCF Energy
            1           2           3           4           5
    1   0.0044186  -0.0158983   0.0231018  -0.0074639  -0.0041581
    2  -0.0114294   0.0013780   0.0135553  -0.0030692  -0.0004347
    3  -0.0000000  -0.0000000   0.0000000  -0.0000000   0.0000000
 Max gradient component =       2.310E-02
 RMS gradient           =       8.962E-03
 Gradient time:  CPU 8.34 s  wall 2.18 s
 Geometry Optimization Parameters
   NAtoms,    NIC,     NZ,  NCons,   NDum,   NFix, NCnnct, MaxDiis
        5      20       5       0       0       0       0       0

 Cartesian Hessian Update
 Hessian Updated using BFGS Update


** GEOMETRY OPTIMIZATION IN DELOCALIZED INTERNAL COORDINATES **
   Searching for a Minimum

   Optimization Cycle:   2

                       Coordinates (Angstroms)
     ATOM                X               Y               Z
      1  C         0.0019846549   -0.4947856166    0.0000000000
      2  N        -0.1771900511   -1.7450975329    0.0000000000
      3  F        -1.5116078999   -2.0223927611    0.0000000000
      4  Br        1.7697359561    0.1097827287    0.0000000000
      5  Br       -1.4096164840    0.7904798384    0.0000000000
   Point Group: cs    Number of degrees of freedom:     7


   Energy is  -5340.945899775

 Hessian Updated using BFGS Update

  6 Hessian modes will be used to form the next step
  Hessian Eigenvalues:
     0.170437    0.182086    0.228189    0.326741    0.535153    0.770278

 Minimum Search - Taking Simple RFO Step
 Searching for Lamda that Minimizes Along All modes
 Value Taken    Lamda =  -0.00281086
 Step Taken.  Stepsize is  0.079659

                             Maximum     Tolerance    Cnvgd?
         Gradient           0.024381      0.000300      NO
         Displacement       0.060014      0.001200      NO
         Energy change     -0.007613      0.000001      NO


 New Cartesian Coordinates Obtained by Inverse Iteration

 Displacement from previous Coordinates is:  0.170498
 ----------------------------------------------------------------
             Standard Nuclear Orientation (Angstroms)
    I     Atom           X                Y                Z
 ----------------------------------------------------------------
    1      C      -0.0113353980    -0.4791615594     0.0000000000
    2      N      -0.1828800174    -1.7365255276     0.0000000000
    3      F      -1.5199588659    -2.0934449866     0.0000000000
    4      Br      1.7711371779     0.1142215824     0.0000000000
    5      Br     -1.3836567206     0.8328971477     0.0000000000
 ----------------------------------------------------------------
 Molecular Point Group                 Cs    NOp =  2
 Largest Abelian Subgroup              Cs    NOp =  2
 Nuclear Repulsion Energy =   565.4134132918 hartrees
 There are       46 alpha and       46 beta electrons
 Applying Cartesian multipole field
    Component          Value
    ---------          -----
     (2,0,0)        1.00000E-11
     (0,2,0)        2.00000E-11
     (0,0,2)       -3.00000E-11
 Nucleus-field energy     =     0.0000000133 hartrees
 Requested basis set is 6-311++G(d,p)
 There are 56 shells and 162 basis functions
 A cutoff of  1.0D-11 yielded   1305 shell pairs
 There are     11662 function pairs (     12986 Cartesian)
 Smallest overlap matrix eigenvalue = 2.27E-04
 Guess MOs from SCF MO coefficient file

 -----------------------------------------------------------------------
  General SCF calculation program by
  Eric Jon Sundstrom, Paul Horn, Yuezhi Mao, Dmitri Zuev, Alec White,
  David Stuck, Shaama M.S., Shane Yost, Joonho Lee, David Small,
  Daniel Levine, Susi Lehtola, Hugh Burton, Evgeny Epifanovsky
 -----------------------------------------------------------------------
 Exchange:     0.2000 Hartree-Fock + 0.0800 Slater + 0.7200 B88
 Correlation:  0.1900 VWN1RPA + 0.8100 LYP
 Using SG-1 standard quadrature grid
 using 4 threads for integral computing
 -------------------------------------------------------
 OpenMP Integral computing Module                
 Release: version 2.0, May 2017, Q-Chem Inc. Pleasanton 
 -------------------------------------------------------
 -------------------------------------------------------
 OpenMP BLAS3 based DFT computing Module                
 Release: version 1.0, May 2013, Q-Chem Inc. Pittsburgh 
 -------------------------------------------------------
 A restricted SCF calculation will be
 performed using DIIS
 SCF converges when DIIS error is below 1.0e-08
 ---------------------------------------
  Cycle       Energy         DIIS error
 ---------------------------------------
    1   -5340.9452831428      6.46e-04  
    2   -5340.9471986369      1.74e-04  
    3   -5340.9470739919      2.80e-04  
    4   -5340.9472740698      4.94e-05  
    5   -5340.9472802735      2.25e-05  
    6   -5340.9472814383      5.04e-06  
    7   -5340.9472814810      1.76e-06  
    8   -5340.9472814879      8.18e-07  
    9   -5340.9472814896      1.16e-07  
   10   -5340.9472814897      2.52e-08  
   11   -5340.9472814897      1.30e-08  
   12   -5340.9472814898      2.16e-09  Convergence criterion met
 ---------------------------------------
 SCF time:   CPU 30.09s  wall 8.00s 
 SCF   energy in the final basis set =    -5340.9472814898
 Total energy in the final basis set =    -5340.9472814898

 --------------------------------------------------------------
             Orbital Energies (a.u.) and Symmetries
 --------------------------------------------------------------

 Alpha MOs, Restricted
 -- Occupied --                  
-482.88 -482.88  -62.53  -62.53  -56.35  -56.35  -56.35  -56.35
  1 A'    2 A'    3 A'    4 A'    5 A'    6 A'    1 A"    7 A'                 
-56.348 -56.347 -24.729 -14.438 -10.343  -8.742  -8.740  -6.575
  2 A"    8 A'    9 A'   10 A'   11 A'   12 A'   13 A'   14 A'                 
 -6.572  -6.560  -6.560  -6.558  -6.557  -2.686  -2.683  -2.682
 15 A'    3 A"   16 A'    4 A"   17 A'   18 A'   19 A'    5 A"                 
 -2.681  -2.679  -2.678  -2.669  -2.669  -2.667  -2.667  -1.266
 20 A'    6 A"   21 A'    7 A"   22 A'    8 A"   23 A'   24 A'                 
 -0.968  -0.842  -0.825  -0.626  -0.544  -0.521  -0.508  -0.438
 25 A'   26 A'   27 A'   28 A'   29 A'   30 A'    9 A"   31 A'                 
 -0.412  -0.351  -0.346  -0.336  -0.320  -0.310
 10 A"   32 A'   33 A'   11 A"   34 A'   12 A"                                 
 -- Virtual --                   
 -0.078  -0.068  -0.056  -0.000   0.031   0.043   0.044   0.051
 35 A'   13 A"   36 A'   37 A'   38 A'   39 A'   14 A"   40 A'                 
  0.063   0.069   0.087   0.090   0.097   0.120   0.125   0.164
 41 A'   15 A"   42 A'   43 A'   16 A"   44 A'   45 A'   46 A'                 
  0.177   0.182   0.218   0.230   0.259   0.263   0.283   0.311
 17 A"   47 A'   48 A'   49 A'   18 A"   50 A'   51 A'   52 A'                 
  0.367   0.377   0.392   0.406   0.420   0.421   0.453   0.460
 53 A'   54 A'   19 A"   55 A'   20 A"   56 A'   57 A'   21 A"                 
  0.494   0.533   0.533   0.543   0.560   0.578   0.586   0.598
 22 A"   23 A"   58 A'   24 A"   59 A'   60 A'   61 A'   62 A'                 
  0.631   0.700   0.749   0.794   0.810   0.842   0.848   0.899
 63 A'   25 A"   64 A'   65 A'   66 A'   26 A"   67 A'   68 A'                 
  0.959   1.005   1.234   1.244   1.297   1.350   1.370   1.399
 69 A'   70 A'   71 A'   27 A"   28 A"   72 A'   29 A"   73 A'                 
  1.618   1.648   1.809   1.926   1.953   1.961   1.972   2.035
 74 A'   75 A'   76 A'   30 A"   31 A"   77 A'   78 A'   32 A"                 
  2.050   2.125   2.172   2.305   2.339   2.431   2.708   2.726
 79 A'   80 A'   81 A'   82 A'   33 A"   83 A'   84 A'   34 A"                 
  2.904   3.178   3.635   3.704   3.754   3.768   3.892   3.935
 85 A'   86 A'   87 A'   35 A"   36 A"   88 A'   89 A'   37 A"                 
  3.965   3.969   3.990   3.995   4.010   4.072   4.078   4.197
 38 A"   39 A"   90 A'   91 A'   40 A"   41 A"   92 A'   93 A'                 
  4.303   4.343   4.359   4.946   6.257   6.327   6.468   6.610
 94 A'   95 A'   96 A'   97 A'   42 A"   98 A'   99 A'  100 A'                 
  6.634   7.508   7.521   7.531   7.547   7.645   7.648  23.649
101 A'   43 A"   44 A"  102 A'  103 A'  104 A'  105 A'  106 A'                 
 35.417  47.837  47.883  66.753 289.702 289.716 289.725 289.744
107 A'  108 A'  109 A'  110 A'   45 A"   46 A"  111 A'  112 A'                 
289.862 289.8691020.6171020.676
113 A'  114 A'  115 A'  116 A'                                                 

 Beta MOs, Restricted
 -- Occupied --                  
-482.88 -482.88  -62.53  -62.53  -56.35  -56.35  -56.35  -56.35
  1 A'    2 A'    3 A'    4 A'    5 A'    6 A'    1 A"    7 A'                 
-56.348 -56.347 -24.729 -14.438 -10.343  -8.742  -8.740  -6.575
  2 A"    8 A'    9 A'   10 A'   11 A'   12 A'   13 A'   14 A'                 
 -6.572  -6.560  -6.560  -6.558  -6.557  -2.686  -2.683  -2.682
 15 A'    3 A"   16 A'    4 A"   17 A'   18 A'   19 A'    5 A"                 
 -2.681  -2.679  -2.678  -2.669  -2.669  -2.667  -2.667  -1.266
 20 A'    6 A"   21 A'    7 A"   22 A'    8 A"   23 A'   24 A'                 
 -0.968  -0.842  -0.825  -0.626  -0.544  -0.521  -0.508  -0.438
 25 A'   26 A'   27 A'   28 A'   29 A'   30 A'    9 A"   31 A'                 
 -0.412  -0.351  -0.346  -0.336  -0.320  -0.310
 10 A"   32 A'   33 A'   11 A"   34 A'   12 A"                                 
 -- Virtual --                   
 -0.078  -0.068  -0.056  -0.000   0.031   0.043   0.044   0.051
 35 A'   13 A"   36 A'   37 A'   38 A'   39 A'   14 A"   40 A'                 
  0.063   0.069   0.087   0.090   0.097   0.120   0.125   0.164
 41 A'   15 A"   42 A'   43 A'   16 A"   44 A'   45 A'   46 A'                 
  0.177   0.182   0.218   0.230   0.259   0.263   0.283   0.311
 17 A"   47 A'   48 A'   49 A'   18 A"   50 A'   51 A'   52 A'                 
  0.367   0.377   0.392   0.406   0.420   0.421   0.453   0.460
 53 A'   54 A'   19 A"   55 A'   20 A"   56 A'   57 A'   21 A"                 
  0.494   0.533   0.533   0.543   0.560   0.578   0.586   0.598
 22 A"   23 A"   58 A'   24 A"   59 A'   60 A'   61 A'   62 A'                 
  0.631   0.700   0.749   0.794   0.810   0.842   0.848   0.899
 63 A'   25 A"   64 A'   65 A'   66 A'   26 A"   67 A'   68 A'                 
  0.959   1.005   1.234   1.244   1.297   1.350   1.370   1.399
 69 A'   70 A'   71 A'   27 A"   28 A"   72 A'   29 A"   73 A'                 
  1.618   1.648   1.809   1.926   1.953   1.961   1.972   2.035
 74 A'   75 A'   76 A'   30 A"   31 A"   77 A'   78 A'   32 A"                 
  2.050   2.125   2.172   2.305   2.339   2.431   2.708   2.726
 79 A'   80 A'   81 A'   82 A'   33 A"   83 A'   84 A'   34 A"                 
  2.904   3.178   3.635   3.704   3.754   3.768   3.892   3.935
 85 A'   86 A'   87 A'   35 A"   36 A"   88 A'   89 A'   37 A"                 
  3.965   3.969   3.990   3.995   4.010   4.072   4.078   4.197
 38 A"   39 A"   90 A'   91 A'   40 A"   41 A"   92 A'   93 A'                 
  4.303   4.343   4.359   4.946   6.257   6.327   6.468   6.610
 94 A'   95 A'   96 A'   97 A'   42 A"   98 A'   99 A'  100 A'                 
  6.634   7.508   7.521   7.531   7.547   7.645   7.648  23.649
101 A'   43 A"   44 A"  102 A'  103 A'  104 A'  105 A'  106 A'                 
 35.417  47.837  47.883  66.753 289.702 289.716 289.725 289.744
107 A'  108 A'  109 A'  110 A'   45 A"   46 A"  111 A'  112 A'                 
289.862 289.8691020.6171020.676
113 A'  114 A'  115 A'  116 A'                                                 
 --------------------------------------------------------------

          Ground-State Mulliken Net Atomic Charges

     Atom                 Charge (a.u.)
  ----------------------------------------
      1 C                    -0.035176
      2 N                    -0.025060
      3 F                    -0.032521
      4 Br                    0.072768
      5 Br                    0.019989
  ----------------------------------------
  Sum of atomic charges =     0.000000

 -----------------------------------------------------------------
                    Cartesian Multipole Moments
 -----------------------------------------------------------------
    Charge (ESU x 10^10)
                 0.0000
    Dipole Moment (Debye)
         X       0.6574      Y       2.0215      Z      -0.0000
       Tot       2.1257
    Quadrupole Moments (Debye-Ang)
        XX     -49.7102     XY      -1.7352     YY     -56.3971
        XZ      -0.0000     YZ      -0.0000     ZZ     -52.4622
    Octopole Moments (Debye-Ang^2)
       XXX      13.7293    XXY      15.4242    XYY       0.6311
       YYY      29.4875    XXZ      -0.0000    XYZ      -0.0000
       YYZ       0.0000    XZZ       1.1941    YZZ       4.8441
       ZZZ      -0.0000
    Hexadecapole Moments (Debye-Ang^3)
      XXXX    -624.5033   XXXY      -6.9667   XXYY    -171.9561
      XYYY     -11.3919   YYYY    -396.2294   XXXZ      -0.0000
      XXYZ       0.0000   XYYZ      -0.0000   YYYZ       0.0000
      XXZZ    -123.8606   XYZZ       0.2099   YYZZ     -72.2830
      XZZZ      -0.0000   YZZZ       0.0000   ZZZZ     -58.4865
 -----------------------------------------------------------------
 Calculating analytic gradient of the SCF energy
 Gradient of SCF Energy
            1           2           3           4           5
    1   0.0070673  -0.0105159   0.0077785  -0.0045349   0.0002050
    2  -0.0001802   0.0011510  -0.0003851  -0.0010638   0.0004782
    3  -0.0000000   0.0000000  -0.0000000   0.0000000   0.0000000
 Max gradient component =       1.052E-02
 RMS gradient           =       4.037E-03
 Gradient time:  CPU 8.32 s  wall 2.18 s
 Geometry Optimization Parameters
   NAtoms,    NIC,     NZ,  NCons,   NDum,   NFix, NCnnct, MaxDiis
        5      20       5       0       0       0       0       0

 Cartesian Hessian Update
 Hessian Updated using BFGS Update


** GEOMETRY OPTIMIZATION IN DELOCALIZED INTERNAL COORDINATES **
   Searching for a Minimum

   Optimization Cycle:   3

                       Coordinates (Angstroms)
     ATOM                X               Y               Z
      1  C        -0.0113353980   -0.4791615594    0.0000000000
      2  N        -0.1828800174   -1.7365255276    0.0000000000
      3  F        -1.5199588659   -2.0934449866    0.0000000000
      4  Br        1.7711371779    0.1142215824    0.0000000000
      5  Br       -1.3836567206    0.8328971477    0.0000000000
   Point Group: cs    Number of degrees of freedom:     7


   Energy is  -5340.947281490

 Hessian Updated using BFGS Update

  7 Hessian modes will be used to form the next step
  Hessian Eigenvalues:
     0.162737    0.177460    0.221929    0.249990    0.403381    0.473083
     0.768220

 Minimum Search - Taking Simple RFO Step
 Searching for Lamda that Minimizes Along All modes
 Value Taken    Lamda =  -0.00041589
 Step Taken.  Stepsize is  0.041754

                             Maximum     Tolerance    Cnvgd?
         Gradient           0.006882      0.000300      NO
         Displacement       0.034269      0.001200      NO
         Energy change     -0.001382      0.000001      NO


 New Cartesian Coordinates Obtained by Inverse Iteration

 Displacement from previous Coordinates is:  0.039409
 ----------------------------------------------------------------
             Standard Nuclear Orientation (Angstroms)
    I     Atom           X                Y                Z
 ----------------------------------------------------------------
    1      C      -0.0143413776    -0.4809930174     0.0000000000
    2      N      -0.1773637785    -1.7406197879     0.0000000000
    3      F      -1.5291486318    -2.0856472457     0.0000000000
    4      Br      1.7823983945     0.1196303486     0.0000000000
    5      Br     -1.3882384307     0.8256163589     0.0000000000
 ----------------------------------------------------------------
 Molecular Point Group                 Cs    NOp =  2
 Largest Abelian Subgroup              Cs    NOp =  2
 Nuclear Repulsion Energy =   563.9363995139 hartrees
 There are       46 alpha and       46 beta electrons
 Applying Cartesian multipole field
    Component          Value
    ---------          -----
     (2,0,0)        1.00000E-11
     (0,2,0)        2.00000E-11
     (0,0,2)       -3.00000E-11
 Nucleus-field energy     =     0.0000000133 hartrees
 Requested basis set is 6-311++G(d,p)
 There are 56 shells and 162 basis functions
 A cutoff of  1.0D-11 yielded   1305 shell pairs
 There are     11662 function pairs (     12986 Cartesian)
 Smallest overlap matrix eigenvalue = 2.32E-04
 Guess MOs from SCF MO coefficient file

 -----------------------------------------------------------------------
  General SCF calculation program by
  Eric Jon Sundstrom, Paul Horn, Yuezhi Mao, Dmitri Zuev, Alec White,
  David Stuck, Shaama M.S., Shane Yost, Joonho Lee, David Small,
  Daniel Levine, Susi Lehtola, Hugh Burton, Evgeny Epifanovsky
 -----------------------------------------------------------------------
 Exchange:     0.2000 Hartree-Fock + 0.0800 Slater + 0.7200 B88
 Correlation:  0.1900 VWN1RPA + 0.8100 LYP
 Using SG-1 standard quadrature grid
 using 4 threads for integral computing
 -------------------------------------------------------
 OpenMP Integral computing Module                
 Release: version 2.0, May 2017, Q-Chem Inc. Pleasanton 
 -------------------------------------------------------
 -------------------------------------------------------
 OpenMP BLAS3 based DFT computing Module                
 Release: version 1.0, May 2013, Q-Chem Inc. Pittsburgh 
 -------------------------------------------------------
 A restricted SCF calculation will be
 performed using DIIS
 SCF converges when DIIS error is below 1.0e-08
 ---------------------------------------
  Cycle       Energy         DIIS error
 ---------------------------------------
    1   -5340.9472846628      2.22e-04  
    2   -5340.9474952973      7.61e-05  
    3   -5340.9474577955      1.37e-04  
    4   -5340.9475139244      1.41e-05  
    5   -5340.9475143507      6.38e-06  
    6   -5340.9475144761      2.33e-06  
    7   -5340.9475144900      8.54e-07  
    8   -5340.9475144916      2.20e-07  
    9   -5340.9475144917      6.61e-08  
   10   -5340.9475144917      2.18e-08  
   11   -5340.9475144917      3.82e-09  Convergence criterion met
 ---------------------------------------
 SCF time:   CPU 27.52s  wall 7.00s 
 SCF   energy in the final basis set =    -5340.9475144917
 Total energy in the final basis set =    -5340.9475144917

 --------------------------------------------------------------
             Orbital Energies (a.u.) and Symmetries
 --------------------------------------------------------------

 Alpha MOs, Restricted
 -- Occupied --                  
-482.88 -482.88  -62.53  -62.53  -56.35  -56.35  -56.35  -56.35
  1 A'    2 A'    3 A'    4 A'    5 A'    6 A'    1 A"    7 A'                 
-56.349 -56.348 -24.726 -14.439 -10.344  -8.742  -8.741  -6.575
  2 A"    8 A'    9 A'   10 A'   11 A'   12 A'   13 A'   14 A'                 
 -6.574  -6.560  -6.559  -6.559  -6.558  -2.686  -2.685  -2.681
 15 A'    3 A"   16 A'    4 A"   17 A'   18 A'   19 A'    5 A"                 
 -2.681  -2.680  -2.679  -2.669  -2.669  -2.668  -2.668  -1.261
 20 A'    6 A"   21 A'    7 A"   22 A'    8 A"   23 A'   24 A'                 
 -0.968  -0.842  -0.825  -0.623  -0.543  -0.519  -0.505  -0.436
 25 A'   26 A'   27 A'   28 A'   29 A'   30 A'    9 A"   31 A'                 
 -0.411  -0.351  -0.349  -0.336  -0.321  -0.311
 10 A"   32 A'   33 A'   11 A"   34 A'   12 A"                                 
 -- Virtual --                   
 -0.081  -0.069  -0.060  -0.000   0.030   0.042   0.043   0.049
 35 A'   13 A"   36 A'   37 A'   38 A'   39 A'   14 A"   40 A'                 
  0.063   0.069   0.086   0.090   0.097   0.119   0.125   0.164
 41 A'   15 A"   42 A'   43 A'   16 A"   44 A'   45 A'   46 A'                 
  0.177   0.180   0.217   0.231   0.259   0.262   0.284   0.310
 17 A"   47 A'   48 A'   49 A'   18 A"   50 A'   51 A'   52 A'                 
  0.367   0.377   0.392   0.406   0.419   0.421   0.452   0.460
 53 A'   54 A'   19 A"   55 A'   56 A'   20 A"   57 A'   21 A"                 
  0.493   0.532   0.532   0.543   0.560   0.577   0.585   0.597
 22 A"   58 A'   23 A"   24 A"   59 A'   60 A'   61 A'   62 A'                 
  0.631   0.700   0.749   0.789   0.810   0.841   0.845   0.899
 63 A'   25 A"   64 A'   65 A'   66 A'   26 A"   67 A'   68 A'                 
  0.955   1.004   1.234   1.244   1.293   1.351   1.369   1.399
 69 A'   70 A'   71 A'   27 A"   28 A"   72 A'   29 A"   73 A'                 
  1.616   1.641   1.809   1.927   1.952   1.958   1.970   2.035
 74 A'   75 A'   76 A'   30 A"   31 A"   77 A'   78 A'   32 A"                 
  2.049   2.125   2.171   2.306   2.340   2.424   2.708   2.726
 79 A'   80 A'   81 A'   82 A'   33 A"   83 A'   84 A'   34 A"                 
  2.901   3.173   3.628   3.707   3.756   3.771   3.885   3.926
 85 A'   86 A'   87 A'   35 A"   36 A"   88 A'   89 A'   37 A"                 
  3.965   3.968   3.989   3.994   4.008   4.070   4.075   4.195
 38 A"   39 A"   90 A'   91 A'   40 A"   41 A"   92 A'   93 A'                 
  4.302   4.344   4.357   4.924   6.258   6.328   6.458   6.607
 94 A'   95 A'   96 A'   97 A'   42 A"   98 A'   99 A'  100 A'                 
  6.623   7.508   7.520   7.530   7.546   7.643   7.648  23.645
101 A'   43 A"   44 A"  102 A'  103 A'  104 A'  105 A'  106 A'                 
 35.415  47.835  47.881  66.755 289.702 289.715 289.723 289.743
107 A'  108 A'  109 A'  110 A'   45 A"   46 A"  111 A'  112 A'                 
289.860 289.8681020.6151020.672
113 A'  114 A'  115 A'  116 A'                                                 

 Beta MOs, Restricted
 -- Occupied --                  
-482.88 -482.88  -62.53  -62.53  -56.35  -56.35  -56.35  -56.35
  1 A'    2 A'    3 A'    4 A'    5 A'    6 A'    1 A"    7 A'                 
-56.349 -56.348 -24.726 -14.439 -10.344  -8.742  -8.741  -6.575
  2 A"    8 A'    9 A'   10 A'   11 A'   12 A'   13 A'   14 A'                 
 -6.574  -6.560  -6.559  -6.559  -6.558  -2.686  -2.685  -2.681
 15 A'    3 A"   16 A'    4 A"   17 A'   18 A'   19 A'    5 A"                 
 -2.681  -2.680  -2.679  -2.669  -2.669  -2.668  -2.668  -1.261
 20 A'    6 A"   21 A'    7 A"   22 A'    8 A"   23 A'   24 A'                 
 -0.968  -0.842  -0.825  -0.623  -0.543  -0.519  -0.505  -0.436
 25 A'   26 A'   27 A'   28 A'   29 A'   30 A'    9 A"   31 A'                 
 -0.411  -0.351  -0.349  -0.336  -0.321  -0.311
 10 A"   32 A'   33 A'   11 A"   34 A'   12 A"                                 
 -- Virtual --                   
 -0.081  -0.069  -0.060  -0.000   0.030   0.042   0.043   0.049
 35 A'   13 A"   36 A'   37 A'   38 A'   39 A'   14 A"   40 A'                 
  0.063   0.069   0.086   0.090   0.097   0.119   0.125   0.164
 41 A'   15 A"   42 A'   43 A'   16 A"   44 A'   45 A'   46 A'                 
  0.177   0.180   0.217   0.231   0.259   0.262   0.284   0.310
 17 A"   47 A'   48 A'   49 A'   18 A"   50 A'   51 A'   52 A'                 
  0.367   0.377   0.392   0.406   0.419   0.421   0.452   0.460
 53 A'   54 A'   19 A"   55 A'   56 A'   20 A"   57 A'   21 A"                 
  0.493   0.532   0.532   0.543   0.560   0.577   0.585   0.597
 22 A"   58 A'   23 A"   24 A"   59 A'   60 A'   61 A'   62 A'                 
  0.631   0.700   0.749   0.789   0.810   0.841   0.845   0.899
 63 A'   25 A"   64 A'   65 A'   66 A'   26 A"   67 A'   68 A'                 
  0.955   1.004   1.234   1.244   1.293   1.351   1.369   1.399
 69 A'   70 A'   71 A'   27 A"   28 A"   72 A'   29 A"   73 A'                 
  1.616   1.641   1.809   1.927   1.952   1.958   1.970   2.035
 74 A'   75 A'   76 A'   30 A"   31 A"   77 A'   78 A'   32 A"                 
  2.049   2.125   2.171   2.306   2.340   2.424   2.708   2.726
 79 A'   80 A'   81 A'   82 A'   33 A"   83 A'   84 A'   34 A"                 
  2.901   3.173   3.628   3.707   3.756   3.771   3.885   3.926
 85 A'   86 A'   87 A'   35 A"   36 A"   88 A'   89 A'   37 A"                 
  3.965   3.968   3.989   3.994   4.008   4.070   4.075   4.195
 38 A"   39 A"   90 A'   91 A'   40 A"   41 A"   92 A'   93 A'                 
  4.302   4.344   4.357   4.924   6.258   6.328   6.458   6.607
 94 A'   95 A'   96 A'   97 A'   42 A"   98 A'   99 A'  100 A'                 
  6.623   7.508   7.520   7.530   7.546   7.643   7.648  23.645
101 A'   43 A"   44 A"  102 A'  103 A'  104 A'  105 A'  106 A'                 
 35.415  47.835  47.881  66.755 289.702 289.715 289.723 289.743
107 A'  108 A'  109 A'  110 A'   45 A"   46 A"  111 A'  112 A'                 
289.860 289.8681020.6151020.672
113 A'  114 A'  115 A'  116 A'                                                 
 --------------------------------------------------------------

          Ground-State Mulliken Net Atomic Charges

     Atom                 Charge (a.u.)
  ----------------------------------------
      1 C                    -0.034558
      2 N                    -0.019510
      3 F                    -0.039699
      4 Br                    0.067728
      5 Br                    0.026039
  ----------------------------------------
  Sum of atomic charges =     0.000000

 -----------------------------------------------------------------
                    Cartesian Multipole Moments
 -----------------------------------------------------------------
    Charge (ESU x 10^10)
                 0.0000
    Dipole Moment (Debye)
         X       0.6410      Y       2.0723      Z      -0.0000
       Tot       2.1692
    Quadrupole Moments (Debye-Ang)
        XX     -49.7131     XY      -1.8626     YY     -56.4735
        XZ       0.0000     YZ      -0.0000     ZZ     -52.4901
    Octopole Moments (Debye-Ang^2)
       XXX      13.3376    XXY      15.7633    XYY       0.7084
       YYY      29.8471    XXZ      -0.0000    XYZ       0.0000
       YYZ      -0.0000    XZZ       1.0455    YZZ       4.9350
       ZZZ      -0.0000
    Hexadecapole Moments (Debye-Ang^3)
      XXXX    -630.1787   XXXY      -8.2448   XXYY    -173.0655
      XYYY     -12.8929   YYYY    -395.3502   XXXZ       0.0000
      XXYZ      -0.0000   XYYZ       0.0000   YYYZ      -0.0000
      XXZZ    -125.0051   XYZZ      -0.1974   YYZZ     -72.0864
      XZZZ       0.0000   YZZZ      -0.0000   ZZZZ     -58.5260
 -----------------------------------------------------------------
 Calculating analytic gradient of the SCF energy
 Gradient of SCF Energy
            1           2           3           4           5
    1   0.0004995  -0.0044690   0.0028069   0.0014642  -0.0003017
    2  -0.0005682  -0.0006008   0.0000291   0.0007756   0.0003643
    3   0.0000000  -0.0000000   0.0000000   0.0000000  -0.0000000
 Max gradient component =       4.469E-03
 RMS gradient           =       1.455E-03
 Gradient time:  CPU 8.25 s  wall 2.16 s
 Geometry Optimization Parameters
   NAtoms,    NIC,     NZ,  NCons,   NDum,   NFix, NCnnct, MaxDiis
        5      20       5       0       0       0       0       0

 Cartesian Hessian Update
 Hessian Updated using BFGS Update


** GEOMETRY OPTIMIZATION IN DELOCALIZED INTERNAL COORDINATES **
   Searching for a Minimum

   Optimization Cycle:   4

                       Coordinates (Angstroms)
     ATOM                X               Y               Z
      1  C        -0.0143413776   -0.4809930174    0.0000000000
      2  N        -0.1773637785   -1.7406197879    0.0000000000
      3  F        -1.5291486318   -2.0856472457    0.0000000000
      4  Br        1.7823983945    0.1196303486    0.0000000000
      5  Br       -1.3882384307    0.8256163589    0.0000000000
   Point Group: cs    Number of degrees of freedom:     7


   Energy is  -5340.947514492

 Hessian Updated using BFGS Update

  7 Hessian modes will be used to form the next step
  Hessian Eigenvalues:
     0.145059    0.195152    0.243352    0.251061    0.326128    0.472620
     0.767334

 Minimum Search - Taking Simple RFO Step
 Searching for Lamda that Minimizes Along All modes
 Value Taken    Lamda =  -0.00006969
 Step Taken.  Stepsize is  0.018273

                             Maximum     Tolerance    Cnvgd?
         Gradient           0.003421      0.000300      NO
         Displacement       0.014064      0.001200      NO
         Energy change     -0.000233      0.000001      NO


 New Cartesian Coordinates Obtained by Inverse Iteration

 Displacement from previous Coordinates is:  0.014249
 ----------------------------------------------------------------
             Standard Nuclear Orientation (Angstroms)
    I     Atom           X                Y                Z
 ----------------------------------------------------------------
    1      C      -0.0157240694    -0.4803697546     0.0000000000
    2      N      -0.1718671477    -1.7405876262     0.0000000000
    3      F      -1.5307809063    -2.0831705892     0.0000000000
    4      Br      1.7792340494     0.1177823606     0.0000000000
    5      Br     -1.3875557501     0.8243322659     0.0000000000
 ----------------------------------------------------------------
 Molecular Point Group                 Cs    NOp =  2
 Largest Abelian Subgroup              Cs    NOp =  2
 Nuclear Repulsion Energy =   564.4577767274 hartrees
 There are       46 alpha and       46 beta electrons
 Applying Cartesian multipole field
    Component          Value
    ---------          -----
     (2,0,0)        1.00000E-11
     (0,2,0)        2.00000E-11
     (0,0,2)       -3.00000E-11
 Nucleus-field energy     =     0.0000000133 hartrees
 Requested basis set is 6-311++G(d,p)
 There are 56 shells and 162 basis functions
 A cutoff of  1.0D-11 yielded   1305 shell pairs
 There are     11662 function pairs (     12986 Cartesian)
 Smallest overlap matrix eigenvalue = 2.32E-04
 Guess MOs from SCF MO coefficient file

 -----------------------------------------------------------------------
  General SCF calculation program by
  Eric Jon Sundstrom, Paul Horn, Yuezhi Mao, Dmitri Zuev, Alec White,
  David Stuck, Shaama M.S., Shane Yost, Joonho Lee, David Small,
  Daniel Levine, Susi Lehtola, Hugh Burton, Evgeny Epifanovsky
 -----------------------------------------------------------------------
 Exchange:     0.2000 Hartree-Fock + 0.0800 Slater + 0.7200 B88
 Correlation:  0.1900 VWN1RPA + 0.8100 LYP
 Using SG-1 standard quadrature grid
 using 4 threads for integral computing
 -------------------------------------------------------
 OpenMP Integral computing Module                
 Release: version 2.0, May 2017, Q-Chem Inc. Pleasanton 
 -------------------------------------------------------
 -------------------------------------------------------
 OpenMP BLAS3 based DFT computing Module                
 Release: version 1.0, May 2013, Q-Chem Inc. Pittsburgh 
 -------------------------------------------------------
 A restricted SCF calculation will be
 performed using DIIS
 SCF converges when DIIS error is below 1.0e-08
 ---------------------------------------
  Cycle       Energy         DIIS error
 ---------------------------------------
    1   -5340.9475023628      1.05e-04  
    2   -5340.9475474276      3.12e-05  
    3   -5340.9475424544      5.23e-05  
    4   -5340.9475504628      4.79e-06  
    5   -5340.9475504942      3.90e-06  
    6   -5340.9475505356      7.45e-07  
    7   -5340.9475505362      4.77e-07  
    8   -5340.9475505368      9.74e-08  
    9   -5340.9475505368      2.43e-08  
   10   -5340.9475505367      4.51e-09  Convergence criterion met
 ---------------------------------------
 SCF time:   CPU 25.03s  wall 6.00s 
 SCF   energy in the final basis set =    -5340.9475505367
 Total energy in the final basis set =    -5340.9475505367

 --------------------------------------------------------------
             Orbital Energies (a.u.) and Symmetries
 --------------------------------------------------------------

 Alpha MOs, Restricted
 -- Occupied --                  
-482.88 -482.88  -62.53  -62.53  -56.35  -56.35  -56.35  -56.35
  1 A'    2 A'    3 A'    4 A'    5 A'    6 A'    1 A"    7 A'                 
-56.349 -56.349 -24.725 -14.439 -10.344  -8.742  -8.742  -6.575
  2 A"    8 A'    9 A'   10 A'   11 A'   12 A'   13 A'   14 A'                 
 -6.574  -6.560  -6.560  -6.559  -6.559  -2.686  -2.685  -2.681
 15 A'    3 A"    4 A"   16 A'   17 A'   18 A'   19 A'    5 A"                 
 -2.681  -2.681  -2.680  -2.669  -2.669  -2.669  -2.669  -1.257
 20 A'    6 A"   21 A'    7 A"   22 A'    8 A"   23 A'   24 A'                 
 -0.969  -0.843  -0.825  -0.621  -0.544  -0.518  -0.503  -0.435
 25 A'   26 A'   27 A'   28 A'   29 A'   30 A'    9 A"   31 A'                 
 -0.411  -0.351  -0.350  -0.337  -0.321  -0.312
 10 A"   32 A'   33 A'   11 A"   34 A'   12 A"                                 
 -- Virtual --                   
 -0.080  -0.069  -0.061  -0.001   0.030   0.042   0.043   0.049
 35 A'   13 A"   36 A'   37 A'   38 A'   39 A'   14 A"   40 A'                 
  0.063   0.069   0.087   0.089   0.097   0.118   0.124   0.164
 41 A'   15 A"   42 A'   43 A'   16 A"   44 A'   45 A'   46 A'                 
  0.177   0.180   0.217   0.231   0.258   0.261   0.284   0.310
 17 A"   47 A'   48 A'   49 A'   18 A"   50 A'   51 A'   52 A'                 
  0.366   0.377   0.392   0.406   0.419   0.420   0.452   0.460
 53 A'   54 A'   19 A"   55 A'   56 A'   20 A"   57 A'   21 A"                 
  0.493   0.532   0.532   0.543   0.560   0.577   0.585   0.598
 22 A"   23 A"   58 A'   24 A"   59 A'   60 A'   61 A'   62 A'                 
  0.631   0.700   0.749   0.789   0.809   0.841   0.845   0.899
 63 A'   25 A"   64 A'   65 A'   66 A'   26 A"   67 A'   68 A'                 
  0.957   1.003   1.235   1.245   1.292   1.354   1.370   1.399
 69 A'   70 A'   71 A'   27 A"   28 A"   72 A'   29 A"   73 A'                 
  1.616   1.642   1.810   1.927   1.952   1.957   1.970   2.035
 74 A'   75 A'   76 A'   30 A"   31 A"   77 A'   78 A'   32 A"                 
  2.049   2.124   2.172   2.305   2.340   2.423   2.709   2.727
 79 A'   80 A'   81 A'   82 A'   33 A"   83 A'   84 A'   34 A"                 
  2.902   3.173   3.625   3.710   3.758   3.772   3.883   3.921
 85 A'   86 A'   87 A'   35 A"   36 A"   88 A'   89 A'   37 A"                 
  3.965   3.967   3.990   3.994   4.008   4.070   4.075   4.196
 38 A"   39 A"   90 A'   91 A'   40 A"   41 A"   92 A'   93 A'                 
  4.302   4.344   4.357   4.913   6.260   6.330   6.453   6.606
 94 A'   95 A'   96 A'   97 A'   42 A"   98 A'   99 A'  100 A'                 
  6.622   7.508   7.520   7.530   7.546   7.643   7.648  23.645
101 A'   43 A"   44 A"  102 A'  103 A'  104 A'  105 A'  106 A'                 
 35.415  47.836  47.881  66.756 289.701 289.715 289.723 289.743
107 A'  108 A'  109 A'  110 A'   45 A"   46 A"  111 A'  112 A'                 
289.861 289.8681020.6161020.673
113 A'  114 A'  115 A'  116 A'                                                 

 Beta MOs, Restricted
 -- Occupied --                  
-482.88 -482.88  -62.53  -62.53  -56.35  -56.35  -56.35  -56.35
  1 A'    2 A'    3 A'    4 A'    5 A'    6 A'    1 A"    7 A'                 
-56.349 -56.349 -24.725 -14.439 -10.344  -8.742  -8.742  -6.575
  2 A"    8 A'    9 A'   10 A'   11 A'   12 A'   13 A'   14 A'                 
 -6.574  -6.560  -6.560  -6.559  -6.559  -2.686  -2.685  -2.681
 15 A'    3 A"    4 A"   16 A'   17 A'   18 A'   19 A'    5 A"                 
 -2.681  -2.681  -2.680  -2.669  -2.669  -2.669  -2.669  -1.257
 20 A'    6 A"   21 A'    7 A"   22 A'    8 A"   23 A'   24 A'                 
 -0.969  -0.843  -0.825  -0.621  -0.544  -0.518  -0.503  -0.435
 25 A'   26 A'   27 A'   28 A'   29 A'   30 A'    9 A"   31 A'                 
 -0.411  -0.351  -0.350  -0.337  -0.321  -0.312
 10 A"   32 A'   33 A'   11 A"   34 A'   12 A"                                 
 -- Virtual --                   
 -0.080  -0.069  -0.061  -0.001   0.030   0.042   0.043   0.049
 35 A'   13 A"   36 A'   37 A'   38 A'   39 A'   14 A"   40 A'                 
  0.063   0.069   0.087   0.089   0.097   0.118   0.124   0.164
 41 A'   15 A"   42 A'   43 A'   16 A"   44 A'   45 A'   46 A'                 
  0.177   0.180   0.217   0.231   0.258   0.261   0.284   0.310
 17 A"   47 A'   48 A'   49 A'   18 A"   50 A'   51 A'   52 A'                 
  0.366   0.377   0.392   0.406   0.419   0.420   0.452   0.460
 53 A'   54 A'   19 A"   55 A'   56 A'   20 A"   57 A'   21 A"                 
  0.493   0.532   0.532   0.543   0.560   0.577   0.585   0.598
 22 A"   23 A"   58 A'   24 A"   59 A'   60 A'   61 A'   62 A'                 
  0.631   0.700   0.749   0.789   0.809   0.841   0.845   0.899
 63 A'   25 A"   64 A'   65 A'   66 A'   26 A"   67 A'   68 A'                 
  0.957   1.003   1.235   1.245   1.292   1.354   1.370   1.399
 69 A'   70 A'   71 A'   27 A"   28 A"   72 A'   29 A"   73 A'                 
  1.616   1.642   1.810   1.927   1.952   1.957   1.970   2.035
 74 A'   75 A'   76 A'   30 A"   31 A"   77 A'   78 A'   32 A"                 
  2.049   2.124   2.172   2.305   2.340   2.423   2.709   2.727
 79 A'   80 A'   81 A'   82 A'   33 A"   83 A'   84 A'   34 A"                 
  2.902   3.173   3.625   3.710   3.758   3.772   3.883   3.921
 85 A'   86 A'   87 A'   35 A"   36 A"   88 A'   89 A'   37 A"                 
  3.965   3.967   3.990   3.994   4.008   4.070   4.075   4.196
 38 A"   39 A"   90 A'   91 A'   40 A"   41 A"   92 A'   93 A'                 
  4.302   4.344   4.357   4.913   6.260   6.330   6.453   6.606
 94 A'   95 A'   96 A'   97 A'   42 A"   98 A'   99 A'  100 A'                 
  6.622   7.508   7.520   7.530   7.546   7.643   7.648  23.645
101 A'   43 A"   44 A"  102 A'  103 A'  104 A'  105 A'  106 A'                 
 35.415  47.836  47.881  66.756 289.701 289.715 289.723 289.743
107 A'  108 A'  109 A'  110 A'   45 A"   46 A"  111 A'  112 A'                 
289.861 289.8681020.6161020.673
113 A'  114 A'  115 A'  116 A'                                                 
 --------------------------------------------------------------

          Ground-State Mulliken Net Atomic Charges

     Atom                 Charge (a.u.)
  ----------------------------------------
      1 C                    -0.034274
      2 N                    -0.018252
      3 F                    -0.044200
      4 Br                    0.067277
      5 Br                    0.029447
  ----------------------------------------
  Sum of atomic charges =     0.000000

 -----------------------------------------------------------------
                    Cartesian Multipole Moments
 -----------------------------------------------------------------
    Charge (ESU x 10^10)
                 0.0000
    Dipole Moment (Debye)
         X       0.6497      Y       2.1083      Z      -0.0000
       Tot       2.2061
    Quadrupole Moments (Debye-Ang)
        XX     -49.7322     XY      -1.9509     YY     -56.5220
        XZ       0.0000     YZ      -0.0000     ZZ     -52.4790
    Octopole Moments (Debye-Ang^2)
       XXX      13.4082    XXY      15.9053    XYY       0.8524
       YYY      30.1763    XXZ      -0.0000    XYZ       0.0000
       YYZ      -0.0000    XZZ       1.0805    YZZ       5.0087
       ZZZ      -0.0000
    Hexadecapole Moments (Debye-Ang^3)
      XXXX    -628.9544   XXXY      -8.3910   XXYY    -172.9575
      XYYY     -13.0942   YYYY    -395.1447   XXXZ       0.0000
      XXYZ      -0.0000   XYYZ       0.0000   YYYZ      -0.0000
      XXZZ    -124.7580   XYZZ      -0.1854   YYZZ     -72.0145
      XZZZ       0.0000   YZZZ      -0.0000   ZZZZ     -58.4789
 -----------------------------------------------------------------
 Calculating analytic gradient of the SCF energy
 Gradient of SCF Energy
            1           2           3           4           5
    1  -0.0005402  -0.0002864   0.0003379   0.0001429   0.0003458
    2  -0.0003349   0.0001024   0.0001937   0.0000167   0.0000221
    3  -0.0000000  -0.0000000   0.0000000   0.0000000   0.0000000
 Max gradient component =       5.402E-04
 RMS gradient           =       2.293E-04
 Gradient time:  CPU 8.24 s  wall 2.16 s
 Geometry Optimization Parameters
   NAtoms,    NIC,     NZ,  NCons,   NDum,   NFix, NCnnct, MaxDiis
        5      20       5       0       0       0       0       0

 Cartesian Hessian Update
 Hessian Updated using BFGS Update


** GEOMETRY OPTIMIZATION IN DELOCALIZED INTERNAL COORDINATES **
   Searching for a Minimum

   Optimization Cycle:   5

                       Coordinates (Angstroms)
     ATOM                X               Y               Z
      1  C        -0.0157240694   -0.4803697546    0.0000000000
      2  N        -0.1718671477   -1.7405876262    0.0000000000
      3  F        -1.5307809063   -2.0831705892    0.0000000000
      4  Br        1.7792340494    0.1177823606    0.0000000000
      5  Br       -1.3875557501    0.8243322659    0.0000000000
   Point Group: cs    Number of degrees of freedom:     7


   Energy is  -5340.947550537

 Hessian Updated using BFGS Update

  7 Hessian modes will be used to form the next step
  Hessian Eigenvalues:
     0.155184    0.193043    0.228471    0.252707    0.310999    0.470167
     0.778977

 Minimum Search - Taking Simple RFO Step
 Searching for Lamda that Minimizes Along All modes
 Value Taken    Lamda =  -0.00000163
 Step Taken.  Stepsize is  0.002513

                             Maximum     Tolerance    Cnvgd?
         Gradient           0.000486      0.000300      NO
         Displacement       0.001701      0.001200      NO
         Energy change     -0.000036      0.000001      NO


 New Cartesian Coordinates Obtained by Inverse Iteration

 Displacement from previous Coordinates is:  0.003009
 ----------------------------------------------------------------
             Standard Nuclear Orientation (Angstroms)
    I     Atom           X                Y                Z
 ----------------------------------------------------------------
    1      C      -0.0151280121    -0.4800333021     0.0000000000
    2      N      -0.1715123660    -1.7404240021     0.0000000000
    3      F      -1.5311520074    -2.0827384813     0.0000000000
    4      Br      1.7796465978     0.1173090876     0.0000000000
    5      Br     -1.3885480363     0.8238733544     0.0000000000
 ----------------------------------------------------------------
 Molecular Point Group                 Cs    NOp =  2
 Largest Abelian Subgroup              Cs    NOp =  2
 Nuclear Repulsion Energy =   564.3741131970 hartrees
 There are       46 alpha and       46 beta electrons
 Applying Cartesian multipole field
    Component          Value
    ---------          -----
     (2,0,0)        1.00000E-11
     (0,2,0)        2.00000E-11
     (0,0,2)       -3.00000E-11
 Nucleus-field energy     =     0.0000000133 hartrees
 Requested basis set is 6-311++G(d,p)
 There are 56 shells and 162 basis functions
 A cutoff of  1.0D-11 yielded   1305 shell pairs
 There are     11662 function pairs (     12986 Cartesian)
 Smallest overlap matrix eigenvalue = 2.32E-04
 Guess MOs from SCF MO coefficient file

 -----------------------------------------------------------------------
  General SCF calculation program by
  Eric Jon Sundstrom, Paul Horn, Yuezhi Mao, Dmitri Zuev, Alec White,
  David Stuck, Shaama M.S., Shane Yost, Joonho Lee, David Small,
  Daniel Levine, Susi Lehtola, Hugh Burton, Evgeny Epifanovsky
 -----------------------------------------------------------------------
 Exchange:     0.2000 Hartree-Fock + 0.0800 Slater + 0.7200 B88
 Correlation:  0.1900 VWN1RPA + 0.8100 LYP
 Using SG-1 standard quadrature grid
 using 4 threads for integral computing
 -------------------------------------------------------
 OpenMP Integral computing Module                
 Release: version 2.0, May 2017, Q-Chem Inc. Pleasanton 
 -------------------------------------------------------
 -------------------------------------------------------
 OpenMP BLAS3 based DFT computing Module                
 Release: version 1.0, May 2013, Q-Chem Inc. Pittsburgh 
 -------------------------------------------------------
 A restricted SCF calculation will be
 performed using DIIS
 SCF converges when DIIS error is below 1.0e-08
 ---------------------------------------
  Cycle       Energy         DIIS error
 ---------------------------------------
    1   -5340.9475507218      1.24e-05  
    2   -5340.9475514517      3.54e-06  
    3   -5340.9475514178      5.30e-06  
    4   -5340.9475514904      9.55e-07  
    5   -5340.9475514926      2.07e-07  
    6   -5340.9475514927      1.43e-07  
    7   -5340.9475514928      3.86e-08  
    8   -5340.9475514927      1.60e-08  
    9   -5340.9475514927      4.43e-09  Convergence criterion met
 ---------------------------------------
 SCF time:   CPU 22.52s  wall 6.00s 
 SCF   energy in the final basis set =    -5340.9475514927
 Total energy in the final basis set =    -5340.9475514927

 --------------------------------------------------------------
             Orbital Energies (a.u.) and Symmetries
 --------------------------------------------------------------

 Alpha MOs, Restricted
 -- Occupied --                  
-482.88 -482.88  -62.53  -62.53  -56.35  -56.35  -56.35  -56.35
  1 A'    2 A'    3 A'    4 A'    5 A'    6 A'    1 A"    7 A'                 
-56.349 -56.349 -24.725 -14.439 -10.344  -8.742  -8.742  -6.575
  2 A"    8 A'    9 A'   10 A'   11 A'   12 A'   13 A'   14 A'                 
 -6.574  -6.560  -6.560  -6.560  -6.559  -2.686  -2.685  -2.681
 15 A'    3 A"    4 A"   16 A'   17 A'   18 A'   19 A'    5 A"                 
 -2.681  -2.681  -2.680  -2.669  -2.669  -2.669  -2.669  -1.257
 20 A'    6 A"   21 A'    7 A"   22 A'    8 A"   23 A'   24 A'                 
 -0.969  -0.843  -0.825  -0.621  -0.544  -0.518  -0.503  -0.435
 25 A'   26 A'   27 A'   28 A'   29 A'   30 A'    9 A"   31 A'                 
 -0.411  -0.351  -0.350  -0.337  -0.321  -0.312
 10 A"   32 A'   33 A'   11 A"   34 A'   12 A"                                 
 -- Virtual --                   
 -0.081  -0.070  -0.061  -0.001   0.030   0.042   0.043   0.049
 35 A'   13 A"   36 A'   37 A'   38 A'   39 A'   14 A"   40 A'                 
  0.063   0.069   0.086   0.089   0.097   0.118   0.124   0.164
 41 A'   15 A"   42 A'   43 A'   16 A"   44 A'   45 A'   46 A'                 
  0.177   0.180   0.217   0.231   0.258   0.261   0.284   0.310
 17 A"   47 A'   48 A'   49 A'   18 A"   50 A'   51 A'   52 A'                 
  0.366   0.377   0.392   0.406   0.419   0.420   0.452   0.460
 53 A'   54 A'   19 A"   55 A'   56 A'   20 A"   57 A'   21 A"                 
  0.493   0.532   0.532   0.543   0.560   0.577   0.585   0.598
 22 A"   23 A"   58 A'   24 A"   59 A'   60 A'   61 A'   62 A'                 
  0.632   0.700   0.749   0.789   0.809   0.841   0.845   0.899
 63 A'   25 A"   64 A'   65 A'   66 A'   26 A"   67 A'   68 A'                 
  0.957   1.004   1.235   1.245   1.292   1.354   1.370   1.399
 69 A'   70 A'   71 A'   27 A"   28 A"   72 A'   29 A"   73 A'                 
  1.616   1.642   1.810   1.927   1.952   1.956   1.970   2.035
 74 A'   75 A'   76 A'   30 A"   31 A"   77 A'   78 A'   32 A"                 
  2.049   2.124   2.172   2.305   2.340   2.423   2.709   2.727
 79 A'   80 A'   81 A'   82 A'   33 A"   83 A'   84 A'   34 A"                 
  2.902   3.173   3.625   3.710   3.758   3.773   3.882   3.921
 85 A'   86 A'   87 A'   35 A"   36 A"   88 A'   89 A'   37 A"                 
  3.965   3.967   3.990   3.994   4.008   4.070   4.075   4.195
 38 A"   39 A"   90 A'   91 A'   40 A"   41 A"   92 A'   93 A'                 
  4.302   4.344   4.357   4.911   6.260   6.330   6.452   6.605
 94 A'   95 A'   96 A'   97 A'   42 A"   98 A'   99 A'  100 A'                 
  6.622   7.508   7.520   7.530   7.546   7.643   7.648  23.645
101 A'   43 A"   44 A"  102 A'  103 A'  104 A'  105 A'  106 A'                 
 35.415  47.836  47.881  66.756 289.701 289.715 289.723 289.743
107 A'  108 A'  109 A'  110 A'   45 A"   46 A"  111 A'  112 A'                 
289.860 289.8681020.6161020.673
113 A'  114 A'  115 A'  116 A'                                                 

 Beta MOs, Restricted
 -- Occupied --                  
-482.88 -482.88  -62.53  -62.53  -56.35  -56.35  -56.35  -56.35
  1 A'    2 A'    3 A'    4 A'    5 A'    6 A'    1 A"    7 A'                 
-56.349 -56.349 -24.725 -14.439 -10.344  -8.742  -8.742  -6.575
  2 A"    8 A'    9 A'   10 A'   11 A'   12 A'   13 A'   14 A'                 
 -6.574  -6.560  -6.560  -6.560  -6.559  -2.686  -2.685  -2.681
 15 A'    3 A"    4 A"   16 A'   17 A'   18 A'   19 A'    5 A"                 
 -2.681  -2.681  -2.680  -2.669  -2.669  -2.669  -2.669  -1.257
 20 A'    6 A"   21 A'    7 A"   22 A'    8 A"   23 A'   24 A'                 
 -0.969  -0.843  -0.825  -0.621  -0.544  -0.518  -0.503  -0.435
 25 A'   26 A'   27 A'   28 A'   29 A'   30 A'    9 A"   31 A'                 
 -0.411  -0.351  -0.350  -0.337  -0.321  -0.312
 10 A"   32 A'   33 A'   11 A"   34 A'   12 A"                                 
 -- Virtual --                   
 -0.081  -0.070  -0.061  -0.001   0.030   0.042   0.043   0.049
 35 A'   13 A"   36 A'   37 A'   38 A'   39 A'   14 A"   40 A'                 
  0.063   0.069   0.086   0.089   0.097   0.118   0.124   0.164
 41 A'   15 A"   42 A'   43 A'   16 A"   44 A'   45 A'   46 A'                 
  0.177   0.180   0.217   0.231   0.258   0.261   0.284   0.310
 17 A"   47 A'   48 A'   49 A'   18 A"   50 A'   51 A'   52 A'                 
  0.366   0.377   0.392   0.406   0.419   0.420   0.452   0.460
 53 A'   54 A'   19 A"   55 A'   56 A'   20 A"   57 A'   21 A"                 
  0.493   0.532   0.532   0.543   0.560   0.577   0.585   0.598
 22 A"   23 A"   58 A'   24 A"   59 A'   60 A'   61 A'   62 A'                 
  0.632   0.700   0.749   0.789   0.809   0.841   0.845   0.899
 63 A'   25 A"   64 A'   65 A'   66 A'   26 A"   67 A'   68 A'                 
  0.957   1.004   1.235   1.245   1.292   1.354   1.370   1.399
 69 A'   70 A'   71 A'   27 A"   28 A"   72 A'   29 A"   73 A'                 
  1.616   1.642   1.810   1.927   1.952   1.956   1.970   2.035
 74 A'   75 A'   76 A'   30 A"   31 A"   77 A'   78 A'   32 A"                 
  2.049   2.124   2.172   2.305   2.340   2.423   2.709   2.727
 79 A'   80 A'   81 A'   82 A'   33 A"   83 A'   84 A'   34 A"                 
  2.902   3.173   3.625   3.710   3.758   3.773   3.882   3.921
 85 A'   86 A'   87 A'   35 A"   36 A"   88 A'   89 A'   37 A"                 
  3.965   3.967   3.990   3.994   4.008   4.070   4.075   4.195
 38 A"   39 A"   90 A'   91 A'   40 A"   41 A"   92 A'   93 A'                 
  4.302   4.344   4.357   4.911   6.260   6.330   6.452   6.605
 94 A'   95 A'   96 A'   97 A'   42 A"   98 A'   99 A'  100 A'                 
  6.622   7.508   7.520   7.530   7.546   7.643   7.648  23.645
101 A'   43 A"   44 A"  102 A'  103 A'  104 A'  105 A'  106 A'                 
 35.415  47.836  47.881  66.756 289.701 289.715 289.723 289.743
107 A'  108 A'  109 A'  110 A'   45 A"   46 A"  111 A'  112 A'                 
289.860 289.8681020.6161020.673
113 A'  114 A'  115 A'  116 A'                                                 
 --------------------------------------------------------------

          Ground-State Mulliken Net Atomic Charges

     Atom                 Charge (a.u.)
  ----------------------------------------
      1 C                    -0.034028
      2 N                    -0.018250
      3 F                    -0.044525
      4 Br                    0.067564
      5 Br                    0.029240
  ----------------------------------------
  Sum of atomic charges =     0.000000

 -----------------------------------------------------------------
                    Cartesian Multipole Moments
 -----------------------------------------------------------------
    Charge (ESU x 10^10)
                 0.0000
    Dipole Moment (Debye)
         X       0.6561      Y       2.1095      Z       0.0000
       Tot       2.2092
    Quadrupole Moments (Debye-Ang)
        XX     -49.7228     XY      -1.9567     YY     -56.5325
        XZ       0.0000     YZ       0.0000     ZZ     -52.4800
    Octopole Moments (Debye-Ang^2)
       XXX      13.4487    XXY      15.9232    XYY       0.8766
       YYY      30.2175    XXZ       0.0000    XYZ      -0.0000
       YYZ       0.0000    XZZ       1.0947    YZZ       5.0229
       ZZZ       0.0000
    Hexadecapole Moments (Debye-Ang^3)
      XXXX    -629.2899   XXXY      -8.3761   XXYY    -173.0276
      XYYY     -13.0380   YYYY    -395.0482   XXXZ       0.0000
      XXYZ       0.0000   XYYZ       0.0000   YYYZ       0.0000
      XXZZ    -124.8355   XYZZ      -0.1658   YYZZ     -71.9932
      XZZZ       0.0000   YZZZ       0.0000   ZZZZ     -58.4795
 -----------------------------------------------------------------
 Calculating analytic gradient of the SCF energy
 Gradient of SCF Energy
            1           2           3           4           5
    1  -0.0001268  -0.0000404   0.0000004   0.0000794   0.0000874
    2  -0.0001133  -0.0000089   0.0001012  -0.0000839   0.0001049
    3  -0.0000000   0.0000000   0.0000000   0.0000000  -0.0000000
 Max gradient component =       1.268E-04
 RMS gradient           =       6.970E-05
 Gradient time:  CPU 8.25 s  wall 2.16 s
 Geometry Optimization Parameters
   NAtoms,    NIC,     NZ,  NCons,   NDum,   NFix, NCnnct, MaxDiis
        5      20       5       0       0       0       0       0

 Cartesian Hessian Update
 Hessian Updated using BFGS Update


** GEOMETRY OPTIMIZATION IN DELOCALIZED INTERNAL COORDINATES **
   Searching for a Minimum

   Optimization Cycle:   6

                       Coordinates (Angstroms)
     ATOM                X               Y               Z
      1  C        -0.0151280121   -0.4800333021    0.0000000000
      2  N        -0.1715123660   -1.7404240021    0.0000000000
      3  F        -1.5311520074   -2.0827384813    0.0000000000
      4  Br        1.7796465978    0.1173090876    0.0000000000
      5  Br       -1.3885480363    0.8238733544    0.0000000000
   Point Group: cs    Number of degrees of freedom:     7


   Energy is  -5340.947551493

 Hessian Updated using BFGS Update

  7 Hessian modes will be used to form the next step
  Hessian Eigenvalues:
     0.150690    0.185770    0.223122    0.249245    0.296121    0.461673
     0.766697

 Minimum Search - Taking Simple RFO Step
 Searching for Lamda that Minimizes Along All modes
 Value Taken    Lamda =   0.00000000
 Step Taken.  Stepsize is  0.000812

                             Maximum     Tolerance    Cnvgd?
         Gradient           0.000110      0.000300     YES
         Displacement       0.000376      0.001200     YES
         Energy change     -0.000001      0.000001     YES


                       Distance Matrix (Angstroms)
             C (  1)   N (  2)   F (  3)   Br(  4)
   N (  2)  1.270055
   F (  3)  2.206126  1.402070
   Br(  4)  1.891569  2.694103  3.975122
   Br(  5)  1.893794  2.838450  2.910108  3.246027

 Final energy is   -5340.9475514927144     


 ******************************
 **  OPTIMIZATION CONVERGED  **
 ******************************

                       Coordinates (Angstroms)
     ATOM                X               Y               Z
      1  C        -0.0151280121   -0.4800333021    0.0000000000
      2  N        -0.1715123660   -1.7404240021    0.0000000000
      3  F        -1.5311520074   -2.0827384813    0.0000000000
      4  Br        1.7796465978    0.1173090876    0.0000000000
      5  Br       -1.3885480363    0.8238733544    0.0000000000

Z-matrix Print:
$molecule
0 1
Br
C  1 1.893794
N  2 1.270055 1 126.439834
F  3 1.402070 2 111.204462 1 -0.000000 0
Br 2 1.891569 1 118.078645 3 -180.000000 0
$end


 --------------------------------------------------------------
             Orbital Energies (a.u.) and Symmetries
 --------------------------------------------------------------

 Alpha MOs, Restricted
 -- Occupied --                  
-482.88 -482.88  -62.53  -62.53  -56.35  -56.35  -56.35  -56.35
  1 A'    2 A'    3 A'    4 A'    5 A'    6 A'    1 A"    7 A'                 
-56.349 -56.349 -24.725 -14.439 -10.344  -8.742  -8.742  -6.575
  2 A"    8 A'    9 A'   10 A'   11 A'   12 A'   13 A'   14 A'                 
 -6.574  -6.560  -6.560  -6.560  -6.559  -2.686  -2.685  -2.681
 15 A'    3 A"    4 A"   16 A'   17 A'   18 A'   19 A'    5 A"                 
 -2.681  -2.681  -2.680  -2.669  -2.669  -2.669  -2.669  -1.257
 20 A'    6 A"   21 A'    7 A"   22 A'    8 A"   23 A'   24 A'                 
 -0.969  -0.843  -0.825  -0.621  -0.544  -0.518  -0.503  -0.435
 25 A'   26 A'   27 A'   28 A'   29 A'   30 A'    9 A"   31 A'                 
 -0.411  -0.351  -0.350  -0.337  -0.321  -0.312
 10 A"   32 A'   33 A'   11 A"   34 A'   12 A"                                 
 -- Virtual --                   
 -0.081  -0.070  -0.061  -0.001   0.030   0.042   0.043   0.049
 35 A'   13 A"   36 A'   37 A'   38 A'   39 A'   14 A"   40 A'                 
  0.063   0.069   0.086   0.089   0.097   0.118   0.124   0.164
 41 A'   15 A"   42 A'   43 A'   16 A"   44 A'   45 A'   46 A'                 
  0.177   0.180   0.217   0.231   0.258   0.261   0.284   0.310
 17 A"   47 A'   48 A'   49 A'   18 A"   50 A'   51 A'   52 A'                 
  0.366   0.377   0.392   0.406   0.419   0.420   0.452   0.460
 53 A'   54 A'   19 A"   55 A'   56 A'   20 A"   57 A'   21 A"                 
  0.493   0.532   0.532   0.543   0.560   0.577   0.585   0.598
 22 A"   23 A"   58 A'   24 A"   59 A'   60 A'   61 A'   62 A'                 
  0.632   0.700   0.749   0.789   0.809   0.841   0.845   0.899
 63 A'   25 A"   64 A'   65 A'   66 A'   26 A"   67 A'   68 A'                 
  0.957   1.004   1.235   1.245   1.292   1.354   1.370   1.399
 69 A'   70 A'   71 A'   27 A"   28 A"   72 A'   29 A"   73 A'                 
  1.616   1.642   1.810   1.927   1.952   1.956   1.970   2.035
 74 A'   75 A'   76 A'   30 A"   31 A"   77 A'   78 A'   32 A"                 
  2.049   2.124   2.172   2.305   2.340   2.423   2.709   2.727
 79 A'   80 A'   81 A'   82 A'   33 A"   83 A'   84 A'   34 A"                 
  2.902   3.173   3.625   3.710   3.758   3.773   3.882   3.921
 85 A'   86 A'   87 A'   35 A"   36 A"   88 A'   89 A'   37 A"                 
  3.965   3.967   3.990   3.994   4.008   4.070   4.075   4.195
 38 A"   39 A"   90 A'   91 A'   40 A"   41 A"   92 A'   93 A'                 
  4.302   4.344   4.357   4.911   6.260   6.330   6.452   6.605
 94 A'   95 A'   96 A'   97 A'   42 A"   98 A'   99 A'  100 A'                 
  6.622   7.508   7.520   7.530   7.546   7.643   7.648  23.645
101 A'   43 A"   44 A"  102 A'  103 A'  104 A'  105 A'  106 A'                 
 35.415  47.836  47.881  66.756 289.701 289.715 289.723 289.743
107 A'  108 A'  109 A'  110 A'   45 A"   46 A"  111 A'  112 A'                 
289.860 289.8681020.6161020.673
113 A'  114 A'  115 A'  116 A'                                                 

 Beta MOs, Restricted
 -- Occupied --                  
-482.88 -482.88  -62.53  -62.53  -56.35  -56.35  -56.35  -56.35
  1 A'    2 A'    3 A'    4 A'    5 A'    6 A'    1 A"    7 A'                 
-56.349 -56.349 -24.725 -14.439 -10.344  -8.742  -8.742  -6.575
  2 A"    8 A'    9 A'   10 A'   11 A'   12 A'   13 A'   14 A'                 
 -6.574  -6.560  -6.560  -6.560  -6.559  -2.686  -2.685  -2.681
 15 A'    3 A"    4 A"   16 A'   17 A'   18 A'   19 A'    5 A"                 
 -2.681  -2.681  -2.680  -2.669  -2.669  -2.669  -2.669  -1.257
 20 A'    6 A"   21 A'    7 A"   22 A'    8 A"   23 A'   24 A'                 
 -0.969  -0.843  -0.825  -0.621  -0.544  -0.518  -0.503  -0.435
 25 A'   26 A'   27 A'   28 A'   29 A'   30 A'    9 A"   31 A'                 
 -0.411  -0.351  -0.350  -0.337  -0.321  -0.312
 10 A"   32 A'   33 A'   11 A"   34 A'   12 A"                                 
 -- Virtual --                   
 -0.081  -0.070  -0.061  -0.001   0.030   0.042   0.043   0.049
 35 A'   13 A"   36 A'   37 A'   38 A'   39 A'   14 A"   40 A'                 
  0.063   0.069   0.086   0.089   0.097   0.118   0.124   0.164
 41 A'   15 A"   42 A'   43 A'   16 A"   44 A'   45 A'   46 A'                 
  0.177   0.180   0.217   0.231   0.258   0.261   0.284   0.310
 17 A"   47 A'   48 A'   49 A'   18 A"   50 A'   51 A'   52 A'                 
  0.366   0.377   0.392   0.406   0.419   0.420   0.452   0.460
 53 A'   54 A'   19 A"   55 A'   56 A'   20 A"   57 A'   21 A"                 
  0.493   0.532   0.532   0.543   0.560   0.577   0.585   0.598
 22 A"   23 A"   58 A'   24 A"   59 A'   60 A'   61 A'   62 A'                 
  0.632   0.700   0.749   0.789   0.809   0.841   0.845   0.899
 63 A'   25 A"   64 A'   65 A'   66 A'   26 A"   67 A'   68 A'                 
  0.957   1.004   1.235   1.245   1.292   1.354   1.370   1.399
 69 A'   70 A'   71 A'   27 A"   28 A"   72 A'   29 A"   73 A'                 
  1.616   1.642   1.810   1.927   1.952   1.956   1.970   2.035
 74 A'   75 A'   76 A'   30 A"   31 A"   77 A'   78 A'   32 A"                 
  2.049   2.124   2.172   2.305   2.340   2.423   2.709   2.727
 79 A'   80 A'   81 A'   82 A'   33 A"   83 A'   84 A'   34 A"                 
  2.902   3.173   3.625   3.710   3.758   3.773   3.882   3.921
 85 A'   86 A'   87 A'   35 A"   36 A"   88 A'   89 A'   37 A"                 
  3.965   3.967   3.990   3.994   4.008   4.070   4.075   4.195
 38 A"   39 A"   90 A'   91 A'   40 A"   41 A"   92 A'   93 A'                 
  4.302   4.344   4.357   4.911   6.260   6.330   6.452   6.605
 94 A'   95 A'   96 A'   97 A'   42 A"   98 A'   99 A'  100 A'                 
  6.622   7.508   7.520   7.530   7.546   7.643   7.648  23.645
101 A'   43 A"   44 A"  102 A'  103 A'  104 A'  105 A'  106 A'                 
 35.415  47.836  47.881  66.756 289.701 289.715 289.723 289.743
107 A'  108 A'  109 A'  110 A'   45 A"   46 A"  111 A'  112 A'                 
289.860 289.8681020.6161020.673
113 A'  114 A'  115 A'  116 A'                                                 
 --------------------------------------------------------------

          Ground-State Mulliken Net Atomic Charges

     Atom                 Charge (a.u.)
  ----------------------------------------
      1 C                    -0.034028
      2 N                    -0.018250
      3 F                    -0.044525
      4 Br                    0.067564
      5 Br                    0.029240
  ----------------------------------------
  Sum of atomic charges =     0.000000

 -----------------------------------------------------------------
                    Cartesian Multipole Moments
 -----------------------------------------------------------------
    Charge (ESU x 10^10)
                 0.0000
    Dipole Moment (Debye)
         X       0.6561      Y       2.1095      Z       0.0000
       Tot       2.2092
    Quadrupole Moments (Debye-Ang)
        XX     -49.7228     XY      -1.9567     YY     -56.5325
        XZ       0.0000     YZ       0.0000     ZZ     -52.4800
    Octopole Moments (Debye-Ang^2)
       XXX      13.4487    XXY      15.9232    XYY       0.8766
       YYY      30.2175    XXZ       0.0000    XYZ      -0.0000
       YYZ       0.0000    XZZ       1.0947    YZZ       5.0229
       ZZZ       0.0000
    Hexadecapole Moments (Debye-Ang^3)
      XXXX    -629.2899   XXXY      -8.3761   XXYY    -173.0276
      XYYY     -13.0380   YYYY    -395.0482   XXXZ       0.0000
      XXYZ       0.0000   XYYZ       0.0000   YYYZ       0.0000
      XXZZ    -124.8355   XYZZ      -0.1658   YYZZ     -71.9932
      XZZZ       0.0000   YZZZ       0.0000   ZZZZ     -58.4795
 -----------------------------------------------------------------
Archival summary:
1\1\TWL01\OPT\ProcedureUnspecified\BasisUnspecified\r2111\taweetha\SunNov2521:54:052018SunNov2521:54:052018\0\\#,OPT,ProcedureUnspecified,BasisUnspecified,\\0,1\Br\C,1,1.89379\N,2,1.27006,1,126.44\F,3,1.40207,2,111.204,1,-0,0\Br,2,1.89157,1,118.079,3,-180,0\\\@

 Total job time:  58.73s(wall), 220.47s(cpu) 
 Sun Nov 25 21:54:05 2018

        *************************************************************
        *                                                           *
        *  Thank you very much for using Q-Chem.  Have a nice day.  *
        *                                                           *
        *************************************************************


 
User input: 2 of 2 
 
Q-Chem Developer Version!
                  Welcome to Q-Chem
     A Quantum Leap Into The Future Of Chemistry


 Q-Chem 5.1, Q-Chem, Inc., Pleasanton, CA (2018)

 Yihan Shao,  Zhengting Gan,  E. Epifanovsky,  A. T. B. Gilbert,  M. Wormit,  
 J. Kussmann,  A. W. Lange,  A. Behn,  Jia Deng,  Xintian Feng,  D. Ghosh,  
 M. Goldey,  P. R. Horn,  L. D. Jacobson,  I. Kaliman,  T. Kus,  A. Landau,  
 Jie Liu,  E. I. Proynov,  R. M. Richard,  R. P. Steele,  E. J. Sundstrom,  
 H. L. Woodcock III,  P. M. Zimmerman,  D. Zuev,  B. Albrecht,  E. Alguire,  
 S. A. Baeppler,  D. Barton,  Z. Benda,  Y. A. Bernard,  E. J. Berquist,  
 K. B. Bravaya,  H. Burton,  D. Casanova,  Chun-Min Chang,  Yunqing Chen,  
 A. Chien,  K. D. Closser,  M. P. Coons,  S. Coriani,  S. Dasgupta,  
 A. L. Dempwolff,  M. Diedenhofen,  Hainam Do,  R. G. Edgar,  Po-Tung Fang,  
 S. Faraji,  S. Fatehi,  Qingguo Feng,  K. D. Fenk,  J. Fosso-Tande,  
 Qinghui Ge,  A. Ghysels,  G. Gidofalvi,  J. Gomes,  J. Gonthier,  A. Gunina,  
 D. Hait,  M. W. D. Hanson-Heine,  P. H. P. Harbach,  A. W. Hauser,  
 J. E. Herr,  E. G. Hohenstein,  Z. C. Holden,  Kerwin Hui,  B. C. Huynh,  
 T.-C. Jagau,  Hyunjun Ji,  B. Kaduk,  K. Khistyaev,  Jaehoon Kim,  
 P. Klunzinger,  K. Koh,  D. Kosenkov,  L. Koulias,  T. Kowalczyk,  
 C. M. Krauter,  A. Kunitsa,  Ka Un Lao,  A. Laurent,  K. V. Lawler,  
 Joonho Lee,  D. Lefrancois,  S. Lehtola,  D. S. Levine,  Yi-Pei Li,  
 You-Sheng Lin,  Fenglai Liu,  E. Livshits,  A. Luenser,  P. Manohar,  
 E. Mansoor,  S. F. Manzer,  Shan-Ping Mao,  Yuezhi Mao,  N. Mardirossian,  
 A. V. Marenich,  T. Markovich,  L. A. Martinez-Martinez,  S. A. Maurer,  
 N. J. Mayhall,  S. C. McKenzie,  J.-M. Mewes,  A. F. Morrison,  
 J. W. Mullinax,  K. Nanda,  T. S. Nguyen-Beck,  R. Olivares-Amaya,  
 J. A. Parkhill,  T. M. Perrine,  F. Plasser,  P. Pokhilko,  S. Prager,  
 A. Prociuk,  E. Ramos,  D. R. Rehn,  F. Rob,  M. Schneider,  N. Sergueev,  
 S. M. Sharada,  S. Sharma,  D. W. Small,  T. Stauch,  T. Stein,  
 Yu-Chuan Su,  A. J. W. Thom,  A. Tkatchenko,  T. Tsuchimochi,  N. M. Tubman,  
 L. Vogt,  M. L. Vidal,  O. Vydrov,  M. A. Watson,  J. Wenzel,  
 M. de Wergifosse,  T. A. Wesolowski,  A. White,  J. Witte,  A. Yamada,  
 Jun Yang,  K. Yao,  S. Yeganeh,  S. R. Yost,  Zhi-Qiang You,  A. Zech,  
 Igor Ying Zhang,  Xing Zhang,  Yan Zhao,  Ying Zhu,  B. R. Brooks,  
 G. K. L. Chan,  C. J. Cramer,  M. S. Gordon,  W. J. Hehre,  A. Klamt,  
 M. W. Schmidt,  C. D. Sherrill,  D. G. Truhlar,  A. Aspuru-Guzik,  R. Baer,  
 A. T. Bell,  N. A. Besley,  Jeng-Da Chai,  A. E. DePrince, III,  
 R. A. DiStasio Jr.,  A. Dreuw,  B. D. Dunietz,  T. R. Furlani,  
 Chao-Ping Hsu,  Yousung Jung,  Jing Kong,  D. S. Lambrecht,  WanZhen Liang,  
 C. Ochsenfeld,  V. A. Rassolov,  L. V. Slipchenko,  J. E. Subotnik,  
 T. Van Voorhis,  J. M. Herbert,  A. I. Krylov,  P. M. W. Gill,  M. Head-Gordon

 Contributors to earlier versions of Q-Chem not listed above: 
 R. D. Adamson,  B. Austin,  J. Baker,  G. J. O. Beran,  K. Brandhorst,  
 S. T. Brown,  E. F. C. Byrd,  A. K. Chakraborty,  C.-L. Cheng,  
 Siu Hung Chien,  D. M. Chipman,  D. L. Crittenden,  H. Dachsel,  
 R. J. Doerksen,  A. D. Dutoi,  L. Fusti-Molnar,  W. A. Goddard III,  
 A. Golubeva-Zadorozhnaya,  S. R. Gwaltney,  G. Hawkins,  A. Heyden,  
 S. Hirata,  G. Kedziora,  F. J. Keil,  C. Kelley,  Jihan Kim,  R. A. King,  
 R. Z. Khaliullin,  P. P. Korambath,  W. Kurlancheek,  A. M. Lee,  M. S. Lee,  
 S. V. Levchenko,  Ching Yeh Lin,  D. Liotard,  R. C. Lochan,  I. Lotan,  
 P. E. Maslen,  N. Nair,  D. P. O'Neill,  D. Neuhauser,  E. Neuscamman,  
 C. M. Oana,  R. Olson,  B. Peters,  R. Peverati,  P. A. Pieniazek,  
 Y. M. Rhee,  J. Ritchie,  M. A. Rohrdanz,  E. Rosta,  N. J. Russ,  
 H. F. Schaefer III,  N. E. Schultz,  N. Shenvi,  A. C. Simmonett,  A. Sodt,  
 D. Stuck,  K. S. Thanthiriwatte,  V. Vanovschi,  Tao Wang,  A. Warshel,  
 C. F. Williams,  Q. Wu,  X. Xu,  W. Zhang

 Please cite Q-Chem as follows:
 Y. Shao et al., Mol. Phys. 113, 184-215 (2015)
 DOI: 10.1080/00268976.2014.952696

 Q-Chem 5.1.2 for Intel X86 EM64T Linux

 Parts of Q-Chem use Armadillo 8.300.2 (Tropical Shenanigans).
 http://arma.sourceforge.net/

 Q-Chem begins on Sun Nov 25 21:54:05 2018  

Host: 
0

     Scratch files written to /scratch/taweetham/qchem53053//
The previous job contains 0 fragments, simply inherited here
Input Ideriv = 2
Curr. Ideriv = -1
Max.  Ideriv = 2

Checking the input file for inconsistencies... 	...done.

--------------------------------------------------------------
User input:
--------------------------------------------------------------

$molecule
read
$end

$rem
   job_type 	frequency
   basis 	6-311++g**
   method	b3lyp	
$end


--------------------------------------------------------------
 ----------------------------------------------------------------
             Standard Nuclear Orientation (Angstroms)
    I     Atom           X                Y                Z
 ----------------------------------------------------------------
    1      C       0.0078125906    -0.4705507560     0.0000000000
    2      N      -0.1273786957    -1.7333904524    -0.0000000000
    3      F      -1.4810765991    -2.0984947435    -0.0000000000
    4      Br      1.7923003240     0.1568545042     0.0000000000
    5      Br     -1.3873156177     0.8101023641    -0.0000000000
 ----------------------------------------------------------------
 Molecular Point Group                 Cs    NOp =  2
 Largest Abelian Subgroup              Cs    NOp =  2
 Nuclear Repulsion Energy =   564.3741131970 hartrees
 There are       46 alpha and       46 beta electrons
 Requested basis set is 6-311++G(d,p)
 There are 56 shells and 162 basis functions

 Total QAlloc Memory Limit   2000 MB
 Mega-Array Size       188 MB
 MEM_STATIC part       192 MB

                       Distance Matrix (Angstroms)
             C (  1)   N (  2)   F (  3)   Br(  4)
   N (  2)  1.270055
   F (  3)  2.206126  1.402070
   Br(  4)  1.891569  2.694103  3.975122
   Br(  5)  1.893794  2.838450  2.910108  3.246027

 A cutoff of  1.0D-11 yielded   1305 shell pairs
 There are     11662 function pairs (     12986 Cartesian)

 -------------------------------------------------------
 OpenMP Integral Computing Module                       
 Release: version 1.0, May 2013, Q-Chem Inc. Pittsburgh 
 -------------------------------------------------------
 Integral Job Info:
 Integral job number is                      11
 Integral operator is                         1
 short-range coefficients                     0
 long-range coefficients              100000000
 Omega coefficients                           0
 if combine SR and LR in K                    0
 Integral screening is                        0
 Integral computing path is                   2
 max size of driver memory is            800000
 size of driver memory is                593474
 size of scratch memory is             29623520
 max col of scratch BK array               1296
 max len of scratch array in speh3          155
 max len of scratch index in speh4           18
 max int batch size is                      520
 min int batch size is                       52
 fixed nKL is                                45
 max L of basis functions is                  2
 order of int derivative is                   0
 number of shells is                         56
 number of basis is                         171
 number of cartesian basis is               171
 number of contracted shell pairs          1305
 number of primitive shell pairs           3652
 maxK2 (contraction) of shell pair           36
 max number of K2 of shell pair               1
 max number of CS2 of shell pair            133
 max number of PS2 of shell pair            336
 mem total for path MDJ                  526822
 -------------------------------------------------------
 Smallest overlap matrix eigenvalue = 2.32E-04
 Guess from superposition of atomic densities
 Warning:  Energy on first SCF cycle will be non-variational
 SAD guess density has 92.000000 electrons

 -----------------------------------------------------------------------
  General SCF calculation program by
  Eric Jon Sundstrom, Paul Horn, Yuezhi Mao, Dmitri Zuev, Alec White,
  David Stuck, Shaama M.S., Shane Yost, Joonho Lee, David Small,
  Daniel Levine, Susi Lehtola, Hugh Burton, Evgeny Epifanovsky
 -----------------------------------------------------------------------
 Exchange:     0.2000 Hartree-Fock + 0.0800 Slater + 0.7200 B88
 Correlation:  0.1900 VWN1RPA + 0.8100 LYP
 Using SG-1 standard quadrature grid
 using 4 threads for integral computing
 -------------------------------------------------------
 OpenMP Integral computing Module                
 Release: version 2.0, May 2017, Q-Chem Inc. Pleasanton 
 -------------------------------------------------------
 -------------------------------------------------------
 OpenMP BLAS3 based DFT computing Module                
 Release: version 1.0, May 2013, Q-Chem Inc. Pittsburgh 
 -------------------------------------------------------
 A restricted SCF calculation will be
 performed using DIIS
 SCF converges when DIIS error is below 1.0e-08
 ---------------------------------------
  Cycle       Energy         DIIS error
 ---------------------------------------
    1   -5341.5667879923      4.22e-02  
    2   -5340.9225044803      3.90e-03  
    3   -5340.8816909176      5.36e-03  
    4   -5340.9391038537      1.81e-03  
    5   -5340.9473518315      3.23e-04  
    6   -5340.9475007387      1.80e-04  
    7   -5340.9475701211      4.40e-05  
    8   -5340.9475737049      7.84e-06  
    9   -5340.9475738415      3.77e-06  
   10   -5340.9475738897      7.44e-07  
   11   -5340.9475738908      1.91e-07  
   12   -5340.9475738909      5.47e-08  
   13   -5340.9475738909      9.78e-09  Convergence criterion met
 ---------------------------------------
 SCF time:   CPU 32.83s  wall 9.00s 
 SCF   energy in the final basis set =    -5340.9475738909
 Total energy in the final basis set =    -5340.9475738909

 --------------------------------------------------------------
             Orbital Energies (a.u.) and Symmetries
 --------------------------------------------------------------

 Alpha MOs, Restricted
 -- Occupied --                  
-482.88 -482.88  -62.53  -62.53  -56.35  -56.35  -56.35  -56.35
  1 A'    2 A'    3 A'    4 A'    5 A'    6 A'    1 A"    7 A'                 
-56.349 -56.349 -24.725 -14.439 -10.344  -8.742  -8.742  -6.575
  2 A"    8 A'    9 A'   10 A'   11 A'   12 A'   13 A'   14 A'                 
 -6.574  -6.560  -6.560  -6.560  -6.559  -2.686  -2.685  -2.681
 15 A'    3 A"    4 A"   16 A'   17 A'   18 A'   19 A'    5 A"                 
 -2.681  -2.681  -2.680  -2.669  -2.669  -2.669  -2.669  -1.257
 20 A'    6 A"   21 A'    7 A"   22 A'    8 A"   23 A'   24 A'                 
 -0.969  -0.843  -0.825  -0.621  -0.544  -0.518  -0.503  -0.435
 25 A'   26 A'   27 A'   28 A'   29 A'   30 A'    9 A"   31 A'                 
 -0.411  -0.351  -0.350  -0.337  -0.321  -0.312
 10 A"   32 A'   33 A'   11 A"   34 A'   12 A"                                 
 -- Virtual --                   
 -0.081  -0.070  -0.061  -0.001   0.030   0.042   0.043   0.049
 35 A'   13 A"   36 A'   37 A'   38 A'   39 A'   14 A"   40 A'                 
  0.063   0.069   0.086   0.089   0.097   0.118   0.124   0.164
 41 A'   15 A"   42 A'   43 A'   16 A"   44 A'   45 A'   46 A'                 
  0.177   0.180   0.217   0.231   0.258   0.261   0.284   0.310
 17 A"   47 A'   48 A'   49 A'   18 A"   50 A'   51 A'   52 A'                 
  0.366   0.377   0.392   0.406   0.419   0.420   0.452   0.460
 53 A'   54 A'   19 A"   55 A'   56 A'   20 A"   57 A'   21 A"                 
  0.493   0.532   0.532   0.543   0.560   0.577   0.585   0.598
 22 A"   23 A"   58 A'   24 A"   59 A'   60 A'   61 A'   62 A'                 
  0.632   0.700   0.749   0.789   0.809   0.841   0.845   0.899
 63 A'   25 A"   64 A'   65 A'   66 A'   26 A"   67 A'   68 A'                 
  0.957   1.004   1.235   1.245   1.292   1.354   1.370   1.399
 69 A'   70 A'   71 A'   27 A"   28 A"   72 A'   29 A"   73 A'                 
  1.616   1.642   1.810   1.927   1.952   1.956   1.970   2.035
 74 A'   75 A'   76 A'   30 A"   31 A"   77 A'   78 A'   32 A"                 
  2.049   2.124   2.172   2.305   2.340   2.423   2.709   2.727
 79 A'   80 A'   81 A'   82 A'   33 A"   83 A'   84 A'   34 A"                 
  2.902   3.173   3.625   3.710   3.758   3.773   3.882   3.921
 85 A'   86 A'   87 A'   35 A"   36 A"   88 A'   89 A'   37 A"                 
  3.965   3.967   3.990   3.994   4.008   4.070   4.075   4.195
 38 A"   39 A"   90 A'   91 A'   40 A"   41 A"   92 A'   93 A'                 
  4.302   4.344   4.357   4.911   6.260   6.330   6.452   6.605
 94 A'   95 A'   96 A'   97 A'   42 A"   98 A'   99 A'  100 A'                 
  6.622   7.508   7.520   7.530   7.546   7.643   7.648  23.645
101 A'   43 A"   44 A"  102 A'  103 A'  104 A'  105 A'  106 A'                 
 35.415  47.836  47.881  66.756 289.701 289.715 289.723 289.743
107 A'  108 A'  109 A'  110 A'   45 A"   46 A"  111 A'  112 A'                 
289.860 289.8681020.6161020.673
113 A'  114 A'  115 A'  116 A'                                                 

 Beta MOs, Restricted
 -- Occupied --                  
-482.88 -482.88  -62.53  -62.53  -56.35  -56.35  -56.35  -56.35
  1 A'    2 A'    3 A'    4 A'    5 A'    6 A'    1 A"    7 A'                 
-56.349 -56.349 -24.725 -14.439 -10.344  -8.742  -8.742  -6.575
  2 A"    8 A'    9 A'   10 A'   11 A'   12 A'   13 A'   14 A'                 
 -6.574  -6.560  -6.560  -6.560  -6.559  -2.686  -2.685  -2.681
 15 A'    3 A"    4 A"   16 A'   17 A'   18 A'   19 A'    5 A"                 
 -2.681  -2.681  -2.680  -2.669  -2.669  -2.669  -2.669  -1.257
 20 A'    6 A"   21 A'    7 A"   22 A'    8 A"   23 A'   24 A'                 
 -0.969  -0.843  -0.825  -0.621  -0.544  -0.518  -0.503  -0.435
 25 A'   26 A'   27 A'   28 A'   29 A'   30 A'    9 A"   31 A'                 
 -0.411  -0.351  -0.350  -0.337  -0.321  -0.312
 10 A"   32 A'   33 A'   11 A"   34 A'   12 A"                                 
 -- Virtual --                   
 -0.081  -0.070  -0.061  -0.001   0.030   0.042   0.043   0.049
 35 A'   13 A"   36 A'   37 A'   38 A'   39 A'   14 A"   40 A'                 
  0.063   0.069   0.086   0.089   0.097   0.118   0.124   0.164
 41 A'   15 A"   42 A'   43 A'   16 A"   44 A'   45 A'   46 A'                 
  0.177   0.180   0.217   0.231   0.258   0.261   0.284   0.310
 17 A"   47 A'   48 A'   49 A'   18 A"   50 A'   51 A'   52 A'                 
  0.366   0.377   0.392   0.406   0.419   0.420   0.452   0.460
 53 A'   54 A'   19 A"   55 A'   56 A'   20 A"   57 A'   21 A"                 
  0.493   0.532   0.532   0.543   0.560   0.577   0.585   0.598
 22 A"   23 A"   58 A'   24 A"   59 A'   60 A'   61 A'   62 A'                 
  0.632   0.700   0.749   0.789   0.809   0.841   0.845   0.899
 63 A'   25 A"   64 A'   65 A'   66 A'   26 A"   67 A'   68 A'                 
  0.957   1.004   1.235   1.245   1.292   1.354   1.370   1.399
 69 A'   70 A'   71 A'   27 A"   28 A"   72 A'   29 A"   73 A'                 
  1.616   1.642   1.810   1.927   1.952   1.956   1.970   2.035
 74 A'   75 A'   76 A'   30 A"   31 A"   77 A'   78 A'   32 A"                 
  2.049   2.124   2.172   2.305   2.340   2.423   2.709   2.727
 79 A'   80 A'   81 A'   82 A'   33 A"   83 A'   84 A'   34 A"                 
  2.902   3.173   3.625   3.710   3.758   3.773   3.882   3.921
 85 A'   86 A'   87 A'   35 A"   36 A"   88 A'   89 A'   37 A"                 
  3.965   3.967   3.990   3.994   4.008   4.070   4.075   4.195
 38 A"   39 A"   90 A'   91 A'   40 A"   41 A"   92 A'   93 A'                 
  4.302   4.344   4.357   4.911   6.260   6.330   6.452   6.605
 94 A'   95 A'   96 A'   97 A'   42 A"   98 A'   99 A'  100 A'                 
  6.622   7.508   7.520   7.530   7.546   7.643   7.648  23.645
101 A'   43 A"   44 A"  102 A'  103 A'  104 A'  105 A'  106 A'                 
 35.415  47.836  47.881  66.756 289.701 289.715 289.723 289.743
107 A'  108 A'  109 A'  110 A'   45 A"   46 A"  111 A'  112 A'                 
289.860 289.8681020.6161020.673
113 A'  114 A'  115 A'  116 A'                                                 
 --------------------------------------------------------------

          Ground-State Mulliken Net Atomic Charges

     Atom                 Charge (a.u.)
  ----------------------------------------
      1 C                    -0.034239
      2 N                    -0.018182
      3 F                    -0.044512
      4 Br                    0.067621
      5 Br                    0.029312
  ----------------------------------------
  Sum of atomic charges =     0.000000

 -----------------------------------------------------------------
                    Cartesian Multipole Moments
 -----------------------------------------------------------------
    Charge (ESU x 10^10)
                 0.0000
    Dipole Moment (Debye)
         X       0.6205      Y       2.1205      Z      -0.0000
       Tot       2.2094
    Quadrupole Moments (Debye-Ang)
        XX     -49.6400     XY      -1.8038     YY     -56.5552
        XZ       0.0000     YZ      -0.0000     ZZ     -52.4799
    Octopole Moments (Debye-Ang^2)
       XXX      10.4255    XXY      15.5786    XYY       0.0302
       YYY      28.6223    XXZ      -0.0000    XYZ       0.0000
       YYZ       0.0000    XZZ       0.2294    YZZ       4.5330
       ZZZ      -0.0000
    Hexadecapole Moments (Debye-Ang^3)
      XXXX    -627.9706   XXXY      -9.4095   XXYY    -172.5458
      XYYY     -14.6594   YYYY    -394.8566   XXXZ       0.0000
      XXYZ      -0.0000   XYYZ      -0.0000   YYYZ      -0.0000
      XXZZ    -124.7956   XYZZ      -0.9762   YYZZ     -71.9213
      XZZZ       0.0000   YZZZ      -0.0000   ZZZZ     -58.4797
 -----------------------------------------------------------------
 Calculating MO derivatives via CPSCF
 D1JvT checksum  = 214320 18912.2347323743
 D1KAT checksum  = 489480 928.3940511589
   1         3          15      0.126204    0.037756
   2         3          15      0.017623    0.006060
   3         3          15      0.002404    0.000839
   4         3          15      0.000251    0.000097
   5        16           2      0.000012    0.000007
   6        18           0      0.000000    0.000000    Roots Converged
 Time for AOints: 8.0 s (CPU) 2.0 s (wall)
 ------------------------------------------------------------------------------
                     AOints        : Timing summary (seconds)
 ------------------------------------------------------------------------------
     job step          cpu (% of tot)      sys (% of tot)     wall (% of tot)
 ------------------------------------------------------------------------------
  cpscf_lag         0.4565E+02 (35.1)   0.4000E-05 (26.7)   0.1174E+02 (34.7)
  iterzp            0.7632E+02 (58.7)   0.1000E-04 (66.7)   0.1992E+02 (58.9)
  make_fx           0.0000E+00 ( 0.0)   0.0000E+00 ( 0.0)   0.0000E+00 ( 0.0)
  AOints            0.8016E+01 ( 6.2)   0.0000E+00 ( 0.0)   0.2031E+01 ( 6.0)
 ------------------------------------------------------------------------------
   Grand Totals     0.1301E+03          0.1500E-04          0.3383E+02
 ------------------------------------------------------------------------------
 Calculating analytic Hessian of the SCF energy
 Polarizability Matrix (a.u.)
            1           2           3
    1 -77.1416562  -0.4823291  -0.0000000
    2  -0.4823291 -64.3304006   0.0000000
    3  -0.0000000   0.0000000 -36.7435101

 Direct stationary perturbation theory relativistic correction:

 rels  =      33.665741521304
 relv  =    -114.245027010878
 rel2e =      18.284554616731
 E_rel =     -62.294730872842

 Hessian of the SCF Energy
            1           2           3           4           5           6
    1   0.3578787   0.0637229  -0.0000000  -0.0711304  -0.0120156  -0.0000000
    2   0.0637229   0.6996737  -0.0000000  -0.0754966  -0.5588434   0.0000000
    3  -0.0000000  -0.0000000   0.0752812   0.0000000   0.0000000  -0.0386165
    4  -0.0711304  -0.0754966   0.0000000   0.3122475   0.0868222   0.0000000
    5  -0.0120156  -0.5588434   0.0000000   0.0868222   0.6656189  -0.0000000
    6  -0.0000000   0.0000000  -0.0386165   0.0000000  -0.0000000   0.0459431
    7  -0.0473396  -0.0106642   0.0000000  -0.2071290  -0.0693821  -0.0000000
    8  -0.0661852  -0.0296902  -0.0000000  -0.0133444  -0.0550229  -0.0000000
    9   0.0000000  -0.0000000   0.0039215  -0.0000000   0.0000000  -0.0229075
   10  -0.1451429  -0.0416086   0.0000000  -0.0216656  -0.0228628  -0.0000000
   11  -0.0370012  -0.0341218   0.0000000  -0.0290067  -0.0160599  -0.0000000
   12   0.0000000   0.0000000  -0.0169972   0.0000000  -0.0000000  -0.0016842
   13  -0.0942658   0.0640466  -0.0000000  -0.0123225   0.0174383   0.0000000
   14   0.0514792  -0.0770183   0.0000000   0.0310255  -0.0356927  -0.0000000
   15   0.0000000   0.0000000  -0.0235890  -0.0000000  -0.0000000   0.0172650
            7           8           9          10          11          12
    1  -0.0473396  -0.0661852   0.0000000  -0.1451429  -0.0370012   0.0000000
    2  -0.0106642  -0.0296902  -0.0000000  -0.0416086  -0.0341218   0.0000000
    3   0.0000000  -0.0000000   0.0039215   0.0000000   0.0000000  -0.0169972
    4  -0.2071290  -0.0133444  -0.0000000  -0.0216656  -0.0290067   0.0000000
    5  -0.0693821  -0.0550229   0.0000000  -0.0228628  -0.0160599  -0.0000000
    6  -0.0000000  -0.0000000  -0.0229075  -0.0000000  -0.0000000  -0.0016842
    7   0.2479640   0.0862614   0.0000000  -0.0002469  -0.0068856   0.0000000
    8   0.0862614   0.0894139   0.0000000  -0.0017451  -0.0039582  -0.0000000
    9   0.0000000   0.0000000   0.0168438  -0.0000000  -0.0000000   0.0075632
   10  -0.0002469  -0.0017451  -0.0000000   0.1947937   0.0627784  -0.0000000
   11  -0.0068856  -0.0039582  -0.0000000   0.0627784   0.0515931  -0.0000000
   12   0.0000000  -0.0000000   0.0075632  -0.0000000  -0.0000000   0.0075458
   13   0.0067515  -0.0049866  -0.0000000  -0.0277382   0.0101150   0.0000000
   14   0.0006705  -0.0007426  -0.0000000   0.0034381   0.0025467   0.0000000
   15   0.0000000   0.0000000  -0.0054209  -0.0000000   0.0000000   0.0035724
           13          14          15
    1  -0.0942658   0.0514792   0.0000000
    2   0.0640466  -0.0770183   0.0000000
    3  -0.0000000   0.0000000  -0.0235890
    4  -0.0123225   0.0310255  -0.0000000
    5   0.0174383  -0.0356927  -0.0000000
    6   0.0000000  -0.0000000   0.0172650
    7   0.0067515   0.0006705   0.0000000
    8  -0.0049866  -0.0007426   0.0000000
    9  -0.0000000  -0.0000000  -0.0054209
   10  -0.0277382   0.0034381  -0.0000000
   11   0.0101150   0.0025467   0.0000000
   12   0.0000000   0.0000000   0.0035724
   13   0.1275750  -0.0866133   0.0000000
   14  -0.0866133   0.1109069  -0.0000000
   15   0.0000000  -0.0000000   0.0081725
 Gradient time:  CPU 208.72 s  wall 54.28 s
 **********************************************************************
 **                                                                  **
 **                       VIBRATIONAL ANALYSIS                       **
 **                       --------------------                       **
 **                                                                  **
 **        VIBRATIONAL FREQUENCIES (CM**-1) AND NORMAL MODES         **
 **     FORCE CONSTANTS (mDYN/ANGSTROM) AND REDUCED MASSES (AMU)     **
 **                  INFRARED INTENSITIES (KM/MOL)                   **
 **                                                                  **
 **********************************************************************


 Mode:                 1                      2                      3
 Frequency:       176.54                 198.55                 245.76
 Force Cnst:      0.6862                 0.6584                 0.5388
 Red. Mass:      37.3691                28.3472                15.1411
 IR Active:          YES                    YES                    YES
 IR Intens:        0.538                  2.662                  0.088
 Raman Active:       YES                    YES                    YES
               X      Y      Z        X      Y      Z        X      Y      Z
 C         -0.131 -0.336  0.000    0.118 -0.200  0.000    0.000  0.000  0.548
 N         -0.005 -0.349 -0.000   -0.278 -0.159  0.000    0.000  0.000  0.665
 F          0.080 -0.640  0.000   -0.540  0.618 -0.000    0.000 -0.000 -0.500
 Br        -0.384  0.112  0.000   -0.062  0.193 -0.000   -0.000 -0.000 -0.087
 Br         0.385  0.155 -0.000    0.223 -0.283 -0.000   -0.000  0.000  0.006
 TransDip  -0.010  0.021 -0.000    0.052  0.003 -0.000   -0.000 -0.000 -0.009

 Mode:                 4                      5                      6
 Frequency:       367.99                 470.16                 556.69
 Force Cnst:      1.8907                 1.6621                 2.8085
 Red. Mass:      23.6970                12.7619                15.3816
 IR Active:          YES                    YES                    YES
 IR Intens:        0.280                  0.094                 16.906
 Raman Active:       YES                    YES                    YES
               X      Y      Z        X      Y      Z        X      Y      Z
 C         -0.126 -0.286 -0.000   -0.000  0.000  0.854   -0.260  0.573 -0.000
 N         -0.438 -0.292  0.000   -0.000  0.000 -0.506   -0.305  0.631  0.000
 F         -0.487 -0.524 -0.000   -0.000 -0.000  0.108   -0.078 -0.283 -0.000
 Br         0.283  0.155 -0.000    0.000  0.000 -0.021    0.003 -0.009  0.000
 Br        -0.068  0.066  0.000    0.000 -0.000 -0.045    0.109 -0.122  0.000
 TransDip   0.017 -0.001 -0.000   -0.000  0.000  0.010   -0.104  0.081 -0.000

 Mode:                 7                      8                      9
 Frequency:       905.19                 939.83                1608.48
 Force Cnst:      7.4904                 6.5701                19.5514
 Red. Mass:      15.5158                12.6247                12.8262
 IR Active:          YES                    YES                    YES
 IR Intens:      181.920                181.866                 36.188
 Raman Active:       YES                    YES                    YES
               X      Y      Z        X      Y      Z        X      Y      Z
 C          0.227  0.230 -0.000    0.928 -0.002 -0.000    0.077  0.766 -0.000
 N          0.746  0.081  0.000   -0.311  0.153 -0.000   -0.118 -0.626  0.000
 F         -0.550 -0.167 -0.000   -0.003 -0.120  0.000    0.035  0.006  0.000
 Br        -0.027 -0.015 -0.000   -0.054 -0.013  0.000   -0.004 -0.002  0.000
 Br        -0.007  0.006  0.000   -0.032  0.015  0.000    0.004 -0.005  0.000
 TransDip   0.280  0.329  0.000    0.399 -0.165  0.000   -0.054  0.185  0.000

 STANDARD THERMODYNAMIC QUANTITIES AT   298.15 K  AND     1.00 ATM

   This Molecule has  0 Imaginary Frequencies
   Zero point vibrational energy:        7.819 kcal/mol

   Atom    1 Element C  Has Mass   12.00000
   Atom    2 Element N  Has Mass   14.00307
   Atom    3 Element F  Has Mass   18.99840
   Atom    4 Element Br Has Mass   78.91830
   Atom    5 Element Br Has Mass   78.91830
   Molecular Mass:   202.838070 amu
   Principal axes and moments of inertia in amu*Bohr^2:
                             1           2           3
    Eigenvalues --      649.36863  1597.54419  2246.91282
          X               0.99986     0.01688     0.00000
          Y              -0.01688     0.99986     0.00000
          Z               0.00000    -0.00000     1.00000
   Rotational Symmetry Number is   1
   The Molecule is an Asymmetric Top
   Translational Enthalpy:        0.889 kcal/mol
   Rotational Enthalpy:           0.889 kcal/mol
   Vibrational Enthalpy:          9.407 kcal/mol
   gas constant (RT):             0.592 kcal/mol
   Translational Entropy:        41.826  cal/mol.K
   Rotational Entropy:           29.234  cal/mol.K
   Vibrational Entropy:           8.891  cal/mol.K

   Total Enthalpy:               11.777 kcal/mol
   Total Entropy:                79.951  cal/mol.K
Archival summary:
1\1\TWL01\FREQ\ProcedureUnspecified\BasisUnspecified\r2111\taweetha\SunNov2521:55:082018SunNov2521:55:082018\0\\#,FREQ,ProcedureUnspecified,BasisUnspecified,\\0,1\Br\C,1,1.89379\N,2,1.27006,1,126.44\F,3,1.40207,2,111.204,1,0,0\Br,2,1.89157,1,118.079,3,-180,0\\\@

 Total job time:  63.06s(wall), 241.69s(cpu) 
 Sun Nov 25 21:55:08 2018

        *************************************************************
        *                                                           *
        *  Thank you very much for using Q-Chem.  Have a nice day.  *
        *                                                           *
        *************************************************************
