# Supplementary material for: Geometric and energetic data from ab initio calculations of haloethene, haloimine, halomethylenephosphine, haloiminophosphine, halodiazene, halodiphosphene and halocyclopropane
Source: Data Brief. 2019 Nov 2;27:104738. doi: 10.1016/j.dib.2019.104738 (PMC6861602; doi:10.1016/j.dib.2019.104738)
Supplement: Multimedia component 4 [file mmc4.zip › CN/B3LYP/BrBrCNHE.out]

Q-Chem Developer Version!
                  Welcome to Q-Chem
     A Quantum Leap Into The Future Of Chemistry


 Q-Chem 5.1, Q-Chem, Inc., Pleasanton, CA (2018)

 Yihan Shao,  Zhengting Gan,  E. Epifanovsky,  A. T. B. Gilbert,  M. Wormit,  
 J. Kussmann,  A. W. Lange,  A. Behn,  Jia Deng,  Xintian Feng,  D. Ghosh,  
 M. Goldey,  P. R. Horn,  L. D. Jacobson,  I. Kaliman,  T. Kus,  A. Landau,  
 Jie Liu,  E. I. Proynov,  R. M. Richard,  R. P. Steele,  E. J. Sundstrom,  
 H. L. Woodcock III,  P. M. Zimmerman,  D. Zuev,  B. Albrecht,  E. Alguire,  
 S. A. Baeppler,  D. Barton,  Z. Benda,  Y. A. Bernard,  E. J. Berquist,  
 K. B. Bravaya,  H. Burton,  D. Casanova,  Chun-Min Chang,  Yunqing Chen,  
 A. Chien,  K. D. Closser,  M. P. Coons,  S. Coriani,  S. Dasgupta,  
 A. L. Dempwolff,  M. Diedenhofen,  Hainam Do,  R. G. Edgar,  Po-Tung Fang,  
 S. Faraji,  S. Fatehi,  Qingguo Feng,  K. D. Fenk,  J. Fosso-Tande,  
 Qinghui Ge,  A. Ghysels,  G. Gidofalvi,  J. Gomes,  J. Gonthier,  A. Gunina,  
 D. Hait,  M. W. D. Hanson-Heine,  P. H. P. Harbach,  A. W. Hauser,  
 J. E. Herr,  E. G. Hohenstein,  Z. C. Holden,  Kerwin Hui,  B. C. Huynh,  
 T.-C. Jagau,  Hyunjun Ji,  B. Kaduk,  K. Khistyaev,  Jaehoon Kim,  
 P. Klunzinger,  K. Koh,  D. Kosenkov,  L. Koulias,  T. Kowalczyk,  
 C. M. Krauter,  A. Kunitsa,  Ka Un Lao,  A. Laurent,  K. V. Lawler,  
 Joonho Lee,  D. Lefrancois,  S. Lehtola,  D. S. Levine,  Yi-Pei Li,  
 You-Sheng Lin,  Fenglai Liu,  E. Livshits,  A. Luenser,  P. Manohar,  
 E. Mansoor,  S. F. Manzer,  Shan-Ping Mao,  Yuezhi Mao,  N. Mardirossian,  
 A. V. Marenich,  T. Markovich,  L. A. Martinez-Martinez,  S. A. Maurer,  
 N. J. Mayhall,  S. C. McKenzie,  J.-M. Mewes,  A. F. Morrison,  
 J. W. Mullinax,  K. Nanda,  T. S. Nguyen-Beck,  R. Olivares-Amaya,  
 J. A. Parkhill,  T. M. Perrine,  F. Plasser,  P. Pokhilko,  S. Prager,  
 A. Prociuk,  E. Ramos,  D. R. Rehn,  F. Rob,  M. Schneider,  N. Sergueev,  
 S. M. Sharada,  S. Sharma,  D. W. Small,  T. Stauch,  T. Stein,  
 Yu-Chuan Su,  A. J. W. Thom,  A. Tkatchenko,  T. Tsuchimochi,  N. M. Tubman,  
 L. Vogt,  M. L. Vidal,  O. Vydrov,  M. A. Watson,  J. Wenzel,  
 M. de Wergifosse,  T. A. Wesolowski,  A. White,  J. Witte,  A. Yamada,  
 Jun Yang,  K. Yao,  S. Yeganeh,  S. R. Yost,  Zhi-Qiang You,  A. Zech,  
 Igor Ying Zhang,  Xing Zhang,  Yan Zhao,  Ying Zhu,  B. R. Brooks,  
 G. K. L. Chan,  C. J. Cramer,  M. S. Gordon,  W. J. Hehre,  A. Klamt,  
 M. W. Schmidt,  C. D. Sherrill,  D. G. Truhlar,  A. Aspuru-Guzik,  R. Baer,  
 A. T. Bell,  N. A. Besley,  Jeng-Da Chai,  A. E. DePrince, III,  
 R. A. DiStasio Jr.,  A. Dreuw,  B. D. Dunietz,  T. R. Furlani,  
 Chao-Ping Hsu,  Yousung Jung,  Jing Kong,  D. S. Lambrecht,  WanZhen Liang,  
 C. Ochsenfeld,  V. A. Rassolov,  L. V. Slipchenko,  J. E. Subotnik,  
 T. Van Voorhis,  J. M. Herbert,  A. I. Krylov,  P. M. W. Gill,  M. Head-Gordon

 Contributors to earlier versions of Q-Chem not listed above: 
 R. D. Adamson,  B. Austin,  J. Baker,  G. J. O. Beran,  K. Brandhorst,  
 S. T. Brown,  E. F. C. Byrd,  A. K. Chakraborty,  C.-L. Cheng,  
 Siu Hung Chien,  D. M. Chipman,  D. L. Crittenden,  H. Dachsel,  
 R. J. Doerksen,  A. D. Dutoi,  L. Fusti-Molnar,  W. A. Goddard III,  
 A. Golubeva-Zadorozhnaya,  S. R. Gwaltney,  G. Hawkins,  A. Heyden,  
 S. Hirata,  G. Kedziora,  F. J. Keil,  C. Kelley,  Jihan Kim,  R. A. King,  
 R. Z. Khaliullin,  P. P. Korambath,  W. Kurlancheek,  A. M. Lee,  M. S. Lee,  
 S. V. Levchenko,  Ching Yeh Lin,  D. Liotard,  R. C. Lochan,  I. Lotan,  
 P. E. Maslen,  N. Nair,  D. P. O'Neill,  D. Neuhauser,  E. Neuscamman,  
 C. M. Oana,  R. Olson,  B. Peters,  R. Peverati,  P. A. Pieniazek,  
 Y. M. Rhee,  J. Ritchie,  M. A. Rohrdanz,  E. Rosta,  N. J. Russ,  
 H. F. Schaefer III,  N. E. Schultz,  N. Shenvi,  A. C. Simmonett,  A. Sodt,  
 D. Stuck,  K. S. Thanthiriwatte,  V. Vanovschi,  Tao Wang,  A. Warshel,  
 C. F. Williams,  Q. Wu,  X. Xu,  W. Zhang

 Please cite Q-Chem as follows:
 Y. Shao et al., Mol. Phys. 113, 184-215 (2015)
 DOI: 10.1080/00268976.2014.952696

 Q-Chem 5.1.2 for Intel X86 EM64T Linux

 Parts of Q-Chem use Armadillo 8.300.2 (Tropical Shenanigans).
 http://arma.sourceforge.net/

 Q-Chem begins on Sun Nov 25 22:21:45 2018  

Host: 
0

     Scratch files written to /scratch/taweetham/qchem54449//
Input Ideriv = 2
Curr. Ideriv = -1
Max.  Ideriv = 2

Checking the input file for inconsistencies... 	...done.

--------------------------------------------------------------
User input:
--------------------------------------------------------------
$molecule
0 1
C 
N 1 1.3 
H 2 CH 1 120. 
Br 1 CBr 2 120.  3 180.0
Br 1 CBr 2 120.  3 0.0

CC=1.54
CH=1.09
CF=1.35
CCl=1.77
CBr=1.94
CI=2.14
DHA=180.0
$end

$rem
   job_type	optimization
   basis	6-311++g**
   method	b3lyp
$end

--------------------------------------------------------------
 ----------------------------------------------------------------
             Standard Nuclear Orientation (Angstroms)
    I     Atom           X                Y                Z
 ----------------------------------------------------------------
    1      C       0.0008877292    -0.6781282533    -0.0000000000
    2      N      -0.0189538128    -1.9779768265    -0.0000000000
    3      H      -0.9711297325    -2.5085058248     0.0000000000
    4      Br      1.6955861550     0.2661160189    -0.0000000000
    5      Br     -1.6642010108     0.3174014991     0.0000000000
 ----------------------------------------------------------------
 Molecular Point Group                 Cs    NOp =  2
 Largest Abelian Subgroup              Cs    NOp =  2
 Nuclear Repulsion Energy =   432.5035560866 hartrees
 There are       42 alpha and       42 beta electrons
 Requested basis set is 6-311++G(d,p)
 There are 55 shells and 147 basis functions

 Total QAlloc Memory Limit   2000 MB
 Mega-Array Size       188 MB
 MEM_STATIC part       192 MB
 A cutoff of  1.0D-11 yielded   1300 shell pairs
 There are      9815 function pairs (     10924 Cartesian)

 -------------------------------------------------------
 OpenMP Integral Computing Module                       
 Release: version 1.0, May 2013, Q-Chem Inc. Pittsburgh 
 -------------------------------------------------------
 Integral Job Info:
 Integral job number is                      11
 Integral operator is                         1
 short-range coefficients                     0
 long-range coefficients              100000000
 Omega coefficients                           0
 if combine SR and LR in K                    0
 Integral screening is                        0
 Integral computing path is                   2
 max size of driver memory is            800000
 size of driver memory is                593474
 size of scratch memory is             29623520
 max col of scratch BK array               1296
 max len of scratch array in speh3          155
 max len of scratch index in speh4           18
 max int batch size is                      520
 min int batch size is                       52
 fixed nKL is                                45
 max L of basis functions is                  2
 order of int derivative is                   0
 number of shells is                         55
 number of basis is                         155
 number of cartesian basis is               155
 number of contracted shell pairs          1300
 number of primitive shell pairs           3517
 maxK2 (contraction) of shell pair           36
 max number of K2 of shell pair               1
 max number of CS2 of shell pair            126
 max number of PS2 of shell pair            270
 mem total for path MDJ                  526822
 -------------------------------------------------------
 Smallest overlap matrix eigenvalue = 2.51E-04

 Scale SEOQF with 1.000000e-01/1.000000e-01/1.000000e-01

 Standard Electronic Orientation quadrupole field applied
 Nucleus-field energy     =     0.0000000101 hartrees
 Guess from superposition of atomic densities
 Warning:  Energy on first SCF cycle will be non-variational
 SAD guess density has 84.000000 electrons

 -----------------------------------------------------------------------
  General SCF calculation program by
  Eric Jon Sundstrom, Paul Horn, Yuezhi Mao, Dmitri Zuev, Alec White,
  David Stuck, Shaama M.S., Shane Yost, Joonho Lee, David Small,
  Daniel Levine, Susi Lehtola, Hugh Burton, Evgeny Epifanovsky
 -----------------------------------------------------------------------
 Exchange:     0.2000 Hartree-Fock + 0.0800 Slater + 0.7200 B88
 Correlation:  0.1900 VWN1RPA + 0.8100 LYP
 Using SG-1 standard quadrature grid
 using 4 threads for integral computing
 -------------------------------------------------------
 OpenMP Integral computing Module                
 Release: version 2.0, May 2017, Q-Chem Inc. Pleasanton 
 -------------------------------------------------------
 -------------------------------------------------------
 OpenMP BLAS3 based DFT computing Module                
 Release: version 1.0, May 2013, Q-Chem Inc. Pittsburgh 
 -------------------------------------------------------
 A restricted SCF calculation will be
 performed using DIIS
 SCF converges when DIIS error is below 1.0e-08
 ---------------------------------------
  Cycle       Energy         DIIS error
 ---------------------------------------
    1   -5242.0738442741      4.19e-02  
    2   -5241.6643245372      6.18e-03  
    3   -5241.2604364890      1.39e-02  
    4   -5241.7358445275      1.55e-03  
    5   -5241.7409459741      4.71e-04  
    6   -5241.7411585583      2.78e-04  
    7   -5241.7413815739      5.48e-05  
    8   -5241.7413871980      1.81e-05  
    9   -5241.7413879848      3.60e-06  
   10   -5241.7413880155      1.01e-06  
   11   -5241.7413880176      2.37e-07  
   12   -5241.7413880178      6.26e-08  
   13   -5241.7413880178      7.18e-09  Convergence criterion met
 ---------------------------------------
 SCF time:   CPU 27.42s  wall 7.00s 
 SCF   energy in the final basis set =    -5241.7413880178
 Total energy in the final basis set =    -5241.7413880178

 --------------------------------------------------------------
             Orbital Energies (a.u.) and Symmetries
 --------------------------------------------------------------

 Alpha MOs, Restricted
 -- Occupied --                  
-482.87 -482.86  -62.52  -62.51  -56.34  -56.33  -56.33  -56.33
  1 A'    2 A'    3 A'    4 A'    5 A'    1 A"    6 A'    7 A'                 
-56.330 -56.330 -14.356 -10.343  -8.726  -8.722  -6.559  -6.554
  2 A"    8 A'    9 A'   10 A'   11 A'   12 A'   13 A'   14 A'                 
 -6.545  -6.544  -6.541  -6.540  -2.669  -2.666  -2.665  -2.665
  3 A"   15 A'    4 A"   16 A'   17 A'    5 A"   18 A'   19 A'                 
 -2.662  -2.661  -2.653  -2.653  -2.650  -2.650  -0.946  -0.822
  6 A"   20 A'   21 A'    7 A"   22 A'    8 A"   23 A'   24 A'                 
 -0.805  -0.602  -0.507  -0.457  -0.412  -0.339  -0.322  -0.321
 25 A'   26 A'   27 A'   28 A'    9 A"   29 A'   10 A"   30 A'                 
 -0.304  -0.294
 11 A"   31 A'                                                                 
 -- Virtual --                   
 -0.087  -0.066  -0.025  -0.000   0.019   0.041   0.049   0.063
 32 A'   12 A"   33 A'   34 A'   35 A'   36 A'   13 A"   37 A'                 
  0.066   0.073   0.080   0.100   0.104   0.107   0.137   0.149
 38 A'   14 A"   39 A'   15 A"   40 A'   41 A'   42 A'   43 A'                 
  0.164   0.176   0.209   0.241   0.260   0.270   0.379   0.386
 44 A'   16 A"   45 A'   46 A'   47 A'   48 A'   49 A'   50 A'                 
  0.403   0.421   0.427   0.433   0.471   0.490   0.495   0.533
 17 A"   51 A'   52 A'   18 A"   19 A"   20 A"   53 A'   54 A'                 
  0.547   0.549   0.550   0.565   0.579   0.587   0.612   0.713
 21 A"   22 A"   55 A'   56 A'   57 A'   58 A'   59 A'   23 A"                 
  0.758   0.782   0.825   0.837   0.841   0.924   0.948   0.976
 60 A'   61 A'   62 A'   63 A'   24 A"   64 A'   65 A'   66 A'                 
  1.197   1.222   1.323   1.428   1.515   1.596   1.623   1.809
 25 A"   67 A'   26 A"   27 A"   68 A'   69 A'   70 A'   71 A'                 
  1.884   1.962   1.985   2.002   2.044   2.140   2.175   2.240
 72 A'   28 A"   29 A"   73 A'   74 A'   75 A'   76 A'   30 A"                 
  2.382   2.416   2.637   2.736   2.742   2.885   3.058   3.221
 31 A"   77 A'   78 A'   79 A'   32 A"   80 A'   81 A'   82 A'                 
  3.828   3.976   3.980   3.984   3.993   4.016   4.043   4.076
 33 A"   34 A"   35 A"   83 A'   84 A'   36 A"   85 A'   37 A"                 
  4.136   4.195   4.340   4.369   4.628   6.544   6.612   7.522
 86 A'   87 A'   88 A'   89 A'   90 A'   91 A'   92 A'   38 A"                 
  7.535   7.539   7.560   7.648   7.658  23.589  35.477  47.829
 39 A"   93 A'   94 A'   95 A'   96 A'   97 A'   98 A'   99 A'                 
 47.886 289.716 289.731 289.737 289.756 289.866 289.8771020.604
100 A'   40 A"   41 A"  101 A'  102 A'  103 A'  104 A'  105 A'                 
*******
106 A'                                                                         

 Beta MOs, Restricted
 -- Occupied --                  
-482.87 -482.86  -62.52  -62.51  -56.34  -56.33  -56.33  -56.33
  1 A'    2 A'    3 A'    4 A'    5 A'    1 A"    6 A'    7 A'                 
-56.330 -56.330 -14.356 -10.343  -8.726  -8.722  -6.559  -6.554
  2 A"    8 A'    9 A'   10 A'   11 A'   12 A'   13 A'   14 A'                 
 -6.545  -6.544  -6.541  -6.540  -2.669  -2.666  -2.665  -2.665
  3 A"   15 A'    4 A"   16 A'   17 A'    5 A"   18 A'   19 A'                 
 -2.662  -2.661  -2.653  -2.653  -2.650  -2.650  -0.946  -0.822
  6 A"   20 A'   21 A'    7 A"   22 A'    8 A"   23 A'   24 A'                 
 -0.805  -0.602  -0.507  -0.457  -0.412  -0.339  -0.322  -0.321
 25 A'   26 A'   27 A'   28 A'    9 A"   29 A'   10 A"   30 A'                 
 -0.304  -0.294
 11 A"   31 A'                                                                 
 -- Virtual --                   
 -0.087  -0.066  -0.025  -0.000   0.019   0.041   0.049   0.063
 32 A'   12 A"   33 A'   34 A'   35 A'   36 A'   13 A"   37 A'                 
  0.066   0.073   0.080   0.100   0.104   0.107   0.137   0.149
 38 A'   14 A"   39 A'   15 A"   40 A'   41 A'   42 A'   43 A'                 
  0.164   0.176   0.209   0.241   0.260   0.270   0.379   0.386
 44 A'   16 A"   45 A'   46 A'   47 A'   48 A'   49 A'   50 A'                 
  0.403   0.421   0.427   0.433   0.471   0.490   0.495   0.533
 17 A"   51 A'   52 A'   18 A"   19 A"   20 A"   53 A'   54 A'                 
  0.547   0.549   0.550   0.565   0.579   0.587   0.612   0.713
 21 A"   22 A"   55 A'   56 A'   57 A'   58 A'   59 A'   23 A"                 
  0.758   0.782   0.825   0.837   0.841   0.924   0.948   0.976
 60 A'   61 A'   62 A'   63 A'   24 A"   64 A'   65 A'   66 A'                 
  1.197   1.222   1.323   1.428   1.515   1.596   1.623   1.809
 25 A"   67 A'   26 A"   27 A"   68 A'   69 A'   70 A'   71 A'                 
  1.884   1.962   1.985   2.002   2.044   2.140   2.175   2.240
 72 A'   28 A"   29 A"   73 A'   74 A'   75 A'   76 A'   30 A"                 
  2.382   2.416   2.637   2.736   2.742   2.885   3.058   3.221
 31 A"   77 A'   78 A'   79 A'   32 A"   80 A'   81 A'   82 A'                 
  3.828   3.976   3.980   3.984   3.993   4.016   4.043   4.076
 33 A"   34 A"   35 A"   83 A'   84 A'   36 A"   85 A'   37 A"                 
  4.136   4.195   4.340   4.369   4.628   6.544   6.612   7.522
 86 A'   87 A'   88 A'   89 A'   90 A'   91 A'   92 A'   38 A"                 
  7.535   7.539   7.560   7.648   7.658  23.589  35.477  47.829
 39 A"   93 A'   94 A'   95 A'   96 A'   97 A'   98 A'   99 A'                 
 47.886 289.716 289.731 289.737 289.756 289.866 289.8771020.604
100 A'   40 A"   41 A"  101 A'  102 A'  103 A'  104 A'  105 A'                 
*******
106 A'                                                                         
 --------------------------------------------------------------

          Ground-State Mulliken Net Atomic Charges

     Atom                 Charge (a.u.)
  ----------------------------------------
      1 C                    -0.163534
      2 N                    -0.122132
      3 H                     0.247441
      4 Br                    0.080126
      5 Br                   -0.041900
  ----------------------------------------
  Sum of atomic charges =     0.000000

 -----------------------------------------------------------------
                    Cartesian Multipole Moments
 -----------------------------------------------------------------
    Charge (ESU x 10^10)
                 0.0000
    Dipole Moment (Debye)
         X      -1.1315      Y       0.0612      Z      -0.0000
       Tot       1.1332
    Quadrupole Moments (Debye-Ang)
        XX     -45.0454     XY       4.6474     YY     -48.3112
        XZ       0.0000     YZ      -0.0000     ZZ     -49.2781
    Octopole Moments (Debye-Ang^2)
       XXX       2.1224    XXY      10.0134    XYY     -11.6527
       YYY      15.0486    XXZ      -0.0000    XYZ       0.0000
       YYZ      -0.0000    XZZ       0.2538    YZZ       6.1195
       ZZZ      -0.0000
    Hexadecapole Moments (Debye-Ang^3)
      XXXX    -626.6467   XXXY       5.2319   XXYY    -142.3162
      XYYY      32.0976   YYYY    -239.1365   XXXZ       0.0000
      XXYZ      -0.0000   XYYZ       0.0000   YYYZ      -0.0000
      XXZZ    -125.1303   XYZZ       0.4035   YYZZ     -53.0772
      XZZZ       0.0000   YZZZ      -0.0000   ZZZZ     -58.7615
 -----------------------------------------------------------------
 Calculating analytic gradient of the SCF energy
 Gradient of SCF Energy
            1           2           3           4           5
    1   0.0119881   0.0149147  -0.0377021   0.0176843  -0.0068850
    2   0.0789148  -0.0405942  -0.0348982   0.0055229  -0.0089453
    3  -0.0000000   0.0000000  -0.0000000   0.0000000   0.0000000
 Max gradient component =       7.891E-02
 RMS gradient           =       2.751E-02
 Gradient time:  CPU 6.39 s  wall 1.70 s
 Geometry Optimization Parameters
   NAtoms,    NIC,     NZ,  NCons,   NDum,   NFix, NCnnct, MaxDiis
        5      20       5       0       0       0       0       0


** GEOMETRY OPTIMIZATION IN DELOCALIZED INTERNAL COORDINATES **
   Searching for a Minimum

   Optimization Cycle:   1

                       Coordinates (Angstroms)
     ATOM                X               Y               Z
      1  C         0.0008877292   -0.6781282533    0.0000000000
      2  N        -0.0189538128   -1.9779768265    0.0000000000
      3  H        -0.9711297325   -2.5085058248    0.0000000000
      4  Br        1.6955861550    0.2661160189    0.0000000000
      5  Br       -1.6642010108    0.3174014991    0.0000000000
   Point Group: cs    Number of degrees of freedom:     7


   Energy is  -5241.741388018


 Attempting to Generate Delocalized Internal Coordinates

  7 Hessian modes will be used to form the next step
  Hessian Eigenvalues:
     0.160000    0.175927    0.175927    0.250000    0.250000    0.348126
     0.671931

 Minimum Search - Taking Simple RFO Step
 Searching for Lamda that Minimizes Along All modes
 Value Taken    Lamda =  -0.02332384
 Step Taken.  Stepsize is  0.262526

                             Maximum     Tolerance    Cnvgd?
         Gradient           0.080323      0.000300      NO
         Displacement       0.252967      0.001200      NO
         Energy change     *********      0.000001      NO


 New Cartesian Coordinates Obtained by Inverse Iteration

 Displacement from previous Coordinates is:  0.337018
 ----------------------------------------------------------------
             Standard Nuclear Orientation (Angstroms)
    I     Atom           X                Y                Z
 ----------------------------------------------------------------
    1      C      -0.0205028049    -0.7424192176     0.0000000000
    2      N       0.0133767534    -1.9842238274     0.0000000000
    3      H      -0.9195111680    -2.3940399336     0.0000000000
    4      Br      1.6084146490     0.2197152003     0.0000000000
    5      Br     -1.6395881014     0.3198743917     0.0000000000
 ----------------------------------------------------------------
 Molecular Point Group                 Cs    NOp =  2
 Largest Abelian Subgroup              Cs    NOp =  2
 Nuclear Repulsion Energy =   443.8934494387 hartrees
 There are       42 alpha and       42 beta electrons
 Applying Cartesian multipole field
    Component          Value
    ---------          -----
     (2,0,0)        1.00000E-11
     (0,2,0)        2.00000E-11
     (0,0,2)       -3.00000E-11
 Nucleus-field energy     =     0.0000000096 hartrees
 Requested basis set is 6-311++G(d,p)
 There are 55 shells and 147 basis functions
 A cutoff of  1.0D-11 yielded   1313 shell pairs
 There are      9923 function pairs (     11042 Cartesian)
 Smallest overlap matrix eigenvalue = 2.57E-04
 Guess MOs from SCF MO coefficient file

 -----------------------------------------------------------------------
  General SCF calculation program by
  Eric Jon Sundstrom, Paul Horn, Yuezhi Mao, Dmitri Zuev, Alec White,
  David Stuck, Shaama M.S., Shane Yost, Joonho Lee, David Small,
  Daniel Levine, Susi Lehtola, Hugh Burton, Evgeny Epifanovsky
 -----------------------------------------------------------------------
 Exchange:     0.2000 Hartree-Fock + 0.0800 Slater + 0.7200 B88
 Correlation:  0.1900 VWN1RPA + 0.8100 LYP
 Using SG-1 standard quadrature grid
 using 4 threads for integral computing
 -------------------------------------------------------
 OpenMP Integral computing Module                
 Release: version 2.0, May 2017, Q-Chem Inc. Pleasanton 
 -------------------------------------------------------
 -------------------------------------------------------
 OpenMP BLAS3 based DFT computing Module                
 Release: version 1.0, May 2013, Q-Chem Inc. Pittsburgh 
 -------------------------------------------------------
 A restricted SCF calculation will be
 performed using DIIS
 SCF converges when DIIS error is below 1.0e-08
 ---------------------------------------
  Cycle       Energy         DIIS error
 ---------------------------------------
    1   -5241.7480741843      1.33e-03  
    2   -5241.7511274250      8.77e-04  
    3   -5241.7516765798      7.17e-04  
    4   -5241.7530283100      1.39e-04  
    5   -5241.7530648533      6.32e-05  
    6   -5241.7530749995      1.44e-05  
    7   -5241.7530753105      2.85e-06  
    8   -5241.7530753261      8.17e-07  
    9   -5241.7530753271      2.78e-07  
   10   -5241.7530753272      4.61e-08  
   11   -5241.7530753271      9.90e-09  Convergence criterion met
 ---------------------------------------
 SCF time:   CPU 23.45s  wall 6.00s 
 SCF   energy in the final basis set =    -5241.7530753271
 Total energy in the final basis set =    -5241.7530753271

 --------------------------------------------------------------
             Orbital Energies (a.u.) and Symmetries
 --------------------------------------------------------------

 Alpha MOs, Restricted
 -- Occupied --                  
-482.86 -482.86  -62.51  -62.51  -56.33  -56.33  -56.33  -56.33
  1 A'    2 A'    3 A'    4 A'    5 A'    6 A'    1 A"    7 A'                 
-56.329 -56.329 -14.348 -10.334  -8.723  -8.721  -6.554  -6.554
  2 A"    8 A'    9 A'   10 A'   11 A'   12 A'   13 A'   14 A'                 
 -6.541  -6.540  -6.540  -6.539  -2.665  -2.664  -2.662  -2.661
  3 A"   15 A'    4 A"   16 A'   17 A'   18 A'    5 A"   19 A'                 
 -2.661  -2.660  -2.651  -2.650  -2.649  -2.649  -0.979  -0.832
  6 A"   20 A'   21 A'    7 A"   22 A'    8 A"   23 A'   24 A'                 
 -0.806  -0.608  -0.519  -0.459  -0.426  -0.340  -0.325  -0.321
 25 A'   26 A'   27 A'   28 A'    9 A"   29 A'   30 A'   10 A"                 
 -0.309  -0.299
 11 A"   31 A'                                                                 
 -- Virtual --                   
 -0.074  -0.054  -0.015   0.001   0.022   0.041   0.049   0.064
 32 A'   12 A"   33 A'   34 A'   35 A'   36 A'   13 A"   37 A'                 
  0.069   0.073   0.084   0.096   0.108   0.111   0.138   0.146
 38 A'   14 A"   39 A'   15 A"   40 A'   41 A'   42 A'   43 A'                 
  0.175   0.182   0.214   0.235   0.266   0.285   0.374   0.390
 44 A'   16 A"   45 A'   46 A'   47 A'   48 A'   49 A'   50 A'                 
  0.402   0.422   0.429   0.431   0.467   0.493   0.503   0.532
 17 A"   51 A'   52 A'   18 A"   19 A"   20 A"   53 A'   54 A'                 
  0.546   0.554   0.558   0.583   0.599   0.607   0.626   0.713
 21 A"   22 A"   55 A'   56 A'   57 A'   58 A'   59 A'   23 A"                 
  0.762   0.792   0.825   0.847   0.855   0.901   0.945   0.986
 60 A'   61 A'   62 A'   24 A"   63 A'   64 A'   65 A'   66 A'                 
  1.203   1.238   1.323   1.438   1.510   1.611   1.710   1.838
 25 A"   67 A'   26 A"   27 A"   68 A'   69 A'   70 A'   71 A'                 
  1.950   1.966   1.989   2.014   2.064   2.142   2.198   2.323
 72 A'   28 A"   29 A"   73 A'   74 A'   75 A'   76 A'   30 A"                 
  2.416   2.502   2.647   2.756   2.801   2.909   3.117   3.177
 31 A"   77 A'   78 A'   32 A"   79 A'   80 A'   81 A'   82 A'                 
  3.845   3.979   3.983   3.984   3.999   4.022   4.074   4.086
 33 A"   34 A"   35 A"   83 A'   84 A'   36 A"   85 A'   37 A"                 
  4.199   4.239   4.354   4.365   4.739   6.557   6.627   7.525
 86 A'   87 A'   88 A'   89 A'   90 A'   91 A'   92 A'   38 A"                 
  7.537   7.549   7.564   7.653   7.662  23.721  35.586  47.841
 39 A"   93 A'   94 A'   95 A'   96 A'   97 A'   98 A'   99 A'                 
 47.897 289.721 289.734 289.745 289.763 289.871 289.8851020.617
100 A'   40 A"   41 A"  101 A'  102 A'  103 A'  104 A'  105 A'                 
*******
106 A'                                                                         

 Beta MOs, Restricted
 -- Occupied --                  
-482.86 -482.86  -62.51  -62.51  -56.33  -56.33  -56.33  -56.33
  1 A'    2 A'    3 A'    4 A'    5 A'    6 A'    1 A"    7 A'                 
-56.329 -56.329 -14.348 -10.334  -8.723  -8.721  -6.554  -6.554
  2 A"    8 A'    9 A'   10 A'   11 A'   12 A'   13 A'   14 A'                 
 -6.541  -6.540  -6.540  -6.539  -2.665  -2.664  -2.662  -2.661
  3 A"   15 A'    4 A"   16 A'   17 A'   18 A'    5 A"   19 A'                 
 -2.661  -2.660  -2.651  -2.650  -2.649  -2.649  -0.979  -0.832
  6 A"   20 A'   21 A'    7 A"   22 A'    8 A"   23 A'   24 A'                 
 -0.806  -0.608  -0.519  -0.459  -0.426  -0.340  -0.325  -0.321
 25 A'   26 A'   27 A'   28 A'    9 A"   29 A'   30 A'   10 A"                 
 -0.309  -0.299
 11 A"   31 A'                                                                 
 -- Virtual --                   
 -0.074  -0.054  -0.015   0.001   0.022   0.041   0.049   0.064
 32 A'   12 A"   33 A'   34 A'   35 A'   36 A'   13 A"   37 A'                 
  0.069   0.073   0.084   0.096   0.108   0.111   0.138   0.146
 38 A'   14 A"   39 A'   15 A"   40 A'   41 A'   42 A'   43 A'                 
  0.175   0.182   0.214   0.235   0.266   0.285   0.374   0.390
 44 A'   16 A"   45 A'   46 A'   47 A'   48 A'   49 A'   50 A'                 
  0.402   0.422   0.429   0.431   0.467   0.493   0.503   0.532
 17 A"   51 A'   52 A'   18 A"   19 A"   20 A"   53 A'   54 A'                 
  0.546   0.554   0.558   0.583   0.599   0.607   0.626   0.713
 21 A"   22 A"   55 A'   56 A'   57 A'   58 A'   59 A'   23 A"                 
  0.762   0.792   0.825   0.847   0.855   0.901   0.945   0.986
 60 A'   61 A'   62 A'   24 A"   63 A'   64 A'   65 A'   66 A'                 
  1.203   1.238   1.323   1.438   1.510   1.611   1.710   1.838
 25 A"   67 A'   26 A"   27 A"   68 A'   69 A'   70 A'   71 A'                 
  1.950   1.966   1.989   2.014   2.064   2.142   2.198   2.323
 72 A'   28 A"   29 A"   73 A'   74 A'   75 A'   76 A'   30 A"                 
  2.416   2.502   2.647   2.756   2.801   2.909   3.117   3.177
 31 A"   77 A'   78 A'   32 A"   79 A'   80 A'   81 A'   82 A'                 
  3.845   3.979   3.983   3.984   3.999   4.022   4.074   4.086
 33 A"   34 A"   35 A"   83 A'   84 A'   36 A"   85 A'   37 A"                 
  4.199   4.239   4.354   4.365   4.739   6.557   6.627   7.525
 86 A'   87 A'   88 A'   89 A'   90 A'   91 A'   92 A'   38 A"                 
  7.537   7.549   7.564   7.653   7.662  23.721  35.586  47.841
 39 A"   93 A'   94 A'   95 A'   96 A'   97 A'   98 A'   99 A'                 
 47.897 289.721 289.734 289.745 289.763 289.871 289.8851020.617
100 A'   40 A"   41 A"  101 A'  102 A'  103 A'  104 A'  105 A'                 
*******
106 A'                                                                         
 --------------------------------------------------------------

          Ground-State Mulliken Net Atomic Charges

     Atom                 Charge (a.u.)
  ----------------------------------------
      1 C                    -0.174249
      2 N                    -0.090692
      3 H                     0.236588
      4 Br                    0.073246
      5 Br                   -0.044892
  ----------------------------------------
  Sum of atomic charges =     0.000000

 -----------------------------------------------------------------
                    Cartesian Multipole Moments
 -----------------------------------------------------------------
    Charge (ESU x 10^10)
                 0.0000
    Dipole Moment (Debye)
         X      -1.1814      Y       0.0597      Z      -0.0000
       Tot       1.1829
    Quadrupole Moments (Debye-Ang)
        XX     -45.6383     XY       4.0504     YY     -48.5226
        XZ       0.0000     YZ      -0.0000     ZZ     -48.9632
    Octopole Moments (Debye-Ang^2)
       XXX       4.7884    XXY      11.1407    XYY      -9.5910
       YYY      20.6190    XXZ      -0.0000    XYZ       0.0000
       YYZ       0.0000    XZZ       1.2694    YZZ       6.7409
       ZZZ      -0.0000
    Hexadecapole Moments (Debye-Ang^3)
      XXXX    -596.1751   XXXY       9.0520   XXYY    -136.0253
      XYYY      32.8282   YYYY    -245.1404   XXXZ       0.0000
      XXYZ      -0.0000   XYYZ       0.0000   YYYZ      -0.0000
      XXZZ    -118.2354   XYZZ       2.5129   YYZZ     -51.8360
      XZZZ       0.0000   YZZZ      -0.0000   ZZZZ     -58.1048
 -----------------------------------------------------------------
 Calculating analytic gradient of the SCF energy
 Gradient of SCF Energy
            1           2           3           4           5
    1  -0.0008592   0.0046283  -0.0003079  -0.0031931  -0.0002682
    2   0.0051658   0.0027169   0.0030015  -0.0072756  -0.0036086
    3   0.0000000  -0.0000000   0.0000000   0.0000000   0.0000000
 Max gradient component =       7.276E-03
 RMS gradient           =       3.072E-03
 Gradient time:  CPU 6.51 s  wall 1.73 s
 Geometry Optimization Parameters
   NAtoms,    NIC,     NZ,  NCons,   NDum,   NFix, NCnnct, MaxDiis
        5      20       5       0       0       0       0       0

 Cartesian Hessian Update
 Hessian Updated using BFGS Update


** GEOMETRY OPTIMIZATION IN DELOCALIZED INTERNAL COORDINATES **
   Searching for a Minimum

   Optimization Cycle:   2

                       Coordinates (Angstroms)
     ATOM                X               Y               Z
      1  C        -0.0205028049   -0.7424192176    0.0000000000
      2  N         0.0133767534   -1.9842238274    0.0000000000
      3  H        -0.9195111680   -2.3940399336    0.0000000000
      4  Br        1.6084146490    0.2197152003    0.0000000000
      5  Br       -1.6395881014    0.3198743917    0.0000000000
   Point Group: cs    Number of degrees of freedom:     7


   Energy is  -5241.753075327

 Hessian Updated using BFGS Update

  7 Hessian modes will be used to form the next step
  Hessian Eigenvalues:
     0.165937    0.175831    0.190549    0.228950    0.257741    0.359226
     0.699414

 Minimum Search - Taking Simple RFO Step
 Searching for Lamda that Minimizes Along All modes
 Value Taken    Lamda =  -0.00094433
 Step Taken.  Stepsize is  0.063136

                             Maximum     Tolerance    Cnvgd?
         Gradient           0.011862      0.000300      NO
         Displacement       0.039373      0.001200      NO
         Energy change     -0.011687      0.000001      NO


 New Cartesian Coordinates Obtained by Inverse Iteration

 Displacement from previous Coordinates is:  0.100911
 ----------------------------------------------------------------
             Standard Nuclear Orientation (Angstroms)
    I     Atom           X                Y                Z
 ----------------------------------------------------------------
    1      C      -0.0210074451    -0.7530091381     0.0000000000
    2      N       0.0027951030    -1.9968359792     0.0000000000
    3      H      -0.9210918482    -2.4224855121     0.0000000000
    4      Br      1.6038156293     0.2468534937     0.0000000000
    5      Br     -1.6223221109     0.3443837491     0.0000000000
 ----------------------------------------------------------------
 Molecular Point Group                 Cs    NOp =  2
 Largest Abelian Subgroup              Cs    NOp =  2
 Nuclear Repulsion Energy =   443.5739242387 hartrees
 There are       42 alpha and       42 beta electrons
 Applying Cartesian multipole field
    Component          Value
    ---------          -----
     (2,0,0)        1.00000E-11
     (0,2,0)        2.00000E-11
     (0,0,2)       -3.00000E-11
 Nucleus-field energy     =     0.0000000096 hartrees
 Requested basis set is 6-311++G(d,p)
 There are 55 shells and 147 basis functions
 A cutoff of  1.0D-11 yielded   1311 shell pairs
 There are      9916 function pairs (     11035 Cartesian)
 Smallest overlap matrix eigenvalue = 2.62E-04
 Guess MOs from SCF MO coefficient file

 -----------------------------------------------------------------------
  General SCF calculation program by
  Eric Jon Sundstrom, Paul Horn, Yuezhi Mao, Dmitri Zuev, Alec White,
  David Stuck, Shaama M.S., Shane Yost, Joonho Lee, David Small,
  Daniel Levine, Susi Lehtola, Hugh Burton, Evgeny Epifanovsky
 -----------------------------------------------------------------------
 Exchange:     0.2000 Hartree-Fock + 0.0800 Slater + 0.7200 B88
 Correlation:  0.1900 VWN1RPA + 0.8100 LYP
 Using SG-1 standard quadrature grid
 using 4 threads for integral computing
 -------------------------------------------------------
 OpenMP Integral computing Module                
 Release: version 2.0, May 2017, Q-Chem Inc. Pleasanton 
 -------------------------------------------------------
 -------------------------------------------------------
 OpenMP BLAS3 based DFT computing Module                
 Release: version 1.0, May 2013, Q-Chem Inc. Pittsburgh 
 -------------------------------------------------------
 A restricted SCF calculation will be
 performed using DIIS
 SCF converges when DIIS error is below 1.0e-08
 ---------------------------------------
  Cycle       Energy         DIIS error
 ---------------------------------------
    1   -5241.7532367714      2.69e-04  
    2   -5241.7535601760      1.57e-04  
    3   -5241.7535361385      1.88e-04  
    4   -5241.7536181202      2.71e-05  
    5   -5241.7536199685      1.07e-05  
    6   -5241.7536202509      3.76e-06  
    7   -5241.7536202853      5.69e-07  
    8   -5241.7536202859      2.83e-07  
    9   -5241.7536202861      1.78e-08  
   10   -5241.7536202860      7.68e-09  Convergence criterion met
 ---------------------------------------
 SCF time:   CPU 21.35s  wall 5.00s 
 SCF   energy in the final basis set =    -5241.7536202860
 Total energy in the final basis set =    -5241.7536202860

 --------------------------------------------------------------
             Orbital Energies (a.u.) and Symmetries
 --------------------------------------------------------------

 Alpha MOs, Restricted
 -- Occupied --                  
-482.86 -482.86  -62.51  -62.51  -56.33  -56.33  -56.33  -56.33
  1 A'    2 A'    3 A'    4 A'    5 A'    6 A'    1 A"    7 A'                 
-56.329 -56.329 -14.351 -10.336  -8.722  -8.721  -6.553  -6.553
  2 A"    8 A'    9 A'   10 A'   11 A'   12 A'   13 A'   14 A'                 
 -6.540  -6.540  -6.539  -6.538  -2.664  -2.664  -2.661  -2.660
  3 A"    4 A"   15 A'   16 A'   17 A'   18 A'    5 A"    6 A"                 
 -2.660  -2.659  -2.650  -2.649  -2.648  -2.648  -0.977  -0.832
 19 A'   20 A'   21 A'    7 A"   22 A'    8 A"   23 A'   24 A'                 
 -0.803  -0.611  -0.518  -0.459  -0.425  -0.341  -0.323  -0.320
 25 A'   26 A'   27 A'   28 A'    9 A"   29 A'   30 A'   10 A"                 
 -0.310  -0.299
 11 A"   31 A'                                                                 
 -- Virtual --                   
 -0.076  -0.055  -0.017  -0.000   0.022   0.041   0.049   0.063
 32 A'   12 A"   33 A'   34 A'   35 A'   36 A'   13 A"   37 A'                 
  0.069   0.073   0.084   0.095   0.108   0.111   0.137   0.144
 38 A'   14 A"   39 A'   15 A"   40 A'   41 A'   42 A'   43 A'                 
  0.173   0.183   0.212   0.238   0.266   0.286   0.373   0.390
 44 A'   16 A"   45 A'   46 A'   47 A'   48 A'   49 A'   50 A'                 
  0.403   0.421   0.429   0.431   0.466   0.495   0.502   0.535
 17 A"   51 A'   52 A'   18 A"   19 A"   20 A"   53 A'   54 A'                 
  0.546   0.555   0.556   0.581   0.599   0.605   0.626   0.710
 21 A"   55 A'   22 A"   56 A'   57 A'   58 A'   59 A'   23 A"                 
  0.762   0.791   0.832   0.847   0.851   0.907   0.937   0.980
 60 A'   61 A'   62 A'   24 A"   63 A'   64 A'   65 A'   66 A'                 
  1.202   1.240   1.321   1.438   1.513   1.604   1.696   1.838
 25 A"   67 A'   26 A"   27 A"   68 A'   69 A'   70 A'   71 A'                 
  1.949   1.967   1.988   2.014   2.067   2.144   2.198   2.315
 72 A'   28 A"   29 A"   73 A'   74 A'   75 A'   76 A'   30 A"                 
  2.418   2.493   2.645   2.755   2.804   2.903   3.117   3.181
 31 A"   77 A'   78 A'   32 A"   79 A'   80 A'   81 A'   82 A'                 
  3.843   3.980   3.983   3.986   3.997   4.021   4.080   4.085
 33 A"   34 A"   35 A"   83 A'   84 A'   36 A"   85 A'   37 A"                 
  4.194   4.228   4.353   4.365   4.744   6.550   6.623   7.526
 86 A'   87 A'   88 A'   89 A'   90 A'   91 A'   92 A'   38 A"                 
  7.537   7.553   7.564   7.652   7.660  23.714  35.584  47.836
 39 A"   93 A'   94 A'   95 A'   96 A'   97 A'   98 A'   99 A'                 
 47.895 289.722 289.734 289.747 289.763 289.870 289.8851020.611
100 A'   40 A"   41 A"  101 A'  102 A'  103 A'  104 A'  105 A'                 
*******
106 A'                                                                         

 Beta MOs, Restricted
 -- Occupied --                  
-482.86 -482.86  -62.51  -62.51  -56.33  -56.33  -56.33  -56.33
  1 A'    2 A'    3 A'    4 A'    5 A'    6 A'    1 A"    7 A'                 
-56.329 -56.329 -14.351 -10.336  -8.722  -8.721  -6.553  -6.553
  2 A"    8 A'    9 A'   10 A'   11 A'   12 A'   13 A'   14 A'                 
 -6.540  -6.540  -6.539  -6.538  -2.664  -2.664  -2.661  -2.660
  3 A"    4 A"   15 A'   16 A'   17 A'   18 A'    5 A"    6 A"                 
 -2.660  -2.659  -2.650  -2.649  -2.648  -2.648  -0.977  -0.832
 19 A'   20 A'   21 A'    7 A"   22 A'    8 A"   23 A'   24 A'                 
 -0.803  -0.611  -0.518  -0.459  -0.425  -0.341  -0.323  -0.320
 25 A'   26 A'   27 A'   28 A'    9 A"   29 A'   30 A'   10 A"                 
 -0.310  -0.299
 11 A"   31 A'                                                                 
 -- Virtual --                   
 -0.076  -0.055  -0.017  -0.000   0.022   0.041   0.049   0.063
 32 A'   12 A"   33 A'   34 A'   35 A'   36 A'   13 A"   37 A'                 
  0.069   0.073   0.084   0.095   0.108   0.111   0.137   0.144
 38 A'   14 A"   39 A'   15 A"   40 A'   41 A'   42 A'   43 A'                 
  0.173   0.183   0.212   0.238   0.266   0.286   0.373   0.390
 44 A'   16 A"   45 A'   46 A'   47 A'   48 A'   49 A'   50 A'                 
  0.403   0.421   0.429   0.431   0.466   0.495   0.502   0.535
 17 A"   51 A'   52 A'   18 A"   19 A"   20 A"   53 A'   54 A'                 
  0.546   0.555   0.556   0.581   0.599   0.605   0.626   0.710
 21 A"   55 A'   22 A"   56 A'   57 A'   58 A'   59 A'   23 A"                 
  0.762   0.791   0.832   0.847   0.851   0.907   0.937   0.980
 60 A'   61 A'   62 A'   24 A"   63 A'   64 A'   65 A'   66 A'                 
  1.202   1.240   1.321   1.438   1.513   1.604   1.696   1.838
 25 A"   67 A'   26 A"   27 A"   68 A'   69 A'   70 A'   71 A'                 
  1.949   1.967   1.988   2.014   2.067   2.144   2.198   2.315
 72 A'   28 A"   29 A"   73 A'   74 A'   75 A'   76 A'   30 A"                 
  2.418   2.493   2.645   2.755   2.804   2.903   3.117   3.181
 31 A"   77 A'   78 A'   32 A"   79 A'   80 A'   81 A'   82 A'                 
  3.843   3.980   3.983   3.986   3.997   4.021   4.080   4.085
 33 A"   34 A"   35 A"   83 A'   84 A'   36 A"   85 A'   37 A"                 
  4.194   4.228   4.353   4.365   4.744   6.550   6.623   7.526
 86 A'   87 A'   88 A'   89 A'   90 A'   91 A'   92 A'   38 A"                 
  7.537   7.553   7.564   7.652   7.660  23.714  35.584  47.836
 39 A"   93 A'   94 A'   95 A'   96 A'   97 A'   98 A'   99 A'                 
 47.895 289.722 289.734 289.747 289.763 289.870 289.8851020.611
100 A'   40 A"   41 A"  101 A'  102 A'  103 A'  104 A'  105 A'                 
*******
106 A'                                                                         
 --------------------------------------------------------------

          Ground-State Mulliken Net Atomic Charges

     Atom                 Charge (a.u.)
  ----------------------------------------
      1 C                    -0.181558
      2 N                    -0.086496
      3 H                     0.241638
      4 Br                    0.069212
      5 Br                   -0.042795
  ----------------------------------------
  Sum of atomic charges =     0.000000

 -----------------------------------------------------------------
                    Cartesian Multipole Moments
 -----------------------------------------------------------------
    Charge (ESU x 10^10)
                 0.0000
    Dipole Moment (Debye)
         X      -1.1894      Y      -0.0044      Z       0.0000
       Tot       1.1894
    Quadrupole Moments (Debye-Ang)
        XX     -45.8594     XY       4.1658     YY     -48.1664
        XZ      -0.0000     YZ       0.0000     ZZ     -49.0082
    Octopole Moments (Debye-Ang^2)
       XXX       4.2654    XXY      10.4867    XYY     -10.0300
       YYY      17.5174    XXZ       0.0000    XYZ      -0.0000
       YYZ       0.0000    XZZ       1.0736    YZZ       5.9378
       ZZZ       0.0000
    Hexadecapole Moments (Debye-Ang^3)
      XXXX    -592.2218   XXXY       8.7997   XXYY    -134.6232
      XYYY      33.0633   YYYY    -247.8814   XXXZ      -0.0000
      XXYZ       0.0000   XYYZ      -0.0000   YYYZ       0.0000
      XXZZ    -117.0777   XYZZ       2.2721   YYZZ     -52.7967
      XZZZ      -0.0000   YZZZ       0.0000   ZZZZ     -58.2407
 -----------------------------------------------------------------
 Calculating analytic gradient of the SCF energy
 Gradient of SCF Energy
            1           2           3           4           5
    1  -0.0011075  -0.0004279   0.0010873   0.0001477   0.0003004
    2   0.0053410  -0.0044816   0.0012409  -0.0009255  -0.0011748
    3   0.0000000   0.0000000  -0.0000000  -0.0000000  -0.0000000
 Max gradient component =       5.341E-03
 RMS gradient           =       1.916E-03
 Gradient time:  CPU 6.48 s  wall 1.72 s
 Geometry Optimization Parameters
   NAtoms,    NIC,     NZ,  NCons,   NDum,   NFix, NCnnct, MaxDiis
        5      20       5       0       0       0       0       0

 Cartesian Hessian Update
 Hessian Updated using BFGS Update


** GEOMETRY OPTIMIZATION IN DELOCALIZED INTERNAL COORDINATES **
   Searching for a Minimum

   Optimization Cycle:   3

                       Coordinates (Angstroms)
     ATOM                X               Y               Z
      1  C        -0.0210074451   -0.7530091381    0.0000000000
      2  N         0.0027951030   -1.9968359792    0.0000000000
      3  H        -0.9210918482   -2.4224855121    0.0000000000
      4  Br        1.6038156293    0.2468534937    0.0000000000
      5  Br       -1.6223221109    0.3443837491    0.0000000000
   Point Group: cs    Number of degrees of freedom:     7


   Energy is  -5241.753620286

 Hessian Updated using BFGS Update

  7 Hessian modes will be used to form the next step
  Hessian Eigenvalues:
     0.152080    0.169739    0.184187    0.206791    0.257819    0.352068
     0.776789

 Minimum Search - Taking Simple RFO Step
 Searching for Lamda that Minimizes Along All modes
 Value Taken    Lamda =  -0.00008597
 Step Taken.  Stepsize is  0.021466

                             Maximum     Tolerance    Cnvgd?
         Gradient           0.004242      0.000300      NO
         Displacement       0.014966      0.001200      NO
         Energy change     -0.000545      0.000001      NO


 New Cartesian Coordinates Obtained by Inverse Iteration

 Displacement from previous Coordinates is:  0.031541
 ----------------------------------------------------------------
             Standard Nuclear Orientation (Angstroms)
    I     Atom           X                Y                Z
 ----------------------------------------------------------------
    1      C      -0.0210039850    -0.7572676913     0.0000000000
    2      N       0.0011787047    -1.9976656389     0.0000000000
    3      H      -0.9207035805    -2.4323647233     0.0000000000
    4      Br      1.5999678008     0.2524876847     0.0000000000
    5      Br     -1.6172496119     0.3537169822     0.0000000000
 ----------------------------------------------------------------
 Molecular Point Group                 Cs    NOp =  2
 Largest Abelian Subgroup              Cs    NOp =  2
 Nuclear Repulsion Energy =   443.8067519069 hartrees
 There are       42 alpha and       42 beta electrons
 Applying Cartesian multipole field
    Component          Value
    ---------          -----
     (2,0,0)        1.00000E-11
     (0,2,0)        2.00000E-11
     (0,0,2)       -3.00000E-11
 Nucleus-field energy     =     0.0000000096 hartrees
 Requested basis set is 6-311++G(d,p)
 There are 55 shells and 147 basis functions
 A cutoff of  1.0D-11 yielded   1311 shell pairs
 There are      9916 function pairs (     11035 Cartesian)
 Smallest overlap matrix eigenvalue = 2.64E-04
 Guess MOs from SCF MO coefficient file

 -----------------------------------------------------------------------
  General SCF calculation program by
  Eric Jon Sundstrom, Paul Horn, Yuezhi Mao, Dmitri Zuev, Alec White,
  David Stuck, Shaama M.S., Shane Yost, Joonho Lee, David Small,
  Daniel Levine, Susi Lehtola, Hugh Burton, Evgeny Epifanovsky
 -----------------------------------------------------------------------
 Exchange:     0.2000 Hartree-Fock + 0.0800 Slater + 0.7200 B88
 Correlation:  0.1900 VWN1RPA + 0.8100 LYP
 Using SG-1 standard quadrature grid
 using 4 threads for integral computing
 -------------------------------------------------------
 OpenMP Integral computing Module                
 Release: version 2.0, May 2017, Q-Chem Inc. Pleasanton 
 -------------------------------------------------------
 -------------------------------------------------------
 OpenMP BLAS3 based DFT computing Module                
 Release: version 1.0, May 2013, Q-Chem Inc. Pittsburgh 
 -------------------------------------------------------
 A restricted SCF calculation will be
 performed using DIIS
 SCF converges when DIIS error is below 1.0e-08
 ---------------------------------------
  Cycle       Energy         DIIS error
 ---------------------------------------
    1   -5241.7536121629      1.03e-04  
    2   -5241.7536607391      3.96e-05  
    3   -5241.7536587822      4.94e-05  
    4   -5241.7536637870      1.41e-05  
    5   -5241.7536643211      1.87e-06  
    6   -5241.7536643279      1.03e-06  
    7   -5241.7536643312      2.95e-07  
    8   -5241.7536643313      6.65e-08  
    9   -5241.7536643313      8.85e-09  Convergence criterion met
 ---------------------------------------
 SCF time:   CPU 19.17s  wall 5.00s 
 SCF   energy in the final basis set =    -5241.7536643313
 Total energy in the final basis set =    -5241.7536643313

 --------------------------------------------------------------
             Orbital Energies (a.u.) and Symmetries
 --------------------------------------------------------------

 Alpha MOs, Restricted
 -- Occupied --                  
-482.86 -482.86  -62.51  -62.51  -56.33  -56.33  -56.33  -56.33
  1 A'    2 A'    3 A'    4 A'    5 A'    6 A'    1 A"    2 A"                 
-56.329 -56.328 -14.351 -10.336  -8.721  -8.721  -6.553  -6.553
  7 A'    8 A'    9 A'   10 A'   11 A'   12 A'   13 A'   14 A'                 
 -6.539  -6.539  -6.539  -6.538  -2.664  -2.663  -2.660  -2.660
  3 A"    4 A"   15 A'   16 A'   17 A'   18 A'    5 A"    6 A"                 
 -2.659  -2.659  -2.649  -2.649  -2.648  -2.648  -0.978  -0.832
 19 A'   20 A'   21 A'    7 A"   22 A'    8 A"   23 A'   24 A'                 
 -0.802  -0.612  -0.519  -0.459  -0.425  -0.340  -0.323  -0.319
 25 A'   26 A'   27 A'   28 A'    9 A"   29 A'   30 A'   10 A"                 
 -0.310  -0.298
 11 A"   31 A'                                                                 
 -- Virtual --                   
 -0.076  -0.055  -0.017  -0.000   0.022   0.041   0.049   0.063
 32 A'   12 A"   33 A'   34 A'   35 A'   36 A'   13 A"   37 A'                 
  0.069   0.073   0.084   0.095   0.109   0.112   0.136   0.143
 38 A'   14 A"   39 A'   15 A"   40 A'   41 A'   42 A'   43 A'                 
  0.173   0.183   0.212   0.239   0.266   0.287   0.373   0.390
 44 A'   16 A"   45 A'   46 A'   47 A'   48 A'   49 A'   50 A'                 
  0.403   0.421   0.430   0.432   0.465   0.496   0.502   0.537
 17 A"   51 A'   52 A'   18 A"   19 A"   20 A"   53 A'   54 A'                 
  0.546   0.554   0.557   0.581   0.598   0.606   0.626   0.709
 21 A"   55 A'   22 A"   56 A'   57 A'   58 A'   59 A'   23 A"                 
  0.762   0.791   0.833   0.847   0.852   0.909   0.936   0.978
 60 A'   61 A'   62 A'   24 A"   63 A'   64 A'   65 A'   66 A'                 
  1.201   1.241   1.321   1.439   1.514   1.601   1.693   1.841
 25 A"   67 A'   26 A"   27 A"   68 A'   69 A'   70 A'   71 A'                 
  1.948   1.968   1.988   2.014   2.068   2.144   2.199   2.312
 72 A'   28 A"   29 A"   73 A'   74 A'   75 A'   76 A'   30 A"                 
  2.420   2.490   2.646   2.756   2.810   2.901   3.118   3.180
 31 A"   77 A'   78 A'   32 A"   79 A'   80 A'   81 A'   82 A'                 
  3.844   3.981   3.983   3.986   3.997   4.021   4.082   4.085
 33 A"   34 A"   35 A"   83 A'   84 A'   36 A"   85 A'   37 A"                 
  4.193   4.224   4.353   4.365   4.745   6.549   6.622   7.527
 86 A'   87 A'   88 A'   89 A'   90 A'   91 A'   92 A'   38 A"                 
  7.537   7.554   7.565   7.652   7.660  23.721  35.587  47.835
 39 A"   93 A'   94 A'   95 A'   96 A'   97 A'   98 A'   99 A'                 
 47.895 289.722 289.734 289.748 289.764 289.871 289.8851020.610
100 A'   40 A"   41 A"  101 A'  102 A'  103 A'  104 A'  105 A'                 
*******
106 A'                                                                         

 Beta MOs, Restricted
 -- Occupied --                  
-482.86 -482.86  -62.51  -62.51  -56.33  -56.33  -56.33  -56.33
  1 A'    2 A'    3 A'    4 A'    5 A'    6 A'    1 A"    2 A"                 
-56.329 -56.328 -14.351 -10.336  -8.721  -8.721  -6.553  -6.553
  7 A'    8 A'    9 A'   10 A'   11 A'   12 A'   13 A'   14 A'                 
 -6.539  -6.539  -6.539  -6.538  -2.664  -2.663  -2.660  -2.660
  3 A"    4 A"   15 A'   16 A'   17 A'   18 A'    5 A"    6 A"                 
 -2.659  -2.659  -2.649  -2.649  -2.648  -2.648  -0.978  -0.832
 19 A'   20 A'   21 A'    7 A"   22 A'    8 A"   23 A'   24 A'                 
 -0.802  -0.612  -0.519  -0.459  -0.425  -0.340  -0.323  -0.319
 25 A'   26 A'   27 A'   28 A'    9 A"   29 A'   30 A'   10 A"                 
 -0.310  -0.298
 11 A"   31 A'                                                                 
 -- Virtual --                   
 -0.076  -0.055  -0.017  -0.000   0.022   0.041   0.049   0.063
 32 A'   12 A"   33 A'   34 A'   35 A'   36 A'   13 A"   37 A'                 
  0.069   0.073   0.084   0.095   0.109   0.112   0.136   0.143
 38 A'   14 A"   39 A'   15 A"   40 A'   41 A'   42 A'   43 A'                 
  0.173   0.183   0.212   0.239   0.266   0.287   0.373   0.390
 44 A'   16 A"   45 A'   46 A'   47 A'   48 A'   49 A'   50 A'                 
  0.403   0.421   0.430   0.432   0.465   0.496   0.502   0.537
 17 A"   51 A'   52 A'   18 A"   19 A"   20 A"   53 A'   54 A'                 
  0.546   0.554   0.557   0.581   0.598   0.606   0.626   0.709
 21 A"   55 A'   22 A"   56 A'   57 A'   58 A'   59 A'   23 A"                 
  0.762   0.791   0.833   0.847   0.852   0.909   0.936   0.978
 60 A'   61 A'   62 A'   24 A"   63 A'   64 A'   65 A'   66 A'                 
  1.201   1.241   1.321   1.439   1.514   1.601   1.693   1.841
 25 A"   67 A'   26 A"   27 A"   68 A'   69 A'   70 A'   71 A'                 
  1.948   1.968   1.988   2.014   2.068   2.144   2.199   2.312
 72 A'   28 A"   29 A"   73 A'   74 A'   75 A'   76 A'   30 A"                 
  2.420   2.490   2.646   2.756   2.810   2.901   3.118   3.180
 31 A"   77 A'   78 A'   32 A"   79 A'   80 A'   81 A'   82 A'                 
  3.844   3.981   3.983   3.986   3.997   4.021   4.082   4.085
 33 A"   34 A"   35 A"   83 A'   84 A'   36 A"   85 A'   37 A"                 
  4.193   4.224   4.353   4.365   4.745   6.549   6.622   7.527
 86 A'   87 A'   88 A'   89 A'   90 A'   91 A'   92 A'   38 A"                 
  7.537   7.554   7.565   7.652   7.660  23.721  35.587  47.835
 39 A"   93 A'   94 A'   95 A'   96 A'   97 A'   98 A'   99 A'                 
 47.895 289.722 289.734 289.748 289.764 289.871 289.8851020.610
100 A'   40 A"   41 A"  101 A'  102 A'  103 A'  104 A'  105 A'                 
*******
106 A'                                                                         
 --------------------------------------------------------------

          Ground-State Mulliken Net Atomic Charges

     Atom                 Charge (a.u.)
  ----------------------------------------
      1 C                    -0.184109
      2 N                    -0.084362
      3 H                     0.243539
      4 Br                    0.068413
      5 Br                   -0.043481
  ----------------------------------------
  Sum of atomic charges =     0.000000

 -----------------------------------------------------------------
                    Cartesian Multipole Moments
 -----------------------------------------------------------------
    Charge (ESU x 10^10)
                 0.0000
    Dipole Moment (Debye)
         X      -1.1802      Y      -0.0540      Z       0.0000
       Tot       1.1814
    Quadrupole Moments (Debye-Ang)
        XX     -45.9702     XY       4.1985     YY     -47.9856
        XZ      -0.0000     YZ       0.0000     ZZ     -49.0143
    Octopole Moments (Debye-Ang^2)
       XXX       4.2969    XXY      10.2469    XYY     -10.1292
       YYY      16.3504    XXZ       0.0000    XYZ      -0.0000
       YYZ       0.0000    XZZ       1.0735    YZZ       5.6692
       ZZZ       0.0000
    Hexadecapole Moments (Debye-Ang^3)
      XXXX    -590.6760   XXXY       9.1324   XXYY    -134.0370
      XYYY      33.5903   YYYY    -247.7862   XXXZ      -0.0000
      XXYZ       0.0000   XYYZ      -0.0000   YYYZ       0.0000
      XXZZ    -116.6255   XYZZ       2.3560   YYZZ     -53.0027
      XZZZ      -0.0000   YZZZ       0.0000   ZZZZ     -58.2709
 -----------------------------------------------------------------
 Calculating analytic gradient of the SCF energy
 Gradient of SCF Energy
            1           2           3           4           5
    1  -0.0004927   0.0006239  -0.0004631  -0.0001187   0.0004506
    2   0.0003716  -0.0001207  -0.0000563  -0.0000124  -0.0001822
    3   0.0000000  -0.0000000   0.0000000   0.0000000  -0.0000000
 Max gradient component =       6.239E-04
 RMS gradient           =       2.890E-04
 Gradient time:  CPU 6.50 s  wall 1.72 s
 Geometry Optimization Parameters
   NAtoms,    NIC,     NZ,  NCons,   NDum,   NFix, NCnnct, MaxDiis
        5      20       5       0       0       0       0       0

 Cartesian Hessian Update
 Hessian Updated using BFGS Update


** GEOMETRY OPTIMIZATION IN DELOCALIZED INTERNAL COORDINATES **
   Searching for a Minimum

   Optimization Cycle:   4

                       Coordinates (Angstroms)
     ATOM                X               Y               Z
      1  C        -0.0210039850   -0.7572676913    0.0000000000
      2  N         0.0011787047   -1.9976656389    0.0000000000
      3  H        -0.9207035805   -2.4323647233    0.0000000000
      4  Br        1.5999678008    0.2524876847    0.0000000000
      5  Br       -1.6172496119    0.3537169822    0.0000000000
   Point Group: cs    Number of degrees of freedom:     7


   Energy is  -5241.753664331

 Hessian Updated using BFGS Update

  7 Hessian modes will be used to form the next step
  Hessian Eigenvalues:
     0.130048    0.168645    0.186572    0.223078    0.257430    0.374137
     0.769243

 Minimum Search - Taking Simple RFO Step
 Searching for Lamda that Minimizes Along All modes
 Value Taken    Lamda =  -0.00000281
 Step Taken.  Stepsize is  0.003997

                             Maximum     Tolerance    Cnvgd?
         Gradient           0.000457      0.000300      NO
         Displacement       0.002472      0.001200      NO
         Energy change     -0.000044      0.000001      NO


 New Cartesian Coordinates Obtained by Inverse Iteration

 Displacement from previous Coordinates is:  0.004146
 ----------------------------------------------------------------
             Standard Nuclear Orientation (Angstroms)
    I     Atom           X                Y                Z
 ----------------------------------------------------------------
    1      C      -0.0209143775    -0.7572807853     0.0000000000
    2      N       0.0006943628    -1.9973878737     0.0000000000
    3      H      -0.9199070745    -2.4333001539     0.0000000000
    4      Br      1.6007196940     0.2521666006     0.0000000000
    5      Br     -1.6184032768     0.3547088256     0.0000000000
 ----------------------------------------------------------------
 Molecular Point Group                 Cs    NOp =  2
 Largest Abelian Subgroup              Cs    NOp =  2
 Nuclear Repulsion Energy =   443.6071909148 hartrees
 There are       42 alpha and       42 beta electrons
 Applying Cartesian multipole field
    Component          Value
    ---------          -----
     (2,0,0)        1.00000E-11
     (0,2,0)        2.00000E-11
     (0,0,2)       -3.00000E-11
 Nucleus-field energy     =     0.0000000096 hartrees
 Requested basis set is 6-311++G(d,p)
 There are 55 shells and 147 basis functions
 A cutoff of  1.0D-11 yielded   1311 shell pairs
 There are      9916 function pairs (     11035 Cartesian)
 Smallest overlap matrix eigenvalue = 2.65E-04
 Guess MOs from SCF MO coefficient file

 -----------------------------------------------------------------------
  General SCF calculation program by
  Eric Jon Sundstrom, Paul Horn, Yuezhi Mao, Dmitri Zuev, Alec White,
  David Stuck, Shaama M.S., Shane Yost, Joonho Lee, David Small,
  Daniel Levine, Susi Lehtola, Hugh Burton, Evgeny Epifanovsky
 -----------------------------------------------------------------------
 Exchange:     0.2000 Hartree-Fock + 0.0800 Slater + 0.7200 B88
 Correlation:  0.1900 VWN1RPA + 0.8100 LYP
 Using SG-1 standard quadrature grid
 using 4 threads for integral computing
 -------------------------------------------------------
 OpenMP Integral computing Module                
 Release: version 2.0, May 2017, Q-Chem Inc. Pleasanton 
 -------------------------------------------------------
 -------------------------------------------------------
 OpenMP BLAS3 based DFT computing Module                
 Release: version 1.0, May 2013, Q-Chem Inc. Pittsburgh 
 -------------------------------------------------------
 A restricted SCF calculation will be
 performed using DIIS
 SCF converges when DIIS error is below 1.0e-08
 ---------------------------------------
  Cycle       Energy         DIIS error
 ---------------------------------------
    1   -5241.7536646903      1.78e-05  
    2   -5241.7536656464      1.05e-05  
    3   -5241.7536655325      1.26e-05  
    4   -5241.7536659107      1.42e-06  
    5   -5241.7536659146      8.88e-07  
    6   -5241.7536659167      1.04e-07  
    7   -5241.7536659166      3.28e-08  
    8   -5241.7536659167      1.56e-08  
    9   -5241.7536659166      2.24e-09  Convergence criterion met
 ---------------------------------------
 SCF time:   CPU 19.22s  wall 5.00s 
 SCF   energy in the final basis set =    -5241.7536659166
 Total energy in the final basis set =    -5241.7536659166

 --------------------------------------------------------------
             Orbital Energies (a.u.) and Symmetries
 --------------------------------------------------------------

 Alpha MOs, Restricted
 -- Occupied --                  
-482.86 -482.86  -62.51  -62.51  -56.33  -56.33  -56.33  -56.33
  1 A'    2 A'    3 A'    4 A'    5 A'    6 A'    1 A"    2 A"                 
-56.328 -56.328 -14.351 -10.336  -8.721  -8.721  -6.553  -6.552
  7 A'    8 A'    9 A'   10 A'   11 A'   12 A'   13 A'   14 A'                 
 -6.539  -6.539  -6.539  -6.538  -2.664  -2.663  -2.660  -2.660
  3 A"    4 A"   15 A'   16 A'   17 A'   18 A'    5 A"    6 A"                 
 -2.659  -2.659  -2.649  -2.649  -2.648  -2.648  -0.978  -0.832
 19 A'   20 A'   21 A'    7 A"   22 A'    8 A"   23 A'   24 A'                 
 -0.802  -0.612  -0.518  -0.459  -0.425  -0.340  -0.323  -0.319
 25 A'   26 A'   27 A'   28 A'    9 A"   29 A'   30 A'   10 A"                 
 -0.310  -0.298
 11 A"   31 A'                                                                 
 -- Virtual --                   
 -0.076  -0.055  -0.017  -0.000   0.022   0.040   0.049   0.063
 32 A'   12 A"   33 A'   34 A'   35 A'   36 A'   13 A"   37 A'                 
  0.069   0.073   0.084   0.095   0.109   0.112   0.136   0.143
 38 A'   14 A"   39 A'   15 A"   40 A'   41 A'   42 A'   43 A'                 
  0.172   0.183   0.212   0.239   0.266   0.287   0.373   0.390
 44 A'   16 A"   45 A'   46 A'   47 A'   48 A'   49 A'   50 A'                 
  0.403   0.421   0.430   0.432   0.465   0.496   0.502   0.537
 17 A"   51 A'   52 A'   18 A"   19 A"   20 A"   53 A'   54 A'                 
  0.546   0.554   0.557   0.581   0.598   0.606   0.626   0.709
 21 A"   55 A'   22 A"   56 A'   57 A'   58 A'   59 A'   23 A"                 
  0.761   0.791   0.833   0.847   0.851   0.909   0.936   0.978
 60 A'   61 A'   62 A'   24 A"   63 A'   64 A'   65 A'   66 A'                 
  1.201   1.240   1.321   1.439   1.515   1.600   1.693   1.841
 25 A"   67 A'   26 A"   27 A"   68 A'   69 A'   70 A'   71 A'                 
  1.948   1.968   1.988   2.014   2.068   2.144   2.199   2.312
 72 A'   28 A"   29 A"   73 A'   74 A'   75 A'   76 A'   30 A"                 
  2.421   2.490   2.646   2.756   2.810   2.901   3.119   3.180
 31 A"   77 A'   78 A'   32 A"   79 A'   80 A'   81 A'   82 A'                 
  3.844   3.981   3.983   3.986   3.997   4.021   4.082   4.085
 33 A"   34 A"   35 A"   83 A'   84 A'   36 A"   85 A'   37 A"                 
  4.193   4.224   4.353   4.365   4.747   6.548   6.622   7.527
 86 A'   87 A'   88 A'   89 A'   90 A'   91 A'   92 A'   38 A"                 
  7.538   7.554   7.565   7.652   7.660  23.721  35.588  47.835
 39 A"   93 A'   94 A'   95 A'   96 A'   97 A'   98 A'   99 A'                 
 47.894 289.722 289.734 289.748 289.764 289.871 289.8851020.609
100 A'   40 A"   41 A"  101 A'  102 A'  103 A'  104 A'  105 A'                 
*******
106 A'                                                                         

 Beta MOs, Restricted
 -- Occupied --                  
-482.86 -482.86  -62.51  -62.51  -56.33  -56.33  -56.33  -56.33
  1 A'    2 A'    3 A'    4 A'    5 A'    6 A'    1 A"    2 A"                 
-56.328 -56.328 -14.351 -10.336  -8.721  -8.721  -6.553  -6.552
  7 A'    8 A'    9 A'   10 A'   11 A'   12 A'   13 A'   14 A'                 
 -6.539  -6.539  -6.539  -6.538  -2.664  -2.663  -2.660  -2.660
  3 A"    4 A"   15 A'   16 A'   17 A'   18 A'    5 A"    6 A"                 
 -2.659  -2.659  -2.649  -2.649  -2.648  -2.648  -0.978  -0.832
 19 A'   20 A'   21 A'    7 A"   22 A'    8 A"   23 A'   24 A'                 
 -0.802  -0.612  -0.518  -0.459  -0.425  -0.340  -0.323  -0.319
 25 A'   26 A'   27 A'   28 A'    9 A"   29 A'   30 A'   10 A"                 
 -0.310  -0.298
 11 A"   31 A'                                                                 
 -- Virtual --                   
 -0.076  -0.055  -0.017  -0.000   0.022   0.040   0.049   0.063
 32 A'   12 A"   33 A'   34 A'   35 A'   36 A'   13 A"   37 A'                 
  0.069   0.073   0.084   0.095   0.109   0.112   0.136   0.143
 38 A'   14 A"   39 A'   15 A"   40 A'   41 A'   42 A'   43 A'                 
  0.172   0.183   0.212   0.239   0.266   0.287   0.373   0.390
 44 A'   16 A"   45 A'   46 A'   47 A'   48 A'   49 A'   50 A'                 
  0.403   0.421   0.430   0.432   0.465   0.496   0.502   0.537
 17 A"   51 A'   52 A'   18 A"   19 A"   20 A"   53 A'   54 A'                 
  0.546   0.554   0.557   0.581   0.598   0.606   0.626   0.709
 21 A"   55 A'   22 A"   56 A'   57 A'   58 A'   59 A'   23 A"                 
  0.761   0.791   0.833   0.847   0.851   0.909   0.936   0.978
 60 A'   61 A'   62 A'   24 A"   63 A'   64 A'   65 A'   66 A'                 
  1.201   1.240   1.321   1.439   1.515   1.600   1.693   1.841
 25 A"   67 A'   26 A"   27 A"   68 A'   69 A'   70 A'   71 A'                 
  1.948   1.968   1.988   2.014   2.068   2.144   2.199   2.312
 72 A'   28 A"   29 A"   73 A'   74 A'   75 A'   76 A'   30 A"                 
  2.421   2.490   2.646   2.756   2.810   2.901   3.119   3.180
 31 A"   77 A'   78 A'   32 A"   79 A'   80 A'   81 A'   82 A'                 
  3.844   3.981   3.983   3.986   3.997   4.021   4.082   4.085
 33 A"   34 A"   35 A"   83 A'   84 A'   36 A"   85 A'   37 A"                 
  4.193   4.224   4.353   4.365   4.747   6.548   6.622   7.527
 86 A'   87 A'   88 A'   89 A'   90 A'   91 A'   92 A'   38 A"                 
  7.538   7.554   7.565   7.652   7.660  23.721  35.588  47.835
 39 A"   93 A'   94 A'   95 A'   96 A'   97 A'   98 A'   99 A'                 
 47.894 289.722 289.734 289.748 289.764 289.871 289.8851020.609
100 A'   40 A"   41 A"  101 A'  102 A'  103 A'  104 A'  105 A'                 
*******
106 A'                                                                         
 --------------------------------------------------------------

          Ground-State Mulliken Net Atomic Charges

     Atom                 Charge (a.u.)
  ----------------------------------------
      1 C                    -0.184041
      2 N                    -0.084270
      3 H                     0.243985
      4 Br                    0.068536
      5 Br                   -0.044210
  ----------------------------------------
  Sum of atomic charges =     0.000000

 -----------------------------------------------------------------
                    Cartesian Multipole Moments
 -----------------------------------------------------------------
    Charge (ESU x 10^10)
                 0.0000
    Dipole Moment (Debye)
         X      -1.1735      Y      -0.0627      Z      -0.0000
       Tot       1.1752
    Quadrupole Moments (Debye-Ang)
        XX     -45.9762     XY       4.2010     YY     -47.9651
        XZ       0.0000     YZ       0.0000     ZZ     -49.0169
    Octopole Moments (Debye-Ang^2)
       XXX       4.3623    XXY      10.2318    XYY     -10.1230
       YYY      16.2259    XXZ      -0.0000    XYZ       0.0000
       YYZ      -0.0000    XZZ       1.0894    YZZ       5.6497
       ZZZ       0.0000
    Hexadecapole Moments (Debye-Ang^3)
      XXXX    -591.3302   XXXY       9.2480   XXYY    -134.1491
      XYYY      33.7331   YYYY    -247.5799   XXXZ       0.0000
      XXYZ      -0.0000   XYYZ       0.0000   YYYZ       0.0000
      XXZZ    -116.7497   XYZZ       2.3988   YYZZ     -53.0010
      XZZZ       0.0000   YZZZ       0.0000   ZZZZ     -58.2809
 -----------------------------------------------------------------
 Calculating analytic gradient of the SCF energy
 Gradient of SCF Energy
            1           2           3           4           5
    1  -0.0002652   0.0000905   0.0000042   0.0000773   0.0000932
    2   0.0000072  -0.0001119   0.0000515   0.0000401   0.0000131
    3  -0.0000000   0.0000000  -0.0000000  -0.0000000   0.0000000
 Max gradient component =       2.652E-04
 RMS gradient           =       8.572E-05
 Gradient time:  CPU 6.47 s  wall 1.71 s
 Geometry Optimization Parameters
   NAtoms,    NIC,     NZ,  NCons,   NDum,   NFix, NCnnct, MaxDiis
        5      20       5       0       0       0       0       0

 Cartesian Hessian Update
 Hessian Updated using BFGS Update


** GEOMETRY OPTIMIZATION IN DELOCALIZED INTERNAL COORDINATES **
   Searching for a Minimum

   Optimization Cycle:   5

                       Coordinates (Angstroms)
     ATOM                X               Y               Z
      1  C        -0.0209143775   -0.7572807853    0.0000000000
      2  N         0.0006943628   -1.9973878737    0.0000000000
      3  H        -0.9199070745   -2.4333001539    0.0000000000
      4  Br        1.6007196940    0.2521666006    0.0000000000
      5  Br       -1.6184032768    0.3547088256    0.0000000000
   Point Group: cs    Number of degrees of freedom:     7


   Energy is  -5241.753665917

 Hessian Updated using BFGS Update

  7 Hessian modes will be used to form the next step
  Hessian Eigenvalues:
     0.112649    0.172821    0.182610    0.212898    0.254592    0.399049
     0.765386

 Minimum Search - Taking Simple RFO Step
 Searching for Lamda that Minimizes Along All modes
 Value Taken    Lamda =   0.00000000
 Step Taken.  Stepsize is  0.001330

                             Maximum     Tolerance    Cnvgd?
         Gradient           0.000161      0.000300     YES
         Displacement       0.001166      0.001200     YES
         Energy change     -0.000002      0.000001      NO


                       Distance Matrix (Angstroms)
             C (  1)   N (  2)   H (  3)   Br(  4)
   N (  2)  1.240295
   H (  3)  1.901901  1.018590
   Br(  4)  1.910152  2.760539  3.683109
   Br(  5)  1.946405  2.855492  2.874177  3.220756

 Final energy is   -5241.7536659166490     


 ******************************
 **  OPTIMIZATION CONVERGED  **
 ******************************

                       Coordinates (Angstroms)
     ATOM                X               Y               Z
      1  C        -0.0209143775   -0.7572807853    0.0000000000
      2  N         0.0006943628   -1.9973878737    0.0000000000
      3  H        -0.9199070745   -2.4333001539    0.0000000000
      4  Br        1.6007196940    0.2521666006    0.0000000000
      5  Br       -1.6184032768    0.3547088256    0.0000000000

Z-matrix Print:
$molecule
0 1
Br
C  1 1.910152
N  2 1.240295 1 120.903487
H  3 1.018590 2 114.339664 1 -180.000000 0
Br 2 1.946405 1 113.257006 3 -180.000000 0
$end


 --------------------------------------------------------------
             Orbital Energies (a.u.) and Symmetries
 --------------------------------------------------------------

 Alpha MOs, Restricted
 -- Occupied --                  
-482.86 -482.86  -62.51  -62.51  -56.33  -56.33  -56.33  -56.33
  1 A'    2 A'    3 A'    4 A'    5 A'    6 A'    1 A"    2 A"                 
-56.328 -56.328 -14.351 -10.336  -8.721  -8.721  -6.553  -6.552
  7 A'    8 A'    9 A'   10 A'   11 A'   12 A'   13 A'   14 A'                 
 -6.539  -6.539  -6.539  -6.538  -2.664  -2.663  -2.660  -2.660
  3 A"    4 A"   15 A'   16 A'   17 A'   18 A'    5 A"    6 A"                 
 -2.659  -2.659  -2.649  -2.649  -2.648  -2.648  -0.978  -0.832
 19 A'   20 A'   21 A'    7 A"   22 A'    8 A"   23 A'   24 A'                 
 -0.802  -0.612  -0.518  -0.459  -0.425  -0.340  -0.323  -0.319
 25 A'   26 A'   27 A'   28 A'    9 A"   29 A'   30 A'   10 A"                 
 -0.310  -0.298
 11 A"   31 A'                                                                 
 -- Virtual --                   
 -0.076  -0.055  -0.017  -0.000   0.022   0.040   0.049   0.063
 32 A'   12 A"   33 A'   34 A'   35 A'   36 A'   13 A"   37 A'                 
  0.069   0.073   0.084   0.095   0.109   0.112   0.136   0.143
 38 A'   14 A"   39 A'   15 A"   40 A'   41 A'   42 A'   43 A'                 
  0.172   0.183   0.212   0.239   0.266   0.287   0.373   0.390
 44 A'   16 A"   45 A'   46 A'   47 A'   48 A'   49 A'   50 A'                 
  0.403   0.421   0.430   0.432   0.465   0.496   0.502   0.537
 17 A"   51 A'   52 A'   18 A"   19 A"   20 A"   53 A'   54 A'                 
  0.546   0.554   0.557   0.581   0.598   0.606   0.626   0.709
 21 A"   55 A'   22 A"   56 A'   57 A'   58 A'   59 A'   23 A"                 
  0.761   0.791   0.833   0.847   0.851   0.909   0.936   0.978
 60 A'   61 A'   62 A'   24 A"   63 A'   64 A'   65 A'   66 A'                 
  1.201   1.240   1.321   1.439   1.515   1.600   1.693   1.841
 25 A"   67 A'   26 A"   27 A"   68 A'   69 A'   70 A'   71 A'                 
  1.948   1.968   1.988   2.014   2.068   2.144   2.199   2.312
 72 A'   28 A"   29 A"   73 A'   74 A'   75 A'   76 A'   30 A"                 
  2.421   2.490   2.646   2.756   2.810   2.901   3.119   3.180
 31 A"   77 A'   78 A'   32 A"   79 A'   80 A'   81 A'   82 A'                 
  3.844   3.981   3.983   3.986   3.997   4.021   4.082   4.085
 33 A"   34 A"   35 A"   83 A'   84 A'   36 A"   85 A'   37 A"                 
  4.193   4.224   4.353   4.365   4.747   6.548   6.622   7.527
 86 A'   87 A'   88 A'   89 A'   90 A'   91 A'   92 A'   38 A"                 
  7.538   7.554   7.565   7.652   7.660  23.721  35.588  47.835
 39 A"   93 A'   94 A'   95 A'   96 A'   97 A'   98 A'   99 A'                 
 47.894 289.722 289.734 289.748 289.764 289.871 289.8851020.609
100 A'   40 A"   41 A"  101 A'  102 A'  103 A'  104 A'  105 A'                 
*******
106 A'                                                                         

 Beta MOs, Restricted
 -- Occupied --                  
-482.86 -482.86  -62.51  -62.51  -56.33  -56.33  -56.33  -56.33
  1 A'    2 A'    3 A'    4 A'    5 A'    6 A'    1 A"    2 A"                 
-56.328 -56.328 -14.351 -10.336  -8.721  -8.721  -6.553  -6.552
  7 A'    8 A'    9 A'   10 A'   11 A'   12 A'   13 A'   14 A'                 
 -6.539  -6.539  -6.539  -6.538  -2.664  -2.663  -2.660  -2.660
  3 A"    4 A"   15 A'   16 A'   17 A'   18 A'    5 A"    6 A"                 
 -2.659  -2.659  -2.649  -2.649  -2.648  -2.648  -0.978  -0.832
 19 A'   20 A'   21 A'    7 A"   22 A'    8 A"   23 A'   24 A'                 
 -0.802  -0.612  -0.518  -0.459  -0.425  -0.340  -0.323  -0.319
 25 A'   26 A'   27 A'   28 A'    9 A"   29 A'   30 A'   10 A"                 
 -0.310  -0.298
 11 A"   31 A'                                                                 
 -- Virtual --                   
 -0.076  -0.055  -0.017  -0.000   0.022   0.040   0.049   0.063
 32 A'   12 A"   33 A'   34 A'   35 A'   36 A'   13 A"   37 A'                 
  0.069   0.073   0.084   0.095   0.109   0.112   0.136   0.143
 38 A'   14 A"   39 A'   15 A"   40 A'   41 A'   42 A'   43 A'                 
  0.172   0.183   0.212   0.239   0.266   0.287   0.373   0.390
 44 A'   16 A"   45 A'   46 A'   47 A'   48 A'   49 A'   50 A'                 
  0.403   0.421   0.430   0.432   0.465   0.496   0.502   0.537
 17 A"   51 A'   52 A'   18 A"   19 A"   20 A"   53 A'   54 A'                 
  0.546   0.554   0.557   0.581   0.598   0.606   0.626   0.709
 21 A"   55 A'   22 A"   56 A'   57 A'   58 A'   59 A'   23 A"                 
  0.761   0.791   0.833   0.847   0.851   0.909   0.936   0.978
 60 A'   61 A'   62 A'   24 A"   63 A'   64 A'   65 A'   66 A'                 
  1.201   1.240   1.321   1.439   1.515   1.600   1.693   1.841
 25 A"   67 A'   26 A"   27 A"   68 A'   69 A'   70 A'   71 A'                 
  1.948   1.968   1.988   2.014   2.068   2.144   2.199   2.312
 72 A'   28 A"   29 A"   73 A'   74 A'   75 A'   76 A'   30 A"                 
  2.421   2.490   2.646   2.756   2.810   2.901   3.119   3.180
 31 A"   77 A'   78 A'   32 A"   79 A'   80 A'   81 A'   82 A'                 
  3.844   3.981   3.983   3.986   3.997   4.021   4.082   4.085
 33 A"   34 A"   35 A"   83 A'   84 A'   36 A"   85 A'   37 A"                 
  4.193   4.224   4.353   4.365   4.747   6.548   6.622   7.527
 86 A'   87 A'   88 A'   89 A'   90 A'   91 A'   92 A'   38 A"                 
  7.538   7.554   7.565   7.652   7.660  23.721  35.588  47.835
 39 A"   93 A'   94 A'   95 A'   96 A'   97 A'   98 A'   99 A'                 
 47.894 289.722 289.734 289.748 289.764 289.871 289.8851020.609
100 A'   40 A"   41 A"  101 A'  102 A'  103 A'  104 A'  105 A'                 
*******
106 A'                                                                         
 --------------------------------------------------------------

          Ground-State Mulliken Net Atomic Charges

     Atom                 Charge (a.u.)
  ----------------------------------------
      1 C                    -0.184041
      2 N                    -0.084270
      3 H                     0.243985
      4 Br                    0.068536
      5 Br                   -0.044210
  ----------------------------------------
  Sum of atomic charges =     0.000000

 -----------------------------------------------------------------
                    Cartesian Multipole Moments
 -----------------------------------------------------------------
    Charge (ESU x 10^10)
                 0.0000
    Dipole Moment (Debye)
         X      -1.1735      Y      -0.0627      Z      -0.0000
       Tot       1.1752
    Quadrupole Moments (Debye-Ang)
        XX     -45.9762     XY       4.2010     YY     -47.9651
        XZ       0.0000     YZ       0.0000     ZZ     -49.0169
    Octopole Moments (Debye-Ang^2)
       XXX       4.3623    XXY      10.2318    XYY     -10.1230
       YYY      16.2259    XXZ      -0.0000    XYZ       0.0000
       YYZ      -0.0000    XZZ       1.0894    YZZ       5.6497
       ZZZ       0.0000
    Hexadecapole Moments (Debye-Ang^3)
      XXXX    -591.3302   XXXY       9.2480   XXYY    -134.1491
      XYYY      33.7331   YYYY    -247.5799   XXXZ       0.0000
      XXYZ      -0.0000   XYYZ       0.0000   YYYZ       0.0000
      XXZZ    -116.7497   XYZZ       2.3988   YYZZ     -53.0010
      XZZZ       0.0000   YZZZ       0.0000   ZZZZ     -58.2809
 -----------------------------------------------------------------
Archival summary:
1\1\TWL01\OPT\ProcedureUnspecified\BasisUnspecified\r2111\taweetha\SunNov2522:22:232018SunNov2522:22:232018\0\\#,OPT,ProcedureUnspecified,BasisUnspecified,\\0,1\Br\C,1,1.91015\N,2,1.2403,1,120.903\H,3,1.01859,2,114.34,1,-180,0\Br,2,1.9464,1,113.257,3,-180,0\\\@

 Total job time:  38.39s(wall), 143.49s(cpu) 
 Sun Nov 25 22:22:23 2018

        *************************************************************
        *                                                           *
        *  Thank you very much for using Q-Chem.  Have a nice day.  *
        *                                                           *
        *************************************************************


 
User input: 2 of 2 
 
Q-Chem Developer Version!
                  Welcome to Q-Chem
     A Quantum Leap Into The Future Of Chemistry


 Q-Chem 5.1, Q-Chem, Inc., Pleasanton, CA (2018)

 Yihan Shao,  Zhengting Gan,  E. Epifanovsky,  A. T. B. Gilbert,  M. Wormit,  
 J. Kussmann,  A. W. Lange,  A. Behn,  Jia Deng,  Xintian Feng,  D. Ghosh,  
 M. Goldey,  P. R. Horn,  L. D. Jacobson,  I. Kaliman,  T. Kus,  A. Landau,  
 Jie Liu,  E. I. Proynov,  R. M. Richard,  R. P. Steele,  E. J. Sundstrom,  
 H. L. Woodcock III,  P. M. Zimmerman,  D. Zuev,  B. Albrecht,  E. Alguire,  
 S. A. Baeppler,  D. Barton,  Z. Benda,  Y. A. Bernard,  E. J. Berquist,  
 K. B. Bravaya,  H. Burton,  D. Casanova,  Chun-Min Chang,  Yunqing Chen,  
 A. Chien,  K. D. Closser,  M. P. Coons,  S. Coriani,  S. Dasgupta,  
 A. L. Dempwolff,  M. Diedenhofen,  Hainam Do,  R. G. Edgar,  Po-Tung Fang,  
 S. Faraji,  S. Fatehi,  Qingguo Feng,  K. D. Fenk,  J. Fosso-Tande,  
 Qinghui Ge,  A. Ghysels,  G. Gidofalvi,  J. Gomes,  J. Gonthier,  A. Gunina,  
 D. Hait,  M. W. D. Hanson-Heine,  P. H. P. Harbach,  A. W. Hauser,  
 J. E. Herr,  E. G. Hohenstein,  Z. C. Holden,  Kerwin Hui,  B. C. Huynh,  
 T.-C. Jagau,  Hyunjun Ji,  B. Kaduk,  K. Khistyaev,  Jaehoon Kim,  
 P. Klunzinger,  K. Koh,  D. Kosenkov,  L. Koulias,  T. Kowalczyk,  
 C. M. Krauter,  A. Kunitsa,  Ka Un Lao,  A. Laurent,  K. V. Lawler,  
 Joonho Lee,  D. Lefrancois,  S. Lehtola,  D. S. Levine,  Yi-Pei Li,  
 You-Sheng Lin,  Fenglai Liu,  E. Livshits,  A. Luenser,  P. Manohar,  
 E. Mansoor,  S. F. Manzer,  Shan-Ping Mao,  Yuezhi Mao,  N. Mardirossian,  
 A. V. Marenich,  T. Markovich,  L. A. Martinez-Martinez,  S. A. Maurer,  
 N. J. Mayhall,  S. C. McKenzie,  J.-M. Mewes,  A. F. Morrison,  
 J. W. Mullinax,  K. Nanda,  T. S. Nguyen-Beck,  R. Olivares-Amaya,  
 J. A. Parkhill,  T. M. Perrine,  F. Plasser,  P. Pokhilko,  S. Prager,  
 A. Prociuk,  E. Ramos,  D. R. Rehn,  F. Rob,  M. Schneider,  N. Sergueev,  
 S. M. Sharada,  S. Sharma,  D. W. Small,  T. Stauch,  T. Stein,  
 Yu-Chuan Su,  A. J. W. Thom,  A. Tkatchenko,  T. Tsuchimochi,  N. M. Tubman,  
 L. Vogt,  M. L. Vidal,  O. Vydrov,  M. A. Watson,  J. Wenzel,  
 M. de Wergifosse,  T. A. Wesolowski,  A. White,  J. Witte,  A. Yamada,  
 Jun Yang,  K. Yao,  S. Yeganeh,  S. R. Yost,  Zhi-Qiang You,  A. Zech,  
 Igor Ying Zhang,  Xing Zhang,  Yan Zhao,  Ying Zhu,  B. R. Brooks,  
 G. K. L. Chan,  C. J. Cramer,  M. S. Gordon,  W. J. Hehre,  A. Klamt,  
 M. W. Schmidt,  C. D. Sherrill,  D. G. Truhlar,  A. Aspuru-Guzik,  R. Baer,  
 A. T. Bell,  N. A. Besley,  Jeng-Da Chai,  A. E. DePrince, III,  
 R. A. DiStasio Jr.,  A. Dreuw,  B. D. Dunietz,  T. R. Furlani,  
 Chao-Ping Hsu,  Yousung Jung,  Jing Kong,  D. S. Lambrecht,  WanZhen Liang,  
 C. Ochsenfeld,  V. A. Rassolov,  L. V. Slipchenko,  J. E. Subotnik,  
 T. Van Voorhis,  J. M. Herbert,  A. I. Krylov,  P. M. W. Gill,  M. Head-Gordon

 Contributors to earlier versions of Q-Chem not listed above: 
 R. D. Adamson,  B. Austin,  J. Baker,  G. J. O. Beran,  K. Brandhorst,  
 S. T. Brown,  E. F. C. Byrd,  A. K. Chakraborty,  C.-L. Cheng,  
 Siu Hung Chien,  D. M. Chipman,  D. L. Crittenden,  H. Dachsel,  
 R. J. Doerksen,  A. D. Dutoi,  L. Fusti-Molnar,  W. A. Goddard III,  
 A. Golubeva-Zadorozhnaya,  S. R. Gwaltney,  G. Hawkins,  A. Heyden,  
 S. Hirata,  G. Kedziora,  F. J. Keil,  C. Kelley,  Jihan Kim,  R. A. King,  
 R. Z. Khaliullin,  P. P. Korambath,  W. Kurlancheek,  A. M. Lee,  M. S. Lee,  
 S. V. Levchenko,  Ching Yeh Lin,  D. Liotard,  R. C. Lochan,  I. Lotan,  
 P. E. Maslen,  N. Nair,  D. P. O'Neill,  D. Neuhauser,  E. Neuscamman,  
 C. M. Oana,  R. Olson,  B. Peters,  R. Peverati,  P. A. Pieniazek,  
 Y. M. Rhee,  J. Ritchie,  M. A. Rohrdanz,  E. Rosta,  N. J. Russ,  
 H. F. Schaefer III,  N. E. Schultz,  N. Shenvi,  A. C. Simmonett,  A. Sodt,  
 D. Stuck,  K. S. Thanthiriwatte,  V. Vanovschi,  Tao Wang,  A. Warshel,  
 C. F. Williams,  Q. Wu,  X. Xu,  W. Zhang

 Please cite Q-Chem as follows:
 Y. Shao et al., Mol. Phys. 113, 184-215 (2015)
 DOI: 10.1080/00268976.2014.952696

 Q-Chem 5.1.2 for Intel X86 EM64T Linux

 Parts of Q-Chem use Armadillo 8.300.2 (Tropical Shenanigans).
 http://arma.sourceforge.net/

 Q-Chem begins on Sun Nov 25 22:22:23 2018  

Host: 
0

     Scratch files written to /scratch/taweetham/qchem54449//
The previous job contains 0 fragments, simply inherited here
Input Ideriv = 2
Curr. Ideriv = -1
Max.  Ideriv = 2

Checking the input file for inconsistencies... 	...done.

--------------------------------------------------------------
User input:
--------------------------------------------------------------

$molecule
read
$end

$rem
   job_type 	frequency
   basis 	6-311++g**
   method	b3lyp	
$end


--------------------------------------------------------------
 ----------------------------------------------------------------
             Standard Nuclear Orientation (Angstroms)
    I     Atom           X                Y                Z
 ----------------------------------------------------------------
    1      C      -0.0188207948    -0.7604052149    -0.0000000000
    2      N      -0.0729954181    -1.9995168476     0.0000000000
    3      H       0.8358384753    -2.4594597535    -0.0000000000
    4      Br     -1.6133806580     0.2912886233     0.0000000000
    5      Br      1.6073250643     0.3092402045    -0.0000000000
 ----------------------------------------------------------------
 Molecular Point Group                 Cs    NOp =  2
 Largest Abelian Subgroup              Cs    NOp =  2
 Nuclear Repulsion Energy =   443.6071909148 hartrees
 There are       42 alpha and       42 beta electrons
 Requested basis set is 6-311++G(d,p)
 There are 55 shells and 147 basis functions

 Total QAlloc Memory Limit   2000 MB
 Mega-Array Size       188 MB
 MEM_STATIC part       192 MB

                       Distance Matrix (Angstroms)
             C (  1)   N (  2)   H (  3)   Br(  4)
   N (  2)  1.240295
   H (  3)  1.901901  1.018590
   Br(  4)  1.910152  2.760539  3.683109
   Br(  5)  1.946405  2.855492  2.874177  3.220756

 A cutoff of  1.0D-11 yielded   1311 shell pairs
 There are      9916 function pairs (     11035 Cartesian)

 -------------------------------------------------------
 OpenMP Integral Computing Module                       
 Release: version 1.0, May 2013, Q-Chem Inc. Pittsburgh 
 -------------------------------------------------------
 Integral Job Info:
 Integral job number is                      11
 Integral operator is                         1
 short-range coefficients                     0
 long-range coefficients              100000000
 Omega coefficients                           0
 if combine SR and LR in K                    0
 Integral screening is                        0
 Integral computing path is                   2
 max size of driver memory is            800000
 size of driver memory is                593474
 size of scratch memory is             29623520
 max col of scratch BK array               1296
 max len of scratch array in speh3          155
 max len of scratch index in speh4           18
 max int batch size is                      520
 min int batch size is                       52
 fixed nKL is                                45
 max L of basis functions is                  2
 order of int derivative is                   0
 number of shells is                         55
 number of basis is                         155
 number of cartesian basis is               155
 number of contracted shell pairs          1311
 number of primitive shell pairs           3537
 maxK2 (contraction) of shell pair           36
 max number of K2 of shell pair               1
 max number of CS2 of shell pair            126
 max number of PS2 of shell pair            270
 mem total for path MDJ                  526822
 -------------------------------------------------------
 Smallest overlap matrix eigenvalue = 2.65E-04
 Guess from superposition of atomic densities
 Warning:  Energy on first SCF cycle will be non-variational
 SAD guess density has 84.000000 electrons

 -----------------------------------------------------------------------
  General SCF calculation program by
  Eric Jon Sundstrom, Paul Horn, Yuezhi Mao, Dmitri Zuev, Alec White,
  David Stuck, Shaama M.S., Shane Yost, Joonho Lee, David Small,
  Daniel Levine, Susi Lehtola, Hugh Burton, Evgeny Epifanovsky
 -----------------------------------------------------------------------
 Exchange:     0.2000 Hartree-Fock + 0.0800 Slater + 0.7200 B88
 Correlation:  0.1900 VWN1RPA + 0.8100 LYP
 Using SG-1 standard quadrature grid
 using 4 threads for integral computing
 -------------------------------------------------------
 OpenMP Integral computing Module                
 Release: version 2.0, May 2017, Q-Chem Inc. Pleasanton 
 -------------------------------------------------------
 -------------------------------------------------------
 OpenMP BLAS3 based DFT computing Module                
 Release: version 1.0, May 2013, Q-Chem Inc. Pittsburgh 
 -------------------------------------------------------
 A restricted SCF calculation will be
 performed using DIIS
 SCF converges when DIIS error is below 1.0e-08
 ---------------------------------------
  Cycle       Energy         DIIS error
 ---------------------------------------
    1   -5242.2283378856      4.49e-02  
    2   -5241.6785786944      6.22e-03  
    3   -5241.3597329249      1.28e-02  
    4   -5241.7482968521      1.49e-03  
    5   -5241.7533141290      4.14e-04  
    6   -5241.7534693261      2.58e-04  
    7   -5241.7536651214      4.72e-05  
    8   -5241.7536689895      1.44e-05  
    9   -5241.7536694708      2.64e-06  
   10   -5241.7536694879      6.49e-07  
   11   -5241.7536694890      1.46e-07  
   12   -5241.7536694890      4.54e-08  
   13   -5241.7536694891      6.82e-09  Convergence criterion met
 ---------------------------------------
 SCF time:   CPU 27.84s  wall 7.00s 
 SCF   energy in the final basis set =    -5241.7536694891
 Total energy in the final basis set =    -5241.7536694891

 --------------------------------------------------------------
             Orbital Energies (a.u.) and Symmetries
 --------------------------------------------------------------

 Alpha MOs, Restricted
 -- Occupied --                  
-482.86 -482.86  -62.51  -62.51  -56.33  -56.33  -56.33  -56.33
  1 A'    2 A'    3 A'    4 A'    5 A'    6 A'    1 A"    2 A"                 
-56.328 -56.328 -14.351 -10.336  -8.721  -8.721  -6.553  -6.552
  7 A'    8 A'    9 A'   10 A'   11 A'   12 A'   13 A'   14 A'                 
 -6.539  -6.539  -6.539  -6.538  -2.664  -2.663  -2.660  -2.660
  3 A"    4 A"   15 A'   16 A'   17 A'   18 A'    5 A"    6 A"                 
 -2.659  -2.659  -2.649  -2.649  -2.648  -2.648  -0.978  -0.832
 19 A'   20 A'   21 A'    7 A"   22 A'    8 A"   23 A'   24 A'                 
 -0.802  -0.612  -0.518  -0.459  -0.425  -0.340  -0.323  -0.319
 25 A'   26 A'   27 A'   28 A'    9 A"   29 A'   30 A'   10 A"                 
 -0.310  -0.298
 11 A"   31 A'                                                                 
 -- Virtual --                   
 -0.076  -0.055  -0.017  -0.000   0.022   0.040   0.049   0.063
 32 A'   12 A"   33 A'   34 A'   35 A'   36 A'   13 A"   37 A'                 
  0.069   0.073   0.084   0.095   0.109   0.112   0.136   0.143
 38 A'   14 A"   39 A'   15 A"   40 A'   41 A'   42 A'   43 A'                 
  0.172   0.183   0.212   0.239   0.266   0.287   0.373   0.390
 44 A'   16 A"   45 A'   46 A'   47 A'   48 A'   49 A'   50 A'                 
  0.403   0.421   0.430   0.432   0.465   0.496   0.502   0.537
 17 A"   51 A'   52 A'   18 A"   19 A"   20 A"   53 A'   54 A'                 
  0.546   0.554   0.557   0.581   0.598   0.606   0.626   0.709
 21 A"   55 A'   22 A"   56 A'   57 A'   58 A'   59 A'   23 A"                 
  0.761   0.791   0.833   0.847   0.851   0.909   0.936   0.978
 60 A'   61 A'   62 A'   24 A"   63 A'   64 A'   65 A'   66 A'                 
  1.201   1.240   1.321   1.439   1.515   1.600   1.693   1.841
 25 A"   67 A'   26 A"   27 A"   68 A'   69 A'   70 A'   71 A'                 
  1.948   1.968   1.988   2.014   2.068   2.144   2.199   2.312
 72 A'   28 A"   29 A"   73 A'   74 A'   75 A'   76 A'   30 A"                 
  2.421   2.490   2.646   2.756   2.810   2.901   3.119   3.180
 31 A"   77 A'   78 A'   32 A"   79 A'   80 A'   81 A'   82 A'                 
  3.844   3.981   3.983   3.987   3.997   4.021   4.082   4.085
 33 A"   34 A"   35 A"   83 A'   84 A'   36 A"   85 A'   37 A"                 
  4.193   4.224   4.353   4.365   4.747   6.548   6.622   7.527
 86 A'   87 A'   88 A'   89 A'   90 A'   91 A'   92 A'   38 A"                 
  7.537   7.554   7.565   7.652   7.660  23.721  35.588  47.835
 39 A"   93 A'   94 A'   95 A'   96 A'   97 A'   98 A'   99 A'                 
 47.894 289.722 289.734 289.748 289.764 289.871 289.8851020.609
100 A'   40 A"   41 A"  101 A'  102 A'  103 A'  104 A'  105 A'                 
*******
106 A'                                                                         

 Beta MOs, Restricted
 -- Occupied --                  
-482.86 -482.86  -62.51  -62.51  -56.33  -56.33  -56.33  -56.33
  1 A'    2 A'    3 A'    4 A'    5 A'    6 A'    1 A"    2 A"                 
-56.328 -56.328 -14.351 -10.336  -8.721  -8.721  -6.553  -6.552
  7 A'    8 A'    9 A'   10 A'   11 A'   12 A'   13 A'   14 A'                 
 -6.539  -6.539  -6.539  -6.538  -2.664  -2.663  -2.660  -2.660
  3 A"    4 A"   15 A'   16 A'   17 A'   18 A'    5 A"    6 A"                 
 -2.659  -2.659  -2.649  -2.649  -2.648  -2.648  -0.978  -0.832
 19 A'   20 A'   21 A'    7 A"   22 A'    8 A"   23 A'   24 A'                 
 -0.802  -0.612  -0.518  -0.459  -0.425  -0.340  -0.323  -0.319
 25 A'   26 A'   27 A'   28 A'    9 A"   29 A'   30 A'   10 A"                 
 -0.310  -0.298
 11 A"   31 A'                                                                 
 -- Virtual --                   
 -0.076  -0.055  -0.017  -0.000   0.022   0.040   0.049   0.063
 32 A'   12 A"   33 A'   34 A'   35 A'   36 A'   13 A"   37 A'                 
  0.069   0.073   0.084   0.095   0.109   0.112   0.136   0.143
 38 A'   14 A"   39 A'   15 A"   40 A'   41 A'   42 A'   43 A'                 
  0.172   0.183   0.212   0.239   0.266   0.287   0.373   0.390
 44 A'   16 A"   45 A'   46 A'   47 A'   48 A'   49 A'   50 A'                 
  0.403   0.421   0.430   0.432   0.465   0.496   0.502   0.537
 17 A"   51 A'   52 A'   18 A"   19 A"   20 A"   53 A'   54 A'                 
  0.546   0.554   0.557   0.581   0.598   0.606   0.626   0.709
 21 A"   55 A'   22 A"   56 A'   57 A'   58 A'   59 A'   23 A"                 
  0.761   0.791   0.833   0.847   0.851   0.909   0.936   0.978
 60 A'   61 A'   62 A'   24 A"   63 A'   64 A'   65 A'   66 A'                 
  1.201   1.240   1.321   1.439   1.515   1.600   1.693   1.841
 25 A"   67 A'   26 A"   27 A"   68 A'   69 A'   70 A'   71 A'                 
  1.948   1.968   1.988   2.014   2.068   2.144   2.199   2.312
 72 A'   28 A"   29 A"   73 A'   74 A'   75 A'   76 A'   30 A"                 
  2.421   2.490   2.646   2.756   2.810   2.901   3.119   3.180
 31 A"   77 A'   78 A'   32 A"   79 A'   80 A'   81 A'   82 A'                 
  3.844   3.981   3.983   3.987   3.997   4.021   4.082   4.085
 33 A"   34 A"   35 A"   83 A'   84 A'   36 A"   85 A'   37 A"                 
  4.193   4.224   4.353   4.365   4.747   6.548   6.622   7.527
 86 A'   87 A'   88 A'   89 A'   90 A'   91 A'   92 A'   38 A"                 
  7.537   7.554   7.565   7.652   7.660  23.721  35.588  47.835
 39 A"   93 A'   94 A'   95 A'   96 A'   97 A'   98 A'   99 A'                 
 47.894 289.722 289.734 289.748 289.764 289.871 289.8851020.609
100 A'   40 A"   41 A"  101 A'  102 A'  103 A'  104 A'  105 A'                 
*******
106 A'                                                                         
 --------------------------------------------------------------

          Ground-State Mulliken Net Atomic Charges

     Atom                 Charge (a.u.)
  ----------------------------------------
      1 C                    -0.184049
      2 N                    -0.084297
      3 H                     0.243998
      4 Br                    0.068511
      5 Br                   -0.044163
  ----------------------------------------
  Sum of atomic charges =     0.000000

 -----------------------------------------------------------------
                    Cartesian Multipole Moments
 -----------------------------------------------------------------
    Charge (ESU x 10^10)
                 0.0000
    Dipole Moment (Debye)
         X       1.1717      Y      -0.0935      Z      -0.0000
       Tot       1.1754
    Quadrupole Moments (Debye-Ang)
        XX     -46.2445     XY      -4.2489     YY     -47.7426
        XZ      -0.0000     YZ       0.0000     ZZ     -49.0169
    Octopole Moments (Debye-Ang^2)
       XXX      -0.7762    XXY      11.1635    XYY      10.9563
       YYY      15.8398    XXZ      -0.0000    XYZ      -0.0000
       YYZ      -0.0000    XZZ       0.0323    YZZ       5.8154
       ZZZ      -0.0000
    Hexadecapole Moments (Debye-Ang^3)
      XXXX    -591.8670   XXXY      -4.9767   XXYY    -135.9342
      XYYY     -29.9682   YYYY    -244.4296   XXXZ      -0.0000
      XXYZ       0.0000   XYYZ      -0.0000   YYYZ       0.0000
      XXZZ    -116.8132   XYZZ      -0.8345   YYZZ     -52.9516
      XZZZ      -0.0000   YZZZ      -0.0000   ZZZZ     -58.2810
 -----------------------------------------------------------------
 Calculating MO derivatives via CPSCF
 D1JvT checksum  = 189960 15380.3416272362
 D1KAT checksum  = 419940 788.3695202749
   1         3          15      0.131267    0.041435
   2         3          15      0.017802    0.005740
   3         3          15      0.002829    0.001018
   4         3          15      0.000226    0.000090
   5        16           2      0.000011    0.000006
   6        18           0      0.000000    0.000000    Roots Converged
 Time for AOints: 6.0 s (CPU) 1.5 s (wall)
 ------------------------------------------------------------------------------
                     AOints        : Timing summary (seconds)
 ------------------------------------------------------------------------------
     job step          cpu (% of tot)      sys (% of tot)     wall (% of tot)
 ------------------------------------------------------------------------------
  cpscf_lag         0.3736E+02 (35.5)   0.7000E-05 (41.2)   0.9620E+01 (35.2)
  iterzp            0.6166E+02 (58.7)   0.1000E-04 (58.8)   0.1611E+02 (58.9)
  make_fx           0.0000E+00 ( 0.0)   0.0000E+00 ( 0.0)   0.0000E+00 ( 0.0)
  AOints            0.5989E+01 ( 5.7)   0.0000E+00 ( 0.0)   0.1521E+01 ( 5.6)
 ------------------------------------------------------------------------------
   Grand Totals     0.1051E+03          0.1700E-04          0.2736E+02
 ------------------------------------------------------------------------------
 Calculating analytic Hessian of the SCF energy
 Polarizability Matrix (a.u.)
            1           2           3
    1 -77.2003529  -0.8500572  -0.0000000
    2  -0.8500572 -63.2507209  -0.0000000
    3  -0.0000000  -0.0000000 -36.7793064

 Direct stationary perturbation theory relativistic correction:

 rels  =      33.613288609557
 relv  =    -113.845627058988
 rel2e =      18.023076819386
 E_rel =     -62.209261630045

 Hessian of the SCF Energy
            1           2           3           4           5           6
    1   0.2422152  -0.0323468   0.0000000  -0.0762258  -0.0244879  -0.0000000
    2  -0.0323468   0.7868468   0.0000000   0.0404305  -0.6638702  -0.0000000
    3   0.0000000   0.0000000   0.0902249  -0.0000000   0.0000000  -0.0445264
    4  -0.0762258   0.0404305  -0.0000000   0.4364092  -0.1702260   0.0000000
    5  -0.0244879  -0.6638702   0.0000000  -0.1702260   0.8326621  -0.0000000
    6  -0.0000000  -0.0000000  -0.0445264   0.0000000  -0.0000000   0.0541414
    7  -0.0075362  -0.0206024   0.0000000  -0.3402400   0.1912127  -0.0000000
    8   0.0361403  -0.0414916  -0.0000000   0.1324788  -0.0935722   0.0000000
    9   0.0000000   0.0000000   0.0028983  -0.0000000   0.0000000  -0.0278367
   10  -0.0956243   0.0357317   0.0000000  -0.0071779   0.0330275  -0.0000000
   11   0.0400327  -0.0402570  -0.0000000   0.0314532  -0.0426836   0.0000000
   12   0.0000000   0.0000000  -0.0231300  -0.0000000  -0.0000000   0.0008562
   13  -0.0628289  -0.0232129  -0.0000000  -0.0127655  -0.0295263   0.0000000
   14  -0.0193383  -0.0412280  -0.0000000  -0.0341365  -0.0325360   0.0000000
   15  -0.0000000  -0.0000000  -0.0254667   0.0000000   0.0000000   0.0173655
            7           8           9          10          11          12
    1  -0.0075362   0.0361403   0.0000000  -0.0956243   0.0400327   0.0000000
    2  -0.0206024  -0.0414916   0.0000000   0.0357317  -0.0402570   0.0000000
    3   0.0000000  -0.0000000   0.0028983   0.0000000  -0.0000000  -0.0231300
    4  -0.3402400   0.1324788  -0.0000000  -0.0071779   0.0314532  -0.0000000
    5   0.1912127  -0.0935722   0.0000000   0.0330275  -0.0426836  -0.0000000
    6  -0.0000000   0.0000000  -0.0278367  -0.0000000   0.0000000   0.0008562
    7   0.3453170  -0.1700942   0.0000000   0.0013968   0.0014844  -0.0000000
    8  -0.1700942   0.1323590  -0.0000000  -0.0013348  -0.0007273  -0.0000000
    9   0.0000000  -0.0000000   0.0219917   0.0000000  -0.0000000   0.0079513
   10   0.0013968  -0.0013348   0.0000000   0.1337649  -0.0700917   0.0000000
   11   0.0014844  -0.0007273  -0.0000000  -0.0700917   0.0793139   0.0000000
   12  -0.0000000  -0.0000000   0.0079513   0.0000000   0.0000000   0.0096094
   13   0.0010623   0.0028099  -0.0000000  -0.0323596  -0.0028787  -0.0000000
   14  -0.0020005   0.0034322  -0.0000000   0.0026673   0.0043540  -0.0000000
   15  -0.0000000   0.0000000  -0.0050046  -0.0000000   0.0000000   0.0047131
           13          14          15
    1  -0.0628289  -0.0193383  -0.0000000
    2  -0.0232129  -0.0412280  -0.0000000
    3  -0.0000000  -0.0000000  -0.0254667
    4  -0.0127655  -0.0341365   0.0000000
    5  -0.0295263  -0.0325360   0.0000000
    6   0.0000000   0.0000000   0.0173655
    7   0.0010623  -0.0020005  -0.0000000
    8   0.0028099   0.0034322   0.0000000
    9  -0.0000000  -0.0000000  -0.0050046
   10  -0.0323596   0.0026673  -0.0000000
   11  -0.0028787   0.0043540   0.0000000
   12  -0.0000000  -0.0000000   0.0047131
   13   0.1068917   0.0528080   0.0000000
   14   0.0528080   0.0659778   0.0000000
   15   0.0000000   0.0000000   0.0083928
 Gradient time:  CPU 163.34 s  wall 42.57 s
 **********************************************************************
 **                                                                  **
 **                       VIBRATIONAL ANALYSIS                       **
 **                       --------------------                       **
 **                                                                  **
 **        VIBRATIONAL FREQUENCIES (CM**-1) AND NORMAL MODES         **
 **     FORCE CONSTANTS (mDYN/ANGSTROM) AND REDUCED MASSES (AMU)     **
 **                  INFRARED INTENSITIES (KM/MOL)                   **
 **                                                                  **
 **********************************************************************


 Mode:                 1                      2                      3
 Frequency:       180.57                 348.65                 439.55
 Force Cnst:      0.8688                 0.4266                 1.3407
 Red. Mass:      45.2224                 5.9566                11.7781
 IR Active:          YES                    YES                    YES
 IR Intens:        0.456                 11.591                 12.495
 Raman Active:       YES                    YES                    YES
               X      Y      Z        X      Y      Z        X      Y      Z
 C         -0.030  0.396  0.000    0.095  0.070  0.000    0.052  0.559 -0.000
 N         -0.005  0.400 -0.000    0.503  0.054 -0.000   -0.154  0.570  0.000
 H         -0.003  0.405 -0.000    0.707  0.460 -0.000   -0.183  0.516  0.000
 Br        -0.502 -0.074 -0.000   -0.046  0.064 -0.000    0.100 -0.116  0.000
 Br         0.507 -0.063 -0.000   -0.066 -0.091 -0.000   -0.078 -0.077  0.000
 TransDip  -0.015 -0.016  0.000    0.044  0.100 -0.000    0.058  0.097  0.000

 Mode:                 4                      5                      6
 Frequency:       478.10                 687.91                 808.82
 Force Cnst:      1.0434                 1.1369                 0.4449
 Red. Mass:       7.7476                 4.0778                 1.1542
 IR Active:          YES                    YES                    YES
 IR Intens:        1.590                256.585                 76.396
 Raman Active:       YES                    YES                    YES
               X      Y      Z        X      Y      Z        X      Y      Z
 C         -0.000  0.000  0.731    0.509 -0.010  0.000    0.000  0.000  0.036
 N         -0.000  0.000 -0.234   -0.049  0.022 -0.000   -0.000  0.000 -0.100
 H          0.000  0.000 -0.639   -0.436 -0.739 -0.000   -0.000 -0.000  0.994
 Br         0.000 -0.000 -0.033   -0.037  0.015 -0.000   -0.000  0.000  0.003
 Br        -0.000 -0.000 -0.029   -0.026 -0.008 -0.000   -0.000 -0.000 -0.004
 TransDip  -0.000  0.000 -0.040    0.491 -0.148 -0.000    0.000 -0.000  0.280

 Mode:                 7                      8                      9
 Frequency:      1105.70                1717.32                3510.30
 Force Cnst:      1.0424                15.0417                 7.8135
 Red. Mass:       1.4471                 8.6566                 1.0762
 IR Active:          YES                    YES                    YES
 IR Intens:      309.935                240.003                 40.933
 Raman Active:       YES                    YES                    YES
               X      Y      Z        X      Y      Z        X      Y      Z
 C          0.128  0.000  0.000   -0.029  0.638  0.000   -0.004 -0.006  0.000
 N         -0.115 -0.082 -0.000    0.014 -0.493 -0.000   -0.060  0.040 -0.000
 H          0.428  0.883  0.000    0.052 -0.588 -0.000    0.876 -0.476  0.000
 Br        -0.004  0.001 -0.000    0.001 -0.001 -0.000    0.000 -0.000 -0.000
 Br        -0.000  0.002 -0.000   -0.000 -0.001 -0.000   -0.000 -0.000 -0.000
 TransDip   0.342  0.448  0.000   -0.033  0.495 -0.000    0.102 -0.178  0.000

 STANDARD THERMODYNAMIC QUANTITIES AT   298.15 K  AND     1.00 ATM

   This Molecule has  0 Imaginary Frequencies
   Zero point vibrational energy:       13.262 kcal/mol

   Atom    1 Element C  Has Mass   12.00000
   Atom    2 Element N  Has Mass   14.00307
   Atom    3 Element H  Has Mass    1.00783
   Atom    4 Element Br Has Mass   78.91830
   Atom    5 Element Br Has Mass   78.91830
   Molecular Mass:   184.847500 amu
   Principal axes and moments of inertia in amu*Bohr^2:
                             1           2           3
    Eigenvalues --      296.10724  1464.50878  1760.61602
          X               0.99997    -0.00709     0.00000
          Y               0.00709     0.99997     0.00000
          Z               0.00000    -0.00000     1.00000
   Rotational Symmetry Number is   1
   The Molecule is an Asymmetric Top
   Translational Enthalpy:        0.889 kcal/mol
   Rotational Enthalpy:           0.889 kcal/mol
   Vibrational Enthalpy:         14.321 kcal/mol
   gas constant (RT):             0.592 kcal/mol
   Translational Entropy:        41.549  cal/mol.K
   Rotational Entropy:           28.125  cal/mol.K
   Vibrational Entropy:           5.624  cal/mol.K

   Total Enthalpy:               16.691 kcal/mol
   Total Entropy:                75.299  cal/mol.K
Archival summary:
1\1\TWL01\FREQ\ProcedureUnspecified\BasisUnspecified\r2111\taweetha\SunNov2522:23:132018SunNov2522:23:132018\0\\#,FREQ,ProcedureUnspecified,BasisUnspecified,\\0,1\Br\C,1,1.91015\N,2,1.2403,1,120.903\H,3,1.01859,2,114.34,1,180,0\Br,2,1.9464,1,113.257,3,180,0\\\@

 Total job time:  50.03s(wall), 191.31s(cpu) 
 Sun Nov 25 22:23:13 2018

        *************************************************************
        *                                                           *
        *  Thank you very much for using Q-Chem.  Have a nice day.  *
        *                                                           *
        *************************************************************
