# Supplementary material for: Geometric and energetic data from ab initio calculations of haloethene, haloimine, halomethylenephosphine, haloiminophosphine, halodiazene, halodiphosphene and halocyclopropane
Source: Data Brief. 2019 Nov 2;27:104738. doi: 10.1016/j.dib.2019.104738 (PMC6861602; doi:10.1016/j.dib.2019.104738)
Supplement: Multimedia component 4 [file mmc4.zip › CN/B3LYP/BrBrCNIE.out]

Q-Chem Developer Version!
                  Welcome to Q-Chem
     A Quantum Leap Into The Future Of Chemistry


 Q-Chem 5.1, Q-Chem, Inc., Pleasanton, CA (2018)

 Yihan Shao,  Zhengting Gan,  E. Epifanovsky,  A. T. B. Gilbert,  M. Wormit,  
 J. Kussmann,  A. W. Lange,  A. Behn,  Jia Deng,  Xintian Feng,  D. Ghosh,  
 M. Goldey,  P. R. Horn,  L. D. Jacobson,  I. Kaliman,  T. Kus,  A. Landau,  
 Jie Liu,  E. I. Proynov,  R. M. Richard,  R. P. Steele,  E. J. Sundstrom,  
 H. L. Woodcock III,  P. M. Zimmerman,  D. Zuev,  B. Albrecht,  E. Alguire,  
 S. A. Baeppler,  D. Barton,  Z. Benda,  Y. A. Bernard,  E. J. Berquist,  
 K. B. Bravaya,  H. Burton,  D. Casanova,  Chun-Min Chang,  Yunqing Chen,  
 A. Chien,  K. D. Closser,  M. P. Coons,  S. Coriani,  S. Dasgupta,  
 A. L. Dempwolff,  M. Diedenhofen,  Hainam Do,  R. G. Edgar,  Po-Tung Fang,  
 S. Faraji,  S. Fatehi,  Qingguo Feng,  K. D. Fenk,  J. Fosso-Tande,  
 Qinghui Ge,  A. Ghysels,  G. Gidofalvi,  J. Gomes,  J. Gonthier,  A. Gunina,  
 D. Hait,  M. W. D. Hanson-Heine,  P. H. P. Harbach,  A. W. Hauser,  
 J. E. Herr,  E. G. Hohenstein,  Z. C. Holden,  Kerwin Hui,  B. C. Huynh,  
 T.-C. Jagau,  Hyunjun Ji,  B. Kaduk,  K. Khistyaev,  Jaehoon Kim,  
 P. Klunzinger,  K. Koh,  D. Kosenkov,  L. Koulias,  T. Kowalczyk,  
 C. M. Krauter,  A. Kunitsa,  Ka Un Lao,  A. Laurent,  K. V. Lawler,  
 Joonho Lee,  D. Lefrancois,  S. Lehtola,  D. S. Levine,  Yi-Pei Li,  
 You-Sheng Lin,  Fenglai Liu,  E. Livshits,  A. Luenser,  P. Manohar,  
 E. Mansoor,  S. F. Manzer,  Shan-Ping Mao,  Yuezhi Mao,  N. Mardirossian,  
 A. V. Marenich,  T. Markovich,  L. A. Martinez-Martinez,  S. A. Maurer,  
 N. J. Mayhall,  S. C. McKenzie,  J.-M. Mewes,  A. F. Morrison,  
 J. W. Mullinax,  K. Nanda,  T. S. Nguyen-Beck,  R. Olivares-Amaya,  
 J. A. Parkhill,  T. M. Perrine,  F. Plasser,  P. Pokhilko,  S. Prager,  
 A. Prociuk,  E. Ramos,  D. R. Rehn,  F. Rob,  M. Schneider,  N. Sergueev,  
 S. M. Sharada,  S. Sharma,  D. W. Small,  T. Stauch,  T. Stein,  
 Yu-Chuan Su,  A. J. W. Thom,  A. Tkatchenko,  T. Tsuchimochi,  N. M. Tubman,  
 L. Vogt,  M. L. Vidal,  O. Vydrov,  M. A. Watson,  J. Wenzel,  
 M. de Wergifosse,  T. A. Wesolowski,  A. White,  J. Witte,  A. Yamada,  
 Jun Yang,  K. Yao,  S. Yeganeh,  S. R. Yost,  Zhi-Qiang You,  A. Zech,  
 Igor Ying Zhang,  Xing Zhang,  Yan Zhao,  Ying Zhu,  B. R. Brooks,  
 G. K. L. Chan,  C. J. Cramer,  M. S. Gordon,  W. J. Hehre,  A. Klamt,  
 M. W. Schmidt,  C. D. Sherrill,  D. G. Truhlar,  A. Aspuru-Guzik,  R. Baer,  
 A. T. Bell,  N. A. Besley,  Jeng-Da Chai,  A. E. DePrince, III,  
 R. A. DiStasio Jr.,  A. Dreuw,  B. D. Dunietz,  T. R. Furlani,  
 Chao-Ping Hsu,  Yousung Jung,  Jing Kong,  D. S. Lambrecht,  WanZhen Liang,  
 C. Ochsenfeld,  V. A. Rassolov,  L. V. Slipchenko,  J. E. Subotnik,  
 T. Van Voorhis,  J. M. Herbert,  A. I. Krylov,  P. M. W. Gill,  M. Head-Gordon

 Contributors to earlier versions of Q-Chem not listed above: 
 R. D. Adamson,  B. Austin,  J. Baker,  G. J. O. Beran,  K. Brandhorst,  
 S. T. Brown,  E. F. C. Byrd,  A. K. Chakraborty,  C.-L. Cheng,  
 Siu Hung Chien,  D. M. Chipman,  D. L. Crittenden,  H. Dachsel,  
 R. J. Doerksen,  A. D. Dutoi,  L. Fusti-Molnar,  W. A. Goddard III,  
 A. Golubeva-Zadorozhnaya,  S. R. Gwaltney,  G. Hawkins,  A. Heyden,  
 S. Hirata,  G. Kedziora,  F. J. Keil,  C. Kelley,  Jihan Kim,  R. A. King,  
 R. Z. Khaliullin,  P. P. Korambath,  W. Kurlancheek,  A. M. Lee,  M. S. Lee,  
 S. V. Levchenko,  Ching Yeh Lin,  D. Liotard,  R. C. Lochan,  I. Lotan,  
 P. E. Maslen,  N. Nair,  D. P. O'Neill,  D. Neuhauser,  E. Neuscamman,  
 C. M. Oana,  R. Olson,  B. Peters,  R. Peverati,  P. A. Pieniazek,  
 Y. M. Rhee,  J. Ritchie,  M. A. Rohrdanz,  E. Rosta,  N. J. Russ,  
 H. F. Schaefer III,  N. E. Schultz,  N. Shenvi,  A. C. Simmonett,  A. Sodt,  
 D. Stuck,  K. S. Thanthiriwatte,  V. Vanovschi,  Tao Wang,  A. Warshel,  
 C. F. Williams,  Q. Wu,  X. Xu,  W. Zhang

 Please cite Q-Chem as follows:
 Y. Shao et al., Mol. Phys. 113, 184-215 (2015)
 DOI: 10.1080/00268976.2014.952696

 Q-Chem 5.1.2 for Intel X86 EM64T Linux

 Parts of Q-Chem use Armadillo 8.300.2 (Tropical Shenanigans).
 http://arma.sourceforge.net/

 Q-Chem begins on Sun Nov 25 22:43:16 2018  

Host: 
0

     Scratch files written to /scratch/taweetham/qchem55812//
Input Ideriv = 2
Curr. Ideriv = -1
Max.  Ideriv = 2

Checking the input file for inconsistencies... 	...done.

--------------------------------------------------------------
User input:
--------------------------------------------------------------
$molecule
0 1
C 
N 1 1.3 
I 2 CI 1 120. 
Br 1 CBr 2 120.  3 180.0
Br 1 CBr 2 120.  3 0.0

CC=1.54
CH=1.09
CF=1.35
CCl=1.77
CBr=1.94
CI=2.14
DHA=180.0
$end

$rem
   job_type	optimization
   basis	6-311++g**
   method	b3lyp
$end

--------------------------------------------------------------
 ----------------------------------------------------------------
             Standard Nuclear Orientation (Angstroms)
    I     Atom           X                Y                Z
 ----------------------------------------------------------------
    1      C       0.8496945107     0.2024253133    -0.0000000000
    2      N      -0.1106425196     1.0786403487    -0.0000000000
    3      I      -2.1502156036     0.4307656426    -0.0000000000
    4      Br      2.6986532878     0.7897509815    -0.0000000000
    5      Br      0.4338540711    -1.6924827923     0.0000000000
 ----------------------------------------------------------------
 Molecular Point Group                 Cs    NOp =  2
 Largest Abelian Subgroup              Cs    NOp =  2
 Nuclear Repulsion Energy =  1059.4644275762 hartrees
 There are       68 alpha and       68 beta electrons
 Requested basis set is 6-311++G(d,p)
 There are 74 shells and 202 basis functions

 Total QAlloc Memory Limit   2000 MB
 Mega-Array Size       188 MB
 MEM_STATIC part       192 MB
 A cutoff of  1.0D-11 yielded   2007 shell pairs
 There are     16245 function pairs (     18369 Cartesian)

 -------------------------------------------------------
 OpenMP Integral Computing Module                       
 Release: version 1.0, May 2013, Q-Chem Inc. Pittsburgh 
 -------------------------------------------------------
 Integral Job Info:
 Integral job number is                      11
 Integral operator is                         1
 short-range coefficients                     0
 long-range coefficients              100000000
 Omega coefficients                           0
 if combine SR and LR in K                    0
 Integral screening is                        0
 Integral computing path is                   2
 max size of driver memory is            800000
 size of driver memory is                593474
 size of scratch memory is             29623520
 max col of scratch BK array               1296
 max len of scratch array in speh3          155
 max len of scratch index in speh4           18
 max int batch size is                      520
 min int batch size is                       52
 fixed nKL is                                45
 max L of basis functions is                  2
 order of int derivative is                   0
 number of shells is                         74
 number of basis is                         215
 number of cartesian basis is               215
 number of contracted shell pairs          2007
 number of primitive shell pairs           4743
 maxK2 (contraction) of shell pair           36
 max number of K2 of shell pair               1
 max number of CS2 of shell pair            234
 max number of PS2 of shell pair            249
 mem total for path MDJ                  534060
 -------------------------------------------------------
 Smallest overlap matrix eigenvalue = 2.66E-04

 Scale SEOQF with 1.000000e-01/1.000000e-01/1.000000e-01

 Standard Electronic Orientation quadrupole field applied
 Nucleus-field energy     =     0.0000000283 hartrees
 Guess from superposition of atomic densities
 Warning:  Energy on first SCF cycle will be non-variational
 SAD guess density has 136.000000 electrons

 -----------------------------------------------------------------------
  General SCF calculation program by
  Eric Jon Sundstrom, Paul Horn, Yuezhi Mao, Dmitri Zuev, Alec White,
  David Stuck, Shaama M.S., Shane Yost, Joonho Lee, David Small,
  Daniel Levine, Susi Lehtola, Hugh Burton, Evgeny Epifanovsky
 -----------------------------------------------------------------------
 Exchange:     0.2000 Hartree-Fock + 0.0800 Slater + 0.7200 B88
 Correlation:  0.1900 VWN1RPA + 0.8100 LYP
 Using SG-1 standard quadrature grid
 using 4 threads for integral computing
 -------------------------------------------------------
 OpenMP Integral computing Module                
 Release: version 2.0, May 2017, Q-Chem Inc. Pleasanton 
 -------------------------------------------------------
 -------------------------------------------------------
 OpenMP BLAS3 based DFT computing Module                
 Release: version 1.0, May 2013, Q-Chem Inc. Pittsburgh 
 -------------------------------------------------------
 A restricted SCF calculation will be
 performed using DIIS
 SCF converges when DIIS error is below 1.0e-08
 ---------------------------------------
  Cycle       Energy         DIIS error
 ---------------------------------------
    1  -12161.0386692092      3.42e-02  
    2  -12160.5872357845      3.75e-03  
    3  -12160.3589485219      7.85e-03  
    4  -12160.6246696186      1.51e-03  
    5  -12160.6335769332      3.02e-04  
    6  -12160.6336325577      2.69e-04  
    7  -12160.6340223757      3.53e-05  
    8  -12160.6340263604      6.92e-06  
    9  -12160.6340264883      2.51e-06  
   10  -12160.6340265121      9.14e-07  
   11  -12160.6340265153      1.67e-07  
   12  -12160.6340265153      4.00e-08  
   13  -12160.6340265153      1.72e-08  
   14  -12160.6340265153      2.06e-09  Convergence criterion met
 ---------------------------------------
 SCF time:   CPU 61.02s  wall 16.00s 
 SCF   energy in the final basis set =   -12160.6340265153
 Total energy in the final basis set =   -12160.6340265153

 --------------------------------------------------------------
             Orbital Energies (a.u.) and Symmetries
 --------------------------------------------------------------

 Alpha MOs, Restricted
 -- Occupied --                  
******* -482.88 -482.87 -176.33 -165.74 -165.73 -165.73  -62.53
  1 A'    2 A'    3 A'    4 A'    5 A'    1 A"    6 A'    7 A'                 
-62.518 -56.349 -56.344 -56.344 -56.339 -56.335 -56.334 -35.828
  8 A'    9 A'    2 A"   10 A'   11 A'    3 A"   12 A'   13 A'                 
-31.323 -31.315 -31.315 -22.973 -22.971 -22.971 -22.965 -22.965
 14 A'    4 A"   15 A'   16 A'    5 A"   17 A'    6 A"   18 A'                 
-14.388 -10.345  -8.736  -8.727  -6.569  -6.559  -6.554  -6.553
 19 A'   20 A'   21 A'   22 A'   23 A'   24 A'    7 A"   25 A'                 
 -6.545  -6.544  -6.377  -4.793  -4.774  -4.773  -2.679  -2.675
  8 A"   26 A'   27 A'   28 A'    9 A"   29 A'   30 A'   10 A"                 
 -2.675  -2.669  -2.666  -2.665  -2.663  -2.663  -2.654  -2.654
 31 A'   32 A'   11 A"   33 A'   12 A"   34 A'   35 A'   13 A"                 
 -2.058  -2.052  -2.051  -2.035  -2.035  -0.959  -0.829  -0.812
 36 A'   14 A"   37 A'   15 A"   38 A'   39 A'   40 A'   41 A'                 
 -0.678  -0.559  -0.481  -0.461  -0.426  -0.355  -0.332  -0.331
 42 A'   43 A'   44 A'   45 A'   16 A"   46 A'   47 A'   17 A"                 
 -0.322  -0.303  -0.279  -0.272
 18 A"   48 A'   19 A"   49 A'                                                 
 -- Virtual --                   
 -0.125  -0.091  -0.072  -0.001   0.013   0.042   0.044   0.047
 50 A'   51 A'   20 A"   52 A'   53 A'   54 A'   55 A'   21 A"                 
  0.065   0.071   0.080   0.092   0.101   0.108   0.123   0.152
 56 A'   22 A"   57 A'   58 A'   23 A"   59 A'   60 A'   61 A'                 
  0.170   0.179   0.180   0.205   0.211   0.237   0.263   0.295
 62 A'   24 A"   63 A'   64 A'   25 A"   65 A'   66 A'   67 A'                 
  0.350   0.370   0.375   0.383   0.395   0.403   0.413   0.417
 68 A'   26 A"   69 A'   70 A'   71 A'   27 A"   28 A"   72 A'                 
  0.421   0.437   0.470   0.471   0.496   0.543   0.545   0.547
 73 A'   29 A"   30 A"   74 A'   31 A"   75 A'   32 A"   33 A"                 
  0.551   0.577   0.582   0.611   0.633   0.691   0.713   0.762
 76 A'   77 A'   78 A'   79 A'   80 A'   81 A'   34 A"   82 A'                 
  0.780   0.826   0.862   0.863   0.922   0.960   1.051   1.256
 83 A'   84 A'   85 A'   35 A"   86 A'   87 A'   88 A'   36 A"                 
  1.260   1.299   1.326   1.335   1.348   1.598   1.631   1.812
 89 A'   37 A"   90 A'   38 A"   91 A'   92 A'   93 A'   94 A'                 
  1.940   1.959   1.979   2.017   2.050   2.110   2.136   2.263
 39 A"   40 A"   95 A'   96 A'   41 A"   97 A'   98 A'   99 A'                 
  2.339   2.452   2.701   2.733   2.898   3.184   3.818   3.889
 42 A"  100 A'  101 A'   43 A"  102 A'  103 A'   44 A"  104 A'                 
  3.938   3.941   3.964   3.975   3.976   3.982   3.996   4.012
 45 A"  105 A'   46 A"  106 A'   47 A"   48 A"  107 A'   49 A"                 
  4.047   4.072   4.100   4.168   4.205   4.324   4.355   4.383
108 A'   50 A"  109 A'  110 A'  111 A'  112 A'  113 A'  114 A'                 
  4.416   5.964   5.995   6.015   6.557   6.612   7.516   7.531
115 A'   51 A"  116 A'  117 A'  118 A'  119 A'   52 A"   53 A"                 
  7.533   7.562   7.645   7.654  23.576  27.819  28.308  28.334
120 A'  121 A'  122 A'  123 A'  124 A'  125 A'   54 A"  126 A'                 
 28.343  28.513  28.525  28.525  28.553  28.635  35.427  47.833
127 A'   55 A"  128 A'   56 A"  129 A'  130 A'  131 A'  132 A'                 
 47.882 127.854 127.874 127.893 151.620 289.708 289.727 289.730
133 A'   57 A"  134 A'  135 A'  136 A'   58 A"   59 A"  137 A'                 
289.760 289.862 289.8711020.6101020.6711901.782
138 A'  139 A'  140 A'  141 A'  142 A'  143 A'                                 

 Beta MOs, Restricted
 -- Occupied --                  
******* -482.88 -482.87 -176.33 -165.74 -165.73 -165.73  -62.53
  1 A'    2 A'    3 A'    4 A'    5 A'    1 A"    6 A'    7 A'                 
-62.518 -56.349 -56.344 -56.344 -56.339 -56.335 -56.334 -35.828
  8 A'    9 A'    2 A"   10 A'   11 A'    3 A"   12 A'   13 A'                 
-31.323 -31.315 -31.315 -22.973 -22.971 -22.971 -22.965 -22.965
 14 A'    4 A"   15 A'   16 A'    5 A"   17 A'    6 A"   18 A'                 
-14.388 -10.345  -8.736  -8.727  -6.569  -6.559  -6.554  -6.553
 19 A'   20 A'   21 A'   22 A'   23 A'   24 A'    7 A"   25 A'                 
 -6.545  -6.544  -6.377  -4.793  -4.774  -4.773  -2.679  -2.675
  8 A"   26 A'   27 A'   28 A'    9 A"   29 A'   30 A'   10 A"                 
 -2.675  -2.669  -2.666  -2.665  -2.663  -2.663  -2.654  -2.654
 31 A'   32 A'   11 A"   33 A'   12 A"   34 A'   35 A'   13 A"                 
 -2.058  -2.052  -2.051  -2.035  -2.035  -0.959  -0.829  -0.812
 36 A'   14 A"   37 A'   15 A"   38 A'   39 A'   40 A'   41 A'                 
 -0.678  -0.559  -0.481  -0.461  -0.426  -0.355  -0.332  -0.331
 42 A'   43 A'   44 A'   45 A'   16 A"   46 A'   47 A'   17 A"                 
 -0.322  -0.303  -0.279  -0.272
 18 A"   48 A'   19 A"   49 A'                                                 
 -- Virtual --                   
 -0.125  -0.091  -0.072  -0.001   0.013   0.042   0.044   0.047
 50 A'   51 A'   20 A"   52 A'   53 A'   54 A'   55 A'   21 A"                 
  0.065   0.071   0.080   0.092   0.101   0.108   0.123   0.152
 56 A'   22 A"   57 A'   58 A'   23 A"   59 A'   60 A'   61 A'                 
  0.170   0.179   0.180   0.205   0.211   0.237   0.263   0.295
 62 A'   24 A"   63 A'   64 A'   25 A"   65 A'   66 A'   67 A'                 
  0.350   0.370   0.375   0.383   0.395   0.403   0.413   0.417
 68 A'   26 A"   69 A'   70 A'   71 A'   27 A"   28 A"   72 A'                 
  0.421   0.437   0.470   0.471   0.496   0.543   0.545   0.547
 73 A'   29 A"   30 A"   74 A'   31 A"   75 A'   32 A"   33 A"                 
  0.551   0.577   0.582   0.611   0.633   0.691   0.713   0.762
 76 A'   77 A'   78 A'   79 A'   80 A'   81 A'   34 A"   82 A'                 
  0.780   0.826   0.862   0.863   0.922   0.960   1.051   1.256
 83 A'   84 A'   85 A'   35 A"   86 A'   87 A'   88 A'   36 A"                 
  1.260   1.299   1.326   1.335   1.348   1.598   1.631   1.812
 89 A'   37 A"   90 A'   38 A"   91 A'   92 A'   93 A'   94 A'                 
  1.940   1.959   1.979   2.017   2.050   2.110   2.136   2.263
 39 A"   40 A"   95 A'   96 A'   41 A"   97 A'   98 A'   99 A'                 
  2.339   2.452   2.701   2.733   2.898   3.184   3.818   3.889
 42 A"  100 A'  101 A'   43 A"  102 A'  103 A'   44 A"  104 A'                 
  3.938   3.941   3.964   3.975   3.976   3.982   3.996   4.012
 45 A"  105 A'   46 A"  106 A'   47 A"   48 A"  107 A'   49 A"                 
  4.047   4.072   4.100   4.168   4.205   4.324   4.355   4.383
108 A'   50 A"  109 A'  110 A'  111 A'  112 A'  113 A'  114 A'                 
  4.416   5.964   5.995   6.015   6.557   6.612   7.516   7.531
115 A'   51 A"  116 A'  117 A'  118 A'  119 A'   52 A"   53 A"                 
  7.533   7.562   7.645   7.654  23.576  27.819  28.308  28.334
120 A'  121 A'  122 A'  123 A'  124 A'  125 A'   54 A"  126 A'                 
 28.343  28.513  28.525  28.525  28.553  28.635  35.427  47.833
127 A'   55 A"  128 A'   56 A"  129 A'  130 A'  131 A'  132 A'                 
 47.882 127.854 127.874 127.893 151.620 289.708 289.727 289.730
133 A'   57 A"  134 A'  135 A'  136 A'   58 A"   59 A"  137 A'                 
289.760 289.862 289.8711020.6101020.6711901.782
138 A'  139 A'  140 A'  141 A'  142 A'  143 A'                                 
 --------------------------------------------------------------

          Ground-State Mulliken Net Atomic Charges

     Atom                 Charge (a.u.)
  ----------------------------------------
      1 C                    -0.169990
      2 N                    -0.048634
      3 I                     0.138931
      4 Br                    0.082270
      5 Br                   -0.002576
  ----------------------------------------
  Sum of atomic charges =     0.000000

 -----------------------------------------------------------------
                    Cartesian Multipole Moments
 -----------------------------------------------------------------
    Charge (ESU x 10^10)
                 0.0000
    Dipole Moment (Debye)
         X      -0.0162      Y      -1.1005      Z      -0.0000
       Tot       1.1007
    Quadrupole Moments (Debye-Ang)
        XX     -68.4336     XY       2.7058     YY     -77.5186
        XZ       0.0000     YZ       0.0000     ZZ     -76.9529
    Octopole Moments (Debye-Ang^2)
       XXX      -3.4569    XXY       3.3235    XYY       0.7578
       YYY     -21.6704    XXZ      -0.0000    XYZ      -0.0000
       YYZ      -0.0000    XZZ       0.1199    YZZ      -2.7428
       ZZZ      -0.0000
    Hexadecapole Moments (Debye-Ang^3)
      XXXX   -1534.7922   XXXY      42.6401   XXYY    -377.0408
      XYYY      10.8172   YYYY    -529.9518   XXXZ       0.0000
      XXYZ       0.0000   XYYZ       0.0000   YYYZ       0.0000
      XXZZ    -307.9095   XYZZ       1.5541   YYZZ    -109.8803
      XZZZ       0.0000   YZZZ       0.0000   ZZZZ     -97.7817
 -----------------------------------------------------------------
 Calculating analytic gradient of the SCF energy
 Gradient of SCF Energy
            1           2           3           4           5
    1   0.0526105  -0.0424790  -0.0059500   0.0180923  -0.0222738
    2  -0.0250475   0.0273357  -0.0110607   0.0067363   0.0020361
    3  -0.0000000  -0.0000000  -0.0000000   0.0000000   0.0000000
 Max gradient component =       5.261E-02
 RMS gradient           =       2.157E-02
 Gradient time:  CPU 14.69 s  wall 3.78 s
 Geometry Optimization Parameters
   NAtoms,    NIC,     NZ,  NCons,   NDum,   NFix, NCnnct, MaxDiis
        5      20       5       0       0       0       0       0


** GEOMETRY OPTIMIZATION IN DELOCALIZED INTERNAL COORDINATES **
   Searching for a Minimum

   Optimization Cycle:   1

                       Coordinates (Angstroms)
     ATOM                X               Y               Z
      1  C         0.8496945107    0.2024253133    0.0000000000
      2  N        -0.1106425196    1.0786403487    0.0000000000
      3  I        -2.1502156036    0.4307656426    0.0000000000
      4  Br        2.6986532878    0.7897509815    0.0000000000
      5  Br        0.4338540711   -1.6924827923    0.0000000000
   Point Group: cs    Number of degrees of freedom:     7


   Energy is -12160.634026515


 Attempting to Generate Delocalized Internal Coordinates

  7 Hessian modes will be used to form the next step
  Hessian Eigenvalues:
     0.108095    0.175927    0.175927    0.250000    0.250000    0.250000
     0.671931

 Minimum Search - Taking Simple RFO Step
 Searching for Lamda that Minimizes Along All modes
 Value Taken    Lamda =  -0.02597646
 Calculated Step too Large.  Step scaled by  0.989731
 Step Taken.  Stepsize is  0.300000

                             Maximum     Tolerance    Cnvgd?
         Gradient           0.057135      0.000300      NO
         Displacement       0.220127      0.001200      NO
         Energy change     *********      0.000001      NO


 New Cartesian Coordinates Obtained by Inverse Iteration

 Displacement from previous Coordinates is:  0.799408
 ----------------------------------------------------------------
             Standard Nuclear Orientation (Angstroms)
    I     Atom           X                Y                Z
 ----------------------------------------------------------------
    1      C       0.7903360567     0.1232709366     0.0000000000
    2      N      -0.1154924033     1.0058611522     0.0000000000
    3      I      -2.1955429460     0.6777926151     0.0000000000
    4      Br      2.5516982643     0.8087719511     0.0000000000
    5      Br      0.6903447749    -1.8065971611     0.0000000000
 ----------------------------------------------------------------
 Molecular Point Group                 Cs    NOp =  2
 Largest Abelian Subgroup              Cs    NOp =  2
 Nuclear Repulsion Energy =  1041.7279275680 hartrees
 There are       68 alpha and       68 beta electrons
 Applying Cartesian multipole field
    Component          Value
    ---------          -----
     (2,0,0)        1.00000E-11
     (0,2,0)        2.00000E-11
     (0,0,2)       -3.00000E-11
 Nucleus-field energy     =     0.0000000300 hartrees
 Requested basis set is 6-311++G(d,p)
 There are 74 shells and 202 basis functions
 A cutoff of  1.0D-11 yielded   2015 shell pairs
 There are     16284 function pairs (     18409 Cartesian)
 Smallest overlap matrix eigenvalue = 2.79E-04
 Guess MOs from SCF MO coefficient file

 -----------------------------------------------------------------------
  General SCF calculation program by
  Eric Jon Sundstrom, Paul Horn, Yuezhi Mao, Dmitri Zuev, Alec White,
  David Stuck, Shaama M.S., Shane Yost, Joonho Lee, David Small,
  Daniel Levine, Susi Lehtola, Hugh Burton, Evgeny Epifanovsky
 -----------------------------------------------------------------------
 Exchange:     0.2000 Hartree-Fock + 0.0800 Slater + 0.7200 B88
 Correlation:  0.1900 VWN1RPA + 0.8100 LYP
 Using SG-1 standard quadrature grid
 using 4 threads for integral computing
 -------------------------------------------------------
 OpenMP Integral computing Module                
 Release: version 2.0, May 2017, Q-Chem Inc. Pleasanton 
 -------------------------------------------------------
 -------------------------------------------------------
 OpenMP BLAS3 based DFT computing Module                
 Release: version 1.0, May 2013, Q-Chem Inc. Pittsburgh 
 -------------------------------------------------------
 A restricted SCF calculation will be
 performed using DIIS
 SCF converges when DIIS error is below 1.0e-08
 ---------------------------------------
  Cycle       Energy         DIIS error
 ---------------------------------------
    1  -12160.6227874451      1.45e-03  
    2  -12160.6412994369      5.24e-04  
    3  -12160.6393015277      8.20e-04  
    4  -12160.6426598333      2.05e-04  
    5  -12160.6428394847      7.16e-05  
    6  -12160.6428602515      2.79e-05  
    7  -12160.6428639658      4.92e-06  
    8  -12160.6428640404      1.32e-06  
    9  -12160.6428640471      2.64e-07  
   10  -12160.6428640473      7.95e-08  
   11  -12160.6428640472      2.30e-08  
   12  -12160.6428640472      8.21e-09  Convergence criterion met
 ---------------------------------------
 SCF time:   CPU 51.67s  wall 14.00s 
 SCF   energy in the final basis set =   -12160.6428640472
 Total energy in the final basis set =   -12160.6428640472

 --------------------------------------------------------------
             Orbital Energies (a.u.) and Symmetries
 --------------------------------------------------------------

 Alpha MOs, Restricted
 -- Occupied --                  
******* -482.87 -482.87 -176.33 -165.74 -165.74 -165.74  -62.52
  1 A'    2 A'    3 A'    4 A'    5 A'    1 A"    6 A'    7 A'                 
-62.518 -56.340 -56.339 -56.336 -56.335 -56.335 -56.334 -35.831
  8 A'    9 A'   10 A'    2 A"   11 A'    3 A"   12 A'   13 A'                 
-31.326 -31.318 -31.317 -22.976 -22.974 -22.974 -22.968 -22.968
 14 A'    4 A"   15 A'   16 A'    5 A"   17 A'   18 A'    6 A"                 
-14.384 -10.340  -8.728  -8.727  -6.560  -6.560  -6.546  -6.545
 19 A'   20 A'   21 A'   22 A'   23 A'   24 A'    7 A"    8 A"                 
 -6.545  -6.544  -6.380  -4.795  -4.776  -4.775  -2.671  -2.670
 25 A'   26 A'   27 A'   28 A'    9 A"   29 A'   30 A'   31 A'                 
 -2.667  -2.666  -2.666  -2.666  -2.655  -2.655  -2.654  -2.654
 10 A"   11 A"   32 A'   33 A'   12 A"   34 A'   13 A"   35 A'                 
 -2.060  -2.055  -2.054  -2.038  -2.038  -0.973  -0.836  -0.809
 36 A'   14 A"   37 A'   38 A'   15 A"   39 A'   40 A'   41 A'                 
 -0.685  -0.559  -0.487  -0.466  -0.435  -0.343  -0.336  -0.329
 42 A'   43 A'   44 A'   45 A'   16 A"   46 A'   47 A'   17 A"                 
 -0.324  -0.301  -0.279  -0.275
 18 A"   48 A'   19 A"   49 A'                                                 
 -- Virtual --                   
 -0.118  -0.076  -0.066  -0.003   0.016   0.040   0.045   0.048
 50 A'   51 A'   20 A"   52 A'   53 A'   54 A'   55 A'   21 A"                 
  0.066   0.072   0.086   0.093   0.100   0.111   0.123   0.151
 56 A'   22 A"   57 A'   58 A'   23 A"   59 A'   60 A'   61 A'                 
  0.173   0.178   0.195   0.210   0.210   0.216   0.268   0.286
 62 A'   24 A"   63 A'   64 A'   25 A"   65 A'   66 A'   67 A'                 
  0.364   0.376   0.384   0.394   0.401   0.414   0.418   0.428
 68 A'   69 A'   26 A"   70 A'   27 A"   28 A"   71 A'   72 A'                 
  0.431   0.432   0.456   0.470   0.498   0.539   0.548   0.552
 73 A'   29 A"   74 A'   30 A"   31 A"   75 A'   32 A"   76 A'                 
  0.556   0.579   0.599   0.613   0.631   0.683   0.711   0.763
 33 A"   77 A'   78 A'   79 A'   80 A'   81 A'   34 A"   82 A'                 
  0.798   0.829   0.868   0.877   0.920   0.989   1.069   1.256
 83 A'   84 A'   35 A"   85 A'   86 A'   87 A'   88 A'   36 A"                 
  1.267   1.313   1.315   1.340   1.352   1.615   1.634   1.846
 89 A'   90 A'   37 A"   38 A"   91 A'   92 A'   93 A'   94 A'                 
  1.941   1.964   1.986   2.035   2.057   2.119   2.140   2.250
 39 A"   40 A"   95 A'   96 A'   41 A"   97 A'   98 A'   99 A'                 
  2.362   2.499   2.746   2.749   2.903   3.187   3.826   3.902
 42 A"  100 A'   43 A"  101 A'  102 A'  103 A'   44 A"  104 A'                 
  3.939   3.951   3.970   3.975   3.985   3.989   3.995   4.021
 45 A"  105 A'   46 A"   47 A"   48 A"  106 A'  107 A'   49 A"                 
  4.049   4.083   4.098   4.182   4.216   4.334   4.362   4.404
108 A'   50 A"  109 A'  110 A'  111 A'  112 A'  113 A'  114 A'                 
  4.412   5.961   5.988   6.013   6.558   6.622   7.521   7.533
115 A'   51 A"  116 A'  117 A'  118 A'  119 A'   52 A"   53 A"                 
  7.548   7.569   7.644   7.663  23.646  27.832  28.304  28.325
120 A'  121 A'  122 A'  123 A'  124 A'  125 A'   54 A"  126 A'                 
 28.337  28.510  28.517  28.525  28.549  28.639  35.472  47.838
127 A'   55 A"  128 A'   56 A"  129 A'  130 A'  131 A'  132 A'                 
 47.891 127.850 127.866 127.889 151.631 289.716 289.729 289.740
133 A'   57 A"  134 A'  135 A'  136 A'   58 A"   59 A"  137 A'                 
289.766 289.865 289.8851020.6151020.6821901.793
138 A'  139 A'  140 A'  141 A'  142 A'  143 A'                                 

 Beta MOs, Restricted
 -- Occupied --                  
******* -482.87 -482.87 -176.33 -165.74 -165.74 -165.74  -62.52
  1 A'    2 A'    3 A'    4 A'    5 A'    1 A"    6 A'    7 A'                 
-62.518 -56.340 -56.339 -56.336 -56.335 -56.335 -56.334 -35.831
  8 A'    9 A'   10 A'    2 A"   11 A'    3 A"   12 A'   13 A'                 
-31.326 -31.318 -31.317 -22.976 -22.974 -22.974 -22.968 -22.968
 14 A'    4 A"   15 A'   16 A'    5 A"   17 A'   18 A'    6 A"                 
-14.384 -10.340  -8.728  -8.727  -6.560  -6.560  -6.546  -6.545
 19 A'   20 A'   21 A'   22 A'   23 A'   24 A'    7 A"    8 A"                 
 -6.545  -6.544  -6.380  -4.795  -4.776  -4.775  -2.671  -2.670
 25 A'   26 A'   27 A'   28 A'    9 A"   29 A'   30 A'   31 A'                 
 -2.667  -2.666  -2.666  -2.666  -2.655  -2.655  -2.654  -2.654
 10 A"   11 A"   32 A'   33 A'   12 A"   34 A'   13 A"   35 A'                 
 -2.060  -2.055  -2.054  -2.038  -2.038  -0.973  -0.836  -0.809
 36 A'   14 A"   37 A'   38 A'   15 A"   39 A'   40 A'   41 A'                 
 -0.685  -0.559  -0.487  -0.466  -0.435  -0.343  -0.336  -0.329
 42 A'   43 A'   44 A'   45 A'   16 A"   46 A'   47 A'   17 A"                 
 -0.324  -0.301  -0.279  -0.275
 18 A"   48 A'   19 A"   49 A'                                                 
 -- Virtual --                   
 -0.118  -0.076  -0.066  -0.003   0.016   0.040   0.045   0.048
 50 A'   51 A'   20 A"   52 A'   53 A'   54 A'   55 A'   21 A"                 
  0.066   0.072   0.086   0.093   0.100   0.111   0.123   0.151
 56 A'   22 A"   57 A'   58 A'   23 A"   59 A'   60 A'   61 A'                 
  0.173   0.178   0.195   0.210   0.210   0.216   0.268   0.286
 62 A'   24 A"   63 A'   64 A'   25 A"   65 A'   66 A'   67 A'                 
  0.364   0.376   0.384   0.394   0.401   0.414   0.418   0.428
 68 A'   69 A'   26 A"   70 A'   27 A"   28 A"   71 A'   72 A'                 
  0.431   0.432   0.456   0.470   0.498   0.539   0.548   0.552
 73 A'   29 A"   74 A'   30 A"   31 A"   75 A'   32 A"   76 A'                 
  0.556   0.579   0.599   0.613   0.631   0.683   0.711   0.763
 33 A"   77 A'   78 A'   79 A'   80 A'   81 A'   34 A"   82 A'                 
  0.798   0.829   0.868   0.877   0.920   0.989   1.069   1.256
 83 A'   84 A'   35 A"   85 A'   86 A'   87 A'   88 A'   36 A"                 
  1.267   1.313   1.315   1.340   1.352   1.615   1.634   1.846
 89 A'   90 A'   37 A"   38 A"   91 A'   92 A'   93 A'   94 A'                 
  1.941   1.964   1.986   2.035   2.057   2.119   2.140   2.250
 39 A"   40 A"   95 A'   96 A'   41 A"   97 A'   98 A'   99 A'                 
  2.362   2.499   2.746   2.749   2.903   3.187   3.826   3.902
 42 A"  100 A'   43 A"  101 A'  102 A'  103 A'   44 A"  104 A'                 
  3.939   3.951   3.970   3.975   3.985   3.989   3.995   4.021
 45 A"  105 A'   46 A"   47 A"   48 A"  106 A'  107 A'   49 A"                 
  4.049   4.083   4.098   4.182   4.216   4.334   4.362   4.404
108 A'   50 A"  109 A'  110 A'  111 A'  112 A'  113 A'  114 A'                 
  4.412   5.961   5.988   6.013   6.558   6.622   7.521   7.533
115 A'   51 A"  116 A'  117 A'  118 A'  119 A'   52 A"   53 A"                 
  7.548   7.569   7.644   7.663  23.646  27.832  28.304  28.325
120 A'  121 A'  122 A'  123 A'  124 A'  125 A'   54 A"  126 A'                 
 28.337  28.510  28.517  28.525  28.549  28.639  35.472  47.838
127 A'   55 A"  128 A'   56 A"  129 A'  130 A'  131 A'  132 A'                 
 47.891 127.850 127.866 127.889 151.631 289.716 289.729 289.740
133 A'   57 A"  134 A'  135 A'  136 A'   58 A"   59 A"  137 A'                 
289.766 289.865 289.8851020.6151020.6821901.793
138 A'  139 A'  140 A'  141 A'  142 A'  143 A'                                 
 --------------------------------------------------------------

          Ground-State Mulliken Net Atomic Charges

     Atom                 Charge (a.u.)
  ----------------------------------------
      1 C                    -0.235554
      2 N                    -0.021208
      3 I                     0.150928
      4 Br                    0.091701
      5 Br                    0.014133
  ----------------------------------------
  Sum of atomic charges =     0.000000

 -----------------------------------------------------------------
                    Cartesian Multipole Moments
 -----------------------------------------------------------------
    Charge (ESU x 10^10)
                 0.0000
    Dipole Moment (Debye)
         X      -0.3455      Y      -0.8341      Z      -0.0000
       Tot       0.9028
    Quadrupole Moments (Debye-Ang)
        XX     -69.3389     XY       0.5786     YY     -76.6633
        XZ      -0.0000     YZ       0.0000     ZZ     -76.7528
    Octopole Moments (Debye-Ang^2)
       XXX     -13.6077    XXY       2.1213    XYY       2.5931
       YYY     -35.3603    XXZ      -0.0000    XYZ      -0.0000
       YYZ      -0.0000    XZZ      -0.3023    YZZ      -7.0979
       ZZZ      -0.0000
    Hexadecapole Moments (Debye-Ang^3)
      XXXX   -1529.0974   XXXY     100.7556   XXYY    -384.6100
      XYYY      81.6769   YYYY    -606.7233   XXXZ       0.0000
      XXYZ       0.0000   XYYZ      -0.0000   YYYZ       0.0000
      XXZZ    -304.3556   XYZZ      28.1227   YYZZ    -124.2835
      XZZZ       0.0000   YZZZ       0.0000   ZZZZ     -97.3891
 -----------------------------------------------------------------
 Calculating analytic gradient of the SCF energy
 Gradient of SCF Energy
            1           2           3           4           5
    1   0.0269364  -0.0127187  -0.0046895  -0.0122089   0.0026806
    2  -0.0108395   0.0101370   0.0057941  -0.0015186  -0.0035730
    3   0.0000000   0.0000000  -0.0000000  -0.0000000  -0.0000000
 Max gradient component =       2.694E-02
 RMS gradient           =       9.432E-03
 Gradient time:  CPU 14.30 s  wall 3.70 s
 Geometry Optimization Parameters
   NAtoms,    NIC,     NZ,  NCons,   NDum,   NFix, NCnnct, MaxDiis
        5      20       5       0       0       0       0       0

 Cartesian Hessian Update
 Hessian Updated using BFGS Update


** GEOMETRY OPTIMIZATION IN DELOCALIZED INTERNAL COORDINATES **
   Searching for a Minimum

   Optimization Cycle:   2

                       Coordinates (Angstroms)
     ATOM                X               Y               Z
      1  C         0.7903360567    0.1232709366    0.0000000000
      2  N        -0.1154924033    1.0058611522    0.0000000000
      3  I        -2.1955429460    0.6777926151    0.0000000000
      4  Br        2.5516982643    0.8087719511    0.0000000000
      5  Br        0.6903447749   -1.8065971611    0.0000000000
   Point Group: cs    Number of degrees of freedom:     7


   Energy is -12160.642864047

 Hessian Updated using BFGS Update

  6 Hessian modes will be used to form the next step
  Hessian Eigenvalues:
     0.106259    0.174994    0.181368    0.232180    0.392976    0.616422

 Minimum Search - Taking Simple RFO Step
 Searching for Lamda that Minimizes Along All modes
 Value Taken    Lamda =  -0.00361439
 Step Taken.  Stepsize is  0.100545

                             Maximum     Tolerance    Cnvgd?
         Gradient           0.032898      0.000300      NO
         Displacement       0.072968      0.001200      NO
         Energy change     -0.008838      0.000001      NO


 New Cartesian Coordinates Obtained by Inverse Iteration

 Displacement from previous Coordinates is:  0.252521
 ----------------------------------------------------------------
             Standard Nuclear Orientation (Angstroms)
    I     Atom           X                Y                Z
 ----------------------------------------------------------------
    1      C       0.7725292244     0.1553777692     0.0000000000
    2      N      -0.1096476104     1.0345303044     0.0000000000
    3      I      -2.1491549895     0.5972225169     0.0000000000
    4      Br      2.5785171118     0.7844412372     0.0000000000
    5      Br      0.6291000101    -1.7624723338     0.0000000000
 ----------------------------------------------------------------
 Molecular Point Group                 Cs    NOp =  2
 Largest Abelian Subgroup              Cs    NOp =  2
 Nuclear Repulsion Energy =  1056.5260420932 hartrees
 There are       68 alpha and       68 beta electrons
 Applying Cartesian multipole field
    Component          Value
    ---------          -----
     (2,0,0)        1.00000E-11
     (0,2,0)        2.00000E-11
     (0,0,2)       -3.00000E-11
 Nucleus-field energy     =     0.0000000289 hartrees
 Requested basis set is 6-311++G(d,p)
 There are 74 shells and 202 basis functions
 A cutoff of  1.0D-11 yielded   2023 shell pairs
 There are     16341 function pairs (     18467 Cartesian)
 Smallest overlap matrix eigenvalue = 2.74E-04
 Guess MOs from SCF MO coefficient file

 -----------------------------------------------------------------------
  General SCF calculation program by
  Eric Jon Sundstrom, Paul Horn, Yuezhi Mao, Dmitri Zuev, Alec White,
  David Stuck, Shaama M.S., Shane Yost, Joonho Lee, David Small,
  Daniel Levine, Susi Lehtola, Hugh Burton, Evgeny Epifanovsky
 -----------------------------------------------------------------------
 Exchange:     0.2000 Hartree-Fock + 0.0800 Slater + 0.7200 B88
 Correlation:  0.1900 VWN1RPA + 0.8100 LYP
 Using SG-1 standard quadrature grid
 using 4 threads for integral computing
 -------------------------------------------------------
 OpenMP Integral computing Module                
 Release: version 2.0, May 2017, Q-Chem Inc. Pleasanton 
 -------------------------------------------------------
 -------------------------------------------------------
 OpenMP BLAS3 based DFT computing Module                
 Release: version 1.0, May 2013, Q-Chem Inc. Pittsburgh 
 -------------------------------------------------------
 A restricted SCF calculation will be
 performed using DIIS
 SCF converges when DIIS error is below 1.0e-08
 ---------------------------------------
  Cycle       Energy         DIIS error
 ---------------------------------------
    1  -12160.6427645226      4.96e-04  
    2  -12160.6443720008      3.09e-04  
    3  -12160.6441757344      3.62e-04  
    4  -12160.6447958453      7.62e-05  
    5  -12160.6448235361      2.59e-05  
    6  -12160.6448266363      8.48e-06  
    7  -12160.6448269735      2.97e-06  
    8  -12160.6448270000      5.57e-07  
    9  -12160.6448270013      1.04e-07  
   10  -12160.6448270013      3.86e-08  
   11  -12160.6448270014      8.45e-09  Convergence criterion met
 ---------------------------------------
 SCF time:   CPU 47.88s  wall 12.00s 
 SCF   energy in the final basis set =   -12160.6448270014
 Total energy in the final basis set =   -12160.6448270014

 --------------------------------------------------------------
             Orbital Energies (a.u.) and Symmetries
 --------------------------------------------------------------

 Alpha MOs, Restricted
 -- Occupied --                  
******* -482.87 -482.86 -176.34 -165.74 -165.74 -165.74  -62.52
  1 A'    2 A'    3 A'    4 A'    5 A'    1 A"    6 A'    7 A'                 
-62.516 -56.340 -56.337 -56.336 -56.336 -56.333 -56.332 -35.832
  8 A'    9 A'   10 A'    2 A"   11 A'    3 A"   12 A'   13 A'                 
-31.326 -31.318 -31.318 -22.976 -22.975 -22.974 -22.969 -22.969
 14 A'    4 A"   15 A'   16 A'    5 A"   17 A'    6 A"   18 A'                 
-14.384 -10.338  -8.728  -8.725  -6.560  -6.557  -6.547  -6.545
 19 A'   20 A'   21 A'   22 A'   23 A'   24 A'    7 A"   25 A'                 
 -6.543  -6.542  -6.381  -4.796  -4.777  -4.776  -2.671  -2.668
  8 A"   26 A'   27 A'   28 A'    9 A"   29 A'   30 A'   31 A'                 
 -2.667  -2.666  -2.664  -2.663  -2.656  -2.656  -2.652  -2.652
 10 A"   32 A'   11 A"   33 A'   12 A"   34 A'   13 A"   35 A'                 
 -2.061  -2.055  -2.055  -2.038  -2.038  -0.982  -0.836  -0.808
 36 A'   14 A"   37 A'   38 A'   15 A"   39 A'   40 A'   41 A'                 
 -0.687  -0.558  -0.489  -0.467  -0.439  -0.345  -0.336  -0.330
 42 A'   43 A'   44 A'   45 A'   16 A"   46 A'   47 A'   17 A"                 
 -0.324  -0.300  -0.280  -0.277
 18 A"   48 A'   19 A"   49 A'                                                 
 -- Virtual --                   
 -0.116  -0.076  -0.062  -0.003   0.018   0.041   0.044   0.048
 50 A'   51 A'   20 A"   52 A'   53 A'   54 A'   55 A'   21 A"                 
  0.066   0.073   0.086   0.094   0.099   0.111   0.122   0.149
 56 A'   22 A"   57 A'   58 A'   23 A"   59 A'   60 A'   61 A'                 
  0.175   0.179   0.192   0.206   0.210   0.223   0.272   0.289
 62 A'   24 A"   63 A'   64 A'   25 A"   65 A'   66 A'   67 A'                 
  0.358   0.374   0.381   0.392   0.401   0.410   0.413   0.427
 68 A'   69 A'   26 A"   70 A'   27 A"   71 A'   28 A"   72 A'                 
  0.431   0.432   0.460   0.469   0.501   0.546   0.547   0.552
 73 A'   29 A"   74 A'   30 A"   31 A"   32 A"   75 A'   76 A'                 
  0.557   0.583   0.601   0.618   0.646   0.687   0.711   0.763
 33 A"   77 A'   78 A'   79 A'   80 A'   81 A'   34 A"   82 A'                 
  0.803   0.829   0.868   0.880   0.917   0.980   1.059   1.258
 83 A'   84 A'   35 A"   85 A'   86 A'   87 A'   88 A'   36 A"                 
  1.266   1.311   1.318   1.339   1.358   1.611   1.631   1.860
 89 A'   37 A"   90 A'   38 A"   91 A'   92 A'   93 A'   94 A'                 
  1.944   1.965   1.987   2.034   2.060   2.129   2.145   2.270
 39 A"   40 A"   95 A'   96 A'   41 A"   97 A'   98 A'   99 A'                 
  2.377   2.511   2.751   2.777   2.904   3.172   3.829   3.903
 42 A"  100 A'   43 A"  101 A'  102 A'  103 A'   44 A"  104 A'                 
  3.939   3.951   3.972   3.975   3.986   3.986   3.999   4.021
 45 A"  105 A'   46 A"   47 A"   48 A"  106 A'  107 A'   49 A"                 
  4.054   4.084   4.102   4.187   4.212   4.344   4.365   4.403
108 A'   50 A"  109 A'  110 A'  111 A'  112 A'  113 A'  114 A'                 
  4.414   5.961   5.992   6.011   6.561   6.619   7.522   7.534
115 A'   51 A"  116 A'  117 A'  118 A'  119 A'   52 A"   53 A"                 
  7.550   7.570   7.650   7.661  23.687  27.833  28.304  28.329
120 A'  121 A'  122 A'  123 A'  124 A'  125 A'   54 A"  126 A'                 
 28.338  28.510  28.518  28.524  28.551  28.638  35.500  47.838
127 A'   55 A"  128 A'   56 A"  129 A'  130 A'  131 A'  132 A'                 
 47.890 127.850 127.869 127.889 151.632 289.717 289.729 289.742
133 A'   57 A"  134 A'  135 A'  136 A'   58 A"   59 A"  137 A'                 
289.768 289.870 289.8841020.6151020.6801901.794
138 A'  139 A'  140 A'  141 A'  142 A'  143 A'                                 

 Beta MOs, Restricted
 -- Occupied --                  
******* -482.87 -482.86 -176.34 -165.74 -165.74 -165.74  -62.52
  1 A'    2 A'    3 A'    4 A'    5 A'    1 A"    6 A'    7 A'                 
-62.516 -56.340 -56.337 -56.336 -56.336 -56.333 -56.332 -35.832
  8 A'    9 A'   10 A'    2 A"   11 A'    3 A"   12 A'   13 A'                 
-31.326 -31.318 -31.318 -22.976 -22.975 -22.974 -22.969 -22.969
 14 A'    4 A"   15 A'   16 A'    5 A"   17 A'    6 A"   18 A'                 
-14.384 -10.338  -8.728  -8.725  -6.560  -6.557  -6.547  -6.545
 19 A'   20 A'   21 A'   22 A'   23 A'   24 A'    7 A"   25 A'                 
 -6.543  -6.542  -6.381  -4.796  -4.777  -4.776  -2.671  -2.668
  8 A"   26 A'   27 A'   28 A'    9 A"   29 A'   30 A'   31 A'                 
 -2.667  -2.666  -2.664  -2.663  -2.656  -2.656  -2.652  -2.652
 10 A"   32 A'   11 A"   33 A'   12 A"   34 A'   13 A"   35 A'                 
 -2.061  -2.055  -2.055  -2.038  -2.038  -0.982  -0.836  -0.808
 36 A'   14 A"   37 A'   38 A'   15 A"   39 A'   40 A'   41 A'                 
 -0.687  -0.558  -0.489  -0.467  -0.439  -0.345  -0.336  -0.330
 42 A'   43 A'   44 A'   45 A'   16 A"   46 A'   47 A'   17 A"                 
 -0.324  -0.300  -0.280  -0.277
 18 A"   48 A'   19 A"   49 A'                                                 
 -- Virtual --                   
 -0.116  -0.076  -0.062  -0.003   0.018   0.041   0.044   0.048
 50 A'   51 A'   20 A"   52 A'   53 A'   54 A'   55 A'   21 A"                 
  0.066   0.073   0.086   0.094   0.099   0.111   0.122   0.149
 56 A'   22 A"   57 A'   58 A'   23 A"   59 A'   60 A'   61 A'                 
  0.175   0.179   0.192   0.206   0.210   0.223   0.272   0.289
 62 A'   24 A"   63 A'   64 A'   25 A"   65 A'   66 A'   67 A'                 
  0.358   0.374   0.381   0.392   0.401   0.410   0.413   0.427
 68 A'   69 A'   26 A"   70 A'   27 A"   71 A'   28 A"   72 A'                 
  0.431   0.432   0.460   0.469   0.501   0.546   0.547   0.552
 73 A'   29 A"   74 A'   30 A"   31 A"   32 A"   75 A'   76 A'                 
  0.557   0.583   0.601   0.618   0.646   0.687   0.711   0.763
 33 A"   77 A'   78 A'   79 A'   80 A'   81 A'   34 A"   82 A'                 
  0.803   0.829   0.868   0.880   0.917   0.980   1.059   1.258
 83 A'   84 A'   35 A"   85 A'   86 A'   87 A'   88 A'   36 A"                 
  1.266   1.311   1.318   1.339   1.358   1.611   1.631   1.860
 89 A'   37 A"   90 A'   38 A"   91 A'   92 A'   93 A'   94 A'                 
  1.944   1.965   1.987   2.034   2.060   2.129   2.145   2.270
 39 A"   40 A"   95 A'   96 A'   41 A"   97 A'   98 A'   99 A'                 
  2.377   2.511   2.751   2.777   2.904   3.172   3.829   3.903
 42 A"  100 A'   43 A"  101 A'  102 A'  103 A'   44 A"  104 A'                 
  3.939   3.951   3.972   3.975   3.986   3.986   3.999   4.021
 45 A"  105 A'   46 A"   47 A"   48 A"  106 A'  107 A'   49 A"                 
  4.054   4.084   4.102   4.187   4.212   4.344   4.365   4.403
108 A'   50 A"  109 A'  110 A'  111 A'  112 A'  113 A'  114 A'                 
  4.414   5.961   5.992   6.011   6.561   6.619   7.522   7.534
115 A'   51 A"  116 A'  117 A'  118 A'  119 A'   52 A"   53 A"                 
  7.550   7.570   7.650   7.661  23.687  27.833  28.304  28.329
120 A'  121 A'  122 A'  123 A'  124 A'  125 A'   54 A"  126 A'                 
 28.338  28.510  28.518  28.524  28.551  28.638  35.500  47.838
127 A'   55 A"  128 A'   56 A"  129 A'  130 A'  131 A'  132 A'                 
 47.890 127.850 127.869 127.889 151.632 289.717 289.729 289.742
133 A'   57 A"  134 A'  135 A'  136 A'   58 A"   59 A"  137 A'                 
289.768 289.870 289.8841020.6151020.6801901.794
138 A'  139 A'  140 A'  141 A'  142 A'  143 A'                                 
 --------------------------------------------------------------

          Ground-State Mulliken Net Atomic Charges

     Atom                 Charge (a.u.)
  ----------------------------------------
      1 C                    -0.213733
      2 N                    -0.020477
      3 I                     0.150346
      4 Br                    0.073779
      5 Br                    0.010085
  ----------------------------------------
  Sum of atomic charges =     0.000000

 -----------------------------------------------------------------
                    Cartesian Multipole Moments
 -----------------------------------------------------------------
    Charge (ESU x 10^10)
                 0.0000
    Dipole Moment (Debye)
         X      -0.4671      Y      -0.9592      Z      -0.0000
       Tot       1.0669
    Quadrupole Moments (Debye-Ang)
        XX     -69.7107     XY       0.8422     YY     -76.8234
        XZ      -0.0000     YZ      -0.0000     ZZ     -76.7038
    Octopole Moments (Debye-Ang^2)
       XXX     -14.7570    XXY       1.4123    XYY       1.3207
       YYY     -30.7640    XXZ      -0.0000    XYZ       0.0000
       YYZ       0.0000    XZZ      -1.1025    YZZ      -5.5101
       ZZZ      -0.0000
    Hexadecapole Moments (Debye-Ang^3)
      XXXX   -1505.0366   XXXY      82.6940   XXYY    -376.8265
      XYYY      58.8125   YYYY    -572.0386   XXXZ      -0.0000
      XXYZ       0.0000   XYYZ      -0.0000   YYYZ      -0.0000
      XXZZ    -299.7855   XYZZ      20.2258   YYZZ    -118.0012
      XZZZ      -0.0000   YZZZ      -0.0000   ZZZZ     -97.3022
 -----------------------------------------------------------------
 Calculating analytic gradient of the SCF energy
 Gradient of SCF Energy
            1           2           3           4           5
    1  -0.0000086   0.0010393   0.0028576  -0.0046823   0.0007941
    2   0.0014957  -0.0027019   0.0010085  -0.0002856   0.0004833
    3  -0.0000000   0.0000000   0.0000000   0.0000000  -0.0000000
 Max gradient component =       4.682E-03
 RMS gradient           =       1.687E-03
 Gradient time:  CPU 14.54 s  wall 3.75 s
 Geometry Optimization Parameters
   NAtoms,    NIC,     NZ,  NCons,   NDum,   NFix, NCnnct, MaxDiis
        5      20       5       0       0       0       0       0

 Cartesian Hessian Update
 Hessian Updated using BFGS Update


** GEOMETRY OPTIMIZATION IN DELOCALIZED INTERNAL COORDINATES **
   Searching for a Minimum

   Optimization Cycle:   3

                       Coordinates (Angstroms)
     ATOM                X               Y               Z
      1  C         0.7725292244    0.1553777692    0.0000000000
      2  N        -0.1096476104    1.0345303044    0.0000000000
      3  I        -2.1491549895    0.5972225169    0.0000000000
      4  Br        2.5785171118    0.7844412372    0.0000000000
      5  Br        0.6291000101   -1.7624723338    0.0000000000
   Point Group: cs    Number of degrees of freedom:     7


   Energy is -12160.644827001

 Hessian Updated using BFGS Update

  7 Hessian modes will be used to form the next step
  Hessian Eigenvalues:
     0.113667    0.168877    0.176650    0.235180    0.250819    0.332652
     0.681334

 Minimum Search - Taking Simple RFO Step
 Searching for Lamda that Minimizes Along All modes
 Value Taken    Lamda =  -0.00031883
 Step Taken.  Stepsize is  0.042983

                             Maximum     Tolerance    Cnvgd?
         Gradient           0.005105      0.000300      NO
         Displacement       0.026658      0.001200      NO
         Energy change     -0.001963      0.000001      NO


 New Cartesian Coordinates Obtained by Inverse Iteration

 Displacement from previous Coordinates is:  0.067284
 ----------------------------------------------------------------
             Standard Nuclear Orientation (Angstroms)
    I     Atom           X                Y                Z
 ----------------------------------------------------------------
    1      C       0.7750641993     0.1634899002     0.0000000000
    2      N      -0.1114699173     1.0423637197     0.0000000000
    3      I      -2.1609759869     0.5805719508     0.0000000000
    4      Br      2.6005728903     0.7774695420     0.0000000000
    5      Br      0.6181525611    -1.7547956188     0.0000000000
 ----------------------------------------------------------------
 Molecular Point Group                 Cs    NOp =  2
 Largest Abelian Subgroup              Cs    NOp =  2
 Nuclear Repulsion Energy =  1053.8261351465 hartrees
 There are       68 alpha and       68 beta electrons
 Applying Cartesian multipole field
    Component          Value
    ---------          -----
     (2,0,0)        1.00000E-11
     (0,2,0)        2.00000E-11
     (0,0,2)       -3.00000E-11
 Nucleus-field energy     =     0.0000000289 hartrees
 Requested basis set is 6-311++G(d,p)
 There are 74 shells and 202 basis functions
 A cutoff of  1.0D-11 yielded   2019 shell pairs
 There are     16307 function pairs (     18431 Cartesian)
 Smallest overlap matrix eigenvalue = 2.77E-04
 Guess MOs from SCF MO coefficient file

 -----------------------------------------------------------------------
  General SCF calculation program by
  Eric Jon Sundstrom, Paul Horn, Yuezhi Mao, Dmitri Zuev, Alec White,
  David Stuck, Shaama M.S., Shane Yost, Joonho Lee, David Small,
  Daniel Levine, Susi Lehtola, Hugh Burton, Evgeny Epifanovsky
 -----------------------------------------------------------------------
 Exchange:     0.2000 Hartree-Fock + 0.0800 Slater + 0.7200 B88
 Correlation:  0.1900 VWN1RPA + 0.8100 LYP
 Using SG-1 standard quadrature grid
 using 4 threads for integral computing
 -------------------------------------------------------
 OpenMP Integral computing Module                
 Release: version 2.0, May 2017, Q-Chem Inc. Pleasanton 
 -------------------------------------------------------
 -------------------------------------------------------
 OpenMP BLAS3 based DFT computing Module                
 Release: version 1.0, May 2013, Q-Chem Inc. Pittsburgh 
 -------------------------------------------------------
 A restricted SCF calculation will be
 performed using DIIS
 SCF converges when DIIS error is below 1.0e-08
 ---------------------------------------
  Cycle       Energy         DIIS error
 ---------------------------------------
    1  -12160.6447818893      1.48e-04  
    2  -12160.6449123413      8.89e-05  
    3  -12160.6448829246      1.17e-04  
    4  -12160.6449531233      1.82e-05  
    5  -12160.6449542708      8.36e-06  
    6  -12160.6449545908      1.89e-06  
    7  -12160.6449546072      3.18e-07  
    8  -12160.6449546075      1.42e-07  
    9  -12160.6449546076      2.72e-08  
   10  -12160.6449546075      9.10e-09  Convergence criterion met
 ---------------------------------------
 SCF time:   CPU 43.49s  wall 12.00s 
 SCF   energy in the final basis set =   -12160.6449546075
 Total energy in the final basis set =   -12160.6449546075

 --------------------------------------------------------------
             Orbital Energies (a.u.) and Symmetries
 --------------------------------------------------------------

 Alpha MOs, Restricted
 -- Occupied --                  
******* -482.87 -482.86 -176.34 -165.74 -165.74 -165.74  -62.52
  1 A'    2 A'    3 A'    4 A'    5 A'    1 A"    6 A'    7 A'                 
-62.517 -56.340 -56.337 -56.336 -56.336 -56.333 -56.333 -35.832
  8 A'    9 A'   10 A'    2 A"   11 A'    3 A"   12 A'   13 A'                 
-31.327 -31.319 -31.318 -22.977 -22.975 -22.975 -22.969 -22.969
 14 A'    4 A"   15 A'   16 A'    5 A"   17 A'    6 A"   18 A'                 
-14.385 -10.339  -8.728  -8.725  -6.560  -6.558  -6.547  -6.545
 19 A'   20 A'   21 A'   22 A'   23 A'   24 A'    7 A"   25 A'                 
 -6.543  -6.542  -6.381  -4.796  -4.777  -4.776  -2.671  -2.669
  8 A"   26 A'   27 A'   28 A'    9 A"   29 A'   30 A'   31 A'                 
 -2.667  -2.666  -2.664  -2.664  -2.656  -2.656  -2.652  -2.652
 10 A"   32 A'   11 A"   33 A'   12 A"   34 A'   13 A"   35 A'                 
 -2.061  -2.056  -2.055  -2.039  -2.039  -0.980  -0.835  -0.808
 36 A'   14 A"   37 A'   15 A"   38 A'   39 A'   40 A'   41 A'                 
 -0.686  -0.558  -0.488  -0.466  -0.438  -0.345  -0.335  -0.330
 42 A'   43 A'   44 A'   45 A'   16 A"   46 A'   47 A'   17 A"                 
 -0.324  -0.301  -0.281  -0.277
 18 A"   48 A'   19 A"   49 A'                                                 
 -- Virtual --                   
 -0.120  -0.079  -0.062  -0.003   0.017   0.041   0.044   0.048
 50 A'   51 A'   20 A"   52 A'   53 A'   54 A'   55 A'   21 A"                 
  0.066   0.073   0.085   0.094   0.099   0.111   0.123   0.148
 56 A'   22 A"   57 A'   58 A'   23 A"   59 A'   60 A'   61 A'                 
  0.175   0.180   0.190   0.206   0.210   0.224   0.273   0.290
 62 A'   24 A"   63 A'   64 A'   25 A"   65 A'   66 A'   67 A'                 
  0.357   0.373   0.380   0.391   0.401   0.410   0.412   0.425
 68 A'   69 A'   26 A"   70 A'   27 A"   71 A'   28 A"   72 A'                 
  0.428   0.433   0.460   0.468   0.501   0.546   0.546   0.552
 73 A'   29 A"   74 A'   30 A"   31 A"   32 A"   75 A'   76 A'                 
  0.556   0.583   0.599   0.616   0.643   0.684   0.710   0.762
 33 A"   77 A'   78 A'   79 A'   80 A'   81 A'   34 A"   82 A'                 
  0.800   0.828   0.867   0.878   0.915   0.976   1.059   1.258
 83 A'   84 A'   35 A"   85 A'   86 A'   87 A'   88 A'   36 A"                 
  1.267   1.309   1.318   1.337   1.354   1.605   1.630   1.857
 89 A'   37 A"   90 A'   38 A"   91 A'   92 A'   93 A'   94 A'                 
  1.943   1.965   1.986   2.032   2.058   2.126   2.145   2.270
 39 A"   40 A"   95 A'   96 A'   41 A"   97 A'   98 A'   99 A'                 
  2.375   2.506   2.750   2.774   2.900   3.171   3.828   3.904
 42 A"  100 A'   43 A"  101 A'  102 A'  103 A'   44 A"  104 A'                 
  3.938   3.950   3.971   3.975   3.984   3.985   3.998   4.019
 45 A"  105 A'   46 A"   47 A"   48 A"  106 A'  107 A'   49 A"                 
  4.052   4.082   4.100   4.185   4.208   4.343   4.361   4.396
108 A'   50 A"  109 A'  110 A'  111 A'  112 A'  113 A'  114 A'                 
  4.417   5.960   5.992   6.009   6.557   6.616   7.522   7.534
115 A'   51 A"  116 A'  117 A'  118 A'  119 A'   52 A"   53 A"                 
  7.549   7.569   7.650   7.660  23.680  27.827  28.304  28.328
120 A'  121 A'  122 A'  123 A'  124 A'  125 A'   54 A"  126 A'                 
 28.336  28.510  28.518  28.523  28.550  28.636  35.494  47.835
127 A'   55 A"  128 A'   56 A"  129 A'  130 A'  131 A'  132 A'                 
 47.887 127.850 127.868 127.887 151.627 289.717 289.729 289.742
133 A'   57 A"  134 A'  135 A'  136 A'   58 A"   59 A"  137 A'                 
289.767 289.869 289.8831020.6101020.6771901.789
138 A'  139 A'  140 A'  141 A'  142 A'  143 A'                                 

 Beta MOs, Restricted
 -- Occupied --                  
******* -482.87 -482.86 -176.34 -165.74 -165.74 -165.74  -62.52
  1 A'    2 A'    3 A'    4 A'    5 A'    1 A"    6 A'    7 A'                 
-62.517 -56.340 -56.337 -56.336 -56.336 -56.333 -56.333 -35.832
  8 A'    9 A'   10 A'    2 A"   11 A'    3 A"   12 A'   13 A'                 
-31.327 -31.319 -31.318 -22.977 -22.975 -22.975 -22.969 -22.969
 14 A'    4 A"   15 A'   16 A'    5 A"   17 A'    6 A"   18 A'                 
-14.385 -10.339  -8.728  -8.725  -6.560  -6.558  -6.547  -6.545
 19 A'   20 A'   21 A'   22 A'   23 A'   24 A'    7 A"   25 A'                 
 -6.543  -6.542  -6.381  -4.796  -4.777  -4.776  -2.671  -2.669
  8 A"   26 A'   27 A'   28 A'    9 A"   29 A'   30 A'   31 A'                 
 -2.667  -2.666  -2.664  -2.664  -2.656  -2.656  -2.652  -2.652
 10 A"   32 A'   11 A"   33 A'   12 A"   34 A'   13 A"   35 A'                 
 -2.061  -2.056  -2.055  -2.039  -2.039  -0.980  -0.835  -0.808
 36 A'   14 A"   37 A'   15 A"   38 A'   39 A'   40 A'   41 A'                 
 -0.686  -0.558  -0.488  -0.466  -0.438  -0.345  -0.335  -0.330
 42 A'   43 A'   44 A'   45 A'   16 A"   46 A'   47 A'   17 A"                 
 -0.324  -0.301  -0.281  -0.277
 18 A"   48 A'   19 A"   49 A'                                                 
 -- Virtual --                   
 -0.120  -0.079  -0.062  -0.003   0.017   0.041   0.044   0.048
 50 A'   51 A'   20 A"   52 A'   53 A'   54 A'   55 A'   21 A"                 
  0.066   0.073   0.085   0.094   0.099   0.111   0.123   0.148
 56 A'   22 A"   57 A'   58 A'   23 A"   59 A'   60 A'   61 A'                 
  0.175   0.180   0.190   0.206   0.210   0.224   0.273   0.290
 62 A'   24 A"   63 A'   64 A'   25 A"   65 A'   66 A'   67 A'                 
  0.357   0.373   0.380   0.391   0.401   0.410   0.412   0.425
 68 A'   69 A'   26 A"   70 A'   27 A"   71 A'   28 A"   72 A'                 
  0.428   0.433   0.460   0.468   0.501   0.546   0.546   0.552
 73 A'   29 A"   74 A'   30 A"   31 A"   32 A"   75 A'   76 A'                 
  0.556   0.583   0.599   0.616   0.643   0.684   0.710   0.762
 33 A"   77 A'   78 A'   79 A'   80 A'   81 A'   34 A"   82 A'                 
  0.800   0.828   0.867   0.878   0.915   0.976   1.059   1.258
 83 A'   84 A'   35 A"   85 A'   86 A'   87 A'   88 A'   36 A"                 
  1.267   1.309   1.318   1.337   1.354   1.605   1.630   1.857
 89 A'   37 A"   90 A'   38 A"   91 A'   92 A'   93 A'   94 A'                 
  1.943   1.965   1.986   2.032   2.058   2.126   2.145   2.270
 39 A"   40 A"   95 A'   96 A'   41 A"   97 A'   98 A'   99 A'                 
  2.375   2.506   2.750   2.774   2.900   3.171   3.828   3.904
 42 A"  100 A'   43 A"  101 A'  102 A'  103 A'   44 A"  104 A'                 
  3.938   3.950   3.971   3.975   3.984   3.985   3.998   4.019
 45 A"  105 A'   46 A"   47 A"   48 A"  106 A'  107 A'   49 A"                 
  4.052   4.082   4.100   4.185   4.208   4.343   4.361   4.396
108 A'   50 A"  109 A'  110 A'  111 A'  112 A'  113 A'  114 A'                 
  4.417   5.960   5.992   6.009   6.557   6.616   7.522   7.534
115 A'   51 A"  116 A'  117 A'  118 A'  119 A'   52 A"   53 A"                 
  7.549   7.569   7.650   7.660  23.680  27.827  28.304  28.328
120 A'  121 A'  122 A'  123 A'  124 A'  125 A'   54 A"  126 A'                 
 28.336  28.510  28.518  28.523  28.550  28.636  35.494  47.835
127 A'   55 A"  128 A'   56 A"  129 A'  130 A'  131 A'  132 A'                 
 47.887 127.850 127.868 127.887 151.627 289.717 289.729 289.742
133 A'   57 A"  134 A'  135 A'  136 A'   58 A"   59 A"  137 A'                 
289.767 289.869 289.8831020.6101020.6771901.789
138 A'  139 A'  140 A'  141 A'  142 A'  143 A'                                 
 --------------------------------------------------------------

          Ground-State Mulliken Net Atomic Charges

     Atom                 Charge (a.u.)
  ----------------------------------------
      1 C                    -0.211650
      2 N                    -0.019281
      3 I                     0.148782
      4 Br                    0.069986
      5 Br                    0.012164
  ----------------------------------------
  Sum of atomic charges =     0.000000

 -----------------------------------------------------------------
                    Cartesian Multipole Moments
 -----------------------------------------------------------------
    Charge (ESU x 10^10)
                 0.0000
    Dipole Moment (Debye)
         X      -0.4753      Y      -0.9931      Z      -0.0000
       Tot       1.1009
    Quadrupole Moments (Debye-Ang)
        XX     -69.5785     XY       0.9140     YY     -76.9065
        XZ      -0.0000     YZ      -0.0000     ZZ     -76.7552
    Octopole Moments (Debye-Ang^2)
       XXX     -14.1591    XXY       1.4844    XYY       1.2417
       YYY     -29.8301    XXZ      -0.0000    XYZ      -0.0000
       YYZ      -0.0000    XZZ      -1.0079    YZZ      -5.1735
       ZZZ      -0.0000
    Hexadecapole Moments (Debye-Ang^3)
      XXXX   -1520.5130   XXXY      79.8610   XXYY    -379.6254
      XYYY      55.1612   YYYY    -565.8554   XXXZ      -0.0000
      XXYZ      -0.0000   XYYZ      -0.0000   YYYZ      -0.0000
      XXZZ    -303.2112   XYZZ      18.9431   YYZZ    -116.9129
      XZZZ      -0.0000   YZZZ      -0.0000   ZZZZ     -97.4244
 -----------------------------------------------------------------
 Calculating analytic gradient of the SCF energy
 Gradient of SCF Energy
            1           2           3           4           5
    1   0.0009160  -0.0022038   0.0001880   0.0012766  -0.0001768
    2  -0.0004376   0.0002809  -0.0001907   0.0004097  -0.0000622
    3   0.0000000   0.0000000  -0.0000000  -0.0000000  -0.0000000
 Max gradient component =       2.204E-03
 RMS gradient           =       7.244E-04
 Gradient time:  CPU 14.54 s  wall 3.74 s
 Geometry Optimization Parameters
   NAtoms,    NIC,     NZ,  NCons,   NDum,   NFix, NCnnct, MaxDiis
        5      20       5       0       0       0       0       0

 Cartesian Hessian Update
 Hessian Updated using BFGS Update


** GEOMETRY OPTIMIZATION IN DELOCALIZED INTERNAL COORDINATES **
   Searching for a Minimum

   Optimization Cycle:   4

                       Coordinates (Angstroms)
     ATOM                X               Y               Z
      1  C         0.7750641993    0.1634899002    0.0000000000
      2  N        -0.1114699173    1.0423637197    0.0000000000
      3  I        -2.1609759869    0.5805719508    0.0000000000
      4  Br        2.6005728903    0.7774695420    0.0000000000
      5  Br        0.6181525611   -1.7547956188    0.0000000000
   Point Group: cs    Number of degrees of freedom:     7


   Energy is -12160.644954607

 Hessian Updated using BFGS Update

  7 Hessian modes will be used to form the next step
  Hessian Eigenvalues:
     0.103922    0.175087    0.181516    0.234750    0.270064    0.363968
     0.711385

 Minimum Search - Taking Simple RFO Step
 Searching for Lamda that Minimizes Along All modes
 Value Taken    Lamda =  -0.00001895
 Step Taken.  Stepsize is  0.007883

                             Maximum     Tolerance    Cnvgd?
         Gradient           0.001822      0.000300      NO
         Displacement       0.005123      0.001200      NO
         Energy change     -0.000128      0.000001      NO


 New Cartesian Coordinates Obtained by Inverse Iteration

 Displacement from previous Coordinates is:  0.010197
 ----------------------------------------------------------------
             Standard Nuclear Orientation (Angstroms)
    I     Atom           X                Y                Z
 ----------------------------------------------------------------
    1      C       0.7744816997     0.1625186325     0.0000000000
    2      N      -0.1094785039     1.0424276955     0.0000000000
    3      I      -2.1607115193     0.5822809642     0.0000000000
    4      Br      2.5966795365     0.7775503358     0.0000000000
    5      Br      0.6203725335    -1.7556781341     0.0000000000
 ----------------------------------------------------------------
 Molecular Point Group                 Cs    NOp =  2
 Largest Abelian Subgroup              Cs    NOp =  2
 Nuclear Repulsion Energy =  1054.1082986513 hartrees
 There are       68 alpha and       68 beta electrons
 Applying Cartesian multipole field
    Component          Value
    ---------          -----
     (2,0,0)        1.00000E-11
     (0,2,0)        2.00000E-11
     (0,0,2)       -3.00000E-11
 Nucleus-field energy     =     0.0000000289 hartrees
 Requested basis set is 6-311++G(d,p)
 There are 74 shells and 202 basis functions
 A cutoff of  1.0D-11 yielded   2019 shell pairs
 There are     16307 function pairs (     18431 Cartesian)
 Smallest overlap matrix eigenvalue = 2.77E-04
 Guess MOs from SCF MO coefficient file

 -----------------------------------------------------------------------
  General SCF calculation program by
  Eric Jon Sundstrom, Paul Horn, Yuezhi Mao, Dmitri Zuev, Alec White,
  David Stuck, Shaama M.S., Shane Yost, Joonho Lee, David Small,
  Daniel Levine, Susi Lehtola, Hugh Burton, Evgeny Epifanovsky
 -----------------------------------------------------------------------
 Exchange:     0.2000 Hartree-Fock + 0.0800 Slater + 0.7200 B88
 Correlation:  0.1900 VWN1RPA + 0.8100 LYP
 Using SG-1 standard quadrature grid
 using 4 threads for integral computing
 -------------------------------------------------------
 OpenMP Integral computing Module                
 Release: version 2.0, May 2017, Q-Chem Inc. Pleasanton 
 -------------------------------------------------------
 -------------------------------------------------------
 OpenMP BLAS3 based DFT computing Module                
 Release: version 1.0, May 2013, Q-Chem Inc. Pittsburgh 
 -------------------------------------------------------
 A restricted SCF calculation will be
 performed using DIIS
 SCF converges when DIIS error is below 1.0e-08
 ---------------------------------------
  Cycle       Energy         DIIS error
 ---------------------------------------
    1  -12160.6449594079      2.94e-05  
    2  -12160.6449641213      1.62e-05  
    3  -12160.6449636279      1.92e-05  
    4  -12160.6449653321      3.10e-06  
    5  -12160.6449653682      1.45e-06  
    6  -12160.6449653772      4.78e-07  
    7  -12160.6449653784      1.19e-07  
    8  -12160.6449653783      2.97e-08  
    9  -12160.6449653782      7.19e-09  Convergence criterion met
 ---------------------------------------
 SCF time:   CPU 39.12s  wall 10.00s 
 SCF   energy in the final basis set =   -12160.6449653782
 Total energy in the final basis set =   -12160.6449653782

 --------------------------------------------------------------
             Orbital Energies (a.u.) and Symmetries
 --------------------------------------------------------------

 Alpha MOs, Restricted
 -- Occupied --                  
******* -482.87 -482.86 -176.34 -165.74 -165.74 -165.74  -62.52
  1 A'    2 A'    3 A'    4 A'    5 A'    1 A"    6 A'    7 A'                 
-62.517 -56.340 -56.337 -56.336 -56.336 -56.333 -56.333 -35.832
  8 A'    9 A'   10 A'    2 A"   11 A'    3 A"   12 A'   13 A'                 
-31.327 -31.318 -31.318 -22.977 -22.975 -22.974 -22.969 -22.969
 14 A'    4 A"   15 A'   16 A'    5 A"   17 A'    6 A"   18 A'                 
-14.385 -10.339  -8.728  -8.725  -6.560  -6.558  -6.547  -6.546
 19 A'   20 A'   21 A'   22 A'   23 A'   24 A'    7 A"   25 A'                 
 -6.543  -6.542  -6.381  -4.796  -4.777  -4.776  -2.671  -2.669
  8 A"   26 A'   27 A'   28 A'    9 A"   29 A'   30 A'   31 A'                 
 -2.667  -2.666  -2.664  -2.664  -2.656  -2.656  -2.652  -2.652
 10 A"   32 A'   11 A"   33 A'   12 A"   34 A'   13 A"   35 A'                 
 -2.061  -2.056  -2.055  -2.038  -2.038  -0.980  -0.835  -0.808
 36 A'   14 A"   37 A'   15 A"   38 A'   39 A'   40 A'   41 A'                 
 -0.686  -0.558  -0.488  -0.466  -0.438  -0.345  -0.335  -0.330
 42 A'   43 A'   44 A'   45 A'   16 A"   46 A'   47 A'   17 A"                 
 -0.324  -0.301  -0.281  -0.277
 18 A"   48 A'   19 A"   49 A'                                                 
 -- Virtual --                   
 -0.120  -0.078  -0.062  -0.003   0.017   0.041   0.044   0.048
 50 A'   51 A'   20 A"   52 A'   53 A'   54 A'   55 A'   21 A"                 
  0.066   0.073   0.086   0.094   0.099   0.111   0.123   0.148
 56 A'   22 A"   57 A'   58 A'   23 A"   59 A'   60 A'   61 A'                 
  0.175   0.180   0.190   0.206   0.210   0.224   0.273   0.290
 62 A'   24 A"   63 A'   64 A'   25 A"   65 A'   66 A'   67 A'                 
  0.357   0.373   0.380   0.391   0.401   0.410   0.412   0.425
 68 A'   69 A'   26 A"   70 A'   27 A"   71 A'   28 A"   72 A'                 
  0.428   0.432   0.460   0.468   0.501   0.546   0.546   0.552
 73 A'   29 A"   74 A'   30 A"   31 A"   32 A"   75 A'   76 A'                 
  0.556   0.583   0.600   0.617   0.643   0.684   0.710   0.762
 33 A"   77 A'   78 A'   79 A'   80 A'   81 A'   34 A"   82 A'                 
  0.801   0.828   0.867   0.878   0.916   0.977   1.059   1.258
 83 A'   84 A'   35 A"   85 A'   86 A'   87 A'   88 A'   36 A"                 
  1.267   1.309   1.318   1.337   1.354   1.606   1.630   1.858
 89 A'   37 A"   90 A'   38 A"   91 A'   92 A'   93 A'   94 A'                 
  1.943   1.965   1.986   2.032   2.059   2.127   2.145   2.269
 39 A"   40 A"   95 A'   96 A'   41 A"   97 A'   98 A'   99 A'                 
  2.376   2.507   2.751   2.776   2.901   3.171   3.828   3.904
 42 A"  100 A'   43 A"  101 A'  102 A'  103 A'   44 A"  104 A'                 
  3.939   3.950   3.971   3.975   3.984   3.985   3.998   4.019
 45 A"  105 A'   46 A"   47 A"   48 A"  106 A'  107 A'   49 A"                 
  4.052   4.083   4.101   4.186   4.208   4.343   4.362   4.396
108 A'   50 A"  109 A'  110 A'  111 A'  112 A'  113 A'  114 A'                 
  4.418   5.960   5.992   6.009   6.557   6.616   7.522   7.534
115 A'   51 A"  116 A'  117 A'  118 A'  119 A'   52 A"   53 A"                 
  7.549   7.569   7.650   7.660  23.682  27.827  28.304  28.329
120 A'  121 A'  122 A'  123 A'  124 A'  125 A'   54 A"  126 A'                 
 28.336  28.510  28.518  28.523  28.550  28.636  35.496  47.835
127 A'   55 A"  128 A'   56 A"  129 A'  130 A'  131 A'  132 A'                 
 47.888 127.850 127.868 127.888 151.627 289.717 289.729 289.742
133 A'   57 A"  134 A'  135 A'  136 A'   58 A"   59 A"  137 A'                 
289.767 289.869 289.8831020.6111020.6781901.789
138 A'  139 A'  140 A'  141 A'  142 A'  143 A'                                 

 Beta MOs, Restricted
 -- Occupied --                  
******* -482.87 -482.86 -176.34 -165.74 -165.74 -165.74  -62.52
  1 A'    2 A'    3 A'    4 A'    5 A'    1 A"    6 A'    7 A'                 
-62.517 -56.340 -56.337 -56.336 -56.336 -56.333 -56.333 -35.832
  8 A'    9 A'   10 A'    2 A"   11 A'    3 A"   12 A'   13 A'                 
-31.327 -31.318 -31.318 -22.977 -22.975 -22.974 -22.969 -22.969
 14 A'    4 A"   15 A'   16 A'    5 A"   17 A'    6 A"   18 A'                 
-14.385 -10.339  -8.728  -8.725  -6.560  -6.558  -6.547  -6.546
 19 A'   20 A'   21 A'   22 A'   23 A'   24 A'    7 A"   25 A'                 
 -6.543  -6.542  -6.381  -4.796  -4.777  -4.776  -2.671  -2.669
  8 A"   26 A'   27 A'   28 A'    9 A"   29 A'   30 A'   31 A'                 
 -2.667  -2.666  -2.664  -2.664  -2.656  -2.656  -2.652  -2.652
 10 A"   32 A'   11 A"   33 A'   12 A"   34 A'   13 A"   35 A'                 
 -2.061  -2.056  -2.055  -2.038  -2.038  -0.980  -0.835  -0.808
 36 A'   14 A"   37 A'   15 A"   38 A'   39 A'   40 A'   41 A'                 
 -0.686  -0.558  -0.488  -0.466  -0.438  -0.345  -0.335  -0.330
 42 A'   43 A'   44 A'   45 A'   16 A"   46 A'   47 A'   17 A"                 
 -0.324  -0.301  -0.281  -0.277
 18 A"   48 A'   19 A"   49 A'                                                 
 -- Virtual --                   
 -0.120  -0.078  -0.062  -0.003   0.017   0.041   0.044   0.048
 50 A'   51 A'   20 A"   52 A'   53 A'   54 A'   55 A'   21 A"                 
  0.066   0.073   0.086   0.094   0.099   0.111   0.123   0.148
 56 A'   22 A"   57 A'   58 A'   23 A"   59 A'   60 A'   61 A'                 
  0.175   0.180   0.190   0.206   0.210   0.224   0.273   0.290
 62 A'   24 A"   63 A'   64 A'   25 A"   65 A'   66 A'   67 A'                 
  0.357   0.373   0.380   0.391   0.401   0.410   0.412   0.425
 68 A'   69 A'   26 A"   70 A'   27 A"   71 A'   28 A"   72 A'                 
  0.428   0.432   0.460   0.468   0.501   0.546   0.546   0.552
 73 A'   29 A"   74 A'   30 A"   31 A"   32 A"   75 A'   76 A'                 
  0.556   0.583   0.600   0.617   0.643   0.684   0.710   0.762
 33 A"   77 A'   78 A'   79 A'   80 A'   81 A'   34 A"   82 A'                 
  0.801   0.828   0.867   0.878   0.916   0.977   1.059   1.258
 83 A'   84 A'   35 A"   85 A'   86 A'   87 A'   88 A'   36 A"                 
  1.267   1.309   1.318   1.337   1.354   1.606   1.630   1.858
 89 A'   37 A"   90 A'   38 A"   91 A'   92 A'   93 A'   94 A'                 
  1.943   1.965   1.986   2.032   2.059   2.127   2.145   2.269
 39 A"   40 A"   95 A'   96 A'   41 A"   97 A'   98 A'   99 A'                 
  2.376   2.507   2.751   2.776   2.901   3.171   3.828   3.904
 42 A"  100 A'   43 A"  101 A'  102 A'  103 A'   44 A"  104 A'                 
  3.939   3.950   3.971   3.975   3.984   3.985   3.998   4.019
 45 A"  105 A'   46 A"   47 A"   48 A"  106 A'  107 A'   49 A"                 
  4.052   4.083   4.101   4.186   4.208   4.343   4.362   4.396
108 A'   50 A"  109 A'  110 A'  111 A'  112 A'  113 A'  114 A'                 
  4.418   5.960   5.992   6.009   6.557   6.616   7.522   7.534
115 A'   51 A"  116 A'  117 A'  118 A'  119 A'   52 A"   53 A"                 
  7.549   7.569   7.650   7.660  23.682  27.827  28.304  28.329
120 A'  121 A'  122 A'  123 A'  124 A'  125 A'   54 A"  126 A'                 
 28.336  28.510  28.518  28.523  28.550  28.636  35.496  47.835
127 A'   55 A"  128 A'   56 A"  129 A'  130 A'  131 A'  132 A'                 
 47.888 127.850 127.868 127.888 151.627 289.717 289.729 289.742
133 A'   57 A"  134 A'  135 A'  136 A'   58 A"   59 A"  137 A'                 
289.767 289.869 289.8831020.6111020.6781901.789
138 A'  139 A'  140 A'  141 A'  142 A'  143 A'                                 
 --------------------------------------------------------------

          Ground-State Mulliken Net Atomic Charges

     Atom                 Charge (a.u.)
  ----------------------------------------
      1 C                    -0.211963
      2 N                    -0.018740
      3 I                     0.147706
      4 Br                    0.070585
      5 Br                    0.012412
  ----------------------------------------
  Sum of atomic charges =     0.000000

 -----------------------------------------------------------------
                    Cartesian Multipole Moments
 -----------------------------------------------------------------
    Charge (ESU x 10^10)
                 0.0000
    Dipole Moment (Debye)
         X      -0.4669      Y      -0.9928      Z       0.0000
       Tot       1.0971
    Quadrupole Moments (Debye-Ang)
        XX     -69.6039     XY       0.9051     YY     -76.8917
        XZ      -0.0000     YZ      -0.0000     ZZ     -76.7502
    Octopole Moments (Debye-Ang^2)
       XXX     -14.1180    XXY       1.4584    XYY       1.3064
       YYY     -29.9200    XXZ       0.0000    XYZ      -0.0000
       YYZ       0.0000    XZZ      -0.9711    YZZ      -5.2018
       ZZZ       0.0000
    Hexadecapole Moments (Debye-Ang^3)
      XXXX   -1518.9952   XXXY      80.4267   XXYY    -379.3220
      XYYY      55.7817   YYYY    -566.4045   XXXZ      -0.0000
      XXYZ       0.0000   XYYZ      -0.0000   YYYZ      -0.0000
      XXZZ    -302.8517   XYZZ      19.1810   YYZZ    -117.0174
      XZZZ      -0.0000   YZZZ      -0.0000   ZZZZ     -97.4160
 -----------------------------------------------------------------
 Calculating analytic gradient of the SCF energy
 Gradient of SCF Energy
            1           2           3           4           5
    1   0.0001356  -0.0003657   0.0001281  -0.0000059   0.0001080
    2   0.0004782  -0.0004883  -0.0001971   0.0001739   0.0000333
    3  -0.0000000   0.0000000  -0.0000000   0.0000000  -0.0000000
 Max gradient component =       4.883E-04
 RMS gradient           =       2.187E-04
 Gradient time:  CPU 14.40 s  wall 3.72 s
 Geometry Optimization Parameters
   NAtoms,    NIC,     NZ,  NCons,   NDum,   NFix, NCnnct, MaxDiis
        5      20       5       0       0       0       0       0

 Cartesian Hessian Update
 Hessian Updated using BFGS Update


** GEOMETRY OPTIMIZATION IN DELOCALIZED INTERNAL COORDINATES **
   Searching for a Minimum

   Optimization Cycle:   5

                       Coordinates (Angstroms)
     ATOM                X               Y               Z
      1  C         0.7744816997    0.1625186325    0.0000000000
      2  N        -0.1094785039    1.0424276955    0.0000000000
      3  I        -2.1607115193    0.5822809642    0.0000000000
      4  Br        2.5966795365    0.7775503358    0.0000000000
      5  Br        0.6203725335   -1.7556781341    0.0000000000
   Point Group: cs    Number of degrees of freedom:     7


   Energy is -12160.644965378

 Hessian Updated using BFGS Update

  7 Hessian modes will be used to form the next step
  Hessian Eigenvalues:
     0.097413    0.175692    0.189694    0.225315    0.237874    0.346672
     0.777193

 Minimum Search - Taking Simple RFO Step
 Searching for Lamda that Minimizes Along All modes
 Value Taken    Lamda =  -0.00000152
 Step Taken.  Stepsize is  0.003153

                             Maximum     Tolerance    Cnvgd?
         Gradient           0.000266      0.000300     YES
         Displacement       0.002190      0.001200      NO
         Energy change     -0.000011      0.000001      NO


 New Cartesian Coordinates Obtained by Inverse Iteration

 Displacement from previous Coordinates is:  0.002877
 ----------------------------------------------------------------
             Standard Nuclear Orientation (Angstroms)
    I     Atom           X                Y                Z
 ----------------------------------------------------------------
    1      C       0.7742568421     0.1620198714     0.0000000000
    2      N      -0.1088313569     1.0429215211     0.0000000000
    3      I      -2.1611971286     0.5826505587     0.0000000000
    4      Br      2.5961219309     0.7777004864     0.0000000000
    5      Br      0.6209934591    -1.7561929437     0.0000000000
 ----------------------------------------------------------------
 Molecular Point Group                 Cs    NOp =  2
 Largest Abelian Subgroup              Cs    NOp =  2
 Nuclear Repulsion Energy =  1053.9705607859 hartrees
 There are       68 alpha and       68 beta electrons
 Applying Cartesian multipole field
    Component          Value
    ---------          -----
     (2,0,0)        1.00000E-11
     (0,2,0)        2.00000E-11
     (0,0,2)       -3.00000E-11
 Nucleus-field energy     =     0.0000000289 hartrees
 Requested basis set is 6-311++G(d,p)
 There are 74 shells and 202 basis functions
 A cutoff of  1.0D-11 yielded   2019 shell pairs
 There are     16307 function pairs (     18431 Cartesian)
 Smallest overlap matrix eigenvalue = 2.77E-04
 Guess MOs from SCF MO coefficient file

 -----------------------------------------------------------------------
  General SCF calculation program by
  Eric Jon Sundstrom, Paul Horn, Yuezhi Mao, Dmitri Zuev, Alec White,
  David Stuck, Shaama M.S., Shane Yost, Joonho Lee, David Small,
  Daniel Levine, Susi Lehtola, Hugh Burton, Evgeny Epifanovsky
 -----------------------------------------------------------------------
 Exchange:     0.2000 Hartree-Fock + 0.0800 Slater + 0.7200 B88
 Correlation:  0.1900 VWN1RPA + 0.8100 LYP
 Using SG-1 standard quadrature grid
 using 4 threads for integral computing
 -------------------------------------------------------
 OpenMP Integral computing Module                
 Release: version 2.0, May 2017, Q-Chem Inc. Pleasanton 
 -------------------------------------------------------
 -------------------------------------------------------
 OpenMP BLAS3 based DFT computing Module                
 Release: version 1.0, May 2013, Q-Chem Inc. Pittsburgh 
 -------------------------------------------------------
 A restricted SCF calculation will be
 performed using DIIS
 SCF converges when DIIS error is below 1.0e-08
 ---------------------------------------
  Cycle       Energy         DIIS error
 ---------------------------------------
    1  -12160.6449653293      1.14e-05  
    2  -12160.6449661347      6.93e-06  
    3  -12160.6449659171      9.74e-06  
    4  -12160.6449663493      1.08e-06  
    5  -12160.6449663548      3.40e-07  
    6  -12160.6449663551      8.55e-08  
    7  -12160.6449663552      6.86e-08  
    8  -12160.6449663554      1.15e-08  
    9  -12160.6449663553      2.57e-09  Convergence criterion met
 ---------------------------------------
 SCF time:   CPU 39.12s  wall 10.00s 
 SCF   energy in the final basis set =   -12160.6449663553
 Total energy in the final basis set =   -12160.6449663553

 --------------------------------------------------------------
             Orbital Energies (a.u.) and Symmetries
 --------------------------------------------------------------

 Alpha MOs, Restricted
 -- Occupied --                  
******* -482.87 -482.86 -176.34 -165.74 -165.74 -165.74  -62.52
  1 A'    2 A'    3 A'    4 A'    5 A'    1 A"    6 A'    7 A'                 
-62.517 -56.340 -56.337 -56.336 -56.336 -56.333 -56.333 -35.832
  8 A'    9 A'   10 A'    2 A"   11 A'    3 A"   12 A'   13 A'                 
-31.326 -31.318 -31.318 -22.976 -22.975 -22.974 -22.969 -22.969
 14 A'    4 A"   15 A'   16 A'    5 A"   17 A'    6 A"   18 A'                 
-14.385 -10.339  -8.728  -8.725  -6.560  -6.558  -6.547  -6.546
 19 A'   20 A'   21 A'   22 A'   23 A'   24 A'    7 A"   25 A'                 
 -6.543  -6.542  -6.381  -4.796  -4.777  -4.776  -2.671  -2.669
  8 A"   26 A'   27 A'   28 A'    9 A"   29 A'   30 A'   31 A'                 
 -2.668  -2.667  -2.664  -2.664  -2.656  -2.656  -2.652  -2.652
 10 A"   32 A'   11 A"   33 A'   12 A"   34 A'   13 A"   35 A'                 
 -2.061  -2.055  -2.055  -2.038  -2.038  -0.980  -0.835  -0.808
 36 A'   14 A"   37 A'   15 A"   38 A'   39 A'   40 A'   41 A'                 
 -0.686  -0.558  -0.488  -0.466  -0.438  -0.345  -0.335  -0.330
 42 A'   43 A'   44 A'   45 A'   16 A"   46 A'   47 A'   17 A"                 
 -0.324  -0.301  -0.281  -0.277
 18 A"   48 A'   19 A"   49 A'                                                 
 -- Virtual --                   
 -0.120  -0.078  -0.062  -0.003   0.017   0.041   0.044   0.048
 50 A'   51 A'   20 A"   52 A'   53 A'   54 A'   55 A'   21 A"                 
  0.066   0.073   0.086   0.094   0.099   0.111   0.123   0.148
 56 A'   22 A"   57 A'   58 A'   23 A"   59 A'   60 A'   61 A'                 
  0.175   0.180   0.190   0.206   0.210   0.224   0.273   0.289
 62 A'   24 A"   63 A'   64 A'   25 A"   65 A'   66 A'   67 A'                 
  0.357   0.373   0.380   0.391   0.401   0.410   0.412   0.425
 68 A'   69 A'   26 A"   70 A'   27 A"   71 A'   28 A"   72 A'                 
  0.428   0.432   0.459   0.468   0.501   0.546   0.546   0.552
 73 A'   29 A"   74 A'   30 A"   31 A"   32 A"   75 A'   76 A'                 
  0.556   0.583   0.600   0.617   0.643   0.683   0.710   0.761
 33 A"   77 A'   78 A'   79 A'   80 A'   81 A'   34 A"   82 A'                 
  0.801   0.828   0.867   0.878   0.916   0.977   1.059   1.258
 83 A'   84 A'   35 A"   85 A'   86 A'   87 A'   88 A'   36 A"                 
  1.267   1.309   1.318   1.337   1.354   1.606   1.630   1.858
 89 A'   37 A"   90 A'   38 A"   91 A'   92 A'   93 A'   94 A'                 
  1.943   1.965   1.986   2.032   2.059   2.127   2.145   2.269
 39 A"   40 A"   95 A'   96 A'   41 A"   97 A'   98 A'   99 A'                 
  2.376   2.507   2.751   2.776   2.901   3.171   3.828   3.904
 42 A"  100 A'   43 A"  101 A'  102 A'  103 A'   44 A"  104 A'                 
  3.939   3.950   3.971   3.975   3.984   3.985   3.998   4.019
 45 A"  105 A'   46 A"   47 A"   48 A"  106 A'  107 A'   49 A"                 
  4.052   4.083   4.101   4.186   4.208   4.342   4.362   4.396
108 A'   50 A"  109 A'  110 A'  111 A'  112 A'  113 A'  114 A'                 
  4.418   5.960   5.992   6.009   6.557   6.616   7.522   7.534
115 A'   51 A"  116 A'  117 A'  118 A'  119 A'   52 A"   53 A"                 
  7.549   7.569   7.650   7.660  23.682  27.827  28.304  28.329
120 A'  121 A'  122 A'  123 A'  124 A'  125 A'   54 A"  126 A'                 
 28.336  28.510  28.518  28.523  28.550  28.636  35.496  47.835
127 A'   55 A"  128 A'   56 A"  129 A'  130 A'  131 A'  132 A'                 
 47.888 127.850 127.868 127.888 151.627 289.717 289.729 289.742
133 A'   57 A"  134 A'  135 A'  136 A'   58 A"   59 A"  137 A'                 
289.767 289.869 289.8831020.6111020.6781901.789
138 A'  139 A'  140 A'  141 A'  142 A'  143 A'                                 

 Beta MOs, Restricted
 -- Occupied --                  
******* -482.87 -482.86 -176.34 -165.74 -165.74 -165.74  -62.52
  1 A'    2 A'    3 A'    4 A'    5 A'    1 A"    6 A'    7 A'                 
-62.517 -56.340 -56.337 -56.336 -56.336 -56.333 -56.333 -35.832
  8 A'    9 A'   10 A'    2 A"   11 A'    3 A"   12 A'   13 A'                 
-31.326 -31.318 -31.318 -22.976 -22.975 -22.974 -22.969 -22.969
 14 A'    4 A"   15 A'   16 A'    5 A"   17 A'    6 A"   18 A'                 
-14.385 -10.339  -8.728  -8.725  -6.560  -6.558  -6.547  -6.546
 19 A'   20 A'   21 A'   22 A'   23 A'   24 A'    7 A"   25 A'                 
 -6.543  -6.542  -6.381  -4.796  -4.777  -4.776  -2.671  -2.669
  8 A"   26 A'   27 A'   28 A'    9 A"   29 A'   30 A'   31 A'                 
 -2.668  -2.667  -2.664  -2.664  -2.656  -2.656  -2.652  -2.652
 10 A"   32 A'   11 A"   33 A'   12 A"   34 A'   13 A"   35 A'                 
 -2.061  -2.055  -2.055  -2.038  -2.038  -0.980  -0.835  -0.808
 36 A'   14 A"   37 A'   15 A"   38 A'   39 A'   40 A'   41 A'                 
 -0.686  -0.558  -0.488  -0.466  -0.438  -0.345  -0.335  -0.330
 42 A'   43 A'   44 A'   45 A'   16 A"   46 A'   47 A'   17 A"                 
 -0.324  -0.301  -0.281  -0.277
 18 A"   48 A'   19 A"   49 A'                                                 
 -- Virtual --                   
 -0.120  -0.078  -0.062  -0.003   0.017   0.041   0.044   0.048
 50 A'   51 A'   20 A"   52 A'   53 A'   54 A'   55 A'   21 A"                 
  0.066   0.073   0.086   0.094   0.099   0.111   0.123   0.148
 56 A'   22 A"   57 A'   58 A'   23 A"   59 A'   60 A'   61 A'                 
  0.175   0.180   0.190   0.206   0.210   0.224   0.273   0.289
 62 A'   24 A"   63 A'   64 A'   25 A"   65 A'   66 A'   67 A'                 
  0.357   0.373   0.380   0.391   0.401   0.410   0.412   0.425
 68 A'   69 A'   26 A"   70 A'   27 A"   71 A'   28 A"   72 A'                 
  0.428   0.432   0.459   0.468   0.501   0.546   0.546   0.552
 73 A'   29 A"   74 A'   30 A"   31 A"   32 A"   75 A'   76 A'                 
  0.556   0.583   0.600   0.617   0.643   0.683   0.710   0.761
 33 A"   77 A'   78 A'   79 A'   80 A'   81 A'   34 A"   82 A'                 
  0.801   0.828   0.867   0.878   0.916   0.977   1.059   1.258
 83 A'   84 A'   35 A"   85 A'   86 A'   87 A'   88 A'   36 A"                 
  1.267   1.309   1.318   1.337   1.354   1.606   1.630   1.858
 89 A'   37 A"   90 A'   38 A"   91 A'   92 A'   93 A'   94 A'                 
  1.943   1.965   1.986   2.032   2.059   2.127   2.145   2.269
 39 A"   40 A"   95 A'   96 A'   41 A"   97 A'   98 A'   99 A'                 
  2.376   2.507   2.751   2.776   2.901   3.171   3.828   3.904
 42 A"  100 A'   43 A"  101 A'  102 A'  103 A'   44 A"  104 A'                 
  3.939   3.950   3.971   3.975   3.984   3.985   3.998   4.019
 45 A"  105 A'   46 A"   47 A"   48 A"  106 A'  107 A'   49 A"                 
  4.052   4.083   4.101   4.186   4.208   4.342   4.362   4.396
108 A'   50 A"  109 A'  110 A'  111 A'  112 A'  113 A'  114 A'                 
  4.418   5.960   5.992   6.009   6.557   6.616   7.522   7.534
115 A'   51 A"  116 A'  117 A'  118 A'  119 A'   52 A"   53 A"                 
  7.549   7.569   7.650   7.660  23.682  27.827  28.304  28.329
120 A'  121 A'  122 A'  123 A'  124 A'  125 A'   54 A"  126 A'                 
 28.336  28.510  28.518  28.523  28.550  28.636  35.496  47.835
127 A'   55 A"  128 A'   56 A"  129 A'  130 A'  131 A'  132 A'                 
 47.888 127.850 127.868 127.888 151.627 289.717 289.729 289.742
133 A'   57 A"  134 A'  135 A'  136 A'   58 A"   59 A"  137 A'                 
289.767 289.869 289.8831020.6111020.6781901.789
138 A'  139 A'  140 A'  141 A'  142 A'  143 A'                                 
 --------------------------------------------------------------

          Ground-State Mulliken Net Atomic Charges

     Atom                 Charge (a.u.)
  ----------------------------------------
      1 C                    -0.211894
      2 N                    -0.018421
      3 I                     0.147087
      4 Br                    0.070536
      5 Br                    0.012693
  ----------------------------------------
  Sum of atomic charges =     0.000000

 -----------------------------------------------------------------
                    Cartesian Multipole Moments
 -----------------------------------------------------------------
    Charge (ESU x 10^10)
                 0.0000
    Dipole Moment (Debye)
         X      -0.4636      Y      -0.9967      Z      -0.0000
       Tot       1.0992
    Quadrupole Moments (Debye-Ang)
        XX     -69.6163     XY       0.9020     YY     -76.8834
        XZ      -0.0000     YZ       0.0000     ZZ     -76.7521
    Octopole Moments (Debye-Ang^2)
       XXX     -14.0873    XXY       1.4486    XYY       1.3361
       YYY     -29.9590    XXZ      -0.0000    XYZ       0.0000
       YYZ      -0.0000    XZZ      -0.9552    YZZ      -5.2104
       ZZZ      -0.0000
    Hexadecapole Moments (Debye-Ang^3)
      XXXX   -1519.2725   XXXY      80.5907   XXYY    -379.3762
      XYYY      55.9214   YYYY    -566.6369   XXXZ       0.0000
      XXYZ      -0.0000   XYYZ      -0.0000   YYYZ       0.0000
      XXZZ    -302.8845   XYZZ      19.2383   YYZZ    -117.0681
      XZZZ       0.0000   YZZZ       0.0000   ZZZZ     -97.4214
 -----------------------------------------------------------------
 Calculating analytic gradient of the SCF energy
 Gradient of SCF Energy
            1           2           3           4           5
    1   0.0000570  -0.0001191   0.0000112  -0.0001391   0.0001900
    2   0.0003415  -0.0002562  -0.0002335   0.0001922  -0.0000441
    3   0.0000000  -0.0000000   0.0000000   0.0000000  -0.0000000
 Max gradient component =       3.415E-04
 RMS gradient           =       1.525E-04
 Gradient time:  CPU 14.38 s  wall 3.70 s
 Geometry Optimization Parameters
   NAtoms,    NIC,     NZ,  NCons,   NDum,   NFix, NCnnct, MaxDiis
        5      20       5       0       0       0       0       0

 Cartesian Hessian Update
 Hessian Updated using BFGS Update


** GEOMETRY OPTIMIZATION IN DELOCALIZED INTERNAL COORDINATES **
   Searching for a Minimum

   Optimization Cycle:   6

                       Coordinates (Angstroms)
     ATOM                X               Y               Z
      1  C         0.7742568421    0.1620198714    0.0000000000
      2  N        -0.1088313569    1.0429215211    0.0000000000
      3  I        -2.1611971286    0.5826505587    0.0000000000
      4  Br        2.5961219309    0.7777004864    0.0000000000
      5  Br        0.6209934591   -1.7561929437    0.0000000000
   Point Group: cs    Number of degrees of freedom:     7


   Energy is -12160.644966355

 Hessian Updated using BFGS Update

  7 Hessian modes will be used to form the next step
  Hessian Eigenvalues:
     0.073950    0.164967    0.186212    0.218689    0.236350    0.375250
     0.757514

 Minimum Search - Taking Simple RFO Step
 Searching for Lamda that Minimizes Along All modes
 Value Taken    Lamda =   0.00000000
 Step Taken.  Stepsize is  0.001936

                             Maximum     Tolerance    Cnvgd?
         Gradient           0.000158      0.000300     YES
         Displacement       0.001621      0.001200      NO
         Energy change     -0.000001      0.000001     YES


                       Distance Matrix (Angstroms)
             C (  1)   N (  2)   I (  3)   Br(  4)
   N (  2)  1.247330
   I (  3)  2.965438  2.103344
   Br(  4)  1.923085  2.717925  4.761316
   Br(  5)  1.924326  2.892695  3.634663  3.212748

 Final energy is   -12160.644966355338     


 ******************************
 **  OPTIMIZATION CONVERGED  **
 ******************************

                       Coordinates (Angstroms)
     ATOM                X               Y               Z
      1  C         0.7742568421    0.1620198714    0.0000000000
      2  N        -0.1088313569    1.0429215211    0.0000000000
      3  I        -2.1611971286    0.5826505587    0.0000000000
      4  Br        2.5961219309    0.7777004864    0.0000000000
      5  Br        0.6209934591   -1.7561929437    0.0000000000

Z-matrix Print:
$molecule
0 1
I 
N  1 2.103344
C  2 1.247330 1 122.430802
Br 3 1.923085 2 116.398866 1 -180.000000 0
Br 3 1.924326 2 130.360805 1 -0.000000 0
$end


 --------------------------------------------------------------
             Orbital Energies (a.u.) and Symmetries
 --------------------------------------------------------------

 Alpha MOs, Restricted
 -- Occupied --                  
******* -482.87 -482.86 -176.34 -165.74 -165.74 -165.74  -62.52
  1 A'    2 A'    3 A'    4 A'    5 A'    1 A"    6 A'    7 A'                 
-62.517 -56.340 -56.337 -56.336 -56.336 -56.333 -56.333 -35.832
  8 A'    9 A'   10 A'    2 A"   11 A'    3 A"   12 A'   13 A'                 
-31.326 -31.318 -31.318 -22.976 -22.975 -22.974 -22.969 -22.969
 14 A'    4 A"   15 A'   16 A'    5 A"   17 A'    6 A"   18 A'                 
-14.385 -10.339  -8.728  -8.725  -6.560  -6.558  -6.547  -6.546
 19 A'   20 A'   21 A'   22 A'   23 A'   24 A'    7 A"   25 A'                 
 -6.543  -6.542  -6.381  -4.796  -4.777  -4.776  -2.671  -2.669
  8 A"   26 A'   27 A'   28 A'    9 A"   29 A'   30 A'   31 A'                 
 -2.668  -2.667  -2.664  -2.664  -2.656  -2.656  -2.652  -2.652
 10 A"   32 A'   11 A"   33 A'   12 A"   34 A'   13 A"   35 A'                 
 -2.061  -2.055  -2.055  -2.038  -2.038  -0.980  -0.835  -0.808
 36 A'   14 A"   37 A'   15 A"   38 A'   39 A'   40 A'   41 A'                 
 -0.686  -0.558  -0.488  -0.466  -0.438  -0.345  -0.335  -0.330
 42 A'   43 A'   44 A'   45 A'   16 A"   46 A'   47 A'   17 A"                 
 -0.324  -0.301  -0.281  -0.277
 18 A"   48 A'   19 A"   49 A'                                                 
 -- Virtual --                   
 -0.120  -0.078  -0.062  -0.003   0.017   0.041   0.044   0.048
 50 A'   51 A'   20 A"   52 A'   53 A'   54 A'   55 A'   21 A"                 
  0.066   0.073   0.086   0.094   0.099   0.111   0.123   0.148
 56 A'   22 A"   57 A'   58 A'   23 A"   59 A'   60 A'   61 A'                 
  0.175   0.180   0.190   0.206   0.210   0.224   0.273   0.289
 62 A'   24 A"   63 A'   64 A'   25 A"   65 A'   66 A'   67 A'                 
  0.357   0.373   0.380   0.391   0.401   0.410   0.412   0.425
 68 A'   69 A'   26 A"   70 A'   27 A"   71 A'   28 A"   72 A'                 
  0.428   0.432   0.459   0.468   0.501   0.546   0.546   0.552
 73 A'   29 A"   74 A'   30 A"   31 A"   32 A"   75 A'   76 A'                 
  0.556   0.583   0.600   0.617   0.643   0.683   0.710   0.761
 33 A"   77 A'   78 A'   79 A'   80 A'   81 A'   34 A"   82 A'                 
  0.801   0.828   0.867   0.878   0.916   0.977   1.059   1.258
 83 A'   84 A'   35 A"   85 A'   86 A'   87 A'   88 A'   36 A"                 
  1.267   1.309   1.318   1.337   1.354   1.606   1.630   1.858
 89 A'   37 A"   90 A'   38 A"   91 A'   92 A'   93 A'   94 A'                 
  1.943   1.965   1.986   2.032   2.059   2.127   2.145   2.269
 39 A"   40 A"   95 A'   96 A'   41 A"   97 A'   98 A'   99 A'                 
  2.376   2.507   2.751   2.776   2.901   3.171   3.828   3.904
 42 A"  100 A'   43 A"  101 A'  102 A'  103 A'   44 A"  104 A'                 
  3.939   3.950   3.971   3.975   3.984   3.985   3.998   4.019
 45 A"  105 A'   46 A"   47 A"   48 A"  106 A'  107 A'   49 A"                 
  4.052   4.083   4.101   4.186   4.208   4.342   4.362   4.396
108 A'   50 A"  109 A'  110 A'  111 A'  112 A'  113 A'  114 A'                 
  4.418   5.960   5.992   6.009   6.557   6.616   7.522   7.534
115 A'   51 A"  116 A'  117 A'  118 A'  119 A'   52 A"   53 A"                 
  7.549   7.569   7.650   7.660  23.682  27.827  28.304  28.329
120 A'  121 A'  122 A'  123 A'  124 A'  125 A'   54 A"  126 A'                 
 28.336  28.510  28.518  28.523  28.550  28.636  35.496  47.835
127 A'   55 A"  128 A'   56 A"  129 A'  130 A'  131 A'  132 A'                 
 47.888 127.850 127.868 127.888 151.627 289.717 289.729 289.742
133 A'   57 A"  134 A'  135 A'  136 A'   58 A"   59 A"  137 A'                 
289.767 289.869 289.8831020.6111020.6781901.789
138 A'  139 A'  140 A'  141 A'  142 A'  143 A'                                 

 Beta MOs, Restricted
 -- Occupied --                  
******* -482.87 -482.86 -176.34 -165.74 -165.74 -165.74  -62.52
  1 A'    2 A'    3 A'    4 A'    5 A'    1 A"    6 A'    7 A'                 
-62.517 -56.340 -56.337 -56.336 -56.336 -56.333 -56.333 -35.832
  8 A'    9 A'   10 A'    2 A"   11 A'    3 A"   12 A'   13 A'                 
-31.326 -31.318 -31.318 -22.976 -22.975 -22.974 -22.969 -22.969
 14 A'    4 A"   15 A'   16 A'    5 A"   17 A'    6 A"   18 A'                 
-14.385 -10.339  -8.728  -8.725  -6.560  -6.558  -6.547  -6.546
 19 A'   20 A'   21 A'   22 A'   23 A'   24 A'    7 A"   25 A'                 
 -6.543  -6.542  -6.381  -4.796  -4.777  -4.776  -2.671  -2.669
  8 A"   26 A'   27 A'   28 A'    9 A"   29 A'   30 A'   31 A'                 
 -2.668  -2.667  -2.664  -2.664  -2.656  -2.656  -2.652  -2.652
 10 A"   32 A'   11 A"   33 A'   12 A"   34 A'   13 A"   35 A'                 
 -2.061  -2.055  -2.055  -2.038  -2.038  -0.980  -0.835  -0.808
 36 A'   14 A"   37 A'   15 A"   38 A'   39 A'   40 A'   41 A'                 
 -0.686  -0.558  -0.488  -0.466  -0.438  -0.345  -0.335  -0.330
 42 A'   43 A'   44 A'   45 A'   16 A"   46 A'   47 A'   17 A"                 
 -0.324  -0.301  -0.281  -0.277
 18 A"   48 A'   19 A"   49 A'                                                 
 -- Virtual --                   
 -0.120  -0.078  -0.062  -0.003   0.017   0.041   0.044   0.048
 50 A'   51 A'   20 A"   52 A'   53 A'   54 A'   55 A'   21 A"                 
  0.066   0.073   0.086   0.094   0.099   0.111   0.123   0.148
 56 A'   22 A"   57 A'   58 A'   23 A"   59 A'   60 A'   61 A'                 
  0.175   0.180   0.190   0.206   0.210   0.224   0.273   0.289
 62 A'   24 A"   63 A'   64 A'   25 A"   65 A'   66 A'   67 A'                 
  0.357   0.373   0.380   0.391   0.401   0.410   0.412   0.425
 68 A'   69 A'   26 A"   70 A'   27 A"   71 A'   28 A"   72 A'                 
  0.428   0.432   0.459   0.468   0.501   0.546   0.546   0.552
 73 A'   29 A"   74 A'   30 A"   31 A"   32 A"   75 A'   76 A'                 
  0.556   0.583   0.600   0.617   0.643   0.683   0.710   0.761
 33 A"   77 A'   78 A'   79 A'   80 A'   81 A'   34 A"   82 A'                 
  0.801   0.828   0.867   0.878   0.916   0.977   1.059   1.258
 83 A'   84 A'   35 A"   85 A'   86 A'   87 A'   88 A'   36 A"                 
  1.267   1.309   1.318   1.337   1.354   1.606   1.630   1.858
 89 A'   37 A"   90 A'   38 A"   91 A'   92 A'   93 A'   94 A'                 
  1.943   1.965   1.986   2.032   2.059   2.127   2.145   2.269
 39 A"   40 A"   95 A'   96 A'   41 A"   97 A'   98 A'   99 A'                 
  2.376   2.507   2.751   2.776   2.901   3.171   3.828   3.904
 42 A"  100 A'   43 A"  101 A'  102 A'  103 A'   44 A"  104 A'                 
  3.939   3.950   3.971   3.975   3.984   3.985   3.998   4.019
 45 A"  105 A'   46 A"   47 A"   48 A"  106 A'  107 A'   49 A"                 
  4.052   4.083   4.101   4.186   4.208   4.342   4.362   4.396
108 A'   50 A"  109 A'  110 A'  111 A'  112 A'  113 A'  114 A'                 
  4.418   5.960   5.992   6.009   6.557   6.616   7.522   7.534
115 A'   51 A"  116 A'  117 A'  118 A'  119 A'   52 A"   53 A"                 
  7.549   7.569   7.650   7.660  23.682  27.827  28.304  28.329
120 A'  121 A'  122 A'  123 A'  124 A'  125 A'   54 A"  126 A'                 
 28.336  28.510  28.518  28.523  28.550  28.636  35.496  47.835
127 A'   55 A"  128 A'   56 A"  129 A'  130 A'  131 A'  132 A'                 
 47.888 127.850 127.868 127.888 151.627 289.717 289.729 289.742
133 A'   57 A"  134 A'  135 A'  136 A'   58 A"   59 A"  137 A'                 
289.767 289.869 289.8831020.6111020.6781901.789
138 A'  139 A'  140 A'  141 A'  142 A'  143 A'                                 
 --------------------------------------------------------------

          Ground-State Mulliken Net Atomic Charges

     Atom                 Charge (a.u.)
  ----------------------------------------
      1 C                    -0.211894
      2 N                    -0.018421
      3 I                     0.147087
      4 Br                    0.070536
      5 Br                    0.012693
  ----------------------------------------
  Sum of atomic charges =     0.000000

 -----------------------------------------------------------------
                    Cartesian Multipole Moments
 -----------------------------------------------------------------
    Charge (ESU x 10^10)
                 0.0000
    Dipole Moment (Debye)
         X      -0.4636      Y      -0.9967      Z      -0.0000
       Tot       1.0992
    Quadrupole Moments (Debye-Ang)
        XX     -69.6163     XY       0.9020     YY     -76.8834
        XZ      -0.0000     YZ       0.0000     ZZ     -76.7521
    Octopole Moments (Debye-Ang^2)
       XXX     -14.0873    XXY       1.4486    XYY       1.3361
       YYY     -29.9590    XXZ      -0.0000    XYZ       0.0000
       YYZ      -0.0000    XZZ      -0.9552    YZZ      -5.2104
       ZZZ      -0.0000
    Hexadecapole Moments (Debye-Ang^3)
      XXXX   -1519.2725   XXXY      80.5907   XXYY    -379.3762
      XYYY      55.9214   YYYY    -566.6369   XXXZ       0.0000
      XXYZ      -0.0000   XYYZ      -0.0000   YYYZ       0.0000
      XXZZ    -302.8845   XYZZ      19.2383   YYZZ    -117.0681
      XZZZ       0.0000   YZZZ       0.0000   ZZZZ     -97.4214
 -----------------------------------------------------------------
Archival summary:
1\1\TWL01\OPT\ProcedureUnspecified\BasisUnspecified\1r211\taweetha\SunNov2522:44:542018SunNov2522:44:542018\0\\#,OPT,ProcedureUnspecified,BasisUnspecified,\\0,1\I\N,1,2.10334\C,2,1.24733,1,122.431\Br,3,1.92308,2,116.399,1,-180,0\Br,3,1.92433,2,130.361,1,-0,0\\\@

 Total job time:  97.98s(wall), 370.19s(cpu) 
 Sun Nov 25 22:44:54 2018

        *************************************************************
        *                                                           *
        *  Thank you very much for using Q-Chem.  Have a nice day.  *
        *                                                           *
        *************************************************************


 
User input: 2 of 2 
 
Q-Chem Developer Version!
                  Welcome to Q-Chem
     A Quantum Leap Into The Future Of Chemistry


 Q-Chem 5.1, Q-Chem, Inc., Pleasanton, CA (2018)

 Yihan Shao,  Zhengting Gan,  E. Epifanovsky,  A. T. B. Gilbert,  M. Wormit,  
 J. Kussmann,  A. W. Lange,  A. Behn,  Jia Deng,  Xintian Feng,  D. Ghosh,  
 M. Goldey,  P. R. Horn,  L. D. Jacobson,  I. Kaliman,  T. Kus,  A. Landau,  
 Jie Liu,  E. I. Proynov,  R. M. Richard,  R. P. Steele,  E. J. Sundstrom,  
 H. L. Woodcock III,  P. M. Zimmerman,  D. Zuev,  B. Albrecht,  E. Alguire,  
 S. A. Baeppler,  D. Barton,  Z. Benda,  Y. A. Bernard,  E. J. Berquist,  
 K. B. Bravaya,  H. Burton,  D. Casanova,  Chun-Min Chang,  Yunqing Chen,  
 A. Chien,  K. D. Closser,  M. P. Coons,  S. Coriani,  S. Dasgupta,  
 A. L. Dempwolff,  M. Diedenhofen,  Hainam Do,  R. G. Edgar,  Po-Tung Fang,  
 S. Faraji,  S. Fatehi,  Qingguo Feng,  K. D. Fenk,  J. Fosso-Tande,  
 Qinghui Ge,  A. Ghysels,  G. Gidofalvi,  J. Gomes,  J. Gonthier,  A. Gunina,  
 D. Hait,  M. W. D. Hanson-Heine,  P. H. P. Harbach,  A. W. Hauser,  
 J. E. Herr,  E. G. Hohenstein,  Z. C. Holden,  Kerwin Hui,  B. C. Huynh,  
 T.-C. Jagau,  Hyunjun Ji,  B. Kaduk,  K. Khistyaev,  Jaehoon Kim,  
 P. Klunzinger,  K. Koh,  D. Kosenkov,  L. Koulias,  T. Kowalczyk,  
 C. M. Krauter,  A. Kunitsa,  Ka Un Lao,  A. Laurent,  K. V. Lawler,  
 Joonho Lee,  D. Lefrancois,  S. Lehtola,  D. S. Levine,  Yi-Pei Li,  
 You-Sheng Lin,  Fenglai Liu,  E. Livshits,  A. Luenser,  P. Manohar,  
 E. Mansoor,  S. F. Manzer,  Shan-Ping Mao,  Yuezhi Mao,  N. Mardirossian,  
 A. V. Marenich,  T. Markovich,  L. A. Martinez-Martinez,  S. A. Maurer,  
 N. J. Mayhall,  S. C. McKenzie,  J.-M. Mewes,  A. F. Morrison,  
 J. W. Mullinax,  K. Nanda,  T. S. Nguyen-Beck,  R. Olivares-Amaya,  
 J. A. Parkhill,  T. M. Perrine,  F. Plasser,  P. Pokhilko,  S. Prager,  
 A. Prociuk,  E. Ramos,  D. R. Rehn,  F. Rob,  M. Schneider,  N. Sergueev,  
 S. M. Sharada,  S. Sharma,  D. W. Small,  T. Stauch,  T. Stein,  
 Yu-Chuan Su,  A. J. W. Thom,  A. Tkatchenko,  T. Tsuchimochi,  N. M. Tubman,  
 L. Vogt,  M. L. Vidal,  O. Vydrov,  M. A. Watson,  J. Wenzel,  
 M. de Wergifosse,  T. A. Wesolowski,  A. White,  J. Witte,  A. Yamada,  
 Jun Yang,  K. Yao,  S. Yeganeh,  S. R. Yost,  Zhi-Qiang You,  A. Zech,  
 Igor Ying Zhang,  Xing Zhang,  Yan Zhao,  Ying Zhu,  B. R. Brooks,  
 G. K. L. Chan,  C. J. Cramer,  M. S. Gordon,  W. J. Hehre,  A. Klamt,  
 M. W. Schmidt,  C. D. Sherrill,  D. G. Truhlar,  A. Aspuru-Guzik,  R. Baer,  
 A. T. Bell,  N. A. Besley,  Jeng-Da Chai,  A. E. DePrince, III,  
 R. A. DiStasio Jr.,  A. Dreuw,  B. D. Dunietz,  T. R. Furlani,  
 Chao-Ping Hsu,  Yousung Jung,  Jing Kong,  D. S. Lambrecht,  WanZhen Liang,  
 C. Ochsenfeld,  V. A. Rassolov,  L. V. Slipchenko,  J. E. Subotnik,  
 T. Van Voorhis,  J. M. Herbert,  A. I. Krylov,  P. M. W. Gill,  M. Head-Gordon

 Contributors to earlier versions of Q-Chem not listed above: 
 R. D. Adamson,  B. Austin,  J. Baker,  G. J. O. Beran,  K. Brandhorst,  
 S. T. Brown,  E. F. C. Byrd,  A. K. Chakraborty,  C.-L. Cheng,  
 Siu Hung Chien,  D. M. Chipman,  D. L. Crittenden,  H. Dachsel,  
 R. J. Doerksen,  A. D. Dutoi,  L. Fusti-Molnar,  W. A. Goddard III,  
 A. Golubeva-Zadorozhnaya,  S. R. Gwaltney,  G. Hawkins,  A. Heyden,  
 S. Hirata,  G. Kedziora,  F. J. Keil,  C. Kelley,  Jihan Kim,  R. A. King,  
 R. Z. Khaliullin,  P. P. Korambath,  W. Kurlancheek,  A. M. Lee,  M. S. Lee,  
 S. V. Levchenko,  Ching Yeh Lin,  D. Liotard,  R. C. Lochan,  I. Lotan,  
 P. E. Maslen,  N. Nair,  D. P. O'Neill,  D. Neuhauser,  E. Neuscamman,  
 C. M. Oana,  R. Olson,  B. Peters,  R. Peverati,  P. A. Pieniazek,  
 Y. M. Rhee,  J. Ritchie,  M. A. Rohrdanz,  E. Rosta,  N. J. Russ,  
 H. F. Schaefer III,  N. E. Schultz,  N. Shenvi,  A. C. Simmonett,  A. Sodt,  
 D. Stuck,  K. S. Thanthiriwatte,  V. Vanovschi,  Tao Wang,  A. Warshel,  
 C. F. Williams,  Q. Wu,  X. Xu,  W. Zhang

 Please cite Q-Chem as follows:
 Y. Shao et al., Mol. Phys. 113, 184-215 (2015)
 DOI: 10.1080/00268976.2014.952696

 Q-Chem 5.1.2 for Intel X86 EM64T Linux

 Parts of Q-Chem use Armadillo 8.300.2 (Tropical Shenanigans).
 http://arma.sourceforge.net/

 Q-Chem begins on Sun Nov 25 22:44:54 2018  

Host: 
0

     Scratch files written to /scratch/taweetham/qchem55812//
The previous job contains 0 fragments, simply inherited here
Input Ideriv = 2
Curr. Ideriv = -1
Max.  Ideriv = 2

Checking the input file for inconsistencies... 	...done.

--------------------------------------------------------------
User input:
--------------------------------------------------------------

$molecule
read
$end

$rem
   job_type 	frequency
   basis 	6-311++g**
   method	b3lyp	
$end


--------------------------------------------------------------
 ----------------------------------------------------------------
             Standard Nuclear Orientation (Angstroms)
    I     Atom           X                Y                Z
 ----------------------------------------------------------------
    1      C       0.7440176901     0.1997404204     0.0000000000
    2      N      -0.2210622815     0.9899638901     0.0000000000
    3      I      -2.2185138006     0.3309934441     0.0000000000
    4      Br      2.4968622521     0.9908099259     0.0000000000
    5      Br      0.7792680696    -1.7242625628    -0.0000000000
 ----------------------------------------------------------------
 Molecular Point Group                 Cs    NOp =  2
 Largest Abelian Subgroup              Cs    NOp =  2
 Nuclear Repulsion Energy =  1053.9705607859 hartrees
 There are       68 alpha and       68 beta electrons
 Requested basis set is 6-311++G(d,p)
 There are 74 shells and 202 basis functions

 Total QAlloc Memory Limit   2000 MB
 Mega-Array Size       188 MB
 MEM_STATIC part       192 MB

                       Distance Matrix (Angstroms)
             C (  1)   N (  2)   I (  3)   Br(  4)
   N (  2)  1.247330
   I (  3)  2.965438  2.103344
   Br(  4)  1.923085  2.717925  4.761316
   Br(  5)  1.924326  2.892695  3.634663  3.212748

 A cutoff of  1.0D-11 yielded   2019 shell pairs
 There are     16307 function pairs (     18431 Cartesian)

 -------------------------------------------------------
 OpenMP Integral Computing Module                       
 Release: version 1.0, May 2013, Q-Chem Inc. Pittsburgh 
 -------------------------------------------------------
 Integral Job Info:
 Integral job number is                      11
 Integral operator is                         1
 short-range coefficients                     0
 long-range coefficients              100000000
 Omega coefficients                           0
 if combine SR and LR in K                    0
 Integral screening is                        0
 Integral computing path is                   2
 max size of driver memory is            800000
 size of driver memory is                593474
 size of scratch memory is             29623520
 max col of scratch BK array               1296
 max len of scratch array in speh3          155
 max len of scratch index in speh4           18
 max int batch size is                      520
 min int batch size is                       52
 fixed nKL is                                45
 max L of basis functions is                  2
 order of int derivative is                   0
 number of shells is                         74
 number of basis is                         215
 number of cartesian basis is               215
 number of contracted shell pairs          2019
 number of primitive shell pairs           4768
 maxK2 (contraction) of shell pair           36
 max number of K2 of shell pair               1
 max number of CS2 of shell pair            239
 max number of PS2 of shell pair            249
 mem total for path MDJ                  534684
 -------------------------------------------------------
 Smallest overlap matrix eigenvalue = 2.77E-04
 Guess from superposition of atomic densities
 Warning:  Energy on first SCF cycle will be non-variational
 SAD guess density has 136.000000 electrons

 -----------------------------------------------------------------------
  General SCF calculation program by
  Eric Jon Sundstrom, Paul Horn, Yuezhi Mao, Dmitri Zuev, Alec White,
  David Stuck, Shaama M.S., Shane Yost, Joonho Lee, David Small,
  Daniel Levine, Susi Lehtola, Hugh Burton, Evgeny Epifanovsky
 -----------------------------------------------------------------------
 Exchange:     0.2000 Hartree-Fock + 0.0800 Slater + 0.7200 B88
 Correlation:  0.1900 VWN1RPA + 0.8100 LYP
 Using SG-1 standard quadrature grid
 using 4 threads for integral computing
 -------------------------------------------------------
 OpenMP Integral computing Module                
 Release: version 2.0, May 2017, Q-Chem Inc. Pleasanton 
 -------------------------------------------------------
 -------------------------------------------------------
 OpenMP BLAS3 based DFT computing Module                
 Release: version 1.0, May 2013, Q-Chem Inc. Pittsburgh 
 -------------------------------------------------------
 A restricted SCF calculation will be
 performed using DIIS
 SCF converges when DIIS error is below 1.0e-08
 ---------------------------------------
  Cycle       Energy         DIIS error
 ---------------------------------------
    1  -12161.1587872214      3.58e-02  
    2  -12160.6002878646      3.72e-03  
    3  -12160.4148024600      7.28e-03  
    4  -12160.6354289471      1.45e-03  
    5  -12160.6442445282      2.35e-04  
    6  -12160.6442750552      2.00e-04  
    7  -12160.6444820383      3.99e-05  
    8  -12160.6444881077      6.96e-06  
    9  -12160.6444882219      2.22e-06  
   10  -12160.6444882374      7.25e-07  
   11  -12160.6444882403      1.54e-07  
   12  -12160.6444882403      5.33e-08  
   13  -12160.6444882403      1.17e-08  
   14  -12160.6444882402      2.05e-09  Convergence criterion met
 ---------------------------------------
 SCF time:   CPU 62.45s  wall 17.00s 
 SCF   energy in the final basis set =   -12160.6444882402
 Total energy in the final basis set =   -12160.6444882402

 --------------------------------------------------------------
             Orbital Energies (a.u.) and Symmetries
 --------------------------------------------------------------

 Alpha MOs, Restricted
 -- Occupied --                  
******* -482.87 -482.86 -176.34 -165.74 -165.74 -165.74  -62.52
  1 A'    2 A'    3 A'    4 A'    5 A'    1 A"    6 A'    7 A'                 
-62.517 -56.340 -56.337 -56.336 -56.336 -56.333 -56.333 -35.832
  8 A'    9 A'   10 A'    2 A"   11 A'    3 A"   12 A'   13 A'                 
-31.327 -31.318 -31.318 -22.977 -22.975 -22.975 -22.969 -22.969
 14 A'    4 A"   15 A'   16 A'    5 A"   17 A'    6 A"   18 A'                 
-14.385 -10.339  -8.728  -8.725  -6.560  -6.558  -6.547  -6.546
 19 A'   20 A'   21 A'   22 A'   23 A'   24 A'    7 A"   25 A'                 
 -6.543  -6.542  -6.381  -4.796  -4.777  -4.776  -2.671  -2.668
  8 A"   26 A'   27 A'   28 A'    9 A"   29 A'   30 A'   31 A'                 
 -2.667  -2.667  -2.664  -2.664  -2.656  -2.656  -2.652  -2.652
 10 A"   32 A'   11 A"   33 A'   12 A"   34 A'   13 A"   35 A'                 
 -2.061  -2.055  -2.055  -2.038  -2.038  -0.980  -0.835  -0.808
 36 A'   14 A"   37 A'   15 A"   38 A'   39 A'   40 A'   41 A'                 
 -0.686  -0.558  -0.488  -0.466  -0.438  -0.345  -0.335  -0.330
 42 A'   43 A'   44 A'   45 A'   16 A"   46 A'   47 A'   17 A"                 
 -0.324  -0.301  -0.281  -0.277
 18 A"   48 A'   19 A"   49 A'                                                 
 -- Virtual --                   
 -0.120  -0.078  -0.062  -0.003   0.017   0.041   0.044   0.048
 50 A'   51 A'   20 A"   52 A'   53 A'   54 A'   55 A'   21 A"                 
  0.066   0.072   0.086   0.094   0.099   0.111   0.123   0.148
 56 A'   22 A"   57 A'   58 A'   23 A"   59 A'   60 A'   61 A'                 
  0.175   0.180   0.190   0.206   0.210   0.224   0.273   0.289
 62 A'   24 A"   63 A'   64 A'   25 A"   65 A'   66 A'   67 A'                 
  0.357   0.373   0.380   0.391   0.401   0.410   0.412   0.425
 68 A'   69 A'   26 A"   70 A'   27 A"   71 A'   28 A"   72 A'                 
  0.427   0.432   0.459   0.468   0.501   0.546   0.546   0.552
 73 A'   29 A"   74 A'   30 A"   31 A"   32 A"   75 A'   76 A'                 
  0.556   0.583   0.600   0.617   0.643   0.683   0.710   0.761
 33 A"   77 A'   78 A'   79 A'   80 A'   81 A'   34 A"   82 A'                 
  0.801   0.828   0.867   0.878   0.916   0.977   1.059   1.259
 83 A'   84 A'   35 A"   85 A'   86 A'   87 A'   88 A'   36 A"                 
  1.267   1.309   1.317   1.337   1.354   1.606   1.630   1.858
 89 A'   37 A"   90 A'   38 A"   91 A'   92 A'   93 A'   94 A'                 
  1.943   1.964   1.986   2.032   2.059   2.127   2.145   2.269
 39 A"   40 A"   95 A'   96 A'   41 A"   97 A'   98 A'   99 A'                 
  2.376   2.507   2.751   2.776   2.901   3.171   3.828   3.904
 42 A"  100 A'   43 A"  101 A'  102 A'  103 A'   44 A"  104 A'                 
  3.939   3.950   3.971   3.975   3.984   3.985   3.998   4.019
 45 A"  105 A'   46 A"   47 A"   48 A"  106 A'  107 A'   49 A"                 
  4.052   4.083   4.101   4.186   4.208   4.342   4.362   4.396
108 A'   50 A"  109 A'  110 A'  111 A'  112 A'  113 A'  114 A'                 
  4.418   5.960   5.991   6.009   6.557   6.616   7.522   7.533
115 A'   51 A"  116 A'  117 A'  118 A'  119 A'   52 A"   53 A"                 
  7.550   7.570   7.650   7.660  23.682  27.827  28.304  28.328
120 A'  121 A'  122 A'  123 A'  124 A'  125 A'   54 A"  126 A'                 
 28.336  28.510  28.518  28.523  28.550  28.636  35.496  47.835
127 A'   55 A"  128 A'   56 A"  129 A'  130 A'  131 A'  132 A'                 
 47.888 127.850 127.868 127.887 151.626 289.717 289.729 289.742
133 A'   57 A"  134 A'  135 A'  136 A'   58 A"   59 A"  137 A'                 
289.767 289.869 289.8831020.6111020.6781901.788
138 A'  139 A'  140 A'  141 A'  142 A'  143 A'                                 

 Beta MOs, Restricted
 -- Occupied --                  
******* -482.87 -482.86 -176.34 -165.74 -165.74 -165.74  -62.52
  1 A'    2 A'    3 A'    4 A'    5 A'    1 A"    6 A'    7 A'                 
-62.517 -56.340 -56.337 -56.336 -56.336 -56.333 -56.333 -35.832
  8 A'    9 A'   10 A'    2 A"   11 A'    3 A"   12 A'   13 A'                 
-31.327 -31.318 -31.318 -22.977 -22.975 -22.975 -22.969 -22.969
 14 A'    4 A"   15 A'   16 A'    5 A"   17 A'    6 A"   18 A'                 
-14.385 -10.339  -8.728  -8.725  -6.560  -6.558  -6.547  -6.546
 19 A'   20 A'   21 A'   22 A'   23 A'   24 A'    7 A"   25 A'                 
 -6.543  -6.542  -6.381  -4.796  -4.777  -4.776  -2.671  -2.668
  8 A"   26 A'   27 A'   28 A'    9 A"   29 A'   30 A'   31 A'                 
 -2.667  -2.667  -2.664  -2.664  -2.656  -2.656  -2.652  -2.652
 10 A"   32 A'   11 A"   33 A'   12 A"   34 A'   13 A"   35 A'                 
 -2.061  -2.055  -2.055  -2.038  -2.038  -0.980  -0.835  -0.808
 36 A'   14 A"   37 A'   15 A"   38 A'   39 A'   40 A'   41 A'                 
 -0.686  -0.558  -0.488  -0.466  -0.438  -0.345  -0.335  -0.330
 42 A'   43 A'   44 A'   45 A'   16 A"   46 A'   47 A'   17 A"                 
 -0.324  -0.301  -0.281  -0.277
 18 A"   48 A'   19 A"   49 A'                                                 
 -- Virtual --                   
 -0.120  -0.078  -0.062  -0.003   0.017   0.041   0.044   0.048
 50 A'   51 A'   20 A"   52 A'   53 A'   54 A'   55 A'   21 A"                 
  0.066   0.072   0.086   0.094   0.099   0.111   0.123   0.148
 56 A'   22 A"   57 A'   58 A'   23 A"   59 A'   60 A'   61 A'                 
  0.175   0.180   0.190   0.206   0.210   0.224   0.273   0.289
 62 A'   24 A"   63 A'   64 A'   25 A"   65 A'   66 A'   67 A'                 
  0.357   0.373   0.380   0.391   0.401   0.410   0.412   0.425
 68 A'   69 A'   26 A"   70 A'   27 A"   71 A'   28 A"   72 A'                 
  0.427   0.432   0.459   0.468   0.501   0.546   0.546   0.552
 73 A'   29 A"   74 A'   30 A"   31 A"   32 A"   75 A'   76 A'                 
  0.556   0.583   0.600   0.617   0.643   0.683   0.710   0.761
 33 A"   77 A'   78 A'   79 A'   80 A'   81 A'   34 A"   82 A'                 
  0.801   0.828   0.867   0.878   0.916   0.977   1.059   1.259
 83 A'   84 A'   35 A"   85 A'   86 A'   87 A'   88 A'   36 A"                 
  1.267   1.309   1.317   1.337   1.354   1.606   1.630   1.858
 89 A'   37 A"   90 A'   38 A"   91 A'   92 A'   93 A'   94 A'                 
  1.943   1.964   1.986   2.032   2.059   2.127   2.145   2.269
 39 A"   40 A"   95 A'   96 A'   41 A"   97 A'   98 A'   99 A'                 
  2.376   2.507   2.751   2.776   2.901   3.171   3.828   3.904
 42 A"  100 A'   43 A"  101 A'  102 A'  103 A'   44 A"  104 A'                 
  3.939   3.950   3.971   3.975   3.984   3.985   3.998   4.019
 45 A"  105 A'   46 A"   47 A"   48 A"  106 A'  107 A'   49 A"                 
  4.052   4.083   4.101   4.186   4.208   4.342   4.362   4.396
108 A'   50 A"  109 A'  110 A'  111 A'  112 A'  113 A'  114 A'                 
  4.418   5.960   5.991   6.009   6.557   6.616   7.522   7.533
115 A'   51 A"  116 A'  117 A'  118 A'  119 A'   52 A"   53 A"                 
  7.550   7.570   7.650   7.660  23.682  27.827  28.304  28.328
120 A'  121 A'  122 A'  123 A'  124 A'  125 A'   54 A"  126 A'                 
 28.336  28.510  28.518  28.523  28.550  28.636  35.496  47.835
127 A'   55 A"  128 A'   56 A"  129 A'  130 A'  131 A'  132 A'                 
 47.888 127.850 127.868 127.887 151.626 289.717 289.729 289.742
133 A'   57 A"  134 A'  135 A'  136 A'   58 A"   59 A"  137 A'                 
289.767 289.869 289.8831020.6111020.6781901.788
138 A'  139 A'  140 A'  141 A'  142 A'  143 A'                                 
 --------------------------------------------------------------

          Ground-State Mulliken Net Atomic Charges

     Atom                 Charge (a.u.)
  ----------------------------------------
      1 C                    -0.212084
      2 N                    -0.018491
      3 I                     0.146830
      4 Br                    0.070623
      5 Br                    0.013121
  ----------------------------------------
  Sum of atomic charges =     0.000000

 -----------------------------------------------------------------
                    Cartesian Multipole Moments
 -----------------------------------------------------------------
    Charge (ESU x 10^10)
                 0.0000
    Dipole Moment (Debye)
         X      -0.3642      Y      -1.0372      Z      -0.0000
       Tot       1.0993
    Quadrupole Moments (Debye-Ang)
        XX     -69.8591     XY       1.6231     YY     -76.5631
        XZ      -0.0000     YZ      -0.0000     ZZ     -76.7523
    Octopole Moments (Debye-Ang^2)
       XXX     -12.0025    XXY       2.0563    XYY       5.0423
       YYY     -20.5486    XXZ      -0.0000    XYZ      -0.0000
       YYZ       0.0000    XZZ       0.3773    YZZ      -2.4167
       ZZZ      -0.0000
    Hexadecapole Moments (Debye-Ang^3)
      XXXX   -1542.8169   XXXY      41.5466   XXYY    -373.0413
      XYYY      -0.1880   YYYY    -552.0118   XXXZ      -0.0000
      XXYZ      -0.0000   XYYZ      -0.0000   YYYZ      -0.0000
      XXZZ    -304.8531   XYZZ       0.8097   YYZZ    -114.8169
      XZZZ      -0.0000   YZZZ      -0.0000   ZZZZ     -97.4189
 -----------------------------------------------------------------
 Calculating MO derivatives via CPSCF
 D1JvT checksum  = 315780 23240.5690332442
 D1KAT checksum  = 811560 848.4326349138
   1         3          15      0.118652    0.038660
   2         3          15      0.017072    0.005540
   3         3          15      0.002788    0.000988
   4         3          15      0.000372    0.000135
   5        13           5      0.000028    0.000014
   6        17           1      0.000001    0.000001
   7        18           0      0.000000    0.000000    Roots Converged
 Time for AOints: 16.1 s (CPU) 4.1 s (wall)
 ------------------------------------------------------------------------------
                     AOints        : Timing summary (seconds)
 ------------------------------------------------------------------------------
     job step          cpu (% of tot)      sys (% of tot)     wall (% of tot)
 ------------------------------------------------------------------------------
  cpscf_lag         0.9068E+02 (36.9)   0.8000E-05 (17.4)   0.2318E+02 (36.2)
  iterzp            0.1388E+03 (56.5)   0.3800E-04 (82.6)   0.3649E+02 (57.0)
  make_fx           0.0000E+00 ( 0.0)   0.0000E+00 ( 0.0)   0.0000E+00 ( 0.0)
  AOints            0.1606E+02 ( 6.5)   0.0000E+00 ( 0.0)   0.4064E+01 ( 6.3)
 ------------------------------------------------------------------------------
   Grand Totals     0.2458E+03          0.4600E-04          0.6401E+02
 ------------------------------------------------------------------------------
 Calculating analytic Hessian of the SCF energy
 Polarizability Matrix (a.u.)
            1           2           3
    1-140.9136336  -3.9280478  -0.0000000
    2  -3.9280478 -87.7120982  -0.0000000
    3  -0.0000000  -0.0000000 -53.5432630

 Direct stationary perturbation theory relativistic correction:

 rels  =     130.568863255817
 relv  =    -436.767839919399
 rel2e =      61.290293117171
 E_rel =    -244.908683546410

 Hessian of the SCF Energy
            1           2           3           4           5           6
    1   0.5512220  -0.2231895   0.0000000  -0.4041901   0.2461745  -0.0000000
    2  -0.2231895   0.4130810   0.0000000   0.2970526  -0.2670413  -0.0000000
    3   0.0000000   0.0000000   0.0847094  -0.0000000  -0.0000000  -0.0415378
    4  -0.4041901   0.2970526  -0.0000000   0.5018067  -0.2729081   0.0000000
    5   0.2461745  -0.2670413  -0.0000000  -0.2729081   0.3183921   0.0000000
    6  -0.0000000  -0.0000000  -0.0415378   0.0000000   0.0000000   0.0281912
    7  -0.0356946  -0.0182514   0.0000000  -0.0362074  -0.0068522  -0.0000000
    8   0.0133009  -0.0072738   0.0000000  -0.0371352  -0.0157054  -0.0000000
    9   0.0000000   0.0000000   0.0020526  -0.0000000  -0.0000000  -0.0041695
   10  -0.0842345  -0.0510500  -0.0000000  -0.0610157   0.0117770   0.0000000
   11  -0.0386193  -0.0437426  -0.0000000  -0.0006433   0.0098534  -0.0000000
   12   0.0000000   0.0000000  -0.0193884   0.0000000  -0.0000000   0.0030417
   13  -0.0271028  -0.0045617   0.0000000  -0.0003935   0.0218088   0.0000000
   14   0.0023335  -0.0950234  -0.0000000   0.0136339  -0.0454989   0.0000000
   15  -0.0000000  -0.0000000  -0.0258358   0.0000000   0.0000000   0.0144744
            7           8           9          10          11          12
    1  -0.0356946   0.0133009   0.0000000  -0.0842345  -0.0386193   0.0000000
    2  -0.0182514  -0.0072738   0.0000000  -0.0510500  -0.0437426   0.0000000
    3   0.0000000   0.0000000   0.0020526  -0.0000000  -0.0000000  -0.0193884
    4  -0.0362074  -0.0371352  -0.0000000  -0.0610157  -0.0006433   0.0000000
    5  -0.0068522  -0.0157054  -0.0000000   0.0117770   0.0098534  -0.0000000
    6  -0.0000000  -0.0000000  -0.0041695   0.0000000  -0.0000000   0.0030417
    7   0.0749681   0.0195818  -0.0000000  -0.0017143   0.0042687  -0.0000000
    8   0.0195818   0.0198993   0.0000000  -0.0014742   0.0013783  -0.0000000
    9  -0.0000000   0.0000000   0.0003064   0.0000000   0.0000000   0.0036926
   10  -0.0017143  -0.0014742   0.0000000   0.1538197   0.0550749   0.0000000
   11   0.0042687   0.0013783   0.0000000   0.0550749   0.0555677   0.0000000
   12  -0.0000000  -0.0000000   0.0036926   0.0000000   0.0000000   0.0080177
   13  -0.0013518   0.0057267  -0.0000000  -0.0068553  -0.0200810  -0.0000000
   14   0.0012530   0.0017016  -0.0000000  -0.0143276  -0.0230569  -0.0000000
   15  -0.0000000  -0.0000000  -0.0018821   0.0000000  -0.0000000   0.0046364
           13          14          15
    1  -0.0271028   0.0023335  -0.0000000
    2  -0.0045617  -0.0950234  -0.0000000
    3   0.0000000  -0.0000000  -0.0258358
    4  -0.0003935   0.0136339   0.0000000
    5   0.0218088  -0.0454989   0.0000000
    6   0.0000000   0.0000000   0.0144744
    7  -0.0013518   0.0012530  -0.0000000
    8   0.0057267   0.0017016  -0.0000000
    9  -0.0000000  -0.0000000  -0.0018821
   10  -0.0068553  -0.0143276   0.0000000
   11  -0.0200810  -0.0230569  -0.0000000
   12  -0.0000000  -0.0000000   0.0046364
   13   0.0357034  -0.0028928   0.0000000
   14  -0.0028928   0.1618776   0.0000000
   15   0.0000000   0.0000000   0.0086071
 Gradient time:  CPU 384.94 s  wall 100.17 s
 **********************************************************************
 **                                                                  **
 **                       VIBRATIONAL ANALYSIS                       **
 **                       --------------------                       **
 **                                                                  **
 **        VIBRATIONAL FREQUENCIES (CM**-1) AND NORMAL MODES         **
 **     FORCE CONSTANTS (mDYN/ANGSTROM) AND REDUCED MASSES (AMU)     **
 **                  INFRARED INTENSITIES (KM/MOL)                   **
 **                                                                  **
 **********************************************************************


 Mode:                 1                      2                      3
 Frequency:        93.05                 119.11                 149.50
 Force Cnst:      0.3551                 0.1261                 0.9860
 Red. Mass:      69.6140                15.0865                74.8750
 IR Active:          YES                    YES                    YES
 IR Intens:        0.528                  2.582                  0.549
 Raman Active:       YES                    YES                    YES
               X      Y      Z        X      Y      Z        X      Y      Z
 C          0.050 -0.352 -0.000    0.000 -0.000  0.445   -0.031 -0.330 -0.000
 N          0.030 -0.399  0.000    0.000 -0.000  0.885    0.005 -0.293 -0.000
 I         -0.336  0.293  0.000    0.000  0.000 -0.074    0.410  0.133  0.000
 Br        -0.080  0.025  0.000   -0.000  0.000 -0.115   -0.484  0.362  0.000
 Br         0.608 -0.372  0.000   -0.000 -0.000  0.009   -0.171 -0.474  0.000
 TransDip  -0.019  0.014 -0.000    0.000 -0.000 -0.051   -0.006  0.023  0.000

 Mode:                 4                      5                      6
 Frequency:       200.25                 455.87                 476.68
 Force Cnst:      1.3758                 1.9398                 2.0227
 Red. Mass:      58.2303                15.8427                15.1082
 IR Active:          YES                    YES                    YES
 IR Intens:        0.207                  5.848                 68.536
 Raman Active:       YES                    YES                    YES
               X      Y      Z        X      Y      Z        X      Y      Z
 C          0.380 -0.162 -0.000   -0.214  0.507 -0.000    0.419 -0.225  0.000
 N          0.367 -0.188 -0.000   -0.034  0.812  0.000    0.810  0.308 -0.000
 I         -0.187 -0.046  0.000   -0.007 -0.018 -0.000   -0.041 -0.023  0.000
 Br         0.492  0.435  0.000    0.013 -0.004  0.000   -0.134 -0.024 -0.000
 Br        -0.313 -0.303 -0.000    0.036 -0.188  0.000   -0.007  0.040 -0.000
 TransDip  -0.015  0.001  0.000    0.032  0.071 -0.000    0.242 -0.109  0.000

 Mode:                 7                      8                      9
 Frequency:       481.18                 782.18                1646.07
 Force Cnst:      1.7069                 4.5111                20.4735
 Red. Mass:      12.5124                12.5147                12.8246
 IR Active:          YES                    YES                    YES
 IR Intens:        0.433                212.831                327.377
 Raman Active:       YES                    YES                    YES
               X      Y      Z        X      Y      Z        X      Y      Z
 C         -0.000  0.000  0.911    0.660  0.697  0.000    0.602 -0.476 -0.000
 N         -0.000 -0.000 -0.409   -0.080 -0.260 -0.000   -0.521  0.373 -0.000
 I          0.000  0.000  0.003   -0.011  0.003 -0.000    0.000  0.002  0.000
 Br         0.000  0.000 -0.030   -0.054 -0.034 -0.000    0.001  0.000  0.000
 Br         0.000 -0.000 -0.042   -0.014 -0.031 -0.000   -0.001  0.003  0.000
 TransDip  -0.000  0.000  0.021    0.095  0.457  0.000    0.530 -0.235  0.000

 STANDARD THERMODYNAMIC QUANTITIES AT   298.15 K  AND     1.00 ATM

   This Molecule has  0 Imaginary Frequencies
   Zero point vibrational energy:        6.296 kcal/mol

   Atom    1 Element C  Has Mass   12.00000
   Atom    2 Element N  Has Mass   14.00307
   Atom    3 Element I  Has Mass  126.90440
   Atom    4 Element Br Has Mass   78.91830
   Atom    5 Element Br Has Mass   78.91830
   Molecular Mass:   310.744070 amu
   Principal axes and moments of inertia in amu*Bohr^2:
                             1           2           3
    Eigenvalues --     1214.79305  4181.49195  5396.28501
          X               0.99998     0.00632     0.00000
          Y              -0.00632     0.99998    -0.00000
          Z              -0.00000     0.00000     1.00000
   Rotational Symmetry Number is   1
   The Molecule is an Asymmetric Top
   Translational Enthalpy:        0.889 kcal/mol
   Rotational Enthalpy:           0.889 kcal/mol
   Vibrational Enthalpy:          8.477 kcal/mol
   gas constant (RT):             0.592 kcal/mol
   Translational Entropy:        43.097  cal/mol.K
   Rotational Entropy:           31.683  cal/mol.K
   Vibrational Entropy:          13.952  cal/mol.K

   Total Enthalpy:               10.847 kcal/mol
   Total Entropy:                88.732  cal/mol.K
Archival summary:
1\1\TWL01\FREQ\ProcedureUnspecified\BasisUnspecified\1r211\taweetha\SunNov2522:46:512018SunNov2522:46:512018\0\\#,FREQ,ProcedureUnspecified,BasisUnspecified,\\0,1\I\N,1,2.10334\C,2,1.24733,1,122.431\Br,3,1.92308,2,116.399,1,180,0\Br,3,1.92433,2,130.361,1,-0,0\\\@

 Total job time:  116.80s(wall), 447.59s(cpu) 
 Sun Nov 25 22:46:51 2018

        *************************************************************
        *                                                           *
        *  Thank you very much for using Q-Chem.  Have a nice day.  *
        *                                                           *
        *************************************************************
