# Supplementary material for: Geometric and energetic data from ab initio calculations of haloethene, haloimine, halomethylenephosphine, haloiminophosphine, halodiazene, halodiphosphene and halocyclopropane
Source: Data Brief. 2019 Nov 2;27:104738. doi: 10.1016/j.dib.2019.104738 (PMC6861602; doi:10.1016/j.dib.2019.104738)
Supplement: Multimedia component 4 [file mmc4.zip › CN/B3LYP/BrClCNBrE.out]

Q-Chem Developer Version!
                  Welcome to Q-Chem
     A Quantum Leap Into The Future Of Chemistry


 Q-Chem 5.1, Q-Chem, Inc., Pleasanton, CA (2018)

 Yihan Shao,  Zhengting Gan,  E. Epifanovsky,  A. T. B. Gilbert,  M. Wormit,  
 J. Kussmann,  A. W. Lange,  A. Behn,  Jia Deng,  Xintian Feng,  D. Ghosh,  
 M. Goldey,  P. R. Horn,  L. D. Jacobson,  I. Kaliman,  T. Kus,  A. Landau,  
 Jie Liu,  E. I. Proynov,  R. M. Richard,  R. P. Steele,  E. J. Sundstrom,  
 H. L. Woodcock III,  P. M. Zimmerman,  D. Zuev,  B. Albrecht,  E. Alguire,  
 S. A. Baeppler,  D. Barton,  Z. Benda,  Y. A. Bernard,  E. J. Berquist,  
 K. B. Bravaya,  H. Burton,  D. Casanova,  Chun-Min Chang,  Yunqing Chen,  
 A. Chien,  K. D. Closser,  M. P. Coons,  S. Coriani,  S. Dasgupta,  
 A. L. Dempwolff,  M. Diedenhofen,  Hainam Do,  R. G. Edgar,  Po-Tung Fang,  
 S. Faraji,  S. Fatehi,  Qingguo Feng,  K. D. Fenk,  J. Fosso-Tande,  
 Qinghui Ge,  A. Ghysels,  G. Gidofalvi,  J. Gomes,  J. Gonthier,  A. Gunina,  
 D. Hait,  M. W. D. Hanson-Heine,  P. H. P. Harbach,  A. W. Hauser,  
 J. E. Herr,  E. G. Hohenstein,  Z. C. Holden,  Kerwin Hui,  B. C. Huynh,  
 T.-C. Jagau,  Hyunjun Ji,  B. Kaduk,  K. Khistyaev,  Jaehoon Kim,  
 P. Klunzinger,  K. Koh,  D. Kosenkov,  L. Koulias,  T. Kowalczyk,  
 C. M. Krauter,  A. Kunitsa,  Ka Un Lao,  A. Laurent,  K. V. Lawler,  
 Joonho Lee,  D. Lefrancois,  S. Lehtola,  D. S. Levine,  Yi-Pei Li,  
 You-Sheng Lin,  Fenglai Liu,  E. Livshits,  A. Luenser,  P. Manohar,  
 E. Mansoor,  S. F. Manzer,  Shan-Ping Mao,  Yuezhi Mao,  N. Mardirossian,  
 A. V. Marenich,  T. Markovich,  L. A. Martinez-Martinez,  S. A. Maurer,  
 N. J. Mayhall,  S. C. McKenzie,  J.-M. Mewes,  A. F. Morrison,  
 J. W. Mullinax,  K. Nanda,  T. S. Nguyen-Beck,  R. Olivares-Amaya,  
 J. A. Parkhill,  T. M. Perrine,  F. Plasser,  P. Pokhilko,  S. Prager,  
 A. Prociuk,  E. Ramos,  D. R. Rehn,  F. Rob,  M. Schneider,  N. Sergueev,  
 S. M. Sharada,  S. Sharma,  D. W. Small,  T. Stauch,  T. Stein,  
 Yu-Chuan Su,  A. J. W. Thom,  A. Tkatchenko,  T. Tsuchimochi,  N. M. Tubman,  
 L. Vogt,  M. L. Vidal,  O. Vydrov,  M. A. Watson,  J. Wenzel,  
 M. de Wergifosse,  T. A. Wesolowski,  A. White,  J. Witte,  A. Yamada,  
 Jun Yang,  K. Yao,  S. Yeganeh,  S. R. Yost,  Zhi-Qiang You,  A. Zech,  
 Igor Ying Zhang,  Xing Zhang,  Yan Zhao,  Ying Zhu,  B. R. Brooks,  
 G. K. L. Chan,  C. J. Cramer,  M. S. Gordon,  W. J. Hehre,  A. Klamt,  
 M. W. Schmidt,  C. D. Sherrill,  D. G. Truhlar,  A. Aspuru-Guzik,  R. Baer,  
 A. T. Bell,  N. A. Besley,  Jeng-Da Chai,  A. E. DePrince, III,  
 R. A. DiStasio Jr.,  A. Dreuw,  B. D. Dunietz,  T. R. Furlani,  
 Chao-Ping Hsu,  Yousung Jung,  Jing Kong,  D. S. Lambrecht,  WanZhen Liang,  
 C. Ochsenfeld,  V. A. Rassolov,  L. V. Slipchenko,  J. E. Subotnik,  
 T. Van Voorhis,  J. M. Herbert,  A. I. Krylov,  P. M. W. Gill,  M. Head-Gordon

 Contributors to earlier versions of Q-Chem not listed above: 
 R. D. Adamson,  B. Austin,  J. Baker,  G. J. O. Beran,  K. Brandhorst,  
 S. T. Brown,  E. F. C. Byrd,  A. K. Chakraborty,  C.-L. Cheng,  
 Siu Hung Chien,  D. M. Chipman,  D. L. Crittenden,  H. Dachsel,  
 R. J. Doerksen,  A. D. Dutoi,  L. Fusti-Molnar,  W. A. Goddard III,  
 A. Golubeva-Zadorozhnaya,  S. R. Gwaltney,  G. Hawkins,  A. Heyden,  
 S. Hirata,  G. Kedziora,  F. J. Keil,  C. Kelley,  Jihan Kim,  R. A. King,  
 R. Z. Khaliullin,  P. P. Korambath,  W. Kurlancheek,  A. M. Lee,  M. S. Lee,  
 S. V. Levchenko,  Ching Yeh Lin,  D. Liotard,  R. C. Lochan,  I. Lotan,  
 P. E. Maslen,  N. Nair,  D. P. O'Neill,  D. Neuhauser,  E. Neuscamman,  
 C. M. Oana,  R. Olson,  B. Peters,  R. Peverati,  P. A. Pieniazek,  
 Y. M. Rhee,  J. Ritchie,  M. A. Rohrdanz,  E. Rosta,  N. J. Russ,  
 H. F. Schaefer III,  N. E. Schultz,  N. Shenvi,  A. C. Simmonett,  A. Sodt,  
 D. Stuck,  K. S. Thanthiriwatte,  V. Vanovschi,  Tao Wang,  A. Warshel,  
 C. F. Williams,  Q. Wu,  X. Xu,  W. Zhang

 Please cite Q-Chem as follows:
 Y. Shao et al., Mol. Phys. 113, 184-215 (2015)
 DOI: 10.1080/00268976.2014.952696

 Q-Chem 5.1.2 for Intel X86 EM64T Linux

 Parts of Q-Chem use Armadillo 8.300.2 (Tropical Shenanigans).
 http://arma.sourceforge.net/

 Q-Chem begins on Sun Nov 25 20:44:47 2018  

Host: 
0

     Scratch files written to /scratch/taweetham/qchem50327//
Input Ideriv = 2
Curr. Ideriv = -1
Max.  Ideriv = 2

Checking the input file for inconsistencies... 	...done.

--------------------------------------------------------------
User input:
--------------------------------------------------------------
$molecule
0 1
C 
N 1 1.3 
Br 2 CBr 1 120. 
Cl 1 CCl 2 120.  3 180.0
Br 1 CBr 2 120.  3 0.0

CC=1.54
CH=1.09
CF=1.35
CCl=1.77
CBr=1.94
CI=2.14
DHA=180.0
$end

$rem
   job_type	optimization
   basis	6-311++g**
   method	b3lyp
$end

--------------------------------------------------------------
 ----------------------------------------------------------------
             Standard Nuclear Orientation (Angstroms)
    I     Atom           X                Y                Z
 ----------------------------------------------------------------
    1      C       0.8074337610     0.5853254066    -0.0000000000
    2      N      -0.3104539211     1.2488969024    -0.0000000000
    3      Br     -2.0021542370     0.2992916995    -0.0000000000
    4      Cl      2.3508922966     1.4517177824    -0.0000000000
    5      Br      0.7839658324    -1.3545326440     0.0000000000
 ----------------------------------------------------------------
 Molecular Point Group                 Cs    NOp =  2
 Largest Abelian Subgroup              Cs    NOp =  2
 Nuclear Repulsion Energy =   648.5129181704 hartrees
 There are       50 alpha and       50 beta electrons
 Requested basis set is 6-311++G(d,p)
 There are 63 shells and 170 basis functions

 Total QAlloc Memory Limit   2000 MB
 Mega-Array Size       188 MB
 MEM_STATIC part       192 MB
 A cutoff of  1.0D-11 yielded   1587 shell pairs
 There are     12654 function pairs (     14043 Cartesian)

 -------------------------------------------------------
 OpenMP Integral Computing Module                       
 Release: version 1.0, May 2013, Q-Chem Inc. Pittsburgh 
 -------------------------------------------------------
 Integral Job Info:
 Integral job number is                      11
 Integral operator is                         1
 short-range coefficients                     0
 long-range coefficients              100000000
 Omega coefficients                           0
 if combine SR and LR in K                    0
 Integral screening is                        0
 Integral computing path is                   2
 max size of driver memory is            800000
 size of driver memory is                593474
 size of scratch memory is             29634545
 max col of scratch BK array               1296
 max len of scratch array in speh3          155
 max len of scratch index in speh4           18
 max int batch size is                      520
 min int batch size is                       52
 fixed nKL is                                45
 max L of basis functions is                  2
 order of int derivative is                   0
 number of shells is                         63
 number of basis is                         179
 number of cartesian basis is               179
 number of contracted shell pairs          1587
 number of primitive shell pairs           4297
 maxK2 (contraction) of shell pair           36
 max number of K2 of shell pair               1
 max number of CS2 of shell pair            152
 max number of PS2 of shell pair            288
 mem total for path MDJ                  528782
 -------------------------------------------------------
 Smallest overlap matrix eigenvalue = 3.36E-04

 Scale SEOQF with 1.000000e-01/1.000000e-01/1.000000e-01

 Standard Electronic Orientation quadrupole field applied
 Nucleus-field energy     =     0.0000000176 hartrees
 Guess from superposition of atomic densities
 Warning:  Energy on first SCF cycle will be non-variational
 SAD guess density has 100.000000 electrons

 -----------------------------------------------------------------------
  General SCF calculation program by
  Eric Jon Sundstrom, Paul Horn, Yuezhi Mao, Dmitri Zuev, Alec White,
  David Stuck, Shaama M.S., Shane Yost, Joonho Lee, David Small,
  Daniel Levine, Susi Lehtola, Hugh Burton, Evgeny Epifanovsky
 -----------------------------------------------------------------------
 Exchange:     0.2000 Hartree-Fock + 0.0800 Slater + 0.7200 B88
 Correlation:  0.1900 VWN1RPA + 0.8100 LYP
 Using SG-1 standard quadrature grid
 using 4 threads for integral computing
 -------------------------------------------------------
 OpenMP Integral computing Module                
 Release: version 2.0, May 2017, Q-Chem Inc. Pleasanton 
 -------------------------------------------------------
 -------------------------------------------------------
 OpenMP BLAS3 based DFT computing Module                
 Release: version 1.0, May 2013, Q-Chem Inc. Pittsburgh 
 -------------------------------------------------------
 A restricted SCF calculation will be
 performed using DIIS
 SCF converges when DIIS error is below 1.0e-08
 ---------------------------------------
  Cycle       Energy         DIIS error
 ---------------------------------------
    1   -5701.8377531368      3.73e-02  
    2   -5701.2925978505      4.07e-03  
    3   -5701.1399889431      7.99e-03  
    4   -5701.3234834794      1.65e-03  
    5   -5701.3306167399      4.11e-04  
    6   -5701.3309624052      2.60e-04  
    7   -5701.3312003291      4.34e-05  
    8   -5701.3312053104      1.07e-05  
    9   -5701.3312057124      2.96e-06  
   10   -5701.3312057423      7.54e-07  
   11   -5701.3312057441      1.89e-07  
   12   -5701.3312057442      6.21e-08  
   13   -5701.3312057442      1.19e-08  
   14   -5701.3312057441      2.00e-09  Convergence criterion met
 ---------------------------------------
 SCF time:   CPU 43.13s  wall 12.00s 
 SCF   energy in the final basis set =    -5701.3312057441
 Total energy in the final basis set =    -5701.3312057441

 --------------------------------------------------------------
             Orbital Energies (a.u.) and Symmetries
 --------------------------------------------------------------

 Alpha MOs, Restricted
 -- Occupied --                  
-482.87 -482.87 -101.61  -62.52  -62.52  -56.35  -56.34  -56.34
  1 A'    2 A'    3 A'    4 A'    5 A'    6 A'    7 A'    1 A"                 
-56.339 -56.339 -56.338 -14.403 -10.357  -9.523  -8.731  -8.730
  8 A'    2 A"    9 A'   10 A'   11 A'   12 A'   13 A'   14 A'                 
 -7.288  -7.277  -7.277  -6.566  -6.563  -6.549  -6.548  -6.548
 15 A'    3 A"   16 A'   17 A'   18 A'    4 A"    5 A"   19 A'                 
 -6.547  -2.676  -2.673  -2.671  -2.671  -2.670  -2.669  -2.658
 20 A'   21 A'   22 A'    6 A"   23 A'    7 A"   24 A'    8 A"                 
 -2.658  -2.657  -2.656  -0.985  -0.888  -0.822  -0.787  -0.585
 25 A'   26 A'    9 A"   27 A'   28 A'   29 A'   30 A'   31 A'                 
 -0.502  -0.489  -0.447  -0.376  -0.364  -0.362  -0.332  -0.315
 32 A'   33 A'   10 A"   34 A'   11 A"   35 A'   12 A"   36 A'                 
 -0.297  -0.295
 13 A"   37 A'                                                                 
 -- Virtual --                   
 -0.114  -0.080  -0.074   0.001   0.019   0.029   0.039   0.045
 38 A'   39 A'   14 A"   40 A'   41 A'   42 A'   43 A'   15 A"                 
  0.061   0.070   0.071   0.079   0.086   0.097   0.104   0.118
 44 A'   45 A'   16 A"   17 A"   46 A'   47 A'   48 A'   18 A"                 
  0.120   0.134   0.157   0.192   0.192   0.198   0.252   0.268
 49 A'   50 A'   51 A'   19 A"   52 A'   53 A'   54 A'   55 A'                 
  0.282   0.367   0.372   0.395   0.399   0.417   0.417   0.428
 56 A'   57 A'   58 A'   20 A"   59 A'   21 A"   60 A'   61 A'                 
  0.432   0.448   0.448   0.472   0.533   0.546   0.562   0.566
 62 A'   63 A'   22 A"   23 A"   24 A"   25 A"   26 A"   64 A'                 
  0.580   0.587   0.593   0.602   0.632   0.717   0.772   0.792
 65 A'   27 A"   66 A'   67 A'   68 A'   69 A'   70 A'   71 A'                 
  0.803   0.809   0.821   0.855   0.890   0.916   0.920   0.931
 28 A"   72 A'   29 A"   73 A'   74 A'   30 A"   75 A'   76 A'                 
  0.987   1.101   1.115   1.286   1.297   1.359   1.615   1.669
 77 A'   78 A'   79 A'   31 A"   80 A'   32 A"   81 A'   82 A'                 
  1.811   1.906   1.932   1.970   1.996   2.040   2.062   2.135
 83 A'   33 A"   84 A'   34 A"   85 A'   86 A'   35 A"   87 A'                 
  2.217   2.253   2.323   2.343   2.464   2.564   2.709   2.732
 36 A"   88 A'   89 A'   37 A"   90 A'   91 A'   92 A'   38 A"                 
  2.956   3.255   3.818   3.876   3.964   3.965   3.984   4.012
 93 A'   94 A'   39 A"   95 A'   40 A"   96 A'   41 A"   42 A"                 
  4.020   4.049   4.085   4.146   4.298   4.343   4.437   6.545
 97 A'   43 A"   98 A'   99 A'  100 A'  101 A'  102 A'  103 A'                 
  6.659   7.519   7.534   7.555   7.571   7.613   7.646   9.686
104 A'   44 A"   45 A"  105 A'  106 A'  107 A'  108 A'  109 A'                 
 23.563  25.761  25.862  26.311  35.416  47.834  47.928 215.666
110 A'   46 A"  111 A'  112 A'  113 A'  114 A'  115 A'  116 A'                 
289.711 289.727 289.737 289.770 289.839 289.8671020.6101020.729
 47 A"   48 A"  117 A'  118 A'  119 A'  120 A'  121 A'  122 A'                 

 Beta MOs, Restricted
 -- Occupied --                  
-482.87 -482.87 -101.61  -62.52  -62.52  -56.35  -56.34  -56.34
  1 A'    2 A'    3 A'    4 A'    5 A'    6 A'    7 A'    1 A"                 
-56.339 -56.339 -56.338 -14.403 -10.357  -9.523  -8.731  -8.730
  8 A'    2 A"    9 A'   10 A'   11 A'   12 A'   13 A'   14 A'                 
 -7.288  -7.277  -7.277  -6.566  -6.563  -6.549  -6.548  -6.548
 15 A'    3 A"   16 A'   17 A'   18 A'    4 A"    5 A"   19 A'                 
 -6.547  -2.676  -2.673  -2.671  -2.671  -2.670  -2.669  -2.658
 20 A'   21 A'   22 A'    6 A"   23 A'    7 A"   24 A'    8 A"                 
 -2.658  -2.657  -2.656  -0.985  -0.888  -0.822  -0.787  -0.585
 25 A'   26 A'    9 A"   27 A'   28 A'   29 A'   30 A'   31 A'                 
 -0.502  -0.489  -0.447  -0.376  -0.364  -0.362  -0.332  -0.315
 32 A'   33 A'   10 A"   34 A'   11 A"   35 A'   12 A"   36 A'                 
 -0.297  -0.295
 13 A"   37 A'                                                                 
 -- Virtual --                   
 -0.114  -0.080  -0.074   0.001   0.019   0.029   0.039   0.045
 38 A'   39 A'   14 A"   40 A'   41 A'   42 A'   43 A'   15 A"                 
  0.061   0.070   0.071   0.079   0.086   0.097   0.104   0.118
 44 A'   45 A'   16 A"   17 A"   46 A'   47 A'   48 A'   18 A"                 
  0.120   0.134   0.157   0.192   0.192   0.198   0.252   0.268
 49 A'   50 A'   51 A'   19 A"   52 A'   53 A'   54 A'   55 A'                 
  0.282   0.367   0.372   0.395   0.399   0.417   0.417   0.428
 56 A'   57 A'   58 A'   20 A"   59 A'   21 A"   60 A'   61 A'                 
  0.432   0.448   0.448   0.472   0.533   0.546   0.562   0.566
 62 A'   63 A'   22 A"   23 A"   24 A"   25 A"   26 A"   64 A'                 
  0.580   0.587   0.593   0.602   0.632   0.717   0.772   0.792
 65 A'   27 A"   66 A'   67 A'   68 A'   69 A'   70 A'   71 A'                 
  0.803   0.809   0.821   0.855   0.890   0.916   0.920   0.931
 28 A"   72 A'   29 A"   73 A'   74 A'   30 A"   75 A'   76 A'                 
  0.987   1.101   1.115   1.286   1.297   1.359   1.615   1.669
 77 A'   78 A'   79 A'   31 A"   80 A'   32 A"   81 A'   82 A'                 
  1.811   1.906   1.932   1.970   1.996   2.040   2.062   2.135
 83 A'   33 A"   84 A'   34 A"   85 A'   86 A'   35 A"   87 A'                 
  2.217   2.253   2.323   2.343   2.464   2.564   2.709   2.732
 36 A"   88 A'   89 A'   37 A"   90 A'   91 A'   92 A'   38 A"                 
  2.956   3.255   3.818   3.876   3.964   3.965   3.984   4.012
 93 A'   94 A'   39 A"   95 A'   40 A"   96 A'   41 A"   42 A"                 
  4.020   4.049   4.085   4.146   4.298   4.343   4.437   6.545
 97 A'   43 A"   98 A'   99 A'  100 A'  101 A'  102 A'  103 A'                 
  6.659   7.519   7.534   7.555   7.571   7.613   7.646   9.686
104 A'   44 A"   45 A"  105 A'  106 A'  107 A'  108 A'  109 A'                 
 23.563  25.761  25.862  26.311  35.416  47.834  47.928 215.666
110 A'   46 A"  111 A'  112 A'  113 A'  114 A'  115 A'  116 A'                 
289.711 289.727 289.737 289.770 289.839 289.8671020.6101020.729
 47 A"   48 A"  117 A'  118 A'  119 A'  120 A'  121 A'  122 A'                 
 --------------------------------------------------------------

          Ground-State Mulliken Net Atomic Charges

     Atom                 Charge (a.u.)
  ----------------------------------------
      1 C                    -0.444466
      2 N                     0.020402
      3 Br                    0.057713
      4 Cl                    0.382691
      5 Br                   -0.016340
  ----------------------------------------
  Sum of atomic charges =    -0.000000

 -----------------------------------------------------------------
                    Cartesian Multipole Moments
 -----------------------------------------------------------------
    Charge (ESU x 10^10)
                -0.0000
    Dipole Moment (Debye)
         X       0.4675      Y      -1.1182      Z      -0.0000
       Tot       1.2120
    Quadrupole Moments (Debye-Ang)
        XX     -56.6375     XY       3.0667     YY     -60.7872
        XZ       0.0000     YZ      -0.0000     ZZ     -60.8687
    Octopole Moments (Debye-Ang^2)
       XXX     -33.6211    XXY      -5.8111    XYY      -4.2262
       YYY     -39.8839    XXZ      -0.0000    XYZ       0.0000
       YYZ      -0.0000    XZZ      -9.4618    YZZ      -8.9978
       ZZZ       0.0000
    Hexadecapole Moments (Debye-Ang^3)
      XXXX    -939.0925   XXXY       0.1978   XXYY    -241.3823
      XYYY     -30.8967   YYYY    -486.6813   XXXZ      -0.0000
      XXYZ      -0.0000   XYYZ       0.0000   YYYZ      -0.0000
      XXZZ    -184.7006   XYZZ     -12.1065   YYZZ     -97.1527
      XZZZ       0.0000   YZZZ      -0.0000   ZZZZ     -71.9027
 -----------------------------------------------------------------
 Calculating analytic gradient of the SCF energy
 Gradient of SCF Energy
            1           2           3           4           5
    1   0.0493021  -0.0355240  -0.0148221   0.0203617  -0.0193177
    2  -0.0072448   0.0111137  -0.0100121   0.0122527  -0.0061096
    3   0.0000000  -0.0000000   0.0000000  -0.0000000  -0.0000000
 Max gradient component =       4.930E-02
 RMS gradient           =       1.855E-02
 Gradient time:  CPU 9.81 s  wall 2.56 s
 Geometry Optimization Parameters
   NAtoms,    NIC,     NZ,  NCons,   NDum,   NFix, NCnnct, MaxDiis
        5      20       5       0       0       0       0       0


** GEOMETRY OPTIMIZATION IN DELOCALIZED INTERNAL COORDINATES **
   Searching for a Minimum

   Optimization Cycle:   1

                       Coordinates (Angstroms)
     ATOM                X               Y               Z
      1  C         0.8074337610    0.5853254066    0.0000000000
      2  N        -0.3104539211    1.2488969024    0.0000000000
      3  Br       -2.0021542370    0.2992916995    0.0000000000
      4  Cl        2.3508922966    1.4517177824    0.0000000000
      5  Br        0.7839658324   -1.3545326440    0.0000000000
   Point Group: cs    Number of degrees of freedom:     7


   Energy is  -5701.331205744


 Attempting to Generate Delocalized Internal Coordinates

  7 Hessian modes will be used to form the next step
  Hessian Eigenvalues:
     0.175927    0.175927    0.250000    0.250000    0.250000    0.286300
     0.671931

 Minimum Search - Taking Simple RFO Step
 Searching for Lamda that Minimizes Along All modes
 Value Taken    Lamda =  -0.01834028
 Step Taken.  Stepsize is  0.252646

                             Maximum     Tolerance    Cnvgd?
         Gradient           0.058731      0.000300      NO
         Displacement       0.203642      0.001200      NO
         Energy change     *********      0.000001      NO


 New Cartesian Coordinates Obtained by Inverse Iteration

 Displacement from previous Coordinates is:  0.496152
 ----------------------------------------------------------------
             Standard Nuclear Orientation (Angstroms)
    I     Atom           X                Y                Z
 ----------------------------------------------------------------
    1      C       0.7527567096     0.5296584366     0.0000000000
    2      N      -0.3001054587     1.2334488030     0.0000000000
    3      Br     -2.0145255429     0.4349338384     0.0000000000
    4      Cl      2.2374275943     1.4152353033     0.0000000000
    5      Br      0.9541304297    -1.3825772344     0.0000000000
 ----------------------------------------------------------------
 Molecular Point Group                 Cs    NOp =  2
 Largest Abelian Subgroup              Cs    NOp =  2
 Nuclear Repulsion Energy =   645.3739294831 hartrees
 There are       50 alpha and       50 beta electrons
 Applying Cartesian multipole field
    Component          Value
    ---------          -----
     (2,0,0)        1.00000E-11
     (0,2,0)        2.00000E-11
     (0,0,2)       -3.00000E-11
 Nucleus-field energy     =     0.0000000180 hartrees
 Requested basis set is 6-311++G(d,p)
 There are 63 shells and 170 basis functions
 A cutoff of  1.0D-11 yielded   1596 shell pairs
 There are     12681 function pairs (     14074 Cartesian)
 Smallest overlap matrix eigenvalue = 3.11E-04
 Guess MOs from SCF MO coefficient file

 -----------------------------------------------------------------------
  General SCF calculation program by
  Eric Jon Sundstrom, Paul Horn, Yuezhi Mao, Dmitri Zuev, Alec White,
  David Stuck, Shaama M.S., Shane Yost, Joonho Lee, David Small,
  Daniel Levine, Susi Lehtola, Hugh Burton, Evgeny Epifanovsky
 -----------------------------------------------------------------------
 Exchange:     0.2000 Hartree-Fock + 0.0800 Slater + 0.7200 B88
 Correlation:  0.1900 VWN1RPA + 0.8100 LYP
 Using SG-1 standard quadrature grid
 using 4 threads for integral computing
 -------------------------------------------------------
 OpenMP Integral computing Module                
 Release: version 2.0, May 2017, Q-Chem Inc. Pleasanton 
 -------------------------------------------------------
 -------------------------------------------------------
 OpenMP BLAS3 based DFT computing Module                
 Release: version 1.0, May 2013, Q-Chem Inc. Pittsburgh 
 -------------------------------------------------------
 A restricted SCF calculation will be
 performed using DIIS
 SCF converges when DIIS error is below 1.0e-08
 ---------------------------------------
  Cycle       Energy         DIIS error
 ---------------------------------------
    1   -5701.3297218317      1.24e-03  
    2   -5701.3384205142      6.34e-04  
    3   -5701.3373576562      8.34e-04  
    4   -5701.3398213822      1.58e-04  
    5   -5701.3398830222      7.17e-05  
    6   -5701.3398991463      1.95e-05  
    7   -5701.3399001810      3.94e-06  
    8   -5701.3399002123      1.03e-06  
    9   -5701.3399002149      1.36e-07  
   10   -5701.3399002149      2.33e-08  
   11   -5701.3399002150      1.64e-08  
   12   -5701.3399002149      1.74e-09  Convergence criterion met
 ---------------------------------------
 SCF time:   CPU 36.79s  wall 10.00s 
 SCF   energy in the final basis set =    -5701.3399002149
 Total energy in the final basis set =    -5701.3399002149

 --------------------------------------------------------------
             Orbital Energies (a.u.) and Symmetries
 --------------------------------------------------------------

 Alpha MOs, Restricted
 -- Occupied --                  
-482.87 -482.87 -101.60  -62.52  -62.52  -56.35  -56.35  -56.34
  1 A'    2 A'    3 A'    4 A'    5 A'    6 A'    7 A'    1 A"                 
-56.340 -56.340 -56.340 -14.398 -10.350  -9.513  -8.733  -8.732
  8 A'    2 A"    9 A'   10 A'   11 A'   12 A'   13 A'   14 A'                 
 -7.278  -7.268  -7.267  -6.567  -6.565  -6.551  -6.550  -6.549
 15 A'    3 A"   16 A'   17 A'   18 A'    4 A"   19 A'    5 A"                 
 -6.548  -2.677  -2.676  -2.672  -2.672  -2.672  -2.671  -2.660
 20 A'   21 A'   22 A'    6 A"    7 A"   23 A'   24 A'   25 A'                 
 -2.660  -2.658  -2.657  -1.002  -0.893  -0.827  -0.790  -0.585
  8 A"    9 A"   26 A'   27 A'   28 A'   29 A'   30 A'   31 A'                 
 -0.511  -0.492  -0.456  -0.369  -0.363  -0.363  -0.336  -0.317
 32 A'   33 A'   10 A"   34 A'   35 A'   11 A"   12 A"   36 A'                 
 -0.296  -0.295
 37 A'   13 A"                                                                 
 -- Virtual --                   
 -0.099  -0.067  -0.066  -0.001   0.023   0.030   0.037   0.044
 38 A'   14 A"   39 A'   40 A'   41 A'   42 A'   43 A'   15 A"                 
  0.058   0.070   0.076   0.080   0.087   0.098   0.106   0.118
 44 A'   16 A"   45 A'   17 A"   46 A'   47 A'   48 A'   18 A"                 
  0.121   0.136   0.167   0.188   0.190   0.199   0.255   0.272
 49 A'   50 A'   51 A'   52 A'   19 A"   53 A'   54 A'   55 A'                 
  0.281   0.366   0.374   0.397   0.402   0.417   0.426   0.427
 56 A'   57 A'   58 A'   20 A"   59 A'   21 A"   60 A'   61 A'                 
  0.439   0.447   0.455   0.472   0.536   0.548   0.551   0.568
 62 A'   22 A"   63 A'   23 A"   24 A"   25 A"   26 A"   64 A'                 
  0.578   0.591   0.597   0.622   0.644   0.700   0.757   0.792
 65 A'   66 A'   27 A"   67 A'   68 A'   69 A'   70 A'   71 A'                 
  0.803   0.827   0.830   0.868   0.905   0.910   0.931   0.947
 28 A"   29 A"   72 A'   73 A'   74 A'   30 A"   75 A'   76 A'                 
  1.011   1.101   1.130   1.299   1.306   1.372   1.623   1.689
 77 A'   78 A'   79 A'   80 A'   31 A"   32 A"   81 A'   82 A'                 
  1.840   1.907   1.935   1.968   2.012   2.054   2.075   2.152
 83 A'   33 A"   84 A'   34 A"   85 A'   86 A'   35 A"   87 A'                 
  2.231   2.280   2.332   2.362   2.475   2.614   2.747   2.751
 36 A"   88 A'   89 A'   37 A"   90 A'   91 A'   38 A"   92 A'                 
  2.969   3.271   3.822   3.897   3.968   3.977   3.979   4.006
 93 A'   94 A'   39 A"   95 A'   40 A"   41 A"   96 A'   97 A'                 
  4.020   4.055   4.097   4.146   4.308   4.348   4.450   6.569
 42 A"   43 A"   98 A'   99 A'  100 A'  101 A'  102 A'  103 A'                 
  6.657   7.517   7.533   7.535   7.575   7.631   7.643   9.703
104 A'   44 A"   45 A"  105 A'  106 A'  107 A'  108 A'  109 A'                 
 23.635  25.774  25.919  26.323  35.463  47.852  47.928 215.685
110 A'   46 A"  111 A'  112 A'  113 A'  114 A'  115 A'  116 A'                 
289.709 289.727 289.727 289.768 289.851 289.8641020.6351020.729
 47 A"   48 A"  117 A'  118 A'  119 A'  120 A'  121 A'  122 A'                 

 Beta MOs, Restricted
 -- Occupied --                  
-482.87 -482.87 -101.60  -62.52  -62.52  -56.35  -56.35  -56.34
  1 A'    2 A'    3 A'    4 A'    5 A'    6 A'    7 A'    1 A"                 
-56.340 -56.340 -56.340 -14.398 -10.350  -9.513  -8.733  -8.732
  8 A'    2 A"    9 A'   10 A'   11 A'   12 A'   13 A'   14 A'                 
 -7.278  -7.268  -7.267  -6.567  -6.565  -6.551  -6.550  -6.549
 15 A'    3 A"   16 A'   17 A'   18 A'    4 A"   19 A'    5 A"                 
 -6.548  -2.677  -2.676  -2.672  -2.672  -2.672  -2.671  -2.660
 20 A'   21 A'   22 A'    6 A"    7 A"   23 A'   24 A'   25 A'                 
 -2.660  -2.658  -2.657  -1.002  -0.893  -0.827  -0.790  -0.585
  8 A"    9 A"   26 A'   27 A'   28 A'   29 A'   30 A'   31 A'                 
 -0.511  -0.492  -0.456  -0.369  -0.363  -0.363  -0.336  -0.317
 32 A'   33 A'   10 A"   34 A'   35 A'   11 A"   12 A"   36 A'                 
 -0.296  -0.295
 37 A'   13 A"                                                                 
 -- Virtual --                   
 -0.099  -0.067  -0.066  -0.001   0.023   0.030   0.037   0.044
 38 A'   14 A"   39 A'   40 A'   41 A'   42 A'   43 A'   15 A"                 
  0.058   0.070   0.076   0.080   0.087   0.098   0.106   0.118
 44 A'   16 A"   45 A'   17 A"   46 A'   47 A'   48 A'   18 A"                 
  0.121   0.136   0.167   0.188   0.190   0.199   0.255   0.272
 49 A'   50 A'   51 A'   52 A'   19 A"   53 A'   54 A'   55 A'                 
  0.281   0.366   0.374   0.397   0.402   0.417   0.426   0.427
 56 A'   57 A'   58 A'   20 A"   59 A'   21 A"   60 A'   61 A'                 
  0.439   0.447   0.455   0.472   0.536   0.548   0.551   0.568
 62 A'   22 A"   63 A'   23 A"   24 A"   25 A"   26 A"   64 A'                 
  0.578   0.591   0.597   0.622   0.644   0.700   0.757   0.792
 65 A'   66 A'   27 A"   67 A'   68 A'   69 A'   70 A'   71 A'                 
  0.803   0.827   0.830   0.868   0.905   0.910   0.931   0.947
 28 A"   29 A"   72 A'   73 A'   74 A'   30 A"   75 A'   76 A'                 
  1.011   1.101   1.130   1.299   1.306   1.372   1.623   1.689
 77 A'   78 A'   79 A'   80 A'   31 A"   32 A"   81 A'   82 A'                 
  1.840   1.907   1.935   1.968   2.012   2.054   2.075   2.152
 83 A'   33 A"   84 A'   34 A"   85 A'   86 A'   35 A"   87 A'                 
  2.231   2.280   2.332   2.362   2.475   2.614   2.747   2.751
 36 A"   88 A'   89 A'   37 A"   90 A'   91 A'   38 A"   92 A'                 
  2.969   3.271   3.822   3.897   3.968   3.977   3.979   4.006
 93 A'   94 A'   39 A"   95 A'   40 A"   41 A"   96 A'   97 A'                 
  4.020   4.055   4.097   4.146   4.308   4.348   4.450   6.569
 42 A"   43 A"   98 A'   99 A'  100 A'  101 A'  102 A'  103 A'                 
  6.657   7.517   7.533   7.535   7.575   7.631   7.643   9.703
104 A'   44 A"   45 A"  105 A'  106 A'  107 A'  108 A'  109 A'                 
 23.635  25.774  25.919  26.323  35.463  47.852  47.928 215.685
110 A'   46 A"  111 A'  112 A'  113 A'  114 A'  115 A'  116 A'                 
289.709 289.727 289.727 289.768 289.851 289.8641020.6351020.729
 47 A"   48 A"  117 A'  118 A'  119 A'  120 A'  121 A'  122 A'                 
 --------------------------------------------------------------

          Ground-State Mulliken Net Atomic Charges

     Atom                 Charge (a.u.)
  ----------------------------------------
      1 C                    -0.427159
      2 N                     0.041632
      3 Br                    0.069145
      4 Cl                    0.324993
      5 Br                   -0.008611
  ----------------------------------------
  Sum of atomic charges =    -0.000000

 -----------------------------------------------------------------
                    Cartesian Multipole Moments
 -----------------------------------------------------------------
    Charge (ESU x 10^10)
                -0.0000
    Dipole Moment (Debye)
         X       0.3086      Y      -1.1450      Z       0.0000
       Tot       1.1859
    Quadrupole Moments (Debye-Ang)
        XX     -56.9308     XY       1.5468     YY     -60.7138
        XZ       0.0000     YZ      -0.0000     ZZ     -60.6232
    Octopole Moments (Debye-Ang^2)
       XXX     -40.6161    XXY      -8.0803    XYY      -4.4072
       YYY     -43.0694    XXZ       0.0000    XYZ       0.0000
       YYZ       0.0000    XZZ     -10.6356    YZZ     -10.0151
       ZZZ       0.0000
    Hexadecapole Moments (Debye-Ang^3)
      XXXX    -940.7969   XXXY      27.8938   XXYY    -242.3480
      XYYY       1.0029   YYYY    -492.6567   XXXZ       0.0000
      XXYZ      -0.0000   XYYZ       0.0000   YYYZ      -0.0000
      XXZZ    -183.9057   XYZZ       0.6923   YYZZ     -98.1360
      XZZZ       0.0000   YZZZ      -0.0000   ZZZZ     -71.3568
 -----------------------------------------------------------------
 Calculating analytic gradient of the SCF energy
 Gradient of SCF Energy
            1           2           3           4           5
    1   0.0154477  -0.0048667  -0.0049316  -0.0065965   0.0009470
    2  -0.0024900   0.0052031   0.0014551  -0.0004101  -0.0037580
    3  -0.0000000   0.0000000  -0.0000000   0.0000000  -0.0000000
 Max gradient component =       1.545E-02
 RMS gradient           =       5.038E-03
 Gradient time:  CPU 9.76 s  wall 2.54 s
 Geometry Optimization Parameters
   NAtoms,    NIC,     NZ,  NCons,   NDum,   NFix, NCnnct, MaxDiis
        5      20       5       0       0       0       0       0

 Cartesian Hessian Update
 Hessian Updated using BFGS Update


** GEOMETRY OPTIMIZATION IN DELOCALIZED INTERNAL COORDINATES **
   Searching for a Minimum

   Optimization Cycle:   2

                       Coordinates (Angstroms)
     ATOM                X               Y               Z
      1  C         0.7527567096    0.5296584366    0.0000000000
      2  N        -0.3001054587    1.2334488030    0.0000000000
      3  Br       -2.0145255429    0.4349338384    0.0000000000
      4  Cl        2.2374275943    1.4152353033    0.0000000000
      5  Br        0.9541304297   -1.3825772344    0.0000000000
   Point Group: cs    Number of degrees of freedom:     7


   Energy is  -5701.339900215

 Hessian Updated using BFGS Update

  6 Hessian modes will be used to form the next step
  Hessian Eigenvalues:
     0.165068    0.176232    0.230565    0.277173    0.355048    0.623612

 Minimum Search - Taking Simple RFO Step
 Searching for Lamda that Minimizes Along All modes
 Value Taken    Lamda =  -0.00130762
 Step Taken.  Stepsize is  0.069203

                             Maximum     Tolerance    Cnvgd?
         Gradient           0.016137      0.000300      NO
         Displacement       0.048236      0.001200      NO
         Energy change     -0.008694      0.000001      NO


 New Cartesian Coordinates Obtained by Inverse Iteration

 Displacement from previous Coordinates is:  0.162879
 ----------------------------------------------------------------
             Standard Nuclear Orientation (Angstroms)
    I     Atom           X                Y                Z
 ----------------------------------------------------------------
    1      C       0.7366478697     0.5476362445     0.0000000000
    2      N      -0.3031986431     1.2503728638     0.0000000000
    3      Br     -1.9715918994     0.3915081847     0.0000000000
    4      Cl      2.2516382251     1.3955871247     0.0000000000
    5      Br      0.9161881796    -1.3544052708     0.0000000000
 ----------------------------------------------------------------
 Molecular Point Group                 Cs    NOp =  2
 Largest Abelian Subgroup              Cs    NOp =  2
 Nuclear Repulsion Energy =   654.3320225272 hartrees
 There are       50 alpha and       50 beta electrons
 Applying Cartesian multipole field
    Component          Value
    ---------          -----
     (2,0,0)        1.00000E-11
     (0,2,0)        2.00000E-11
     (0,0,2)       -3.00000E-11
 Nucleus-field energy     =     0.0000000174 hartrees
 Requested basis set is 6-311++G(d,p)
 There are 63 shells and 170 basis functions
 A cutoff of  1.0D-11 yielded   1598 shell pairs
 There are     12693 function pairs (     14086 Cartesian)
 Smallest overlap matrix eigenvalue = 2.91E-04
 Guess MOs from SCF MO coefficient file

 -----------------------------------------------------------------------
  General SCF calculation program by
  Eric Jon Sundstrom, Paul Horn, Yuezhi Mao, Dmitri Zuev, Alec White,
  David Stuck, Shaama M.S., Shane Yost, Joonho Lee, David Small,
  Daniel Levine, Susi Lehtola, Hugh Burton, Evgeny Epifanovsky
 -----------------------------------------------------------------------
 Exchange:     0.2000 Hartree-Fock + 0.0800 Slater + 0.7200 B88
 Correlation:  0.1900 VWN1RPA + 0.8100 LYP
 Using SG-1 standard quadrature grid
 using 4 threads for integral computing
 -------------------------------------------------------
 OpenMP Integral computing Module                
 Release: version 2.0, May 2017, Q-Chem Inc. Pleasanton 
 -------------------------------------------------------
 -------------------------------------------------------
 OpenMP BLAS3 based DFT computing Module                
 Release: version 1.0, May 2013, Q-Chem Inc. Pittsburgh 
 -------------------------------------------------------
 A restricted SCF calculation will be
 performed using DIIS
 SCF converges when DIIS error is below 1.0e-08
 ---------------------------------------
  Cycle       Energy         DIIS error
 ---------------------------------------
    1   -5701.3392017059      4.23e-04  
    2   -5701.3401794712      2.25e-04  
    3   -5701.3400596826      2.91e-04  
    4   -5701.3403407270      5.42e-05  
    5   -5701.3403492553      2.28e-05  
    6   -5701.3403510247      4.88e-06  
    7   -5701.3403511048      1.55e-06  
    8   -5701.3403511106      3.55e-07  
    9   -5701.3403511109      7.63e-08  
   10   -5701.3403511110      2.65e-08  
   11   -5701.3403511109      7.86e-09  Convergence criterion met
 ---------------------------------------
 SCF time:   CPU 34.00s  wall 9.00s 
 SCF   energy in the final basis set =    -5701.3403511109
 Total energy in the final basis set =    -5701.3403511109

 --------------------------------------------------------------
             Orbital Energies (a.u.) and Symmetries
 --------------------------------------------------------------

 Alpha MOs, Restricted
 -- Occupied --                  
-482.87 -482.87 -101.60  -62.52  -62.52  -56.35  -56.34  -56.34
  1 A'    2 A'    3 A'    4 A'    5 A'    6 A'    7 A'    1 A"                 
-56.340 -56.340 -56.340 -14.397 -10.348  -9.512  -8.733  -8.733
  2 A"    8 A'    9 A'   10 A'   11 A'   12 A'   13 A'   14 A'                 
 -7.277  -7.266  -7.266  -6.567  -6.565  -6.551  -6.550  -6.550
 15 A'    3 A"   16 A'   17 A'   18 A'    4 A"   19 A'    5 A"                 
 -6.549  -2.677  -2.676  -2.673  -2.672  -2.672  -2.671  -2.660
 20 A'   21 A'   22 A'    6 A"    7 A"   23 A'   24 A'   25 A'                 
 -2.660  -2.658  -2.658  -1.008  -0.894  -0.828  -0.792  -0.584
  8 A"   26 A'    9 A"   27 A'   28 A'   29 A'   30 A'   31 A'                 
 -0.513  -0.493  -0.459  -0.372  -0.364  -0.362  -0.336  -0.317
 32 A'   33 A'   10 A"   34 A'   11 A"   35 A'   12 A"   36 A'                 
 -0.296  -0.296
 37 A'   13 A"                                                                 
 -- Virtual --                   
 -0.096  -0.064  -0.063  -0.001   0.024   0.030   0.037   0.044
 38 A'   14 A"   39 A'   40 A'   41 A'   42 A'   43 A'   15 A"                 
  0.058   0.070   0.076   0.080   0.089   0.099   0.107   0.118
 44 A'   16 A"   45 A'   17 A"   46 A'   47 A'   48 A'   18 A"                 
  0.122   0.135   0.166   0.190   0.191   0.199   0.256   0.273
 49 A'   50 A'   51 A'   52 A'   19 A"   53 A'   54 A'   55 A'                 
  0.283   0.367   0.371   0.396   0.401   0.416   0.424   0.427
 56 A'   57 A'   58 A'   20 A"   59 A'   21 A"   60 A'   61 A'                 
  0.438   0.447   0.455   0.470   0.535   0.549   0.554   0.569
 62 A'   22 A"   63 A'   23 A"   24 A"   25 A"   26 A"   64 A'                 
  0.581   0.596   0.602   0.620   0.643   0.713   0.766   0.794
 65 A'   27 A"   66 A'   67 A'   68 A'   69 A'   70 A'   71 A'                 
  0.805   0.829   0.838   0.870   0.907   0.910   0.930   0.945
 28 A"   29 A"   72 A'   73 A'   74 A'   30 A"   75 A'   76 A'                 
  1.007   1.102   1.129   1.301   1.311   1.367   1.629   1.684
 77 A'   78 A'   79 A'   80 A'   31 A"   32 A"   81 A'   82 A'                 
  1.848   1.905   1.947   1.969   2.015   2.060   2.081   2.151
 83 A'   33 A"   84 A'   34 A"   85 A'   86 A'   35 A"   87 A'                 
  2.231   2.285   2.342   2.371   2.487   2.616   2.751   2.769
 36 A"   88 A'   89 A'   37 A"   90 A'   91 A'   38 A"   92 A'                 
  2.969   3.267   3.824   3.897   3.966   3.976   3.978   4.011
 93 A'   94 A'   39 A"   95 A'   40 A"   96 A'   41 A"   97 A'                 
  4.022   4.057   4.105   4.151   4.316   4.349   4.446   6.569
 42 A"   43 A"   98 A'   99 A'  100 A'  101 A'  102 A'  103 A'                 
  6.665   7.517   7.533   7.540   7.578   7.625   7.644   9.704
104 A'   44 A"   45 A"  105 A'  106 A'  107 A'  108 A'  109 A'                 
 23.660  25.775  25.920  26.330  35.480  47.852  47.933 215.686
110 A'   46 A"  111 A'  112 A'  113 A'  114 A'  115 A'  116 A'                 
289.710 289.727 289.729 289.774 289.850 289.8671020.6341020.736
 47 A"   48 A"  117 A'  118 A'  119 A'  120 A'  121 A'  122 A'                 

 Beta MOs, Restricted
 -- Occupied --                  
-482.87 -482.87 -101.60  -62.52  -62.52  -56.35  -56.34  -56.34
  1 A'    2 A'    3 A'    4 A'    5 A'    6 A'    7 A'    1 A"                 
-56.340 -56.340 -56.340 -14.397 -10.348  -9.512  -8.733  -8.733
  2 A"    8 A'    9 A'   10 A'   11 A'   12 A'   13 A'   14 A'                 
 -7.277  -7.266  -7.266  -6.567  -6.565  -6.551  -6.550  -6.550
 15 A'    3 A"   16 A'   17 A'   18 A'    4 A"   19 A'    5 A"                 
 -6.549  -2.677  -2.676  -2.673  -2.672  -2.672  -2.671  -2.660
 20 A'   21 A'   22 A'    6 A"    7 A"   23 A'   24 A'   25 A'                 
 -2.660  -2.658  -2.658  -1.008  -0.894  -0.828  -0.792  -0.584
  8 A"   26 A'    9 A"   27 A'   28 A'   29 A'   30 A'   31 A'                 
 -0.513  -0.493  -0.459  -0.372  -0.364  -0.362  -0.336  -0.317
 32 A'   33 A'   10 A"   34 A'   11 A"   35 A'   12 A"   36 A'                 
 -0.296  -0.296
 37 A'   13 A"                                                                 
 -- Virtual --                   
 -0.096  -0.064  -0.063  -0.001   0.024   0.030   0.037   0.044
 38 A'   14 A"   39 A'   40 A'   41 A'   42 A'   43 A'   15 A"                 
  0.058   0.070   0.076   0.080   0.089   0.099   0.107   0.118
 44 A'   16 A"   45 A'   17 A"   46 A'   47 A'   48 A'   18 A"                 
  0.122   0.135   0.166   0.190   0.191   0.199   0.256   0.273
 49 A'   50 A'   51 A'   52 A'   19 A"   53 A'   54 A'   55 A'                 
  0.283   0.367   0.371   0.396   0.401   0.416   0.424   0.427
 56 A'   57 A'   58 A'   20 A"   59 A'   21 A"   60 A'   61 A'                 
  0.438   0.447   0.455   0.470   0.535   0.549   0.554   0.569
 62 A'   22 A"   63 A'   23 A"   24 A"   25 A"   26 A"   64 A'                 
  0.581   0.596   0.602   0.620   0.643   0.713   0.766   0.794
 65 A'   27 A"   66 A'   67 A'   68 A'   69 A'   70 A'   71 A'                 
  0.805   0.829   0.838   0.870   0.907   0.910   0.930   0.945
 28 A"   29 A"   72 A'   73 A'   74 A'   30 A"   75 A'   76 A'                 
  1.007   1.102   1.129   1.301   1.311   1.367   1.629   1.684
 77 A'   78 A'   79 A'   80 A'   31 A"   32 A"   81 A'   82 A'                 
  1.848   1.905   1.947   1.969   2.015   2.060   2.081   2.151
 83 A'   33 A"   84 A'   34 A"   85 A'   86 A'   35 A"   87 A'                 
  2.231   2.285   2.342   2.371   2.487   2.616   2.751   2.769
 36 A"   88 A'   89 A'   37 A"   90 A'   91 A'   38 A"   92 A'                 
  2.969   3.267   3.824   3.897   3.966   3.976   3.978   4.011
 93 A'   94 A'   39 A"   95 A'   40 A"   96 A'   41 A"   97 A'                 
  4.022   4.057   4.105   4.151   4.316   4.349   4.446   6.569
 42 A"   43 A"   98 A'   99 A'  100 A'  101 A'  102 A'  103 A'                 
  6.665   7.517   7.533   7.540   7.578   7.625   7.644   9.704
104 A'   44 A"   45 A"  105 A'  106 A'  107 A'  108 A'  109 A'                 
 23.660  25.775  25.920  26.330  35.480  47.852  47.933 215.686
110 A'   46 A"  111 A'  112 A'  113 A'  114 A'  115 A'  116 A'                 
289.710 289.727 289.729 289.774 289.850 289.8671020.6341020.736
 47 A"   48 A"  117 A'  118 A'  119 A'  120 A'  121 A'  122 A'                 
 --------------------------------------------------------------

          Ground-State Mulliken Net Atomic Charges

     Atom                 Charge (a.u.)
  ----------------------------------------
      1 C                    -0.426786
      2 N                     0.040725
      3 Br                    0.067080
      4 Cl                    0.325283
      5 Br                   -0.006301
  ----------------------------------------
  Sum of atomic charges =     0.000000

 -----------------------------------------------------------------
                    Cartesian Multipole Moments
 -----------------------------------------------------------------
    Charge (ESU x 10^10)
                 0.0000
    Dipole Moment (Debye)
         X       0.2548      Y      -1.2097      Z       0.0000
       Tot       1.2362
    Quadrupole Moments (Debye-Ang)
        XX     -57.1836     XY       1.6258     YY     -60.7792
        XZ       0.0000     YZ      -0.0000     ZZ     -60.5626
    Octopole Moments (Debye-Ang^2)
       XXX     -40.1860    XXY      -8.4978    XYY      -5.2881
       YYY     -42.3312    XXZ       0.0000    XYZ      -0.0000
       YYZ       0.0000    XZZ     -10.8715    YZZ      -9.6859
       ZZZ       0.0000
    Hexadecapole Moments (Debye-Ang^3)
      XXXX    -922.2382   XXXY      20.3064   XXYY    -237.0557
      XYYY      -8.5383   YYYY    -480.2048   XXXZ       0.0000
      XXYZ      -0.0000   XYYZ       0.0000   YYYZ      -0.0000
      XXZZ    -180.1698   XYZZ      -2.4496   YYZZ     -95.6286
      XZZZ       0.0000   YZZZ      -0.0000   ZZZZ     -71.2109
 -----------------------------------------------------------------
 Calculating analytic gradient of the SCF energy
 Gradient of SCF Energy
            1           2           3           4           5
    1  -0.0024001   0.0025917   0.0038532  -0.0033237  -0.0007211
    2   0.0013775  -0.0019328   0.0002825  -0.0014907   0.0017635
    3   0.0000000   0.0000000  -0.0000000   0.0000000  -0.0000000
 Max gradient component =       3.853E-03
 RMS gradient           =       1.825E-03
 Gradient time:  CPU 9.93 s  wall 2.58 s
 Geometry Optimization Parameters
   NAtoms,    NIC,     NZ,  NCons,   NDum,   NFix, NCnnct, MaxDiis
        5      20       5       0       0       0       0       0

 Cartesian Hessian Update
 Hessian Updated using BFGS Update


** GEOMETRY OPTIMIZATION IN DELOCALIZED INTERNAL COORDINATES **
   Searching for a Minimum

   Optimization Cycle:   3

                       Coordinates (Angstroms)
     ATOM                X               Y               Z
      1  C         0.7366478697    0.5476362445    0.0000000000
      2  N        -0.3031986431    1.2503728638    0.0000000000
      3  Br       -1.9715918994    0.3915081847    0.0000000000
      4  Cl        2.2516382251    1.3955871247    0.0000000000
      5  Br        0.9161881796   -1.3544052708    0.0000000000
   Point Group: cs    Number of degrees of freedom:     7


   Energy is  -5701.340351111

 Hessian Updated using BFGS Update

  7 Hessian modes will be used to form the next step
  Hessian Eigenvalues:
     0.175578    0.185031    0.222491    0.255806    0.288107    0.364965
     0.717585

 Minimum Search - Taking Simple RFO Step
 Searching for Lamda that Minimizes Along All modes
 Value Taken    Lamda =  -0.00022842
 Step Taken.  Stepsize is  0.025369

                             Maximum     Tolerance    Cnvgd?
         Gradient           0.006039      0.000300      NO
         Displacement       0.017956      0.001200      NO
         Energy change     -0.000451      0.000001      NO


 New Cartesian Coordinates Obtained by Inverse Iteration

 Displacement from previous Coordinates is:  0.046901
 ----------------------------------------------------------------
             Standard Nuclear Orientation (Angstroms)
    I     Atom           X                Y                Z
 ----------------------------------------------------------------
    1      C       0.7397176680     0.5458894124     0.0000000000
    2      N      -0.3062230000     1.2460388501     0.0000000000
    3      Br     -1.9894690550     0.3993355098     0.0000000000
    4      Cl      2.2589785151     1.3985380646     0.0000000000
    5      Br      0.9266796038    -1.3591026901     0.0000000000
 ----------------------------------------------------------------
 Molecular Point Group                 Cs    NOp =  2
 Largest Abelian Subgroup              Cs    NOp =  2
 Nuclear Repulsion Energy =   650.9662636145 hartrees
 There are       50 alpha and       50 beta electrons
 Applying Cartesian multipole field
    Component          Value
    ---------          -----
     (2,0,0)        1.00000E-11
     (0,2,0)        2.00000E-11
     (0,0,2)       -3.00000E-11
 Nucleus-field energy     =     0.0000000176 hartrees
 Requested basis set is 6-311++G(d,p)
 There are 63 shells and 170 basis functions
 A cutoff of  1.0D-11 yielded   1595 shell pairs
 There are     12668 function pairs (     14061 Cartesian)
 Smallest overlap matrix eigenvalue = 3.02E-04
 Guess MOs from SCF MO coefficient file

 -----------------------------------------------------------------------
  General SCF calculation program by
  Eric Jon Sundstrom, Paul Horn, Yuezhi Mao, Dmitri Zuev, Alec White,
  David Stuck, Shaama M.S., Shane Yost, Joonho Lee, David Small,
  Daniel Levine, Susi Lehtola, Hugh Burton, Evgeny Epifanovsky
 -----------------------------------------------------------------------
 Exchange:     0.2000 Hartree-Fock + 0.0800 Slater + 0.7200 B88
 Correlation:  0.1900 VWN1RPA + 0.8100 LYP
 Using SG-1 standard quadrature grid
 using 4 threads for integral computing
 -------------------------------------------------------
 OpenMP Integral computing Module                
 Release: version 2.0, May 2017, Q-Chem Inc. Pleasanton 
 -------------------------------------------------------
 -------------------------------------------------------
 OpenMP BLAS3 based DFT computing Module                
 Release: version 1.0, May 2013, Q-Chem Inc. Pittsburgh 
 -------------------------------------------------------
 A restricted SCF calculation will be
 performed using DIIS
 SCF converges when DIIS error is below 1.0e-08
 ---------------------------------------
  Cycle       Energy         DIIS error
 ---------------------------------------
    1   -5701.3403807851      1.19e-04  
    2   -5701.3404324853      8.45e-05  
    3   -5701.3404346311      8.00e-05  
    4   -5701.3404572453      1.64e-05  
    5   -5701.3404580020      6.51e-06  
    6   -5701.3404581372      1.52e-06  
    7   -5701.3404581444      5.38e-07  
    8   -5701.3404581452      7.65e-08  
    9   -5701.3404581452      2.47e-08  
   10   -5701.3404581452      8.14e-09  Convergence criterion met
 ---------------------------------------
 SCF time:   CPU 30.83s  wall 8.00s 
 SCF   energy in the final basis set =    -5701.3404581452
 Total energy in the final basis set =    -5701.3404581452

 --------------------------------------------------------------
             Orbital Energies (a.u.) and Symmetries
 --------------------------------------------------------------

 Alpha MOs, Restricted
 -- Occupied --                  
-482.87 -482.87 -101.60  -62.52  -62.52  -56.35  -56.34  -56.34
  1 A'    2 A'    3 A'    4 A'    5 A'    6 A'    7 A'    1 A"                 
-56.341 -56.341 -56.340 -14.398 -10.350  -9.512  -8.733  -8.733
  8 A'    2 A"    9 A'   10 A'   11 A'   12 A'   13 A'   14 A'                 
 -7.277  -7.267  -7.266  -6.568  -6.565  -6.551  -6.550  -6.550
 15 A'    3 A"   16 A'   17 A'   18 A'    4 A"    5 A"   19 A'                 
 -6.549  -2.678  -2.676  -2.673  -2.672  -2.672  -2.671  -2.660
 20 A'   21 A'   22 A'    6 A"   23 A'    7 A"   24 A'   25 A'                 
 -2.660  -2.658  -2.658  -1.005  -0.892  -0.827  -0.792  -0.584
  8 A"    9 A"   26 A'   27 A'   28 A'   29 A'   30 A'   31 A'                 
 -0.512  -0.492  -0.457  -0.371  -0.363  -0.362  -0.336  -0.317
 32 A'   33 A'   10 A"   34 A'   11 A"   35 A'   12 A"   36 A'                 
 -0.297  -0.297
 37 A'   13 A"                                                                 
 -- Virtual --                   
 -0.098  -0.065  -0.065  -0.001   0.023   0.030   0.037   0.044
 38 A'   14 A"   39 A'   40 A'   41 A'   42 A'   43 A'   15 A"                 
  0.058   0.070   0.076   0.080   0.088   0.098   0.107   0.118
 44 A'   16 A"   45 A'   17 A"   46 A'   47 A'   48 A'   18 A"                 
  0.122   0.135   0.166   0.189   0.191   0.198   0.256   0.272
 49 A'   50 A'   51 A'   52 A'   19 A"   53 A'   54 A'   55 A'                 
  0.283   0.366   0.372   0.396   0.401   0.416   0.425   0.426
 56 A'   57 A'   58 A'   20 A"   59 A'   21 A"   60 A'   61 A'                 
  0.437   0.447   0.454   0.471   0.535   0.548   0.552   0.568
 62 A'   22 A"   63 A'   23 A"   24 A"   25 A"   26 A"   64 A'                 
  0.580   0.596   0.598   0.620   0.643   0.709   0.766   0.793
 65 A'   27 A"   66 A'   67 A'   68 A'   69 A'   70 A'   71 A'                 
  0.805   0.829   0.836   0.869   0.904   0.911   0.930   0.943
 28 A"   29 A"   72 A'   73 A'   74 A'   30 A"   75 A'   76 A'                 
  1.005   1.102   1.126   1.301   1.310   1.365   1.626   1.683
 77 A'   78 A'   79 A'   80 A'   31 A"   32 A"   81 A'   82 A'                 
  1.844   1.905   1.942   1.969   2.013   2.058   2.078   2.152
 83 A'   33 A"   84 A'   34 A"   85 A'   86 A'   35 A"   87 A'                 
  2.231   2.284   2.335   2.368   2.485   2.614   2.749   2.764
 36 A"   88 A'   89 A'   37 A"   90 A'   91 A'   38 A"   92 A'                 
  2.966   3.265   3.824   3.895   3.967   3.977   3.977   4.010
 93 A'   94 A'   39 A"   95 A'   40 A"   96 A'   41 A"   97 A'                 
  4.020   4.056   4.102   4.149   4.312   4.349   4.447   6.567
 42 A"   43 A"   98 A'   99 A'  100 A'  101 A'  102 A'  103 A'                 
  6.661   7.517   7.533   7.538   7.577   7.627   7.643   9.701
104 A'   44 A"   45 A"  105 A'  106 A'  107 A'  108 A'  109 A'                 
 23.651  25.774  25.918  26.328  35.474  47.850  47.930 215.683
110 A'   46 A"  111 A'  112 A'  113 A'  114 A'  115 A'  116 A'                 
289.709 289.727 289.728 289.772 289.850 289.8661020.6321020.731
 47 A"   48 A"  117 A'  118 A'  119 A'  120 A'  121 A'  122 A'                 

 Beta MOs, Restricted
 -- Occupied --                  
-482.87 -482.87 -101.60  -62.52  -62.52  -56.35  -56.34  -56.34
  1 A'    2 A'    3 A'    4 A'    5 A'    6 A'    7 A'    1 A"                 
-56.341 -56.341 -56.340 -14.398 -10.350  -9.512  -8.733  -8.733
  8 A'    2 A"    9 A'   10 A'   11 A'   12 A'   13 A'   14 A'                 
 -7.277  -7.267  -7.266  -6.568  -6.565  -6.551  -6.550  -6.550
 15 A'    3 A"   16 A'   17 A'   18 A'    4 A"    5 A"   19 A'                 
 -6.549  -2.678  -2.676  -2.673  -2.672  -2.672  -2.671  -2.660
 20 A'   21 A'   22 A'    6 A"   23 A'    7 A"   24 A'   25 A'                 
 -2.660  -2.658  -2.658  -1.005  -0.892  -0.827  -0.792  -0.584
  8 A"    9 A"   26 A'   27 A'   28 A'   29 A'   30 A'   31 A'                 
 -0.512  -0.492  -0.457  -0.371  -0.363  -0.362  -0.336  -0.317
 32 A'   33 A'   10 A"   34 A'   11 A"   35 A'   12 A"   36 A'                 
 -0.297  -0.297
 37 A'   13 A"                                                                 
 -- Virtual --                   
 -0.098  -0.065  -0.065  -0.001   0.023   0.030   0.037   0.044
 38 A'   14 A"   39 A'   40 A'   41 A'   42 A'   43 A'   15 A"                 
  0.058   0.070   0.076   0.080   0.088   0.098   0.107   0.118
 44 A'   16 A"   45 A'   17 A"   46 A'   47 A'   48 A'   18 A"                 
  0.122   0.135   0.166   0.189   0.191   0.198   0.256   0.272
 49 A'   50 A'   51 A'   52 A'   19 A"   53 A'   54 A'   55 A'                 
  0.283   0.366   0.372   0.396   0.401   0.416   0.425   0.426
 56 A'   57 A'   58 A'   20 A"   59 A'   21 A"   60 A'   61 A'                 
  0.437   0.447   0.454   0.471   0.535   0.548   0.552   0.568
 62 A'   22 A"   63 A'   23 A"   24 A"   25 A"   26 A"   64 A'                 
  0.580   0.596   0.598   0.620   0.643   0.709   0.766   0.793
 65 A'   27 A"   66 A'   67 A'   68 A'   69 A'   70 A'   71 A'                 
  0.805   0.829   0.836   0.869   0.904   0.911   0.930   0.943
 28 A"   29 A"   72 A'   73 A'   74 A'   30 A"   75 A'   76 A'                 
  1.005   1.102   1.126   1.301   1.310   1.365   1.626   1.683
 77 A'   78 A'   79 A'   80 A'   31 A"   32 A"   81 A'   82 A'                 
  1.844   1.905   1.942   1.969   2.013   2.058   2.078   2.152
 83 A'   33 A"   84 A'   34 A"   85 A'   86 A'   35 A"   87 A'                 
  2.231   2.284   2.335   2.368   2.485   2.614   2.749   2.764
 36 A"   88 A'   89 A'   37 A"   90 A'   91 A'   38 A"   92 A'                 
  2.966   3.265   3.824   3.895   3.967   3.977   3.977   4.010
 93 A'   94 A'   39 A"   95 A'   40 A"   96 A'   41 A"   97 A'                 
  4.020   4.056   4.102   4.149   4.312   4.349   4.447   6.567
 42 A"   43 A"   98 A'   99 A'  100 A'  101 A'  102 A'  103 A'                 
  6.661   7.517   7.533   7.538   7.577   7.627   7.643   9.701
104 A'   44 A"   45 A"  105 A'  106 A'  107 A'  108 A'  109 A'                 
 23.651  25.774  25.918  26.328  35.474  47.850  47.930 215.683
110 A'   46 A"  111 A'  112 A'  113 A'  114 A'  115 A'  116 A'                 
289.709 289.727 289.728 289.772 289.850 289.8661020.6321020.731
 47 A"   48 A"  117 A'  118 A'  119 A'  120 A'  121 A'  122 A'                 
 --------------------------------------------------------------

          Ground-State Mulliken Net Atomic Charges

     Atom                 Charge (a.u.)
  ----------------------------------------
      1 C                    -0.427617
      2 N                     0.042227
      3 Br                    0.068681
      4 Cl                    0.323823
      5 Br                   -0.007114
  ----------------------------------------
  Sum of atomic charges =     0.000000

 -----------------------------------------------------------------
                    Cartesian Multipole Moments
 -----------------------------------------------------------------
    Charge (ESU x 10^10)
                 0.0000
    Dipole Moment (Debye)
         X       0.2424      Y      -1.2003      Z       0.0000
       Tot       1.2245
    Quadrupole Moments (Debye-Ang)
        XX     -57.0735     XY       1.5868     YY     -60.8122
        XZ      -0.0000     YZ       0.0000     ZZ     -60.5996
    Octopole Moments (Debye-Ang^2)
       XXX     -40.4363    XXY      -8.4234    XYY      -5.1432
       YYY     -42.5626    XXZ       0.0000    XYZ       0.0000
       YYZ      -0.0000    XZZ     -10.8501    YZZ      -9.7707
       ZZZ      -0.0000
    Hexadecapole Moments (Debye-Ang^3)
      XXXX    -932.4242   XXXY      21.7421   XXYY    -239.4706
      XYYY      -7.0380   YYYY    -482.4931   XXXZ      -0.0000
      XXYZ       0.0000   XYYZ      -0.0000   YYYZ       0.0000
      XXZZ    -182.3094   XYZZ      -1.9105   YYZZ     -96.0834
      XZZZ      -0.0000   YZZZ       0.0000   ZZZZ     -71.2935
 -----------------------------------------------------------------
 Calculating analytic gradient of the SCF energy
 Gradient of SCF Energy
            1           2           3           4           5
    1   0.0016584  -0.0009764  -0.0002618  -0.0002707  -0.0001495
    2  -0.0001137   0.0002424   0.0000713  -0.0004378   0.0002378
    3  -0.0000000   0.0000000  -0.0000000   0.0000000   0.0000000
 Max gradient component =       1.658E-03
 RMS gradient           =       5.287E-04
 Gradient time:  CPU 9.86 s  wall 2.57 s
 Geometry Optimization Parameters
   NAtoms,    NIC,     NZ,  NCons,   NDum,   NFix, NCnnct, MaxDiis
        5      20       5       0       0       0       0       0

 Cartesian Hessian Update
 Hessian Updated using BFGS Update


** GEOMETRY OPTIMIZATION IN DELOCALIZED INTERNAL COORDINATES **
   Searching for a Minimum

   Optimization Cycle:   4

                       Coordinates (Angstroms)
     ATOM                X               Y               Z
      1  C         0.7397176680    0.5458894124    0.0000000000
      2  N        -0.3062230000    1.2460388501    0.0000000000
      3  Br       -1.9894690550    0.3993355098    0.0000000000
      4  Cl        2.2589785151    1.3985380646    0.0000000000
      5  Br        0.9266796038   -1.3591026901    0.0000000000
   Point Group: cs    Number of degrees of freedom:     7


   Energy is  -5701.340458145

 Hessian Updated using BFGS Update

  7 Hessian modes will be used to form the next step
  Hessian Eigenvalues:
     0.174810    0.184773    0.220658    0.262484    0.280437    0.356607
     0.786034

 Minimum Search - Taking Simple RFO Step
 Searching for Lamda that Minimizes Along All modes
 Value Taken    Lamda =  -0.00000500
 Step Taken.  Stepsize is  0.003933

                             Maximum     Tolerance    Cnvgd?
         Gradient           0.000897      0.000300      NO
         Displacement       0.001851      0.001200      NO
         Energy change     -0.000107      0.000001      NO


 New Cartesian Coordinates Obtained by Inverse Iteration

 Displacement from previous Coordinates is:  0.004262
 ----------------------------------------------------------------
             Standard Nuclear Orientation (Angstroms)
    I     Atom           X                Y                Z
 ----------------------------------------------------------------
    1      C       0.7388379426     0.5454278407     0.0000000000
    2      N      -0.3056980453     1.2462520457     0.0000000000
    3      Br     -1.9886371289     0.3998355644     0.0000000000
    4      Cl      2.2584487336     1.3995351697     0.0000000000
    5      Br      0.9267322300    -1.3603514736     0.0000000000
 ----------------------------------------------------------------
 Molecular Point Group                 Cs    NOp =  2
 Largest Abelian Subgroup              Cs    NOp =  2
 Nuclear Repulsion Energy =   650.9132726088 hartrees
 There are       50 alpha and       50 beta electrons
 Applying Cartesian multipole field
    Component          Value
    ---------          -----
     (2,0,0)        1.00000E-11
     (0,2,0)        2.00000E-11
     (0,0,2)       -3.00000E-11
 Nucleus-field energy     =     0.0000000176 hartrees
 Requested basis set is 6-311++G(d,p)
 There are 63 shells and 170 basis functions
 A cutoff of  1.0D-11 yielded   1595 shell pairs
 There are     12668 function pairs (     14061 Cartesian)
 Smallest overlap matrix eigenvalue = 3.03E-04
 Guess MOs from SCF MO coefficient file

 -----------------------------------------------------------------------
  General SCF calculation program by
  Eric Jon Sundstrom, Paul Horn, Yuezhi Mao, Dmitri Zuev, Alec White,
  David Stuck, Shaama M.S., Shane Yost, Joonho Lee, David Small,
  Daniel Levine, Susi Lehtola, Hugh Burton, Evgeny Epifanovsky
 -----------------------------------------------------------------------
 Exchange:     0.2000 Hartree-Fock + 0.0800 Slater + 0.7200 B88
 Correlation:  0.1900 VWN1RPA + 0.8100 LYP
 Using SG-1 standard quadrature grid
 using 4 threads for integral computing
 -------------------------------------------------------
 OpenMP Integral computing Module                
 Release: version 2.0, May 2017, Q-Chem Inc. Pleasanton 
 -------------------------------------------------------
 -------------------------------------------------------
 OpenMP BLAS3 based DFT computing Module                
 Release: version 1.0, May 2013, Q-Chem Inc. Pittsburgh 
 -------------------------------------------------------
 A restricted SCF calculation will be
 performed using DIIS
 SCF converges when DIIS error is below 1.0e-08
 ---------------------------------------
  Cycle       Energy         DIIS error
 ---------------------------------------
    1   -5701.3404592039      1.90e-05  
    2   -5701.3404605514      1.16e-05  
    3   -5701.3404602811      1.48e-05  
    4   -5701.3404609478      1.76e-06  
    5   -5701.3404609577      6.72e-07  
    6   -5701.3404609589      1.81e-07  
    7   -5701.3404609590      9.40e-08  
    8   -5701.3404609590      1.15e-08  
    9   -5701.3404609589      2.42e-09  Convergence criterion met
 ---------------------------------------
 SCF time:   CPU 27.76s  wall 7.00s 
 SCF   energy in the final basis set =    -5701.3404609589
 Total energy in the final basis set =    -5701.3404609589

 --------------------------------------------------------------
             Orbital Energies (a.u.) and Symmetries
 --------------------------------------------------------------

 Alpha MOs, Restricted
 -- Occupied --                  
-482.87 -482.87 -101.60  -62.52  -62.52  -56.35  -56.34  -56.34
  1 A'    2 A'    3 A'    4 A'    5 A'    6 A'    7 A'    1 A"                 
-56.341 -56.341 -56.340 -14.398 -10.350  -9.512  -8.733  -8.733
  8 A'    2 A"    9 A'   10 A'   11 A'   12 A'   13 A'   14 A'                 
 -7.277  -7.267  -7.266  -6.568  -6.565  -6.551  -6.550  -6.550
 15 A'    3 A"   16 A'   17 A'   18 A'    4 A"    5 A"   19 A'                 
 -6.549  -2.678  -2.676  -2.673  -2.673  -2.672  -2.671  -2.660
 20 A'   21 A'   22 A'    6 A"   23 A'    7 A"   24 A'   25 A'                 
 -2.660  -2.658  -2.658  -1.005  -0.892  -0.827  -0.792  -0.584
  8 A"    9 A"   26 A'   27 A'   28 A'   29 A'   30 A'   31 A'                 
 -0.512  -0.492  -0.457  -0.371  -0.363  -0.362  -0.336  -0.317
 32 A'   33 A'   10 A"   34 A'   11 A"   35 A'   12 A"   36 A'                 
 -0.297  -0.297
 37 A'   13 A"                                                                 
 -- Virtual --                   
 -0.098  -0.065  -0.065  -0.001   0.023   0.030   0.037   0.044
 38 A'   14 A"   39 A'   40 A'   41 A'   42 A'   43 A'   15 A"                 
  0.058   0.070   0.076   0.080   0.088   0.098   0.107   0.118
 44 A'   16 A"   45 A'   17 A"   46 A'   47 A'   48 A'   18 A"                 
  0.122   0.135   0.166   0.189   0.191   0.199   0.256   0.272
 49 A'   50 A'   51 A'   52 A'   19 A"   53 A'   54 A'   55 A'                 
  0.283   0.366   0.372   0.396   0.401   0.416   0.425   0.426
 56 A'   57 A'   58 A'   20 A"   59 A'   21 A"   60 A'   61 A'                 
  0.437   0.447   0.454   0.470   0.535   0.548   0.552   0.568
 62 A'   22 A"   63 A'   23 A"   24 A"   25 A"   26 A"   64 A'                 
  0.580   0.596   0.598   0.620   0.642   0.709   0.766   0.793
 65 A'   27 A"   66 A'   67 A'   68 A'   69 A'   70 A'   71 A'                 
  0.805   0.829   0.836   0.869   0.904   0.911   0.930   0.943
 28 A"   29 A"   72 A'   73 A'   74 A'   30 A"   75 A'   76 A'                 
  1.005   1.102   1.126   1.301   1.310   1.364   1.626   1.682
 77 A'   78 A'   79 A'   80 A'   31 A"   32 A"   81 A'   82 A'                 
  1.845   1.905   1.942   1.969   2.013   2.058   2.078   2.152
 83 A'   33 A"   84 A'   34 A"   85 A'   86 A'   35 A"   87 A'                 
  2.231   2.284   2.335   2.369   2.485   2.614   2.749   2.765
 36 A"   88 A'   89 A'   37 A"   90 A'   91 A'   38 A"   92 A'                 
  2.965   3.264   3.823   3.896   3.967   3.977   3.977   4.009
 93 A'   94 A'   39 A"   95 A'   40 A"   96 A'   41 A"   97 A'                 
  4.020   4.056   4.102   4.149   4.312   4.349   4.447   6.567
 42 A"   43 A"   98 A'   99 A'  100 A'  101 A'  102 A'  103 A'                 
  6.661   7.517   7.533   7.538   7.577   7.627   7.643   9.701
104 A'   44 A"   45 A"  105 A'  106 A'  107 A'  108 A'  109 A'                 
 23.653  25.774  25.918  26.328  35.475  47.850  47.930 215.683
110 A'   46 A"  111 A'  112 A'  113 A'  114 A'  115 A'  116 A'                 
289.709 289.727 289.727 289.772 289.850 289.8661020.6321020.731
 47 A"   48 A"  117 A'  118 A'  119 A'  120 A'  121 A'  122 A'                 

 Beta MOs, Restricted
 -- Occupied --                  
-482.87 -482.87 -101.60  -62.52  -62.52  -56.35  -56.34  -56.34
  1 A'    2 A'    3 A'    4 A'    5 A'    6 A'    7 A'    1 A"                 
-56.341 -56.341 -56.340 -14.398 -10.350  -9.512  -8.733  -8.733
  8 A'    2 A"    9 A'   10 A'   11 A'   12 A'   13 A'   14 A'                 
 -7.277  -7.267  -7.266  -6.568  -6.565  -6.551  -6.550  -6.550
 15 A'    3 A"   16 A'   17 A'   18 A'    4 A"    5 A"   19 A'                 
 -6.549  -2.678  -2.676  -2.673  -2.673  -2.672  -2.671  -2.660
 20 A'   21 A'   22 A'    6 A"   23 A'    7 A"   24 A'   25 A'                 
 -2.660  -2.658  -2.658  -1.005  -0.892  -0.827  -0.792  -0.584
  8 A"    9 A"   26 A'   27 A'   28 A'   29 A'   30 A'   31 A'                 
 -0.512  -0.492  -0.457  -0.371  -0.363  -0.362  -0.336  -0.317
 32 A'   33 A'   10 A"   34 A'   11 A"   35 A'   12 A"   36 A'                 
 -0.297  -0.297
 37 A'   13 A"                                                                 
 -- Virtual --                   
 -0.098  -0.065  -0.065  -0.001   0.023   0.030   0.037   0.044
 38 A'   14 A"   39 A'   40 A'   41 A'   42 A'   43 A'   15 A"                 
  0.058   0.070   0.076   0.080   0.088   0.098   0.107   0.118
 44 A'   16 A"   45 A'   17 A"   46 A'   47 A'   48 A'   18 A"                 
  0.122   0.135   0.166   0.189   0.191   0.199   0.256   0.272
 49 A'   50 A'   51 A'   52 A'   19 A"   53 A'   54 A'   55 A'                 
  0.283   0.366   0.372   0.396   0.401   0.416   0.425   0.426
 56 A'   57 A'   58 A'   20 A"   59 A'   21 A"   60 A'   61 A'                 
  0.437   0.447   0.454   0.470   0.535   0.548   0.552   0.568
 62 A'   22 A"   63 A'   23 A"   24 A"   25 A"   26 A"   64 A'                 
  0.580   0.596   0.598   0.620   0.642   0.709   0.766   0.793
 65 A'   27 A"   66 A'   67 A'   68 A'   69 A'   70 A'   71 A'                 
  0.805   0.829   0.836   0.869   0.904   0.911   0.930   0.943
 28 A"   29 A"   72 A'   73 A'   74 A'   30 A"   75 A'   76 A'                 
  1.005   1.102   1.126   1.301   1.310   1.364   1.626   1.682
 77 A'   78 A'   79 A'   80 A'   31 A"   32 A"   81 A'   82 A'                 
  1.845   1.905   1.942   1.969   2.013   2.058   2.078   2.152
 83 A'   33 A"   84 A'   34 A"   85 A'   86 A'   35 A"   87 A'                 
  2.231   2.284   2.335   2.369   2.485   2.614   2.749   2.765
 36 A"   88 A'   89 A'   37 A"   90 A'   91 A'   38 A"   92 A'                 
  2.965   3.264   3.823   3.896   3.967   3.977   3.977   4.009
 93 A'   94 A'   39 A"   95 A'   40 A"   96 A'   41 A"   97 A'                 
  4.020   4.056   4.102   4.149   4.312   4.349   4.447   6.567
 42 A"   43 A"   98 A'   99 A'  100 A'  101 A'  102 A'  103 A'                 
  6.661   7.517   7.533   7.538   7.577   7.627   7.643   9.701
104 A'   44 A"   45 A"  105 A'  106 A'  107 A'  108 A'  109 A'                 
 23.653  25.774  25.918  26.328  35.475  47.850  47.930 215.683
110 A'   46 A"  111 A'  112 A'  113 A'  114 A'  115 A'  116 A'                 
289.709 289.727 289.727 289.772 289.850 289.8661020.6321020.731
 47 A"   48 A"  117 A'  118 A'  119 A'  120 A'  121 A'  122 A'                 
 --------------------------------------------------------------

          Ground-State Mulliken Net Atomic Charges

     Atom                 Charge (a.u.)
  ----------------------------------------
      1 C                    -0.426627
      2 N                     0.042786
      3 Br                    0.068741
      4 Cl                    0.322432
      5 Br                   -0.007332
  ----------------------------------------
  Sum of atomic charges =     0.000000

 -----------------------------------------------------------------
                    Cartesian Multipole Moments
 -----------------------------------------------------------------
    Charge (ESU x 10^10)
                 0.0000
    Dipole Moment (Debye)
         X       0.2342      Y      -1.2019      Z       0.0000
       Tot       1.2245
    Quadrupole Moments (Debye-Ang)
        XX     -57.0943     XY       1.5731     YY     -60.8061
        XZ       0.0000     YZ      -0.0000     ZZ     -60.6003
    Octopole Moments (Debye-Ang^2)
       XXX     -40.5192    XXY      -8.4468    XYY      -5.1592
       YYY     -42.5605    XXZ       0.0000    XYZ      -0.0000
       YYZ       0.0000    XZZ     -10.8678    YZZ      -9.7680
       ZZZ       0.0000
    Hexadecapole Moments (Debye-Ang^3)
      XXXX    -932.1230   XXXY      21.7117   XXYY    -239.4789
      XYYY      -7.0374   YYYY    -483.0280   XXXZ      -0.0000
      XXYZ      -0.0000   XYYZ       0.0000   YYYZ      -0.0000
      XXZZ    -182.2298   XYZZ      -1.9048   YYZZ     -96.1885
      XZZZ       0.0000   YZZZ      -0.0000   ZZZZ     -71.2951
 -----------------------------------------------------------------
 Calculating analytic gradient of the SCF energy
 Gradient of SCF Energy
            1           2           3           4           5
    1   0.0003937  -0.0001765   0.0000144  -0.0001329  -0.0000987
    2   0.0001565   0.0000343   0.0000939  -0.0001365  -0.0001481
    3   0.0000000  -0.0000000   0.0000000  -0.0000000   0.0000000
 Max gradient component =       3.937E-04
 RMS gradient           =       1.388E-04
 Gradient time:  CPU 9.86 s  wall 2.56 s
 Geometry Optimization Parameters
   NAtoms,    NIC,     NZ,  NCons,   NDum,   NFix, NCnnct, MaxDiis
        5      20       5       0       0       0       0       0

 Cartesian Hessian Update
 Hessian Updated using BFGS Update


** GEOMETRY OPTIMIZATION IN DELOCALIZED INTERNAL COORDINATES **
   Searching for a Minimum

   Optimization Cycle:   5

                       Coordinates (Angstroms)
     ATOM                X               Y               Z
      1  C         0.7388379426    0.5454278407    0.0000000000
      2  N        -0.3056980453    1.2462520457    0.0000000000
      3  Br       -1.9886371289    0.3998355644    0.0000000000
      4  Cl        2.2584487336    1.3995351697    0.0000000000
      5  Br        0.9267322300   -1.3603514736    0.0000000000
   Point Group: cs    Number of degrees of freedom:     7


   Energy is  -5701.340460959

 Hessian Updated using BFGS Update

  7 Hessian modes will be used to form the next step
  Hessian Eigenvalues:
     0.183784    0.184852    0.195328    0.252826    0.285802    0.355661
     0.754512

 Minimum Search - Taking Simple RFO Step
 Searching for Lamda that Minimizes Along All modes
 Value Taken    Lamda =   0.00000000
 Step Taken.  Stepsize is  0.001564

                             Maximum     Tolerance    Cnvgd?
         Gradient           0.000248      0.000300     YES
         Displacement       0.001366      0.001200      NO
         Energy change     -0.000003      0.000001      NO


 New Cartesian Coordinates Obtained by Inverse Iteration

 Displacement from previous Coordinates is:  0.001190
 ----------------------------------------------------------------
             Standard Nuclear Orientation (Angstroms)
    I     Atom           X                Y                Z
 ----------------------------------------------------------------
    1      C       0.7384619474     0.5452198949     0.0000000000
    2      N      -0.3056746540     1.2462341923     0.0000000000
    3      Br     -1.9887628757     0.3999437828     0.0000000000
    4      Cl      2.2586234402     1.3994297885     0.0000000000
    5      Br      0.9270358740    -1.3601285115     0.0000000000
 ----------------------------------------------------------------
 Molecular Point Group                 Cs    NOp =  2
 Largest Abelian Subgroup              Cs    NOp =  2
 Nuclear Repulsion Energy =   650.9098456251 hartrees
 There are       50 alpha and       50 beta electrons
 Applying Cartesian multipole field
    Component          Value
    ---------          -----
     (2,0,0)        1.00000E-11
     (0,2,0)        2.00000E-11
     (0,0,2)       -3.00000E-11
 Nucleus-field energy     =     0.0000000176 hartrees
 Requested basis set is 6-311++G(d,p)
 There are 63 shells and 170 basis functions
 A cutoff of  1.0D-11 yielded   1595 shell pairs
 There are     12668 function pairs (     14061 Cartesian)
 Smallest overlap matrix eigenvalue = 3.03E-04
 Guess MOs from SCF MO coefficient file

 -----------------------------------------------------------------------
  General SCF calculation program by
  Eric Jon Sundstrom, Paul Horn, Yuezhi Mao, Dmitri Zuev, Alec White,
  David Stuck, Shaama M.S., Shane Yost, Joonho Lee, David Small,
  Daniel Levine, Susi Lehtola, Hugh Burton, Evgeny Epifanovsky
 -----------------------------------------------------------------------
 Exchange:     0.2000 Hartree-Fock + 0.0800 Slater + 0.7200 B88
 Correlation:  0.1900 VWN1RPA + 0.8100 LYP
 Using SG-1 standard quadrature grid
 using 4 threads for integral computing
 -------------------------------------------------------
 OpenMP Integral computing Module                
 Release: version 2.0, May 2017, Q-Chem Inc. Pleasanton 
 -------------------------------------------------------
 -------------------------------------------------------
 OpenMP BLAS3 based DFT computing Module                
 Release: version 1.0, May 2013, Q-Chem Inc. Pittsburgh 
 -------------------------------------------------------
 A restricted SCF calculation will be
 performed using DIIS
 SCF converges when DIIS error is below 1.0e-08
 ---------------------------------------
  Cycle       Energy         DIIS error
 ---------------------------------------
    1   -5701.3404609493      6.85e-06  
    2   -5701.3404612032      2.17e-06  
    3   -5701.3404611749      3.66e-06  
    4   -5701.3404612182      6.61e-07  
    5   -5701.3404612195      2.09e-07  
    6   -5701.3404612197      7.63e-08  
    7   -5701.3404612197      1.37e-08  
    8   -5701.3404612197      5.56e-09  Convergence criterion met
 ---------------------------------------
 SCF time:   CPU 24.67s  wall 7.00s 
 SCF   energy in the final basis set =    -5701.3404612197
 Total energy in the final basis set =    -5701.3404612197

 --------------------------------------------------------------
             Orbital Energies (a.u.) and Symmetries
 --------------------------------------------------------------

 Alpha MOs, Restricted
 -- Occupied --                  
-482.87 -482.87 -101.60  -62.52  -62.52  -56.35  -56.34  -56.34
  1 A'    2 A'    3 A'    4 A'    5 A'    6 A'    7 A'    1 A"                 
-56.341 -56.341 -56.340 -14.398 -10.350  -9.512  -8.733  -8.733
  8 A'    2 A"    9 A'   10 A'   11 A'   12 A'   13 A'   14 A'                 
 -7.277  -7.266  -7.266  -6.568  -6.565  -6.551  -6.550  -6.550
 15 A'    3 A"   16 A'   17 A'   18 A'    4 A"    5 A"   19 A'                 
 -6.549  -2.678  -2.676  -2.673  -2.673  -2.672  -2.671  -2.660
 20 A'   21 A'   22 A'    6 A"   23 A'    7 A"   24 A'   25 A'                 
 -2.660  -2.658  -2.658  -1.005  -0.892  -0.827  -0.792  -0.584
  8 A"    9 A"   26 A'   27 A'   28 A'   29 A'   30 A'   31 A'                 
 -0.512  -0.492  -0.457  -0.371  -0.363  -0.362  -0.336  -0.317
 32 A'   33 A'   10 A"   34 A'   11 A"   35 A'   12 A"   36 A'                 
 -0.297  -0.297
 37 A'   13 A"                                                                 
 -- Virtual --                   
 -0.098  -0.065  -0.065  -0.001   0.023   0.030   0.037   0.044
 38 A'   14 A"   39 A'   40 A'   41 A'   42 A'   43 A'   15 A"                 
  0.058   0.070   0.076   0.080   0.088   0.098   0.107   0.118
 44 A'   16 A"   45 A'   17 A"   46 A'   47 A'   48 A'   18 A"                 
  0.122   0.135   0.166   0.189   0.191   0.199   0.256   0.272
 49 A'   50 A'   51 A'   52 A'   19 A"   53 A'   54 A'   55 A'                 
  0.283   0.366   0.372   0.396   0.401   0.416   0.425   0.426
 56 A'   57 A'   58 A'   20 A"   59 A'   21 A"   60 A'   61 A'                 
  0.437   0.447   0.454   0.470   0.535   0.548   0.552   0.568
 62 A'   22 A"   63 A'   23 A"   24 A"   25 A"   26 A"   64 A'                 
  0.580   0.596   0.598   0.620   0.642   0.709   0.767   0.793
 65 A'   27 A"   66 A'   67 A'   68 A'   69 A'   70 A'   71 A'                 
  0.805   0.829   0.836   0.869   0.904   0.911   0.930   0.943
 28 A"   29 A"   72 A'   73 A'   74 A'   30 A"   75 A'   76 A'                 
  1.005   1.101   1.126   1.301   1.310   1.364   1.626   1.682
 77 A'   78 A'   79 A'   80 A'   31 A"   32 A"   81 A'   82 A'                 
  1.845   1.905   1.942   1.969   2.013   2.058   2.078   2.152
 83 A'   33 A"   84 A'   34 A"   85 A'   86 A'   35 A"   87 A'                 
  2.231   2.284   2.335   2.369   2.485   2.614   2.749   2.765
 36 A"   88 A'   89 A'   37 A"   90 A'   91 A'   38 A"   92 A'                 
  2.965   3.264   3.823   3.896   3.967   3.977   3.977   4.009
 93 A'   94 A'   39 A"   95 A'   40 A"   96 A'   41 A"   97 A'                 
  4.020   4.056   4.102   4.149   4.312   4.349   4.447   6.567
 42 A"   43 A"   98 A'   99 A'  100 A'  101 A'  102 A'  103 A'                 
  6.661   7.517   7.533   7.538   7.577   7.627   7.643   9.701
104 A'   44 A"   45 A"  105 A'  106 A'  107 A'  108 A'  109 A'                 
 23.653  25.774  25.918  26.328  35.475  47.850  47.930 215.682
110 A'   46 A"  111 A'  112 A'  113 A'  114 A'  115 A'  116 A'                 
289.709 289.727 289.727 289.772 289.850 289.8661020.6321020.731
 47 A"   48 A"  117 A'  118 A'  119 A'  120 A'  121 A'  122 A'                 

 Beta MOs, Restricted
 -- Occupied --                  
-482.87 -482.87 -101.60  -62.52  -62.52  -56.35  -56.34  -56.34
  1 A'    2 A'    3 A'    4 A'    5 A'    6 A'    7 A'    1 A"                 
-56.341 -56.341 -56.340 -14.398 -10.350  -9.512  -8.733  -8.733
  8 A'    2 A"    9 A'   10 A'   11 A'   12 A'   13 A'   14 A'                 
 -7.277  -7.266  -7.266  -6.568  -6.565  -6.551  -6.550  -6.550
 15 A'    3 A"   16 A'   17 A'   18 A'    4 A"    5 A"   19 A'                 
 -6.549  -2.678  -2.676  -2.673  -2.673  -2.672  -2.671  -2.660
 20 A'   21 A'   22 A'    6 A"   23 A'    7 A"   24 A'   25 A'                 
 -2.660  -2.658  -2.658  -1.005  -0.892  -0.827  -0.792  -0.584
  8 A"    9 A"   26 A'   27 A'   28 A'   29 A'   30 A'   31 A'                 
 -0.512  -0.492  -0.457  -0.371  -0.363  -0.362  -0.336  -0.317
 32 A'   33 A'   10 A"   34 A'   11 A"   35 A'   12 A"   36 A'                 
 -0.297  -0.297
 37 A'   13 A"                                                                 
 -- Virtual --                   
 -0.098  -0.065  -0.065  -0.001   0.023   0.030   0.037   0.044
 38 A'   14 A"   39 A'   40 A'   41 A'   42 A'   43 A'   15 A"                 
  0.058   0.070   0.076   0.080   0.088   0.098   0.107   0.118
 44 A'   16 A"   45 A'   17 A"   46 A'   47 A'   48 A'   18 A"                 
  0.122   0.135   0.166   0.189   0.191   0.199   0.256   0.272
 49 A'   50 A'   51 A'   52 A'   19 A"   53 A'   54 A'   55 A'                 
  0.283   0.366   0.372   0.396   0.401   0.416   0.425   0.426
 56 A'   57 A'   58 A'   20 A"   59 A'   21 A"   60 A'   61 A'                 
  0.437   0.447   0.454   0.470   0.535   0.548   0.552   0.568
 62 A'   22 A"   63 A'   23 A"   24 A"   25 A"   26 A"   64 A'                 
  0.580   0.596   0.598   0.620   0.642   0.709   0.767   0.793
 65 A'   27 A"   66 A'   67 A'   68 A'   69 A'   70 A'   71 A'                 
  0.805   0.829   0.836   0.869   0.904   0.911   0.930   0.943
 28 A"   29 A"   72 A'   73 A'   74 A'   30 A"   75 A'   76 A'                 
  1.005   1.101   1.126   1.301   1.310   1.364   1.626   1.682
 77 A'   78 A'   79 A'   80 A'   31 A"   32 A"   81 A'   82 A'                 
  1.845   1.905   1.942   1.969   2.013   2.058   2.078   2.152
 83 A'   33 A"   84 A'   34 A"   85 A'   86 A'   35 A"   87 A'                 
  2.231   2.284   2.335   2.369   2.485   2.614   2.749   2.765
 36 A"   88 A'   89 A'   37 A"   90 A'   91 A'   38 A"   92 A'                 
  2.965   3.264   3.823   3.896   3.967   3.977   3.977   4.009
 93 A'   94 A'   39 A"   95 A'   40 A"   96 A'   41 A"   97 A'                 
  4.020   4.056   4.102   4.149   4.312   4.349   4.447   6.567
 42 A"   43 A"   98 A'   99 A'  100 A'  101 A'  102 A'  103 A'                 
  6.661   7.517   7.533   7.538   7.577   7.627   7.643   9.701
104 A'   44 A"   45 A"  105 A'  106 A'  107 A'  108 A'  109 A'                 
 23.653  25.774  25.918  26.328  35.475  47.850  47.930 215.682
110 A'   46 A"  111 A'  112 A'  113 A'  114 A'  115 A'  116 A'                 
289.709 289.727 289.727 289.772 289.850 289.8661020.6321020.731
 47 A"   48 A"  117 A'  118 A'  119 A'  120 A'  121 A'  122 A'                 
 --------------------------------------------------------------

          Ground-State Mulliken Net Atomic Charges

     Atom                 Charge (a.u.)
  ----------------------------------------
      1 C                    -0.426361
      2 N                     0.043002
      3 Br                    0.068717
      4 Cl                    0.321815
      5 Br                   -0.007172
  ----------------------------------------
  Sum of atomic charges =     0.000000

 -----------------------------------------------------------------
                    Cartesian Multipole Moments
 -----------------------------------------------------------------
    Charge (ESU x 10^10)
                 0.0000
    Dipole Moment (Debye)
         X       0.2317      Y      -1.2049      Z       0.0000
       Tot       1.2270
    Quadrupole Moments (Debye-Ang)
        XX     -57.1001     XY       1.5640     YY     -60.8070
        XZ       0.0000     YZ      -0.0000     ZZ     -60.6000
    Octopole Moments (Debye-Ang^2)
       XXX     -40.5513    XXY      -8.4685    XYY      -5.1680
       YYY     -42.5825    XXZ       0.0000    XYZ      -0.0000
       YYZ       0.0000    XZZ     -10.8737    YZZ      -9.7748
       ZZZ       0.0000
    Hexadecapole Moments (Debye-Ang^3)
      XXXX    -932.3211   XXXY      21.6926   XXYY    -239.5044
      XYYY      -7.0524   YYYY    -482.9545   XXXZ      -0.0000
      XXYZ      -0.0000   XYYZ       0.0000   YYYZ      -0.0000
      XXZZ    -182.2631   XYZZ      -1.9022   YYZZ     -96.1737
      XZZZ       0.0000   YZZZ      -0.0000   ZZZZ     -71.2938
 -----------------------------------------------------------------
 Calculating analytic gradient of the SCF energy
 Gradient of SCF Energy
            1           2           3           4           5
    1  -0.0000131   0.0000578   0.0000184  -0.0000021  -0.0000610
    2   0.0001076  -0.0000566   0.0000863  -0.0000926  -0.0000447
    3   0.0000000  -0.0000000  -0.0000000   0.0000000  -0.0000000
 Max gradient component =       1.076E-04
 RMS gradient           =       5.188E-05
 Gradient time:  CPU 9.88 s  wall 2.57 s
 Geometry Optimization Parameters
   NAtoms,    NIC,     NZ,  NCons,   NDum,   NFix, NCnnct, MaxDiis
        5      20       5       0       0       0       0       0

 Cartesian Hessian Update
 Hessian Updated using BFGS Update


** GEOMETRY OPTIMIZATION IN DELOCALIZED INTERNAL COORDINATES **
   Searching for a Minimum

   Optimization Cycle:   6

                       Coordinates (Angstroms)
     ATOM                X               Y               Z
      1  C         0.7384619474    0.5452198949    0.0000000000
      2  N        -0.3056746540    1.2462341923    0.0000000000
      3  Br       -1.9887628757    0.3999437828    0.0000000000
      4  Cl        2.2586234402    1.3994297885    0.0000000000
      5  Br        0.9270358740   -1.3601285115    0.0000000000
   Point Group: cs    Number of degrees of freedom:     7


   Energy is  -5701.340461220

 Hessian Updated using BFGS Update

  7 Hessian modes will be used to form the next step
  Hessian Eigenvalues:
     0.141678    0.185740    0.197464    0.256460    0.288259    0.359240
     0.830602

 Minimum Search - Taking Simple RFO Step
 Searching for Lamda that Minimizes Along All modes
 Value Taken    Lamda =   0.00000000
 Step Taken.  Stepsize is  0.000424

                             Maximum     Tolerance    Cnvgd?
         Gradient           0.000058      0.000300     YES
         Displacement       0.000406      0.001200     YES
         Energy change     -0.000000      0.000001     YES


                       Distance Matrix (Angstroms)
             C (  1)   N (  2)   Br(  3)   Cl(  4)
   N (  2)  1.257634
   Br(  3)  2.731091  1.883877
   Cl(  4)  1.743722  2.568870  4.363400
   Br(  5)  1.914657  2.883176  3.405839  3.064031

 Final energy is   -5701.3404612196673     


 ******************************
 **  OPTIMIZATION CONVERGED  **
 ******************************

                       Coordinates (Angstroms)
     ATOM                X               Y               Z
      1  C         0.7384619474    0.5452198949    0.0000000000
      2  N        -0.3056746540    1.2462341923    0.0000000000
      3  Br       -1.9887628757    0.3999437828    0.0000000000
      4  Cl        2.2586234402    1.3994297885    0.0000000000
      5  Br        0.9270358740   -1.3601285115    0.0000000000

Z-matrix Print:
$molecule
0 1
Br
C  1 1.914657
N  2 1.257634 1 129.528896
Cl 2 1.743722 1 113.680320 3 -180.000000 0
Br 3 1.883877 2 119.429144 1 -0.000000 0
$end


 --------------------------------------------------------------
             Orbital Energies (a.u.) and Symmetries
 --------------------------------------------------------------

 Alpha MOs, Restricted
 -- Occupied --                  
-482.87 -482.87 -101.60  -62.52  -62.52  -56.35  -56.34  -56.34
  1 A'    2 A'    3 A'    4 A'    5 A'    6 A'    7 A'    1 A"                 
-56.341 -56.341 -56.340 -14.398 -10.350  -9.512  -8.733  -8.733
  8 A'    2 A"    9 A'   10 A'   11 A'   12 A'   13 A'   14 A'                 
 -7.277  -7.266  -7.266  -6.568  -6.565  -6.551  -6.550  -6.550
 15 A'    3 A"   16 A'   17 A'   18 A'    4 A"    5 A"   19 A'                 
 -6.549  -2.678  -2.676  -2.673  -2.673  -2.672  -2.671  -2.660
 20 A'   21 A'   22 A'    6 A"   23 A'    7 A"   24 A'   25 A'                 
 -2.660  -2.658  -2.658  -1.005  -0.892  -0.827  -0.792  -0.584
  8 A"    9 A"   26 A'   27 A'   28 A'   29 A'   30 A'   31 A'                 
 -0.512  -0.492  -0.457  -0.371  -0.363  -0.362  -0.336  -0.317
 32 A'   33 A'   10 A"   34 A'   11 A"   35 A'   12 A"   36 A'                 
 -0.297  -0.297
 37 A'   13 A"                                                                 
 -- Virtual --                   
 -0.098  -0.065  -0.065  -0.001   0.023   0.030   0.037   0.044
 38 A'   14 A"   39 A'   40 A'   41 A'   42 A'   43 A'   15 A"                 
  0.058   0.070   0.076   0.080   0.088   0.098   0.107   0.118
 44 A'   16 A"   45 A'   17 A"   46 A'   47 A'   48 A'   18 A"                 
  0.122   0.135   0.166   0.189   0.191   0.199   0.256   0.272
 49 A'   50 A'   51 A'   52 A'   19 A"   53 A'   54 A'   55 A'                 
  0.283   0.366   0.372   0.396   0.401   0.416   0.425   0.426
 56 A'   57 A'   58 A'   20 A"   59 A'   21 A"   60 A'   61 A'                 
  0.437   0.447   0.454   0.470   0.535   0.548   0.552   0.568
 62 A'   22 A"   63 A'   23 A"   24 A"   25 A"   26 A"   64 A'                 
  0.580   0.596   0.598   0.620   0.642   0.709   0.767   0.793
 65 A'   27 A"   66 A'   67 A'   68 A'   69 A'   70 A'   71 A'                 
  0.805   0.829   0.836   0.869   0.904   0.911   0.930   0.943
 28 A"   29 A"   72 A'   73 A'   74 A'   30 A"   75 A'   76 A'                 
  1.005   1.101   1.126   1.301   1.310   1.364   1.626   1.682
 77 A'   78 A'   79 A'   80 A'   31 A"   32 A"   81 A'   82 A'                 
  1.845   1.905   1.942   1.969   2.013   2.058   2.078   2.152
 83 A'   33 A"   84 A'   34 A"   85 A'   86 A'   35 A"   87 A'                 
  2.231   2.284   2.335   2.369   2.485   2.614   2.749   2.765
 36 A"   88 A'   89 A'   37 A"   90 A'   91 A'   38 A"   92 A'                 
  2.965   3.264   3.823   3.896   3.967   3.977   3.977   4.009
 93 A'   94 A'   39 A"   95 A'   40 A"   96 A'   41 A"   97 A'                 
  4.020   4.056   4.102   4.149   4.312   4.349   4.447   6.567
 42 A"   43 A"   98 A'   99 A'  100 A'  101 A'  102 A'  103 A'                 
  6.661   7.517   7.533   7.538   7.577   7.627   7.643   9.701
104 A'   44 A"   45 A"  105 A'  106 A'  107 A'  108 A'  109 A'                 
 23.653  25.774  25.918  26.328  35.475  47.850  47.930 215.682
110 A'   46 A"  111 A'  112 A'  113 A'  114 A'  115 A'  116 A'                 
289.709 289.727 289.727 289.772 289.850 289.8661020.6321020.731
 47 A"   48 A"  117 A'  118 A'  119 A'  120 A'  121 A'  122 A'                 

 Beta MOs, Restricted
 -- Occupied --                  
-482.87 -482.87 -101.60  -62.52  -62.52  -56.35  -56.34  -56.34
  1 A'    2 A'    3 A'    4 A'    5 A'    6 A'    7 A'    1 A"                 
-56.341 -56.341 -56.340 -14.398 -10.350  -9.512  -8.733  -8.733
  8 A'    2 A"    9 A'   10 A'   11 A'   12 A'   13 A'   14 A'                 
 -7.277  -7.266  -7.266  -6.568  -6.565  -6.551  -6.550  -6.550
 15 A'    3 A"   16 A'   17 A'   18 A'    4 A"    5 A"   19 A'                 
 -6.549  -2.678  -2.676  -2.673  -2.673  -2.672  -2.671  -2.660
 20 A'   21 A'   22 A'    6 A"   23 A'    7 A"   24 A'   25 A'                 
 -2.660  -2.658  -2.658  -1.005  -0.892  -0.827  -0.792  -0.584
  8 A"    9 A"   26 A'   27 A'   28 A'   29 A'   30 A'   31 A'                 
 -0.512  -0.492  -0.457  -0.371  -0.363  -0.362  -0.336  -0.317
 32 A'   33 A'   10 A"   34 A'   11 A"   35 A'   12 A"   36 A'                 
 -0.297  -0.297
 37 A'   13 A"                                                                 
 -- Virtual --                   
 -0.098  -0.065  -0.065  -0.001   0.023   0.030   0.037   0.044
 38 A'   14 A"   39 A'   40 A'   41 A'   42 A'   43 A'   15 A"                 
  0.058   0.070   0.076   0.080   0.088   0.098   0.107   0.118
 44 A'   16 A"   45 A'   17 A"   46 A'   47 A'   48 A'   18 A"                 
  0.122   0.135   0.166   0.189   0.191   0.199   0.256   0.272
 49 A'   50 A'   51 A'   52 A'   19 A"   53 A'   54 A'   55 A'                 
  0.283   0.366   0.372   0.396   0.401   0.416   0.425   0.426
 56 A'   57 A'   58 A'   20 A"   59 A'   21 A"   60 A'   61 A'                 
  0.437   0.447   0.454   0.470   0.535   0.548   0.552   0.568
 62 A'   22 A"   63 A'   23 A"   24 A"   25 A"   26 A"   64 A'                 
  0.580   0.596   0.598   0.620   0.642   0.709   0.767   0.793
 65 A'   27 A"   66 A'   67 A'   68 A'   69 A'   70 A'   71 A'                 
  0.805   0.829   0.836   0.869   0.904   0.911   0.930   0.943
 28 A"   29 A"   72 A'   73 A'   74 A'   30 A"   75 A'   76 A'                 
  1.005   1.101   1.126   1.301   1.310   1.364   1.626   1.682
 77 A'   78 A'   79 A'   80 A'   31 A"   32 A"   81 A'   82 A'                 
  1.845   1.905   1.942   1.969   2.013   2.058   2.078   2.152
 83 A'   33 A"   84 A'   34 A"   85 A'   86 A'   35 A"   87 A'                 
  2.231   2.284   2.335   2.369   2.485   2.614   2.749   2.765
 36 A"   88 A'   89 A'   37 A"   90 A'   91 A'   38 A"   92 A'                 
  2.965   3.264   3.823   3.896   3.967   3.977   3.977   4.009
 93 A'   94 A'   39 A"   95 A'   40 A"   96 A'   41 A"   97 A'                 
  4.020   4.056   4.102   4.149   4.312   4.349   4.447   6.567
 42 A"   43 A"   98 A'   99 A'  100 A'  101 A'  102 A'  103 A'                 
  6.661   7.517   7.533   7.538   7.577   7.627   7.643   9.701
104 A'   44 A"   45 A"  105 A'  106 A'  107 A'  108 A'  109 A'                 
 23.653  25.774  25.918  26.328  35.475  47.850  47.930 215.682
110 A'   46 A"  111 A'  112 A'  113 A'  114 A'  115 A'  116 A'                 
289.709 289.727 289.727 289.772 289.850 289.8661020.6321020.731
 47 A"   48 A"  117 A'  118 A'  119 A'  120 A'  121 A'  122 A'                 
 --------------------------------------------------------------

          Ground-State Mulliken Net Atomic Charges

     Atom                 Charge (a.u.)
  ----------------------------------------
      1 C                    -0.426361
      2 N                     0.043002
      3 Br                    0.068717
      4 Cl                    0.321815
      5 Br                   -0.007172
  ----------------------------------------
  Sum of atomic charges =     0.000000

 -----------------------------------------------------------------
                    Cartesian Multipole Moments
 -----------------------------------------------------------------
    Charge (ESU x 10^10)
                 0.0000
    Dipole Moment (Debye)
         X       0.2317      Y      -1.2049      Z       0.0000
       Tot       1.2270
    Quadrupole Moments (Debye-Ang)
        XX     -57.1001     XY       1.5640     YY     -60.8070
        XZ       0.0000     YZ      -0.0000     ZZ     -60.6000
    Octopole Moments (Debye-Ang^2)
       XXX     -40.5513    XXY      -8.4685    XYY      -5.1680
       YYY     -42.5825    XXZ       0.0000    XYZ      -0.0000
       YYZ       0.0000    XZZ     -10.8737    YZZ      -9.7748
       ZZZ       0.0000
    Hexadecapole Moments (Debye-Ang^3)
      XXXX    -932.3211   XXXY      21.6926   XXYY    -239.5044
      XYYY      -7.0524   YYYY    -482.9545   XXXZ      -0.0000
      XXYZ      -0.0000   XYYZ       0.0000   YYYZ      -0.0000
      XXZZ    -182.2631   XYZZ      -1.9022   YYZZ     -96.1737
      XZZZ       0.0000   YZZZ      -0.0000   ZZZZ     -71.2938
 -----------------------------------------------------------------
Archival summary:
1\1\TWL01\OPT\ProcedureUnspecified\BasisUnspecified\r2l111\taweetha\SunNov2520:45:552018SunNov2520:45:552018\0\\#,OPT,ProcedureUnspecified,BasisUnspecified,\\0,1\Br\C,1,1.91466\N,2,1.25763,1,129.529\Cl,2,1.74372,1,113.68,3,-180,0\Br,3,1.88388,2,119.429,1,-0,0\\\@

 Total job time:  68.06s(wall), 257.06s(cpu) 
 Sun Nov 25 20:45:55 2018

        *************************************************************
        *                                                           *
        *  Thank you very much for using Q-Chem.  Have a nice day.  *
        *                                                           *
        *************************************************************


 
User input: 2 of 2 
 
Q-Chem Developer Version!
                  Welcome to Q-Chem
     A Quantum Leap Into The Future Of Chemistry


 Q-Chem 5.1, Q-Chem, Inc., Pleasanton, CA (2018)

 Yihan Shao,  Zhengting Gan,  E. Epifanovsky,  A. T. B. Gilbert,  M. Wormit,  
 J. Kussmann,  A. W. Lange,  A. Behn,  Jia Deng,  Xintian Feng,  D. Ghosh,  
 M. Goldey,  P. R. Horn,  L. D. Jacobson,  I. Kaliman,  T. Kus,  A. Landau,  
 Jie Liu,  E. I. Proynov,  R. M. Richard,  R. P. Steele,  E. J. Sundstrom,  
 H. L. Woodcock III,  P. M. Zimmerman,  D. Zuev,  B. Albrecht,  E. Alguire,  
 S. A. Baeppler,  D. Barton,  Z. Benda,  Y. A. Bernard,  E. J. Berquist,  
 K. B. Bravaya,  H. Burton,  D. Casanova,  Chun-Min Chang,  Yunqing Chen,  
 A. Chien,  K. D. Closser,  M. P. Coons,  S. Coriani,  S. Dasgupta,  
 A. L. Dempwolff,  M. Diedenhofen,  Hainam Do,  R. G. Edgar,  Po-Tung Fang,  
 S. Faraji,  S. Fatehi,  Qingguo Feng,  K. D. Fenk,  J. Fosso-Tande,  
 Qinghui Ge,  A. Ghysels,  G. Gidofalvi,  J. Gomes,  J. Gonthier,  A. Gunina,  
 D. Hait,  M. W. D. Hanson-Heine,  P. H. P. Harbach,  A. W. Hauser,  
 J. E. Herr,  E. G. Hohenstein,  Z. C. Holden,  Kerwin Hui,  B. C. Huynh,  
 T.-C. Jagau,  Hyunjun Ji,  B. Kaduk,  K. Khistyaev,  Jaehoon Kim,  
 P. Klunzinger,  K. Koh,  D. Kosenkov,  L. Koulias,  T. Kowalczyk,  
 C. M. Krauter,  A. Kunitsa,  Ka Un Lao,  A. Laurent,  K. V. Lawler,  
 Joonho Lee,  D. Lefrancois,  S. Lehtola,  D. S. Levine,  Yi-Pei Li,  
 You-Sheng Lin,  Fenglai Liu,  E. Livshits,  A. Luenser,  P. Manohar,  
 E. Mansoor,  S. F. Manzer,  Shan-Ping Mao,  Yuezhi Mao,  N. Mardirossian,  
 A. V. Marenich,  T. Markovich,  L. A. Martinez-Martinez,  S. A. Maurer,  
 N. J. Mayhall,  S. C. McKenzie,  J.-M. Mewes,  A. F. Morrison,  
 J. W. Mullinax,  K. Nanda,  T. S. Nguyen-Beck,  R. Olivares-Amaya,  
 J. A. Parkhill,  T. M. Perrine,  F. Plasser,  P. Pokhilko,  S. Prager,  
 A. Prociuk,  E. Ramos,  D. R. Rehn,  F. Rob,  M. Schneider,  N. Sergueev,  
 S. M. Sharada,  S. Sharma,  D. W. Small,  T. Stauch,  T. Stein,  
 Yu-Chuan Su,  A. J. W. Thom,  A. Tkatchenko,  T. Tsuchimochi,  N. M. Tubman,  
 L. Vogt,  M. L. Vidal,  O. Vydrov,  M. A. Watson,  J. Wenzel,  
 M. de Wergifosse,  T. A. Wesolowski,  A. White,  J. Witte,  A. Yamada,  
 Jun Yang,  K. Yao,  S. Yeganeh,  S. R. Yost,  Zhi-Qiang You,  A. Zech,  
 Igor Ying Zhang,  Xing Zhang,  Yan Zhao,  Ying Zhu,  B. R. Brooks,  
 G. K. L. Chan,  C. J. Cramer,  M. S. Gordon,  W. J. Hehre,  A. Klamt,  
 M. W. Schmidt,  C. D. Sherrill,  D. G. Truhlar,  A. Aspuru-Guzik,  R. Baer,  
 A. T. Bell,  N. A. Besley,  Jeng-Da Chai,  A. E. DePrince, III,  
 R. A. DiStasio Jr.,  A. Dreuw,  B. D. Dunietz,  T. R. Furlani,  
 Chao-Ping Hsu,  Yousung Jung,  Jing Kong,  D. S. Lambrecht,  WanZhen Liang,  
 C. Ochsenfeld,  V. A. Rassolov,  L. V. Slipchenko,  J. E. Subotnik,  
 T. Van Voorhis,  J. M. Herbert,  A. I. Krylov,  P. M. W. Gill,  M. Head-Gordon

 Contributors to earlier versions of Q-Chem not listed above: 
 R. D. Adamson,  B. Austin,  J. Baker,  G. J. O. Beran,  K. Brandhorst,  
 S. T. Brown,  E. F. C. Byrd,  A. K. Chakraborty,  C.-L. Cheng,  
 Siu Hung Chien,  D. M. Chipman,  D. L. Crittenden,  H. Dachsel,  
 R. J. Doerksen,  A. D. Dutoi,  L. Fusti-Molnar,  W. A. Goddard III,  
 A. Golubeva-Zadorozhnaya,  S. R. Gwaltney,  G. Hawkins,  A. Heyden,  
 S. Hirata,  G. Kedziora,  F. J. Keil,  C. Kelley,  Jihan Kim,  R. A. King,  
 R. Z. Khaliullin,  P. P. Korambath,  W. Kurlancheek,  A. M. Lee,  M. S. Lee,  
 S. V. Levchenko,  Ching Yeh Lin,  D. Liotard,  R. C. Lochan,  I. Lotan,  
 P. E. Maslen,  N. Nair,  D. P. O'Neill,  D. Neuhauser,  E. Neuscamman,  
 C. M. Oana,  R. Olson,  B. Peters,  R. Peverati,  P. A. Pieniazek,  
 Y. M. Rhee,  J. Ritchie,  M. A. Rohrdanz,  E. Rosta,  N. J. Russ,  
 H. F. Schaefer III,  N. E. Schultz,  N. Shenvi,  A. C. Simmonett,  A. Sodt,  
 D. Stuck,  K. S. Thanthiriwatte,  V. Vanovschi,  Tao Wang,  A. Warshel,  
 C. F. Williams,  Q. Wu,  X. Xu,  W. Zhang

 Please cite Q-Chem as follows:
 Y. Shao et al., Mol. Phys. 113, 184-215 (2015)
 DOI: 10.1080/00268976.2014.952696

 Q-Chem 5.1.2 for Intel X86 EM64T Linux

 Parts of Q-Chem use Armadillo 8.300.2 (Tropical Shenanigans).
 http://arma.sourceforge.net/

 Q-Chem begins on Sun Nov 25 20:45:55 2018  

Host: 
0

     Scratch files written to /scratch/taweetham/qchem50327//
The previous job contains 0 fragments, simply inherited here
Input Ideriv = 2
Curr. Ideriv = -1
Max.  Ideriv = 2

Checking the input file for inconsistencies... 	...done.

--------------------------------------------------------------
User input:
--------------------------------------------------------------

$molecule
read
$end

$rem
   job_type 	frequency
   basis 	6-311++g**
   method	b3lyp	
$end


--------------------------------------------------------------
 ----------------------------------------------------------------
             Standard Nuclear Orientation (Angstroms)
    I     Atom           X                Y                Z
 ----------------------------------------------------------------
    1      C       0.6311102730     0.6084051631    -0.0000000000
    2      N      -0.4935171049     1.1713043979     0.0000000000
    3      Br     -2.0556539945     0.1183458246     0.0000000000
    4      Cl      2.0306320234     1.6485514877    -0.0000000000
    5      Br      1.0598601002    -1.2576297404    -0.0000000000
 ----------------------------------------------------------------
 Molecular Point Group                 Cs    NOp =  2
 Largest Abelian Subgroup              Cs    NOp =  2
 Nuclear Repulsion Energy =   650.9098456251 hartrees
 There are       50 alpha and       50 beta electrons
 Requested basis set is 6-311++G(d,p)
 There are 63 shells and 170 basis functions

 Total QAlloc Memory Limit   2000 MB
 Mega-Array Size       188 MB
 MEM_STATIC part       192 MB

                       Distance Matrix (Angstroms)
             C (  1)   N (  2)   Br(  3)   Cl(  4)
   N (  2)  1.257634
   Br(  3)  2.731091  1.883877
   Cl(  4)  1.743722  2.568870  4.363400
   Br(  5)  1.914657  2.883176  3.405839  3.064031

 A cutoff of  1.0D-11 yielded   1595 shell pairs
 There are     12668 function pairs (     14061 Cartesian)

 -------------------------------------------------------
 OpenMP Integral Computing Module                       
 Release: version 1.0, May 2013, Q-Chem Inc. Pittsburgh 
 -------------------------------------------------------
 Integral Job Info:
 Integral job number is                      11
 Integral operator is                         1
 short-range coefficients                     0
 long-range coefficients              100000000
 Omega coefficients                           0
 if combine SR and LR in K                    0
 Integral screening is                        0
 Integral computing path is                   2
 max size of driver memory is            800000
 size of driver memory is                593474
 size of scratch memory is             29634545
 max col of scratch BK array               1296
 max len of scratch array in speh3          155
 max len of scratch index in speh4           18
 max int batch size is                      520
 min int batch size is                       52
 fixed nKL is                                45
 max L of basis functions is                  2
 order of int derivative is                   0
 number of shells is                         63
 number of basis is                         179
 number of cartesian basis is               179
 number of contracted shell pairs          1595
 number of primitive shell pairs           4323
 maxK2 (contraction) of shell pair           36
 max number of K2 of shell pair               1
 max number of CS2 of shell pair            152
 max number of PS2 of shell pair            288
 mem total for path MDJ                  528782
 -------------------------------------------------------
 Smallest overlap matrix eigenvalue = 3.03E-04
 Guess from superposition of atomic densities
 Warning:  Energy on first SCF cycle will be non-variational
 SAD guess density has 100.000000 electrons

 -----------------------------------------------------------------------
  General SCF calculation program by
  Eric Jon Sundstrom, Paul Horn, Yuezhi Mao, Dmitri Zuev, Alec White,
  David Stuck, Shaama M.S., Shane Yost, Joonho Lee, David Small,
  Daniel Levine, Susi Lehtola, Hugh Burton, Evgeny Epifanovsky
 -----------------------------------------------------------------------
 Exchange:     0.2000 Hartree-Fock + 0.0800 Slater + 0.7200 B88
 Correlation:  0.1900 VWN1RPA + 0.8100 LYP
 Using SG-1 standard quadrature grid
 using 4 threads for integral computing
 -------------------------------------------------------
 OpenMP Integral computing Module                
 Release: version 2.0, May 2017, Q-Chem Inc. Pleasanton 
 -------------------------------------------------------
 -------------------------------------------------------
 OpenMP BLAS3 based DFT computing Module                
 Release: version 1.0, May 2013, Q-Chem Inc. Pittsburgh 
 -------------------------------------------------------
 A restricted SCF calculation will be
 performed using DIIS
 SCF converges when DIIS error is below 1.0e-08
 ---------------------------------------
  Cycle       Energy         DIIS error
 ---------------------------------------
    1   -5701.9960502702      3.99e-02  
    2   -5701.3038603553      4.08e-03  
    3   -5701.1790209679      7.48e-03  
    4   -5701.3328658155      1.61e-03  
    5   -5701.3401772364      3.25e-04  
    6   -5701.3403807600      1.87e-04  
    7   -5701.3404983665      4.73e-05  
    8   -5701.3405050165      8.87e-06  
    9   -5701.3405052966      2.60e-06  
   10   -5701.3405053189      6.60e-07  
   11   -5701.3405053203      1.52e-07  
   12   -5701.3405053204      5.19e-08  
   13   -5701.3405053204      1.05e-08  
   14   -5701.3405053203      1.99e-09  Convergence criterion met
 ---------------------------------------
 SCF time:   CPU 42.98s  wall 12.00s 
 SCF   energy in the final basis set =    -5701.3405053203
 Total energy in the final basis set =    -5701.3405053203

 --------------------------------------------------------------
             Orbital Energies (a.u.) and Symmetries
 --------------------------------------------------------------

 Alpha MOs, Restricted
 -- Occupied --                  
-482.87 -482.87 -101.60  -62.52  -62.52  -56.35  -56.34  -56.34
  1 A'    2 A'    3 A'    4 A'    5 A'    6 A'    7 A'    1 A"                 
-56.341 -56.341 -56.340 -14.398 -10.350  -9.512  -8.733  -8.733
  2 A"    8 A'    9 A'   10 A'   11 A'   12 A'   13 A'   14 A'                 
 -7.277  -7.266  -7.266  -6.568  -6.565  -6.551  -6.550  -6.550
 15 A'    3 A"   16 A'   17 A'   18 A'    4 A"   19 A'    5 A"                 
 -6.549  -2.678  -2.676  -2.673  -2.672  -2.672  -2.671  -2.660
 20 A'   21 A'   22 A'    6 A"   23 A'    7 A"   24 A'    8 A"                 
 -2.660  -2.658  -2.658  -1.005  -0.892  -0.827  -0.792  -0.584
 25 A'   26 A'    9 A"   27 A'   28 A'   29 A'   30 A'   31 A'                 
 -0.512  -0.492  -0.457  -0.371  -0.363  -0.362  -0.336  -0.317
 32 A'   33 A'   10 A"   34 A'   11 A"   35 A'   12 A"   36 A'                 
 -0.297  -0.297
 37 A'   13 A"                                                                 
 -- Virtual --                   
 -0.098  -0.065  -0.065  -0.001   0.023   0.030   0.037   0.044
 38 A'   14 A"   39 A'   40 A'   41 A'   42 A'   43 A'   15 A"                 
  0.058   0.070   0.075   0.080   0.088   0.098   0.107   0.118
 44 A'   16 A"   45 A'   17 A"   46 A'   47 A'   48 A'   18 A"                 
  0.122   0.135   0.166   0.189   0.191   0.198   0.256   0.272
 49 A'   50 A'   51 A'   52 A'   19 A"   53 A'   54 A'   55 A'                 
  0.283   0.366   0.372   0.396   0.401   0.416   0.425   0.426
 56 A'   57 A'   58 A'   20 A"   59 A'   21 A"   60 A'   61 A'                 
  0.437   0.447   0.454   0.470   0.535   0.548   0.552   0.568
 62 A'   22 A"   63 A'   23 A"   24 A"   25 A"   26 A"   64 A'                 
  0.580   0.596   0.598   0.620   0.642   0.709   0.766   0.793
 65 A'   27 A"   66 A'   67 A'   68 A'   69 A'   70 A'   71 A'                 
  0.805   0.829   0.836   0.869   0.904   0.911   0.930   0.943
 28 A"   29 A"   72 A'   73 A'   74 A'   30 A"   75 A'   76 A'                 
  1.005   1.101   1.126   1.301   1.310   1.364   1.626   1.682
 77 A'   78 A'   79 A'   80 A'   31 A"   32 A"   81 A'   82 A'                 
  1.845   1.905   1.942   1.969   2.012   2.058   2.078   2.152
 83 A'   33 A"   84 A'   34 A"   85 A'   86 A'   35 A"   87 A'                 
  2.231   2.284   2.335   2.369   2.485   2.614   2.749   2.765
 36 A"   88 A'   89 A'   37 A"   90 A'   91 A'   38 A"   92 A'                 
  2.965   3.264   3.824   3.896   3.967   3.977   3.977   4.009
 93 A'   94 A'   39 A"   95 A'   40 A"   96 A'   41 A"   97 A'                 
  4.021   4.056   4.102   4.149   4.312   4.349   4.447   6.567
 42 A"   43 A"   98 A'   99 A'  100 A'  101 A'  102 A'  103 A'                 
  6.661   7.517   7.533   7.538   7.577   7.627   7.643   9.701
104 A'   44 A"   45 A"  105 A'  106 A'  107 A'  108 A'  109 A'                 
 23.653  25.775  25.918  26.328  35.475  47.850  47.930 215.682
110 A'   46 A"  111 A'  112 A'  113 A'  114 A'  115 A'  116 A'                 
289.709 289.727 289.727 289.772 289.850 289.8661020.6321020.731
 47 A"   48 A"  117 A'  118 A'  119 A'  120 A'  121 A'  122 A'                 

 Beta MOs, Restricted
 -- Occupied --                  
-482.87 -482.87 -101.60  -62.52  -62.52  -56.35  -56.34  -56.34
  1 A'    2 A'    3 A'    4 A'    5 A'    6 A'    7 A'    1 A"                 
-56.341 -56.341 -56.340 -14.398 -10.350  -9.512  -8.733  -8.733
  2 A"    8 A'    9 A'   10 A'   11 A'   12 A'   13 A'   14 A'                 
 -7.277  -7.266  -7.266  -6.568  -6.565  -6.551  -6.550  -6.550
 15 A'    3 A"   16 A'   17 A'   18 A'    4 A"   19 A'    5 A"                 
 -6.549  -2.678  -2.676  -2.673  -2.672  -2.672  -2.671  -2.660
 20 A'   21 A'   22 A'    6 A"   23 A'    7 A"   24 A'    8 A"                 
 -2.660  -2.658  -2.658  -1.005  -0.892  -0.827  -0.792  -0.584
 25 A'   26 A'    9 A"   27 A'   28 A'   29 A'   30 A'   31 A'                 
 -0.512  -0.492  -0.457  -0.371  -0.363  -0.362  -0.336  -0.317
 32 A'   33 A'   10 A"   34 A'   11 A"   35 A'   12 A"   36 A'                 
 -0.297  -0.297
 37 A'   13 A"                                                                 
 -- Virtual --                   
 -0.098  -0.065  -0.065  -0.001   0.023   0.030   0.037   0.044
 38 A'   14 A"   39 A'   40 A'   41 A'   42 A'   43 A'   15 A"                 
  0.058   0.070   0.075   0.080   0.088   0.098   0.107   0.118
 44 A'   16 A"   45 A'   17 A"   46 A'   47 A'   48 A'   18 A"                 
  0.122   0.135   0.166   0.189   0.191   0.198   0.256   0.272
 49 A'   50 A'   51 A'   52 A'   19 A"   53 A'   54 A'   55 A'                 
  0.283   0.366   0.372   0.396   0.401   0.416   0.425   0.426
 56 A'   57 A'   58 A'   20 A"   59 A'   21 A"   60 A'   61 A'                 
  0.437   0.447   0.454   0.470   0.535   0.548   0.552   0.568
 62 A'   22 A"   63 A'   23 A"   24 A"   25 A"   26 A"   64 A'                 
  0.580   0.596   0.598   0.620   0.642   0.709   0.766   0.793
 65 A'   27 A"   66 A'   67 A'   68 A'   69 A'   70 A'   71 A'                 
  0.805   0.829   0.836   0.869   0.904   0.911   0.930   0.943
 28 A"   29 A"   72 A'   73 A'   74 A'   30 A"   75 A'   76 A'                 
  1.005   1.101   1.126   1.301   1.310   1.364   1.626   1.682
 77 A'   78 A'   79 A'   80 A'   31 A"   32 A"   81 A'   82 A'                 
  1.845   1.905   1.942   1.969   2.012   2.058   2.078   2.152
 83 A'   33 A"   84 A'   34 A"   85 A'   86 A'   35 A"   87 A'                 
  2.231   2.284   2.335   2.369   2.485   2.614   2.749   2.765
 36 A"   88 A'   89 A'   37 A"   90 A'   91 A'   38 A"   92 A'                 
  2.965   3.264   3.824   3.896   3.967   3.977   3.977   4.009
 93 A'   94 A'   39 A"   95 A'   40 A"   96 A'   41 A"   97 A'                 
  4.021   4.056   4.102   4.149   4.312   4.349   4.447   6.567
 42 A"   43 A"   98 A'   99 A'  100 A'  101 A'  102 A'  103 A'                 
  6.661   7.517   7.533   7.538   7.577   7.627   7.643   9.701
104 A'   44 A"   45 A"  105 A'  106 A'  107 A'  108 A'  109 A'                 
 23.653  25.775  25.918  26.328  35.475  47.850  47.930 215.682
110 A'   46 A"  111 A'  112 A'  113 A'  114 A'  115 A'  116 A'                 
289.709 289.727 289.727 289.772 289.850 289.8661020.6321020.731
 47 A"   48 A"  117 A'  118 A'  119 A'  120 A'  121 A'  122 A'                 
 --------------------------------------------------------------

          Ground-State Mulliken Net Atomic Charges

     Atom                 Charge (a.u.)
  ----------------------------------------
      1 C                    -0.426270
      2 N                     0.043052
      3 Br                    0.068550
      4 Cl                    0.321781
      5 Br                   -0.007112
  ----------------------------------------
  Sum of atomic charges =     0.000000

 -----------------------------------------------------------------
                    Cartesian Multipole Moments
 -----------------------------------------------------------------
    Charge (ESU x 10^10)
                 0.0000
    Dipole Moment (Debye)
         X       0.3834      Y      -1.1650      Z      -0.0000
       Tot       1.2264
    Quadrupole Moments (Debye-Ang)
        XX     -57.5757     XY       2.0073     YY     -60.2932
        XZ       0.0000     YZ      -0.0000     ZZ     -60.5996
    Octopole Moments (Debye-Ang^2)
       XXX     -31.0015    XXY     -11.0818    XYY      -0.4689
       YYY     -39.2499    XXZ      -0.0000    XYZ      -0.0000
       YYZ       0.0000    XZZ      -7.5940    YZZ      -9.4943
       ZZZ       0.0000
    Hexadecapole Moments (Debye-Ang^3)
      XXXX    -931.7431   XXXY      -5.2926   XXYY    -231.4508
      XYYY     -33.6082   YYYY    -489.4999   XXXZ       0.0000
      XXYZ      -0.0000   XYYZ       0.0000   YYYZ      -0.0000
      XXZZ    -179.8452   XYZZ     -12.1194   YYZZ     -97.5011
      XZZZ       0.0000   YZZZ      -0.0000   ZZZZ     -71.2931
 -----------------------------------------------------------------
 Calculating MO derivatives via CPSCF
 D1JvT checksum  = 239520 19873.4152559479
 D1KAT checksum  = 559680 915.0072038838
   1         3          15      0.135214    0.041374
   2         3          15      0.019555    0.006681
   3         3          15      0.003016    0.001035
   4         3          15      0.000294    0.000099
   5        15           3      0.000017    0.000008
   6        18           0      0.000000    0.000000    Roots Converged
 Time for AOints: 9.6 s (CPU) 2.4 s (wall)
 ------------------------------------------------------------------------------
                     AOints        : Timing summary (seconds)
 ------------------------------------------------------------------------------
     job step          cpu (% of tot)      sys (% of tot)     wall (% of tot)
 ------------------------------------------------------------------------------
  cpscf_lag         0.5452E+02 (35.4)   0.5000E-05 (23.8)   0.1396E+02 (35.0)
  iterzp            0.8984E+02 (58.3)   0.1600E-04 (76.2)   0.2332E+02 (58.5)
  make_fx           0.0000E+00 ( 0.0)   0.0000E+00 ( 0.0)   0.0000E+00 ( 0.0)
  AOints            0.9620E+01 ( 6.2)   0.0000E+00 ( 0.0)   0.2437E+01 ( 6.1)
 ------------------------------------------------------------------------------
   Grand Totals     0.1541E+03          0.2100E-04          0.3989E+02
 ------------------------------------------------------------------------------
 Calculating analytic Hessian of the SCF energy
 Polarizability Matrix (a.u.)
            1           2           3
    1-101.0151488  -5.7271745   0.0000000
    2  -5.7271745 -75.3564925  -0.0000000
    3   0.0000000  -0.0000000 -42.7937387

 Direct stationary perturbation theory relativistic correction:

 rels  =      34.391338155414
 relv  =    -117.011402887318
 rel2e =      19.015326041681
 E_rel =     -63.604738690223

 Hessian of the SCF Energy
            1           2           3           4           5           6
    1   0.6490510  -0.1506508  -0.0000000  -0.4903807   0.1764727  -0.0000000
    2  -0.1506508   0.3496572   0.0000000   0.2286396  -0.1607125  -0.0000000
    3  -0.0000000   0.0000000   0.0917463  -0.0000000  -0.0000000  -0.0429231
    4  -0.4903807   0.2286396  -0.0000000   0.6655279  -0.1583916   0.0000000
    5   0.1764727  -0.1607125  -0.0000000  -0.1583916   0.2385618   0.0000000
    6  -0.0000000  -0.0000000  -0.0429231   0.0000000   0.0000000   0.0377548
    7  -0.0377005  -0.0303037  -0.0000000  -0.1000867  -0.0361334   0.0000000
    8   0.0097060  -0.0112946   0.0000000  -0.0763355  -0.0502461   0.0000000
    9  -0.0000000   0.0000000   0.0015276  -0.0000000   0.0000000  -0.0126275
   10  -0.0901149  -0.0596544   0.0000000  -0.0647883  -0.0103989   0.0000000
   11  -0.0554019  -0.0767238  -0.0000000  -0.0129414   0.0091845  -0.0000000
   12   0.0000000   0.0000000  -0.0234796   0.0000000  -0.0000000   0.0023252
   13  -0.0308549   0.0119692   0.0000000  -0.0102721   0.0284511  -0.0000000
   14   0.0198740  -0.1009263  -0.0000000   0.0190288  -0.0367878   0.0000000
   15   0.0000000  -0.0000000  -0.0268712  -0.0000000   0.0000000   0.0154706
            7           8           9          10          11          12
    1  -0.0377005   0.0097060  -0.0000000  -0.0901149  -0.0554019   0.0000000
    2  -0.0303037  -0.0112946   0.0000000  -0.0596544  -0.0767238   0.0000000
    3  -0.0000000   0.0000000   0.0015276   0.0000000  -0.0000000  -0.0234796
    4  -0.1000867  -0.0763355  -0.0000000  -0.0647883  -0.0129414   0.0000000
    5  -0.0361334  -0.0502461   0.0000000  -0.0103989   0.0091845  -0.0000000
    6   0.0000000   0.0000000  -0.0126275   0.0000000  -0.0000000   0.0023252
    7   0.1451716   0.0630226  -0.0000000  -0.0039815   0.0032581   0.0000000
    8   0.0630226   0.0559418   0.0000000  -0.0028850   0.0022465  -0.0000000
    9  -0.0000000   0.0000000   0.0081764   0.0000000  -0.0000000   0.0053274
   10  -0.0039815  -0.0028850   0.0000000   0.1588458   0.0823621  -0.0000000
   11   0.0032581   0.0022465  -0.0000000   0.0823621   0.0996806   0.0000000
   12   0.0000000  -0.0000000   0.0053274  -0.0000000   0.0000000   0.0106701
   13  -0.0034030   0.0064918   0.0000000   0.0000389  -0.0172768   0.0000000
   14   0.0001563   0.0033524  -0.0000000  -0.0094238  -0.0343878   0.0000000
   15   0.0000000  -0.0000000  -0.0024039   0.0000000   0.0000000   0.0051570
           13          14          15
    1  -0.0308549   0.0198740   0.0000000
    2   0.0119692  -0.1009263  -0.0000000
    3   0.0000000  -0.0000000  -0.0268712
    4  -0.0102721   0.0190288  -0.0000000
    5   0.0284511  -0.0367878   0.0000000
    6  -0.0000000   0.0000000   0.0154706
    7  -0.0034030   0.0001563   0.0000000
    8   0.0064918   0.0033524  -0.0000000
    9   0.0000000  -0.0000000  -0.0024039
   10   0.0000389  -0.0094238   0.0000000
   11  -0.0172768  -0.0343878   0.0000000
   12   0.0000000   0.0000000   0.0051570
   13   0.0444910  -0.0296353  -0.0000000
   14  -0.0296353   0.1687494   0.0000000
   15  -0.0000000   0.0000000   0.0086476
 Gradient time:  CPU 244.75 s  wall 63.42 s
 **********************************************************************
 **                                                                  **
 **                       VIBRATIONAL ANALYSIS                       **
 **                       --------------------                       **
 **                                                                  **
 **        VIBRATIONAL FREQUENCIES (CM**-1) AND NORMAL MODES         **
 **     FORCE CONSTANTS (mDYN/ANGSTROM) AND REDUCED MASSES (AMU)     **
 **                  INFRARED INTENSITIES (KM/MOL)                   **
 **                                                                  **
 **********************************************************************


 Mode:                 1                      2                      3
 Frequency:       122.95                 185.61                 222.97
 Force Cnst:      0.5658                 0.3237                 1.3117
 Red. Mass:      63.5264                15.9465                44.7810
 IR Active:          YES                    YES                    YES
 IR Intens:        0.581                  1.932                  0.394
 Raman Active:       YES                    YES                    YES
               X      Y      Z        X      Y      Z        X      Y      Z
 C         -0.052 -0.304 -0.000    0.000 -0.000  0.418    0.142 -0.126 -0.000
 N         -0.051 -0.324  0.000    0.000 -0.000  0.864    0.158 -0.125 -0.000
 Br        -0.482  0.342  0.000    0.000  0.000 -0.120    0.256  0.149  0.000
 Cl        -0.212 -0.038  0.000   -0.000  0.000 -0.253   -0.463  0.668  0.000
 Br         0.593 -0.222  0.000   -0.000 -0.000  0.015   -0.101 -0.404 -0.000
 TransDip  -0.023  0.007 -0.000   -0.000  0.000 -0.045   -0.017  0.010  0.000

 Mode:                 4                      5                      6
 Frequency:       320.75                 485.36                 502.08
 Force Cnst:      2.0677                 2.1883                 1.8679
 Red. Mass:      34.1120                15.7665                12.5763
 IR Active:          YES                    YES                    YES
 IR Intens:        1.195                  7.986                  0.975
 Raman Active:       YES                    YES                    YES
               X      Y      Z        X      Y      Z        X      Y      Z
 C          0.401  0.111 -0.000   -0.327  0.491 -0.000   -0.000  0.000  0.906
 N          0.256 -0.151 -0.000   -0.280  0.728  0.000   -0.000  0.000 -0.416
 Br        -0.287 -0.116  0.000   -0.007 -0.038 -0.000   -0.000 -0.000  0.008
 Cl         0.608  0.506  0.000    0.089  0.012  0.000    0.000  0.000 -0.069
 Br        -0.089 -0.098  0.000    0.067 -0.171  0.000    0.000 -0.000 -0.042
 TransDip  -0.035 -0.005  0.000    0.001  0.090 -0.000    0.000 -0.000  0.032

 Mode:                 7                      8                      9
 Frequency:       658.59                 860.91                1631.28
 Force Cnst:      3.9261                 5.6118                20.1338
 Red. Mass:      15.3631                12.8510                12.8416
 IR Active:          YES                    YES                    YES
 IR Intens:       92.386                230.521                220.909
 Raman Active:       YES                    YES                    YES
               X      Y      Z        X      Y      Z        X      Y      Z
 C          0.407 -0.138 -0.000    0.486  0.812  0.000    0.690 -0.325 -0.000
 N          0.669  0.557  0.000   -0.004 -0.276 -0.000   -0.604  0.230  0.000
 Br        -0.088 -0.064 -0.000   -0.016  0.004  0.000    0.005  0.006 -0.000
 Cl        -0.200 -0.069  0.000   -0.119 -0.114 -0.000   -0.002 -0.001  0.000
 Br        -0.004  0.017  0.000   -0.005 -0.028 -0.000   -0.002  0.003  0.000
 TransDip   0.302 -0.059 -0.000    0.048  0.484  0.000    0.455 -0.140 -0.000

 STANDARD THERMODYNAMIC QUANTITIES AT   298.15 K  AND     1.00 ATM

   This Molecule has  0 Imaginary Frequencies
   Zero point vibrational energy:        7.134 kcal/mol

   Atom    1 Element C  Has Mass   12.00000
   Atom    2 Element N  Has Mass   14.00307
   Atom    3 Element Br Has Mass   78.91830
   Atom    4 Element Cl Has Mass   34.96885
   Atom    5 Element Br Has Mass   78.91830
   Molecular Mass:   218.808520 amu
   Principal axes and moments of inertia in amu*Bohr^2:
                             1           2           3
    Eigenvalues --      871.00879  2052.19029  2923.19907
          X               0.99944     0.03353     0.00000
          Y              -0.03353     0.99944    -0.00000
          Z              -0.00000    -0.00000     1.00000
   Rotational Symmetry Number is   1
   The Molecule is an Asymmetric Top
   Translational Enthalpy:        0.889 kcal/mol
   Rotational Enthalpy:           0.889 kcal/mol
   Vibrational Enthalpy:          8.922 kcal/mol
   gas constant (RT):             0.592 kcal/mol
   Translational Entropy:        42.052  cal/mol.K
   Rotational Entropy:           30.036  cal/mol.K
   Vibrational Entropy:          10.443  cal/mol.K

   Total Enthalpy:               11.292 kcal/mol
   Total Entropy:                82.531  cal/mol.K
Archival summary:
1\1\TWL01\FREQ\ProcedureUnspecified\BasisUnspecified\r2l111\taweetha\SunNov2520:47:102018SunNov2520:47:102018\0\\#,FREQ,ProcedureUnspecified,BasisUnspecified,\\0,1\Br\C,1,1.91466\N,2,1.25763,1,129.529\Cl,2,1.74372,1,113.68,3,180,0\Br,3,1.88388,2,119.429,1,-0,0\\\@

 Total job time:  74.85s(wall), 287.88s(cpu) 
 Sun Nov 25 20:47:10 2018

        *************************************************************
        *                                                           *
        *  Thank you very much for using Q-Chem.  Have a nice day.  *
        *                                                           *
        *************************************************************
