# Supplementary material for: Geometric and energetic data from ab initio calculations of haloethene, haloimine, halomethylenephosphine, haloiminophosphine, halodiazene, halodiphosphene and halocyclopropane
Source: Data Brief. 2019 Nov 2;27:104738. doi: 10.1016/j.dib.2019.104738 (PMC6861602; doi:10.1016/j.dib.2019.104738)
Supplement: Multimedia component 4 [file mmc4.zip › CN/B3LYP/BrClCNClE.out]

Q-Chem Developer Version!
                  Welcome to Q-Chem
     A Quantum Leap Into The Future Of Chemistry


 Q-Chem 5.1, Q-Chem, Inc., Pleasanton, CA (2018)

 Yihan Shao,  Zhengting Gan,  E. Epifanovsky,  A. T. B. Gilbert,  M. Wormit,  
 J. Kussmann,  A. W. Lange,  A. Behn,  Jia Deng,  Xintian Feng,  D. Ghosh,  
 M. Goldey,  P. R. Horn,  L. D. Jacobson,  I. Kaliman,  T. Kus,  A. Landau,  
 Jie Liu,  E. I. Proynov,  R. M. Richard,  R. P. Steele,  E. J. Sundstrom,  
 H. L. Woodcock III,  P. M. Zimmerman,  D. Zuev,  B. Albrecht,  E. Alguire,  
 S. A. Baeppler,  D. Barton,  Z. Benda,  Y. A. Bernard,  E. J. Berquist,  
 K. B. Bravaya,  H. Burton,  D. Casanova,  Chun-Min Chang,  Yunqing Chen,  
 A. Chien,  K. D. Closser,  M. P. Coons,  S. Coriani,  S. Dasgupta,  
 A. L. Dempwolff,  M. Diedenhofen,  Hainam Do,  R. G. Edgar,  Po-Tung Fang,  
 S. Faraji,  S. Fatehi,  Qingguo Feng,  K. D. Fenk,  J. Fosso-Tande,  
 Qinghui Ge,  A. Ghysels,  G. Gidofalvi,  J. Gomes,  J. Gonthier,  A. Gunina,  
 D. Hait,  M. W. D. Hanson-Heine,  P. H. P. Harbach,  A. W. Hauser,  
 J. E. Herr,  E. G. Hohenstein,  Z. C. Holden,  Kerwin Hui,  B. C. Huynh,  
 T.-C. Jagau,  Hyunjun Ji,  B. Kaduk,  K. Khistyaev,  Jaehoon Kim,  
 P. Klunzinger,  K. Koh,  D. Kosenkov,  L. Koulias,  T. Kowalczyk,  
 C. M. Krauter,  A. Kunitsa,  Ka Un Lao,  A. Laurent,  K. V. Lawler,  
 Joonho Lee,  D. Lefrancois,  S. Lehtola,  D. S. Levine,  Yi-Pei Li,  
 You-Sheng Lin,  Fenglai Liu,  E. Livshits,  A. Luenser,  P. Manohar,  
 E. Mansoor,  S. F. Manzer,  Shan-Ping Mao,  Yuezhi Mao,  N. Mardirossian,  
 A. V. Marenich,  T. Markovich,  L. A. Martinez-Martinez,  S. A. Maurer,  
 N. J. Mayhall,  S. C. McKenzie,  J.-M. Mewes,  A. F. Morrison,  
 J. W. Mullinax,  K. Nanda,  T. S. Nguyen-Beck,  R. Olivares-Amaya,  
 J. A. Parkhill,  T. M. Perrine,  F. Plasser,  P. Pokhilko,  S. Prager,  
 A. Prociuk,  E. Ramos,  D. R. Rehn,  F. Rob,  M. Schneider,  N. Sergueev,  
 S. M. Sharada,  S. Sharma,  D. W. Small,  T. Stauch,  T. Stein,  
 Yu-Chuan Su,  A. J. W. Thom,  A. Tkatchenko,  T. Tsuchimochi,  N. M. Tubman,  
 L. Vogt,  M. L. Vidal,  O. Vydrov,  M. A. Watson,  J. Wenzel,  
 M. de Wergifosse,  T. A. Wesolowski,  A. White,  J. Witte,  A. Yamada,  
 Jun Yang,  K. Yao,  S. Yeganeh,  S. R. Yost,  Zhi-Qiang You,  A. Zech,  
 Igor Ying Zhang,  Xing Zhang,  Yan Zhao,  Ying Zhu,  B. R. Brooks,  
 G. K. L. Chan,  C. J. Cramer,  M. S. Gordon,  W. J. Hehre,  A. Klamt,  
 M. W. Schmidt,  C. D. Sherrill,  D. G. Truhlar,  A. Aspuru-Guzik,  R. Baer,  
 A. T. Bell,  N. A. Besley,  Jeng-Da Chai,  A. E. DePrince, III,  
 R. A. DiStasio Jr.,  A. Dreuw,  B. D. Dunietz,  T. R. Furlani,  
 Chao-Ping Hsu,  Yousung Jung,  Jing Kong,  D. S. Lambrecht,  WanZhen Liang,  
 C. Ochsenfeld,  V. A. Rassolov,  L. V. Slipchenko,  J. E. Subotnik,  
 T. Van Voorhis,  J. M. Herbert,  A. I. Krylov,  P. M. W. Gill,  M. Head-Gordon

 Contributors to earlier versions of Q-Chem not listed above: 
 R. D. Adamson,  B. Austin,  J. Baker,  G. J. O. Beran,  K. Brandhorst,  
 S. T. Brown,  E. F. C. Byrd,  A. K. Chakraborty,  C.-L. Cheng,  
 Siu Hung Chien,  D. M. Chipman,  D. L. Crittenden,  H. Dachsel,  
 R. J. Doerksen,  A. D. Dutoi,  L. Fusti-Molnar,  W. A. Goddard III,  
 A. Golubeva-Zadorozhnaya,  S. R. Gwaltney,  G. Hawkins,  A. Heyden,  
 S. Hirata,  G. Kedziora,  F. J. Keil,  C. Kelley,  Jihan Kim,  R. A. King,  
 R. Z. Khaliullin,  P. P. Korambath,  W. Kurlancheek,  A. M. Lee,  M. S. Lee,  
 S. V. Levchenko,  Ching Yeh Lin,  D. Liotard,  R. C. Lochan,  I. Lotan,  
 P. E. Maslen,  N. Nair,  D. P. O'Neill,  D. Neuhauser,  E. Neuscamman,  
 C. M. Oana,  R. Olson,  B. Peters,  R. Peverati,  P. A. Pieniazek,  
 Y. M. Rhee,  J. Ritchie,  M. A. Rohrdanz,  E. Rosta,  N. J. Russ,  
 H. F. Schaefer III,  N. E. Schultz,  N. Shenvi,  A. C. Simmonett,  A. Sodt,  
 D. Stuck,  K. S. Thanthiriwatte,  V. Vanovschi,  Tao Wang,  A. Warshel,  
 C. F. Williams,  Q. Wu,  X. Xu,  W. Zhang

 Please cite Q-Chem as follows:
 Y. Shao et al., Mol. Phys. 113, 184-215 (2015)
 DOI: 10.1080/00268976.2014.952696

 Q-Chem 5.1.2 for Intel X86 EM64T Linux

 Parts of Q-Chem use Armadillo 8.300.2 (Tropical Shenanigans).
 http://arma.sourceforge.net/

 Q-Chem begins on Sun Nov 25 21:29:18 2018  

Host: 
0

     Scratch files written to /scratch/taweetham/qchem51933//
Input Ideriv = 2
Curr. Ideriv = -1
Max.  Ideriv = 2

Checking the input file for inconsistencies... 	...done.

--------------------------------------------------------------
User input:
--------------------------------------------------------------
$molecule
0 1
C 
N 1 1.3 
Cl 2 CCl 1 120. 
Cl 1 CCl 2 120.  3 180.0
Br 1 CBr 2 120.  3 0.0

CC=1.54
CH=1.09
CF=1.35
CCl=1.77
CBr=1.94
CI=2.14
DHA=180.0
$end

$rem
   job_type	optimization
   basis	6-311++g**
   method	b3lyp
$end

--------------------------------------------------------------
 ----------------------------------------------------------------
             Standard Nuclear Orientation (Angstroms)
    I     Atom           X                Y                Z
 ----------------------------------------------------------------
    1      C       0.4692053649    -0.5433411592    -0.0000000000
    2      N      -0.4739375883    -1.4380374036     0.0000000000
    3      Cl     -2.1709606966    -0.9350338547     0.0000000000
    4      Cl      2.1662284732    -1.0463447080    -0.0000000000
    5      Br      0.0166508208     1.3431355527    -0.0000000000
 ----------------------------------------------------------------
 Molecular Point Group                 Cs    NOp =  2
 Largest Abelian Subgroup              Cs    NOp =  2
 Nuclear Repulsion Energy =   463.0756276973 hartrees
 There are       41 alpha and       41 beta electrons
 Requested basis set is 6-311++G(d,p)
 There are 57 shells and 152 basis functions

 Total QAlloc Memory Limit   2000 MB
 Mega-Array Size       188 MB
 MEM_STATIC part       192 MB
 A cutoff of  1.0D-11 yielded   1364 shell pairs
 There are     10610 function pairs (     11659 Cartesian)

 -------------------------------------------------------
 OpenMP Integral Computing Module                       
 Release: version 1.0, May 2013, Q-Chem Inc. Pittsburgh 
 -------------------------------------------------------
 Integral Job Info:
 Integral job number is                      11
 Integral operator is                         1
 short-range coefficients                     0
 long-range coefficients              100000000
 Omega coefficients                           0
 if combine SR and LR in K                    0
 Integral screening is                        0
 Integral computing path is                   2
 max size of driver memory is            800000
 size of driver memory is                593474
 size of scratch memory is             29634545
 max col of scratch BK array               1296
 max len of scratch array in speh3          155
 max len of scratch index in speh4           18
 max int batch size is                      520
 min int batch size is                       52
 fixed nKL is                                45
 max L of basis functions is                  2
 order of int derivative is                   0
 number of shells is                         57
 number of basis is                         159
 number of cartesian basis is               159
 number of contracted shell pairs          1364
 number of primitive shell pairs           3773
 maxK2 (contraction) of shell pair           36
 max number of K2 of shell pair               1
 max number of CS2 of shell pair            132
 max number of PS2 of shell pair            288
 mem total for path MDJ                  518982
 -------------------------------------------------------
 Smallest overlap matrix eigenvalue = 2.58E-04

 Scale SEOQF with 1.000000e-01/1.000000e-01/1.000000e-01

 Standard Electronic Orientation quadrupole field applied
 Nucleus-field energy     =     0.0000000139 hartrees
 Guess from superposition of atomic densities
 Warning:  Energy on first SCF cycle will be non-variational
 SAD guess density has 82.000000 electrons

 -----------------------------------------------------------------------
  General SCF calculation program by
  Eric Jon Sundstrom, Paul Horn, Yuezhi Mao, Dmitri Zuev, Alec White,
  David Stuck, Shaama M.S., Shane Yost, Joonho Lee, David Small,
  Daniel Levine, Susi Lehtola, Hugh Burton, Evgeny Epifanovsky
 -----------------------------------------------------------------------
 Exchange:     0.2000 Hartree-Fock + 0.0800 Slater + 0.7200 B88
 Correlation:  0.1900 VWN1RPA + 0.8100 LYP
 Using SG-1 standard quadrature grid
 using 4 threads for integral computing
 -------------------------------------------------------
 OpenMP Integral computing Module                
 Release: version 2.0, May 2017, Q-Chem Inc. Pleasanton 
 -------------------------------------------------------
 -------------------------------------------------------
 OpenMP BLAS3 based DFT computing Module                
 Release: version 1.0, May 2013, Q-Chem Inc. Pittsburgh 
 -------------------------------------------------------
 A restricted SCF calculation will be
 performed using DIIS
 SCF converges when DIIS error is below 1.0e-08
 ---------------------------------------
  Cycle       Energy         DIIS error
 ---------------------------------------
    1   -3587.9886769107      3.95e-02  
    2   -3587.3711030786      3.90e-03  
    3   -3587.2485505660      7.92e-03  
    4   -3587.4012262015      1.29e-03  
    5   -3587.4043275621      4.54e-04  
    6   -3587.4047385371      2.29e-04  
    7   -3587.4048840981      3.56e-05  
    8   -3587.4048866560      9.66e-06  
    9   -3587.4048869173      2.51e-06  
   10   -3587.4048869357      5.52e-07  
   11   -3587.4048869366      1.55e-07  
   12   -3587.4048869367      4.01e-08  
   13   -3587.4048869367      1.24e-08  
   14   -3587.4048869367      2.20e-09  Convergence criterion met
 ---------------------------------------
 SCF time:   CPU 27.97s  wall 7.00s 
 SCF   energy in the final basis set =    -3587.4048869367
 Total energy in the final basis set =    -3587.4048869367

 --------------------------------------------------------------
             Orbital Energies (a.u.) and Symmetries
 --------------------------------------------------------------

 Alpha MOs, Restricted
 -- Occupied --                  
-482.87 -101.61 -101.60  -62.52  -56.34  -56.34  -56.34  -14.41
  1 A'    2 A'    3 A'    4 A'    5 A'    1 A"    6 A'    7 A'                 
-10.360  -9.525  -9.513  -8.732  -7.290  -7.280  -7.279  -7.279
  8 A'    9 A'   10 A'   11 A'   12 A'   13 A'    2 A"   14 A'                 
 -7.267  -7.266  -6.565  -6.551  -6.550  -2.675  -2.672  -2.671
  3 A"   15 A'   16 A'    4 A"   17 A'   18 A'    5 A"   19 A'                 
 -2.660  -2.660  -1.003  -0.905  -0.831  -0.811  -0.593  -0.516
  6 A"   20 A'   21 A'   22 A'   23 A'   24 A'   25 A'   26 A'                 
 -0.498  -0.455  -0.391  -0.380  -0.367  -0.340  -0.320  -0.310
 27 A'    7 A"   28 A'    8 A"   29 A'    9 A"   30 A'   31 A'                 
 -0.305
 10 A"                                                                         
 -- Virtual --                   
 -0.093  -0.081  -0.076   0.001   0.021   0.036   0.040   0.047
 32 A'   33 A'   11 A"   34 A'   35 A'   36 A'   37 A'   12 A"                 
  0.065   0.071   0.078   0.081   0.096   0.104   0.121   0.122
 38 A'   39 A'   13 A"   14 A"   40 A'   41 A'   42 A'   43 A'                 
  0.123   0.136   0.163   0.194   0.200   0.208   0.251   0.269
 15 A"   44 A'   45 A'   16 A"   46 A'   47 A'   48 A'   49 A'                 
  0.292   0.376   0.382   0.401   0.412   0.426   0.427   0.442
 50 A'   51 A'   52 A'   17 A"   53 A'   54 A'   18 A"   55 A'                 
  0.447   0.452   0.487   0.492   0.542   0.575   0.580   0.601
 19 A"   56 A'   57 A'   20 A"   21 A"   58 A'   22 A"   59 A'                 
  0.614   0.714   0.720   0.760   0.788   0.801   0.812   0.822
 60 A'   23 A"   61 A'   62 A'   63 A'   64 A'   24 A"   25 A"                 
  0.840   0.843   0.877   0.880   0.910   0.972   0.974   1.023
 65 A'   26 A"   66 A'   67 A'   68 A'   69 A'   27 A"   70 A'                 
  1.079   1.126   1.152   1.287   1.302   1.357   1.630   1.666
 71 A'   72 A'   73 A'   28 A"   74 A'   29 A"   75 A'   76 A'                 
  1.808   1.939   1.990   1.996   2.064   2.178   2.197   2.236
 77 A'   30 A"   78 A'   31 A"   79 A'   80 A'   32 A"   81 A'                 
  2.266   2.267   2.339   2.380   2.488   2.681   2.729   2.733
 33 A"   82 A'   34 A"   83 A'   84 A'   85 A'   35 A"   86 A'                 
  2.957   3.252   3.811   3.915   3.971   4.003   4.038   4.139
 87 A'   88 A'   36 A"   89 A'   37 A"   90 A'   38 A"   91 A'                 
  4.335   4.393   6.575   7.523   7.559   7.623   9.638   9.703
 92 A'   93 A'   94 A'   39 A"   95 A'   96 A'   97 A'   98 A'                 
 23.553  25.750  25.776  25.853  25.892  26.252  26.328  35.406
 99 A'   40 A"   41 A"  100 A'  101 A'  102 A'  103 A'  104 A'                 
 47.855 215.614 215.686 289.718 289.752 289.8491020.638
105 A'  106 A'  107 A'   42 A"  108 A'  109 A'  110 A'                         

 Beta MOs, Restricted
 -- Occupied --                  
-482.87 -101.61 -101.60  -62.52  -56.34  -56.34  -56.34  -14.41
  1 A'    2 A'    3 A'    4 A'    5 A'    1 A"    6 A'    7 A'                 
-10.360  -9.525  -9.513  -8.732  -7.290  -7.280  -7.279  -7.279
  8 A'    9 A'   10 A'   11 A'   12 A'   13 A'    2 A"   14 A'                 
 -7.267  -7.266  -6.565  -6.551  -6.550  -2.675  -2.672  -2.671
  3 A"   15 A'   16 A'    4 A"   17 A'   18 A'    5 A"   19 A'                 
 -2.660  -2.660  -1.003  -0.905  -0.831  -0.811  -0.593  -0.516
  6 A"   20 A'   21 A'   22 A'   23 A'   24 A'   25 A'   26 A'                 
 -0.498  -0.455  -0.391  -0.380  -0.367  -0.340  -0.320  -0.310
 27 A'    7 A"   28 A'    8 A"   29 A'    9 A"   30 A'   31 A'                 
 -0.305
 10 A"                                                                         
 -- Virtual --                   
 -0.093  -0.081  -0.076   0.001   0.021   0.036   0.040   0.047
 32 A'   33 A'   11 A"   34 A'   35 A'   36 A'   37 A'   12 A"                 
  0.065   0.071   0.078   0.081   0.096   0.104   0.121   0.122
 38 A'   39 A'   13 A"   14 A"   40 A'   41 A'   42 A'   43 A'                 
  0.123   0.136   0.163   0.194   0.200   0.208   0.251   0.269
 15 A"   44 A'   45 A'   16 A"   46 A'   47 A'   48 A'   49 A'                 
  0.292   0.376   0.382   0.401   0.412   0.426   0.427   0.442
 50 A'   51 A'   52 A'   17 A"   53 A'   54 A'   18 A"   55 A'                 
  0.447   0.452   0.487   0.492   0.542   0.575   0.580   0.601
 19 A"   56 A'   57 A'   20 A"   21 A"   58 A'   22 A"   59 A'                 
  0.614   0.714   0.720   0.760   0.788   0.801   0.812   0.822
 60 A'   23 A"   61 A'   62 A'   63 A'   64 A'   24 A"   25 A"                 
  0.840   0.843   0.877   0.880   0.910   0.972   0.974   1.023
 65 A'   26 A"   66 A'   67 A'   68 A'   69 A'   27 A"   70 A'                 
  1.079   1.126   1.152   1.287   1.302   1.357   1.630   1.666
 71 A'   72 A'   73 A'   28 A"   74 A'   29 A"   75 A'   76 A'                 
  1.808   1.939   1.990   1.996   2.064   2.178   2.197   2.236
 77 A'   30 A"   78 A'   31 A"   79 A'   80 A'   32 A"   81 A'                 
  2.266   2.267   2.339   2.380   2.488   2.681   2.729   2.733
 33 A"   82 A'   34 A"   83 A'   84 A'   85 A'   35 A"   86 A'                 
  2.957   3.252   3.811   3.915   3.971   4.003   4.038   4.139
 87 A'   88 A'   36 A"   89 A'   37 A"   90 A'   38 A"   91 A'                 
  4.335   4.393   6.575   7.523   7.559   7.623   9.638   9.703
 92 A'   93 A'   94 A'   39 A"   95 A'   96 A'   97 A'   98 A'                 
 23.553  25.750  25.776  25.853  25.892  26.252  26.328  35.406
 99 A'   40 A"   41 A"  100 A'  101 A'  102 A'  103 A'  104 A'                 
 47.855 215.614 215.686 289.718 289.752 289.8491020.638
105 A'  106 A'  107 A'   42 A"  108 A'  109 A'  110 A'                         
 --------------------------------------------------------------

          Ground-State Mulliken Net Atomic Charges

     Atom                 Charge (a.u.)
  ----------------------------------------
      1 C                    -0.522245
      2 N                     0.074820
      3 Cl                    0.034427
      4 Cl                    0.424824
      5 Br                   -0.011826
  ----------------------------------------
  Sum of atomic charges =     0.000000

 -----------------------------------------------------------------
                    Cartesian Multipole Moments
 -----------------------------------------------------------------
    Charge (ESU x 10^10)
                 0.0000
    Dipole Moment (Debye)
         X       0.5587      Y       1.1834      Z      -0.0000
       Tot       1.3086
    Quadrupole Moments (Debye-Ang)
        XX     -51.5047     XY      -2.4370     YY     -56.2894
        XZ      -0.0000     YZ       0.0000     ZZ     -54.9896
    Octopole Moments (Debye-Ang^2)
       XXX       0.8426    XXY       7.4561    XYY       1.6629
       YYY      49.5048    XXZ      -0.0000    XYZ       0.0000
       YYZ      -0.0000    XZZ       0.3229    YZZ      11.3134
       ZZZ      -0.0000
    Hexadecapole Moments (Debye-Ang^3)
      XXXX    -707.0562   XXXY     -16.8960   XXYY    -209.4684
      XYYY     -12.2468   YYYY    -484.6046   XXXZ      -0.0000
      XXYZ       0.0000   XYYZ      -0.0000   YYYZ       0.0000
      XXZZ    -144.0674   XYZZ      -0.6587   YYZZ     -93.3233
      XZZZ       0.0000   YZZZ      -0.0000   ZZZZ     -63.6878
 -----------------------------------------------------------------
 Calculating analytic gradient of the SCF energy
 Gradient of SCF Energy
            1           2           3           4           5
    1   0.0434281  -0.0330999  -0.0168059   0.0242187  -0.0177410
    2   0.0145260  -0.0147427   0.0037778  -0.0073337   0.0037725
    3  -0.0000000  -0.0000000   0.0000000  -0.0000000   0.0000000
 Max gradient component =       4.343E-02
 RMS gradient           =       1.766E-02
 Gradient time:  CPU 6.72 s  wall 1.79 s
 Geometry Optimization Parameters
   NAtoms,    NIC,     NZ,  NCons,   NDum,   NFix, NCnnct, MaxDiis
        5      20       5       0       0       0       0       0


** GEOMETRY OPTIMIZATION IN DELOCALIZED INTERNAL COORDINATES **
   Searching for a Minimum

   Optimization Cycle:   1

                       Coordinates (Angstroms)
     ATOM                X               Y               Z
      1  C         0.4692053649   -0.5433411592    0.0000000000
      2  N        -0.4739375883   -1.4380374036    0.0000000000
      3  Cl       -2.1709606966   -0.9350338547    0.0000000000
      4  Cl        2.1662284732   -1.0463447080    0.0000000000
      5  Br        0.0166508208    1.3431355527    0.0000000000
   Point Group: cs    Number of degrees of freedom:     7


   Energy is  -3587.404886937


 Attempting to Generate Delocalized Internal Coordinates

  7 Hessian modes will be used to form the next step
  Hessian Eigenvalues:
     0.175927    0.250000    0.250000    0.250000    0.286300    0.286300
     0.671931

 Minimum Search - Taking Simple RFO Step
 Searching for Lamda that Minimizes Along All modes
 Value Taken    Lamda =  -0.01541009
 Step Taken.  Stepsize is  0.225104

                             Maximum     Tolerance    Cnvgd?
         Gradient           0.059409      0.000300      NO
         Displacement       0.194691      0.001200      NO
         Energy change     *********      0.000001      NO


 New Cartesian Coordinates Obtained by Inverse Iteration

 Displacement from previous Coordinates is:  0.379924
 ----------------------------------------------------------------
             Standard Nuclear Orientation (Angstroms)
    I     Atom           X                Y                Z
 ----------------------------------------------------------------
    1      C       0.4107183391    -0.5139355944     0.0000000000
    2      N      -0.4528222186    -1.4400908136     0.0000000000
    3      Cl     -2.1417890298    -1.0219821136     0.0000000000
    4      Cl      2.0580564609    -1.0278145457     0.0000000000
    5      Br      0.1330228223     1.3842014945     0.0000000000
 ----------------------------------------------------------------
 Molecular Point Group                 Cs    NOp =  2
 Largest Abelian Subgroup              Cs    NOp =  2
 Nuclear Repulsion Energy =   466.9162503787 hartrees
 There are       41 alpha and       41 beta electrons
 Applying Cartesian multipole field
    Component          Value
    ---------          -----
     (2,0,0)        1.00000E-11
     (0,2,0)        2.00000E-11
     (0,0,2)       -3.00000E-11
 Nucleus-field energy     =     0.0000000140 hartrees
 Requested basis set is 6-311++G(d,p)
 There are 57 shells and 152 basis functions
 A cutoff of  1.0D-11 yielded   1364 shell pairs
 There are     10626 function pairs (     11675 Cartesian)
 Smallest overlap matrix eigenvalue = 2.14E-04
 Guess MOs from SCF MO coefficient file

 -----------------------------------------------------------------------
  General SCF calculation program by
  Eric Jon Sundstrom, Paul Horn, Yuezhi Mao, Dmitri Zuev, Alec White,
  David Stuck, Shaama M.S., Shane Yost, Joonho Lee, David Small,
  Daniel Levine, Susi Lehtola, Hugh Burton, Evgeny Epifanovsky
 -----------------------------------------------------------------------
 Exchange:     0.2000 Hartree-Fock + 0.0800 Slater + 0.7200 B88
 Correlation:  0.1900 VWN1RPA + 0.8100 LYP
 Using SG-1 standard quadrature grid
 using 4 threads for integral computing
 -------------------------------------------------------
 OpenMP Integral computing Module                
 Release: version 2.0, May 2017, Q-Chem Inc. Pleasanton 
 -------------------------------------------------------
 -------------------------------------------------------
 OpenMP BLAS3 based DFT computing Module                
 Release: version 1.0, May 2013, Q-Chem Inc. Pittsburgh 
 -------------------------------------------------------
 A restricted SCF calculation will be
 performed using DIIS
 SCF converges when DIIS error is below 1.0e-08
 ---------------------------------------
  Cycle       Energy         DIIS error
 ---------------------------------------
    1   -3587.4056987744      1.22e-03  
    2   -3587.4114850057      6.40e-04  
    3   -3587.4110297022      7.44e-04  
    4   -3587.4126433444      1.13e-04  
    5   -3587.4126660699      5.91e-05  
    6   -3587.4126741046      1.86e-05  
    7   -3587.4126748892      3.90e-06  
    8   -3587.4126749184      7.73e-07  
    9   -3587.4126749200      1.68e-07  
   10   -3587.4126749201      3.75e-08  
   11   -3587.4126749201      1.89e-08  
   12   -3587.4126749201      1.68e-09  Convergence criterion met
 ---------------------------------------
 SCF time:   CPU 24.15s  wall 7.00s 
 SCF   energy in the final basis set =    -3587.4126749201
 Total energy in the final basis set =    -3587.4126749201

 --------------------------------------------------------------
             Orbital Energies (a.u.) and Symmetries
 --------------------------------------------------------------

 Alpha MOs, Restricted
 -- Occupied --                  
-482.87 -101.60 -101.60  -62.53  -56.35  -56.34  -56.34  -14.41
  1 A'    2 A'    3 A'    4 A'    5 A'    1 A"    6 A'    7 A'                 
-10.352  -9.516  -9.512  -8.735  -7.282  -7.279  -7.271  -7.270
  8 A'    9 A'   10 A'   11 A'   12 A'   13 A'    2 A"   14 A'                 
 -7.266  -7.265  -6.568  -6.554  -6.553  -2.678  -2.675  -2.674
  3 A"   15 A'   16 A'    4 A"   17 A'   18 A'    5 A"   19 A'                 
 -2.663  -2.663  -1.020  -0.912  -0.832  -0.816  -0.593  -0.524
 20 A'    6 A"   21 A'   22 A'   23 A'   24 A'   25 A'   26 A'                 
 -0.501  -0.465  -0.388  -0.380  -0.368  -0.341  -0.322  -0.311
 27 A'    7 A"   28 A'    8 A"   29 A'    9 A"   30 A'   31 A'                 
 -0.304
 10 A"                                                                         
 -- Virtual --                   
 -0.081  -0.068  -0.063   0.000   0.025   0.037   0.039   0.046
 32 A'   11 A"   33 A'   34 A'   35 A'   36 A'   37 A'   12 A"                 
  0.064   0.075   0.077   0.082   0.101   0.106   0.119   0.123
 38 A'   39 A'   13 A"   14 A"   40 A'   41 A'   42 A'   43 A'                 
  0.124   0.138   0.171   0.192   0.201   0.207   0.261   0.273
 15 A"   44 A'   45 A'   16 A"   46 A'   47 A'   48 A'   49 A'                 
  0.291   0.372   0.389   0.401   0.413   0.425   0.428   0.445
 50 A'   51 A'   52 A'   17 A"   53 A'   54 A'   18 A"   19 A"                 
  0.452   0.458   0.481   0.492   0.536   0.577   0.587   0.594
 55 A'   56 A'   57 A'   20 A"   21 A"   58 A'   22 A"   59 A'                 
  0.627   0.712   0.723   0.744   0.794   0.804   0.807   0.825
 60 A'   23 A"   61 A'   62 A'   63 A'   64 A'   24 A"   25 A"                 
  0.847   0.849   0.878   0.893   0.939   0.969   0.970   1.054
 26 A"   65 A'   66 A'   67 A'   68 A'   69 A'   27 A"   70 A'                 
  1.090   1.120   1.169   1.304   1.306   1.372   1.640   1.686
 71 A'   72 A'   73 A'   74 A'   28 A"   29 A"   75 A'   76 A'                 
  1.837   1.943   1.996   1.997   2.080   2.200   2.209   2.242
 77 A'   30 A"   78 A'   31 A"   79 A'   80 A'   32 A"   81 A'                 
  2.276   2.286   2.359   2.412   2.504   2.725   2.745   2.764
 33 A"   82 A'   34 A"   83 A'   84 A'   85 A'   35 A"   86 A'                 
  2.977   3.268   3.816   3.947   3.968   3.993   4.044   4.146
 87 A'   88 A'   36 A"   89 A'   37 A"   90 A'   38 A"   91 A'                 
  4.341   4.414   6.581   7.521   7.556   7.625   9.649   9.726
 92 A'   93 A'   94 A'   39 A"   95 A'   96 A'   97 A'   98 A'                 
 23.623  25.761  25.781  25.877  25.917  26.246  26.346  35.454
 99 A'   40 A"   41 A"  100 A'  101 A'  102 A'  103 A'  104 A'                 
 47.858 215.626 215.711 289.715 289.750 289.8511020.643
105 A'  106 A'  107 A'   42 A"  108 A'  109 A'  110 A'                         

 Beta MOs, Restricted
 -- Occupied --                  
-482.87 -101.60 -101.60  -62.53  -56.35  -56.34  -56.34  -14.41
  1 A'    2 A'    3 A'    4 A'    5 A'    1 A"    6 A'    7 A'                 
-10.352  -9.516  -9.512  -8.735  -7.282  -7.279  -7.271  -7.270
  8 A'    9 A'   10 A'   11 A'   12 A'   13 A'    2 A"   14 A'                 
 -7.266  -7.265  -6.568  -6.554  -6.553  -2.678  -2.675  -2.674
  3 A"   15 A'   16 A'    4 A"   17 A'   18 A'    5 A"   19 A'                 
 -2.663  -2.663  -1.020  -0.912  -0.832  -0.816  -0.593  -0.524
 20 A'    6 A"   21 A'   22 A'   23 A'   24 A'   25 A'   26 A'                 
 -0.501  -0.465  -0.388  -0.380  -0.368  -0.341  -0.322  -0.311
 27 A'    7 A"   28 A'    8 A"   29 A'    9 A"   30 A'   31 A'                 
 -0.304
 10 A"                                                                         
 -- Virtual --                   
 -0.081  -0.068  -0.063   0.000   0.025   0.037   0.039   0.046
 32 A'   11 A"   33 A'   34 A'   35 A'   36 A'   37 A'   12 A"                 
  0.064   0.075   0.077   0.082   0.101   0.106   0.119   0.123
 38 A'   39 A'   13 A"   14 A"   40 A'   41 A'   42 A'   43 A'                 
  0.124   0.138   0.171   0.192   0.201   0.207   0.261   0.273
 15 A"   44 A'   45 A'   16 A"   46 A'   47 A'   48 A'   49 A'                 
  0.291   0.372   0.389   0.401   0.413   0.425   0.428   0.445
 50 A'   51 A'   52 A'   17 A"   53 A'   54 A'   18 A"   19 A"                 
  0.452   0.458   0.481   0.492   0.536   0.577   0.587   0.594
 55 A'   56 A'   57 A'   20 A"   21 A"   58 A'   22 A"   59 A'                 
  0.627   0.712   0.723   0.744   0.794   0.804   0.807   0.825
 60 A'   23 A"   61 A'   62 A'   63 A'   64 A'   24 A"   25 A"                 
  0.847   0.849   0.878   0.893   0.939   0.969   0.970   1.054
 26 A"   65 A'   66 A'   67 A'   68 A'   69 A'   27 A"   70 A'                 
  1.090   1.120   1.169   1.304   1.306   1.372   1.640   1.686
 71 A'   72 A'   73 A'   74 A'   28 A"   29 A"   75 A'   76 A'                 
  1.837   1.943   1.996   1.997   2.080   2.200   2.209   2.242
 77 A'   30 A"   78 A'   31 A"   79 A'   80 A'   32 A"   81 A'                 
  2.276   2.286   2.359   2.412   2.504   2.725   2.745   2.764
 33 A"   82 A'   34 A"   83 A'   84 A'   85 A'   35 A"   86 A'                 
  2.977   3.268   3.816   3.947   3.968   3.993   4.044   4.146
 87 A'   88 A'   36 A"   89 A'   37 A"   90 A'   38 A"   91 A'                 
  4.341   4.414   6.581   7.521   7.556   7.625   9.649   9.726
 92 A'   93 A'   94 A'   39 A"   95 A'   96 A'   97 A'   98 A'                 
 23.623  25.761  25.781  25.877  25.917  26.246  26.346  35.454
 99 A'   40 A"   41 A"  100 A'  101 A'  102 A'  103 A'  104 A'                 
 47.858 215.626 215.711 289.715 289.750 289.8511020.643
105 A'  106 A'  107 A'   42 A"  108 A'  109 A'  110 A'                         
 --------------------------------------------------------------

          Ground-State Mulliken Net Atomic Charges

     Atom                 Charge (a.u.)
  ----------------------------------------
      1 C                    -0.504996
      2 N                     0.089353
      3 Cl                    0.024257
      4 Cl                    0.388112
      5 Br                    0.003274
  ----------------------------------------
  Sum of atomic charges =     0.000000

 -----------------------------------------------------------------
                    Cartesian Multipole Moments
 -----------------------------------------------------------------
    Charge (ESU x 10^10)
                 0.0000
    Dipole Moment (Debye)
         X       0.4505      Y       1.2725      Z       0.0000
       Tot       1.3499
    Quadrupole Moments (Debye-Ang)
        XX     -52.3591     XY      -1.5656     YY     -55.7148
        XZ       0.0000     YZ      -0.0000     ZZ     -54.7394
    Octopole Moments (Debye-Ang^2)
       XXX      -3.5908    XXY       7.4919    XYY       1.2627
       YYY      49.8534    XXZ      -0.0000    XYZ       0.0000
       YYZ       0.0000    XZZ      -0.5985    YZZ      11.1895
       ZZZ       0.0000
    Hexadecapole Moments (Debye-Ang^3)
      XXXX    -674.4769   XXXY     -32.5267   XXYY    -206.4188
      XYYY     -28.4452   YYYY    -499.3497   XXXZ       0.0000
      XXYZ       0.0000   XYYZ      -0.0000   YYYZ       0.0000
      XXZZ    -136.7873   XYZZ      -7.4105   YYZZ     -96.3147
      XZZZ       0.0000   YZZZ       0.0000   ZZZZ     -63.1062
 -----------------------------------------------------------------
 Calculating analytic gradient of the SCF energy
 Gradient of SCF Energy
            1           2           3           4           5
    1   0.0096070  -0.0000727  -0.0037028  -0.0049691  -0.0008624
    2   0.0017954  -0.0032726  -0.0009136  -0.0012579   0.0036487
    3  -0.0000000   0.0000000  -0.0000000   0.0000000  -0.0000000
 Max gradient component =       9.607E-03
 RMS gradient           =       3.277E-03
 Gradient time:  CPU 6.78 s  wall 1.79 s
 Geometry Optimization Parameters
   NAtoms,    NIC,     NZ,  NCons,   NDum,   NFix, NCnnct, MaxDiis
        5      20       5       0       0       0       0       0

 Cartesian Hessian Update
 Hessian Updated using BFGS Update


** GEOMETRY OPTIMIZATION IN DELOCALIZED INTERNAL COORDINATES **
   Searching for a Minimum

   Optimization Cycle:   2

                       Coordinates (Angstroms)
     ATOM                X               Y               Z
      1  C         0.4107183391   -0.5139355944    0.0000000000
      2  N        -0.4528222186   -1.4400908136    0.0000000000
      3  Cl       -2.1417890298   -1.0219821136    0.0000000000
      4  Cl        2.0580564609   -1.0278145457    0.0000000000
      5  Br        0.1330228223    1.3842014945    0.0000000000
   Point Group: cs    Number of degrees of freedom:     7


   Energy is  -3587.412674920

 Hessian Updated using BFGS Update

  6 Hessian modes will be used to form the next step
  Hessian Eigenvalues:
     0.171458    0.230961    0.270342    0.282459    0.327111    0.643216

 Minimum Search - Taking Simple RFO Step
 Searching for Lamda that Minimizes Along All modes
 Value Taken    Lamda =  -0.00054735
 Step Taken.  Stepsize is  0.046701

                             Maximum     Tolerance    Cnvgd?
         Gradient           0.008157      0.000300      NO
         Displacement       0.027078      0.001200      NO
         Energy change     -0.007788      0.000001      NO


 New Cartesian Coordinates Obtained by Inverse Iteration

 Displacement from previous Coordinates is:  0.094402
 ----------------------------------------------------------------
             Standard Nuclear Orientation (Angstroms)
    I     Atom           X                Y                Z
 ----------------------------------------------------------------
    1      C       0.4027881552    -0.5261465919     0.0000000000
    2      N      -0.4555672636    -1.4493402847     0.0000000000
    3      Cl     -2.1270635525    -0.9927606280     0.0000000000
    4      Cl      2.0657963823    -1.0105920461     0.0000000000
    5      Br      0.1212326526     1.3592179781     0.0000000000
 ----------------------------------------------------------------
 Molecular Point Group                 Cs    NOp =  2
 Largest Abelian Subgroup              Cs    NOp =  2
 Nuclear Repulsion Energy =   470.1910177068 hartrees
 There are       41 alpha and       41 beta electrons
 Applying Cartesian multipole field
    Component          Value
    ---------          -----
     (2,0,0)        1.00000E-11
     (0,2,0)        2.00000E-11
     (0,0,2)       -3.00000E-11
 Nucleus-field energy     =     0.0000000137 hartrees
 Requested basis set is 6-311++G(d,p)
 There are 57 shells and 152 basis functions
 A cutoff of  1.0D-11 yielded   1368 shell pairs
 There are     10650 function pairs (     11701 Cartesian)
 Smallest overlap matrix eigenvalue = 2.05E-04
 Guess MOs from SCF MO coefficient file

 -----------------------------------------------------------------------
  General SCF calculation program by
  Eric Jon Sundstrom, Paul Horn, Yuezhi Mao, Dmitri Zuev, Alec White,
  David Stuck, Shaama M.S., Shane Yost, Joonho Lee, David Small,
  Daniel Levine, Susi Lehtola, Hugh Burton, Evgeny Epifanovsky
 -----------------------------------------------------------------------
 Exchange:     0.2000 Hartree-Fock + 0.0800 Slater + 0.7200 B88
 Correlation:  0.1900 VWN1RPA + 0.8100 LYP
 Using SG-1 standard quadrature grid
 using 4 threads for integral computing
 -------------------------------------------------------
 OpenMP Integral computing Module                
 Release: version 2.0, May 2017, Q-Chem Inc. Pleasanton 
 -------------------------------------------------------
 -------------------------------------------------------
 OpenMP BLAS3 based DFT computing Module                
 Release: version 1.0, May 2013, Q-Chem Inc. Pittsburgh 
 -------------------------------------------------------
 A restricted SCF calculation will be
 performed using DIIS
 SCF converges when DIIS error is below 1.0e-08
 ---------------------------------------
  Cycle       Energy         DIIS error
 ---------------------------------------
    1   -3587.4123622753      3.15e-04  
    2   -3587.4128136272      1.42e-04  
    3   -3587.4127721217      1.88e-04  
    4   -3587.4128660236      3.55e-05  
    5   -3587.4128689237      1.54e-05  
    6   -3587.4128695514      2.99e-06  
    7   -3587.4128695750      9.94e-07  
    8   -3587.4128695765      2.07e-07  
    9   -3587.4128695766      4.29e-08  
   10   -3587.4128695766      1.52e-08  
   11   -3587.4128695766      3.58e-09  Convergence criterion met
 ---------------------------------------
 SCF time:   CPU 22.26s  wall 6.00s 
 SCF   energy in the final basis set =    -3587.4128695766
 Total energy in the final basis set =    -3587.4128695766

 --------------------------------------------------------------
             Orbital Energies (a.u.) and Symmetries
 --------------------------------------------------------------

 Alpha MOs, Restricted
 -- Occupied --                  
-482.87 -101.60 -101.60  -62.53  -56.35  -56.34  -56.34  -14.41
  1 A'    2 A'    3 A'    4 A'    5 A'    1 A"    6 A'    7 A'                 
-10.351  -9.515  -9.512  -8.736  -7.280  -7.279  -7.270  -7.269
  8 A'    9 A'   10 A'   11 A'   12 A'   13 A'    2 A"   14 A'                 
 -7.266  -7.265  -6.568  -6.554  -6.553  -2.679  -2.675  -2.674
  3 A"   15 A'   16 A'    4 A"   17 A'   18 A'    5 A"   19 A'                 
 -2.663  -2.663  -1.024  -0.912  -0.833  -0.817  -0.592  -0.525
 20 A'    6 A"   21 A'   22 A'   23 A'   24 A'   25 A'   26 A'                 
 -0.502  -0.467  -0.389  -0.380  -0.367  -0.341  -0.322  -0.311
 27 A'    7 A"   28 A'    8 A"   29 A'    9 A"   30 A'   31 A'                 
 -0.305
 10 A"                                                                         
 -- Virtual --                   
 -0.079  -0.067  -0.061   0.000   0.025   0.037   0.039   0.046
 32 A'   11 A"   33 A'   34 A'   35 A'   36 A'   37 A'   12 A"                 
  0.064   0.075   0.077   0.082   0.102   0.106   0.120   0.124
 38 A'   39 A'   13 A"   14 A"   40 A'   41 A'   42 A'   43 A'                 
  0.124   0.136   0.171   0.193   0.202   0.206   0.262   0.274
 15 A"   44 A'   45 A'   16 A"   46 A'   47 A'   48 A'   49 A'                 
  0.290   0.373   0.388   0.400   0.412   0.426   0.427   0.445
 50 A'   51 A'   52 A'   17 A"   53 A'   54 A'   18 A"   19 A"                 
  0.452   0.457   0.479   0.493   0.537   0.574   0.586   0.598
 55 A'   56 A'   57 A'   20 A"   21 A"   58 A'   22 A"   59 A'                 
  0.629   0.712   0.724   0.750   0.793   0.807   0.808   0.827
 60 A'   23 A"   61 A'   62 A'   63 A'   24 A"   64 A'   25 A"                 
  0.849   0.850   0.886   0.894   0.939   0.965   0.970   1.053
 26 A"   65 A'   66 A'   67 A'   68 A'   69 A'   27 A"   70 A'                 
  1.089   1.121   1.171   1.306   1.310   1.368   1.646   1.683
 71 A'   72 A'   73 A'   74 A'   28 A"   29 A"   75 A'   76 A'                 
  1.840   1.944   1.998   1.999   2.086   2.204   2.209   2.247
 77 A'   30 A"   31 A"   78 A'   79 A'   80 A'   32 A"   81 A'                 
  2.278   2.290   2.364   2.412   2.515   2.724   2.747   2.774
 33 A"   82 A'   34 A"   83 A'   84 A'   85 A'   35 A"   86 A'                 
  2.976   3.265   3.817   3.949   3.968   3.995   4.046   4.151
 87 A'   88 A'   36 A"   89 A'   37 A"   90 A'   38 A"   91 A'                 
  4.341   4.415   6.585   7.521   7.558   7.626   9.649   9.727
 92 A'   93 A'   94 A'   39 A"   95 A'   96 A'   97 A'   98 A'                 
 23.635  25.762  25.783  25.884  25.918  26.247  26.351  35.463
 99 A'   40 A"   41 A"  100 A'  101 A'  102 A'  103 A'  104 A'                 
 47.861 215.625 215.712 289.716 289.752 289.8511020.646
105 A'  106 A'  107 A'   42 A"  108 A'  109 A'  110 A'                         

 Beta MOs, Restricted
 -- Occupied --                  
-482.87 -101.60 -101.60  -62.53  -56.35  -56.34  -56.34  -14.41
  1 A'    2 A'    3 A'    4 A'    5 A'    1 A"    6 A'    7 A'                 
-10.351  -9.515  -9.512  -8.736  -7.280  -7.279  -7.270  -7.269
  8 A'    9 A'   10 A'   11 A'   12 A'   13 A'    2 A"   14 A'                 
 -7.266  -7.265  -6.568  -6.554  -6.553  -2.679  -2.675  -2.674
  3 A"   15 A'   16 A'    4 A"   17 A'   18 A'    5 A"   19 A'                 
 -2.663  -2.663  -1.024  -0.912  -0.833  -0.817  -0.592  -0.525
 20 A'    6 A"   21 A'   22 A'   23 A'   24 A'   25 A'   26 A'                 
 -0.502  -0.467  -0.389  -0.380  -0.367  -0.341  -0.322  -0.311
 27 A'    7 A"   28 A'    8 A"   29 A'    9 A"   30 A'   31 A'                 
 -0.305
 10 A"                                                                         
 -- Virtual --                   
 -0.079  -0.067  -0.061   0.000   0.025   0.037   0.039   0.046
 32 A'   11 A"   33 A'   34 A'   35 A'   36 A'   37 A'   12 A"                 
  0.064   0.075   0.077   0.082   0.102   0.106   0.120   0.124
 38 A'   39 A'   13 A"   14 A"   40 A'   41 A'   42 A'   43 A'                 
  0.124   0.136   0.171   0.193   0.202   0.206   0.262   0.274
 15 A"   44 A'   45 A'   16 A"   46 A'   47 A'   48 A'   49 A'                 
  0.290   0.373   0.388   0.400   0.412   0.426   0.427   0.445
 50 A'   51 A'   52 A'   17 A"   53 A'   54 A'   18 A"   19 A"                 
  0.452   0.457   0.479   0.493   0.537   0.574   0.586   0.598
 55 A'   56 A'   57 A'   20 A"   21 A"   58 A'   22 A"   59 A'                 
  0.629   0.712   0.724   0.750   0.793   0.807   0.808   0.827
 60 A'   23 A"   61 A'   62 A'   63 A'   24 A"   64 A'   25 A"                 
  0.849   0.850   0.886   0.894   0.939   0.965   0.970   1.053
 26 A"   65 A'   66 A'   67 A'   68 A'   69 A'   27 A"   70 A'                 
  1.089   1.121   1.171   1.306   1.310   1.368   1.646   1.683
 71 A'   72 A'   73 A'   74 A'   28 A"   29 A"   75 A'   76 A'                 
  1.840   1.944   1.998   1.999   2.086   2.204   2.209   2.247
 77 A'   30 A"   31 A"   78 A'   79 A'   80 A'   32 A"   81 A'                 
  2.278   2.290   2.364   2.412   2.515   2.724   2.747   2.774
 33 A"   82 A'   34 A"   83 A'   84 A'   85 A'   35 A"   86 A'                 
  2.976   3.265   3.817   3.949   3.968   3.995   4.046   4.151
 87 A'   88 A'   36 A"   89 A'   37 A"   90 A'   38 A"   91 A'                 
  4.341   4.415   6.585   7.521   7.558   7.626   9.649   9.727
 92 A'   93 A'   94 A'   39 A"   95 A'   96 A'   97 A'   98 A'                 
 23.635  25.762  25.783  25.884  25.918  26.247  26.351  35.463
 99 A'   40 A"   41 A"  100 A'  101 A'  102 A'  103 A'  104 A'                 
 47.861 215.625 215.712 289.716 289.752 289.8511020.646
105 A'  106 A'  107 A'   42 A"  108 A'  109 A'  110 A'                         
 --------------------------------------------------------------

          Ground-State Mulliken Net Atomic Charges

     Atom                 Charge (a.u.)
  ----------------------------------------
      1 C                    -0.515097
      2 N                     0.085607
      3 Cl                    0.031319
      4 Cl                    0.391539
      5 Br                    0.006632
  ----------------------------------------
  Sum of atomic charges =     0.000000

 -----------------------------------------------------------------
                    Cartesian Multipole Moments
 -----------------------------------------------------------------
    Charge (ESU x 10^10)
                 0.0000
    Dipole Moment (Debye)
         X       0.4048      Y       1.3066      Z      -0.0000
       Tot       1.3678
    Quadrupole Moments (Debye-Ang)
        XX     -52.4280     XY      -1.5529     YY     -55.7867
        XZ       0.0000     YZ      -0.0000     ZZ     -54.7046
    Octopole Moments (Debye-Ang^2)
       XXX      -3.5033    XXY       8.0481    XYY       1.0761
       YYY      49.8445    XXZ      -0.0000    XYZ      -0.0000
       YYZ      -0.0000    XZZ      -0.6677    YZZ      11.1963
       ZZZ      -0.0000
    Hexadecapole Moments (Debye-Ang^3)
      XXXX    -672.4744   XXXY     -30.2185   XXYY    -204.6159
      XYYY     -25.1305   YYYY    -487.2698   XXXZ       0.0000
      XXYZ      -0.0000   XYYZ       0.0000   YYYZ      -0.0000
      XXZZ    -136.3420   XYZZ      -6.3767   YYZZ     -94.0260
      XZZZ       0.0000   YZZZ      -0.0000   ZZZZ     -63.0268
 -----------------------------------------------------------------
 Calculating analytic gradient of the SCF energy
 Gradient of SCF Energy
            1           2           3           4           5
    1  -0.0004213   0.0018238   0.0011792  -0.0022448  -0.0003369
    2  -0.0010357   0.0007267   0.0012793   0.0004177  -0.0013879
    3  -0.0000000   0.0000000  -0.0000000   0.0000000  -0.0000000
 Max gradient component =       2.245E-03
 RMS gradient           =       1.013E-03
 Gradient time:  CPU 6.83 s  wall 1.82 s
 Geometry Optimization Parameters
   NAtoms,    NIC,     NZ,  NCons,   NDum,   NFix, NCnnct, MaxDiis
        5      20       5       0       0       0       0       0

 Cartesian Hessian Update
 Hessian Updated using BFGS Update


** GEOMETRY OPTIMIZATION IN DELOCALIZED INTERNAL COORDINATES **
   Searching for a Minimum

   Optimization Cycle:   3

                       Coordinates (Angstroms)
     ATOM                X               Y               Z
      1  C         0.4027881552   -0.5261465919    0.0000000000
      2  N        -0.4555672636   -1.4493402847    0.0000000000
      3  Cl       -2.1270635525   -0.9927606280    0.0000000000
      4  Cl        2.0657963823   -1.0105920461    0.0000000000
      5  Br        0.1212326526    1.3592179781    0.0000000000
   Point Group: cs    Number of degrees of freedom:     7


   Energy is  -3587.412869577

 Hessian Updated using BFGS Update

  7 Hessian modes will be used to form the next step
  Hessian Eigenvalues:
     0.171576    0.211719    0.256353    0.277264    0.294873    0.382088
     0.715120

 Minimum Search - Taking Simple RFO Step
 Searching for Lamda that Minimizes Along All modes
 Value Taken    Lamda =  -0.00009842
 Step Taken.  Stepsize is  0.015946

                             Maximum     Tolerance    Cnvgd?
         Gradient           0.005313      0.000300      NO
         Displacement       0.011866      0.001200      NO
         Energy change     -0.000195      0.000001      NO


 New Cartesian Coordinates Obtained by Inverse Iteration

 Displacement from previous Coordinates is:  0.038236
 ----------------------------------------------------------------
             Standard Nuclear Orientation (Angstroms)
    I     Atom           X                Y                Z
 ----------------------------------------------------------------
    1      C       0.4024258908    -0.5230166362     0.0000000000
    2      N      -0.4591229989    -1.4456892559     0.0000000000
    3      Cl     -2.1356850105    -1.0050682767     0.0000000000
    4      Cl      2.0685749604    -1.0116642303     0.0000000000
    5      Br      0.1309935322     1.3658168265     0.0000000000
 ----------------------------------------------------------------
 Molecular Point Group                 Cs    NOp =  2
 Largest Abelian Subgroup              Cs    NOp =  2
 Nuclear Repulsion Energy =   468.8580671066 hartrees
 There are       41 alpha and       41 beta electrons
 Applying Cartesian multipole field
    Component          Value
    ---------          -----
     (2,0,0)        1.00000E-11
     (0,2,0)        2.00000E-11
     (0,0,2)       -3.00000E-11
 Nucleus-field energy     =     0.0000000138 hartrees
 Requested basis set is 6-311++G(d,p)
 There are 57 shells and 152 basis functions
 A cutoff of  1.0D-11 yielded   1364 shell pairs
 There are     10616 function pairs (     11665 Cartesian)
 Smallest overlap matrix eigenvalue = 2.11E-04
 Guess MOs from SCF MO coefficient file

 -----------------------------------------------------------------------
  General SCF calculation program by
  Eric Jon Sundstrom, Paul Horn, Yuezhi Mao, Dmitri Zuev, Alec White,
  David Stuck, Shaama M.S., Shane Yost, Joonho Lee, David Small,
  Daniel Levine, Susi Lehtola, Hugh Burton, Evgeny Epifanovsky
 -----------------------------------------------------------------------
 Exchange:     0.2000 Hartree-Fock + 0.0800 Slater + 0.7200 B88
 Correlation:  0.1900 VWN1RPA + 0.8100 LYP
 Using SG-1 standard quadrature grid
 using 4 threads for integral computing
 -------------------------------------------------------
 OpenMP Integral computing Module                
 Release: version 2.0, May 2017, Q-Chem Inc. Pleasanton 
 -------------------------------------------------------
 -------------------------------------------------------
 OpenMP BLAS3 based DFT computing Module                
 Release: version 1.0, May 2013, Q-Chem Inc. Pittsburgh 
 -------------------------------------------------------
 A restricted SCF calculation will be
 performed using DIIS
 SCF converges when DIIS error is below 1.0e-08
 ---------------------------------------
  Cycle       Energy         DIIS error
 ---------------------------------------
    1   -3587.4128541216      1.06e-04  
    2   -3587.4129088897      4.98e-05  
    3   -3587.4129054530      6.08e-05  
    4   -3587.4129161849      7.22e-06  
    5   -3587.4129163410      2.21e-06  
    6   -3587.4129163495      1.30e-06  
    7   -3587.4129163528      5.32e-07  
    8   -3587.4129163536      5.01e-08  
    9   -3587.4129163535      1.59e-08  
   10   -3587.4129163536      4.17e-09  Convergence criterion met
 ---------------------------------------
 SCF time:   CPU 20.27s  wall 6.00s 
 SCF   energy in the final basis set =    -3587.4129163536
 Total energy in the final basis set =    -3587.4129163536

 --------------------------------------------------------------
             Orbital Energies (a.u.) and Symmetries
 --------------------------------------------------------------

 Alpha MOs, Restricted
 -- Occupied --                  
-482.87 -101.60 -101.60  -62.53  -56.35  -56.34  -56.34  -14.41
  1 A'    2 A'    3 A'    4 A'    5 A'    1 A"    6 A'    7 A'                 
-10.351  -9.515  -9.512  -8.736  -7.280  -7.280  -7.270  -7.269
  8 A'    9 A'   10 A'   11 A'   12 A'   13 A'    2 A"   14 A'                 
 -7.266  -7.266  -6.568  -6.554  -6.553  -2.679  -2.675  -2.674
  3 A"   15 A'   16 A'    4 A"   17 A'   18 A'    5 A"   19 A'                 
 -2.663  -2.663  -1.023  -0.911  -0.832  -0.818  -0.592  -0.525
 20 A'    6 A"   21 A'   22 A'   23 A'   24 A'   25 A'   26 A'                 
 -0.502  -0.466  -0.389  -0.380  -0.367  -0.341  -0.321  -0.311
 27 A'    7 A"   28 A'    8 A"   29 A'    9 A"   30 A'   31 A'                 
 -0.305
 10 A"                                                                         
 -- Virtual --                   
 -0.079  -0.068  -0.063   0.000   0.025   0.037   0.039   0.046
 32 A'   11 A"   33 A'   34 A'   35 A'   36 A'   37 A'   12 A"                 
  0.064   0.075   0.077   0.082   0.102   0.106   0.119   0.124
 38 A'   39 A'   13 A"   14 A"   40 A'   41 A'   42 A'   43 A'                 
  0.124   0.136   0.171   0.193   0.202   0.207   0.262   0.274
 15 A"   44 A'   45 A'   16 A"   46 A'   47 A'   48 A'   49 A'                 
  0.290   0.373   0.388   0.400   0.412   0.426   0.428   0.446
 50 A'   51 A'   52 A'   17 A"   53 A'   54 A'   18 A"   19 A"                 
  0.452   0.456   0.481   0.493   0.537   0.574   0.586   0.596
 55 A'   56 A'   57 A'   20 A"   21 A"   58 A'   22 A"   59 A'                 
  0.629   0.712   0.724   0.750   0.794   0.807   0.807   0.827
 60 A'   23 A"   61 A'   62 A'   63 A'   64 A'   24 A"   25 A"                 
  0.848   0.850   0.884   0.893   0.937   0.967   0.971   1.051
 26 A"   65 A'   66 A'   67 A'   68 A'   69 A'   27 A"   70 A'                 
  1.088   1.122   1.169   1.306   1.309   1.366   1.644   1.682
 71 A'   72 A'   73 A'   74 A'   28 A"   29 A"   75 A'   76 A'                 
  1.839   1.944   1.998   1.998   2.084   2.202   2.209   2.244
 77 A'   30 A"   31 A"   78 A'   79 A'   80 A'   32 A"   81 A'                 
  2.277   2.290   2.362   2.410   2.513   2.726   2.746   2.770
 33 A"   82 A'   34 A"   83 A'   84 A'   85 A'   35 A"   86 A'                 
  2.974   3.264   3.816   3.948   3.968   3.994   4.046   4.150
 87 A'   88 A'   36 A"   89 A'   37 A"   90 A'   38 A"   91 A'                 
  4.341   4.414   6.584   7.521   7.558   7.625   9.648   9.725
 92 A'   93 A'   94 A'   39 A"   95 A'   96 A'   97 A'   98 A'                 
 23.631  25.761  25.782  25.881  25.917  26.247  26.349  35.460
 99 A'   40 A"   41 A"  100 A'  101 A'  102 A'  103 A'  104 A'                 
 47.860 215.625 215.710 289.716 289.751 289.8511020.645
105 A'  106 A'  107 A'   42 A"  108 A'  109 A'  110 A'                         

 Beta MOs, Restricted
 -- Occupied --                  
-482.87 -101.60 -101.60  -62.53  -56.35  -56.34  -56.34  -14.41
  1 A'    2 A'    3 A'    4 A'    5 A'    1 A"    6 A'    7 A'                 
-10.351  -9.515  -9.512  -8.736  -7.280  -7.280  -7.270  -7.269
  8 A'    9 A'   10 A'   11 A'   12 A'   13 A'    2 A"   14 A'                 
 -7.266  -7.266  -6.568  -6.554  -6.553  -2.679  -2.675  -2.674
  3 A"   15 A'   16 A'    4 A"   17 A'   18 A'    5 A"   19 A'                 
 -2.663  -2.663  -1.023  -0.911  -0.832  -0.818  -0.592  -0.525
 20 A'    6 A"   21 A'   22 A'   23 A'   24 A'   25 A'   26 A'                 
 -0.502  -0.466  -0.389  -0.380  -0.367  -0.341  -0.321  -0.311
 27 A'    7 A"   28 A'    8 A"   29 A'    9 A"   30 A'   31 A'                 
 -0.305
 10 A"                                                                         
 -- Virtual --                   
 -0.079  -0.068  -0.063   0.000   0.025   0.037   0.039   0.046
 32 A'   11 A"   33 A'   34 A'   35 A'   36 A'   37 A'   12 A"                 
  0.064   0.075   0.077   0.082   0.102   0.106   0.119   0.124
 38 A'   39 A'   13 A"   14 A"   40 A'   41 A'   42 A'   43 A'                 
  0.124   0.136   0.171   0.193   0.202   0.207   0.262   0.274
 15 A"   44 A'   45 A'   16 A"   46 A'   47 A'   48 A'   49 A'                 
  0.290   0.373   0.388   0.400   0.412   0.426   0.428   0.446
 50 A'   51 A'   52 A'   17 A"   53 A'   54 A'   18 A"   19 A"                 
  0.452   0.456   0.481   0.493   0.537   0.574   0.586   0.596
 55 A'   56 A'   57 A'   20 A"   21 A"   58 A'   22 A"   59 A'                 
  0.629   0.712   0.724   0.750   0.794   0.807   0.807   0.827
 60 A'   23 A"   61 A'   62 A'   63 A'   64 A'   24 A"   25 A"                 
  0.848   0.850   0.884   0.893   0.937   0.967   0.971   1.051
 26 A"   65 A'   66 A'   67 A'   68 A'   69 A'   27 A"   70 A'                 
  1.088   1.122   1.169   1.306   1.309   1.366   1.644   1.682
 71 A'   72 A'   73 A'   74 A'   28 A"   29 A"   75 A'   76 A'                 
  1.839   1.944   1.998   1.998   2.084   2.202   2.209   2.244
 77 A'   30 A"   31 A"   78 A'   79 A'   80 A'   32 A"   81 A'                 
  2.277   2.290   2.362   2.410   2.513   2.726   2.746   2.770
 33 A"   82 A'   34 A"   83 A'   84 A'   85 A'   35 A"   86 A'                 
  2.974   3.264   3.816   3.948   3.968   3.994   4.046   4.150
 87 A'   88 A'   36 A"   89 A'   37 A"   90 A'   38 A"   91 A'                 
  4.341   4.414   6.584   7.521   7.558   7.625   9.648   9.725
 92 A'   93 A'   94 A'   39 A"   95 A'   96 A'   97 A'   98 A'                 
 23.631  25.761  25.782  25.881  25.917  26.247  26.349  35.460
 99 A'   40 A"   41 A"  100 A'  101 A'  102 A'  103 A'  104 A'                 
 47.860 215.625 215.710 289.716 289.751 289.8511020.645
105 A'  106 A'  107 A'   42 A"  108 A'  109 A'  110 A'                         
 --------------------------------------------------------------

          Ground-State Mulliken Net Atomic Charges

     Atom                 Charge (a.u.)
  ----------------------------------------
      1 C                    -0.511037
      2 N                     0.088273
      3 Cl                    0.031187
      4 Cl                    0.385815
      5 Br                    0.005762
  ----------------------------------------
  Sum of atomic charges =     0.000000

 -----------------------------------------------------------------
                    Cartesian Multipole Moments
 -----------------------------------------------------------------
    Charge (ESU x 10^10)
                 0.0000
    Dipole Moment (Debye)
         X       0.3861      Y       1.3012      Z      -0.0000
       Tot       1.3573
    Quadrupole Moments (Debye-Ang)
        XX     -52.3984     XY      -1.4747     YY     -55.7771
        XZ       0.0000     YZ      -0.0000     ZZ     -54.7206
    Octopole Moments (Debye-Ang^2)
       XXX      -4.0076    XXY       7.8876    XYY       0.9929
       YYY      49.9392    XXZ      -0.0000    XYZ       0.0000
       YYZ       0.0000    XZZ      -0.7753    YZZ      11.2168
       ZZZ       0.0000
    Hexadecapole Moments (Debye-Ang^3)
      XXXX    -675.5841   XXXY     -31.5402   XXYY    -205.7355
      XYYY     -26.8335   YYYY    -490.5255   XXXZ       0.0000
      XXYZ      -0.0000   XYYZ       0.0000   YYYZ      -0.0000
      XXZZ    -137.0274   XYZZ      -7.0073   YYZZ     -94.6445
      XZZZ       0.0000   YZZZ      -0.0000   ZZZZ     -63.0622
 -----------------------------------------------------------------
 Calculating analytic gradient of the SCF energy
 Gradient of SCF Energy
            1           2           3           4           5
    1   0.0011317  -0.0006182  -0.0003981  -0.0003588   0.0002434
    2   0.0004174  -0.0004005   0.0001358   0.0002094  -0.0003621
    3   0.0000000  -0.0000000   0.0000000  -0.0000000   0.0000000
 Max gradient component =       1.132E-03
 RMS gradient           =       4.113E-04
 Gradient time:  CPU 6.78 s  wall 1.79 s
 Geometry Optimization Parameters
   NAtoms,    NIC,     NZ,  NCons,   NDum,   NFix, NCnnct, MaxDiis
        5      20       5       0       0       0       0       0

 Cartesian Hessian Update
 Hessian Updated using BFGS Update


** GEOMETRY OPTIMIZATION IN DELOCALIZED INTERNAL COORDINATES **
   Searching for a Minimum

   Optimization Cycle:   4

                       Coordinates (Angstroms)
     ATOM                X               Y               Z
      1  C         0.4024258908   -0.5230166362    0.0000000000
      2  N        -0.4591229989   -1.4456892559    0.0000000000
      3  Cl       -2.1356850105   -1.0050682767    0.0000000000
      4  Cl        2.0685749604   -1.0116642303    0.0000000000
      5  Br        0.1309935322    1.3658168265    0.0000000000
   Point Group: cs    Number of degrees of freedom:     7


   Energy is  -3587.412916354

 Hessian Updated using BFGS Update

  7 Hessian modes will be used to form the next step
  Hessian Eigenvalues:
     0.171271    0.207403    0.255016    0.266819    0.296570    0.375174
     0.805533

 Minimum Search - Taking Simple RFO Step
 Searching for Lamda that Minimizes Along All modes
 Value Taken    Lamda =  -0.00000449
 Step Taken.  Stepsize is  0.003986

                             Maximum     Tolerance    Cnvgd?
         Gradient           0.000907      0.000300      NO
         Displacement       0.002729      0.001200      NO
         Energy change     -0.000047      0.000001      NO


 New Cartesian Coordinates Obtained by Inverse Iteration

 Displacement from previous Coordinates is:  0.005227
 ----------------------------------------------------------------
             Standard Nuclear Orientation (Angstroms)
    I     Atom           X                Y                Z
 ----------------------------------------------------------------
    1      C       0.4018809255    -0.5226946518     0.0000000000
    2      N      -0.4585718715    -1.4455431648     0.0000000000
    3      Cl     -2.1346492729    -1.0053387434     0.0000000000
    4      Cl      2.0684262178    -1.0133345488     0.0000000000
    5      Br      0.1301003751     1.3672895361     0.0000000000
 ----------------------------------------------------------------
 Molecular Point Group                 Cs    NOp =  2
 Largest Abelian Subgroup              Cs    NOp =  2
 Nuclear Repulsion Energy =   468.7462490416 hartrees
 There are       41 alpha and       41 beta electrons
 Applying Cartesian multipole field
    Component          Value
    ---------          -----
     (2,0,0)        1.00000E-11
     (0,2,0)        2.00000E-11
     (0,0,2)       -3.00000E-11
 Nucleus-field energy     =     0.0000000138 hartrees
 Requested basis set is 6-311++G(d,p)
 There are 57 shells and 152 basis functions
 A cutoff of  1.0D-11 yielded   1364 shell pairs
 There are     10616 function pairs (     11665 Cartesian)
 Smallest overlap matrix eigenvalue = 2.12E-04
 Guess MOs from SCF MO coefficient file

 -----------------------------------------------------------------------
  General SCF calculation program by
  Eric Jon Sundstrom, Paul Horn, Yuezhi Mao, Dmitri Zuev, Alec White,
  David Stuck, Shaama M.S., Shane Yost, Joonho Lee, David Small,
  Daniel Levine, Susi Lehtola, Hugh Burton, Evgeny Epifanovsky
 -----------------------------------------------------------------------
 Exchange:     0.2000 Hartree-Fock + 0.0800 Slater + 0.7200 B88
 Correlation:  0.1900 VWN1RPA + 0.8100 LYP
 Using SG-1 standard quadrature grid
 using 4 threads for integral computing
 -------------------------------------------------------
 OpenMP Integral computing Module                
 Release: version 2.0, May 2017, Q-Chem Inc. Pleasanton 
 -------------------------------------------------------
 -------------------------------------------------------
 OpenMP BLAS3 based DFT computing Module                
 Release: version 1.0, May 2013, Q-Chem Inc. Pittsburgh 
 -------------------------------------------------------
 A restricted SCF calculation will be
 performed using DIIS
 SCF converges when DIIS error is below 1.0e-08
 ---------------------------------------
  Cycle       Energy         DIIS error
 ---------------------------------------
    1   -3587.4129168439      2.07e-05  
    2   -3587.4129181557      1.28e-05  
    3   -3587.4129179785      1.54e-05  
    4   -3587.4129185523      1.96e-06  
    5   -3587.4129185621      7.75e-07  
    6   -3587.4129185635      2.47e-07  
    7   -3587.4129185637      6.55e-08  
    8   -3587.4129185637      1.54e-08  
    9   -3587.4129185637      2.95e-09  Convergence criterion met
 ---------------------------------------
 SCF time:   CPU 18.21s  wall 5.00s 
 SCF   energy in the final basis set =    -3587.4129185637
 Total energy in the final basis set =    -3587.4129185637

 --------------------------------------------------------------
             Orbital Energies (a.u.) and Symmetries
 --------------------------------------------------------------

 Alpha MOs, Restricted
 -- Occupied --                  
-482.87 -101.60 -101.60  -62.53  -56.35  -56.34  -56.34  -14.41
  1 A'    2 A'    3 A'    4 A'    5 A'    1 A"    6 A'    7 A'                 
-10.351  -9.515  -9.512  -8.736  -7.280  -7.280  -7.270  -7.269
  8 A'    9 A'   10 A'   11 A'   12 A'   13 A'    2 A"   14 A'                 
 -7.266  -7.266  -6.568  -6.554  -6.553  -2.679  -2.675  -2.674
  3 A"   15 A'   16 A'    4 A"   17 A'   18 A'    5 A"   19 A'                 
 -2.663  -2.663  -1.023  -0.911  -0.832  -0.818  -0.592  -0.525
 20 A'    6 A"   21 A'   22 A'   23 A'   24 A'   25 A'   26 A'                 
 -0.502  -0.466  -0.389  -0.380  -0.367  -0.341  -0.322  -0.311
 27 A'    7 A"   28 A'    8 A"   29 A'    9 A"   30 A'   31 A'                 
 -0.305
 10 A"                                                                         
 -- Virtual --                   
 -0.079  -0.067  -0.063   0.000   0.025   0.037   0.039   0.046
 32 A'   11 A"   33 A'   34 A'   35 A'   36 A'   37 A'   12 A"                 
  0.064   0.075   0.077   0.082   0.102   0.106   0.119   0.124
 38 A'   39 A'   13 A"   14 A"   40 A'   41 A'   42 A'   43 A'                 
  0.124   0.136   0.171   0.193   0.202   0.207   0.262   0.274
 15 A"   44 A'   45 A'   16 A"   46 A'   47 A'   48 A'   49 A'                 
  0.290   0.373   0.388   0.400   0.412   0.426   0.428   0.446
 50 A'   51 A'   52 A'   17 A"   53 A'   54 A'   18 A"   19 A"                 
  0.452   0.456   0.481   0.493   0.537   0.575   0.586   0.596
 55 A'   56 A'   57 A'   20 A"   21 A"   58 A'   22 A"   59 A'                 
  0.628   0.712   0.724   0.750   0.793   0.807   0.808   0.827
 60 A'   23 A"   61 A'   62 A'   63 A'   64 A'   24 A"   25 A"                 
  0.848   0.850   0.883   0.893   0.937   0.967   0.971   1.051
 26 A"   65 A'   66 A'   67 A'   68 A'   69 A'   27 A"   70 A'                 
  1.088   1.122   1.170   1.306   1.309   1.366   1.644   1.682
 71 A'   72 A'   73 A'   74 A'   28 A"   29 A"   75 A'   76 A'                 
  1.839   1.944   1.997   1.998   2.084   2.203   2.209   2.244
 77 A'   30 A"   31 A"   78 A'   79 A'   80 A'   32 A"   81 A'                 
  2.277   2.290   2.363   2.409   2.513   2.726   2.746   2.770
 33 A"   82 A'   34 A"   83 A'   84 A'   85 A'   35 A"   86 A'                 
  2.973   3.263   3.816   3.948   3.968   3.994   4.046   4.149
 87 A'   88 A'   36 A"   89 A'   37 A"   90 A'   38 A"   91 A'                 
  4.341   4.415   6.583   7.521   7.557   7.625   9.648   9.725
 92 A'   93 A'   94 A'   39 A"   95 A'   96 A'   97 A'   98 A'                 
 23.632  25.761  25.782  25.881  25.917  26.247  26.349  35.460
 99 A'   40 A"   41 A"  100 A'  101 A'  102 A'  103 A'  104 A'                 
 47.860 215.625 215.710 289.716 289.751 289.8511020.645
105 A'  106 A'  107 A'   42 A"  108 A'  109 A'  110 A'                         

 Beta MOs, Restricted
 -- Occupied --                  
-482.87 -101.60 -101.60  -62.53  -56.35  -56.34  -56.34  -14.41
  1 A'    2 A'    3 A'    4 A'    5 A'    1 A"    6 A'    7 A'                 
-10.351  -9.515  -9.512  -8.736  -7.280  -7.280  -7.270  -7.269
  8 A'    9 A'   10 A'   11 A'   12 A'   13 A'    2 A"   14 A'                 
 -7.266  -7.266  -6.568  -6.554  -6.553  -2.679  -2.675  -2.674
  3 A"   15 A'   16 A'    4 A"   17 A'   18 A'    5 A"   19 A'                 
 -2.663  -2.663  -1.023  -0.911  -0.832  -0.818  -0.592  -0.525
 20 A'    6 A"   21 A'   22 A'   23 A'   24 A'   25 A'   26 A'                 
 -0.502  -0.466  -0.389  -0.380  -0.367  -0.341  -0.322  -0.311
 27 A'    7 A"   28 A'    8 A"   29 A'    9 A"   30 A'   31 A'                 
 -0.305
 10 A"                                                                         
 -- Virtual --                   
 -0.079  -0.067  -0.063   0.000   0.025   0.037   0.039   0.046
 32 A'   11 A"   33 A'   34 A'   35 A'   36 A'   37 A'   12 A"                 
  0.064   0.075   0.077   0.082   0.102   0.106   0.119   0.124
 38 A'   39 A'   13 A"   14 A"   40 A'   41 A'   42 A'   43 A'                 
  0.124   0.136   0.171   0.193   0.202   0.207   0.262   0.274
 15 A"   44 A'   45 A'   16 A"   46 A'   47 A'   48 A'   49 A'                 
  0.290   0.373   0.388   0.400   0.412   0.426   0.428   0.446
 50 A'   51 A'   52 A'   17 A"   53 A'   54 A'   18 A"   19 A"                 
  0.452   0.456   0.481   0.493   0.537   0.575   0.586   0.596
 55 A'   56 A'   57 A'   20 A"   21 A"   58 A'   22 A"   59 A'                 
  0.628   0.712   0.724   0.750   0.793   0.807   0.808   0.827
 60 A'   23 A"   61 A'   62 A'   63 A'   64 A'   24 A"   25 A"                 
  0.848   0.850   0.883   0.893   0.937   0.967   0.971   1.051
 26 A"   65 A'   66 A'   67 A'   68 A'   69 A'   27 A"   70 A'                 
  1.088   1.122   1.170   1.306   1.309   1.366   1.644   1.682
 71 A'   72 A'   73 A'   74 A'   28 A"   29 A"   75 A'   76 A'                 
  1.839   1.944   1.997   1.998   2.084   2.203   2.209   2.244
 77 A'   30 A"   31 A"   78 A'   79 A'   80 A'   32 A"   81 A'                 
  2.277   2.290   2.363   2.409   2.513   2.726   2.746   2.770
 33 A"   82 A'   34 A"   83 A'   84 A'   85 A'   35 A"   86 A'                 
  2.973   3.263   3.816   3.948   3.968   3.994   4.046   4.149
 87 A'   88 A'   36 A"   89 A'   37 A"   90 A'   38 A"   91 A'                 
  4.341   4.415   6.583   7.521   7.557   7.625   9.648   9.725
 92 A'   93 A'   94 A'   39 A"   95 A'   96 A'   97 A'   98 A'                 
 23.632  25.761  25.782  25.881  25.917  26.247  26.349  35.460
 99 A'   40 A"   41 A"  100 A'  101 A'  102 A'  103 A'  104 A'                 
 47.860 215.625 215.710 289.716 289.751 289.8511020.645
105 A'  106 A'  107 A'   42 A"  108 A'  109 A'  110 A'                         
 --------------------------------------------------------------

          Ground-State Mulliken Net Atomic Charges

     Atom                 Charge (a.u.)
  ----------------------------------------
      1 C                    -0.510022
      2 N                     0.088780
      3 Cl                    0.031019
      4 Cl                    0.384830
      5 Br                    0.005393
  ----------------------------------------
  Sum of atomic charges =     0.000000

 -----------------------------------------------------------------
                    Cartesian Multipole Moments
 -----------------------------------------------------------------
    Charge (ESU x 10^10)
                 0.0000
    Dipole Moment (Debye)
         X       0.3780      Y       1.2993      Z      -0.0000
       Tot       1.3532
    Quadrupole Moments (Debye-Ang)
        XX     -52.4111     XY      -1.4714     YY     -55.7661
        XZ      -0.0000     YZ      -0.0000     ZZ     -54.7220
    Octopole Moments (Debye-Ang^2)
       XXX      -4.0384    XXY       7.8780    XYY       0.9875
       YYY      49.9134    XXZ      -0.0000    XYZ       0.0000
       YYZ      -0.0000    XZZ      -0.7797    YZZ      11.2076
       ZZZ      -0.0000
    Hexadecapole Moments (Debye-Ang^3)
      XXXX    -675.3140   XXXY     -31.3464   XXYY    -205.7529
      XYYY     -26.6368   YYYY    -491.1075   XXXZ      -0.0000
      XXYZ       0.0000   XYYZ       0.0000   YYYZ      -0.0000
      XXZZ    -136.9651   XYZZ      -6.9313   YYZZ     -94.7606
      XZZZ       0.0000   YZZZ      -0.0000   ZZZZ     -63.0665
 -----------------------------------------------------------------
 Calculating analytic gradient of the SCF energy
 Gradient of SCF Energy
            1           2           3           4           5
    1   0.0002263  -0.0001158  -0.0000746  -0.0001240   0.0000881
    2  -0.0000456  -0.0001173   0.0001610  -0.0001384   0.0001402
    3   0.0000000  -0.0000000   0.0000000   0.0000000  -0.0000000
 Max gradient component =       2.263E-04
 RMS gradient           =       1.077E-04
 Gradient time:  CPU 6.77 s  wall 1.79 s
 Geometry Optimization Parameters
   NAtoms,    NIC,     NZ,  NCons,   NDum,   NFix, NCnnct, MaxDiis
        5      20       5       0       0       0       0       0

 Cartesian Hessian Update
 Hessian Updated using BFGS Update


** GEOMETRY OPTIMIZATION IN DELOCALIZED INTERNAL COORDINATES **
   Searching for a Minimum

   Optimization Cycle:   5

                       Coordinates (Angstroms)
     ATOM                X               Y               Z
      1  C         0.4018809255   -0.5226946518    0.0000000000
      2  N        -0.4585718715   -1.4455431648    0.0000000000
      3  Cl       -2.1346492729   -1.0053387434    0.0000000000
      4  Cl        2.0684262178   -1.0133345488    0.0000000000
      5  Br        0.1301003751    1.3672895361    0.0000000000
   Point Group: cs    Number of degrees of freedom:     7


   Energy is  -3587.412918564

 Hessian Updated using BFGS Update

  7 Hessian modes will be used to form the next step
  Hessian Eigenvalues:
     0.189374    0.200174    0.249483    0.274654    0.302296    0.376364
     0.744665

 Minimum Search - Taking Simple RFO Step
 Searching for Lamda that Minimizes Along All modes
 Value Taken    Lamda =   0.00000000
 Step Taken.  Stepsize is  0.001054

                             Maximum     Tolerance    Cnvgd?
         Gradient           0.000164      0.000300     YES
         Displacement       0.000634      0.001200     YES
         Energy change     -0.000002      0.000001      NO


                       Distance Matrix (Angstroms)
             C (  1)   N (  2)   Cl(  3)   Cl(  4)
   N (  2)  1.261756
   Cl(  3)  2.582040  1.732921
   Cl(  4)  1.737268  2.563693  4.203083
   Br(  5)  1.909425  2.873772  3.280009  3.069931

 Final energy is   -3587.4129185636971     


 ******************************
 **  OPTIMIZATION CONVERGED  **
 ******************************

                       Coordinates (Angstroms)
     ATOM                X               Y               Z
      1  C         0.4018809255   -0.5226946518    0.0000000000
      2  N        -0.4585718715   -1.4455431648    0.0000000000
      3  Cl       -2.1346492729   -1.0053387434    0.0000000000
      4  Cl        2.0684262178   -1.0133345488    0.0000000000
      5  Br        0.1301003751    1.3672895361    0.0000000000

Z-matrix Print:
$molecule
0 1
Br
C  1 1.909425
N  2 1.261756 1 128.820837
Cl 3 1.732921 2 118.280312 1 -0.000000 0
Cl 2 1.737268 1 114.587773 3 -180.000000 0
$end


 --------------------------------------------------------------
             Orbital Energies (a.u.) and Symmetries
 --------------------------------------------------------------

 Alpha MOs, Restricted
 -- Occupied --                  
-482.87 -101.60 -101.60  -62.53  -56.35  -56.34  -56.34  -14.41
  1 A'    2 A'    3 A'    4 A'    5 A'    1 A"    6 A'    7 A'                 
-10.351  -9.515  -9.512  -8.736  -7.280  -7.280  -7.270  -7.269
  8 A'    9 A'   10 A'   11 A'   12 A'   13 A'    2 A"   14 A'                 
 -7.266  -7.266  -6.568  -6.554  -6.553  -2.679  -2.675  -2.674
  3 A"   15 A'   16 A'    4 A"   17 A'   18 A'    5 A"   19 A'                 
 -2.663  -2.663  -1.023  -0.911  -0.832  -0.818  -0.592  -0.525
 20 A'    6 A"   21 A'   22 A'   23 A'   24 A'   25 A'   26 A'                 
 -0.502  -0.466  -0.389  -0.380  -0.367  -0.341  -0.322  -0.311
 27 A'    7 A"   28 A'    8 A"   29 A'    9 A"   30 A'   31 A'                 
 -0.305
 10 A"                                                                         
 -- Virtual --                   
 -0.079  -0.067  -0.063   0.000   0.025   0.037   0.039   0.046
 32 A'   11 A"   33 A'   34 A'   35 A'   36 A'   37 A'   12 A"                 
  0.064   0.075   0.077   0.082   0.102   0.106   0.119   0.124
 38 A'   39 A'   13 A"   14 A"   40 A'   41 A'   42 A'   43 A'                 
  0.124   0.136   0.171   0.193   0.202   0.207   0.262   0.274
 15 A"   44 A'   45 A'   16 A"   46 A'   47 A'   48 A'   49 A'                 
  0.290   0.373   0.388   0.400   0.412   0.426   0.428   0.446
 50 A'   51 A'   52 A'   17 A"   53 A'   54 A'   18 A"   19 A"                 
  0.452   0.456   0.481   0.493   0.537   0.575   0.586   0.596
 55 A'   56 A'   57 A'   20 A"   21 A"   58 A'   22 A"   59 A'                 
  0.628   0.712   0.724   0.750   0.793   0.807   0.808   0.827
 60 A'   23 A"   61 A'   62 A'   63 A'   64 A'   24 A"   25 A"                 
  0.848   0.850   0.883   0.893   0.937   0.967   0.971   1.051
 26 A"   65 A'   66 A'   67 A'   68 A'   69 A'   27 A"   70 A'                 
  1.088   1.122   1.170   1.306   1.309   1.366   1.644   1.682
 71 A'   72 A'   73 A'   74 A'   28 A"   29 A"   75 A'   76 A'                 
  1.839   1.944   1.997   1.998   2.084   2.203   2.209   2.244
 77 A'   30 A"   31 A"   78 A'   79 A'   80 A'   32 A"   81 A'                 
  2.277   2.290   2.363   2.409   2.513   2.726   2.746   2.770
 33 A"   82 A'   34 A"   83 A'   84 A'   85 A'   35 A"   86 A'                 
  2.973   3.263   3.816   3.948   3.968   3.994   4.046   4.149
 87 A'   88 A'   36 A"   89 A'   37 A"   90 A'   38 A"   91 A'                 
  4.341   4.415   6.583   7.521   7.557   7.625   9.648   9.725
 92 A'   93 A'   94 A'   39 A"   95 A'   96 A'   97 A'   98 A'                 
 23.632  25.761  25.782  25.881  25.917  26.247  26.349  35.460
 99 A'   40 A"   41 A"  100 A'  101 A'  102 A'  103 A'  104 A'                 
 47.860 215.625 215.710 289.716 289.751 289.8511020.645
105 A'  106 A'  107 A'   42 A"  108 A'  109 A'  110 A'                         

 Beta MOs, Restricted
 -- Occupied --                  
-482.87 -101.60 -101.60  -62.53  -56.35  -56.34  -56.34  -14.41
  1 A'    2 A'    3 A'    4 A'    5 A'    1 A"    6 A'    7 A'                 
-10.351  -9.515  -9.512  -8.736  -7.280  -7.280  -7.270  -7.269
  8 A'    9 A'   10 A'   11 A'   12 A'   13 A'    2 A"   14 A'                 
 -7.266  -7.266  -6.568  -6.554  -6.553  -2.679  -2.675  -2.674
  3 A"   15 A'   16 A'    4 A"   17 A'   18 A'    5 A"   19 A'                 
 -2.663  -2.663  -1.023  -0.911  -0.832  -0.818  -0.592  -0.525
 20 A'    6 A"   21 A'   22 A'   23 A'   24 A'   25 A'   26 A'                 
 -0.502  -0.466  -0.389  -0.380  -0.367  -0.341  -0.322  -0.311
 27 A'    7 A"   28 A'    8 A"   29 A'    9 A"   30 A'   31 A'                 
 -0.305
 10 A"                                                                         
 -- Virtual --                   
 -0.079  -0.067  -0.063   0.000   0.025   0.037   0.039   0.046
 32 A'   11 A"   33 A'   34 A'   35 A'   36 A'   37 A'   12 A"                 
  0.064   0.075   0.077   0.082   0.102   0.106   0.119   0.124
 38 A'   39 A'   13 A"   14 A"   40 A'   41 A'   42 A'   43 A'                 
  0.124   0.136   0.171   0.193   0.202   0.207   0.262   0.274
 15 A"   44 A'   45 A'   16 A"   46 A'   47 A'   48 A'   49 A'                 
  0.290   0.373   0.388   0.400   0.412   0.426   0.428   0.446
 50 A'   51 A'   52 A'   17 A"   53 A'   54 A'   18 A"   19 A"                 
  0.452   0.456   0.481   0.493   0.537   0.575   0.586   0.596
 55 A'   56 A'   57 A'   20 A"   21 A"   58 A'   22 A"   59 A'                 
  0.628   0.712   0.724   0.750   0.793   0.807   0.808   0.827
 60 A'   23 A"   61 A'   62 A'   63 A'   64 A'   24 A"   25 A"                 
  0.848   0.850   0.883   0.893   0.937   0.967   0.971   1.051
 26 A"   65 A'   66 A'   67 A'   68 A'   69 A'   27 A"   70 A'                 
  1.088   1.122   1.170   1.306   1.309   1.366   1.644   1.682
 71 A'   72 A'   73 A'   74 A'   28 A"   29 A"   75 A'   76 A'                 
  1.839   1.944   1.997   1.998   2.084   2.203   2.209   2.244
 77 A'   30 A"   31 A"   78 A'   79 A'   80 A'   32 A"   81 A'                 
  2.277   2.290   2.363   2.409   2.513   2.726   2.746   2.770
 33 A"   82 A'   34 A"   83 A'   84 A'   85 A'   35 A"   86 A'                 
  2.973   3.263   3.816   3.948   3.968   3.994   4.046   4.149
 87 A'   88 A'   36 A"   89 A'   37 A"   90 A'   38 A"   91 A'                 
  4.341   4.415   6.583   7.521   7.557   7.625   9.648   9.725
 92 A'   93 A'   94 A'   39 A"   95 A'   96 A'   97 A'   98 A'                 
 23.632  25.761  25.782  25.881  25.917  26.247  26.349  35.460
 99 A'   40 A"   41 A"  100 A'  101 A'  102 A'  103 A'  104 A'                 
 47.860 215.625 215.710 289.716 289.751 289.8511020.645
105 A'  106 A'  107 A'   42 A"  108 A'  109 A'  110 A'                         
 --------------------------------------------------------------

          Ground-State Mulliken Net Atomic Charges

     Atom                 Charge (a.u.)
  ----------------------------------------
      1 C                    -0.510022
      2 N                     0.088780
      3 Cl                    0.031019
      4 Cl                    0.384830
      5 Br                    0.005393
  ----------------------------------------
  Sum of atomic charges =     0.000000

 -----------------------------------------------------------------
                    Cartesian Multipole Moments
 -----------------------------------------------------------------
    Charge (ESU x 10^10)
                 0.0000
    Dipole Moment (Debye)
         X       0.3780      Y       1.2993      Z      -0.0000
       Tot       1.3532
    Quadrupole Moments (Debye-Ang)
        XX     -52.4111     XY      -1.4714     YY     -55.7661
        XZ      -0.0000     YZ      -0.0000     ZZ     -54.7220
    Octopole Moments (Debye-Ang^2)
       XXX      -4.0384    XXY       7.8780    XYY       0.9875
       YYY      49.9134    XXZ      -0.0000    XYZ       0.0000
       YYZ      -0.0000    XZZ      -0.7797    YZZ      11.2076
       ZZZ      -0.0000
    Hexadecapole Moments (Debye-Ang^3)
      XXXX    -675.3140   XXXY     -31.3464   XXYY    -205.7529
      XYYY     -26.6368   YYYY    -491.1075   XXXZ      -0.0000
      XXYZ       0.0000   XYYZ       0.0000   YYYZ      -0.0000
      XXZZ    -136.9651   XYZZ      -6.9313   YYZZ     -94.7606
      XZZZ       0.0000   YZZZ      -0.0000   ZZZZ     -63.0665
 -----------------------------------------------------------------
Archival summary:
1\1\TWL01\OPT\ProcedureUnspecified\BasisUnspecified\r1l211\taweetha\SunNov2521:29:572018SunNov2521:29:572018\0\\#,OPT,ProcedureUnspecified,BasisUnspecified,\\0,1\Br\C,1,1.90943\N,2,1.26176,1,128.821\Cl,3,1.73292,2,118.28,1,-0,0\Cl,2,1.73727,1,114.588,3,-180,0\\\@

 Total job time:  39.53s(wall), 147.29s(cpu) 
 Sun Nov 25 21:29:57 2018

        *************************************************************
        *                                                           *
        *  Thank you very much for using Q-Chem.  Have a nice day.  *
        *                                                           *
        *************************************************************


 
User input: 2 of 2 
 
Q-Chem Developer Version!
                  Welcome to Q-Chem
     A Quantum Leap Into The Future Of Chemistry


 Q-Chem 5.1, Q-Chem, Inc., Pleasanton, CA (2018)

 Yihan Shao,  Zhengting Gan,  E. Epifanovsky,  A. T. B. Gilbert,  M. Wormit,  
 J. Kussmann,  A. W. Lange,  A. Behn,  Jia Deng,  Xintian Feng,  D. Ghosh,  
 M. Goldey,  P. R. Horn,  L. D. Jacobson,  I. Kaliman,  T. Kus,  A. Landau,  
 Jie Liu,  E. I. Proynov,  R. M. Richard,  R. P. Steele,  E. J. Sundstrom,  
 H. L. Woodcock III,  P. M. Zimmerman,  D. Zuev,  B. Albrecht,  E. Alguire,  
 S. A. Baeppler,  D. Barton,  Z. Benda,  Y. A. Bernard,  E. J. Berquist,  
 K. B. Bravaya,  H. Burton,  D. Casanova,  Chun-Min Chang,  Yunqing Chen,  
 A. Chien,  K. D. Closser,  M. P. Coons,  S. Coriani,  S. Dasgupta,  
 A. L. Dempwolff,  M. Diedenhofen,  Hainam Do,  R. G. Edgar,  Po-Tung Fang,  
 S. Faraji,  S. Fatehi,  Qingguo Feng,  K. D. Fenk,  J. Fosso-Tande,  
 Qinghui Ge,  A. Ghysels,  G. Gidofalvi,  J. Gomes,  J. Gonthier,  A. Gunina,  
 D. Hait,  M. W. D. Hanson-Heine,  P. H. P. Harbach,  A. W. Hauser,  
 J. E. Herr,  E. G. Hohenstein,  Z. C. Holden,  Kerwin Hui,  B. C. Huynh,  
 T.-C. Jagau,  Hyunjun Ji,  B. Kaduk,  K. Khistyaev,  Jaehoon Kim,  
 P. Klunzinger,  K. Koh,  D. Kosenkov,  L. Koulias,  T. Kowalczyk,  
 C. M. Krauter,  A. Kunitsa,  Ka Un Lao,  A. Laurent,  K. V. Lawler,  
 Joonho Lee,  D. Lefrancois,  S. Lehtola,  D. S. Levine,  Yi-Pei Li,  
 You-Sheng Lin,  Fenglai Liu,  E. Livshits,  A. Luenser,  P. Manohar,  
 E. Mansoor,  S. F. Manzer,  Shan-Ping Mao,  Yuezhi Mao,  N. Mardirossian,  
 A. V. Marenich,  T. Markovich,  L. A. Martinez-Martinez,  S. A. Maurer,  
 N. J. Mayhall,  S. C. McKenzie,  J.-M. Mewes,  A. F. Morrison,  
 J. W. Mullinax,  K. Nanda,  T. S. Nguyen-Beck,  R. Olivares-Amaya,  
 J. A. Parkhill,  T. M. Perrine,  F. Plasser,  P. Pokhilko,  S. Prager,  
 A. Prociuk,  E. Ramos,  D. R. Rehn,  F. Rob,  M. Schneider,  N. Sergueev,  
 S. M. Sharada,  S. Sharma,  D. W. Small,  T. Stauch,  T. Stein,  
 Yu-Chuan Su,  A. J. W. Thom,  A. Tkatchenko,  T. Tsuchimochi,  N. M. Tubman,  
 L. Vogt,  M. L. Vidal,  O. Vydrov,  M. A. Watson,  J. Wenzel,  
 M. de Wergifosse,  T. A. Wesolowski,  A. White,  J. Witte,  A. Yamada,  
 Jun Yang,  K. Yao,  S. Yeganeh,  S. R. Yost,  Zhi-Qiang You,  A. Zech,  
 Igor Ying Zhang,  Xing Zhang,  Yan Zhao,  Ying Zhu,  B. R. Brooks,  
 G. K. L. Chan,  C. J. Cramer,  M. S. Gordon,  W. J. Hehre,  A. Klamt,  
 M. W. Schmidt,  C. D. Sherrill,  D. G. Truhlar,  A. Aspuru-Guzik,  R. Baer,  
 A. T. Bell,  N. A. Besley,  Jeng-Da Chai,  A. E. DePrince, III,  
 R. A. DiStasio Jr.,  A. Dreuw,  B. D. Dunietz,  T. R. Furlani,  
 Chao-Ping Hsu,  Yousung Jung,  Jing Kong,  D. S. Lambrecht,  WanZhen Liang,  
 C. Ochsenfeld,  V. A. Rassolov,  L. V. Slipchenko,  J. E. Subotnik,  
 T. Van Voorhis,  J. M. Herbert,  A. I. Krylov,  P. M. W. Gill,  M. Head-Gordon

 Contributors to earlier versions of Q-Chem not listed above: 
 R. D. Adamson,  B. Austin,  J. Baker,  G. J. O. Beran,  K. Brandhorst,  
 S. T. Brown,  E. F. C. Byrd,  A. K. Chakraborty,  C.-L. Cheng,  
 Siu Hung Chien,  D. M. Chipman,  D. L. Crittenden,  H. Dachsel,  
 R. J. Doerksen,  A. D. Dutoi,  L. Fusti-Molnar,  W. A. Goddard III,  
 A. Golubeva-Zadorozhnaya,  S. R. Gwaltney,  G. Hawkins,  A. Heyden,  
 S. Hirata,  G. Kedziora,  F. J. Keil,  C. Kelley,  Jihan Kim,  R. A. King,  
 R. Z. Khaliullin,  P. P. Korambath,  W. Kurlancheek,  A. M. Lee,  M. S. Lee,  
 S. V. Levchenko,  Ching Yeh Lin,  D. Liotard,  R. C. Lochan,  I. Lotan,  
 P. E. Maslen,  N. Nair,  D. P. O'Neill,  D. Neuhauser,  E. Neuscamman,  
 C. M. Oana,  R. Olson,  B. Peters,  R. Peverati,  P. A. Pieniazek,  
 Y. M. Rhee,  J. Ritchie,  M. A. Rohrdanz,  E. Rosta,  N. J. Russ,  
 H. F. Schaefer III,  N. E. Schultz,  N. Shenvi,  A. C. Simmonett,  A. Sodt,  
 D. Stuck,  K. S. Thanthiriwatte,  V. Vanovschi,  Tao Wang,  A. Warshel,  
 C. F. Williams,  Q. Wu,  X. Xu,  W. Zhang

 Please cite Q-Chem as follows:
 Y. Shao et al., Mol. Phys. 113, 184-215 (2015)
 DOI: 10.1080/00268976.2014.952696

 Q-Chem 5.1.2 for Intel X86 EM64T Linux

 Parts of Q-Chem use Armadillo 8.300.2 (Tropical Shenanigans).
 http://arma.sourceforge.net/

 Q-Chem begins on Sun Nov 25 21:29:58 2018  

Host: 
0

     Scratch files written to /scratch/taweetham/qchem51933//
The previous job contains 0 fragments, simply inherited here
Input Ideriv = 2
Curr. Ideriv = -1
Max.  Ideriv = 2

Checking the input file for inconsistencies... 	...done.

--------------------------------------------------------------
User input:
--------------------------------------------------------------

$molecule
read
$end

$rem
   job_type 	frequency
   basis 	6-311++g**
   method	b3lyp	
$end


--------------------------------------------------------------
 ----------------------------------------------------------------
             Standard Nuclear Orientation (Angstroms)
    I     Atom           X                Y                Z
 ----------------------------------------------------------------
    1      C       0.2232518432    -0.6031179259     0.0000000000
    2      N      -0.8442778701    -1.2757312657     0.0000000000
    3      Cl     -2.3524449388    -0.4222399178     0.0000000000
    4      Cl      1.7093273649    -1.5029402771    -0.0000000000
    5      Br      0.4429552225     1.2936254208    -0.0000000000
 ----------------------------------------------------------------
 Molecular Point Group                 Cs    NOp =  2
 Largest Abelian Subgroup              Cs    NOp =  2
 Nuclear Repulsion Energy =   468.7462490416 hartrees
 There are       41 alpha and       41 beta electrons
 Requested basis set is 6-311++G(d,p)
 There are 57 shells and 152 basis functions

 Total QAlloc Memory Limit   2000 MB
 Mega-Array Size       188 MB
 MEM_STATIC part       192 MB

                       Distance Matrix (Angstroms)
             C (  1)   N (  2)   Cl(  3)   Cl(  4)
   N (  2)  1.261756
   Cl(  3)  2.582040  1.732921
   Cl(  4)  1.737268  2.563693  4.203083
   Br(  5)  1.909425  2.873772  3.280009  3.069931

 A cutoff of  1.0D-11 yielded   1364 shell pairs
 There are     10616 function pairs (     11665 Cartesian)

 -------------------------------------------------------
 OpenMP Integral Computing Module                       
 Release: version 1.0, May 2013, Q-Chem Inc. Pittsburgh 
 -------------------------------------------------------
 Integral Job Info:
 Integral job number is                      11
 Integral operator is                         1
 short-range coefficients                     0
 long-range coefficients              100000000
 Omega coefficients                           0
 if combine SR and LR in K                    0
 Integral screening is                        0
 Integral computing path is                   2
 max size of driver memory is            800000
 size of driver memory is                593474
 size of scratch memory is             29634545
 max col of scratch BK array               1296
 max len of scratch array in speh3          155
 max len of scratch index in speh4           18
 max int batch size is                      520
 min int batch size is                       52
 fixed nKL is                                45
 max L of basis functions is                  2
 order of int derivative is                   0
 number of shells is                         57
 number of basis is                         159
 number of cartesian basis is               159
 number of contracted shell pairs          1364
 number of primitive shell pairs           3779
 maxK2 (contraction) of shell pair           36
 max number of K2 of shell pair               1
 max number of CS2 of shell pair            132
 max number of PS2 of shell pair            288
 mem total for path MDJ                  518982
 -------------------------------------------------------
 Smallest overlap matrix eigenvalue = 2.12E-04
 Guess from superposition of atomic densities
 Warning:  Energy on first SCF cycle will be non-variational
 SAD guess density has 82.000000 electrons

 -----------------------------------------------------------------------
  General SCF calculation program by
  Eric Jon Sundstrom, Paul Horn, Yuezhi Mao, Dmitri Zuev, Alec White,
  David Stuck, Shaama M.S., Shane Yost, Joonho Lee, David Small,
  Daniel Levine, Susi Lehtola, Hugh Burton, Evgeny Epifanovsky
 -----------------------------------------------------------------------
 Exchange:     0.2000 Hartree-Fock + 0.0800 Slater + 0.7200 B88
 Correlation:  0.1900 VWN1RPA + 0.8100 LYP
 Using SG-1 standard quadrature grid
 using 4 threads for integral computing
 -------------------------------------------------------
 OpenMP Integral computing Module                
 Release: version 2.0, May 2017, Q-Chem Inc. Pleasanton 
 -------------------------------------------------------
 -------------------------------------------------------
 OpenMP BLAS3 based DFT computing Module                
 Release: version 1.0, May 2013, Q-Chem Inc. Pittsburgh 
 -------------------------------------------------------
 A restricted SCF calculation will be
 performed using DIIS
 SCF converges when DIIS error is below 1.0e-08
 ---------------------------------------
  Cycle       Energy         DIIS error
 ---------------------------------------
    1   -3588.1442903118      4.22e-02  
    2   -3587.3821982416      3.84e-03  
    3   -3587.2863509776      7.25e-03  
    4   -3587.4089476117      1.31e-03  
    5   -3587.4126028514      3.54e-04  
    6   -3587.4128251111      1.84e-04  
    7   -3587.4129186270      3.98e-05  
    8   -3587.4129222014      8.19e-06  
    9   -3587.4129223894      2.15e-06  
   10   -3587.4129224025      4.87e-07  
   11   -3587.4129224031      1.46e-07  
   12   -3587.4129224032      3.21e-08  
   13   -3587.4129224032      1.10e-08  
   14   -3587.4129224031      2.03e-09  Convergence criterion met
 ---------------------------------------
 SCF time:   CPU 28.75s  wall 7.00s 
 SCF   energy in the final basis set =    -3587.4129224031
 Total energy in the final basis set =    -3587.4129224031

 --------------------------------------------------------------
             Orbital Energies (a.u.) and Symmetries
 --------------------------------------------------------------

 Alpha MOs, Restricted
 -- Occupied --                  
-482.87 -101.60 -101.60  -62.53  -56.35  -56.34  -56.34  -14.41
  1 A'    2 A'    3 A'    4 A'    5 A'    1 A"    6 A'    7 A'                 
-10.351  -9.515  -9.512  -8.736  -7.280  -7.280  -7.270  -7.269
  8 A'    9 A'   10 A'   11 A'   12 A'   13 A'    2 A"   14 A'                 
 -7.266  -7.265  -6.568  -6.554  -6.553  -2.679  -2.675  -2.674
  3 A"   15 A'   16 A'    4 A"   17 A'   18 A'    5 A"   19 A'                 
 -2.663  -2.663  -1.023  -0.911  -0.832  -0.818  -0.592  -0.525
 20 A'    6 A"   21 A'   22 A'   23 A'   24 A'   25 A'   26 A'                 
 -0.502  -0.466  -0.389  -0.380  -0.367  -0.341  -0.322  -0.311
 27 A'    7 A"   28 A'    8 A"   29 A'    9 A"   30 A'   31 A'                 
 -0.305
 10 A"                                                                         
 -- Virtual --                   
 -0.080  -0.067  -0.063   0.000   0.025   0.037   0.039   0.046
 32 A'   11 A"   33 A'   34 A'   35 A'   36 A'   37 A'   12 A"                 
  0.064   0.075   0.077   0.082   0.102   0.106   0.119   0.124
 38 A'   39 A'   13 A"   14 A"   40 A'   41 A'   42 A'   43 A'                 
  0.124   0.136   0.171   0.193   0.202   0.207   0.262   0.274
 15 A"   44 A'   45 A'   16 A"   46 A'   47 A'   48 A'   49 A'                 
  0.290   0.372   0.389   0.400   0.412   0.426   0.428   0.446
 50 A'   51 A'   52 A'   17 A"   53 A'   54 A'   18 A"   19 A"                 
  0.452   0.456   0.481   0.493   0.537   0.575   0.586   0.596
 55 A'   56 A'   57 A'   20 A"   21 A"   58 A'   22 A"   59 A'                 
  0.628   0.712   0.724   0.750   0.794   0.807   0.808   0.827
 60 A'   23 A"   61 A'   62 A'   63 A'   64 A'   24 A"   25 A"                 
  0.848   0.850   0.884   0.893   0.937   0.967   0.971   1.051
 26 A"   65 A'   66 A'   67 A'   68 A'   69 A'   27 A"   70 A'                 
  1.088   1.122   1.170   1.306   1.309   1.366   1.644   1.682
 71 A'   72 A'   73 A'   74 A'   28 A"   29 A"   75 A'   76 A'                 
  1.839   1.944   1.997   1.998   2.084   2.203   2.209   2.244
 77 A'   30 A"   31 A"   78 A'   79 A'   80 A'   32 A"   81 A'                 
  2.277   2.290   2.363   2.409   2.513   2.726   2.746   2.770
 33 A"   82 A'   34 A"   83 A'   84 A'   85 A'   35 A"   86 A'                 
  2.973   3.263   3.816   3.948   3.968   3.994   4.046   4.149
 87 A'   88 A'   36 A"   89 A'   37 A"   90 A'   38 A"   91 A'                 
  4.341   4.415   6.583   7.521   7.557   7.625   9.648   9.725
 92 A'   93 A'   94 A'   39 A"   95 A'   96 A'   97 A'   98 A'                 
 23.632  25.760  25.781  25.881  25.917  26.246  26.349  35.460
 99 A'   40 A"   41 A"  100 A'  101 A'  102 A'  103 A'  104 A'                 
 47.860 215.625 215.710 289.716 289.751 289.8511020.645
105 A'  106 A'  107 A'   42 A"  108 A'  109 A'  110 A'                         

 Beta MOs, Restricted
 -- Occupied --                  
-482.87 -101.60 -101.60  -62.53  -56.35  -56.34  -56.34  -14.41
  1 A'    2 A'    3 A'    4 A'    5 A'    1 A"    6 A'    7 A'                 
-10.351  -9.515  -9.512  -8.736  -7.280  -7.280  -7.270  -7.269
  8 A'    9 A'   10 A'   11 A'   12 A'   13 A'    2 A"   14 A'                 
 -7.266  -7.265  -6.568  -6.554  -6.553  -2.679  -2.675  -2.674
  3 A"   15 A'   16 A'    4 A"   17 A'   18 A'    5 A"   19 A'                 
 -2.663  -2.663  -1.023  -0.911  -0.832  -0.818  -0.592  -0.525
 20 A'    6 A"   21 A'   22 A'   23 A'   24 A'   25 A'   26 A'                 
 -0.502  -0.466  -0.389  -0.380  -0.367  -0.341  -0.322  -0.311
 27 A'    7 A"   28 A'    8 A"   29 A'    9 A"   30 A'   31 A'                 
 -0.305
 10 A"                                                                         
 -- Virtual --                   
 -0.080  -0.067  -0.063   0.000   0.025   0.037   0.039   0.046
 32 A'   11 A"   33 A'   34 A'   35 A'   36 A'   37 A'   12 A"                 
  0.064   0.075   0.077   0.082   0.102   0.106   0.119   0.124
 38 A'   39 A'   13 A"   14 A"   40 A'   41 A'   42 A'   43 A'                 
  0.124   0.136   0.171   0.193   0.202   0.207   0.262   0.274
 15 A"   44 A'   45 A'   16 A"   46 A'   47 A'   48 A'   49 A'                 
  0.290   0.372   0.389   0.400   0.412   0.426   0.428   0.446
 50 A'   51 A'   52 A'   17 A"   53 A'   54 A'   18 A"   19 A"                 
  0.452   0.456   0.481   0.493   0.537   0.575   0.586   0.596
 55 A'   56 A'   57 A'   20 A"   21 A"   58 A'   22 A"   59 A'                 
  0.628   0.712   0.724   0.750   0.794   0.807   0.808   0.827
 60 A'   23 A"   61 A'   62 A'   63 A'   64 A'   24 A"   25 A"                 
  0.848   0.850   0.884   0.893   0.937   0.967   0.971   1.051
 26 A"   65 A'   66 A'   67 A'   68 A'   69 A'   27 A"   70 A'                 
  1.088   1.122   1.170   1.306   1.309   1.366   1.644   1.682
 71 A'   72 A'   73 A'   74 A'   28 A"   29 A"   75 A'   76 A'                 
  1.839   1.944   1.997   1.998   2.084   2.203   2.209   2.244
 77 A'   30 A"   31 A"   78 A'   79 A'   80 A'   32 A"   81 A'                 
  2.277   2.290   2.363   2.409   2.513   2.726   2.746   2.770
 33 A"   82 A'   34 A"   83 A'   84 A'   85 A'   35 A"   86 A'                 
  2.973   3.263   3.816   3.948   3.968   3.994   4.046   4.149
 87 A'   88 A'   36 A"   89 A'   37 A"   90 A'   38 A"   91 A'                 
  4.341   4.415   6.583   7.521   7.557   7.625   9.648   9.725
 92 A'   93 A'   94 A'   39 A"   95 A'   96 A'   97 A'   98 A'                 
 23.632  25.760  25.781  25.881  25.917  26.246  26.349  35.460
 99 A'   40 A"   41 A"  100 A'  101 A'  102 A'  103 A'  104 A'                 
 47.860 215.625 215.710 289.716 289.751 289.8511020.645
105 A'  106 A'  107 A'   42 A"  108 A'  109 A'  110 A'                         
 --------------------------------------------------------------

          Ground-State Mulliken Net Atomic Charges

     Atom                 Charge (a.u.)
  ----------------------------------------
      1 C                    -0.509786
      2 N                     0.088941
      3 Cl                    0.030773
      4 Cl                    0.384547
      5 Br                    0.005525
  ----------------------------------------
  Sum of atomic charges =     0.000000

 -----------------------------------------------------------------
                    Cartesian Multipole Moments
 -----------------------------------------------------------------
    Charge (ESU x 10^10)
                 0.0000
    Dipole Moment (Debye)
         X       0.6953      Y       1.1609      Z       0.0000
       Tot       1.3532
    Quadrupole Moments (Debye-Ang)
        XX     -53.4016     XY      -2.1424     YY     -54.8075
        XZ       0.0000     YZ       0.0000     ZZ     -54.7213
    Octopole Moments (Debye-Ang^2)
       XXX       8.1100    XXY      10.5685    XYY      10.5197
       YYY      45.1765    XXZ       0.0000    XYZ      -0.0000
       YYZ       0.0000    XZZ       3.8519    YZZ      10.7708
       ZZZ      -0.0000
    Hexadecapole Moments (Debye-Ang^3)
      XXXX    -698.8200   XXXY     -11.9800   XXYY    -200.0961
      XYYY       4.7302   YYYY    -479.7797   XXXZ      -0.0000
      XXYZ       0.0000   XYYZ       0.0000   YYYZ       0.0000
      XXZZ    -137.8254   XYZZ       4.0581   YYZZ     -93.9841
      XZZZ       0.0000   YZZZ       0.0000   ZZZZ     -63.0649
 -----------------------------------------------------------------
 Calculating MO derivatives via CPSCF
 D1JvT checksum  = 198780 16063.8064816007
 D1KAT checksum  = 441600 868.9283335112
   1         3          15      0.147332    0.043442
   2         3          15      0.019613    0.005968
   3         3          15      0.002907    0.000970
   4         3          15      0.000312    0.000115
   5        16           2      0.000022    0.000013
   6        18           0      0.000000    0.000000    Roots Converged
 Time for AOints: 6.7 s (CPU) 1.7 s (wall)
 ------------------------------------------------------------------------------
                     AOints        : Timing summary (seconds)
 ------------------------------------------------------------------------------
     job step          cpu (% of tot)      sys (% of tot)     wall (% of tot)
 ------------------------------------------------------------------------------
  cpscf_lag         0.3578E+02 (33.3)   0.5000E-05 (31.3)   0.9206E+01 (33.0)
  iterzp            0.6481E+02 (60.4)   0.1000E-04 (62.5)   0.1685E+02 (60.5)
  make_fx           0.0000E+00 ( 0.0)   0.0000E+00 ( 0.0)   0.0000E+00 ( 0.0)
  AOints            0.6651E+01 ( 6.2)   0.1000E-05 ( 6.2)   0.1686E+01 ( 6.1)
 ------------------------------------------------------------------------------
   Grand Totals     0.1073E+03          0.1600E-04          0.2786E+02
 ------------------------------------------------------------------------------
 Calculating analytic Hessian of the SCF energy
 Polarizability Matrix (a.u.)
            1           2           3
    1 -87.0239735   2.5522694   0.0000000
    2   2.5522694 -70.0346344   0.0000000
    3   0.0000000   0.0000000 -37.7846571

 Direct stationary perturbation theory relativistic correction:

 rels  =      18.373264678137
 relv  =     -62.659275634022
 rel2e =      10.368960102747
 E_rel =     -33.917050853138

 Hessian of the SCF Energy
            1           2           3           4           5           6
    1   0.6254821   0.1681729  -0.0000000  -0.4403847  -0.1961346   0.0000000
    2   0.1681729   0.3928768  -0.0000000  -0.2556829  -0.2018704   0.0000000
    3  -0.0000000  -0.0000000   0.0916198   0.0000000   0.0000000  -0.0427265
    4  -0.4403847  -0.2556829   0.0000000   0.6285369   0.1874561  -0.0000000
    5  -0.1961346  -0.2018704   0.0000000   0.1874561   0.2812300  -0.0000000
    6   0.0000000   0.0000000  -0.0427265  -0.0000000  -0.0000000   0.0403345
    7  -0.0472298   0.0335305  -0.0000000  -0.1191697   0.0288091  -0.0000000
    8  -0.0151311  -0.0103421   0.0000000   0.0776222  -0.0472987   0.0000000
    9   0.0000000  -0.0000000   0.0021593  -0.0000000   0.0000000  -0.0150212
   10  -0.1098831   0.0586444  -0.0000000  -0.0633589   0.0049541  -0.0000000
   11   0.0581177  -0.0689272   0.0000000   0.0044576   0.0104305   0.0000000
   12  -0.0000000   0.0000000  -0.0238642   0.0000000   0.0000000   0.0011669
   13  -0.0279845  -0.0046648   0.0000000  -0.0056235  -0.0250848  -0.0000000
   14  -0.0150249  -0.1117371   0.0000000  -0.0138529  -0.0424915  -0.0000000
   15   0.0000000   0.0000000  -0.0271883  -0.0000000  -0.0000000   0.0162462
            7           8           9          10          11          12
    1  -0.0472298  -0.0151311   0.0000000  -0.1098831   0.0581177  -0.0000000
    2   0.0335305  -0.0103421  -0.0000000   0.0586444  -0.0689272   0.0000000
    3  -0.0000000   0.0000000   0.0021593  -0.0000000   0.0000000  -0.0238642
    4  -0.1191697   0.0776222  -0.0000000  -0.0633589   0.0044576   0.0000000
    5   0.0288091  -0.0472987   0.0000000   0.0049541   0.0104305   0.0000000
    6  -0.0000000   0.0000000  -0.0150212  -0.0000000   0.0000000   0.0011669
    7   0.1734937  -0.0576592  -0.0000000  -0.0051509  -0.0039724   0.0000000
    8  -0.0576592   0.0519160  -0.0000000   0.0027906   0.0022155   0.0000000
    9  -0.0000000  -0.0000000   0.0097733   0.0000000   0.0000000   0.0062313
   10  -0.0051509   0.0027906   0.0000000   0.1816080  -0.0785915   0.0000000
   11  -0.0039724   0.0022155   0.0000000  -0.0785915   0.0866060  -0.0000000
   12   0.0000000   0.0000000   0.0062313   0.0000000  -0.0000000   0.0115455
   13  -0.0019433  -0.0076224   0.0000000  -0.0032151   0.0199886   0.0000000
   14  -0.0007080   0.0035092   0.0000000   0.0122024  -0.0303248  -0.0000000
   15   0.0000000  -0.0000000  -0.0031426   0.0000000  -0.0000000   0.0049204
           13          14          15
    1  -0.0279845  -0.0150249   0.0000000
    2  -0.0046648  -0.1117371   0.0000000
    3   0.0000000   0.0000000  -0.0271883
    4  -0.0056235  -0.0138529  -0.0000000
    5  -0.0250848  -0.0424915  -0.0000000
    6  -0.0000000  -0.0000000   0.0162462
    7  -0.0019433  -0.0007080   0.0000000
    8  -0.0076224   0.0035092  -0.0000000
    9   0.0000000   0.0000000  -0.0031426
   10  -0.0032151   0.0122024   0.0000000
   11   0.0199886  -0.0303248  -0.0000000
   12   0.0000000  -0.0000000   0.0049204
   13   0.0387664   0.0173834  -0.0000000
   14   0.0173834   0.1810441  -0.0000000
   15  -0.0000000  -0.0000000   0.0091643
 Gradient time:  CPU 169.58 s  wall 44.10 s
 **********************************************************************
 **                                                                  **
 **                       VIBRATIONAL ANALYSIS                       **
 **                       --------------------                       **
 **                                                                  **
 **        VIBRATIONAL FREQUENCIES (CM**-1) AND NORMAL MODES         **
 **     FORCE CONSTANTS (mDYN/ANGSTROM) AND REDUCED MASSES (AMU)     **
 **                  INFRARED INTENSITIES (KM/MOL)                   **
 **                                                                  **
 **********************************************************************


 Mode:                 1                      2                      3
 Frequency:       157.15                 208.87                 236.22
 Force Cnst:      0.5964                 0.4211                 1.2469
 Red. Mass:      40.9879                16.3822                37.9258
 IR Active:          YES                    YES                    YES
 IR Intens:        0.688                  1.406                  0.785
 Raman Active:       YES                    YES                    YES
               X      Y      Z        X      Y      Z        X      Y      Z
 C          0.179 -0.204  0.000    0.000  0.000  0.428   -0.278 -0.090  0.000
 N          0.109 -0.110 -0.000    0.000  0.000  0.829   -0.289 -0.091  0.000
 Cl         0.488  0.642  0.000    0.000 -0.000 -0.272   -0.290  0.160 -0.000
 Cl         0.254 -0.043 -0.000   -0.000 -0.000 -0.238    0.160  0.729 -0.000
 Br        -0.375 -0.215 -0.000   -0.000  0.000  0.014    0.151 -0.364  0.000
 TransDip   0.027  0.001  0.000   -0.000  0.000 -0.038    0.027  0.009 -0.000

 Mode:                 4                      5                      6
 Frequency:       378.98                 502.87                 505.67
 Force Cnst:      2.7503                 1.8769                 2.3631
 Red. Mass:      32.5006                12.5970                15.6859
 IR Active:          YES                    YES                    YES
 IR Intens:        0.936                  1.042                 10.705
 Raman Active:       YES                    YES                    YES
               X      Y      Z        X      Y      Z        X      Y      Z
 C          0.202 -0.059  0.000    0.000  0.000  0.902    0.291  0.534 -0.000
 N         -0.029  0.276 -0.000    0.000  0.000 -0.424    0.258  0.717  0.000
 Cl        -0.590  0.131  0.000   -0.000 -0.000  0.023   -0.002 -0.085 -0.000
 Cl         0.644 -0.306  0.000   -0.000  0.000 -0.068   -0.101  0.004  0.000
 Br        -0.050  0.038 -0.000   -0.000 -0.000 -0.042   -0.044 -0.172  0.000
 TransDip  -0.031  0.000  0.000   -0.000  0.000  0.033   -0.021  0.103 -0.000

 Mode:                 7                      8                      9
 Frequency:       705.27                 889.05                1624.26
 Force Cnst:      4.6333                 6.0013                19.9570
 Red. Mass:      15.8099                12.8866                12.8391
 IR Active:          YES                    YES                    YES
 IR Intens:      108.224                232.039                156.051
 Raman Active:       YES                    YES                    YES
               X      Y      Z        X      Y      Z        X      Y      Z
 C          0.352  0.184 -0.000   -0.578  0.752 -0.000    0.657  0.392 -0.000
 N          0.686 -0.520  0.000    0.003 -0.264 -0.000   -0.578 -0.282  0.000
 Cl        -0.236  0.138 -0.000    0.050  0.011  0.000    0.013 -0.014 -0.000
 Cl        -0.157  0.034 -0.000    0.131 -0.102  0.000   -0.004  0.002  0.000
 Br        -0.001 -0.012  0.000    0.007 -0.027  0.000   -0.001 -0.004  0.000
 TransDip   0.316  0.105 -0.000   -0.122  0.472  0.000    0.352  0.190 -0.000

 STANDARD THERMODYNAMIC QUANTITIES AT   298.15 K  AND     1.00 ATM

   This Molecule has  0 Imaginary Frequencies
   Zero point vibrational energy:        7.446 kcal/mol

   Atom    1 Element C  Has Mass   12.00000
   Atom    2 Element N  Has Mass   14.00307
   Atom    3 Element Cl Has Mass   34.96885
   Atom    4 Element Cl Has Mass   34.96885
   Atom    5 Element Br Has Mass   78.91830
   Molecular Mass:   174.859070 amu
   Principal axes and moments of inertia in amu*Bohr^2:
                             1           2           3
    Eigenvalues --      870.48999  1149.30784  2019.79782
          X               0.99905    -0.04363     0.00000
          Y               0.04363     0.99905     0.00000
          Z              -0.00000    -0.00000     1.00000
   Rotational Symmetry Number is   1
   The Molecule is an Asymmetric Top
   Translational Enthalpy:        0.889 kcal/mol
   Rotational Enthalpy:           0.889 kcal/mol
   Vibrational Enthalpy:          9.094 kcal/mol
   gas constant (RT):             0.592 kcal/mol
   Translational Entropy:        41.384  cal/mol.K
   Rotational Entropy:           29.092  cal/mol.K
   Vibrational Entropy:           9.259  cal/mol.K

   Total Enthalpy:               11.464 kcal/mol
   Total Entropy:                79.735  cal/mol.K
Archival summary:
1\1\TWL01\FREQ\ProcedureUnspecified\BasisUnspecified\r1l211\taweetha\SunNov2521:30:492018SunNov2521:30:492018\0\\#,FREQ,ProcedureUnspecified,BasisUnspecified,\\0,1\Br\C,1,1.90943\N,2,1.26176,1,128.821\Cl,3,1.73292,2,118.28,1,-0,0\Cl,2,1.73727,1,114.588,3,-180,0\\\@

 Total job time:  51.85s(wall), 198.46s(cpu) 
 Sun Nov 25 21:30:49 2018

        *************************************************************
        *                                                           *
        *  Thank you very much for using Q-Chem.  Have a nice day.  *
        *                                                           *
        *************************************************************
