# Supplementary material for: Geometric and energetic data from ab initio calculations of haloethene, haloimine, halomethylenephosphine, haloiminophosphine, halodiazene, halodiphosphene and halocyclopropane
Source: Data Brief. 2019 Nov 2;27:104738. doi: 10.1016/j.dib.2019.104738 (PMC6861602; doi:10.1016/j.dib.2019.104738)
Supplement: Multimedia component 4 [file mmc4.zip › CN/B3LYP/BrClCNFE.out]

Q-Chem Developer Version!
                  Welcome to Q-Chem
     A Quantum Leap Into The Future Of Chemistry


 Q-Chem 5.1, Q-Chem, Inc., Pleasanton, CA (2018)

 Yihan Shao,  Zhengting Gan,  E. Epifanovsky,  A. T. B. Gilbert,  M. Wormit,  
 J. Kussmann,  A. W. Lange,  A. Behn,  Jia Deng,  Xintian Feng,  D. Ghosh,  
 M. Goldey,  P. R. Horn,  L. D. Jacobson,  I. Kaliman,  T. Kus,  A. Landau,  
 Jie Liu,  E. I. Proynov,  R. M. Richard,  R. P. Steele,  E. J. Sundstrom,  
 H. L. Woodcock III,  P. M. Zimmerman,  D. Zuev,  B. Albrecht,  E. Alguire,  
 S. A. Baeppler,  D. Barton,  Z. Benda,  Y. A. Bernard,  E. J. Berquist,  
 K. B. Bravaya,  H. Burton,  D. Casanova,  Chun-Min Chang,  Yunqing Chen,  
 A. Chien,  K. D. Closser,  M. P. Coons,  S. Coriani,  S. Dasgupta,  
 A. L. Dempwolff,  M. Diedenhofen,  Hainam Do,  R. G. Edgar,  Po-Tung Fang,  
 S. Faraji,  S. Fatehi,  Qingguo Feng,  K. D. Fenk,  J. Fosso-Tande,  
 Qinghui Ge,  A. Ghysels,  G. Gidofalvi,  J. Gomes,  J. Gonthier,  A. Gunina,  
 D. Hait,  M. W. D. Hanson-Heine,  P. H. P. Harbach,  A. W. Hauser,  
 J. E. Herr,  E. G. Hohenstein,  Z. C. Holden,  Kerwin Hui,  B. C. Huynh,  
 T.-C. Jagau,  Hyunjun Ji,  B. Kaduk,  K. Khistyaev,  Jaehoon Kim,  
 P. Klunzinger,  K. Koh,  D. Kosenkov,  L. Koulias,  T. Kowalczyk,  
 C. M. Krauter,  A. Kunitsa,  Ka Un Lao,  A. Laurent,  K. V. Lawler,  
 Joonho Lee,  D. Lefrancois,  S. Lehtola,  D. S. Levine,  Yi-Pei Li,  
 You-Sheng Lin,  Fenglai Liu,  E. Livshits,  A. Luenser,  P. Manohar,  
 E. Mansoor,  S. F. Manzer,  Shan-Ping Mao,  Yuezhi Mao,  N. Mardirossian,  
 A. V. Marenich,  T. Markovich,  L. A. Martinez-Martinez,  S. A. Maurer,  
 N. J. Mayhall,  S. C. McKenzie,  J.-M. Mewes,  A. F. Morrison,  
 J. W. Mullinax,  K. Nanda,  T. S. Nguyen-Beck,  R. Olivares-Amaya,  
 J. A. Parkhill,  T. M. Perrine,  F. Plasser,  P. Pokhilko,  S. Prager,  
 A. Prociuk,  E. Ramos,  D. R. Rehn,  F. Rob,  M. Schneider,  N. Sergueev,  
 S. M. Sharada,  S. Sharma,  D. W. Small,  T. Stauch,  T. Stein,  
 Yu-Chuan Su,  A. J. W. Thom,  A. Tkatchenko,  T. Tsuchimochi,  N. M. Tubman,  
 L. Vogt,  M. L. Vidal,  O. Vydrov,  M. A. Watson,  J. Wenzel,  
 M. de Wergifosse,  T. A. Wesolowski,  A. White,  J. Witte,  A. Yamada,  
 Jun Yang,  K. Yao,  S. Yeganeh,  S. R. Yost,  Zhi-Qiang You,  A. Zech,  
 Igor Ying Zhang,  Xing Zhang,  Yan Zhao,  Ying Zhu,  B. R. Brooks,  
 G. K. L. Chan,  C. J. Cramer,  M. S. Gordon,  W. J. Hehre,  A. Klamt,  
 M. W. Schmidt,  C. D. Sherrill,  D. G. Truhlar,  A. Aspuru-Guzik,  R. Baer,  
 A. T. Bell,  N. A. Besley,  Jeng-Da Chai,  A. E. DePrince, III,  
 R. A. DiStasio Jr.,  A. Dreuw,  B. D. Dunietz,  T. R. Furlani,  
 Chao-Ping Hsu,  Yousung Jung,  Jing Kong,  D. S. Lambrecht,  WanZhen Liang,  
 C. Ochsenfeld,  V. A. Rassolov,  L. V. Slipchenko,  J. E. Subotnik,  
 T. Van Voorhis,  J. M. Herbert,  A. I. Krylov,  P. M. W. Gill,  M. Head-Gordon

 Contributors to earlier versions of Q-Chem not listed above: 
 R. D. Adamson,  B. Austin,  J. Baker,  G. J. O. Beran,  K. Brandhorst,  
 S. T. Brown,  E. F. C. Byrd,  A. K. Chakraborty,  C.-L. Cheng,  
 Siu Hung Chien,  D. M. Chipman,  D. L. Crittenden,  H. Dachsel,  
 R. J. Doerksen,  A. D. Dutoi,  L. Fusti-Molnar,  W. A. Goddard III,  
 A. Golubeva-Zadorozhnaya,  S. R. Gwaltney,  G. Hawkins,  A. Heyden,  
 S. Hirata,  G. Kedziora,  F. J. Keil,  C. Kelley,  Jihan Kim,  R. A. King,  
 R. Z. Khaliullin,  P. P. Korambath,  W. Kurlancheek,  A. M. Lee,  M. S. Lee,  
 S. V. Levchenko,  Ching Yeh Lin,  D. Liotard,  R. C. Lochan,  I. Lotan,  
 P. E. Maslen,  N. Nair,  D. P. O'Neill,  D. Neuhauser,  E. Neuscamman,  
 C. M. Oana,  R. Olson,  B. Peters,  R. Peverati,  P. A. Pieniazek,  
 Y. M. Rhee,  J. Ritchie,  M. A. Rohrdanz,  E. Rosta,  N. J. Russ,  
 H. F. Schaefer III,  N. E. Schultz,  N. Shenvi,  A. C. Simmonett,  A. Sodt,  
 D. Stuck,  K. S. Thanthiriwatte,  V. Vanovschi,  Tao Wang,  A. Warshel,  
 C. F. Williams,  Q. Wu,  X. Xu,  W. Zhang

 Please cite Q-Chem as follows:
 Y. Shao et al., Mol. Phys. 113, 184-215 (2015)
 DOI: 10.1080/00268976.2014.952696

 Q-Chem 5.1.2 for Intel X86 EM64T Linux

 Parts of Q-Chem use Armadillo 8.300.2 (Tropical Shenanigans).
 http://arma.sourceforge.net/

 Q-Chem begins on Sun Nov 25 22:00:48 2018  

Host: 
0

     Scratch files written to /scratch/taweetham/qchem53341//
Input Ideriv = 2
Curr. Ideriv = -1
Max.  Ideriv = 2

Checking the input file for inconsistencies... 	...done.

--------------------------------------------------------------
User input:
--------------------------------------------------------------
$molecule
0 1
C 
N 1 1.3 
F 2 CF 1 120. 
Cl 1 CCl 2 120.  3 180.0
Br 1 CBr 2 120.  3 0.0

CC=1.54
CH=1.09
CF=1.35
CCl=1.77
CBr=1.94
CI=2.14
DHA=180.0
$end

$rem
   job_type	optimization
   basis	6-311++g**
   method	b3lyp
$end

--------------------------------------------------------------
 ----------------------------------------------------------------
             Standard Nuclear Orientation (Angstroms)
    I     Atom           X                Y                Z
 ----------------------------------------------------------------
    1      C       0.5866739648     0.2949945205     0.0000000000
    2      N       0.5953846410     1.5949653371    -0.0000000000
    3      F      -0.5692005575     2.2777839921    -0.0000000000
    4      Cl      2.1135745583    -0.6002566049     0.0000000000
    5      Br     -1.0998771071    -0.6637262322     0.0000000000
 ----------------------------------------------------------------
 Molecular Point Group                 Cs    NOp =  2
 Largest Abelian Subgroup              Cs    NOp =  2
 Nuclear Repulsion Energy =   385.8291275505 hartrees
 There are       37 alpha and       37 beta electrons
 Requested basis set is 6-311++G(d,p)
 There are 50 shells and 144 basis functions

 Total QAlloc Memory Limit   2000 MB
 Mega-Array Size       188 MB
 MEM_STATIC part       192 MB
 A cutoff of  1.0D-11 yielded   1080 shell pairs
 There are      9572 function pairs (     10545 Cartesian)

 -------------------------------------------------------
 OpenMP Integral Computing Module                       
 Release: version 1.0, May 2013, Q-Chem Inc. Pittsburgh 
 -------------------------------------------------------
 Integral Job Info:
 Integral job number is                      11
 Integral operator is                         1
 short-range coefficients                     0
 long-range coefficients              100000000
 Omega coefficients                           0
 if combine SR and LR in K                    0
 Integral screening is                        0
 Integral computing path is                   2
 max size of driver memory is            800000
 size of driver memory is                593474
 size of scratch memory is             29634545
 max col of scratch BK array               1296
 max len of scratch array in speh3          155
 max len of scratch index in speh4           18
 max int batch size is                      520
 min int batch size is                       52
 fixed nKL is                                45
 max L of basis functions is                  2
 order of int derivative is                   0
 number of shells is                         50
 number of basis is                         151
 number of cartesian basis is               151
 number of contracted shell pairs          1080
 number of primitive shell pairs           3103
 maxK2 (contraction) of shell pair           36
 max number of K2 of shell pair               1
 max number of CS2 of shell pair            110
 max number of PS2 of shell pair            330
 mem total for path MDJ                  518790
 -------------------------------------------------------
 Smallest overlap matrix eigenvalue = 3.48E-04

 Scale SEOQF with 1.000000e-01/1.000000e-01/1.000000e-01

 Standard Electronic Orientation quadrupole field applied
 Nucleus-field energy     =     0.0000000107 hartrees
 Guess from superposition of atomic densities
 Warning:  Energy on first SCF cycle will be non-variational
 SAD guess density has 74.000000 electrons

 -----------------------------------------------------------------------
  General SCF calculation program by
  Eric Jon Sundstrom, Paul Horn, Yuezhi Mao, Dmitri Zuev, Alec White,
  David Stuck, Shaama M.S., Shane Yost, Joonho Lee, David Small,
  Daniel Levine, Susi Lehtola, Hugh Burton, Evgeny Epifanovsky
 -----------------------------------------------------------------------
 Exchange:     0.2000 Hartree-Fock + 0.0800 Slater + 0.7200 B88
 Correlation:  0.1900 VWN1RPA + 0.8100 LYP
 Using SG-1 standard quadrature grid
 using 4 threads for integral computing
 -------------------------------------------------------
 OpenMP Integral computing Module                
 Release: version 2.0, May 2017, Q-Chem Inc. Pleasanton 
 -------------------------------------------------------
 -------------------------------------------------------
 OpenMP BLAS3 based DFT computing Module                
 Release: version 1.0, May 2013, Q-Chem Inc. Pittsburgh 
 -------------------------------------------------------
 A restricted SCF calculation will be
 performed using DIIS
 SCF converges when DIIS error is below 1.0e-08
 ---------------------------------------
  Cycle       Energy         DIIS error
 ---------------------------------------
    1   -3227.6416018451      4.25e-02  
    2   -3226.9926946929      4.01e-03  
    3   -3226.9430278295      6.01e-03  
    4   -3227.0111549423      1.95e-03  
    5   -3227.0186528444      4.44e-04  
    6   -3227.0189812443      2.12e-04  
    7   -3227.0190741660      5.29e-05  
    8   -3227.0190778609      1.29e-05  
    9   -3227.0190781950      3.83e-06  
   10   -3227.0190782182      1.12e-06  
   11   -3227.0190782215      2.78e-07  
   12   -3227.0190782217      4.90e-08  
   13   -3227.0190782217      9.65e-09  Convergence criterion met
 ---------------------------------------
 SCF time:   CPU 20.90s  wall 6.00s 
 SCF   energy in the final basis set =    -3227.0190782217
 Total energy in the final basis set =    -3227.0190782217

 --------------------------------------------------------------
             Orbital Energies (a.u.) and Symmetries
 --------------------------------------------------------------

 Alpha MOs, Restricted
 -- Occupied --                  
-482.88 -101.62  -62.53  -56.35  -56.34  -56.34  -24.75  -14.44
  1 A'    2 A'    3 A'    4 A'    1 A"    5 A'    6 A'    7 A'                 
-10.360  -9.529  -8.736  -7.295  -7.284  -7.283  -6.569  -6.554
  8 A'    9 A'   10 A'   11 A'    2 A"   12 A'   13 A'    3 A"                 
 -6.553  -2.679  -2.676  -2.675  -2.663  -2.663  -1.290  -0.970
 14 A'   15 A'    4 A"   16 A'   17 A'    5 A"   18 A'   19 A'                 
 -0.876  -0.824  -0.646  -0.553  -0.531  -0.520  -0.461  -0.425
 20 A'   21 A'   22 A'   23 A'   24 A'    6 A"   25 A'    7 A"                 
 -0.375  -0.350  -0.337  -0.326  -0.313
 26 A'    8 A"   27 A'   28 A'    9 A"                                         
 -- Virtual --                   
 -0.084  -0.073  -0.049   0.001   0.034   0.047   0.047   0.059
 29 A'   10 A"   30 A'   31 A'   32 A'   33 A'   11 A"   34 A'                 
  0.068   0.077   0.086   0.101   0.104   0.123   0.146   0.164
 35 A'   12 A"   36 A'   13 A"   37 A'   38 A'   39 A'   40 A'                 
  0.177   0.180   0.204   0.238   0.266   0.280   0.282   0.309
 14 A"   41 A'   42 A'   43 A'   15 A"   44 A'   45 A'   46 A'                 
  0.377   0.403   0.403   0.408   0.441   0.445   0.457   0.462
 47 A'   16 A"   48 A'   49 A'   50 A'   17 A"   51 A'   18 A"                 
  0.538   0.541   0.564   0.579   0.593   0.625   0.742   0.766
 19 A"   52 A'   53 A'   20 A"   54 A'   55 A'   56 A'   57 A'                 
  0.769   0.791   0.815   0.852   0.882   0.882   0.890   0.936
 21 A"   58 A'   22 A"   59 A'   60 A'   23 A"   61 A'   62 A'                 
  1.073   1.092   1.226   1.242   1.327   1.343   1.365   1.384
 63 A'   64 A'   24 A"   65 A'   25 A"   66 A'   26 A"   67 A'                 
  1.612   1.679   1.790   1.930   1.957   1.994   2.002   2.119
 68 A'   69 A'   70 A'   27 A"   71 A'   28 A"   72 A'   73 A'                 
  2.204   2.238   2.269   2.319   2.420   2.463   2.662   2.708
 29 A"   74 A'   75 A'   30 A"   76 A'   77 A'   78 A'   31 A"                 
  2.938   3.244   3.659   3.689   3.740   3.749   3.923   3.958
 79 A'   80 A'   81 A'   32 A"   33 A"   82 A'   83 A'   34 A"                 
  3.972   3.995   4.036   4.120   4.267   4.337   4.994   6.244
 35 A"   84 A'   36 A"   85 A'   86 A'   87 A'   88 A'   37 A"                 
  6.296   6.539   6.628   7.517   7.542   7.618   9.684  23.557
 89 A'   90 A'   91 A'   38 A"   92 A'   93 A'   94 A'   95 A'                 
 25.755  25.856  26.280  35.375  47.852  66.738 215.663 289.711
 39 A"   96 A'   97 A'   98 A'   99 A'  100 A'  101 A'   40 A"                 
289.735 289.8431020.635
102 A'  103 A'  104 A'                                                         

 Beta MOs, Restricted
 -- Occupied --                  
-482.88 -101.62  -62.53  -56.35  -56.34  -56.34  -24.75  -14.44
  1 A'    2 A'    3 A'    4 A'    1 A"    5 A'    6 A'    7 A'                 
-10.360  -9.529  -8.736  -7.295  -7.284  -7.283  -6.569  -6.554
  8 A'    9 A'   10 A'   11 A'    2 A"   12 A'   13 A'    3 A"                 
 -6.553  -2.679  -2.676  -2.675  -2.663  -2.663  -1.290  -0.970
 14 A'   15 A'    4 A"   16 A'   17 A'    5 A"   18 A'   19 A'                 
 -0.876  -0.824  -0.646  -0.553  -0.531  -0.520  -0.461  -0.425
 20 A'   21 A'   22 A'   23 A'   24 A'    6 A"   25 A'    7 A"                 
 -0.375  -0.350  -0.337  -0.326  -0.313
 26 A'    8 A"   27 A'   28 A'    9 A"                                         
 -- Virtual --                   
 -0.084  -0.073  -0.049   0.001   0.034   0.047   0.047   0.059
 29 A'   10 A"   30 A'   31 A'   32 A'   33 A'   11 A"   34 A'                 
  0.068   0.077   0.086   0.101   0.104   0.123   0.146   0.164
 35 A'   12 A"   36 A'   13 A"   37 A'   38 A'   39 A'   40 A'                 
  0.177   0.180   0.204   0.238   0.266   0.280   0.282   0.309
 14 A"   41 A'   42 A'   43 A'   15 A"   44 A'   45 A'   46 A'                 
  0.377   0.403   0.403   0.408   0.441   0.445   0.457   0.462
 47 A'   16 A"   48 A'   49 A'   50 A'   17 A"   51 A'   18 A"                 
  0.538   0.541   0.564   0.579   0.593   0.625   0.742   0.766
 19 A"   52 A'   53 A'   20 A"   54 A'   55 A'   56 A'   57 A'                 
  0.769   0.791   0.815   0.852   0.882   0.882   0.890   0.936
 21 A"   58 A'   22 A"   59 A'   60 A'   23 A"   61 A'   62 A'                 
  1.073   1.092   1.226   1.242   1.327   1.343   1.365   1.384
 63 A'   64 A'   24 A"   65 A'   25 A"   66 A'   26 A"   67 A'                 
  1.612   1.679   1.790   1.930   1.957   1.994   2.002   2.119
 68 A'   69 A'   70 A'   27 A"   71 A'   28 A"   72 A'   73 A'                 
  2.204   2.238   2.269   2.319   2.420   2.463   2.662   2.708
 29 A"   74 A'   75 A'   30 A"   76 A'   77 A'   78 A'   31 A"                 
  2.938   3.244   3.659   3.689   3.740   3.749   3.923   3.958
 79 A'   80 A'   81 A'   32 A"   33 A"   82 A'   83 A'   34 A"                 
  3.972   3.995   4.036   4.120   4.267   4.337   4.994   6.244
 35 A"   84 A'   36 A"   85 A'   86 A'   87 A'   88 A'   37 A"                 
  6.296   6.539   6.628   7.517   7.542   7.618   9.684  23.557
 89 A'   90 A'   91 A'   38 A"   92 A'   93 A'   94 A'   95 A'                 
 25.755  25.856  26.280  35.375  47.852  66.738 215.663 289.711
 39 A"   96 A'   97 A'   98 A'   99 A'  100 A'  101 A'   40 A"                 
289.735 289.8431020.635
102 A'  103 A'  104 A'                                                         
 --------------------------------------------------------------

          Ground-State Mulliken Net Atomic Charges

     Atom                 Charge (a.u.)
  ----------------------------------------
      1 C                    -0.261585
      2 N                    -0.035443
      3 F                     0.002474
      4 Cl                    0.374989
      5 Br                   -0.080435
  ----------------------------------------
  Sum of atomic charges =     0.000000

 -----------------------------------------------------------------
                    Cartesian Multipole Moments
 -----------------------------------------------------------------
    Charge (ESU x 10^10)
                 0.0000
    Dipole Moment (Debye)
         X       0.0057      Y      -1.7051      Z       0.0000
       Tot       1.7051
    Quadrupole Moments (Debye-Ang)
        XX     -44.4134     XY      -0.8233     YY     -50.3449
        XZ      -0.0000     YZ       0.0000     ZZ     -46.8971
    Octopole Moments (Debye-Ang^2)
       XXX     -28.7210    XXY     -11.7220    XYY     -12.2805
       YYY     -15.5162    XXZ       0.0000    XYZ      -0.0000
       YYZ       0.0000    XZZ     -10.2020    YZZ      -1.4498
       ZZZ       0.0000
    Hexadecapole Moments (Debye-Ang^3)
      XXXX    -504.4353   XXXY      -2.6661   XXYY    -147.8975
      XYYY       3.3297   YYYY    -385.3641   XXXZ       0.0000
      XXYZ       0.0000   XYYZ       0.0000   YYYZ       0.0000
      XXZZ    -101.5795   XYZZ       2.3667   YYZZ     -69.9153
      XZZZ      -0.0000   YZZZ      -0.0000   ZZZZ     -51.4556
 -----------------------------------------------------------------
 Calculating analytic gradient of the SCF energy
 Gradient of SCF Energy
            1           2           3           4           5
    1   0.0236789  -0.0532705   0.0200910   0.0238403  -0.0143397
    2  -0.0320219   0.0373842   0.0102659  -0.0161291   0.0005009
    3  -0.0000000  -0.0000000   0.0000000   0.0000000   0.0000000
 Max gradient component =       5.327E-02
 RMS gradient           =       2.216E-02
 Gradient time:  CPU 5.60 s  wall 1.50 s
 Geometry Optimization Parameters
   NAtoms,    NIC,     NZ,  NCons,   NDum,   NFix, NCnnct, MaxDiis
        5      20       5       0       0       0       0       0


** GEOMETRY OPTIMIZATION IN DELOCALIZED INTERNAL COORDINATES **
   Searching for a Minimum

   Optimization Cycle:   1

                       Coordinates (Angstroms)
     ATOM                X               Y               Z
      1  C         0.5866739648    0.2949945205    0.0000000000
      2  N         0.5953846410    1.5949653371    0.0000000000
      3  F        -0.5692005575    2.2777839921    0.0000000000
      4  Cl        2.1135745583   -0.6002566049    0.0000000000
      5  Br       -1.0998771071   -0.6637262322    0.0000000000
   Point Group: cs    Number of degrees of freedom:     7


   Energy is  -3227.019078222


 Attempting to Generate Delocalized Internal Coordinates

  7 Hessian modes will be used to form the next step
  Hessian Eigenvalues:
     0.175927    0.250000    0.250000    0.250000    0.286300    0.550214
     0.671931

 Minimum Search - Taking Simple RFO Step
 Searching for Lamda that Minimizes Along All modes
 Value Taken    Lamda =  -0.01818483
 Step Taken.  Stepsize is  0.244453

                             Maximum     Tolerance    Cnvgd?
         Gradient           0.059484      0.000300      NO
         Displacement       0.196107      0.001200      NO
         Energy change     *********      0.000001      NO


 New Cartesian Coordinates Obtained by Inverse Iteration

 Displacement from previous Coordinates is:  0.344586
 ----------------------------------------------------------------
             Standard Nuclear Orientation (Angstroms)
    I     Atom           X                Y                Z
 ----------------------------------------------------------------
    1      C       0.5726109150     0.3366387315     0.0000000000
    2      N       0.6683741107     1.5966384977     0.0000000000
    3      F      -0.5754177264     2.1499224765     0.0000000000
    4      Cl      2.0392375249    -0.5620710960     0.0000000000
    5      Br     -1.0782493248    -0.6173675973     0.0000000000
 ----------------------------------------------------------------
 Molecular Point Group                 Cs    NOp =  2
 Largest Abelian Subgroup              Cs    NOp =  2
 Nuclear Repulsion Energy =   397.3958209156 hartrees
 There are       37 alpha and       37 beta electrons
 Applying Cartesian multipole field
    Component          Value
    ---------          -----
     (2,0,0)        1.00000E-11
     (0,2,0)        2.00000E-11
     (0,0,2)       -3.00000E-11
 Nucleus-field energy     =     0.0000000099 hartrees
 Requested basis set is 6-311++G(d,p)
 There are 50 shells and 144 basis functions
 A cutoff of  1.0D-11 yielded   1090 shell pairs
 There are      9670 function pairs (     10659 Cartesian)
 Smallest overlap matrix eigenvalue = 3.30E-04
 Guess MOs from SCF MO coefficient file

 -----------------------------------------------------------------------
  General SCF calculation program by
  Eric Jon Sundstrom, Paul Horn, Yuezhi Mao, Dmitri Zuev, Alec White,
  David Stuck, Shaama M.S., Shane Yost, Joonho Lee, David Small,
  Daniel Levine, Susi Lehtola, Hugh Burton, Evgeny Epifanovsky
 -----------------------------------------------------------------------
 Exchange:     0.2000 Hartree-Fock + 0.0800 Slater + 0.7200 B88
 Correlation:  0.1900 VWN1RPA + 0.8100 LYP
 Using SG-1 standard quadrature grid
 using 4 threads for integral computing
 -------------------------------------------------------
 OpenMP Integral computing Module                
 Release: version 2.0, May 2017, Q-Chem Inc. Pleasanton 
 -------------------------------------------------------
 -------------------------------------------------------
 OpenMP BLAS3 based DFT computing Module                
 Release: version 1.0, May 2013, Q-Chem Inc. Pittsburgh 
 -------------------------------------------------------
 A restricted SCF calculation will be
 performed using DIIS
 SCF converges when DIIS error is below 1.0e-08
 ---------------------------------------
  Cycle       Energy         DIIS error
 ---------------------------------------
    1   -3227.0165815673      1.67e-03  
    2   -3227.0254706626      7.72e-04  
    3   -3227.0247287514      9.81e-04  
    4   -3227.0268922675      1.06e-04  
    5   -3227.0269057434      4.33e-05  
    6   -3227.0269095966      1.41e-05  
    7   -3227.0269098935      5.09e-06  
    8   -3227.0269099396      2.23e-06  
    9   -3227.0269099499      4.52e-07  
   10   -3227.0269099502      8.15e-08  
   11   -3227.0269099503      2.66e-08  
   12   -3227.0269099503      4.22e-09  Convergence criterion met
 ---------------------------------------
 SCF time:   CPU 19.69s  wall 6.00s 
 SCF   energy in the final basis set =    -3227.0269099503
 Total energy in the final basis set =    -3227.0269099503

 --------------------------------------------------------------
             Orbital Energies (a.u.) and Symmetries
 --------------------------------------------------------------

 Alpha MOs, Restricted
 -- Occupied --                  
-482.88 -101.61  -62.53  -56.35  -56.35  -56.35  -24.73  -14.44
  1 A'    2 A'    3 A'    4 A'    1 A"    5 A'    6 A'    7 A'                 
-10.349  -9.524  -8.740  -7.289  -7.279  -7.278  -6.572  -6.558
  8 A'    9 A'   10 A'   11 A'    2 A"   12 A'   13 A'    3 A"                 
 -6.557  -2.683  -2.679  -2.678  -2.667  -2.667  -1.283  -0.986
 14 A'   15 A'    4 A"   16 A'   17 A'    5 A"   18 A'   19 A'                 
 -0.879  -0.834  -0.634  -0.555  -0.537  -0.519  -0.451  -0.428
 20 A'   21 A'   22 A'   23 A'   24 A'    6 A"   25 A'    7 A"                 
 -0.374  -0.351  -0.349  -0.328  -0.315
 26 A'   27 A'    8 A"   28 A'    9 A"                                         
 -- Virtual --                   
 -0.072  -0.066  -0.033   0.001   0.035   0.047   0.048   0.060
 29 A'   10 A"   30 A'   31 A'   32 A'   11 A"   33 A'   34 A'                 
  0.070   0.077   0.087   0.101   0.106   0.123   0.152   0.162
 35 A'   12 A"   36 A'   13 A"   37 A'   38 A'   39 A'   40 A'                 
  0.180   0.181   0.207   0.242   0.261   0.280   0.291   0.313
 14 A"   41 A'   42 A'   43 A'   15 A"   44 A'   45 A'   46 A'                 
  0.376   0.400   0.402   0.411   0.442   0.444   0.455   0.463
 47 A'   16 A"   48 A'   49 A'   17 A"   50 A'   51 A'   18 A"                 
  0.539   0.567   0.569   0.581   0.602   0.641   0.747   0.752
 19 A"   52 A'   53 A'   20 A"   54 A'   55 A'   56 A'   57 A'                 
  0.773   0.800   0.817   0.842   0.875   0.892   0.908   0.929
 21 A"   58 A'   22 A"   59 A'   23 A"   60 A'   61 A'   62 A'                 
  1.072   1.118   1.243   1.246   1.313   1.357   1.387   1.395
 63 A'   64 A'   24 A"   65 A'   25 A"   66 A'   67 A'   26 A"                 
  1.625   1.712   1.820   1.935   1.986   1.997   2.007   2.111
 68 A'   69 A'   70 A'   27 A"   71 A'   28 A"   72 A'   73 A'                 
  2.216   2.257   2.313   2.352   2.450   2.462   2.722   2.728
 29 A"   74 A'   75 A'   30 A"   76 A'   77 A'   78 A'   31 A"                 
  2.966   3.252   3.646   3.696   3.749   3.764   3.901   3.956
 79 A'   80 A'   81 A'   32 A"   33 A"   82 A'   83 A'   34 A"                 
  3.976   3.998   4.042   4.139   4.336   4.341   4.986   6.252
 35 A"   84 A'   36 A"   85 A'   86 A'   87 A'   88 A'   37 A"                 
  6.322   6.557   6.618   7.514   7.544   7.618   9.709  23.640
 89 A'   90 A'   91 A'   38 A"   92 A'   93 A'   94 A'   95 A'                 
 25.765  25.886  26.304  35.427  47.864  66.748 215.691 289.709
 39 A"   96 A'   97 A'   98 A'   99 A'  100 A'  101 A'   40 A"                 
289.736 289.8431020.650
102 A'  103 A'  104 A'                                                         

 Beta MOs, Restricted
 -- Occupied --                  
-482.88 -101.61  -62.53  -56.35  -56.35  -56.35  -24.73  -14.44
  1 A'    2 A'    3 A'    4 A'    1 A"    5 A'    6 A'    7 A'                 
-10.349  -9.524  -8.740  -7.289  -7.279  -7.278  -6.572  -6.558
  8 A'    9 A'   10 A'   11 A'    2 A"   12 A'   13 A'    3 A"                 
 -6.557  -2.683  -2.679  -2.678  -2.667  -2.667  -1.283  -0.986
 14 A'   15 A'    4 A"   16 A'   17 A'    5 A"   18 A'   19 A'                 
 -0.879  -0.834  -0.634  -0.555  -0.537  -0.519  -0.451  -0.428
 20 A'   21 A'   22 A'   23 A'   24 A'    6 A"   25 A'    7 A"                 
 -0.374  -0.351  -0.349  -0.328  -0.315
 26 A'   27 A'    8 A"   28 A'    9 A"                                         
 -- Virtual --                   
 -0.072  -0.066  -0.033   0.001   0.035   0.047   0.048   0.060
 29 A'   10 A"   30 A'   31 A'   32 A'   11 A"   33 A'   34 A'                 
  0.070   0.077   0.087   0.101   0.106   0.123   0.152   0.162
 35 A'   12 A"   36 A'   13 A"   37 A'   38 A'   39 A'   40 A'                 
  0.180   0.181   0.207   0.242   0.261   0.280   0.291   0.313
 14 A"   41 A'   42 A'   43 A'   15 A"   44 A'   45 A'   46 A'                 
  0.376   0.400   0.402   0.411   0.442   0.444   0.455   0.463
 47 A'   16 A"   48 A'   49 A'   17 A"   50 A'   51 A'   18 A"                 
  0.539   0.567   0.569   0.581   0.602   0.641   0.747   0.752
 19 A"   52 A'   53 A'   20 A"   54 A'   55 A'   56 A'   57 A'                 
  0.773   0.800   0.817   0.842   0.875   0.892   0.908   0.929
 21 A"   58 A'   22 A"   59 A'   23 A"   60 A'   61 A'   62 A'                 
  1.072   1.118   1.243   1.246   1.313   1.357   1.387   1.395
 63 A'   64 A'   24 A"   65 A'   25 A"   66 A'   67 A'   26 A"                 
  1.625   1.712   1.820   1.935   1.986   1.997   2.007   2.111
 68 A'   69 A'   70 A'   27 A"   71 A'   28 A"   72 A'   73 A'                 
  2.216   2.257   2.313   2.352   2.450   2.462   2.722   2.728
 29 A"   74 A'   75 A'   30 A"   76 A'   77 A'   78 A'   31 A"                 
  2.966   3.252   3.646   3.696   3.749   3.764   3.901   3.956
 79 A'   80 A'   81 A'   32 A"   33 A"   82 A'   83 A'   34 A"                 
  3.976   3.998   4.042   4.139   4.336   4.341   4.986   6.252
 35 A"   84 A'   36 A"   85 A'   86 A'   87 A'   88 A'   37 A"                 
  6.322   6.557   6.618   7.514   7.544   7.618   9.709  23.640
 89 A'   90 A'   91 A'   38 A"   92 A'   93 A'   94 A'   95 A'                 
 25.765  25.886  26.304  35.427  47.864  66.748 215.691 289.709
 39 A"   96 A'   97 A'   98 A'   99 A'  100 A'  101 A'   40 A"                 
289.736 289.8431020.650
102 A'  103 A'  104 A'                                                         
 --------------------------------------------------------------

          Ground-State Mulliken Net Atomic Charges

     Atom                 Charge (a.u.)
  ----------------------------------------
      1 C                    -0.233738
      2 N                    -0.031462
      3 F                    -0.019968
      4 Cl                    0.339877
      5 Br                   -0.054709
  ----------------------------------------
  Sum of atomic charges =     0.000000

 -----------------------------------------------------------------
                    Cartesian Multipole Moments
 -----------------------------------------------------------------
    Charge (ESU x 10^10)
                 0.0000
    Dipole Moment (Debye)
         X      -0.0668      Y      -1.8187      Z      -0.0000
       Tot       1.8200
    Quadrupole Moments (Debye-Ang)
        XX     -44.5676     XY      -0.2792     YY     -50.4294
        XZ       0.0000     YZ       0.0000     ZZ     -46.6196
    Octopole Moments (Debye-Ang^2)
       XXX     -29.2580    XXY     -12.1519    XYY     -11.7969
       YYY     -19.1173    XXZ      -0.0000    XYZ      -0.0000
       YYZ      -0.0000    XZZ      -9.8755    YZZ      -2.4428
       ZZZ      -0.0000
    Hexadecapole Moments (Debye-Ang^3)
      XXXX    -483.7822   XXXY      -4.5360   XXYY    -140.2248
      XYYY       1.2352   YYYY    -361.2854   XXXZ      -0.0000
      XXYZ       0.0000   XYYZ       0.0000   YYYZ       0.0000
      XXZZ     -96.8854   XYZZ       1.2988   YYZZ     -65.5691
      XZZZ      -0.0000   YZZZ       0.0000   ZZZZ     -50.7252
 -----------------------------------------------------------------
 Calculating analytic gradient of the SCF energy
 Gradient of SCF Energy
            1           2           3           4           5
    1   0.0004160  -0.0148418   0.0193268   0.0004978  -0.0053989
    2   0.0137906   0.0017852  -0.0182557   0.0013896   0.0012902
    3  -0.0000000  -0.0000000   0.0000000   0.0000000   0.0000000
 Max gradient component =       1.933E-02
 RMS gradient           =       8.770E-03
 Gradient time:  CPU 5.72 s  wall 1.53 s
 Geometry Optimization Parameters
   NAtoms,    NIC,     NZ,  NCons,   NDum,   NFix, NCnnct, MaxDiis
        5      20       5       0       0       0       0       0

 Cartesian Hessian Update
 Hessian Updated using BFGS Update


** GEOMETRY OPTIMIZATION IN DELOCALIZED INTERNAL COORDINATES **
   Searching for a Minimum

   Optimization Cycle:   2

                       Coordinates (Angstroms)
     ATOM                X               Y               Z
      1  C         0.5726109150    0.3366387315    0.0000000000
      2  N         0.6683741107    1.5966384977    0.0000000000
      3  F        -0.5754177264    2.1499224765    0.0000000000
      4  Cl        2.0392375249   -0.5620710960    0.0000000000
      5  Br       -1.0782493248   -0.6173675973    0.0000000000
   Point Group: cs    Number of degrees of freedom:     7


   Energy is  -3227.026909950

 Hessian Updated using BFGS Update

  6 Hessian modes will be used to form the next step
  Hessian Eigenvalues:
     0.168186    0.222971    0.278836    0.334860    0.540985    0.784137

 Minimum Search - Taking Simple RFO Step
 Searching for Lamda that Minimizes Along All modes
 Value Taken    Lamda =  -0.00287798
 Step Taken.  Stepsize is  0.084597

                             Maximum     Tolerance    Cnvgd?
         Gradient           0.025721      0.000300      NO
         Displacement       0.065156      0.001200      NO
         Energy change     -0.007832      0.000001      NO


 New Cartesian Coordinates Obtained by Inverse Iteration

 Displacement from previous Coordinates is:  0.183119
 ----------------------------------------------------------------
             Standard Nuclear Orientation (Angstroms)
    I     Atom           X                Y                Z
 ----------------------------------------------------------------
    1      C       0.5582723975     0.3244194396     0.0000000000
    2      N       0.6628857986     1.5895688051     0.0000000000
    3      F      -0.5664413161     2.2226566495     0.0000000000
    4      Cl      2.0239203982    -0.5639274343     0.0000000000
    5      Br     -1.0520817788    -0.6689564474     0.0000000000
 ----------------------------------------------------------------
 Molecular Point Group                 Cs    NOp =  2
 Largest Abelian Subgroup              Cs    NOp =  2
 Nuclear Repulsion Energy =   395.6625914118 hartrees
 There are       37 alpha and       37 beta electrons
 Applying Cartesian multipole field
    Component          Value
    ---------          -----
     (2,0,0)        1.00000E-11
     (0,2,0)        2.00000E-11
     (0,0,2)       -3.00000E-11
 Nucleus-field energy     =     0.0000000101 hartrees
 Requested basis set is 6-311++G(d,p)
 There are 50 shells and 144 basis functions
 A cutoff of  1.0D-11 yielded   1088 shell pairs
 There are      9648 function pairs (     10628 Cartesian)
 Smallest overlap matrix eigenvalue = 3.27E-04
 Guess MOs from SCF MO coefficient file

 -----------------------------------------------------------------------
  General SCF calculation program by
  Eric Jon Sundstrom, Paul Horn, Yuezhi Mao, Dmitri Zuev, Alec White,
  David Stuck, Shaama M.S., Shane Yost, Joonho Lee, David Small,
  Daniel Levine, Susi Lehtola, Hugh Burton, Evgeny Epifanovsky
 -----------------------------------------------------------------------
 Exchange:     0.2000 Hartree-Fock + 0.0800 Slater + 0.7200 B88
 Correlation:  0.1900 VWN1RPA + 0.8100 LYP
 Using SG-1 standard quadrature grid
 using 4 threads for integral computing
 -------------------------------------------------------
 OpenMP Integral computing Module                
 Release: version 2.0, May 2017, Q-Chem Inc. Pleasanton 
 -------------------------------------------------------
 -------------------------------------------------------
 OpenMP BLAS3 based DFT computing Module                
 Release: version 1.0, May 2013, Q-Chem Inc. Pittsburgh 
 -------------------------------------------------------
 A restricted SCF calculation will be
 performed using DIIS
 SCF converges when DIIS error is below 1.0e-08
 ---------------------------------------
  Cycle       Energy         DIIS error
 ---------------------------------------
    1   -3227.0260008545      7.59e-04  
    2   -3227.0280174284      2.78e-04  
    3   -3227.0277408640      4.52e-04  
    4   -3227.0281805695      4.79e-05  
    5   -3227.0281844998      2.89e-05  
    6   -3227.0281858706      6.50e-06  
    7   -3227.0281859464      2.27e-06  
    8   -3227.0281859564      4.47e-07  
    9   -3227.0281859567      1.53e-07  
   10   -3227.0281859567      5.73e-08  
   11   -3227.0281859567      1.05e-08  
   12   -3227.0281859567      1.81e-09  Convergence criterion met
 ---------------------------------------
 SCF time:   CPU 19.64s  wall 5.00s 
 SCF   energy in the final basis set =    -3227.0281859567
 Total energy in the final basis set =    -3227.0281859567

 --------------------------------------------------------------
             Orbital Energies (a.u.) and Symmetries
 --------------------------------------------------------------

 Alpha MOs, Restricted
 -- Occupied --                  
-482.88 -101.61  -62.53  -56.35  -56.35  -56.35  -24.73  -14.44
  1 A'    2 A'    3 A'    4 A'    1 A"    5 A'    6 A'    7 A'                 
-10.351  -9.524  -8.742  -7.290  -7.279  -7.278  -6.574  -6.560
  8 A'    9 A'   10 A'   11 A'    2 A"   12 A'   13 A'    3 A"                 
 -6.559  -2.685  -2.681  -2.680  -2.669  -2.669  -1.269  -0.988
 14 A'   15 A'    4 A"   16 A'   17 A'    5 A"   18 A'   19 A'                 
 -0.879  -0.837  -0.631  -0.556  -0.531  -0.512  -0.452  -0.430
 20 A'   21 A'   22 A'   23 A'   24 A'    6 A"   25 A'    7 A"                 
 -0.376  -0.350  -0.348  -0.330  -0.316
 26 A'    8 A"   27 A'   28 A'    9 A"                                         
 -- Virtual --                   
 -0.069  -0.067  -0.039   0.000   0.034   0.047   0.047   0.058
 29 A'   10 A"   30 A'   31 A'   32 A'   11 A"   33 A'   34 A'                 
  0.070   0.077   0.087   0.101   0.105   0.122   0.149   0.161
 35 A'   12 A"   36 A'   13 A"   37 A'   38 A'   39 A'   40 A'                 
  0.181   0.181   0.206   0.242   0.264   0.279   0.287   0.316
 41 A'   14 A"   42 A'   43 A'   15 A"   44 A'   45 A'   46 A'                 
  0.375   0.398   0.400   0.408   0.441   0.446   0.458   0.463
 47 A'   16 A"   48 A'   49 A'   17 A"   50 A'   51 A'   18 A"                 
  0.534   0.560   0.568   0.580   0.599   0.629   0.746   0.750
 19 A"   52 A'   53 A'   20 A"   54 A'   55 A'   56 A'   57 A'                 
  0.772   0.800   0.816   0.853   0.875   0.894   0.912   0.930
 21 A"   58 A'   22 A"   59 A'   23 A"   60 A'   61 A'   62 A'                 
  1.076   1.118   1.243   1.249   1.322   1.366   1.392   1.394
 63 A'   64 A'   24 A"   65 A'   25 A"   66 A'   26 A"   67 A'                 
  1.625   1.713   1.816   1.936   1.969   1.999   2.011   2.119
 68 A'   69 A'   70 A'   27 A"   71 A'   28 A"   72 A'   73 A'                 
  2.216   2.261   2.299   2.347   2.444   2.464   2.714   2.725
 29 A"   74 A'   75 A'   30 A"   76 A'   77 A'   78 A'   31 A"                 
  2.969   3.260   3.642   3.705   3.753   3.766   3.899   3.938
 79 A'   80 A'   81 A'   32 A"   33 A"   82 A'   83 A'   34 A"                 
  3.967   3.991   4.042   4.143   4.310   4.336   4.952   6.255
 35 A"   84 A'   36 A"   85 A'   86 A'   87 A'   88 A'   37 A"                 
  6.318   6.525   6.609   7.512   7.542   7.618   9.708  23.625
 89 A'   90 A'   91 A'   38 A"   92 A'   93 A'   94 A'   95 A'                 
 25.765  25.896  26.300  35.419  47.862  66.751 215.689 289.707
 39 A"   96 A'   97 A'   98 A'   99 A'  100 A'  101 A'   40 A"                 
289.736 289.8431020.649
102 A'  103 A'  104 A'                                                         

 Beta MOs, Restricted
 -- Occupied --                  
-482.88 -101.61  -62.53  -56.35  -56.35  -56.35  -24.73  -14.44
  1 A'    2 A'    3 A'    4 A'    1 A"    5 A'    6 A'    7 A'                 
-10.351  -9.524  -8.742  -7.290  -7.279  -7.278  -6.574  -6.560
  8 A'    9 A'   10 A'   11 A'    2 A"   12 A'   13 A'    3 A"                 
 -6.559  -2.685  -2.681  -2.680  -2.669  -2.669  -1.269  -0.988
 14 A'   15 A'    4 A"   16 A'   17 A'    5 A"   18 A'   19 A'                 
 -0.879  -0.837  -0.631  -0.556  -0.531  -0.512  -0.452  -0.430
 20 A'   21 A'   22 A'   23 A'   24 A'    6 A"   25 A'    7 A"                 
 -0.376  -0.350  -0.348  -0.330  -0.316
 26 A'    8 A"   27 A'   28 A'    9 A"                                         
 -- Virtual --                   
 -0.069  -0.067  -0.039   0.000   0.034   0.047   0.047   0.058
 29 A'   10 A"   30 A'   31 A'   32 A'   11 A"   33 A'   34 A'                 
  0.070   0.077   0.087   0.101   0.105   0.122   0.149   0.161
 35 A'   12 A"   36 A'   13 A"   37 A'   38 A'   39 A'   40 A'                 
  0.181   0.181   0.206   0.242   0.264   0.279   0.287   0.316
 41 A'   14 A"   42 A'   43 A'   15 A"   44 A'   45 A'   46 A'                 
  0.375   0.398   0.400   0.408   0.441   0.446   0.458   0.463
 47 A'   16 A"   48 A'   49 A'   17 A"   50 A'   51 A'   18 A"                 
  0.534   0.560   0.568   0.580   0.599   0.629   0.746   0.750
 19 A"   52 A'   53 A'   20 A"   54 A'   55 A'   56 A'   57 A'                 
  0.772   0.800   0.816   0.853   0.875   0.894   0.912   0.930
 21 A"   58 A'   22 A"   59 A'   23 A"   60 A'   61 A'   62 A'                 
  1.076   1.118   1.243   1.249   1.322   1.366   1.392   1.394
 63 A'   64 A'   24 A"   65 A'   25 A"   66 A'   26 A"   67 A'                 
  1.625   1.713   1.816   1.936   1.969   1.999   2.011   2.119
 68 A'   69 A'   70 A'   27 A"   71 A'   28 A"   72 A'   73 A'                 
  2.216   2.261   2.299   2.347   2.444   2.464   2.714   2.725
 29 A"   74 A'   75 A'   30 A"   76 A'   77 A'   78 A'   31 A"                 
  2.969   3.260   3.642   3.705   3.753   3.766   3.899   3.938
 79 A'   80 A'   81 A'   32 A"   33 A"   82 A'   83 A'   34 A"                 
  3.967   3.991   4.042   4.143   4.310   4.336   4.952   6.255
 35 A"   84 A'   36 A"   85 A'   86 A'   87 A'   88 A'   37 A"                 
  6.318   6.525   6.609   7.512   7.542   7.618   9.708  23.625
 89 A'   90 A'   91 A'   38 A"   92 A'   93 A'   94 A'   95 A'                 
 25.765  25.896  26.300  35.419  47.862  66.751 215.689 289.707
 39 A"   96 A'   97 A'   98 A'   99 A'  100 A'  101 A'   40 A"                 
289.736 289.8431020.649
102 A'  103 A'  104 A'                                                         
 --------------------------------------------------------------

          Ground-State Mulliken Net Atomic Charges

     Atom                 Charge (a.u.)
  ----------------------------------------
      1 C                    -0.232375
      2 N                    -0.028879
      3 F                    -0.031745
      4 Cl                    0.336651
      5 Br                   -0.043652
  ----------------------------------------
  Sum of atomic charges =     0.000000

 -----------------------------------------------------------------
                    Cartesian Multipole Moments
 -----------------------------------------------------------------
    Charge (ESU x 10^10)
                 0.0000
    Dipole Moment (Debye)
         X      -0.0747      Y      -2.0087      Z      -0.0000
       Tot       2.0101
    Quadrupole Moments (Debye-Ang)
        XX     -44.6721     XY      -0.1912     YY     -50.5992
        XZ       0.0000     YZ       0.0000     ZZ     -46.6044
    Octopole Moments (Debye-Ang^2)
       XXX     -29.5916    XXY     -11.6560    XYY     -12.1429
       YYY     -18.3220    XXZ      -0.0000    XYZ      -0.0000
       YYZ       0.0000    XZZ     -10.1018    YZZ      -1.8791
       ZZZ      -0.0000
    Hexadecapole Moments (Debye-Ang^3)
      XXXX    -473.7065   XXXY      -5.8415   XXYY    -140.4266
      XYYY       0.7049   YYYY    -378.8712   XXXZ       0.0000
      XXYZ      -0.0000   XYYZ       0.0000   YYYZ      -0.0000
      XXZZ     -94.8257   XYZZ       0.8274   YYZZ     -68.3345
      XZZZ       0.0000   YZZZ      -0.0000   ZZZZ     -50.6303
 -----------------------------------------------------------------
 Calculating analytic gradient of the SCF energy
 Gradient of SCF Energy
            1           2           3           4           5
    1   0.0052409  -0.0086852   0.0069249  -0.0043370   0.0008564
    2  -0.0003306  -0.0007959  -0.0007655   0.0023649  -0.0004729
    3   0.0000000  -0.0000000   0.0000000   0.0000000  -0.0000000
 Max gradient component =       8.685E-03
 RMS gradient           =       3.440E-03
 Gradient time:  CPU 5.71 s  wall 1.53 s
 Geometry Optimization Parameters
   NAtoms,    NIC,     NZ,  NCons,   NDum,   NFix, NCnnct, MaxDiis
        5      20       5       0       0       0       0       0

 Cartesian Hessian Update
 Hessian Updated using BFGS Update


** GEOMETRY OPTIMIZATION IN DELOCALIZED INTERNAL COORDINATES **
   Searching for a Minimum

   Optimization Cycle:   3

                       Coordinates (Angstroms)
     ATOM                X               Y               Z
      1  C         0.5582723975    0.3244194396    0.0000000000
      2  N         0.6628857986    1.5895688051    0.0000000000
      3  F        -0.5664413161    2.2226566495    0.0000000000
      4  Cl        2.0239203982   -0.5639274343    0.0000000000
      5  Br       -1.0520817788   -0.6689564474    0.0000000000
   Point Group: cs    Number of degrees of freedom:     7


   Energy is  -3227.028185957

 Hessian Updated using BFGS Update

  7 Hessian modes will be used to form the next step
  Hessian Eigenvalues:
     0.168373    0.226019    0.250011    0.285999    0.413269    0.479163
     0.746581

 Minimum Search - Taking Simple RFO Step
 Searching for Lamda that Minimizes Along All modes
 Value Taken    Lamda =  -0.00029748
 Step Taken.  Stepsize is  0.027793

                             Maximum     Tolerance    Cnvgd?
         Gradient           0.005540      0.000300      NO
         Displacement       0.016151      0.001200      NO
         Energy change     -0.001276      0.000001      NO


 New Cartesian Coordinates Obtained by Inverse Iteration

 Displacement from previous Coordinates is:  0.040872
 ----------------------------------------------------------------
             Standard Nuclear Orientation (Angstroms)
    I     Atom           X                Y                Z
 ----------------------------------------------------------------
    1      C       0.5606571324     0.3262615461     0.0000000000
    2      N       0.6678857279     1.5935835070     0.0000000000
    3      F      -0.5773809630     2.2136452332     0.0000000000
    4      Cl      2.0303974890    -0.5713294217     0.0000000000
    5      Br     -1.0550038867    -0.6583998520     0.0000000000
 ----------------------------------------------------------------
 Molecular Point Group                 Cs    NOp =  2
 Largest Abelian Subgroup              Cs    NOp =  2
 Nuclear Repulsion Energy =   395.3047362266 hartrees
 There are       37 alpha and       37 beta electrons
 Applying Cartesian multipole field
    Component          Value
    ---------          -----
     (2,0,0)        1.00000E-11
     (0,2,0)        2.00000E-11
     (0,0,2)       -3.00000E-11
 Nucleus-field energy     =     0.0000000101 hartrees
 Requested basis set is 6-311++G(d,p)
 There are 50 shells and 144 basis functions
 A cutoff of  1.0D-11 yielded   1088 shell pairs
 There are      9648 function pairs (     10628 Cartesian)
 Smallest overlap matrix eigenvalue = 3.29E-04
 Guess MOs from SCF MO coefficient file

 -----------------------------------------------------------------------
  General SCF calculation program by
  Eric Jon Sundstrom, Paul Horn, Yuezhi Mao, Dmitri Zuev, Alec White,
  David Stuck, Shaama M.S., Shane Yost, Joonho Lee, David Small,
  Daniel Levine, Susi Lehtola, Hugh Burton, Evgeny Epifanovsky
 -----------------------------------------------------------------------
 Exchange:     0.2000 Hartree-Fock + 0.0800 Slater + 0.7200 B88
 Correlation:  0.1900 VWN1RPA + 0.8100 LYP
 Using SG-1 standard quadrature grid
 using 4 threads for integral computing
 -------------------------------------------------------
 OpenMP Integral computing Module                
 Release: version 2.0, May 2017, Q-Chem Inc. Pleasanton 
 -------------------------------------------------------
 -------------------------------------------------------
 OpenMP BLAS3 based DFT computing Module                
 Release: version 1.0, May 2013, Q-Chem Inc. Pittsburgh 
 -------------------------------------------------------
 A restricted SCF calculation will be
 performed using DIIS
 SCF converges when DIIS error is below 1.0e-08
 ---------------------------------------
  Cycle       Energy         DIIS error
 ---------------------------------------
    1   -3227.0281988329      2.13e-04  
    2   -3227.0283630010      7.48e-05  
    3   -3227.0283399708      1.28e-04  
    4   -3227.0283768054      1.32e-05  
    5   -3227.0283770618      7.79e-06  
    6   -3227.0283771896      2.61e-06  
    7   -3227.0283772022      7.84e-07  
    8   -3227.0283772031      1.95e-07  
    9   -3227.0283772032      6.75e-08  
   10   -3227.0283772032      1.45e-08  
   11   -3227.0283772032      2.70e-09  Convergence criterion met
 ---------------------------------------
 SCF time:   CPU 18.00s  wall 5.00s 
 SCF   energy in the final basis set =    -3227.0283772032
 Total energy in the final basis set =    -3227.0283772032

 --------------------------------------------------------------
             Orbital Energies (a.u.) and Symmetries
 --------------------------------------------------------------

 Alpha MOs, Restricted
 -- Occupied --                  
-482.88 -101.61  -62.53  -56.35  -56.35  -56.35  -24.73  -14.44
  1 A'    2 A'    3 A'    4 A'    1 A"    5 A'    6 A'    7 A'                 
-10.352  -9.525  -8.742  -7.290  -7.279  -7.279  -6.575  -6.561
  8 A'    9 A'   10 A'   11 A'    2 A"   12 A'   13 A'    3 A"                 
 -6.559  -2.685  -2.682  -2.681  -2.669  -2.669  -1.264  -0.987
 14 A'   15 A'    4 A"   16 A'   17 A'    5 A"   18 A'   19 A'                 
 -0.879  -0.837  -0.629  -0.555  -0.530  -0.510  -0.451  -0.429
 20 A'   21 A'   22 A'   23 A'   24 A'    6 A"   25 A'    7 A"                 
 -0.376  -0.351  -0.350  -0.330  -0.317
 26 A'    8 A"   27 A'   28 A'    9 A"                                         
 -- Virtual --                   
 -0.071  -0.069  -0.042   0.000   0.033   0.047   0.047   0.056
 29 A'   10 A"   30 A'   31 A'   32 A'   11 A"   33 A'   34 A'                 
  0.070   0.077   0.087   0.101   0.105   0.122   0.147   0.161
 35 A'   12 A"   36 A'   13 A"   37 A'   38 A'   39 A'   40 A'                 
  0.181   0.181   0.205   0.242   0.263   0.279   0.288   0.314
 41 A'   14 A"   42 A'   43 A'   15 A"   44 A'   45 A'   46 A'                 
  0.375   0.398   0.400   0.408   0.441   0.445   0.456   0.463
 47 A'   16 A"   48 A'   49 A'   17 A"   50 A'   51 A'   18 A"                 
  0.534   0.559   0.568   0.579   0.600   0.630   0.746   0.752
 19 A"   52 A'   53 A'   20 A"   54 A'   55 A'   56 A'   57 A'                 
  0.773   0.800   0.816   0.850   0.875   0.893   0.908   0.928
 21 A"   58 A'   22 A"   59 A'   23 A"   60 A'   61 A'   62 A'                 
  1.074   1.116   1.243   1.250   1.319   1.367   1.390   1.394
 63 A'   64 A'   24 A"   65 A'   25 A"   66 A'   26 A"   67 A'                 
  1.623   1.709   1.813   1.936   1.968   1.999   2.009   2.118
 68 A'   69 A'   70 A'   27 A"   71 A'   28 A"   72 A'   73 A'                 
  2.215   2.259   2.296   2.346   2.443   2.458   2.712   2.724
 29 A"   74 A'   75 A'   30 A"   76 A'   77 A'   78 A'   31 A"                 
  2.967   3.255   3.635   3.707   3.755   3.768   3.893   3.931
 79 A'   80 A'   81 A'   32 A"   33 A"   82 A'   83 A'   34 A"                 
  3.966   3.991   4.042   4.142   4.310   4.334   4.935   6.256
 35 A"   84 A'   36 A"   85 A'   86 A'   87 A'   88 A'   37 A"                 
  6.319   6.514   6.606   7.512   7.542   7.616   9.704  23.619
 89 A'   90 A'   91 A'   38 A"   92 A'   93 A'   94 A'   95 A'                 
 25.764  25.892  26.298  35.415  47.862  66.752 215.686 289.707
 39 A"   96 A'   97 A'   98 A'   99 A'  100 A'  101 A'   40 A"                 
289.735 289.8421020.649
102 A'  103 A'  104 A'                                                         

 Beta MOs, Restricted
 -- Occupied --                  
-482.88 -101.61  -62.53  -56.35  -56.35  -56.35  -24.73  -14.44
  1 A'    2 A'    3 A'    4 A'    1 A"    5 A'    6 A'    7 A'                 
-10.352  -9.525  -8.742  -7.290  -7.279  -7.279  -6.575  -6.561
  8 A'    9 A'   10 A'   11 A'    2 A"   12 A'   13 A'    3 A"                 
 -6.559  -2.685  -2.682  -2.681  -2.669  -2.669  -1.264  -0.987
 14 A'   15 A'    4 A"   16 A'   17 A'    5 A"   18 A'   19 A'                 
 -0.879  -0.837  -0.629  -0.555  -0.530  -0.510  -0.451  -0.429
 20 A'   21 A'   22 A'   23 A'   24 A'    6 A"   25 A'    7 A"                 
 -0.376  -0.351  -0.350  -0.330  -0.317
 26 A'    8 A"   27 A'   28 A'    9 A"                                         
 -- Virtual --                   
 -0.071  -0.069  -0.042   0.000   0.033   0.047   0.047   0.056
 29 A'   10 A"   30 A'   31 A'   32 A'   11 A"   33 A'   34 A'                 
  0.070   0.077   0.087   0.101   0.105   0.122   0.147   0.161
 35 A'   12 A"   36 A'   13 A"   37 A'   38 A'   39 A'   40 A'                 
  0.181   0.181   0.205   0.242   0.263   0.279   0.288   0.314
 41 A'   14 A"   42 A'   43 A'   15 A"   44 A'   45 A'   46 A'                 
  0.375   0.398   0.400   0.408   0.441   0.445   0.456   0.463
 47 A'   16 A"   48 A'   49 A'   17 A"   50 A'   51 A'   18 A"                 
  0.534   0.559   0.568   0.579   0.600   0.630   0.746   0.752
 19 A"   52 A'   53 A'   20 A"   54 A'   55 A'   56 A'   57 A'                 
  0.773   0.800   0.816   0.850   0.875   0.893   0.908   0.928
 21 A"   58 A'   22 A"   59 A'   23 A"   60 A'   61 A'   62 A'                 
  1.074   1.116   1.243   1.250   1.319   1.367   1.390   1.394
 63 A'   64 A'   24 A"   65 A'   25 A"   66 A'   26 A"   67 A'                 
  1.623   1.709   1.813   1.936   1.968   1.999   2.009   2.118
 68 A'   69 A'   70 A'   27 A"   71 A'   28 A"   72 A'   73 A'                 
  2.215   2.259   2.296   2.346   2.443   2.458   2.712   2.724
 29 A"   74 A'   75 A'   30 A"   76 A'   77 A'   78 A'   31 A"                 
  2.967   3.255   3.635   3.707   3.755   3.768   3.893   3.931
 79 A'   80 A'   81 A'   32 A"   33 A"   82 A'   83 A'   34 A"                 
  3.966   3.991   4.042   4.142   4.310   4.334   4.935   6.256
 35 A"   84 A'   36 A"   85 A'   86 A'   87 A'   88 A'   37 A"                 
  6.319   6.514   6.606   7.512   7.542   7.616   9.704  23.619
 89 A'   90 A'   91 A'   38 A"   92 A'   93 A'   94 A'   95 A'                 
 25.764  25.892  26.298  35.415  47.862  66.752 215.686 289.707
 39 A"   96 A'   97 A'   98 A'   99 A'  100 A'  101 A'   40 A"                 
289.735 289.8421020.649
102 A'  103 A'  104 A'                                                         
 --------------------------------------------------------------

          Ground-State Mulliken Net Atomic Charges

     Atom                 Charge (a.u.)
  ----------------------------------------
      1 C                    -0.233256
      2 N                    -0.023970
      3 F                    -0.036760
      4 Cl                    0.335086
      5 Br                   -0.041100
  ----------------------------------------
  Sum of atomic charges =     0.000000

 -----------------------------------------------------------------
                    Cartesian Multipole Moments
 -----------------------------------------------------------------
    Charge (ESU x 10^10)
                 0.0000
    Dipole Moment (Debye)
         X      -0.0729      Y      -2.0375      Z      -0.0000
       Tot       2.0388
    Quadrupole Moments (Debye-Ang)
        XX     -44.6316     XY      -0.1500     YY     -50.6924
        XZ       0.0000     YZ       0.0000     ZZ     -46.6268
    Octopole Moments (Debye-Ang^2)
       XXX     -29.7881    XXY     -11.8014    XYY     -12.0339
       YYY     -18.8099    XXZ      -0.0000    XYZ      -0.0000
       YYZ      -0.0000    XZZ     -10.1512    YZZ      -2.0066
       ZZZ      -0.0000
    Hexadecapole Moments (Debye-Ang^3)
      XXXX    -476.6078   XXXY      -4.6602   XXYY    -140.7263
      XYYY       1.9929   YYYY    -378.0447   XXXZ       0.0000
      XXYZ       0.0000   XYYZ       0.0000   YYYZ       0.0000
      XXZZ     -95.3996   XYZZ       1.2829   YYZZ     -68.1459
      XZZZ      -0.0000   YZZZ       0.0000   ZZZZ     -50.6552
 -----------------------------------------------------------------
 Calculating analytic gradient of the SCF energy
 Gradient of SCF Energy
            1           2           3           4           5
    1   0.0020852  -0.0041287   0.0029144  -0.0007703  -0.0001006
    2  -0.0006343   0.0013089  -0.0004462  -0.0000439  -0.0001845
    3  -0.0000000  -0.0000000   0.0000000   0.0000000   0.0000000
 Max gradient component =       4.129E-03
 RMS gradient           =       1.480E-03
 Gradient time:  CPU 5.70 s  wall 1.52 s
 Geometry Optimization Parameters
   NAtoms,    NIC,     NZ,  NCons,   NDum,   NFix, NCnnct, MaxDiis
        5      20       5       0       0       0       0       0

 Cartesian Hessian Update
 Hessian Updated using BFGS Update


** GEOMETRY OPTIMIZATION IN DELOCALIZED INTERNAL COORDINATES **
   Searching for a Minimum

   Optimization Cycle:   4

                       Coordinates (Angstroms)
     ATOM                X               Y               Z
      1  C         0.5606571324    0.3262615461    0.0000000000
      2  N         0.6678857279    1.5935835070    0.0000000000
      3  F        -0.5773809630    2.2136452332    0.0000000000
      4  Cl        2.0303974890   -0.5713294217    0.0000000000
      5  Br       -1.0550038867   -0.6583998520    0.0000000000
   Point Group: cs    Number of degrees of freedom:     7


   Energy is  -3227.028377203

 Hessian Updated using BFGS Update

  7 Hessian modes will be used to form the next step
  Hessian Eigenvalues:
     0.161199    0.208408    0.245295    0.302220    0.313932    0.484721
     0.755010

 Minimum Search - Taking Simple RFO Step
 Searching for Lamda that Minimizes Along All modes
 Value Taken    Lamda =  -0.00006374
 Step Taken.  Stepsize is  0.017258

                             Maximum     Tolerance    Cnvgd?
         Gradient           0.002292      0.000300      NO
         Displacement       0.013004      0.001200      NO
         Energy change     -0.000191      0.000001      NO


 New Cartesian Coordinates Obtained by Inverse Iteration

 Displacement from previous Coordinates is:  0.015902
 ----------------------------------------------------------------
             Standard Nuclear Orientation (Angstroms)
    I     Atom           X                Y                Z
 ----------------------------------------------------------------
    1      C       0.5597030924     0.3267445909     0.0000000000
    2      N       0.6726762141     1.5934538473     0.0000000000
    3      F      -0.5814452901     2.2097572951     0.0000000000
    4      Cl      2.0313768459    -0.5714717689     0.0000000000
    5      Br     -1.0557553628    -0.6547229518     0.0000000000
 ----------------------------------------------------------------
 Molecular Point Group                 Cs    NOp =  2
 Largest Abelian Subgroup              Cs    NOp =  2
 Nuclear Repulsion Energy =   395.3462815562 hartrees
 There are       37 alpha and       37 beta electrons
 Applying Cartesian multipole field
    Component          Value
    ---------          -----
     (2,0,0)        1.00000E-11
     (0,2,0)        2.00000E-11
     (0,0,2)       -3.00000E-11
 Nucleus-field energy     =     0.0000000101 hartrees
 Requested basis set is 6-311++G(d,p)
 There are 50 shells and 144 basis functions
 A cutoff of  1.0D-11 yielded   1088 shell pairs
 There are      9648 function pairs (     10628 Cartesian)
 Smallest overlap matrix eigenvalue = 3.30E-04
 Guess MOs from SCF MO coefficient file

 -----------------------------------------------------------------------
  General SCF calculation program by
  Eric Jon Sundstrom, Paul Horn, Yuezhi Mao, Dmitri Zuev, Alec White,
  David Stuck, Shaama M.S., Shane Yost, Joonho Lee, David Small,
  Daniel Levine, Susi Lehtola, Hugh Burton, Evgeny Epifanovsky
 -----------------------------------------------------------------------
 Exchange:     0.2000 Hartree-Fock + 0.0800 Slater + 0.7200 B88
 Correlation:  0.1900 VWN1RPA + 0.8100 LYP
 Using SG-1 standard quadrature grid
 using 4 threads for integral computing
 -------------------------------------------------------
 OpenMP Integral computing Module                
 Release: version 2.0, May 2017, Q-Chem Inc. Pleasanton 
 -------------------------------------------------------
 -------------------------------------------------------
 OpenMP BLAS3 based DFT computing Module                
 Release: version 1.0, May 2013, Q-Chem Inc. Pittsburgh 
 -------------------------------------------------------
 A restricted SCF calculation will be
 performed using DIIS
 SCF converges when DIIS error is below 1.0e-08
 ---------------------------------------
  Cycle       Energy         DIIS error
 ---------------------------------------
    1   -3227.0283571843      1.20e-04  
    2   -3227.0284090985      1.85e-05  
    3   -3227.0284079086      3.12e-05  
    4   -3227.0284101999      5.68e-06  
    5   -3227.0284102521      2.53e-06  
    6   -3227.0284102654      7.73e-07  
    7   -3227.0284102666      2.80e-07  
    8   -3227.0284102667      1.11e-07  
    9   -3227.0284102667      2.35e-08  
   10   -3227.0284102667      3.95e-09  Convergence criterion met
 ---------------------------------------
 SCF time:   CPU 16.38s  wall 5.00s 
 SCF   energy in the final basis set =    -3227.0284102667
 Total energy in the final basis set =    -3227.0284102667

 --------------------------------------------------------------
             Orbital Energies (a.u.) and Symmetries
 --------------------------------------------------------------

 Alpha MOs, Restricted
 -- Occupied --                  
-482.88 -101.61  -62.53  -56.36  -56.35  -56.35  -24.73  -14.44
  1 A'    2 A'    3 A'    4 A'    1 A"    5 A'    6 A'    7 A'                 
-10.352  -9.525  -8.743  -7.290  -7.279  -7.279  -6.575  -6.561
  8 A'    9 A'   10 A'   11 A'    2 A"   12 A'   13 A'    3 A"                 
 -6.560  -2.686  -2.683  -2.681  -2.670  -2.670  -1.261  -0.987
 14 A'   15 A'    4 A"   16 A'   17 A'    5 A"   18 A'   19 A'                 
 -0.879  -0.838  -0.627  -0.554  -0.529  -0.508  -0.450  -0.429
 20 A'   21 A'   22 A'   23 A'   24 A'    6 A"   25 A'    7 A"                 
 -0.376  -0.352  -0.351  -0.331  -0.317
 26 A'   27 A'    8 A"   28 A'    9 A"                                         
 -- Virtual --                   
 -0.071  -0.069  -0.044   0.000   0.033   0.047   0.047   0.055
 29 A'   10 A"   30 A'   31 A'   32 A'   33 A'   11 A"   34 A'                 
  0.070   0.077   0.087   0.101   0.104   0.122   0.147   0.161
 35 A'   12 A"   36 A'   13 A"   37 A'   38 A'   39 A'   40 A'                 
  0.181   0.182   0.204   0.242   0.263   0.279   0.288   0.314
 41 A'   14 A"   42 A'   43 A'   15 A"   44 A'   45 A'   46 A'                 
  0.374   0.398   0.400   0.408   0.441   0.444   0.455   0.463
 47 A'   16 A"   48 A'   49 A'   17 A"   50 A'   51 A'   18 A"                 
  0.534   0.559   0.568   0.579   0.600   0.630   0.746   0.752
 19 A"   52 A'   53 A'   20 A"   54 A'   55 A'   56 A'   57 A'                 
  0.773   0.801   0.816   0.849   0.875   0.892   0.908   0.927
 21 A"   58 A'   22 A"   59 A'   23 A"   60 A'   61 A'   62 A'                 
  1.074   1.116   1.243   1.250   1.317   1.368   1.390   1.394
 63 A'   64 A'   24 A"   65 A'   25 A"   66 A'   26 A"   67 A'                 
  1.623   1.708   1.814   1.936   1.967   1.999   2.009   2.118
 68 A'   69 A'   70 A'   27 A"   71 A'   28 A"   72 A'   73 A'                 
  2.216   2.259   2.295   2.346   2.443   2.457   2.712   2.725
 29 A"   74 A'   75 A'   30 A"   76 A'   77 A'   78 A'   31 A"                 
  2.968   3.252   3.632   3.709   3.756   3.770   3.889   3.926
 79 A'   80 A'   81 A'   32 A"   33 A"   82 A'   83 A'   34 A"                 
  3.965   3.991   4.041   4.141   4.311   4.334   4.923   6.257
 35 A"   84 A'   36 A"   85 A'   86 A'   87 A'   88 A'   37 A"                 
  6.320   6.506   6.604   7.511   7.542   7.616   9.703  23.619
 89 A'   90 A'   91 A'   38 A"   92 A'   93 A'   94 A'   95 A'                 
 25.764  25.892  26.297  35.415  47.862  66.753 215.685 289.706
 39 A"   96 A'   97 A'   98 A'   99 A'  100 A'  101 A'   40 A"                 
289.734 289.8411020.649
102 A'  103 A'  104 A'                                                         

 Beta MOs, Restricted
 -- Occupied --                  
-482.88 -101.61  -62.53  -56.36  -56.35  -56.35  -24.73  -14.44
  1 A'    2 A'    3 A'    4 A'    1 A"    5 A'    6 A'    7 A'                 
-10.352  -9.525  -8.743  -7.290  -7.279  -7.279  -6.575  -6.561
  8 A'    9 A'   10 A'   11 A'    2 A"   12 A'   13 A'    3 A"                 
 -6.560  -2.686  -2.683  -2.681  -2.670  -2.670  -1.261  -0.987
 14 A'   15 A'    4 A"   16 A'   17 A'    5 A"   18 A'   19 A'                 
 -0.879  -0.838  -0.627  -0.554  -0.529  -0.508  -0.450  -0.429
 20 A'   21 A'   22 A'   23 A'   24 A'    6 A"   25 A'    7 A"                 
 -0.376  -0.352  -0.351  -0.331  -0.317
 26 A'   27 A'    8 A"   28 A'    9 A"                                         
 -- Virtual --                   
 -0.071  -0.069  -0.044   0.000   0.033   0.047   0.047   0.055
 29 A'   10 A"   30 A'   31 A'   32 A'   33 A'   11 A"   34 A'                 
  0.070   0.077   0.087   0.101   0.104   0.122   0.147   0.161
 35 A'   12 A"   36 A'   13 A"   37 A'   38 A'   39 A'   40 A'                 
  0.181   0.182   0.204   0.242   0.263   0.279   0.288   0.314
 41 A'   14 A"   42 A'   43 A'   15 A"   44 A'   45 A'   46 A'                 
  0.374   0.398   0.400   0.408   0.441   0.444   0.455   0.463
 47 A'   16 A"   48 A'   49 A'   17 A"   50 A'   51 A'   18 A"                 
  0.534   0.559   0.568   0.579   0.600   0.630   0.746   0.752
 19 A"   52 A'   53 A'   20 A"   54 A'   55 A'   56 A'   57 A'                 
  0.773   0.801   0.816   0.849   0.875   0.892   0.908   0.927
 21 A"   58 A'   22 A"   59 A'   23 A"   60 A'   61 A'   62 A'                 
  1.074   1.116   1.243   1.250   1.317   1.368   1.390   1.394
 63 A'   64 A'   24 A"   65 A'   25 A"   66 A'   26 A"   67 A'                 
  1.623   1.708   1.814   1.936   1.967   1.999   2.009   2.118
 68 A'   69 A'   70 A'   27 A"   71 A'   28 A"   72 A'   73 A'                 
  2.216   2.259   2.295   2.346   2.443   2.457   2.712   2.725
 29 A"   74 A'   75 A'   30 A"   76 A'   77 A'   78 A'   31 A"                 
  2.968   3.252   3.632   3.709   3.756   3.770   3.889   3.926
 79 A'   80 A'   81 A'   32 A"   33 A"   82 A'   83 A'   34 A"                 
  3.965   3.991   4.041   4.141   4.311   4.334   4.923   6.257
 35 A"   84 A'   36 A"   85 A'   86 A'   87 A'   88 A'   37 A"                 
  6.320   6.506   6.604   7.511   7.542   7.616   9.703  23.619
 89 A'   90 A'   91 A'   38 A"   92 A'   93 A'   94 A'   95 A'                 
 25.764  25.892  26.297  35.415  47.862  66.753 215.685 289.706
 39 A"   96 A'   97 A'   98 A'   99 A'  100 A'  101 A'   40 A"                 
289.734 289.8411020.649
102 A'  103 A'  104 A'                                                         
 --------------------------------------------------------------

          Ground-State Mulliken Net Atomic Charges

     Atom                 Charge (a.u.)
  ----------------------------------------
      1 C                    -0.231987
      2 N                    -0.021500
      3 F                    -0.040921
      4 Cl                    0.332646
      5 Br                   -0.038238
  ----------------------------------------
  Sum of atomic charges =     0.000000

 -----------------------------------------------------------------
                    Cartesian Multipole Moments
 -----------------------------------------------------------------
    Charge (ESU x 10^10)
                 0.0000
    Dipole Moment (Debye)
         X      -0.0773      Y      -2.0663      Z      -0.0000
       Tot       2.0677
    Quadrupole Moments (Debye-Ang)
        XX     -44.6125     XY      -0.0994     YY     -50.7601
        XZ       0.0000     YZ      -0.0000     ZZ     -46.6264
    Octopole Moments (Debye-Ang^2)
       XXX     -29.8725    XXY     -11.8593    XYY     -11.9760
       YYY     -19.1506    XXZ      -0.0000    XYZ       0.0000
       YYZ       0.0000    XZZ     -10.1653    YZZ      -2.0834
       ZZZ      -0.0000
    Hexadecapole Moments (Debye-Ang^3)
      XXXX    -477.2139   XXXY      -4.3723   XXYY    -140.7349
      XYYY       2.3830   YYYY    -377.5971   XXXZ       0.0000
      XXYZ      -0.0000   XYYZ      -0.0000   YYYZ      -0.0000
      XXZZ     -95.5205   XYZZ       1.3804   YYZZ     -68.0218
      XZZZ       0.0000   YZZZ      -0.0000   ZZZZ     -50.6340
 -----------------------------------------------------------------
 Calculating analytic gradient of the SCF energy
 Gradient of SCF Energy
            1           2           3           4           5
    1   0.0000986  -0.0002265   0.0002927  -0.0001490  -0.0000157
    2   0.0000640   0.0002243  -0.0002626  -0.0000478   0.0000221
    3  -0.0000000   0.0000000  -0.0000000   0.0000000  -0.0000000
 Max gradient component =       2.927E-04
 RMS gradient           =       1.403E-04
 Gradient time:  CPU 5.70 s  wall 1.55 s
 Geometry Optimization Parameters
   NAtoms,    NIC,     NZ,  NCons,   NDum,   NFix, NCnnct, MaxDiis
        5      20       5       0       0       0       0       0

 Cartesian Hessian Update
 Hessian Updated using BFGS Update


** GEOMETRY OPTIMIZATION IN DELOCALIZED INTERNAL COORDINATES **
   Searching for a Minimum

   Optimization Cycle:   5

                       Coordinates (Angstroms)
     ATOM                X               Y               Z
      1  C         0.5597030924    0.3267445909    0.0000000000
      2  N         0.6726762141    1.5934538473    0.0000000000
      3  F        -0.5814452901    2.2097572951    0.0000000000
      4  Cl        2.0313768459   -0.5714717689    0.0000000000
      5  Br       -1.0557553628   -0.6547229518    0.0000000000
   Point Group: cs    Number of degrees of freedom:     7


   Energy is  -3227.028410267

 Hessian Updated using BFGS Update

  7 Hessian modes will be used to form the next step
  Hessian Eigenvalues:
     0.158112    0.199678    0.241293    0.302245    0.322183    0.485267
     0.762545

 Minimum Search - Taking Simple RFO Step
 Searching for Lamda that Minimizes Along All modes
 Value Taken    Lamda =   0.00000000
 Step Taken.  Stepsize is  0.001732

                             Maximum     Tolerance    Cnvgd?
         Gradient           0.000333      0.000300      NO
         Displacement       0.000978      0.001200     YES
         Energy change     -0.000033      0.000001      NO


 New Cartesian Coordinates Obtained by Inverse Iteration

 Displacement from previous Coordinates is:  0.002440
 ----------------------------------------------------------------
             Standard Nuclear Orientation (Angstroms)
    I     Atom           X                Y                Z
 ----------------------------------------------------------------
    1      C       0.5593594381     0.3263972897     0.0000000000
    2      N       0.6727783832     1.5930576915     0.0000000000
    3      F      -0.5813786679     2.2106264474     0.0000000000
    4      Cl      2.0317824860    -0.5711638625     0.0000000000
    5      Br     -1.0559861400    -0.6551565536     0.0000000000
 ----------------------------------------------------------------
 Molecular Point Group                 Cs    NOp =  2
 Largest Abelian Subgroup              Cs    NOp =  2
 Nuclear Repulsion Energy =   395.2764943964 hartrees
 There are       37 alpha and       37 beta electrons
 Applying Cartesian multipole field
    Component          Value
    ---------          -----
     (2,0,0)        1.00000E-11
     (0,2,0)        2.00000E-11
     (0,0,2)       -3.00000E-11
 Nucleus-field energy     =     0.0000000101 hartrees
 Requested basis set is 6-311++G(d,p)
 There are 50 shells and 144 basis functions
 A cutoff of  1.0D-11 yielded   1088 shell pairs
 There are      9648 function pairs (     10628 Cartesian)
 Smallest overlap matrix eigenvalue = 3.30E-04
 Guess MOs from SCF MO coefficient file

 -----------------------------------------------------------------------
  General SCF calculation program by
  Eric Jon Sundstrom, Paul Horn, Yuezhi Mao, Dmitri Zuev, Alec White,
  David Stuck, Shaama M.S., Shane Yost, Joonho Lee, David Small,
  Daniel Levine, Susi Lehtola, Hugh Burton, Evgeny Epifanovsky
 -----------------------------------------------------------------------
 Exchange:     0.2000 Hartree-Fock + 0.0800 Slater + 0.7200 B88
 Correlation:  0.1900 VWN1RPA + 0.8100 LYP
 Using SG-1 standard quadrature grid
 using 4 threads for integral computing
 -------------------------------------------------------
 OpenMP Integral computing Module                
 Release: version 2.0, May 2017, Q-Chem Inc. Pleasanton 
 -------------------------------------------------------
 -------------------------------------------------------
 OpenMP BLAS3 based DFT computing Module                
 Release: version 1.0, May 2013, Q-Chem Inc. Pittsburgh 
 -------------------------------------------------------
 A restricted SCF calculation will be
 performed using DIIS
 SCF converges when DIIS error is below 1.0e-08
 ---------------------------------------
  Cycle       Energy         DIIS error
 ---------------------------------------
    1   -3227.0284100421      1.37e-05  
    2   -3227.0284107207      3.21e-06  
    3   -3227.0284107141      4.12e-06  
    4   -3227.0284107389      9.42e-07  
    5   -3227.0284107406      2.78e-07  
    6   -3227.0284107407      1.23e-07  
    7   -3227.0284107408      3.50e-08  
    8   -3227.0284107408      1.60e-08  
    9   -3227.0284107408      3.17e-09  Convergence criterion met
 ---------------------------------------
 SCF time:   CPU 14.73s  wall 3.00s 
 SCF   energy in the final basis set =    -3227.0284107408
 Total energy in the final basis set =    -3227.0284107408

 --------------------------------------------------------------
             Orbital Energies (a.u.) and Symmetries
 --------------------------------------------------------------

 Alpha MOs, Restricted
 -- Occupied --                  
-482.88 -101.61  -62.53  -56.36  -56.35  -56.35  -24.73  -14.44
  1 A'    2 A'    3 A'    4 A'    1 A"    5 A'    6 A'    7 A'                 
-10.352  -9.525  -8.743  -7.290  -7.279  -7.279  -6.576  -6.561
  8 A'    9 A'   10 A'   11 A'    2 A"   12 A'   13 A'    3 A"                 
 -6.560  -2.686  -2.683  -2.681  -2.670  -2.670  -1.261  -0.987
 14 A'   15 A'    4 A"   16 A'   17 A'    5 A"   18 A'   19 A'                 
 -0.879  -0.838  -0.627  -0.554  -0.529  -0.508  -0.450  -0.428
 20 A'   21 A'   22 A'   23 A'   24 A'    6 A"   25 A'    7 A"                 
 -0.376  -0.352  -0.351  -0.331  -0.317
 26 A'   27 A'    8 A"   28 A'    9 A"                                         
 -- Virtual --                   
 -0.071  -0.069  -0.044   0.000   0.033   0.047   0.047   0.055
 29 A'   10 A"   30 A'   31 A'   32 A'   33 A'   11 A"   34 A'                 
  0.070   0.077   0.087   0.101   0.104   0.122   0.146   0.161
 35 A'   12 A"   36 A'   13 A"   37 A'   38 A'   39 A'   40 A'                 
  0.181   0.182   0.204   0.242   0.263   0.279   0.288   0.314
 41 A'   14 A"   42 A'   43 A'   15 A"   44 A'   45 A'   46 A'                 
  0.374   0.398   0.400   0.408   0.441   0.444   0.455   0.463
 47 A'   16 A"   48 A'   49 A'   17 A"   50 A'   51 A'   18 A"                 
  0.534   0.559   0.568   0.579   0.600   0.630   0.746   0.752
 19 A"   52 A'   53 A'   20 A"   54 A'   55 A'   56 A'   57 A'                 
  0.773   0.800   0.816   0.849   0.875   0.892   0.908   0.927
 21 A"   58 A'   22 A"   59 A'   23 A"   60 A'   61 A'   62 A'                 
  1.074   1.116   1.243   1.250   1.317   1.368   1.390   1.394
 63 A'   64 A'   24 A"   65 A'   25 A"   66 A'   26 A"   67 A'                 
  1.622   1.708   1.814   1.936   1.967   1.999   2.009   2.118
 68 A'   69 A'   70 A'   27 A"   71 A'   28 A"   72 A'   73 A'                 
  2.216   2.259   2.294   2.346   2.443   2.457   2.712   2.725
 29 A"   74 A'   75 A'   30 A"   76 A'   77 A'   78 A'   31 A"                 
  2.968   3.252   3.632   3.709   3.756   3.770   3.889   3.925
 79 A'   80 A'   81 A'   32 A"   33 A"   82 A'   83 A'   34 A"                 
  3.965   3.991   4.041   4.141   4.310   4.334   4.922   6.257
 35 A"   84 A'   36 A"   85 A'   86 A'   87 A'   88 A'   37 A"                 
  6.320   6.506   6.604   7.511   7.541   7.616   9.703  23.619
 89 A'   90 A'   91 A'   38 A"   92 A'   93 A'   94 A'   95 A'                 
 25.764  25.892  26.297  35.415  47.862  66.753 215.685 289.706
 39 A"   96 A'   97 A'   98 A'   99 A'  100 A'  101 A'   40 A"                 
289.734 289.8411020.649
102 A'  103 A'  104 A'                                                         

 Beta MOs, Restricted
 -- Occupied --                  
-482.88 -101.61  -62.53  -56.36  -56.35  -56.35  -24.73  -14.44
  1 A'    2 A'    3 A'    4 A'    1 A"    5 A'    6 A'    7 A'                 
-10.352  -9.525  -8.743  -7.290  -7.279  -7.279  -6.576  -6.561
  8 A'    9 A'   10 A'   11 A'    2 A"   12 A'   13 A'    3 A"                 
 -6.560  -2.686  -2.683  -2.681  -2.670  -2.670  -1.261  -0.987
 14 A'   15 A'    4 A"   16 A'   17 A'    5 A"   18 A'   19 A'                 
 -0.879  -0.838  -0.627  -0.554  -0.529  -0.508  -0.450  -0.428
 20 A'   21 A'   22 A'   23 A'   24 A'    6 A"   25 A'    7 A"                 
 -0.376  -0.352  -0.351  -0.331  -0.317
 26 A'   27 A'    8 A"   28 A'    9 A"                                         
 -- Virtual --                   
 -0.071  -0.069  -0.044   0.000   0.033   0.047   0.047   0.055
 29 A'   10 A"   30 A'   31 A'   32 A'   33 A'   11 A"   34 A'                 
  0.070   0.077   0.087   0.101   0.104   0.122   0.146   0.161
 35 A'   12 A"   36 A'   13 A"   37 A'   38 A'   39 A'   40 A'                 
  0.181   0.182   0.204   0.242   0.263   0.279   0.288   0.314
 41 A'   14 A"   42 A'   43 A'   15 A"   44 A'   45 A'   46 A'                 
  0.374   0.398   0.400   0.408   0.441   0.444   0.455   0.463
 47 A'   16 A"   48 A'   49 A'   17 A"   50 A'   51 A'   18 A"                 
  0.534   0.559   0.568   0.579   0.600   0.630   0.746   0.752
 19 A"   52 A'   53 A'   20 A"   54 A'   55 A'   56 A'   57 A'                 
  0.773   0.800   0.816   0.849   0.875   0.892   0.908   0.927
 21 A"   58 A'   22 A"   59 A'   23 A"   60 A'   61 A'   62 A'                 
  1.074   1.116   1.243   1.250   1.317   1.368   1.390   1.394
 63 A'   64 A'   24 A"   65 A'   25 A"   66 A'   26 A"   67 A'                 
  1.622   1.708   1.814   1.936   1.967   1.999   2.009   2.118
 68 A'   69 A'   70 A'   27 A"   71 A'   28 A"   72 A'   73 A'                 
  2.216   2.259   2.294   2.346   2.443   2.457   2.712   2.725
 29 A"   74 A'   75 A'   30 A"   76 A'   77 A'   78 A'   31 A"                 
  2.968   3.252   3.632   3.709   3.756   3.770   3.889   3.925
 79 A'   80 A'   81 A'   32 A"   33 A"   82 A'   83 A'   34 A"                 
  3.965   3.991   4.041   4.141   4.310   4.334   4.922   6.257
 35 A"   84 A'   36 A"   85 A'   86 A'   87 A'   88 A'   37 A"                 
  6.320   6.506   6.604   7.511   7.541   7.616   9.703  23.619
 89 A'   90 A'   91 A'   38 A"   92 A'   93 A'   94 A'   95 A'                 
 25.764  25.892  26.297  35.415  47.862  66.753 215.685 289.706
 39 A"   96 A'   97 A'   98 A'   99 A'  100 A'  101 A'   40 A"                 
289.734 289.8411020.649
102 A'  103 A'  104 A'                                                         
 --------------------------------------------------------------

          Ground-State Mulliken Net Atomic Charges

     Atom                 Charge (a.u.)
  ----------------------------------------
      1 C                    -0.231803
      2 N                    -0.021350
      3 F                    -0.041245
      4 Cl                    0.332415
      5 Br                   -0.038016
  ----------------------------------------
  Sum of atomic charges =     0.000000

 -----------------------------------------------------------------
                    Cartesian Multipole Moments
 -----------------------------------------------------------------
    Charge (ESU x 10^10)
                 0.0000
    Dipole Moment (Debye)
         X      -0.0786      Y      -2.0692      Z       0.0000
       Tot       2.0707
    Quadrupole Moments (Debye-Ang)
        XX     -44.6105     XY      -0.0947     YY     -50.7671
        XZ      -0.0000     YZ      -0.0000     ZZ     -46.6269
    Octopole Moments (Debye-Ang^2)
       XXX     -29.8727    XXY     -11.8569    XYY     -11.9764
       YYY     -19.1581    XXZ       0.0000    XYZ      -0.0000
       YYZ       0.0000    XZZ     -10.1669    YZZ      -2.0817
       ZZZ       0.0000
    Hexadecapole Moments (Debye-Ang^3)
      XXXX    -477.3305   XXXY      -4.3930   XXYY    -140.7814
      XYYY       2.3781   YYYY    -377.7536   XXXZ      -0.0000
      XXYZ      -0.0000   XYYZ       0.0000   YYYZ      -0.0000
      XXZZ     -95.5487   XYZZ       1.3716   YYZZ     -68.0428
      XZZZ      -0.0000   YZZZ      -0.0000   ZZZZ     -50.6336
 -----------------------------------------------------------------
 Calculating analytic gradient of the SCF energy
 Gradient of SCF Energy
            1           2           3           4           5
    1   0.0000336   0.0000090   0.0000356  -0.0000233  -0.0000549
    2   0.0000112   0.0000312  -0.0000114  -0.0000351   0.0000040
    3   0.0000000   0.0000000  -0.0000000  -0.0000000  -0.0000000
 Max gradient component =       5.494E-05
 RMS gradient           =       2.383E-05
 Gradient time:  CPU 5.70 s  wall 1.52 s
 Geometry Optimization Parameters
   NAtoms,    NIC,     NZ,  NCons,   NDum,   NFix, NCnnct, MaxDiis
        5      20       5       0       0       0       0       0

 Cartesian Hessian Update
 Hessian Updated using BFGS Update


** GEOMETRY OPTIMIZATION IN DELOCALIZED INTERNAL COORDINATES **
   Searching for a Minimum

   Optimization Cycle:   6

                       Coordinates (Angstroms)
     ATOM                X               Y               Z
      1  C         0.5593594381    0.3263972897    0.0000000000
      2  N         0.6727783832    1.5930576915    0.0000000000
      3  F        -0.5813786679    2.2106264474    0.0000000000
      4  Cl        2.0317824860   -0.5711638625    0.0000000000
      5  Br       -1.0559861400   -0.6551565536    0.0000000000
   Point Group: cs    Number of degrees of freedom:     7


   Energy is  -3227.028410741

 Hessian Updated using BFGS Update

  7 Hessian modes will be used to form the next step
  Hessian Eigenvalues:
     0.147591    0.208786    0.238346    0.303424    0.318789    0.457388
     0.763997

 Minimum Search - Taking Simple RFO Step
 Searching for Lamda that Minimizes Along All modes
 Value Taken    Lamda =   0.00000000
 Step Taken.  Stepsize is  0.000333

                             Maximum     Tolerance    Cnvgd?
         Gradient           0.000049      0.000300     YES
         Displacement       0.000224      0.001200     YES
         Energy change     -0.000000      0.000001     YES


                       Distance Matrix (Angstroms)
             C (  1)   N (  2)   F (  3)   Cl(  4)
   N (  2)  1.271728
   F (  3)  2.202635  1.397963
   Cl(  4)  1.724426  2.555533  3.816670
   Br(  5)  1.890182  2.836035  2.904817  3.088911

 Final energy is   -3227.0284107407847     


 ******************************
 **  OPTIMIZATION CONVERGED  **
 ******************************

                       Coordinates (Angstroms)
     ATOM                X               Y               Z
      1  C         0.5593594381    0.3263972897    0.0000000000
      2  N         0.6727783832    1.5930576915    0.0000000000
      3  F        -0.5813786679    2.2106264474    0.0000000000
      4  Cl        2.0317824860   -0.5711638625    0.0000000000
      5  Br       -1.0559861400   -0.6551565536    0.0000000000

Z-matrix Print:
$molecule
0 1
Br
C  1 1.890182
N  2 1.271728 1 126.401392
F  3 1.397963 2 111.099721 1 -0.000000 0
Cl 2 1.724426 1 117.349632 3 -180.000000 0
$end


 --------------------------------------------------------------
             Orbital Energies (a.u.) and Symmetries
 --------------------------------------------------------------

 Alpha MOs, Restricted
 -- Occupied --                  
-482.88 -101.61  -62.53  -56.36  -56.35  -56.35  -24.73  -14.44
  1 A'    2 A'    3 A'    4 A'    1 A"    5 A'    6 A'    7 A'                 
-10.352  -9.525  -8.743  -7.290  -7.279  -7.279  -6.576  -6.561
  8 A'    9 A'   10 A'   11 A'    2 A"   12 A'   13 A'    3 A"                 
 -6.560  -2.686  -2.683  -2.681  -2.670  -2.670  -1.261  -0.987
 14 A'   15 A'    4 A"   16 A'   17 A'    5 A"   18 A'   19 A'                 
 -0.879  -0.838  -0.627  -0.554  -0.529  -0.508  -0.450  -0.428
 20 A'   21 A'   22 A'   23 A'   24 A'    6 A"   25 A'    7 A"                 
 -0.376  -0.352  -0.351  -0.331  -0.317
 26 A'   27 A'    8 A"   28 A'    9 A"                                         
 -- Virtual --                   
 -0.071  -0.069  -0.044   0.000   0.033   0.047   0.047   0.055
 29 A'   10 A"   30 A'   31 A'   32 A'   33 A'   11 A"   34 A'                 
  0.070   0.077   0.087   0.101   0.104   0.122   0.146   0.161
 35 A'   12 A"   36 A'   13 A"   37 A'   38 A'   39 A'   40 A'                 
  0.181   0.182   0.204   0.242   0.263   0.279   0.288   0.314
 41 A'   14 A"   42 A'   43 A'   15 A"   44 A'   45 A'   46 A'                 
  0.374   0.398   0.400   0.408   0.441   0.444   0.455   0.463
 47 A'   16 A"   48 A'   49 A'   17 A"   50 A'   51 A'   18 A"                 
  0.534   0.559   0.568   0.579   0.600   0.630   0.746   0.752
 19 A"   52 A'   53 A'   20 A"   54 A'   55 A'   56 A'   57 A'                 
  0.773   0.800   0.816   0.849   0.875   0.892   0.908   0.927
 21 A"   58 A'   22 A"   59 A'   23 A"   60 A'   61 A'   62 A'                 
  1.074   1.116   1.243   1.250   1.317   1.368   1.390   1.394
 63 A'   64 A'   24 A"   65 A'   25 A"   66 A'   26 A"   67 A'                 
  1.622   1.708   1.814   1.936   1.967   1.999   2.009   2.118
 68 A'   69 A'   70 A'   27 A"   71 A'   28 A"   72 A'   73 A'                 
  2.216   2.259   2.294   2.346   2.443   2.457   2.712   2.725
 29 A"   74 A'   75 A'   30 A"   76 A'   77 A'   78 A'   31 A"                 
  2.968   3.252   3.632   3.709   3.756   3.770   3.889   3.925
 79 A'   80 A'   81 A'   32 A"   33 A"   82 A'   83 A'   34 A"                 
  3.965   3.991   4.041   4.141   4.310   4.334   4.922   6.257
 35 A"   84 A'   36 A"   85 A'   86 A'   87 A'   88 A'   37 A"                 
  6.320   6.506   6.604   7.511   7.541   7.616   9.703  23.619
 89 A'   90 A'   91 A'   38 A"   92 A'   93 A'   94 A'   95 A'                 
 25.764  25.892  26.297  35.415  47.862  66.753 215.685 289.706
 39 A"   96 A'   97 A'   98 A'   99 A'  100 A'  101 A'   40 A"                 
289.734 289.8411020.649
102 A'  103 A'  104 A'                                                         

 Beta MOs, Restricted
 -- Occupied --                  
-482.88 -101.61  -62.53  -56.36  -56.35  -56.35  -24.73  -14.44
  1 A'    2 A'    3 A'    4 A'    1 A"    5 A'    6 A'    7 A'                 
-10.352  -9.525  -8.743  -7.290  -7.279  -7.279  -6.576  -6.561
  8 A'    9 A'   10 A'   11 A'    2 A"   12 A'   13 A'    3 A"                 
 -6.560  -2.686  -2.683  -2.681  -2.670  -2.670  -1.261  -0.987
 14 A'   15 A'    4 A"   16 A'   17 A'    5 A"   18 A'   19 A'                 
 -0.879  -0.838  -0.627  -0.554  -0.529  -0.508  -0.450  -0.428
 20 A'   21 A'   22 A'   23 A'   24 A'    6 A"   25 A'    7 A"                 
 -0.376  -0.352  -0.351  -0.331  -0.317
 26 A'   27 A'    8 A"   28 A'    9 A"                                         
 -- Virtual --                   
 -0.071  -0.069  -0.044   0.000   0.033   0.047   0.047   0.055
 29 A'   10 A"   30 A'   31 A'   32 A'   33 A'   11 A"   34 A'                 
  0.070   0.077   0.087   0.101   0.104   0.122   0.146   0.161
 35 A'   12 A"   36 A'   13 A"   37 A'   38 A'   39 A'   40 A'                 
  0.181   0.182   0.204   0.242   0.263   0.279   0.288   0.314
 41 A'   14 A"   42 A'   43 A'   15 A"   44 A'   45 A'   46 A'                 
  0.374   0.398   0.400   0.408   0.441   0.444   0.455   0.463
 47 A'   16 A"   48 A'   49 A'   17 A"   50 A'   51 A'   18 A"                 
  0.534   0.559   0.568   0.579   0.600   0.630   0.746   0.752
 19 A"   52 A'   53 A'   20 A"   54 A'   55 A'   56 A'   57 A'                 
  0.773   0.800   0.816   0.849   0.875   0.892   0.908   0.927
 21 A"   58 A'   22 A"   59 A'   23 A"   60 A'   61 A'   62 A'                 
  1.074   1.116   1.243   1.250   1.317   1.368   1.390   1.394
 63 A'   64 A'   24 A"   65 A'   25 A"   66 A'   26 A"   67 A'                 
  1.622   1.708   1.814   1.936   1.967   1.999   2.009   2.118
 68 A'   69 A'   70 A'   27 A"   71 A'   28 A"   72 A'   73 A'                 
  2.216   2.259   2.294   2.346   2.443   2.457   2.712   2.725
 29 A"   74 A'   75 A'   30 A"   76 A'   77 A'   78 A'   31 A"                 
  2.968   3.252   3.632   3.709   3.756   3.770   3.889   3.925
 79 A'   80 A'   81 A'   32 A"   33 A"   82 A'   83 A'   34 A"                 
  3.965   3.991   4.041   4.141   4.310   4.334   4.922   6.257
 35 A"   84 A'   36 A"   85 A'   86 A'   87 A'   88 A'   37 A"                 
  6.320   6.506   6.604   7.511   7.541   7.616   9.703  23.619
 89 A'   90 A'   91 A'   38 A"   92 A'   93 A'   94 A'   95 A'                 
 25.764  25.892  26.297  35.415  47.862  66.753 215.685 289.706
 39 A"   96 A'   97 A'   98 A'   99 A'  100 A'  101 A'   40 A"                 
289.734 289.8411020.649
102 A'  103 A'  104 A'                                                         
 --------------------------------------------------------------

          Ground-State Mulliken Net Atomic Charges

     Atom                 Charge (a.u.)
  ----------------------------------------
      1 C                    -0.231803
      2 N                    -0.021350
      3 F                    -0.041245
      4 Cl                    0.332415
      5 Br                   -0.038016
  ----------------------------------------
  Sum of atomic charges =     0.000000

 -----------------------------------------------------------------
                    Cartesian Multipole Moments
 -----------------------------------------------------------------
    Charge (ESU x 10^10)
                 0.0000
    Dipole Moment (Debye)
         X      -0.0786      Y      -2.0692      Z       0.0000
       Tot       2.0707
    Quadrupole Moments (Debye-Ang)
        XX     -44.6105     XY      -0.0947     YY     -50.7671
        XZ      -0.0000     YZ      -0.0000     ZZ     -46.6269
    Octopole Moments (Debye-Ang^2)
       XXX     -29.8727    XXY     -11.8569    XYY     -11.9764
       YYY     -19.1581    XXZ       0.0000    XYZ      -0.0000
       YYZ       0.0000    XZZ     -10.1669    YZZ      -2.0817
       ZZZ       0.0000
    Hexadecapole Moments (Debye-Ang^3)
      XXXX    -477.3305   XXXY      -4.3930   XXYY    -140.7814
      XYYY       2.3781   YYYY    -377.7536   XXXZ      -0.0000
      XXYZ      -0.0000   XYYZ       0.0000   YYYZ      -0.0000
      XXZZ     -95.5487   XYZZ       1.3716   YYZZ     -68.0428
      XZZZ      -0.0000   YZZZ      -0.0000   ZZZZ     -50.6336
 -----------------------------------------------------------------
Archival summary:
1\1\TWL01\OPT\ProcedureUnspecified\BasisUnspecified\r1l1111\taweetha\SunNov2522:01:272018SunNov2522:01:272018\0\\#,OPT,ProcedureUnspecified,BasisUnspecified,\\0,1\Br\C,1,1.89018\N,2,1.27173,1,126.401\F,3,1.39796,2,111.1,1,-0,0\Cl,2,1.72443,1,117.35,3,-180,0\\\@

 Total job time:  38.95s(wall), 144.05s(cpu) 
 Sun Nov 25 22:01:27 2018

        *************************************************************
        *                                                           *
        *  Thank you very much for using Q-Chem.  Have a nice day.  *
        *                                                           *
        *************************************************************


 
User input: 2 of 2 
 
Q-Chem Developer Version!
                  Welcome to Q-Chem
     A Quantum Leap Into The Future Of Chemistry


 Q-Chem 5.1, Q-Chem, Inc., Pleasanton, CA (2018)

 Yihan Shao,  Zhengting Gan,  E. Epifanovsky,  A. T. B. Gilbert,  M. Wormit,  
 J. Kussmann,  A. W. Lange,  A. Behn,  Jia Deng,  Xintian Feng,  D. Ghosh,  
 M. Goldey,  P. R. Horn,  L. D. Jacobson,  I. Kaliman,  T. Kus,  A. Landau,  
 Jie Liu,  E. I. Proynov,  R. M. Richard,  R. P. Steele,  E. J. Sundstrom,  
 H. L. Woodcock III,  P. M. Zimmerman,  D. Zuev,  B. Albrecht,  E. Alguire,  
 S. A. Baeppler,  D. Barton,  Z. Benda,  Y. A. Bernard,  E. J. Berquist,  
 K. B. Bravaya,  H. Burton,  D. Casanova,  Chun-Min Chang,  Yunqing Chen,  
 A. Chien,  K. D. Closser,  M. P. Coons,  S. Coriani,  S. Dasgupta,  
 A. L. Dempwolff,  M. Diedenhofen,  Hainam Do,  R. G. Edgar,  Po-Tung Fang,  
 S. Faraji,  S. Fatehi,  Qingguo Feng,  K. D. Fenk,  J. Fosso-Tande,  
 Qinghui Ge,  A. Ghysels,  G. Gidofalvi,  J. Gomes,  J. Gonthier,  A. Gunina,  
 D. Hait,  M. W. D. Hanson-Heine,  P. H. P. Harbach,  A. W. Hauser,  
 J. E. Herr,  E. G. Hohenstein,  Z. C. Holden,  Kerwin Hui,  B. C. Huynh,  
 T.-C. Jagau,  Hyunjun Ji,  B. Kaduk,  K. Khistyaev,  Jaehoon Kim,  
 P. Klunzinger,  K. Koh,  D. Kosenkov,  L. Koulias,  T. Kowalczyk,  
 C. M. Krauter,  A. Kunitsa,  Ka Un Lao,  A. Laurent,  K. V. Lawler,  
 Joonho Lee,  D. Lefrancois,  S. Lehtola,  D. S. Levine,  Yi-Pei Li,  
 You-Sheng Lin,  Fenglai Liu,  E. Livshits,  A. Luenser,  P. Manohar,  
 E. Mansoor,  S. F. Manzer,  Shan-Ping Mao,  Yuezhi Mao,  N. Mardirossian,  
 A. V. Marenich,  T. Markovich,  L. A. Martinez-Martinez,  S. A. Maurer,  
 N. J. Mayhall,  S. C. McKenzie,  J.-M. Mewes,  A. F. Morrison,  
 J. W. Mullinax,  K. Nanda,  T. S. Nguyen-Beck,  R. Olivares-Amaya,  
 J. A. Parkhill,  T. M. Perrine,  F. Plasser,  P. Pokhilko,  S. Prager,  
 A. Prociuk,  E. Ramos,  D. R. Rehn,  F. Rob,  M. Schneider,  N. Sergueev,  
 S. M. Sharada,  S. Sharma,  D. W. Small,  T. Stauch,  T. Stein,  
 Yu-Chuan Su,  A. J. W. Thom,  A. Tkatchenko,  T. Tsuchimochi,  N. M. Tubman,  
 L. Vogt,  M. L. Vidal,  O. Vydrov,  M. A. Watson,  J. Wenzel,  
 M. de Wergifosse,  T. A. Wesolowski,  A. White,  J. Witte,  A. Yamada,  
 Jun Yang,  K. Yao,  S. Yeganeh,  S. R. Yost,  Zhi-Qiang You,  A. Zech,  
 Igor Ying Zhang,  Xing Zhang,  Yan Zhao,  Ying Zhu,  B. R. Brooks,  
 G. K. L. Chan,  C. J. Cramer,  M. S. Gordon,  W. J. Hehre,  A. Klamt,  
 M. W. Schmidt,  C. D. Sherrill,  D. G. Truhlar,  A. Aspuru-Guzik,  R. Baer,  
 A. T. Bell,  N. A. Besley,  Jeng-Da Chai,  A. E. DePrince, III,  
 R. A. DiStasio Jr.,  A. Dreuw,  B. D. Dunietz,  T. R. Furlani,  
 Chao-Ping Hsu,  Yousung Jung,  Jing Kong,  D. S. Lambrecht,  WanZhen Liang,  
 C. Ochsenfeld,  V. A. Rassolov,  L. V. Slipchenko,  J. E. Subotnik,  
 T. Van Voorhis,  J. M. Herbert,  A. I. Krylov,  P. M. W. Gill,  M. Head-Gordon

 Contributors to earlier versions of Q-Chem not listed above: 
 R. D. Adamson,  B. Austin,  J. Baker,  G. J. O. Beran,  K. Brandhorst,  
 S. T. Brown,  E. F. C. Byrd,  A. K. Chakraborty,  C.-L. Cheng,  
 Siu Hung Chien,  D. M. Chipman,  D. L. Crittenden,  H. Dachsel,  
 R. J. Doerksen,  A. D. Dutoi,  L. Fusti-Molnar,  W. A. Goddard III,  
 A. Golubeva-Zadorozhnaya,  S. R. Gwaltney,  G. Hawkins,  A. Heyden,  
 S. Hirata,  G. Kedziora,  F. J. Keil,  C. Kelley,  Jihan Kim,  R. A. King,  
 R. Z. Khaliullin,  P. P. Korambath,  W. Kurlancheek,  A. M. Lee,  M. S. Lee,  
 S. V. Levchenko,  Ching Yeh Lin,  D. Liotard,  R. C. Lochan,  I. Lotan,  
 P. E. Maslen,  N. Nair,  D. P. O'Neill,  D. Neuhauser,  E. Neuscamman,  
 C. M. Oana,  R. Olson,  B. Peters,  R. Peverati,  P. A. Pieniazek,  
 Y. M. Rhee,  J. Ritchie,  M. A. Rohrdanz,  E. Rosta,  N. J. Russ,  
 H. F. Schaefer III,  N. E. Schultz,  N. Shenvi,  A. C. Simmonett,  A. Sodt,  
 D. Stuck,  K. S. Thanthiriwatte,  V. Vanovschi,  Tao Wang,  A. Warshel,  
 C. F. Williams,  Q. Wu,  X. Xu,  W. Zhang

 Please cite Q-Chem as follows:
 Y. Shao et al., Mol. Phys. 113, 184-215 (2015)
 DOI: 10.1080/00268976.2014.952696

 Q-Chem 5.1.2 for Intel X86 EM64T Linux

 Parts of Q-Chem use Armadillo 8.300.2 (Tropical Shenanigans).
 http://arma.sourceforge.net/

 Q-Chem begins on Sun Nov 25 22:01:27 2018  

Host: 
0

     Scratch files written to /scratch/taweetham/qchem53341//
The previous job contains 0 fragments, simply inherited here
Input Ideriv = 2
Curr. Ideriv = -1
Max.  Ideriv = 2

Checking the input file for inconsistencies... 	...done.

--------------------------------------------------------------
User input:
--------------------------------------------------------------

$molecule
read
$end

$rem
   job_type 	frequency
   basis 	6-311++g**
   method	b3lyp	
$end


--------------------------------------------------------------
 ----------------------------------------------------------------
             Standard Nuclear Orientation (Angstroms)
    I     Atom           X                Y                Z
 ----------------------------------------------------------------
    1      C       0.5673703094     0.2967910425    -0.0000000000
    2      N       0.7364005976     1.5572358815    -0.0000000000
    3      F      -0.4893751468     2.2293779062    -0.0000000000
    4      Cl      1.9988837265    -0.6646739806    -0.0000000000
    5      Br     -1.0895906591    -0.6127525974     0.0000000000
 ----------------------------------------------------------------
 Molecular Point Group                 Cs    NOp =  2
 Largest Abelian Subgroup              Cs    NOp =  2
 Nuclear Repulsion Energy =   395.2764943964 hartrees
 There are       37 alpha and       37 beta electrons
 Requested basis set is 6-311++G(d,p)
 There are 50 shells and 144 basis functions

 Total QAlloc Memory Limit   2000 MB
 Mega-Array Size       188 MB
 MEM_STATIC part       192 MB

                       Distance Matrix (Angstroms)
             C (  1)   N (  2)   F (  3)   Cl(  4)
   N (  2)  1.271728
   F (  3)  2.202635  1.397963
   Cl(  4)  1.724426  2.555533  3.816670
   Br(  5)  1.890182  2.836035  2.904817  3.088911

 A cutoff of  1.0D-11 yielded   1088 shell pairs
 There are      9648 function pairs (     10628 Cartesian)

 -------------------------------------------------------
 OpenMP Integral Computing Module                       
 Release: version 1.0, May 2013, Q-Chem Inc. Pittsburgh 
 -------------------------------------------------------
 Integral Job Info:
 Integral job number is                      11
 Integral operator is                         1
 short-range coefficients                     0
 long-range coefficients              100000000
 Omega coefficients                           0
 if combine SR and LR in K                    0
 Integral screening is                        0
 Integral computing path is                   2
 max size of driver memory is            800000
 size of driver memory is                593474
 size of scratch memory is             29634545
 max col of scratch BK array               1296
 max len of scratch array in speh3          155
 max len of scratch index in speh4           18
 max int batch size is                      520
 min int batch size is                       52
 fixed nKL is                                45
 max L of basis functions is                  2
 order of int derivative is                   0
 number of shells is                         50
 number of basis is                         151
 number of cartesian basis is               151
 number of contracted shell pairs          1088
 number of primitive shell pairs           3123
 maxK2 (contraction) of shell pair           36
 max number of K2 of shell pair               1
 max number of CS2 of shell pair            111
 max number of PS2 of shell pair            336
 mem total for path MDJ                  518894
 -------------------------------------------------------
 Smallest overlap matrix eigenvalue = 3.30E-04
 Guess from superposition of atomic densities
 Warning:  Energy on first SCF cycle will be non-variational
 SAD guess density has 74.000000 electrons

 -----------------------------------------------------------------------
  General SCF calculation program by
  Eric Jon Sundstrom, Paul Horn, Yuezhi Mao, Dmitri Zuev, Alec White,
  David Stuck, Shaama M.S., Shane Yost, Joonho Lee, David Small,
  Daniel Levine, Susi Lehtola, Hugh Burton, Evgeny Epifanovsky
 -----------------------------------------------------------------------
 Exchange:     0.2000 Hartree-Fock + 0.0800 Slater + 0.7200 B88
 Correlation:  0.1900 VWN1RPA + 0.8100 LYP
 Using SG-1 standard quadrature grid
 using 4 threads for integral computing
 -------------------------------------------------------
 OpenMP Integral computing Module                
 Release: version 2.0, May 2017, Q-Chem Inc. Pleasanton 
 -------------------------------------------------------
 -------------------------------------------------------
 OpenMP BLAS3 based DFT computing Module                
 Release: version 1.0, May 2013, Q-Chem Inc. Pittsburgh 
 -------------------------------------------------------
 A restricted SCF calculation will be
 performed using DIIS
 SCF converges when DIIS error is below 1.0e-08
 ---------------------------------------
  Cycle       Energy         DIIS error
 ---------------------------------------
    1   -3227.7251705649      4.45e-02  
    2   -3227.0037190460      3.96e-03  
    3   -3226.9622551538      5.81e-03  
    4   -3227.0227564948      1.67e-03  
    5   -3227.0281250448      3.83e-04  
    6   -3227.0283358232      1.81e-04  
    7   -3227.0283961354      5.62e-05  
    8   -3227.0284009202      7.77e-06  
    9   -3227.0284010427      3.25e-06  
   10   -3227.0284010627      1.01e-06  
   11   -3227.0284010653      2.30e-07  
   12   -3227.0284010654      4.46e-08  
   13   -3227.0284010654      8.63e-09  Convergence criterion met
 ---------------------------------------
 SCF time:   CPU 21.56s  wall 6.00s 
 SCF   energy in the final basis set =    -3227.0284010654
 Total energy in the final basis set =    -3227.0284010654

 --------------------------------------------------------------
             Orbital Energies (a.u.) and Symmetries
 --------------------------------------------------------------

 Alpha MOs, Restricted
 -- Occupied --                  
-482.88 -101.61  -62.53  -56.36  -56.35  -56.35  -24.73  -14.44
  1 A'    2 A'    3 A'    4 A'    1 A"    5 A'    6 A'    7 A'                 
-10.352  -9.525  -8.743  -7.290  -7.279  -7.279  -6.576  -6.561
  8 A'    9 A'   10 A'   11 A'    2 A"   12 A'   13 A'    3 A"                 
 -6.560  -2.686  -2.683  -2.681  -2.670  -2.670  -1.261  -0.987
 14 A'   15 A'    4 A"   16 A'   17 A'    5 A"   18 A'   19 A'                 
 -0.879  -0.838  -0.627  -0.554  -0.529  -0.508  -0.450  -0.428
 20 A'   21 A'   22 A'   23 A'   24 A'    6 A"   25 A'    7 A"                 
 -0.376  -0.352  -0.351  -0.331  -0.317
 26 A'   27 A'    8 A"   28 A'    9 A"                                         
 -- Virtual --                   
 -0.071  -0.069  -0.044   0.000   0.033   0.047   0.047   0.055
 29 A'   10 A"   30 A'   31 A'   32 A'   33 A'   11 A"   34 A'                 
  0.070   0.077   0.087   0.101   0.104   0.122   0.146   0.161
 35 A'   12 A"   36 A'   13 A"   37 A'   38 A'   39 A'   40 A'                 
  0.181   0.182   0.204   0.242   0.263   0.279   0.288   0.314
 41 A'   14 A"   42 A'   43 A'   15 A"   44 A'   45 A'   46 A'                 
  0.374   0.398   0.400   0.408   0.441   0.444   0.455   0.463
 47 A'   16 A"   48 A'   49 A'   17 A"   50 A'   51 A'   18 A"                 
  0.534   0.559   0.568   0.579   0.600   0.630   0.746   0.752
 19 A"   52 A'   53 A'   20 A"   54 A'   55 A'   56 A'   57 A'                 
  0.773   0.800   0.816   0.849   0.875   0.892   0.908   0.928
 21 A"   58 A'   22 A"   59 A'   23 A"   60 A'   61 A'   62 A'                 
  1.074   1.116   1.243   1.250   1.317   1.368   1.390   1.394
 63 A'   64 A'   24 A"   65 A'   25 A"   66 A'   26 A"   67 A'                 
  1.622   1.708   1.814   1.936   1.967   1.999   2.009   2.118
 68 A'   69 A'   70 A'   27 A"   71 A'   28 A"   72 A'   73 A'                 
  2.216   2.259   2.294   2.346   2.443   2.457   2.712   2.725
 29 A"   74 A'   75 A'   30 A"   76 A'   77 A'   78 A'   31 A"                 
  2.968   3.252   3.632   3.709   3.756   3.770   3.889   3.925
 79 A'   80 A'   81 A'   32 A"   33 A"   82 A'   83 A'   34 A"                 
  3.965   3.991   4.041   4.141   4.310   4.334   4.922   6.257
 35 A"   84 A'   36 A"   85 A'   86 A'   87 A'   88 A'   37 A"                 
  6.320   6.506   6.604   7.511   7.542   7.616   9.703  23.619
 89 A'   90 A'   91 A'   38 A"   92 A'   93 A'   94 A'   95 A'                 
 25.764  25.892  26.297  35.415  47.862  66.753 215.685 289.706
 39 A"   96 A'   97 A'   98 A'   99 A'  100 A'  101 A'   40 A"                 
289.734 289.8411020.649
102 A'  103 A'  104 A'                                                         

 Beta MOs, Restricted
 -- Occupied --                  
-482.88 -101.61  -62.53  -56.36  -56.35  -56.35  -24.73  -14.44
  1 A'    2 A'    3 A'    4 A'    1 A"    5 A'    6 A'    7 A'                 
-10.352  -9.525  -8.743  -7.290  -7.279  -7.279  -6.576  -6.561
  8 A'    9 A'   10 A'   11 A'    2 A"   12 A'   13 A'    3 A"                 
 -6.560  -2.686  -2.683  -2.681  -2.670  -2.670  -1.261  -0.987
 14 A'   15 A'    4 A"   16 A'   17 A'    5 A"   18 A'   19 A'                 
 -0.879  -0.838  -0.627  -0.554  -0.529  -0.508  -0.450  -0.428
 20 A'   21 A'   22 A'   23 A'   24 A'    6 A"   25 A'    7 A"                 
 -0.376  -0.352  -0.351  -0.331  -0.317
 26 A'   27 A'    8 A"   28 A'    9 A"                                         
 -- Virtual --                   
 -0.071  -0.069  -0.044   0.000   0.033   0.047   0.047   0.055
 29 A'   10 A"   30 A'   31 A'   32 A'   33 A'   11 A"   34 A'                 
  0.070   0.077   0.087   0.101   0.104   0.122   0.146   0.161
 35 A'   12 A"   36 A'   13 A"   37 A'   38 A'   39 A'   40 A'                 
  0.181   0.182   0.204   0.242   0.263   0.279   0.288   0.314
 41 A'   14 A"   42 A'   43 A'   15 A"   44 A'   45 A'   46 A'                 
  0.374   0.398   0.400   0.408   0.441   0.444   0.455   0.463
 47 A'   16 A"   48 A'   49 A'   17 A"   50 A'   51 A'   18 A"                 
  0.534   0.559   0.568   0.579   0.600   0.630   0.746   0.752
 19 A"   52 A'   53 A'   20 A"   54 A'   55 A'   56 A'   57 A'                 
  0.773   0.800   0.816   0.849   0.875   0.892   0.908   0.928
 21 A"   58 A'   22 A"   59 A'   23 A"   60 A'   61 A'   62 A'                 
  1.074   1.116   1.243   1.250   1.317   1.368   1.390   1.394
 63 A'   64 A'   24 A"   65 A'   25 A"   66 A'   26 A"   67 A'                 
  1.622   1.708   1.814   1.936   1.967   1.999   2.009   2.118
 68 A'   69 A'   70 A'   27 A"   71 A'   28 A"   72 A'   73 A'                 
  2.216   2.259   2.294   2.346   2.443   2.457   2.712   2.725
 29 A"   74 A'   75 A'   30 A"   76 A'   77 A'   78 A'   31 A"                 
  2.968   3.252   3.632   3.709   3.756   3.770   3.889   3.925
 79 A'   80 A'   81 A'   32 A"   33 A"   82 A'   83 A'   34 A"                 
  3.965   3.991   4.041   4.141   4.310   4.334   4.922   6.257
 35 A"   84 A'   36 A"   85 A'   86 A'   87 A'   88 A'   37 A"                 
  6.320   6.506   6.604   7.511   7.542   7.616   9.703  23.619
 89 A'   90 A'   91 A'   38 A"   92 A'   93 A'   94 A'   95 A'                 
 25.764  25.892  26.297  35.415  47.862  66.753 215.685 289.706
 39 A"   96 A'   97 A'   98 A'   99 A'  100 A'  101 A'   40 A"                 
289.734 289.8411020.649
102 A'  103 A'  104 A'                                                         
 --------------------------------------------------------------

          Ground-State Mulliken Net Atomic Charges

     Atom                 Charge (a.u.)
  ----------------------------------------
      1 C                    -0.231246
      2 N                    -0.021663
      3 F                    -0.041223
      4 Cl                    0.332327
      5 Br                   -0.038196
  ----------------------------------------
  Sum of atomic charges =     0.000000

 -----------------------------------------------------------------
                    Cartesian Multipole Moments
 -----------------------------------------------------------------
    Charge (ESU x 10^10)
                 0.0000
    Dipole Moment (Debye)
         X      -0.1688      Y      -2.0635      Z       0.0000
       Tot       2.0704
    Quadrupole Moments (Debye-Ang)
        XX     -44.6290     XY      -0.3525     YY     -50.7275
        XZ      -0.0000     YZ      -0.0000     ZZ     -46.6270
    Octopole Moments (Debye-Ang^2)
       XXX     -30.6371    XXY     -11.3398    XYY     -11.4555
       YYY     -16.8775    XXZ       0.0000    XYZ       0.0000
       YYZ       0.0000    XZZ      -9.9775    YZZ      -1.4144
       ZZZ       0.0000
    Hexadecapole Moments (Debye-Ang^3)
      XXXX    -477.1715   XXXY      -1.5792   XXYY    -139.9662
      XYYY       4.5528   YYYY    -378.0153   XXXZ       0.0000
      XXYZ      -0.0000   XYYZ      -0.0000   YYYZ      -0.0000
      XXZZ     -95.2578   XYZZ       2.6313   YYZZ     -68.2019
      XZZZ      -0.0000   YZZZ      -0.0000   ZZZZ     -50.6331
 -----------------------------------------------------------------
 Calculating MO derivatives via CPSCF
 D1JvT checksum  = 174780 15670.8158368881
 D1KAT checksum  = 379800 918.7113185341
   1         3          15      0.142957    0.041734
   2         3          15      0.019208    0.006103
   3         3          15      0.002278    0.000793
   4         3          15      0.000223    0.000070
   5        16           2      0.000009    0.000005
   6        18           0      0.000000    0.000000    Roots Converged
 Time for AOints: 5.4 s (CPU) 1.4 s (wall)
 ------------------------------------------------------------------------------
                     AOints        : Timing summary (seconds)
 ------------------------------------------------------------------------------
     job step          cpu (% of tot)      sys (% of tot)     wall (% of tot)
 ------------------------------------------------------------------------------
  cpscf_lag         0.3007E+02 (33.3)   0.5000E-05 (41.7)   0.7770E+01 (33.0)
  iterzp            0.5479E+02 (60.6)   0.7000E-05 (58.3)   0.1427E+02 (60.7)
  make_fx           0.0000E+00 ( 0.0)   0.0000E+00 ( 0.0)   0.0000E+00 ( 0.0)
  AOints            0.5430E+01 ( 6.0)   0.0000E+00 ( 0.0)   0.1379E+01 ( 5.9)
 ------------------------------------------------------------------------------
   Grand Totals     0.9039E+02          0.1200E-04          0.2351E+02
 ------------------------------------------------------------------------------
 Calculating analytic Hessian of the SCF energy
 Polarizability Matrix (a.u.)
            1           2           3
    1 -64.9743842   0.2763347   0.0000000
    2   0.2763347 -59.5031737  -0.0000000
    3   0.0000000  -0.0000000 -31.9036231

 Direct stationary perturbation theory relativistic correction:

 rels  =      17.647097052311
 relv  =     -59.945015756685
 rel2e =       9.690910403174
 E_rel =     -32.607008301200

 Hessian of the SCF Energy
            1           2           3           4           5           6
    1   0.3491846   0.0198743   0.0000000  -0.0834663  -0.1048782  -0.0000000
    2   0.0198743   0.7252242   0.0000000  -0.0417999  -0.5488804   0.0000000
    3   0.0000000   0.0000000   0.0872372   0.0000000   0.0000000  -0.0388320
    4  -0.0834663  -0.0417999   0.0000000   0.3041868  -0.0059514  -0.0000000
    5  -0.1048782  -0.5488804   0.0000000  -0.0059514   0.6913338  -0.0000000
    6  -0.0000000   0.0000000  -0.0388320  -0.0000000  -0.0000000   0.0443895
    7  -0.0282447   0.0058717  -0.0000000  -0.1868421   0.1080665   0.0000000
    8   0.0662872  -0.0455777  -0.0000000   0.0471125  -0.0863853   0.0000000
    9  -0.0000000  -0.0000000   0.0017267   0.0000000   0.0000000  -0.0212978
   10  -0.1299565   0.0682522  -0.0000000  -0.0088466   0.0225016   0.0000000
   11   0.0593224  -0.0744988  -0.0000000   0.0341866  -0.0335377  -0.0000000
   12   0.0000000  -0.0000000  -0.0240957   0.0000000   0.0000000  -0.0016140
   13  -0.1075171  -0.0521984  -0.0000000  -0.0250319  -0.0197386   0.0000000
   14  -0.0406057  -0.0562674  -0.0000000  -0.0335479  -0.0225304   0.0000000
   15  -0.0000000  -0.0000000  -0.0260362  -0.0000000  -0.0000000   0.0173543
            7           8           9          10          11          12
    1  -0.0282447   0.0662872  -0.0000000  -0.1299565   0.0593224   0.0000000
    2   0.0058717  -0.0455777  -0.0000000   0.0682522  -0.0744988  -0.0000000
    3  -0.0000000  -0.0000000   0.0017267  -0.0000000  -0.0000000  -0.0240957
    4  -0.1868421   0.0471125   0.0000000  -0.0088466   0.0341866   0.0000000
    5   0.1080665  -0.0863853   0.0000000   0.0225016  -0.0335377   0.0000000
    6   0.0000000   0.0000000  -0.0212978   0.0000000  -0.0000000  -0.0016140
    7   0.2063103  -0.1173853  -0.0000000   0.0008699   0.0063525  -0.0000000
    8  -0.1173853   0.1407451  -0.0000000   0.0012435  -0.0072541   0.0000000
    9  -0.0000000  -0.0000000   0.0156913   0.0000000   0.0000000   0.0089650
   10   0.0008699   0.0012435   0.0000000   0.1733187  -0.0969740  -0.0000000
   11   0.0063525  -0.0072541   0.0000000  -0.0969740   0.1103869   0.0000000
   12  -0.0000000   0.0000000   0.0089650  -0.0000000   0.0000000   0.0123947
   13   0.0079066   0.0027421   0.0000000  -0.0353856  -0.0028875   0.0000000
   14  -0.0029054  -0.0015280  -0.0000000   0.0049767   0.0049037  -0.0000000
   15   0.0000000   0.0000000  -0.0050852   0.0000000  -0.0000000   0.0043499
           13          14          15
    1  -0.1075171  -0.0406057  -0.0000000
    2  -0.0521984  -0.0562674  -0.0000000
    3  -0.0000000  -0.0000000  -0.0260362
    4  -0.0250319  -0.0335479  -0.0000000
    5  -0.0197386  -0.0225304  -0.0000000
    6   0.0000000   0.0000000   0.0173543
    7   0.0079066  -0.0029054   0.0000000
    8   0.0027421  -0.0015280   0.0000000
    9   0.0000000  -0.0000000  -0.0050852
   10  -0.0353856   0.0049767   0.0000000
   11  -0.0028875   0.0049037  -0.0000000
   12   0.0000000  -0.0000000   0.0043499
   13   0.1600279   0.0720824   0.0000000
   14   0.0720824   0.0754221   0.0000000
   15   0.0000000   0.0000000   0.0094172
 Gradient time:  CPU 147.88 s  wall 38.51 s
 **********************************************************************
 **                                                                  **
 **                       VIBRATIONAL ANALYSIS                       **
 **                       --------------------                       **
 **                                                                  **
 **        VIBRATIONAL FREQUENCIES (CM**-1) AND NORMAL MODES         **
 **     FORCE CONSTANTS (mDYN/ANGSTROM) AND REDUCED MASSES (AMU)     **
 **                  INFRARED INTENSITIES (KM/MOL)                   **
 **                                                                  **
 **********************************************************************


 Mode:                 1                      2                      3
 Frequency:       197.46                 242.74                 261.87
 Force Cnst:      0.5507                 1.1815                 0.6347
 Red. Mass:      23.9691                34.0330                15.7101
 IR Active:          YES                    YES                    YES
 IR Intens:        1.777                  1.354                  0.042
 Raman Active:       YES                    YES                    YES
               X      Y      Z        X      Y      Z        X      Y      Z
 C         -0.192  0.169 -0.000    0.023 -0.307  0.000   -0.000  0.000  0.436
 N          0.107  0.132 -0.000    0.155 -0.332  0.000   -0.000  0.000  0.721
 F          0.473  0.736  0.000    0.389 -0.030 -0.000    0.000  0.000 -0.501
 Cl        -0.228  0.111  0.000    0.578  0.369 -0.000   -0.000 -0.000 -0.198
 Br        -0.002 -0.275 -0.000   -0.381 -0.051 -0.000    0.000 -0.000  0.014
 TransDip  -0.042 -0.006  0.000   -0.026  0.027 -0.000   -0.000 -0.000 -0.007

 Mode:                 4                      5                      6
 Frequency:       464.81                 491.26                 558.32
 Force Cnst:      3.0425                 1.7986                 2.7869
 Red. Mass:      23.9016                12.6489                15.1741
 IR Active:          YES                    YES                    YES
 IR Intens:        0.211                  0.314                 21.827
 Raman Active:       YES                    YES                    YES
               X      Y      Z        X      Y      Z        X      Y      Z
 C          0.085  0.130  0.000   -0.000 -0.000  0.892    0.407  0.498  0.000
 N         -0.334  0.243 -0.000   -0.000 -0.000 -0.441    0.429  0.560 -0.000
 F         -0.357  0.563 -0.000    0.000  0.000  0.066   -0.028 -0.245  0.000
 Cl         0.432 -0.412 -0.000   -0.000  0.000 -0.067   -0.007 -0.050 -0.000
 Br        -0.059 -0.016 -0.000    0.000  0.000 -0.044   -0.128 -0.094 -0.000
 TransDip   0.010  0.011  0.000   -0.000 -0.000  0.018    0.140  0.053  0.000

 Mode:                 7                      8                      9
 Frequency:       929.50                 961.82                1614.23
 Force Cnst:      7.8892                 7.0090                19.6839
 Red. Mass:      15.4983                12.8593                12.8212
 IR Active:          YES                    YES                    YES
 IR Intens:      171.639                208.294                 44.257
 Raman Active:       YES                    YES                    YES
               X      Y      Z        X      Y      Z        X      Y      Z
 C          0.092 -0.282 -0.000    0.898 -0.232 -0.000    0.102  0.766  0.000
 N          0.726 -0.264  0.000   -0.303 -0.106  0.000   -0.027 -0.632  0.000
 F         -0.483  0.275  0.000    0.010  0.120 -0.000   -0.038  0.017 -0.000
 Cl        -0.051  0.058  0.000   -0.131  0.068  0.000    0.008 -0.010 -0.000
 Br        -0.004 -0.002  0.000   -0.027 -0.005  0.000   -0.005 -0.004  0.000
 TransDip   0.158 -0.389 -0.000    0.461  0.032  0.000    0.082  0.197  0.000

 STANDARD THERMODYNAMIC QUANTITIES AT   298.15 K  AND     1.00 ATM

   This Molecule has  0 Imaginary Frequencies
   Zero point vibrational energy:        8.180 kcal/mol

   Atom    1 Element C  Has Mass   12.00000
   Atom    2 Element N  Has Mass   14.00307
   Atom    3 Element F  Has Mass   18.99840
   Atom    4 Element Cl Has Mass   34.96885
   Atom    5 Element Br Has Mass   78.91830
   Molecular Mass:   158.888620 amu
   Principal axes and moments of inertia in amu*Bohr^2:
                             1           2           3
    Eigenvalues --      622.33380   889.69838  1512.03218
          X               0.99898    -0.04519     0.00000
          Y               0.04519     0.99898     0.00000
          Z              -0.00000    -0.00000     1.00000
   Rotational Symmetry Number is   1
   The Molecule is an Asymmetric Top
   Translational Enthalpy:        0.889 kcal/mol
   Rotational Enthalpy:           0.889 kcal/mol
   Vibrational Enthalpy:          9.618 kcal/mol
   gas constant (RT):             0.592 kcal/mol
   Translational Entropy:        41.098  cal/mol.K
   Rotational Entropy:           28.217  cal/mol.K
   Vibrational Entropy:           7.789  cal/mol.K

   Total Enthalpy:               11.988 kcal/mol
   Total Entropy:                77.104  cal/mol.K
Archival summary:
1\1\TWL01\FREQ\ProcedureUnspecified\BasisUnspecified\r1l1111\taweetha\SunNov2522:02:112018SunNov2522:02:112018\0\\#,FREQ,ProcedureUnspecified,BasisUnspecified,\\0,1\Br\C,1,1.89018\N,2,1.27173,1,126.401\F,3,1.39796,2,111.1,1,-0,0\Cl,2,1.72443,1,117.35,3,180,0\\\@

 Total job time:  44.38s(wall), 169.56s(cpu) 
 Sun Nov 25 22:02:11 2018

        *************************************************************
        *                                                           *
        *  Thank you very much for using Q-Chem.  Have a nice day.  *
        *                                                           *
        *************************************************************
