# Supplementary material for: Geometric and energetic data from ab initio calculations of haloethene, haloimine, halomethylenephosphine, haloiminophosphine, halodiazene, halodiphosphene and halocyclopropane
Source: Data Brief. 2019 Nov 2;27:104738. doi: 10.1016/j.dib.2019.104738 (PMC6861602; doi:10.1016/j.dib.2019.104738)
Supplement: Multimedia component 4 [file mmc4.zip › CN/B3LYP/BrClCNHE.out]

Q-Chem Developer Version!
                  Welcome to Q-Chem
     A Quantum Leap Into The Future Of Chemistry


 Q-Chem 5.1, Q-Chem, Inc., Pleasanton, CA (2018)

 Yihan Shao,  Zhengting Gan,  E. Epifanovsky,  A. T. B. Gilbert,  M. Wormit,  
 J. Kussmann,  A. W. Lange,  A. Behn,  Jia Deng,  Xintian Feng,  D. Ghosh,  
 M. Goldey,  P. R. Horn,  L. D. Jacobson,  I. Kaliman,  T. Kus,  A. Landau,  
 Jie Liu,  E. I. Proynov,  R. M. Richard,  R. P. Steele,  E. J. Sundstrom,  
 H. L. Woodcock III,  P. M. Zimmerman,  D. Zuev,  B. Albrecht,  E. Alguire,  
 S. A. Baeppler,  D. Barton,  Z. Benda,  Y. A. Bernard,  E. J. Berquist,  
 K. B. Bravaya,  H. Burton,  D. Casanova,  Chun-Min Chang,  Yunqing Chen,  
 A. Chien,  K. D. Closser,  M. P. Coons,  S. Coriani,  S. Dasgupta,  
 A. L. Dempwolff,  M. Diedenhofen,  Hainam Do,  R. G. Edgar,  Po-Tung Fang,  
 S. Faraji,  S. Fatehi,  Qingguo Feng,  K. D. Fenk,  J. Fosso-Tande,  
 Qinghui Ge,  A. Ghysels,  G. Gidofalvi,  J. Gomes,  J. Gonthier,  A. Gunina,  
 D. Hait,  M. W. D. Hanson-Heine,  P. H. P. Harbach,  A. W. Hauser,  
 J. E. Herr,  E. G. Hohenstein,  Z. C. Holden,  Kerwin Hui,  B. C. Huynh,  
 T.-C. Jagau,  Hyunjun Ji,  B. Kaduk,  K. Khistyaev,  Jaehoon Kim,  
 P. Klunzinger,  K. Koh,  D. Kosenkov,  L. Koulias,  T. Kowalczyk,  
 C. M. Krauter,  A. Kunitsa,  Ka Un Lao,  A. Laurent,  K. V. Lawler,  
 Joonho Lee,  D. Lefrancois,  S. Lehtola,  D. S. Levine,  Yi-Pei Li,  
 You-Sheng Lin,  Fenglai Liu,  E. Livshits,  A. Luenser,  P. Manohar,  
 E. Mansoor,  S. F. Manzer,  Shan-Ping Mao,  Yuezhi Mao,  N. Mardirossian,  
 A. V. Marenich,  T. Markovich,  L. A. Martinez-Martinez,  S. A. Maurer,  
 N. J. Mayhall,  S. C. McKenzie,  J.-M. Mewes,  A. F. Morrison,  
 J. W. Mullinax,  K. Nanda,  T. S. Nguyen-Beck,  R. Olivares-Amaya,  
 J. A. Parkhill,  T. M. Perrine,  F. Plasser,  P. Pokhilko,  S. Prager,  
 A. Prociuk,  E. Ramos,  D. R. Rehn,  F. Rob,  M. Schneider,  N. Sergueev,  
 S. M. Sharada,  S. Sharma,  D. W. Small,  T. Stauch,  T. Stein,  
 Yu-Chuan Su,  A. J. W. Thom,  A. Tkatchenko,  T. Tsuchimochi,  N. M. Tubman,  
 L. Vogt,  M. L. Vidal,  O. Vydrov,  M. A. Watson,  J. Wenzel,  
 M. de Wergifosse,  T. A. Wesolowski,  A. White,  J. Witte,  A. Yamada,  
 Jun Yang,  K. Yao,  S. Yeganeh,  S. R. Yost,  Zhi-Qiang You,  A. Zech,  
 Igor Ying Zhang,  Xing Zhang,  Yan Zhao,  Ying Zhu,  B. R. Brooks,  
 G. K. L. Chan,  C. J. Cramer,  M. S. Gordon,  W. J. Hehre,  A. Klamt,  
 M. W. Schmidt,  C. D. Sherrill,  D. G. Truhlar,  A. Aspuru-Guzik,  R. Baer,  
 A. T. Bell,  N. A. Besley,  Jeng-Da Chai,  A. E. DePrince, III,  
 R. A. DiStasio Jr.,  A. Dreuw,  B. D. Dunietz,  T. R. Furlani,  
 Chao-Ping Hsu,  Yousung Jung,  Jing Kong,  D. S. Lambrecht,  WanZhen Liang,  
 C. Ochsenfeld,  V. A. Rassolov,  L. V. Slipchenko,  J. E. Subotnik,  
 T. Van Voorhis,  J. M. Herbert,  A. I. Krylov,  P. M. W. Gill,  M. Head-Gordon

 Contributors to earlier versions of Q-Chem not listed above: 
 R. D. Adamson,  B. Austin,  J. Baker,  G. J. O. Beran,  K. Brandhorst,  
 S. T. Brown,  E. F. C. Byrd,  A. K. Chakraborty,  C.-L. Cheng,  
 Siu Hung Chien,  D. M. Chipman,  D. L. Crittenden,  H. Dachsel,  
 R. J. Doerksen,  A. D. Dutoi,  L. Fusti-Molnar,  W. A. Goddard III,  
 A. Golubeva-Zadorozhnaya,  S. R. Gwaltney,  G. Hawkins,  A. Heyden,  
 S. Hirata,  G. Kedziora,  F. J. Keil,  C. Kelley,  Jihan Kim,  R. A. King,  
 R. Z. Khaliullin,  P. P. Korambath,  W. Kurlancheek,  A. M. Lee,  M. S. Lee,  
 S. V. Levchenko,  Ching Yeh Lin,  D. Liotard,  R. C. Lochan,  I. Lotan,  
 P. E. Maslen,  N. Nair,  D. P. O'Neill,  D. Neuhauser,  E. Neuscamman,  
 C. M. Oana,  R. Olson,  B. Peters,  R. Peverati,  P. A. Pieniazek,  
 Y. M. Rhee,  J. Ritchie,  M. A. Rohrdanz,  E. Rosta,  N. J. Russ,  
 H. F. Schaefer III,  N. E. Schultz,  N. Shenvi,  A. C. Simmonett,  A. Sodt,  
 D. Stuck,  K. S. Thanthiriwatte,  V. Vanovschi,  Tao Wang,  A. Warshel,  
 C. F. Williams,  Q. Wu,  X. Xu,  W. Zhang

 Please cite Q-Chem as follows:
 Y. Shao et al., Mol. Phys. 113, 184-215 (2015)
 DOI: 10.1080/00268976.2014.952696

 Q-Chem 5.1.2 for Intel X86 EM64T Linux

 Parts of Q-Chem use Armadillo 8.300.2 (Tropical Shenanigans).
 http://arma.sourceforge.net/

 Q-Chem begins on Mon Nov 26 08:15:43 2018  

Host: 
0

     Scratch files written to /scratch/taweetham/qchem59604//
Input Ideriv = 2
Curr. Ideriv = -1
Max.  Ideriv = 2

Checking the input file for inconsistencies... 	...done.

--------------------------------------------------------------
User input:
--------------------------------------------------------------
$molecule
0 1
C 
N 1 1.3 
H 2 CH 1 120. 
Cl 1 CCl 2 120.  3 180.0
Br 1 CBr 2 120.  3 0.0

CC=1.54
CH=1.09
CF=1.35
CCl=1.77
CBr=1.94
CI=2.14
DHA=180.0
$end

$rem
   job_type	optimization
   basis	6-311++g**
   method	b3lyp
$end

--------------------------------------------------------------
 ----------------------------------------------------------------
             Standard Nuclear Orientation (Angstroms)
    I     Atom           X                Y                Z
 ----------------------------------------------------------------
    1      C       0.5908142008     0.4938088820    -0.0000000000
    2      N       0.7849856568     1.7792261083    -0.0000000000
    3      H      -0.0669904098     2.4591060845    -0.0000000000
    4      Cl      1.9742982721    -0.6102164005     0.0000000000
    5      Br     -1.2153104291    -0.2143675236    -0.0000000000
 ----------------------------------------------------------------
 Molecular Point Group                 Cs    NOp =  2
 Largest Abelian Subgroup              Cs    NOp =  2
 Nuclear Repulsion Energy =   286.0737840058 hartrees
 There are       33 alpha and       33 beta electrons
 Requested basis set is 6-311++G(d,p)
 There are 49 shells and 129 basis functions

 Total QAlloc Memory Limit   2000 MB
 Mega-Array Size       188 MB
 MEM_STATIC part       192 MB
 A cutoff of  1.0D-11 yielded   1085 shell pairs
 There are      7978 function pairs (      8773 Cartesian)
 Smallest overlap matrix eigenvalue = 3.67E-04

 Scale SEOQF with 1.000000e-01/1.000000e-01/1.000000e-01

 Standard Electronic Orientation quadrupole field applied
 Nucleus-field energy     =     0.0000000071 hartrees
 Guess from superposition of atomic densities
 Warning:  Energy on first SCF cycle will be non-variational
 SAD guess density has 66.000000 electrons

 -----------------------------------------------------------------------
  General SCF calculation program by
  Eric Jon Sundstrom, Paul Horn, Yuezhi Mao, Dmitri Zuev, Alec White,
  David Stuck, Shaama M.S., Shane Yost, Joonho Lee, David Small,
  Daniel Levine, Susi Lehtola, Hugh Burton, Evgeny Epifanovsky
 -----------------------------------------------------------------------
 Exchange:     0.2000 Hartree-Fock + 0.0800 Slater + 0.7200 B88
 Correlation:  0.1900 VWN1RPA + 0.8100 LYP
 Using SG-1 standard quadrature grid
 A restricted SCF calculation will be
 performed using DIIS
 SCF converges when DIIS error is below 1.0e-08
 ---------------------------------------
  Cycle       Energy         DIIS error
 ---------------------------------------
    1   -3128.2227923620      4.43e-02  
    2   -3127.7445597849      6.79e-03  
    3   -3127.3286380166      1.60e-02  
    4   -3127.8197319951      1.18e-03  
    5   -3127.8225539958      3.90e-04  
    6   -3127.8228425583      1.10e-04  
    7   -3127.8228678869      4.24e-05  
    8   -3127.8228708998      1.63e-05  
    9   -3127.8228713924      4.34e-06  
   10   -3127.8228714288      1.44e-06  
   11   -3127.8228714321      1.87e-07  
   12   -3127.8228714321      6.59e-08  
   13   -3127.8228714321      5.17e-09  Convergence criterion met
 ---------------------------------------
 SCF time:   CPU 15.34s  wall 16.00s 
 SCF   energy in the final basis set =    -3127.8228714321
 Total energy in the final basis set =    -3127.8228714321

 --------------------------------------------------------------
             Orbital Energies (a.u.) and Symmetries
 --------------------------------------------------------------

 Alpha MOs, Restricted
 -- Occupied --                  
-482.86 -101.59  -62.52  -56.34  -56.33  -56.33  -14.36  -10.35
  1 A'    2 A'    3 A'    4 A'    1 A"    5 A'    6 A'    7 A'                 
 -9.508  -8.724  -7.274  -7.263  -7.262  -6.556  -6.543  -6.542
  8 A'    9 A'   10 A'    2 A"   11 A'   12 A'    3 A"   13 A'                 
 -2.667  -2.663  -2.663  -2.652  -2.652  -0.959  -0.865  -0.813
 14 A'    4 A"   15 A'    5 A"   16 A'   17 A'   18 A'   19 A'                 
 -0.609  -0.515  -0.476  -0.427  -0.358  -0.340  -0.335  -0.308
 20 A'   21 A'   22 A'    6 A"   23 A'    7 A"   24 A'    8 A"                 
 -0.298
 25 A'                                                                         
 -- Virtual --                   
 -0.074  -0.065  -0.020   0.009   0.023   0.044   0.051   0.063
 26 A'    9 A"   27 A'   28 A'   29 A'   30 A'   10 A"   31 A'                 
  0.074   0.082   0.090   0.103   0.116   0.128   0.134   0.150
 32 A'   11 A"   33 A'   12 A"   34 A'   35 A'   36 A'   37 A'                 
  0.176   0.181   0.201   0.243   0.265   0.298   0.382   0.407
 38 A'   13 A"   39 A'   40 A'   41 A'   42 A'   43 A'   44 A'                 
  0.408   0.423   0.450   0.455   0.471   0.483   0.533   0.544
 14 A"   45 A'   46 A'   15 A"   16 A"   47 A'   48 A'   17 A"                 
  0.574   0.582   0.583   0.611   0.757   0.781   0.790   0.808
 49 A'   50 A'   18 A"   51 A'   52 A'   53 A'   19 A"   54 A'                 
  0.831   0.868   0.872   0.883   0.888   0.948   1.070   1.093
 20 A"   55 A'   56 A'   21 A"   57 A'   58 A'   59 A'   60 A'                 
  1.198   1.253   1.356   1.431   1.518   1.602   1.689   1.813
 22 A"   61 A'   23 A"   24 A"   62 A'   63 A'   64 A'   65 A'                 
  1.899   1.974   2.025   2.140   2.176   2.268   2.284   2.367
 66 A'   25 A"   67 A'   68 A'   26 A"   69 A'   27 A"   70 A'                 
  2.383   2.484   2.672   2.735   2.739   2.912   3.086   3.280
 28 A"   71 A'   72 A'   73 A'   29 A"   74 A'   75 A'   76 A'                 
  3.832   3.978   3.988   4.045   4.076   4.174   4.338   4.638
 30 A"   31 A"   77 A'   32 A"   78 A'   79 A'   80 A'   81 A'                 
  6.576   7.527   7.557   7.627   9.694  23.572  25.774  25.864
 82 A'   33 A"   83 A'   84 A'   85 A'   86 A'   34 A"   87 A'                 
 26.292  35.478  47.857 215.674 289.723 289.752 289.8531020.638
 88 A'   89 A'   90 A'   91 A'   35 A"   92 A'   93 A'   94 A'                 

 Beta MOs, Restricted
 -- Occupied --                  
-482.86 -101.59  -62.52  -56.34  -56.33  -56.33  -14.36  -10.35
  1 A'    2 A'    3 A'    4 A'    1 A"    5 A'    6 A'    7 A'                 
 -9.508  -8.724  -7.274  -7.263  -7.262  -6.556  -6.543  -6.542
  8 A'    9 A'   10 A'    2 A"   11 A'   12 A'    3 A"   13 A'                 
 -2.667  -2.663  -2.663  -2.652  -2.652  -0.959  -0.865  -0.813
 14 A'    4 A"   15 A'    5 A"   16 A'   17 A'   18 A'   19 A'                 
 -0.609  -0.515  -0.476  -0.427  -0.358  -0.340  -0.335  -0.308
 20 A'   21 A'   22 A'    6 A"   23 A'    7 A"   24 A'    8 A"                 
 -0.298
 25 A'                                                                         
 -- Virtual --                   
 -0.074  -0.065  -0.020   0.009   0.023   0.044   0.051   0.063
 26 A'    9 A"   27 A'   28 A'   29 A'   30 A'   10 A"   31 A'                 
  0.074   0.082   0.090   0.103   0.116   0.128   0.134   0.150
 32 A'   11 A"   33 A'   12 A"   34 A'   35 A'   36 A'   37 A'                 
  0.176   0.181   0.201   0.243   0.265   0.298   0.382   0.407
 38 A'   13 A"   39 A'   40 A'   41 A'   42 A'   43 A'   44 A'                 
  0.408   0.423   0.450   0.455   0.471   0.483   0.533   0.544
 14 A"   45 A'   46 A'   15 A"   16 A"   47 A'   48 A'   17 A"                 
  0.574   0.582   0.583   0.611   0.757   0.781   0.790   0.808
 49 A'   50 A'   18 A"   51 A'   52 A'   53 A'   19 A"   54 A'                 
  0.831   0.868   0.872   0.883   0.888   0.948   1.070   1.093
 20 A"   55 A'   56 A'   21 A"   57 A'   58 A'   59 A'   60 A'                 
  1.198   1.253   1.356   1.431   1.518   1.602   1.689   1.813
 22 A"   61 A'   23 A"   24 A"   62 A'   63 A'   64 A'   65 A'                 
  1.899   1.974   2.025   2.140   2.176   2.268   2.284   2.367
 66 A'   25 A"   67 A'   68 A'   26 A"   69 A'   27 A"   70 A'                 
  2.383   2.484   2.672   2.735   2.739   2.912   3.086   3.280
 28 A"   71 A'   72 A'   73 A'   29 A"   74 A'   75 A'   76 A'                 
  3.832   3.978   3.988   4.045   4.076   4.174   4.338   4.638
 30 A"   31 A"   77 A'   32 A"   78 A'   79 A'   80 A'   81 A'                 
  6.576   7.527   7.557   7.627   9.694  23.572  25.774  25.864
 82 A'   33 A"   83 A'   84 A'   85 A'   86 A'   34 A"   87 A'                 
 26.292  35.478  47.857 215.674 289.723 289.752 289.8531020.638
 88 A'   89 A'   90 A'   91 A'   35 A"   92 A'   93 A'   94 A'                 
 --------------------------------------------------------------

          Ground-State Mulliken Net Atomic Charges

     Atom                 Charge (a.u.)
  ----------------------------------------
      1 C                    -0.366119
      2 N                    -0.138502
      3 H                     0.248396
      4 Cl                    0.347510
      5 Br                   -0.091286
  ----------------------------------------
  Sum of atomic charges =     0.000000

 -----------------------------------------------------------------
                    Cartesian Multipole Moments
 -----------------------------------------------------------------
    Charge (ESU x 10^10)
                 0.0000
    Dipole Moment (Debye)
         X      -1.3681      Y       0.2078      Z       0.0000
       Tot       1.3838
    Quadrupole Moments (Debye-Ang)
        XX     -42.9247     XY      -4.1010     YY     -41.2945
        XZ       0.0000     YZ       0.0000     ZZ     -43.4169
    Octopole Moments (Debye-Ang^2)
       XXX     -34.8918    XXY     -12.6986    XYY     -18.0836
       YYY      -1.0724    XXZ      -0.0000    XYZ      -0.0000
       YYZ       0.0000    XZZ     -10.3564    YZZ      -3.0321
       ZZZ      -0.0000
    Hexadecapole Moments (Debye-Ang^3)
      XXXX    -507.3563   XXXY     -11.9982   XXYY    -131.7972
      XYYY     -21.1589   YYYY    -195.9194   XXXZ       0.0000
      XXYZ       0.0000   XYYZ       0.0000   YYYZ       0.0000
      XXZZ    -100.0576   XYZZ       0.0389   YYZZ     -46.9834
      XZZZ       0.0000   YZZZ       0.0000   ZZZZ     -50.8001
 -----------------------------------------------------------------
 Calculating analytic gradient of the SCF energy
 Gradient of SCF Energy
            1           2           3           4           5
    1  -0.0023556   0.0217917  -0.0316364   0.0190613  -0.0068611
    2  -0.0786867   0.0349888   0.0411239  -0.0081963   0.0107702
    3  -0.0000000   0.0000000   0.0000000   0.0000000  -0.0000000
 Max gradient component =       7.869E-02
 RMS gradient           =       2.730E-02
 Gradient time:  CPU 3.83 s  wall 3.83 s
 Geometry Optimization Parameters
   NAtoms,    NIC,     NZ,  NCons,   NDum,   NFix, NCnnct, MaxDiis
        5      20       5       0       0       0       0       0


** GEOMETRY OPTIMIZATION IN DELOCALIZED INTERNAL COORDINATES **
   Searching for a Minimum

   Optimization Cycle:   1

                       Coordinates (Angstroms)
     ATOM                X               Y               Z
      1  C         0.5908142008    0.4938088820    0.0000000000
      2  N         0.7849856568    1.7792261083    0.0000000000
      3  H        -0.0669904098    2.4591060845    0.0000000000
      4  Cl        1.9742982721   -0.6102164005    0.0000000000
      5  Br       -1.2153104291   -0.2143675236    0.0000000000
   Point Group: cs    Number of degrees of freedom:     7


   Energy is  -3127.822871432


 Attempting to Generate Delocalized Internal Coordinates

  7 Hessian modes will be used to form the next step
  Hessian Eigenvalues:
     0.160000    0.175927    0.250000    0.250000    0.286300    0.348126
     0.671931

 Minimum Search - Taking Simple RFO Step
 Searching for Lamda that Minimizes Along All modes
 Value Taken    Lamda =  -0.02334877
 Step Taken.  Stepsize is  0.259293

                             Maximum     Tolerance    Cnvgd?
         Gradient           0.081283      0.000300      NO
         Displacement       0.243885      0.001200      NO
         Energy change     *********      0.000001      NO


 New Cartesian Coordinates Obtained by Inverse Iteration

 Displacement from previous Coordinates is:  0.326257
 ----------------------------------------------------------------
             Standard Nuclear Orientation (Angstroms)
    I     Atom           X                Y                Z
 ----------------------------------------------------------------
    1      C       0.5780948647     0.5647568065     0.0000000000
    2      N       0.8158304465     1.7856882163     0.0000000000
    3      H      -0.0372675746     2.3414375925     0.0000000000
    4      Cl      1.8988984695    -0.5614963372     0.0000000000
    5      Br     -1.1877589154    -0.2228291274     0.0000000000
 ----------------------------------------------------------------
 Molecular Point Group                 Cs    NOp =  2
 Largest Abelian Subgroup              Cs    NOp =  2
 Nuclear Repulsion Energy =   292.3908799351 hartrees
 There are       33 alpha and       33 beta electrons
 Applying Cartesian multipole field
    Component          Value
    ---------          -----
     (2,0,0)        1.00000E-11
     (0,2,0)        2.00000E-11
     (0,0,2)       -3.00000E-11
 Nucleus-field energy     =     0.0000000068 hartrees
 Requested basis set is 6-311++G(d,p)
 There are 49 shells and 129 basis functions
 A cutoff of  1.0D-11 yielded   1091 shell pairs
 There are      8004 function pairs (      8800 Cartesian)
 Smallest overlap matrix eigenvalue = 3.32E-04
 Guess MOs from SCF MO coefficient file

 -----------------------------------------------------------------------
  General SCF calculation program by
  Eric Jon Sundstrom, Paul Horn, Yuezhi Mao, Dmitri Zuev, Alec White,
  David Stuck, Shaama M.S., Shane Yost, Joonho Lee, David Small,
  Daniel Levine, Susi Lehtola, Hugh Burton, Evgeny Epifanovsky
 -----------------------------------------------------------------------
 Exchange:     0.2000 Hartree-Fock + 0.0800 Slater + 0.7200 B88
 Correlation:  0.1900 VWN1RPA + 0.8100 LYP
 Using SG-1 standard quadrature grid
 A restricted SCF calculation will be
 performed using DIIS
 SCF converges when DIIS error is below 1.0e-08
 ---------------------------------------
  Cycle       Energy         DIIS error
 ---------------------------------------
    1   -3127.8295767072      1.52e-03  
    2   -3127.8330515120      9.91e-04  
    3   -3127.8335698021      8.19e-04  
    4   -3127.8348752323      1.91e-04  
    5   -3127.8349334660      6.78e-05  
    6   -3127.8349425531      1.59e-05  
    7   -3127.8349428284      3.59e-06  
    8   -3127.8349428438      7.09e-07  
    9   -3127.8349428447      2.67e-07  
   10   -3127.8349428448      4.91e-08  
   11   -3127.8349428449      1.06e-08  
   12   -3127.8349428449      2.03e-09  Convergence criterion met
 ---------------------------------------
 SCF time:   CPU 14.45s  wall 15.00s 
 SCF   energy in the final basis set =    -3127.8349428449
 Total energy in the final basis set =    -3127.8349428449

 --------------------------------------------------------------
             Orbital Energies (a.u.) and Symmetries
 --------------------------------------------------------------

 Alpha MOs, Restricted
 -- Occupied --                  
-482.86 -101.59  -62.52  -56.34  -56.33  -56.33  -14.35  -10.34
  1 A'    2 A'    3 A'    4 A'    1 A"    5 A'    6 A'    7 A'                 
 -9.502  -8.724  -7.267  -7.257  -7.256  -6.556  -6.543  -6.542
  8 A'    9 A'   10 A'    2 A"   11 A'   12 A'    3 A"   13 A'                 
 -2.667  -2.663  -2.663  -2.652  -2.652  -0.988  -0.875  -0.816
 14 A'    4 A"   15 A'    5 A"   16 A'   17 A'   18 A'   19 A'                 
 -0.614  -0.527  -0.477  -0.439  -0.359  -0.339  -0.336  -0.315
 20 A'   21 A'   22 A'    6 A"   23 A'    7 A"   24 A'    8 A"                 
 -0.307
 25 A'                                                                         
 -- Virtual --                   
 -0.065  -0.053  -0.013   0.015   0.026   0.044   0.051   0.064
 26 A'    9 A"   27 A'   28 A'   29 A'   30 A'   10 A"   31 A'                 
  0.077   0.082   0.094   0.099   0.116   0.127   0.142   0.147
 32 A'   11 A"   33 A'   12 A"   34 A'   35 A'   36 A'   37 A'                 
  0.179   0.187   0.210   0.244   0.273   0.307   0.379   0.407
 38 A'   13 A"   39 A'   40 A'   41 A'   42 A'   43 A'   14 A"                 
  0.410   0.425   0.453   0.454   0.469   0.489   0.540   0.542
 44 A'   45 A'   15 A"   46 A'   16 A"   47 A'   48 A'   17 A"                 
  0.583   0.586   0.614   0.623   0.765   0.779   0.791   0.812
 49 A'   18 A"   50 A'   51 A'   52 A'   53 A'   19 A"   54 A'                 
  0.833   0.853   0.877   0.884   0.915   0.938   1.076   1.100
 20 A"   55 A'   56 A'   21 A"   57 A'   58 A'   59 A'   60 A'                 
  1.202   1.264   1.356   1.447   1.526   1.619   1.764   1.841
 22 A"   61 A'   23 A"   24 A"   62 A'   63 A'   64 A'   65 A'                 
  1.974   1.980   2.037   2.148   2.205   2.287   2.348   2.415
 25 A"   66 A'   67 A'   68 A'   26 A"   69 A'   27 A"   28 A"                 
  2.417   2.538   2.674   2.755   2.804   2.944   3.134   3.261
 70 A'   71 A'   72 A'   29 A"   73 A'   74 A'   75 A'   76 A'                 
  3.849   3.978   3.989   4.049   4.128   4.233   4.344   4.747
 30 A"   31 A"   77 A'   32 A"   78 A'   79 A'   80 A'   81 A'                 
  6.578   7.527   7.560   7.630   9.709  23.700  25.784  25.901
 82 A'   33 A"   83 A'   84 A'   85 A'   86 A'   34 A"   87 A'                 
 26.298  35.588  47.858 215.690 289.723 289.755 289.8561020.640
 88 A'   89 A'   90 A'   91 A'   35 A"   92 A'   93 A'   94 A'                 

 Beta MOs, Restricted
 -- Occupied --                  
-482.86 -101.59  -62.52  -56.34  -56.33  -56.33  -14.35  -10.34
  1 A'    2 A'    3 A'    4 A'    1 A"    5 A'    6 A'    7 A'                 
 -9.502  -8.724  -7.267  -7.257  -7.256  -6.556  -6.543  -6.542
  8 A'    9 A'   10 A'    2 A"   11 A'   12 A'    3 A"   13 A'                 
 -2.667  -2.663  -2.663  -2.652  -2.652  -0.988  -0.875  -0.816
 14 A'    4 A"   15 A'    5 A"   16 A'   17 A'   18 A'   19 A'                 
 -0.614  -0.527  -0.477  -0.439  -0.359  -0.339  -0.336  -0.315
 20 A'   21 A'   22 A'    6 A"   23 A'    7 A"   24 A'    8 A"                 
 -0.307
 25 A'                                                                         
 -- Virtual --                   
 -0.065  -0.053  -0.013   0.015   0.026   0.044   0.051   0.064
 26 A'    9 A"   27 A'   28 A'   29 A'   30 A'   10 A"   31 A'                 
  0.077   0.082   0.094   0.099   0.116   0.127   0.142   0.147
 32 A'   11 A"   33 A'   12 A"   34 A'   35 A'   36 A'   37 A'                 
  0.179   0.187   0.210   0.244   0.273   0.307   0.379   0.407
 38 A'   13 A"   39 A'   40 A'   41 A'   42 A'   43 A'   14 A"                 
  0.410   0.425   0.453   0.454   0.469   0.489   0.540   0.542
 44 A'   45 A'   15 A"   46 A'   16 A"   47 A'   48 A'   17 A"                 
  0.583   0.586   0.614   0.623   0.765   0.779   0.791   0.812
 49 A'   18 A"   50 A'   51 A'   52 A'   53 A'   19 A"   54 A'                 
  0.833   0.853   0.877   0.884   0.915   0.938   1.076   1.100
 20 A"   55 A'   56 A'   21 A"   57 A'   58 A'   59 A'   60 A'                 
  1.202   1.264   1.356   1.447   1.526   1.619   1.764   1.841
 22 A"   61 A'   23 A"   24 A"   62 A'   63 A'   64 A'   65 A'                 
  1.974   1.980   2.037   2.148   2.205   2.287   2.348   2.415
 25 A"   66 A'   67 A'   68 A'   26 A"   69 A'   27 A"   28 A"                 
  2.417   2.538   2.674   2.755   2.804   2.944   3.134   3.261
 70 A'   71 A'   72 A'   29 A"   73 A'   74 A'   75 A'   76 A'                 
  3.849   3.978   3.989   4.049   4.128   4.233   4.344   4.747
 30 A"   31 A"   77 A'   32 A"   78 A'   79 A'   80 A'   81 A'                 
  6.578   7.527   7.560   7.630   9.709  23.700  25.784  25.901
 82 A'   33 A"   83 A'   84 A'   85 A'   86 A'   34 A"   87 A'                 
 26.298  35.588  47.858 215.690 289.723 289.755 289.8561020.640
 88 A'   89 A'   90 A'   91 A'   35 A"   92 A'   93 A'   94 A'                 
 --------------------------------------------------------------

          Ground-State Mulliken Net Atomic Charges

     Atom                 Charge (a.u.)
  ----------------------------------------
      1 C                    -0.365141
      2 N                    -0.106795
      3 H                     0.237061
      4 Cl                    0.321279
      5 Br                   -0.086405
  ----------------------------------------
  Sum of atomic charges =     0.000000

 -----------------------------------------------------------------
                    Cartesian Multipole Moments
 -----------------------------------------------------------------
    Charge (ESU x 10^10)
                 0.0000
    Dipole Moment (Debye)
         X      -1.3878      Y       0.1838      Z       0.0000
       Tot       1.3999
    Quadrupole Moments (Debye-Ang)
        XX     -43.2101     XY      -3.5505     YY     -41.6884
        XZ      -0.0000     YZ      -0.0000     ZZ     -43.1167
    Octopole Moments (Debye-Ang^2)
       XXX     -34.1131    XXY     -12.9020    XYY     -17.5027
       YYY      -6.1072    XXZ       0.0000    XYZ      -0.0000
       YYZ       0.0000    XZZ      -9.8584    YZZ      -3.4189
       ZZZ       0.0000
    Hexadecapole Moments (Debye-Ang^3)
      XXXX    -485.7804   XXXY     -15.5790   XXYY    -125.7060
      XYYY     -25.8913   YYYY    -201.2664   XXXZ      -0.0000
      XXYZ       0.0000   XYYZ       0.0000   YYYZ       0.0000
      XXZZ     -95.1254   XYZZ      -1.9623   YYZZ     -45.6178
      XZZZ      -0.0000   YZZZ      -0.0000   ZZZZ     -50.1674
 -----------------------------------------------------------------
 Calculating analytic gradient of the SCF energy
 Gradient of SCF Energy
            1           2           3           4           5
    1  -0.0042858   0.0040331  -0.0005887   0.0011150  -0.0002736
    2  -0.0045031  -0.0026696  -0.0026943   0.0059864   0.0038806
    3  -0.0000000   0.0000000  -0.0000000  -0.0000000  -0.0000000
 Max gradient component =       5.986E-03
 RMS gradient           =       2.850E-03
 Gradient time:  CPU 3.89 s  wall 3.89 s
 Geometry Optimization Parameters
   NAtoms,    NIC,     NZ,  NCons,   NDum,   NFix, NCnnct, MaxDiis
        5      20       5       0       0       0       0       0

 Cartesian Hessian Update
 Hessian Updated using BFGS Update


** GEOMETRY OPTIMIZATION IN DELOCALIZED INTERNAL COORDINATES **
   Searching for a Minimum

   Optimization Cycle:   2

                       Coordinates (Angstroms)
     ATOM                X               Y               Z
      1  C         0.5780948647    0.5647568065    0.0000000000
      2  N         0.8158304465    1.7856882163    0.0000000000
      3  H        -0.0372675746    2.3414375925    0.0000000000
      4  Cl        1.8988984695   -0.5614963372    0.0000000000
      5  Br       -1.1877589154   -0.2228291274    0.0000000000
   Point Group: cs    Number of degrees of freedom:     7


   Energy is  -3127.834942845

 Hessian Updated using BFGS Update

  7 Hessian modes will be used to form the next step
  Hessian Eigenvalues:
     0.171094    0.176776    0.224848    0.255480    0.292324    0.363118
     0.701717

 Minimum Search - Taking Simple RFO Step
 Searching for Lamda that Minimizes Along All modes
 Value Taken    Lamda =  -0.00086624
 Step Taken.  Stepsize is  0.060299

                             Maximum     Tolerance    Cnvgd?
         Gradient           0.012209      0.000300      NO
         Displacement       0.042308      0.001200      NO
         Energy change     -0.012071      0.000001      NO


 New Cartesian Coordinates Obtained by Inverse Iteration

 Displacement from previous Coordinates is:  0.103745
 ----------------------------------------------------------------
             Standard Nuclear Orientation (Angstroms)
    I     Atom           X                Y                Z
 ----------------------------------------------------------------
    1      C       0.5808594791     0.5745871859     0.0000000000
    2      N       0.8097921369     1.7986601026     0.0000000000
    3      H      -0.0319556301     2.3689025129     0.0000000000
    4      Cl      1.8802235699    -0.5825393141     0.0000000000
    5      Br     -1.1711222650    -0.2520533367     0.0000000000
 ----------------------------------------------------------------
 Molecular Point Group                 Cs    NOp =  2
 Largest Abelian Subgroup              Cs    NOp =  2
 Nuclear Repulsion Energy =   292.7704083146 hartrees
 There are       33 alpha and       33 beta electrons
 Applying Cartesian multipole field
    Component          Value
    ---------          -----
     (2,0,0)        1.00000E-11
     (0,2,0)        2.00000E-11
     (0,0,2)       -3.00000E-11
 Nucleus-field energy     =     0.0000000068 hartrees
 Requested basis set is 6-311++G(d,p)
 There are 49 shells and 129 basis functions
 A cutoff of  1.0D-11 yielded   1094 shell pairs
 There are      8031 function pairs (      8830 Cartesian)
 Smallest overlap matrix eigenvalue = 3.33E-04
 Guess MOs from SCF MO coefficient file

 -----------------------------------------------------------------------
  General SCF calculation program by
  Eric Jon Sundstrom, Paul Horn, Yuezhi Mao, Dmitri Zuev, Alec White,
  David Stuck, Shaama M.S., Shane Yost, Joonho Lee, David Small,
  Daniel Levine, Susi Lehtola, Hugh Burton, Evgeny Epifanovsky
 -----------------------------------------------------------------------
 Exchange:     0.2000 Hartree-Fock + 0.0800 Slater + 0.7200 B88
 Correlation:  0.1900 VWN1RPA + 0.8100 LYP
 Using SG-1 standard quadrature grid
 A restricted SCF calculation will be
 performed using DIIS
 SCF converges when DIIS error is below 1.0e-08
 ---------------------------------------
  Cycle       Energy         DIIS error
 ---------------------------------------
    1   -3127.8349899983      3.14e-04  
    2   -3127.8353938773      1.22e-04  
    3   -3127.8353710970      1.69e-04  
    4   -3127.8354194407      3.72e-05  
    5   -3127.8354222296      5.30e-06  
    6   -3127.8354222683      3.58e-06  
    7   -3127.8354222921      4.85e-07  
    8   -3127.8354222927      1.21e-07  
    9   -3127.8354222927      1.68e-08  
   10   -3127.8354222927      5.75e-09  Convergence criterion met
 ---------------------------------------
 SCF time:   CPU 12.04s  wall 12.00s 
 SCF   energy in the final basis set =    -3127.8354222927
 Total energy in the final basis set =    -3127.8354222927

 --------------------------------------------------------------
             Orbital Energies (a.u.) and Symmetries
 --------------------------------------------------------------

 Alpha MOs, Restricted
 -- Occupied --                  
-482.86 -101.59  -62.51  -56.33  -56.33  -56.33  -14.35  -10.34
  1 A'    2 A'    3 A'    4 A'    1 A"    5 A'    6 A'    7 A'                 
 -9.502  -8.723  -7.268  -7.257  -7.256  -6.555  -6.541  -6.541
  8 A'    9 A'   10 A'    2 A"   11 A'   12 A'    3 A"   13 A'                 
 -2.665  -2.662  -2.661  -2.651  -2.651  -0.986  -0.876  -0.814
 14 A'    4 A"   15 A'    5 A"   16 A'   17 A'   18 A'   19 A'                 
 -0.616  -0.528  -0.476  -0.439  -0.360  -0.338  -0.333  -0.315
 20 A'   21 A'   22 A'    6 A"   23 A'    7 A"   24 A'    8 A"                 
 -0.307
 25 A'                                                                         
 -- Virtual --                   
 -0.064  -0.054  -0.013   0.015   0.026   0.043   0.051   0.063
 26 A'    9 A"   27 A'   28 A'   29 A'   30 A'   10 A"   31 A'                 
  0.077   0.082   0.094   0.098   0.116   0.126   0.140   0.147
 32 A'   11 A"   33 A'   12 A"   34 A'   35 A'   36 A'   37 A'                 
  0.178   0.188   0.210   0.243   0.272   0.308   0.379   0.406
 38 A'   13 A"   39 A'   40 A'   41 A'   42 A'   43 A'   44 A'                 
  0.408   0.426   0.452   0.452   0.469   0.489   0.544   0.544
 14 A"   45 A'   46 A'   15 A"   16 A"   47 A'   48 A'   17 A"                 
  0.585   0.587   0.615   0.618   0.764   0.783   0.789   0.813
 49 A'   18 A"   50 A'   51 A'   52 A'   53 A'   19 A"   54 A'                 
  0.833   0.853   0.878   0.884   0.912   0.943   1.072   1.098
 20 A"   55 A'   56 A'   21 A"   57 A'   58 A'   59 A'   60 A'                 
  1.202   1.267   1.358   1.445   1.531   1.611   1.757   1.841
 22 A"   61 A'   23 A"   24 A"   62 A'   63 A'   64 A'   65 A'                 
  1.975   1.979   2.038   2.150   2.203   2.291   2.342   2.411
 25 A"   66 A'   67 A'   68 A'   26 A"   69 A'   27 A"   70 A'                 
  2.418   2.533   2.677   2.753   2.809   2.937   3.134   3.266
 28 A"   71 A'   72 A'   29 A"   73 A'   74 A'   75 A'   76 A'                 
  3.848   3.979   3.991   4.051   4.132   4.219   4.345   4.753
 30 A"   31 A"   77 A'   32 A"   78 A'   79 A'   80 A'   81 A'                 
  6.576   7.529   7.562   7.632   9.707  23.695  25.784  25.905
 82 A'   33 A"   83 A'   84 A'   85 A'   86 A'   34 A"   87 A'                 
 26.298  35.586  47.857 215.688 289.725 289.756 289.8581020.639
 88 A'   89 A'   90 A'   91 A'   35 A"   92 A'   93 A'   94 A'                 

 Beta MOs, Restricted
 -- Occupied --                  
-482.86 -101.59  -62.51  -56.33  -56.33  -56.33  -14.35  -10.34
  1 A'    2 A'    3 A'    4 A'    1 A"    5 A'    6 A'    7 A'                 
 -9.502  -8.723  -7.268  -7.257  -7.256  -6.555  -6.541  -6.541
  8 A'    9 A'   10 A'    2 A"   11 A'   12 A'    3 A"   13 A'                 
 -2.665  -2.662  -2.661  -2.651  -2.651  -0.986  -0.876  -0.814
 14 A'    4 A"   15 A'    5 A"   16 A'   17 A'   18 A'   19 A'                 
 -0.616  -0.528  -0.476  -0.439  -0.360  -0.338  -0.333  -0.315
 20 A'   21 A'   22 A'    6 A"   23 A'    7 A"   24 A'    8 A"                 
 -0.307
 25 A'                                                                         
 -- Virtual --                   
 -0.064  -0.054  -0.013   0.015   0.026   0.043   0.051   0.063
 26 A'    9 A"   27 A'   28 A'   29 A'   30 A'   10 A"   31 A'                 
  0.077   0.082   0.094   0.098   0.116   0.126   0.140   0.147
 32 A'   11 A"   33 A'   12 A"   34 A'   35 A'   36 A'   37 A'                 
  0.178   0.188   0.210   0.243   0.272   0.308   0.379   0.406
 38 A'   13 A"   39 A'   40 A'   41 A'   42 A'   43 A'   44 A'                 
  0.408   0.426   0.452   0.452   0.469   0.489   0.544   0.544
 14 A"   45 A'   46 A'   15 A"   16 A"   47 A'   48 A'   17 A"                 
  0.585   0.587   0.615   0.618   0.764   0.783   0.789   0.813
 49 A'   18 A"   50 A'   51 A'   52 A'   53 A'   19 A"   54 A'                 
  0.833   0.853   0.878   0.884   0.912   0.943   1.072   1.098
 20 A"   55 A'   56 A'   21 A"   57 A'   58 A'   59 A'   60 A'                 
  1.202   1.267   1.358   1.445   1.531   1.611   1.757   1.841
 22 A"   61 A'   23 A"   24 A"   62 A'   63 A'   64 A'   65 A'                 
  1.975   1.979   2.038   2.150   2.203   2.291   2.342   2.411
 25 A"   66 A'   67 A'   68 A'   26 A"   69 A'   27 A"   70 A'                 
  2.418   2.533   2.677   2.753   2.809   2.937   3.134   3.266
 28 A"   71 A'   72 A'   29 A"   73 A'   74 A'   75 A'   76 A'                 
  3.848   3.979   3.991   4.051   4.132   4.219   4.345   4.753
 30 A"   31 A"   77 A'   32 A"   78 A'   79 A'   80 A'   81 A'                 
  6.576   7.529   7.562   7.632   9.707  23.695  25.784  25.905
 82 A'   33 A"   83 A'   84 A'   85 A'   86 A'   34 A"   87 A'                 
 26.298  35.586  47.857 215.688 289.725 289.756 289.8581020.639
 88 A'   89 A'   90 A'   91 A'   35 A"   92 A'   93 A'   94 A'                 
 --------------------------------------------------------------

          Ground-State Mulliken Net Atomic Charges

     Atom                 Charge (a.u.)
  ----------------------------------------
      1 C                    -0.370540
      2 N                    -0.103944
      3 H                     0.241692
      4 Cl                    0.320695
      5 Br                   -0.087903
  ----------------------------------------
  Sum of atomic charges =     0.000000

 -----------------------------------------------------------------
                    Cartesian Multipole Moments
 -----------------------------------------------------------------
    Charge (ESU x 10^10)
                 0.0000
    Dipole Moment (Debye)
         X      -1.3403      Y       0.2399      Z       0.0000
       Tot       1.3616
    Quadrupole Moments (Debye-Ang)
        XX     -43.4021     XY      -3.5319     YY     -41.3578
        XZ       0.0000     YZ       0.0000     ZZ     -43.1397
    Octopole Moments (Debye-Ang^2)
       XXX     -34.2820    XXY     -12.3940    XYY     -17.5398
       YYY      -3.5256    XXZ       0.0000    XYZ       0.0000
       YYZ       0.0000    XZZ      -9.9000    YZZ      -2.7568
       ZZZ       0.0000
    Hexadecapole Moments (Debye-Ang^3)
      XXXX    -479.3535   XXXY     -15.9728   XXYY    -124.4967
      XYYY     -27.0324   YYYY    -203.9250   XXXZ       0.0000
      XXYZ      -0.0000   XYYZ       0.0000   YYYZ       0.0000
      XXZZ     -93.5628   XYZZ      -2.2282   YYZZ     -46.5467
      XZZZ       0.0000   YZZZ       0.0000   ZZZZ     -50.2517
 -----------------------------------------------------------------
 Calculating analytic gradient of the SCF energy
 Gradient of SCF Energy
            1           2           3           4           5
    1  -0.0016321   0.0001981   0.0009192  -0.0006528   0.0011677
    2  -0.0048662   0.0038963  -0.0011108   0.0009526   0.0011281
    3   0.0000000  -0.0000000   0.0000000  -0.0000000  -0.0000000
 Max gradient component =       4.866E-03
 RMS gradient           =       1.782E-03
 Gradient time:  CPU 3.88 s  wall 3.89 s
 Geometry Optimization Parameters
   NAtoms,    NIC,     NZ,  NCons,   NDum,   NFix, NCnnct, MaxDiis
        5      20       5       0       0       0       0       0

 Cartesian Hessian Update
 Hessian Updated using BFGS Update


** GEOMETRY OPTIMIZATION IN DELOCALIZED INTERNAL COORDINATES **
   Searching for a Minimum

   Optimization Cycle:   3

                       Coordinates (Angstroms)
     ATOM                X               Y               Z
      1  C         0.5808594791    0.5745871859    0.0000000000
      2  N         0.8097921369    1.7986601026    0.0000000000
      3  H        -0.0319556301    2.3689025129    0.0000000000
      4  Cl        1.8802235699   -0.5825393141    0.0000000000
      5  Br       -1.1711222650   -0.2520533367    0.0000000000
   Point Group: cs    Number of degrees of freedom:     7


   Energy is  -3127.835422293

 Hessian Updated using BFGS Update

  7 Hessian modes will be used to form the next step
  Hessian Eigenvalues:
     0.153362    0.173514    0.217485    0.257302    0.287654    0.356021
     0.760972

 Minimum Search - Taking Simple RFO Step
 Searching for Lamda that Minimizes Along All modes
 Value Taken    Lamda =  -0.00005710
 Step Taken.  Stepsize is  0.016945

                             Maximum     Tolerance    Cnvgd?
         Gradient           0.003944      0.000300      NO
         Displacement       0.012990      0.001200      NO
         Energy change     -0.000479      0.000001      NO


 New Cartesian Coordinates Obtained by Inverse Iteration

 Displacement from previous Coordinates is:  0.019649
 ----------------------------------------------------------------
             Standard Nuclear Orientation (Angstroms)
    I     Atom           X                Y                Z
 ----------------------------------------------------------------
    1      C       0.5815481989     0.5772331048     0.0000000000
    2      N       0.8091677298     1.7987207658     0.0000000000
    3      H      -0.0302262529     2.3755413906     0.0000000000
    4      Cl      1.8793041532    -0.5852244293     0.0000000000
    5      Br     -1.1719965382    -0.2587136813     0.0000000000
 ----------------------------------------------------------------
 Molecular Point Group                 Cs    NOp =  2
 Largest Abelian Subgroup              Cs    NOp =  2
 Nuclear Repulsion Energy =   292.4791144305 hartrees
 There are       33 alpha and       33 beta electrons
 Applying Cartesian multipole field
    Component          Value
    ---------          -----
     (2,0,0)        1.00000E-11
     (0,2,0)        2.00000E-11
     (0,0,2)       -3.00000E-11
 Nucleus-field energy     =     0.0000000068 hartrees
 Requested basis set is 6-311++G(d,p)
 There are 49 shells and 129 basis functions
 A cutoff of  1.0D-11 yielded   1093 shell pairs
 There are      8028 function pairs (      8827 Cartesian)
 Smallest overlap matrix eigenvalue = 3.35E-04
 Guess MOs from SCF MO coefficient file

 -----------------------------------------------------------------------
  General SCF calculation program by
  Eric Jon Sundstrom, Paul Horn, Yuezhi Mao, Dmitri Zuev, Alec White,
  David Stuck, Shaama M.S., Shane Yost, Joonho Lee, David Small,
  Daniel Levine, Susi Lehtola, Hugh Burton, Evgeny Epifanovsky
 -----------------------------------------------------------------------
 Exchange:     0.2000 Hartree-Fock + 0.0800 Slater + 0.7200 B88
 Correlation:  0.1900 VWN1RPA + 0.8100 LYP
 Using SG-1 standard quadrature grid
 A restricted SCF calculation will be
 performed using DIIS
 SCF converges when DIIS error is below 1.0e-08
 ---------------------------------------
  Cycle       Energy         DIIS error
 ---------------------------------------
    1   -3127.8354248907      9.23e-05  
    2   -3127.8354509055      4.07e-05  
    3   -3127.8354488927      5.28e-05  
    4   -3127.8354537003      9.59e-06  
    5   -3127.8354538809      3.59e-06  
    6   -3127.8354539063      8.75e-07  
    7   -3127.8354539076      1.66e-07  
    8   -3127.8354539077      4.51e-08  
    9   -3127.8354539077      6.93e-09  Convergence criterion met
 ---------------------------------------
 SCF time:   CPU 10.85s  wall 11.00s 
 SCF   energy in the final basis set =    -3127.8354539077
 Total energy in the final basis set =    -3127.8354539077

 --------------------------------------------------------------
             Orbital Energies (a.u.) and Symmetries
 --------------------------------------------------------------

 Alpha MOs, Restricted
 -- Occupied --                  
-482.86 -101.59  -62.51  -56.33  -56.33  -56.33  -14.35  -10.34
  1 A'    2 A'    3 A'    4 A'    1 A"    5 A'    6 A'    7 A'                 
 -9.502  -8.722  -7.267  -7.257  -7.256  -6.554  -6.541  -6.540
  8 A'    9 A'   10 A'    2 A"   11 A'   12 A'    3 A"   13 A'                 
 -2.665  -2.661  -2.661  -2.650  -2.650  -0.987  -0.876  -0.813
 14 A'    4 A"   15 A'    5 A"   16 A'   17 A'   18 A'   19 A'                 
 -0.617  -0.528  -0.476  -0.439  -0.360  -0.338  -0.332  -0.315
 20 A'   21 A'   22 A'    6 A"   23 A'    7 A"   24 A'    8 A"                 
 -0.307
 25 A'                                                                         
 -- Virtual --                   
 -0.065  -0.053  -0.014   0.014   0.026   0.043   0.051   0.064
 26 A'    9 A"   27 A'   28 A'   29 A'   30 A'   10 A"   31 A'                 
  0.077   0.082   0.094   0.098   0.116   0.126   0.140   0.147
 32 A'   11 A"   33 A'   12 A"   34 A'   35 A'   36 A'   37 A'                 
  0.178   0.188   0.210   0.243   0.273   0.308   0.379   0.406
 38 A'   13 A"   39 A'   40 A'   41 A'   42 A'   43 A'   44 A'                 
  0.408   0.426   0.452   0.453   0.469   0.490   0.545   0.545
 14 A"   45 A'   46 A'   15 A"   16 A"   47 A'   17 A"   48 A'                 
  0.586   0.588   0.614   0.617   0.763   0.784   0.789   0.813
 49 A'   18 A"   50 A'   51 A'   52 A'   53 A'   19 A"   54 A'                 
  0.834   0.854   0.877   0.884   0.912   0.945   1.072   1.097
 20 A"   55 A'   56 A'   21 A"   57 A'   58 A'   59 A'   60 A'                 
  1.201   1.267   1.359   1.444   1.531   1.607   1.755   1.844
 22 A"   61 A'   23 A"   24 A"   62 A'   63 A'   64 A'   65 A'                 
  1.976   1.977   2.038   2.151   2.202   2.291   2.340   2.410
 25 A"   66 A'   67 A'   68 A'   26 A"   69 A'   27 A"   70 A'                 
  2.420   2.532   2.678   2.754   2.813   2.933   3.134   3.264
 28 A"   71 A'   72 A'   29 A"   73 A'   74 A'   75 A'   76 A'                 
  3.848   3.980   3.992   4.051   4.131   4.215   4.346   4.754
 30 A"   31 A"   77 A'   32 A"   78 A'   79 A'   80 A'   81 A'                 
  6.574   7.529   7.562   7.633   9.706  23.700  25.784  25.905
 82 A'   33 A"   83 A'   84 A'   85 A'   86 A'   34 A"   87 A'                 
 26.298  35.588  47.856 215.687 289.726 289.756 289.8581020.637
 88 A'   89 A'   90 A'   91 A'   35 A"   92 A'   93 A'   94 A'                 

 Beta MOs, Restricted
 -- Occupied --                  
-482.86 -101.59  -62.51  -56.33  -56.33  -56.33  -14.35  -10.34
  1 A'    2 A'    3 A'    4 A'    1 A"    5 A'    6 A'    7 A'                 
 -9.502  -8.722  -7.267  -7.257  -7.256  -6.554  -6.541  -6.540
  8 A'    9 A'   10 A'    2 A"   11 A'   12 A'    3 A"   13 A'                 
 -2.665  -2.661  -2.661  -2.650  -2.650  -0.987  -0.876  -0.813
 14 A'    4 A"   15 A'    5 A"   16 A'   17 A'   18 A'   19 A'                 
 -0.617  -0.528  -0.476  -0.439  -0.360  -0.338  -0.332  -0.315
 20 A'   21 A'   22 A'    6 A"   23 A'    7 A"   24 A'    8 A"                 
 -0.307
 25 A'                                                                         
 -- Virtual --                   
 -0.065  -0.053  -0.014   0.014   0.026   0.043   0.051   0.064
 26 A'    9 A"   27 A'   28 A'   29 A'   30 A'   10 A"   31 A'                 
  0.077   0.082   0.094   0.098   0.116   0.126   0.140   0.147
 32 A'   11 A"   33 A'   12 A"   34 A'   35 A'   36 A'   37 A'                 
  0.178   0.188   0.210   0.243   0.273   0.308   0.379   0.406
 38 A'   13 A"   39 A'   40 A'   41 A'   42 A'   43 A'   44 A'                 
  0.408   0.426   0.452   0.453   0.469   0.490   0.545   0.545
 14 A"   45 A'   46 A'   15 A"   16 A"   47 A'   17 A"   48 A'                 
  0.586   0.588   0.614   0.617   0.763   0.784   0.789   0.813
 49 A'   18 A"   50 A'   51 A'   52 A'   53 A'   19 A"   54 A'                 
  0.834   0.854   0.877   0.884   0.912   0.945   1.072   1.097
 20 A"   55 A'   56 A'   21 A"   57 A'   58 A'   59 A'   60 A'                 
  1.201   1.267   1.359   1.444   1.531   1.607   1.755   1.844
 22 A"   61 A'   23 A"   24 A"   62 A'   63 A'   64 A'   65 A'                 
  1.976   1.977   2.038   2.151   2.202   2.291   2.340   2.410
 25 A"   66 A'   67 A'   68 A'   26 A"   69 A'   27 A"   70 A'                 
  2.420   2.532   2.678   2.754   2.813   2.933   3.134   3.264
 28 A"   71 A'   72 A'   29 A"   73 A'   74 A'   75 A'   76 A'                 
  3.848   3.980   3.992   4.051   4.131   4.215   4.346   4.754
 30 A"   31 A"   77 A'   32 A"   78 A'   79 A'   80 A'   81 A'                 
  6.574   7.529   7.562   7.633   9.706  23.700  25.784  25.905
 82 A'   33 A"   83 A'   84 A'   85 A'   86 A'   34 A"   87 A'                 
 26.298  35.588  47.856 215.687 289.726 289.756 289.8581020.637
 88 A'   89 A'   90 A'   91 A'   35 A"   92 A'   93 A'   94 A'                 
 --------------------------------------------------------------

          Ground-State Mulliken Net Atomic Charges

     Atom                 Charge (a.u.)
  ----------------------------------------
      1 C                    -0.370260
      2 N                    -0.102129
      3 H                     0.243368
      4 Cl                    0.318895
      5 Br                   -0.089875
  ----------------------------------------
  Sum of atomic charges =     0.000000

 -----------------------------------------------------------------
                    Cartesian Multipole Moments
 -----------------------------------------------------------------
    Charge (ESU x 10^10)
                 0.0000
    Dipole Moment (Debye)
         X      -1.3182      Y       0.2845      Z       0.0000
       Tot       1.3486
    Quadrupole Moments (Debye-Ang)
        XX     -43.4521     XY      -3.4994     YY     -41.2354
        XZ       0.0000     YZ       0.0000     ZZ     -43.1508
    Octopole Moments (Debye-Ang^2)
       XXX     -34.1706    XXY     -12.2432    XYY     -17.4541
       YYY      -2.7687    XXZ      -0.0000    XYZ       0.0000
       YYZ      -0.0000    XZZ      -9.8545    YZZ      -2.5939
       ZZZ      -0.0000
    Hexadecapole Moments (Debye-Ang^3)
      XXXX    -479.8881   XXXY     -16.1191   XXYY    -124.4855
      XYYY     -27.2065   YYYY    -203.6602   XXXZ       0.0000
      XXYZ       0.0000   XYYZ       0.0000   YYYZ       0.0000
      XXZZ     -93.6024   XYZZ      -2.3059   YYZZ     -46.6565
      XZZZ       0.0000   YZZZ       0.0000   ZZZZ     -50.2908
 -----------------------------------------------------------------
 Calculating analytic gradient of the SCF energy
 Gradient of SCF Energy
            1           2           3           4           5
    1  -0.0002786   0.0007006  -0.0002552  -0.0003800   0.0002132
    2  -0.0006998   0.0003146   0.0001245   0.0000804   0.0001803
    3   0.0000000  -0.0000000   0.0000000   0.0000000   0.0000000
 Max gradient component =       7.006E-04
 RMS gradient           =       3.127E-04
 Gradient time:  CPU 3.88 s  wall 3.93 s
 Geometry Optimization Parameters
   NAtoms,    NIC,     NZ,  NCons,   NDum,   NFix, NCnnct, MaxDiis
        5      20       5       0       0       0       0       0

 Cartesian Hessian Update
 Hessian Updated using BFGS Update


** GEOMETRY OPTIMIZATION IN DELOCALIZED INTERNAL COORDINATES **
   Searching for a Minimum

   Optimization Cycle:   4

                       Coordinates (Angstroms)
     ATOM                X               Y               Z
      1  C         0.5815481989    0.5772331048    0.0000000000
      2  N         0.8091677298    1.7987207658    0.0000000000
      3  H        -0.0302262529    2.3755413906    0.0000000000
      4  Cl        1.8793041532   -0.5852244293    0.0000000000
      5  Br       -1.1719965382   -0.2587136813    0.0000000000
   Point Group: cs    Number of degrees of freedom:     7


   Energy is  -3127.835453908

 Hessian Updated using BFGS Update

  7 Hessian modes will be used to form the next step
  Hessian Eigenvalues:
     0.130595    0.174402    0.224272    0.257066    0.279498    0.383170
     0.734430

 Minimum Search - Taking Simple RFO Step
 Searching for Lamda that Minimizes Along All modes
 Value Taken    Lamda =  -0.00000269
 Step Taken.  Stepsize is  0.003911

                             Maximum     Tolerance    Cnvgd?
         Gradient           0.000541      0.000300      NO
         Displacement       0.002122      0.001200      NO
         Energy change     -0.000032      0.000001      NO


 New Cartesian Coordinates Obtained by Inverse Iteration

 Displacement from previous Coordinates is:  0.003834
 ----------------------------------------------------------------
             Standard Nuclear Orientation (Angstroms)
    I     Atom           X                Y                Z
 ----------------------------------------------------------------
    1      C       0.5815556607     0.5774035927     0.0000000000
    2      N       0.8084597617     1.7984796895     0.0000000000
    3      H      -0.0294127929     2.3764712753     0.0000000000
    4      Cl      1.8801044565    -0.5853725189     0.0000000000
    5      Br     -1.1729097952    -0.2594248879     0.0000000000
 ----------------------------------------------------------------
 Molecular Point Group                 Cs    NOp =  2
 Largest Abelian Subgroup              Cs    NOp =  2
 Nuclear Repulsion Energy =   292.3655543743 hartrees
 There are       33 alpha and       33 beta electrons
 Applying Cartesian multipole field
    Component          Value
    ---------          -----
     (2,0,0)        1.00000E-11
     (0,2,0)        2.00000E-11
     (0,0,2)       -3.00000E-11
 Nucleus-field energy     =     0.0000000068 hartrees
 Requested basis set is 6-311++G(d,p)
 There are 49 shells and 129 basis functions
 A cutoff of  1.0D-11 yielded   1093 shell pairs
 There are      8028 function pairs (      8827 Cartesian)
 Smallest overlap matrix eigenvalue = 3.35E-04
 Guess MOs from SCF MO coefficient file

 -----------------------------------------------------------------------
  General SCF calculation program by
  Eric Jon Sundstrom, Paul Horn, Yuezhi Mao, Dmitri Zuev, Alec White,
  David Stuck, Shaama M.S., Shane Yost, Joonho Lee, David Small,
  Daniel Levine, Susi Lehtola, Hugh Burton, Evgeny Epifanovsky
 -----------------------------------------------------------------------
 Exchange:     0.2000 Hartree-Fock + 0.0800 Slater + 0.7200 B88
 Correlation:  0.1900 VWN1RPA + 0.8100 LYP
 Using SG-1 standard quadrature grid
 A restricted SCF calculation will be
 performed using DIIS
 SCF converges when DIIS error is below 1.0e-08
 ---------------------------------------
  Cycle       Energy         DIIS error
 ---------------------------------------
    1   -3127.8354539088      2.16e-05  
    2   -3127.8354550011      1.24e-05  
    3   -3127.8354548803      1.47e-05  
    4   -3127.8354552671      1.76e-06  
    5   -3127.8354552722      1.02e-06  
    6   -3127.8354552742      1.19e-07  
    7   -3127.8354552743      3.36e-08  
    8   -3127.8354552743      1.15e-08  
    9   -3127.8354552743      3.35e-09  Convergence criterion met
 ---------------------------------------
 SCF time:   CPU 10.86s  wall 10.00s 
 SCF   energy in the final basis set =    -3127.8354552743
 Total energy in the final basis set =    -3127.8354552743

 --------------------------------------------------------------
             Orbital Energies (a.u.) and Symmetries
 --------------------------------------------------------------

 Alpha MOs, Restricted
 -- Occupied --                  
-482.86 -101.59  -62.51  -56.33  -56.33  -56.33  -14.35  -10.34
  1 A'    2 A'    3 A'    4 A'    1 A"    5 A'    6 A'    7 A'                 
 -9.502  -8.722  -7.267  -7.257  -7.256  -6.554  -6.541  -6.540
  8 A'    9 A'   10 A'    2 A"   11 A'   12 A'    3 A"   13 A'                 
 -2.665  -2.661  -2.660  -2.650  -2.650  -0.987  -0.876  -0.813
 14 A'    4 A"   15 A'    5 A"   16 A'   17 A'   18 A'   19 A'                 
 -0.617  -0.528  -0.476  -0.439  -0.360  -0.338  -0.332  -0.315
 20 A'   21 A'   22 A'    6 A"   23 A'    7 A"   24 A'    8 A"                 
 -0.307
 25 A'                                                                         
 -- Virtual --                   
 -0.065  -0.053  -0.014   0.014   0.026   0.043   0.051   0.064
 26 A'    9 A"   27 A'   28 A'   29 A'   30 A'   10 A"   31 A'                 
  0.077   0.082   0.094   0.098   0.116   0.126   0.140   0.147
 32 A'   11 A"   33 A'   12 A"   34 A'   35 A'   36 A'   37 A'                 
  0.178   0.188   0.210   0.243   0.273   0.309   0.379   0.406
 38 A'   13 A"   39 A'   40 A'   41 A'   42 A'   43 A'   44 A'                 
  0.409   0.426   0.452   0.453   0.469   0.490   0.545   0.546
 14 A"   45 A'   46 A'   15 A"   16 A"   47 A'   17 A"   48 A'                 
  0.586   0.588   0.614   0.617   0.763   0.785   0.789   0.813
 49 A'   18 A"   50 A'   51 A'   52 A'   53 A'   19 A"   54 A'                 
  0.834   0.854   0.877   0.884   0.912   0.945   1.071   1.097
 20 A"   55 A'   56 A'   21 A"   57 A'   58 A'   59 A'   60 A'                 
  1.200   1.267   1.359   1.444   1.531   1.607   1.754   1.844
 22 A"   61 A'   23 A"   24 A"   62 A'   63 A'   64 A'   65 A'                 
  1.976   1.977   2.038   2.151   2.202   2.291   2.340   2.409
 25 A"   66 A'   67 A'   68 A'   26 A"   69 A'   27 A"   70 A'                 
  2.420   2.531   2.678   2.754   2.814   2.932   3.136   3.264
 28 A"   71 A'   72 A'   29 A"   73 A'   74 A'   75 A'   76 A'                 
  3.848   3.980   3.992   4.051   4.131   4.214   4.346   4.756
 30 A"   31 A"   77 A'   32 A"   78 A'   79 A'   80 A'   81 A'                 
  6.574   7.529   7.562   7.633   9.706  23.701  25.784  25.905
 82 A'   33 A"   83 A'   84 A'   85 A'   86 A'   34 A"   87 A'                 
 26.298  35.589  47.856 215.687 289.726 289.756 289.8581020.637
 88 A'   89 A'   90 A'   91 A'   35 A"   92 A'   93 A'   94 A'                 

 Beta MOs, Restricted
 -- Occupied --                  
-482.86 -101.59  -62.51  -56.33  -56.33  -56.33  -14.35  -10.34
  1 A'    2 A'    3 A'    4 A'    1 A"    5 A'    6 A'    7 A'                 
 -9.502  -8.722  -7.267  -7.257  -7.256  -6.554  -6.541  -6.540
  8 A'    9 A'   10 A'    2 A"   11 A'   12 A'    3 A"   13 A'                 
 -2.665  -2.661  -2.660  -2.650  -2.650  -0.987  -0.876  -0.813
 14 A'    4 A"   15 A'    5 A"   16 A'   17 A'   18 A'   19 A'                 
 -0.617  -0.528  -0.476  -0.439  -0.360  -0.338  -0.332  -0.315
 20 A'   21 A'   22 A'    6 A"   23 A'    7 A"   24 A'    8 A"                 
 -0.307
 25 A'                                                                         
 -- Virtual --                   
 -0.065  -0.053  -0.014   0.014   0.026   0.043   0.051   0.064
 26 A'    9 A"   27 A'   28 A'   29 A'   30 A'   10 A"   31 A'                 
  0.077   0.082   0.094   0.098   0.116   0.126   0.140   0.147
 32 A'   11 A"   33 A'   12 A"   34 A'   35 A'   36 A'   37 A'                 
  0.178   0.188   0.210   0.243   0.273   0.309   0.379   0.406
 38 A'   13 A"   39 A'   40 A'   41 A'   42 A'   43 A'   44 A'                 
  0.409   0.426   0.452   0.453   0.469   0.490   0.545   0.546
 14 A"   45 A'   46 A'   15 A"   16 A"   47 A'   17 A"   48 A'                 
  0.586   0.588   0.614   0.617   0.763   0.785   0.789   0.813
 49 A'   18 A"   50 A'   51 A'   52 A'   53 A'   19 A"   54 A'                 
  0.834   0.854   0.877   0.884   0.912   0.945   1.071   1.097
 20 A"   55 A'   56 A'   21 A"   57 A'   58 A'   59 A'   60 A'                 
  1.200   1.267   1.359   1.444   1.531   1.607   1.754   1.844
 22 A"   61 A'   23 A"   24 A"   62 A'   63 A'   64 A'   65 A'                 
  1.976   1.977   2.038   2.151   2.202   2.291   2.340   2.409
 25 A"   66 A'   67 A'   68 A'   26 A"   69 A'   27 A"   70 A'                 
  2.420   2.531   2.678   2.754   2.814   2.932   3.136   3.264
 28 A"   71 A'   72 A'   29 A"   73 A'   74 A'   75 A'   76 A'                 
  3.848   3.980   3.992   4.051   4.131   4.214   4.346   4.756
 30 A"   31 A"   77 A'   32 A"   78 A'   79 A'   80 A'   81 A'                 
  6.574   7.529   7.562   7.633   9.706  23.701  25.784  25.905
 82 A'   33 A"   83 A'   84 A'   85 A'   86 A'   34 A"   87 A'                 
 26.298  35.589  47.856 215.687 289.726 289.756 289.8581020.637
 88 A'   89 A'   90 A'   91 A'   35 A"   92 A'   93 A'   94 A'                 
 --------------------------------------------------------------

          Ground-State Mulliken Net Atomic Charges

     Atom                 Charge (a.u.)
  ----------------------------------------
      1 C                    -0.369959
      2 N                    -0.101964
      3 H                     0.243816
      4 Cl                    0.318574
      5 Br                   -0.090467
  ----------------------------------------
  Sum of atomic charges =     0.000000

 -----------------------------------------------------------------
                    Cartesian Multipole Moments
 -----------------------------------------------------------------
    Charge (ESU x 10^10)
                 0.0000
    Dipole Moment (Debye)
         X      -1.3135      Y       0.2942      Z       0.0000
       Tot       1.3460
    Quadrupole Moments (Debye-Ang)
        XX     -43.4561     XY      -3.4924     YY     -41.2136
        XZ      -0.0000     YZ      -0.0000     ZZ     -43.1528
    Octopole Moments (Debye-Ang^2)
       XXX     -34.1308    XXY     -12.2210    XYY     -17.4259
       YYY      -2.6417    XXZ       0.0000    XYZ       0.0000
       YYZ       0.0000    XZZ      -9.8413    YZZ      -2.5713
       ZZZ       0.0000
    Hexadecapole Moments (Debye-Ang^3)
      XXXX    -480.3181   XXXY     -16.1173   XXYY    -124.5414
      XYYY     -27.1744   YYYY    -203.4780   XXXZ      -0.0000
      XXYZ      -0.0000   XYYZ      -0.0000   YYYZ      -0.0000
      XXZZ     -93.6834   XYZZ      -2.3058   YYZZ     -46.6545
      XZZZ      -0.0000   YZZZ      -0.0000   ZZZZ     -50.2993
 -----------------------------------------------------------------
 Calculating analytic gradient of the SCF energy
 Gradient of SCF Energy
            1           2           3           4           5
    1  -0.0000552   0.0000996   0.0001551  -0.0001017  -0.0000978
    2  -0.0000143   0.0000842  -0.0000249  -0.0001297   0.0000847
    3   0.0000000   0.0000000  -0.0000000  -0.0000000  -0.0000000
 Max gradient component =       1.551E-04
 RMS gradient           =       7.696E-05
 Gradient time:  CPU 3.88 s  wall 3.88 s
 Geometry Optimization Parameters
   NAtoms,    NIC,     NZ,  NCons,   NDum,   NFix, NCnnct, MaxDiis
        5      20       5       0       0       0       0       0

 Cartesian Hessian Update
 Hessian Updated using BFGS Update


** GEOMETRY OPTIMIZATION IN DELOCALIZED INTERNAL COORDINATES **
   Searching for a Minimum

   Optimization Cycle:   5

                       Coordinates (Angstroms)
     ATOM                X               Y               Z
      1  C         0.5815556607    0.5774035927    0.0000000000
      2  N         0.8084597617    1.7984796895    0.0000000000
      3  H        -0.0294127929    2.3764712753    0.0000000000
      4  Cl        1.8801044565   -0.5853725189    0.0000000000
      5  Br       -1.1729097952   -0.2594248879    0.0000000000
   Point Group: cs    Number of degrees of freedom:     7


   Energy is  -3127.835455274

 Hessian Updated using BFGS Update

  7 Hessian modes will be used to form the next step
  Hessian Eigenvalues:
     0.126796    0.177265    0.219701    0.253725    0.281372    0.401721
     0.717164

 Minimum Search - Taking Simple RFO Step
 Searching for Lamda that Minimizes Along All modes
 Value Taken    Lamda =   0.00000000
 Step Taken.  Stepsize is  0.000530

                             Maximum     Tolerance    Cnvgd?
         Gradient           0.000094      0.000300     YES
         Displacement       0.000404      0.001200     YES
         Energy change     -0.000001      0.000001      NO


                       Distance Matrix (Angstroms)
             C (  1)   N (  2)   H (  3)   Cl(  4)
   N (  2)  1.241979
   H (  3)  1.899981  1.017892
   Cl(  4)  1.743065  2.613651  3.524028
   Br(  5)  1.943819  2.856711  2.873245  3.070364

 Final energy is   -3127.8354552742835     


 ******************************
 **  OPTIMIZATION CONVERGED  **
 ******************************

                       Coordinates (Angstroms)
     ATOM                X               Y               Z
      1  C         0.5815556607    0.5774035927    0.0000000000
      2  N         0.8084597617    1.7984796895    0.0000000000
      3  H        -0.0294127929    2.3764712753    0.0000000000
      4  Cl        1.8801044565   -0.5853725189    0.0000000000
      5  Br       -1.1729097952   -0.2594248879    0.0000000000

Z-matrix Print:
$molecule
0 1
Br
C  1 1.943819
N  2 1.241979 1 126.026580
H  3 1.017892 2 114.072358 1 -0.000000 0
Cl 2 1.743065 1 112.657604 3 -180.000000 0
$end


 --------------------------------------------------------------
             Orbital Energies (a.u.) and Symmetries
 --------------------------------------------------------------

 Alpha MOs, Restricted
 -- Occupied --                  
-482.86 -101.59  -62.51  -56.33  -56.33  -56.33  -14.35  -10.34
  1 A'    2 A'    3 A'    4 A'    1 A"    5 A'    6 A'    7 A'                 
 -9.502  -8.722  -7.267  -7.257  -7.256  -6.554  -6.541  -6.540
  8 A'    9 A'   10 A'    2 A"   11 A'   12 A'    3 A"   13 A'                 
 -2.665  -2.661  -2.660  -2.650  -2.650  -0.987  -0.876  -0.813
 14 A'    4 A"   15 A'    5 A"   16 A'   17 A'   18 A'   19 A'                 
 -0.617  -0.528  -0.476  -0.439  -0.360  -0.338  -0.332  -0.315
 20 A'   21 A'   22 A'    6 A"   23 A'    7 A"   24 A'    8 A"                 
 -0.307
 25 A'                                                                         
 -- Virtual --                   
 -0.065  -0.053  -0.014   0.014   0.026   0.043   0.051   0.064
 26 A'    9 A"   27 A'   28 A'   29 A'   30 A'   10 A"   31 A'                 
  0.077   0.082   0.094   0.098   0.116   0.126   0.140   0.147
 32 A'   11 A"   33 A'   12 A"   34 A'   35 A'   36 A'   37 A'                 
  0.178   0.188   0.210   0.243   0.273   0.309   0.379   0.406
 38 A'   13 A"   39 A'   40 A'   41 A'   42 A'   43 A'   44 A'                 
  0.409   0.426   0.452   0.453   0.469   0.490   0.545   0.546
 14 A"   45 A'   46 A'   15 A"   16 A"   47 A'   17 A"   48 A'                 
  0.586   0.588   0.614   0.617   0.763   0.785   0.789   0.813
 49 A'   18 A"   50 A'   51 A'   52 A'   53 A'   19 A"   54 A'                 
  0.834   0.854   0.877   0.884   0.912   0.945   1.071   1.097
 20 A"   55 A'   56 A'   21 A"   57 A'   58 A'   59 A'   60 A'                 
  1.200   1.267   1.359   1.444   1.531   1.607   1.754   1.844
 22 A"   61 A'   23 A"   24 A"   62 A'   63 A'   64 A'   65 A'                 
  1.976   1.977   2.038   2.151   2.202   2.291   2.340   2.409
 25 A"   66 A'   67 A'   68 A'   26 A"   69 A'   27 A"   70 A'                 
  2.420   2.531   2.678   2.754   2.814   2.932   3.136   3.264
 28 A"   71 A'   72 A'   29 A"   73 A'   74 A'   75 A'   76 A'                 
  3.848   3.980   3.992   4.051   4.131   4.214   4.346   4.756
 30 A"   31 A"   77 A'   32 A"   78 A'   79 A'   80 A'   81 A'                 
  6.574   7.529   7.562   7.633   9.706  23.701  25.784  25.905
 82 A'   33 A"   83 A'   84 A'   85 A'   86 A'   34 A"   87 A'                 
 26.298  35.589  47.856 215.687 289.726 289.756 289.8581020.637
 88 A'   89 A'   90 A'   91 A'   35 A"   92 A'   93 A'   94 A'                 

 Beta MOs, Restricted
 -- Occupied --                  
-482.86 -101.59  -62.51  -56.33  -56.33  -56.33  -14.35  -10.34
  1 A'    2 A'    3 A'    4 A'    1 A"    5 A'    6 A'    7 A'                 
 -9.502  -8.722  -7.267  -7.257  -7.256  -6.554  -6.541  -6.540
  8 A'    9 A'   10 A'    2 A"   11 A'   12 A'    3 A"   13 A'                 
 -2.665  -2.661  -2.660  -2.650  -2.650  -0.987  -0.876  -0.813
 14 A'    4 A"   15 A'    5 A"   16 A'   17 A'   18 A'   19 A'                 
 -0.617  -0.528  -0.476  -0.439  -0.360  -0.338  -0.332  -0.315
 20 A'   21 A'   22 A'    6 A"   23 A'    7 A"   24 A'    8 A"                 
 -0.307
 25 A'                                                                         
 -- Virtual --                   
 -0.065  -0.053  -0.014   0.014   0.026   0.043   0.051   0.064
 26 A'    9 A"   27 A'   28 A'   29 A'   30 A'   10 A"   31 A'                 
  0.077   0.082   0.094   0.098   0.116   0.126   0.140   0.147
 32 A'   11 A"   33 A'   12 A"   34 A'   35 A'   36 A'   37 A'                 
  0.178   0.188   0.210   0.243   0.273   0.309   0.379   0.406
 38 A'   13 A"   39 A'   40 A'   41 A'   42 A'   43 A'   44 A'                 
  0.409   0.426   0.452   0.453   0.469   0.490   0.545   0.546
 14 A"   45 A'   46 A'   15 A"   16 A"   47 A'   17 A"   48 A'                 
  0.586   0.588   0.614   0.617   0.763   0.785   0.789   0.813
 49 A'   18 A"   50 A'   51 A'   52 A'   53 A'   19 A"   54 A'                 
  0.834   0.854   0.877   0.884   0.912   0.945   1.071   1.097
 20 A"   55 A'   56 A'   21 A"   57 A'   58 A'   59 A'   60 A'                 
  1.200   1.267   1.359   1.444   1.531   1.607   1.754   1.844
 22 A"   61 A'   23 A"   24 A"   62 A'   63 A'   64 A'   65 A'                 
  1.976   1.977   2.038   2.151   2.202   2.291   2.340   2.409
 25 A"   66 A'   67 A'   68 A'   26 A"   69 A'   27 A"   70 A'                 
  2.420   2.531   2.678   2.754   2.814   2.932   3.136   3.264
 28 A"   71 A'   72 A'   29 A"   73 A'   74 A'   75 A'   76 A'                 
  3.848   3.980   3.992   4.051   4.131   4.214   4.346   4.756
 30 A"   31 A"   77 A'   32 A"   78 A'   79 A'   80 A'   81 A'                 
  6.574   7.529   7.562   7.633   9.706  23.701  25.784  25.905
 82 A'   33 A"   83 A'   84 A'   85 A'   86 A'   34 A"   87 A'                 
 26.298  35.589  47.856 215.687 289.726 289.756 289.8581020.637
 88 A'   89 A'   90 A'   91 A'   35 A"   92 A'   93 A'   94 A'                 
 --------------------------------------------------------------

          Ground-State Mulliken Net Atomic Charges

     Atom                 Charge (a.u.)
  ----------------------------------------
      1 C                    -0.369959
      2 N                    -0.101964
      3 H                     0.243816
      4 Cl                    0.318574
      5 Br                   -0.090467
  ----------------------------------------
  Sum of atomic charges =     0.000000

 -----------------------------------------------------------------
                    Cartesian Multipole Moments
 -----------------------------------------------------------------
    Charge (ESU x 10^10)
                 0.0000
    Dipole Moment (Debye)
         X      -1.3135      Y       0.2942      Z       0.0000
       Tot       1.3460
    Quadrupole Moments (Debye-Ang)
        XX     -43.4561     XY      -3.4924     YY     -41.2136
        XZ      -0.0000     YZ      -0.0000     ZZ     -43.1528
    Octopole Moments (Debye-Ang^2)
       XXX     -34.1308    XXY     -12.2210    XYY     -17.4259
       YYY      -2.6417    XXZ       0.0000    XYZ       0.0000
       YYZ       0.0000    XZZ      -9.8413    YZZ      -2.5713
       ZZZ       0.0000
    Hexadecapole Moments (Debye-Ang^3)
      XXXX    -480.3181   XXXY     -16.1173   XXYY    -124.5414
      XYYY     -27.1744   YYYY    -203.4780   XXXZ      -0.0000
      XXYZ      -0.0000   XYYZ      -0.0000   YYYZ      -0.0000
      XXZZ     -93.6834   XYZZ      -2.3058   YYZZ     -46.6545
      XZZZ      -0.0000   YZZZ      -0.0000   ZZZZ     -50.2993
 -----------------------------------------------------------------
Archival summary:
1\1\TWL01\OPT\ProcedureUnspecified\BasisUnspecified\r1l1111\taweetha\MonNov2608:17:062018MonNov2608:17:062018\0\\#,OPT,ProcedureUnspecified,BasisUnspecified,\\0,1\Br\C,1,1.94382\N,2,1.24198,1,126.027\H,3,1.01789,2,114.072,1,-0,0\Cl,2,1.74307,1,112.658,3,-180,0\\\@

 Total job time:  83.28s(wall), 83.17s(cpu) 
 Mon Nov 26 08:17:06 2018

        *************************************************************
        *                                                           *
        *  Thank you very much for using Q-Chem.  Have a nice day.  *
        *                                                           *
        *************************************************************


 
User input: 2 of 2 
 
Q-Chem Developer Version!
                  Welcome to Q-Chem
     A Quantum Leap Into The Future Of Chemistry


 Q-Chem 5.1, Q-Chem, Inc., Pleasanton, CA (2018)

 Yihan Shao,  Zhengting Gan,  E. Epifanovsky,  A. T. B. Gilbert,  M. Wormit,  
 J. Kussmann,  A. W. Lange,  A. Behn,  Jia Deng,  Xintian Feng,  D. Ghosh,  
 M. Goldey,  P. R. Horn,  L. D. Jacobson,  I. Kaliman,  T. Kus,  A. Landau,  
 Jie Liu,  E. I. Proynov,  R. M. Richard,  R. P. Steele,  E. J. Sundstrom,  
 H. L. Woodcock III,  P. M. Zimmerman,  D. Zuev,  B. Albrecht,  E. Alguire,  
 S. A. Baeppler,  D. Barton,  Z. Benda,  Y. A. Bernard,  E. J. Berquist,  
 K. B. Bravaya,  H. Burton,  D. Casanova,  Chun-Min Chang,  Yunqing Chen,  
 A. Chien,  K. D. Closser,  M. P. Coons,  S. Coriani,  S. Dasgupta,  
 A. L. Dempwolff,  M. Diedenhofen,  Hainam Do,  R. G. Edgar,  Po-Tung Fang,  
 S. Faraji,  S. Fatehi,  Qingguo Feng,  K. D. Fenk,  J. Fosso-Tande,  
 Qinghui Ge,  A. Ghysels,  G. Gidofalvi,  J. Gomes,  J. Gonthier,  A. Gunina,  
 D. Hait,  M. W. D. Hanson-Heine,  P. H. P. Harbach,  A. W. Hauser,  
 J. E. Herr,  E. G. Hohenstein,  Z. C. Holden,  Kerwin Hui,  B. C. Huynh,  
 T.-C. Jagau,  Hyunjun Ji,  B. Kaduk,  K. Khistyaev,  Jaehoon Kim,  
 P. Klunzinger,  K. Koh,  D. Kosenkov,  L. Koulias,  T. Kowalczyk,  
 C. M. Krauter,  A. Kunitsa,  Ka Un Lao,  A. Laurent,  K. V. Lawler,  
 Joonho Lee,  D. Lefrancois,  S. Lehtola,  D. S. Levine,  Yi-Pei Li,  
 You-Sheng Lin,  Fenglai Liu,  E. Livshits,  A. Luenser,  P. Manohar,  
 E. Mansoor,  S. F. Manzer,  Shan-Ping Mao,  Yuezhi Mao,  N. Mardirossian,  
 A. V. Marenich,  T. Markovich,  L. A. Martinez-Martinez,  S. A. Maurer,  
 N. J. Mayhall,  S. C. McKenzie,  J.-M. Mewes,  A. F. Morrison,  
 J. W. Mullinax,  K. Nanda,  T. S. Nguyen-Beck,  R. Olivares-Amaya,  
 J. A. Parkhill,  T. M. Perrine,  F. Plasser,  P. Pokhilko,  S. Prager,  
 A. Prociuk,  E. Ramos,  D. R. Rehn,  F. Rob,  M. Schneider,  N. Sergueev,  
 S. M. Sharada,  S. Sharma,  D. W. Small,  T. Stauch,  T. Stein,  
 Yu-Chuan Su,  A. J. W. Thom,  A. Tkatchenko,  T. Tsuchimochi,  N. M. Tubman,  
 L. Vogt,  M. L. Vidal,  O. Vydrov,  M. A. Watson,  J. Wenzel,  
 M. de Wergifosse,  T. A. Wesolowski,  A. White,  J. Witte,  A. Yamada,  
 Jun Yang,  K. Yao,  S. Yeganeh,  S. R. Yost,  Zhi-Qiang You,  A. Zech,  
 Igor Ying Zhang,  Xing Zhang,  Yan Zhao,  Ying Zhu,  B. R. Brooks,  
 G. K. L. Chan,  C. J. Cramer,  M. S. Gordon,  W. J. Hehre,  A. Klamt,  
 M. W. Schmidt,  C. D. Sherrill,  D. G. Truhlar,  A. Aspuru-Guzik,  R. Baer,  
 A. T. Bell,  N. A. Besley,  Jeng-Da Chai,  A. E. DePrince, III,  
 R. A. DiStasio Jr.,  A. Dreuw,  B. D. Dunietz,  T. R. Furlani,  
 Chao-Ping Hsu,  Yousung Jung,  Jing Kong,  D. S. Lambrecht,  WanZhen Liang,  
 C. Ochsenfeld,  V. A. Rassolov,  L. V. Slipchenko,  J. E. Subotnik,  
 T. Van Voorhis,  J. M. Herbert,  A. I. Krylov,  P. M. W. Gill,  M. Head-Gordon

 Contributors to earlier versions of Q-Chem not listed above: 
 R. D. Adamson,  B. Austin,  J. Baker,  G. J. O. Beran,  K. Brandhorst,  
 S. T. Brown,  E. F. C. Byrd,  A. K. Chakraborty,  C.-L. Cheng,  
 Siu Hung Chien,  D. M. Chipman,  D. L. Crittenden,  H. Dachsel,  
 R. J. Doerksen,  A. D. Dutoi,  L. Fusti-Molnar,  W. A. Goddard III,  
 A. Golubeva-Zadorozhnaya,  S. R. Gwaltney,  G. Hawkins,  A. Heyden,  
 S. Hirata,  G. Kedziora,  F. J. Keil,  C. Kelley,  Jihan Kim,  R. A. King,  
 R. Z. Khaliullin,  P. P. Korambath,  W. Kurlancheek,  A. M. Lee,  M. S. Lee,  
 S. V. Levchenko,  Ching Yeh Lin,  D. Liotard,  R. C. Lochan,  I. Lotan,  
 P. E. Maslen,  N. Nair,  D. P. O'Neill,  D. Neuhauser,  E. Neuscamman,  
 C. M. Oana,  R. Olson,  B. Peters,  R. Peverati,  P. A. Pieniazek,  
 Y. M. Rhee,  J. Ritchie,  M. A. Rohrdanz,  E. Rosta,  N. J. Russ,  
 H. F. Schaefer III,  N. E. Schultz,  N. Shenvi,  A. C. Simmonett,  A. Sodt,  
 D. Stuck,  K. S. Thanthiriwatte,  V. Vanovschi,  Tao Wang,  A. Warshel,  
 C. F. Williams,  Q. Wu,  X. Xu,  W. Zhang

 Please cite Q-Chem as follows:
 Y. Shao et al., Mol. Phys. 113, 184-215 (2015)
 DOI: 10.1080/00268976.2014.952696

 Q-Chem 5.1.2 for Intel X86 EM64T Linux

 Parts of Q-Chem use Armadillo 8.300.2 (Tropical Shenanigans).
 http://arma.sourceforge.net/

 Q-Chem begins on Mon Nov 26 08:17:06 2018  

Host: 
0

     Scratch files written to /scratch/taweetham/qchem59604//
The previous job contains 0 fragments, simply inherited here
Input Ideriv = 2
Curr. Ideriv = -1
Max.  Ideriv = 2

Checking the input file for inconsistencies... 	...done.

--------------------------------------------------------------
User input:
--------------------------------------------------------------

$molecule
read
$end

$rem
   job_type 	frequency
   basis 	6-311++g**
   method	b3lyp	
$end


--------------------------------------------------------------
 ----------------------------------------------------------------
             Standard Nuclear Orientation (Angstroms)
    I     Atom           X                Y                Z
 ----------------------------------------------------------------
    1      C       0.6113693269     0.5549010078    -0.0000000000
    2      N       0.9026409447     1.7622423638    -0.0000000000
    3      H       0.0965638070     2.3838084015    -0.0000000000
    4      Cl      1.8464970730    -0.6750326128     0.0000000000
    5      Br     -1.1849633321    -0.1878101879    -0.0000000000
 ----------------------------------------------------------------
 Molecular Point Group                 Cs    NOp =  2
 Largest Abelian Subgroup              Cs    NOp =  2
 Nuclear Repulsion Energy =   292.3655543743 hartrees
 There are       33 alpha and       33 beta electrons
 Requested basis set is 6-311++G(d,p)
 There are 49 shells and 129 basis functions

 Total QAlloc Memory Limit   2000 MB
 Mega-Array Size       188 MB
 MEM_STATIC part       192 MB

                       Distance Matrix (Angstroms)
             C (  1)   N (  2)   H (  3)   Cl(  4)
   N (  2)  1.241979
   H (  3)  1.899981  1.017892
   Cl(  4)  1.743065  2.613651  3.524028
   Br(  5)  1.943819  2.856711  2.873245  3.070364

 A cutoff of  1.0D-11 yielded   1093 shell pairs
 There are      8028 function pairs (      8827 Cartesian)
 Smallest overlap matrix eigenvalue = 3.35E-04
 Guess from superposition of atomic densities
 Warning:  Energy on first SCF cycle will be non-variational
 SAD guess density has 66.000000 electrons

 -----------------------------------------------------------------------
  General SCF calculation program by
  Eric Jon Sundstrom, Paul Horn, Yuezhi Mao, Dmitri Zuev, Alec White,
  David Stuck, Shaama M.S., Shane Yost, Joonho Lee, David Small,
  Daniel Levine, Susi Lehtola, Hugh Burton, Evgeny Epifanovsky
 -----------------------------------------------------------------------
 Exchange:     0.2000 Hartree-Fock + 0.0800 Slater + 0.7200 B88
 Correlation:  0.1900 VWN1RPA + 0.8100 LYP
 Using SG-1 standard quadrature grid
 A restricted SCF calculation will be
 performed using DIIS
 SCF converges when DIIS error is below 1.0e-08
 ---------------------------------------
  Cycle       Energy         DIIS error
 ---------------------------------------
    1   -3128.3782801519      4.78e-02  
    2   -3127.7594888852      6.83e-03  
    3   -3127.4347586044      1.46e-02  
    4   -3127.8320040984      1.23e-03  
    5   -3127.8351577800      3.37e-04  
    6   -3127.8353333116      1.48e-04  
    7   -3127.8353844833      4.51e-05  
    8   -3127.8353877115      1.21e-05  
    9   -3127.8353879867      3.15e-06  
   10   -3127.8353880054      1.13e-06  
   11   -3127.8353880074      1.57e-07  
   12   -3127.8353880074      5.09e-08  
   13   -3127.8353880074      3.89e-09  Convergence criterion met
 ---------------------------------------
 SCF time:   CPU 15.52s  wall 15.00s 
 SCF   energy in the final basis set =    -3127.8353880074
 Total energy in the final basis set =    -3127.8353880074

 --------------------------------------------------------------
             Orbital Energies (a.u.) and Symmetries
 --------------------------------------------------------------

 Alpha MOs, Restricted
 -- Occupied --                  
-482.86 -101.59  -62.51  -56.33  -56.33  -56.33  -14.35  -10.34
  1 A'    2 A'    3 A'    4 A'    1 A"    5 A'    6 A'    7 A'                 
 -9.502  -8.722  -7.267  -7.257  -7.256  -6.554  -6.541  -6.540
  8 A'    9 A'   10 A'    2 A"   11 A'   12 A'    3 A"   13 A'                 
 -2.665  -2.661  -2.660  -2.650  -2.650  -0.987  -0.876  -0.813
 14 A'    4 A"   15 A'    5 A"   16 A'   17 A'   18 A'   19 A'                 
 -0.617  -0.528  -0.476  -0.439  -0.360  -0.338  -0.332  -0.315
 20 A'   21 A'   22 A'    6 A"   23 A'    7 A"   24 A'    8 A"                 
 -0.307
 25 A'                                                                         
 -- Virtual --                   
 -0.065  -0.053  -0.014   0.014   0.026   0.043   0.051   0.064
 26 A'    9 A"   27 A'   28 A'   29 A'   30 A'   10 A"   31 A'                 
  0.077   0.082   0.094   0.098   0.116   0.126   0.140   0.147
 32 A'   11 A"   33 A'   12 A"   34 A'   35 A'   36 A'   37 A'                 
  0.178   0.188   0.211   0.243   0.273   0.309   0.379   0.406
 38 A'   13 A"   39 A'   40 A'   41 A'   42 A'   43 A'   44 A'                 
  0.408   0.426   0.452   0.453   0.469   0.490   0.545   0.546
 14 A"   45 A'   46 A'   15 A"   16 A"   47 A'   17 A"   48 A'                 
  0.586   0.588   0.614   0.617   0.763   0.785   0.789   0.813
 49 A'   18 A"   50 A'   51 A'   52 A'   53 A'   19 A"   54 A'                 
  0.834   0.853   0.877   0.884   0.912   0.945   1.071   1.097
 20 A"   55 A'   56 A'   21 A"   57 A'   58 A'   59 A'   60 A'                 
  1.200   1.267   1.359   1.444   1.531   1.607   1.754   1.844
 22 A"   61 A'   23 A"   24 A"   62 A'   63 A'   64 A'   65 A'                 
  1.976   1.977   2.038   2.151   2.202   2.291   2.340   2.409
 25 A"   66 A'   67 A'   68 A'   26 A"   69 A'   27 A"   70 A'                 
  2.420   2.531   2.678   2.754   2.814   2.932   3.136   3.264
 28 A"   71 A'   72 A'   29 A"   73 A'   74 A'   75 A'   76 A'                 
  3.848   3.980   3.992   4.050   4.131   4.214   4.346   4.756
 30 A"   31 A"   77 A'   32 A"   78 A'   79 A'   80 A'   81 A'                 
  6.574   7.529   7.562   7.633   9.706  23.701  25.784  25.905
 82 A'   33 A"   83 A'   84 A'   85 A'   86 A'   34 A"   87 A'                 
 26.298  35.589  47.856 215.687 289.726 289.756 289.8581020.637
 88 A'   89 A'   90 A'   91 A'   35 A"   92 A'   93 A'   94 A'                 

 Beta MOs, Restricted
 -- Occupied --                  
-482.86 -101.59  -62.51  -56.33  -56.33  -56.33  -14.35  -10.34
  1 A'    2 A'    3 A'    4 A'    1 A"    5 A'    6 A'    7 A'                 
 -9.502  -8.722  -7.267  -7.257  -7.256  -6.554  -6.541  -6.540
  8 A'    9 A'   10 A'    2 A"   11 A'   12 A'    3 A"   13 A'                 
 -2.665  -2.661  -2.660  -2.650  -2.650  -0.987  -0.876  -0.813
 14 A'    4 A"   15 A'    5 A"   16 A'   17 A'   18 A'   19 A'                 
 -0.617  -0.528  -0.476  -0.439  -0.360  -0.338  -0.332  -0.315
 20 A'   21 A'   22 A'    6 A"   23 A'    7 A"   24 A'    8 A"                 
 -0.307
 25 A'                                                                         
 -- Virtual --                   
 -0.065  -0.053  -0.014   0.014   0.026   0.043   0.051   0.064
 26 A'    9 A"   27 A'   28 A'   29 A'   30 A'   10 A"   31 A'                 
  0.077   0.082   0.094   0.098   0.116   0.126   0.140   0.147
 32 A'   11 A"   33 A'   12 A"   34 A'   35 A'   36 A'   37 A'                 
  0.178   0.188   0.211   0.243   0.273   0.309   0.379   0.406
 38 A'   13 A"   39 A'   40 A'   41 A'   42 A'   43 A'   44 A'                 
  0.408   0.426   0.452   0.453   0.469   0.490   0.545   0.546
 14 A"   45 A'   46 A'   15 A"   16 A"   47 A'   17 A"   48 A'                 
  0.586   0.588   0.614   0.617   0.763   0.785   0.789   0.813
 49 A'   18 A"   50 A'   51 A'   52 A'   53 A'   19 A"   54 A'                 
  0.834   0.853   0.877   0.884   0.912   0.945   1.071   1.097
 20 A"   55 A'   56 A'   21 A"   57 A'   58 A'   59 A'   60 A'                 
  1.200   1.267   1.359   1.444   1.531   1.607   1.754   1.844
 22 A"   61 A'   23 A"   24 A"   62 A'   63 A'   64 A'   65 A'                 
  1.976   1.977   2.038   2.151   2.202   2.291   2.340   2.409
 25 A"   66 A'   67 A'   68 A'   26 A"   69 A'   27 A"   70 A'                 
  2.420   2.531   2.678   2.754   2.814   2.932   3.136   3.264
 28 A"   71 A'   72 A'   29 A"   73 A'   74 A'   75 A'   76 A'                 
  3.848   3.980   3.992   4.050   4.131   4.214   4.346   4.756
 30 A"   31 A"   77 A'   32 A"   78 A'   79 A'   80 A'   81 A'                 
  6.574   7.529   7.562   7.633   9.706  23.701  25.784  25.905
 82 A'   33 A"   83 A'   84 A'   85 A'   86 A'   34 A"   87 A'                 
 26.298  35.589  47.856 215.687 289.726 289.756 289.8581020.637
 88 A'   89 A'   90 A'   91 A'   35 A"   92 A'   93 A'   94 A'                 
 --------------------------------------------------------------

          Ground-State Mulliken Net Atomic Charges

     Atom                 Charge (a.u.)
  ----------------------------------------
      1 C                    -0.369445
      2 N                    -0.102133
      3 H                     0.243745
      4 Cl                    0.318380
      5 Br                   -0.090547
  ----------------------------------------
  Sum of atomic charges =     0.000000

 -----------------------------------------------------------------
                    Cartesian Multipole Moments
 -----------------------------------------------------------------
    Charge (ESU x 10^10)
                 0.0000
    Dipole Moment (Debye)
         X      -1.2956      Y       0.3636      Z      -0.0000
       Tot       1.3456
    Quadrupole Moments (Debye-Ang)
        XX     -43.8207     XY      -3.3658     YY     -40.8449
        XZ      -0.0000     YZ      -0.0000     ZZ     -43.1533
    Octopole Moments (Debye-Ang^2)
       XXX     -36.0710    XXY     -12.5444    XYY     -16.2617
       YYY      -1.0816    XXZ      -0.0000    XYZ      -0.0000
       YYZ      -0.0000    XZZ      -9.9642    YZZ      -2.4396
       ZZZ       0.0000
    Hexadecapole Moments (Debye-Ang^3)
      XXXX    -483.1515   XXXY     -10.7959   XXYY    -125.7571
      XYYY     -18.3824   YYYY    -198.7125   XXXZ      -0.0000
      XXYZ      -0.0000   XYYZ      -0.0000   YYYZ      -0.0000
      XXZZ     -93.7975   XYZZ       0.1039   YYZZ     -46.5844
      XZZZ      -0.0000   YZZZ       0.0000   ZZZZ     -50.2994
 -----------------------------------------------------------------
 Calculating MO derivatives via CPSCF
   1         3          15      0.148570    0.045728
   2         3          15      0.019582    0.006795
   3         3          15      0.002219    0.000906
   4         3          15      0.000185    0.000078
   5        16           2      0.000010    0.000006
   6        18           0      0.000000    0.000000    Roots Converged
 Time for AOints: 4.0 s (CPU) 4.0 s (wall)
 ------------------------------------------------------------------------------
                     AOints        : Timing summary (seconds)
 ------------------------------------------------------------------------------
     job step          cpu (% of tot)      sys (% of tot)     wall (% of tot)
 ------------------------------------------------------------------------------
  cpscf_lag         0.3970E+02 (49.0)   0.6800E-04 (17.2)   0.3972E+02 (49.0)
  iterzp            0.3721E+02 (45.9)   0.3270E-03 (82.8)   0.3722E+02 (45.9)
  make_fx           0.0000E+00 ( 0.0)   0.0000E+00 ( 0.0)   0.0000E+00 ( 0.0)
  AOints            0.4033E+01 ( 5.0)   0.0000E+00 ( 0.0)   0.4034E+01 ( 5.0)
 ------------------------------------------------------------------------------
   Grand Totals     0.8102E+02          0.3950E-03          0.8104E+02
 ------------------------------------------------------------------------------
 Calculating analytic Hessian of the SCF energy
 Polarizability Matrix (a.u.)
            1           2           3
    1 -66.2272402  -2.2123476  -0.0000000
    2  -2.2123476 -56.7307932   0.0000000
    3  -0.0000000   0.0000000 -31.9679623

 Direct stationary perturbation theory relativistic correction:

 rels  =      17.595825391879
 relv  =     -59.608320032752
 rel2e =       9.491010227267
 E_rel =     -32.521484413606

 Hessian of the SCF Energy
            1           2           3           4           5           6
    1   0.2760043   0.0777447  -0.0000000  -0.0984692  -0.1340040   0.0000000
    2   0.0777447   0.7903268   0.0000000  -0.0736577  -0.6392408  -0.0000000
    3  -0.0000000   0.0000000   0.0984019   0.0000000  -0.0000000  -0.0453313
    4  -0.0984692  -0.0736577   0.0000000   0.3943907  -0.0876636  -0.0000000
    5  -0.1340040  -0.6392408  -0.0000000  -0.0876636   0.8852919   0.0000000
    6   0.0000000  -0.0000000  -0.0453313  -0.0000000   0.0000000   0.0543148
    7  -0.0055580  -0.0276183   0.0000000  -0.2747530   0.2268663   0.0000000
    8   0.0292351  -0.0416459   0.0000000   0.1669697  -0.1642983   0.0000000
    9  -0.0000000  -0.0000000   0.0003954   0.0000000   0.0000000  -0.0278420
   10  -0.0895816   0.0496743   0.0000000   0.0043581   0.0244175  -0.0000000
   11   0.0483614  -0.0693106  -0.0000000   0.0292781  -0.0620890   0.0000000
   12  -0.0000000   0.0000000  -0.0261719  -0.0000000   0.0000000   0.0012519
   13  -0.0823956  -0.0261431  -0.0000000  -0.0255265  -0.0296161   0.0000000
   14  -0.0213373  -0.0401296   0.0000000  -0.0349265  -0.0196638  -0.0000000
   15  -0.0000000   0.0000000  -0.0272940   0.0000000   0.0000000   0.0176067
            7           8           9          10          11          12
    1  -0.0055580   0.0292351  -0.0000000  -0.0895816   0.0483614  -0.0000000
    2  -0.0276183  -0.0416459  -0.0000000   0.0496743  -0.0693106   0.0000000
    3   0.0000000   0.0000000   0.0003954   0.0000000  -0.0000000  -0.0261719
    4  -0.2747530   0.1669697   0.0000000   0.0043581   0.0292781  -0.0000000
    5   0.2268663  -0.1642983   0.0000000   0.0244175  -0.0620890   0.0000000
    6   0.0000000   0.0000000  -0.0278420  -0.0000000   0.0000000   0.0012519
    7   0.2772155  -0.1978736  -0.0000000   0.0019216   0.0007528  -0.0000000
    8  -0.1978736   0.2032569  -0.0000000  -0.0017822  -0.0012696  -0.0000000
    9  -0.0000000  -0.0000000   0.0226517  -0.0000000   0.0000000   0.0093686
   10   0.0019216  -0.0017822  -0.0000000   0.1207251  -0.0827366   0.0000000
   11   0.0007528  -0.0012696   0.0000000  -0.0827366   0.1284429  -0.0000000
   12  -0.0000000  -0.0000000   0.0093686   0.0000000  -0.0000000   0.0099539
   13   0.0011739   0.0034511  -0.0000000  -0.0374232   0.0043442   0.0000000
   14  -0.0021272   0.0039568   0.0000000   0.0104271   0.0042263  -0.0000000
   15  -0.0000000  -0.0000000  -0.0045736  -0.0000000   0.0000000   0.0055975
           13          14          15
    1  -0.0823956  -0.0213373  -0.0000000
    2  -0.0261431  -0.0401296   0.0000000
    3  -0.0000000   0.0000000  -0.0272940
    4  -0.0255265  -0.0349265   0.0000000
    5  -0.0296161  -0.0196638   0.0000000
    6   0.0000000  -0.0000000   0.0176067
    7   0.0011739  -0.0021272  -0.0000000
    8   0.0034511   0.0039568  -0.0000000
    9  -0.0000000   0.0000000  -0.0045736
   10  -0.0374232   0.0104271  -0.0000000
   11   0.0043442   0.0042263   0.0000000
   12   0.0000000  -0.0000000   0.0055975
   13   0.1441714   0.0479639   0.0000000
   14   0.0479639   0.0516103  -0.0000000
   15   0.0000000  -0.0000000   0.0086635
 Gradient time:  CPU 107.90 s  wall 107.93 s
 **********************************************************************
 **                                                                  **
 **                       VIBRATIONAL ANALYSIS                       **
 **                       --------------------                       **
 **                                                                  **
 **        VIBRATIONAL FREQUENCIES (CM**-1) AND NORMAL MODES         **
 **     FORCE CONSTANTS (mDYN/ANGSTROM) AND REDUCED MASSES (AMU)     **
 **                  INFRARED INTENSITIES (KM/MOL)                   **
 **                                                                  **
 **********************************************************************


 Mode:                 1                      2                      3
 Frequency:       241.56                 369.23                 507.16
 Force Cnst:      0.9269                 0.4574                 1.3846
 Red. Mass:      26.9585                 5.6939                 9.1364
 IR Active:          YES                    YES                    YES
 IR Intens:        0.163                 13.138                  0.221
 Raman Active:       YES                    YES                    YES
               X      Y      Z        X      Y      Z        X      Y      Z
 C          0.100 -0.371 -0.000    0.082  0.145 -0.000    0.000  0.000  0.795
 N         -0.026 -0.346  0.000    0.464  0.059  0.000    0.000  0.000 -0.260
 H         -0.086 -0.428  0.000    0.742  0.421  0.000   -0.000  0.000 -0.541
 Cl         0.661  0.070  0.000   -0.026  0.098  0.000    0.000 -0.000 -0.083
 Br        -0.302  0.093  0.000   -0.093 -0.081  0.000   -0.000 -0.000 -0.031
 TransDip   0.012  0.005 -0.000    0.056  0.102  0.000    0.000  0.000 -0.015

 Mode:                 4                      5                      6
 Frequency:       529.77                 739.11                 816.99
 Force Cnst:      2.2367                 1.3201                 0.4470
 Red. Mass:      13.5265                 4.1015                 1.1366
 IR Active:          YES                    YES                    YES
 IR Intens:       13.248                268.431                 74.771
 Raman Active:       YES                    YES                    YES
               X      Y      Z        X      Y      Z        X      Y      Z
 C          0.248  0.465 -0.000    0.479 -0.111 -0.000    0.000 -0.000  0.022
 N         -0.155  0.577  0.000   -0.017  0.021  0.000   -0.000 -0.000 -0.096
 H         -0.357  0.324  0.000   -0.551 -0.665 -0.000    0.000  0.000  0.995
 Cl         0.164 -0.312  0.000   -0.086  0.061  0.000   -0.000  0.000  0.010
 Br        -0.079 -0.039  0.000   -0.025 -0.006  0.000   -0.000  0.000 -0.003
 TransDip   0.078  0.087  0.000    0.461 -0.250 -0.000    0.000  0.000  0.277

 Mode:                 7                      8                      9
 Frequency:      1120.85                1717.84                3519.38
 Force Cnst:      1.0858                15.2979                 7.8581
 Red. Mass:       1.4669                 8.7987                 1.0768
 IR Active:          YES                    YES                    YES
 IR Intens:      316.216                241.701                 43.303
 Raman Active:       YES                    YES                    YES
               X      Y      Z        X      Y      Z        X      Y      Z
 C          0.133 -0.026 -0.000    0.100  0.640  0.000   -0.005 -0.005 -0.000
 N         -0.128 -0.056  0.000   -0.083 -0.488 -0.000   -0.052  0.051  0.000
 H          0.583  0.789 -0.000   -0.049 -0.577 -0.000    0.772 -0.631 -0.000
 Cl        -0.010  0.005 -0.000    0.003 -0.003 -0.000    0.000 -0.000  0.000
 Br        -0.000  0.002  0.000   -0.001 -0.002 -0.000   -0.000 -0.000  0.000
 TransDip   0.438  0.363 -0.000    0.093  0.489 -0.000    0.063 -0.201  0.000

 STANDARD THERMODYNAMIC QUANTITIES AT   298.15 K  AND     1.00 ATM

   This Molecule has  0 Imaginary Frequencies
   Zero point vibrational energy:       13.669 kcal/mol

   Atom    1 Element C  Has Mass   12.00000
   Atom    2 Element N  Has Mass   14.00307
   Atom    3 Element H  Has Mass    1.00783
   Atom    4 Element Cl Has Mass   34.96885
   Atom    5 Element Br Has Mass   78.91830
   Molecular Mass:   140.898050 amu
   Principal axes and moments of inertia in amu*Bohr^2:
                             1           2           3
    Eigenvalues --      255.22399   876.28877  1131.51277
          X               1.00000    -0.00149     0.00000
          Y               0.00149     1.00000     0.00000
          Z               0.00000    -0.00000     1.00000
   Rotational Symmetry Number is   1
   The Molecule is an Asymmetric Top
   Translational Enthalpy:        0.889 kcal/mol
   Rotational Enthalpy:           0.889 kcal/mol
   Vibrational Enthalpy:         14.584 kcal/mol
   gas constant (RT):             0.592 kcal/mol
   Translational Entropy:        40.740  cal/mol.K
   Rotational Entropy:           27.028  cal/mol.K
   Vibrational Entropy:           4.621  cal/mol.K

   Total Enthalpy:               16.954 kcal/mol
   Total Entropy:                72.389  cal/mol.K
Archival summary:
1\1\TWL01\FREQ\ProcedureUnspecified\BasisUnspecified\r1l1111\taweetha\MonNov2608:19:102018MonNov2608:19:102018\0\\#,FREQ,ProcedureUnspecified,BasisUnspecified,\\0,1\Br\C,1,1.94382\N,2,1.24198,1,126.027\H,3,1.01789,2,114.072,1,-0,0\Cl,2,1.74307,1,112.658,3,180,0\\\@

 Total job time:  123.55s(wall), 123.48s(cpu) 
 Mon Nov 26 08:19:10 2018

        *************************************************************
        *                                                           *
        *  Thank you very much for using Q-Chem.  Have a nice day.  *
        *                                                           *
        *************************************************************
