# Supplementary material for: Geometric and energetic data from ab initio calculations of haloethene, haloimine, halomethylenephosphine, haloiminophosphine, halodiazene, halodiphosphene and halocyclopropane
Source: Data Brief. 2019 Nov 2;27:104738. doi: 10.1016/j.dib.2019.104738 (PMC6861602; doi:10.1016/j.dib.2019.104738)
Supplement: Multimedia component 4 [file mmc4.zip › CN/B3LYP/BrClCNIE.out]

Q-Chem Developer Version!
                  Welcome to Q-Chem
     A Quantum Leap Into The Future Of Chemistry


 Q-Chem 5.1, Q-Chem, Inc., Pleasanton, CA (2018)

 Yihan Shao,  Zhengting Gan,  E. Epifanovsky,  A. T. B. Gilbert,  M. Wormit,  
 J. Kussmann,  A. W. Lange,  A. Behn,  Jia Deng,  Xintian Feng,  D. Ghosh,  
 M. Goldey,  P. R. Horn,  L. D. Jacobson,  I. Kaliman,  T. Kus,  A. Landau,  
 Jie Liu,  E. I. Proynov,  R. M. Richard,  R. P. Steele,  E. J. Sundstrom,  
 H. L. Woodcock III,  P. M. Zimmerman,  D. Zuev,  B. Albrecht,  E. Alguire,  
 S. A. Baeppler,  D. Barton,  Z. Benda,  Y. A. Bernard,  E. J. Berquist,  
 K. B. Bravaya,  H. Burton,  D. Casanova,  Chun-Min Chang,  Yunqing Chen,  
 A. Chien,  K. D. Closser,  M. P. Coons,  S. Coriani,  S. Dasgupta,  
 A. L. Dempwolff,  M. Diedenhofen,  Hainam Do,  R. G. Edgar,  Po-Tung Fang,  
 S. Faraji,  S. Fatehi,  Qingguo Feng,  K. D. Fenk,  J. Fosso-Tande,  
 Qinghui Ge,  A. Ghysels,  G. Gidofalvi,  J. Gomes,  J. Gonthier,  A. Gunina,  
 D. Hait,  M. W. D. Hanson-Heine,  P. H. P. Harbach,  A. W. Hauser,  
 J. E. Herr,  E. G. Hohenstein,  Z. C. Holden,  Kerwin Hui,  B. C. Huynh,  
 T.-C. Jagau,  Hyunjun Ji,  B. Kaduk,  K. Khistyaev,  Jaehoon Kim,  
 P. Klunzinger,  K. Koh,  D. Kosenkov,  L. Koulias,  T. Kowalczyk,  
 C. M. Krauter,  A. Kunitsa,  Ka Un Lao,  A. Laurent,  K. V. Lawler,  
 Joonho Lee,  D. Lefrancois,  S. Lehtola,  D. S. Levine,  Yi-Pei Li,  
 You-Sheng Lin,  Fenglai Liu,  E. Livshits,  A. Luenser,  P. Manohar,  
 E. Mansoor,  S. F. Manzer,  Shan-Ping Mao,  Yuezhi Mao,  N. Mardirossian,  
 A. V. Marenich,  T. Markovich,  L. A. Martinez-Martinez,  S. A. Maurer,  
 N. J. Mayhall,  S. C. McKenzie,  J.-M. Mewes,  A. F. Morrison,  
 J. W. Mullinax,  K. Nanda,  T. S. Nguyen-Beck,  R. Olivares-Amaya,  
 J. A. Parkhill,  T. M. Perrine,  F. Plasser,  P. Pokhilko,  S. Prager,  
 A. Prociuk,  E. Ramos,  D. R. Rehn,  F. Rob,  M. Schneider,  N. Sergueev,  
 S. M. Sharada,  S. Sharma,  D. W. Small,  T. Stauch,  T. Stein,  
 Yu-Chuan Su,  A. J. W. Thom,  A. Tkatchenko,  T. Tsuchimochi,  N. M. Tubman,  
 L. Vogt,  M. L. Vidal,  O. Vydrov,  M. A. Watson,  J. Wenzel,  
 M. de Wergifosse,  T. A. Wesolowski,  A. White,  J. Witte,  A. Yamada,  
 Jun Yang,  K. Yao,  S. Yeganeh,  S. R. Yost,  Zhi-Qiang You,  A. Zech,  
 Igor Ying Zhang,  Xing Zhang,  Yan Zhao,  Ying Zhu,  B. R. Brooks,  
 G. K. L. Chan,  C. J. Cramer,  M. S. Gordon,  W. J. Hehre,  A. Klamt,  
 M. W. Schmidt,  C. D. Sherrill,  D. G. Truhlar,  A. Aspuru-Guzik,  R. Baer,  
 A. T. Bell,  N. A. Besley,  Jeng-Da Chai,  A. E. DePrince, III,  
 R. A. DiStasio Jr.,  A. Dreuw,  B. D. Dunietz,  T. R. Furlani,  
 Chao-Ping Hsu,  Yousung Jung,  Jing Kong,  D. S. Lambrecht,  WanZhen Liang,  
 C. Ochsenfeld,  V. A. Rassolov,  L. V. Slipchenko,  J. E. Subotnik,  
 T. Van Voorhis,  J. M. Herbert,  A. I. Krylov,  P. M. W. Gill,  M. Head-Gordon

 Contributors to earlier versions of Q-Chem not listed above: 
 R. D. Adamson,  B. Austin,  J. Baker,  G. J. O. Beran,  K. Brandhorst,  
 S. T. Brown,  E. F. C. Byrd,  A. K. Chakraborty,  C.-L. Cheng,  
 Siu Hung Chien,  D. M. Chipman,  D. L. Crittenden,  H. Dachsel,  
 R. J. Doerksen,  A. D. Dutoi,  L. Fusti-Molnar,  W. A. Goddard III,  
 A. Golubeva-Zadorozhnaya,  S. R. Gwaltney,  G. Hawkins,  A. Heyden,  
 S. Hirata,  G. Kedziora,  F. J. Keil,  C. Kelley,  Jihan Kim,  R. A. King,  
 R. Z. Khaliullin,  P. P. Korambath,  W. Kurlancheek,  A. M. Lee,  M. S. Lee,  
 S. V. Levchenko,  Ching Yeh Lin,  D. Liotard,  R. C. Lochan,  I. Lotan,  
 P. E. Maslen,  N. Nair,  D. P. O'Neill,  D. Neuhauser,  E. Neuscamman,  
 C. M. Oana,  R. Olson,  B. Peters,  R. Peverati,  P. A. Pieniazek,  
 Y. M. Rhee,  J. Ritchie,  M. A. Rohrdanz,  E. Rosta,  N. J. Russ,  
 H. F. Schaefer III,  N. E. Schultz,  N. Shenvi,  A. C. Simmonett,  A. Sodt,  
 D. Stuck,  K. S. Thanthiriwatte,  V. Vanovschi,  Tao Wang,  A. Warshel,  
 C. F. Williams,  Q. Wu,  X. Xu,  W. Zhang

 Please cite Q-Chem as follows:
 Y. Shao et al., Mol. Phys. 113, 184-215 (2015)
 DOI: 10.1080/00268976.2014.952696

 Q-Chem 5.1.2 for Intel X86 EM64T Linux

 Parts of Q-Chem use Armadillo 8.300.2 (Tropical Shenanigans).
 http://arma.sourceforge.net/

 Q-Chem begins on Sun Nov 25 22:57:17 2018  

Host: 
0

     Scratch files written to /scratch/taweetham/qchem56119//
Input Ideriv = 2
Curr. Ideriv = -1
Max.  Ideriv = 2

Checking the input file for inconsistencies... 	...done.

--------------------------------------------------------------
User input:
--------------------------------------------------------------
$molecule
0 1
C 
N 1 1.3 
I 2 CI 1 120. 
Cl 1 CCl 2 120.  3 180.0
Br 1 CBr 2 120.  3 0.0

CC=1.54
CH=1.09
CF=1.35
CCl=1.77
CBr=1.94
CI=2.14
DHA=180.0
$end

$rem
   job_type	optimization
   basis	6-311++g**
   method	b3lyp
$end

--------------------------------------------------------------
 ----------------------------------------------------------------
             Standard Nuclear Orientation (Angstroms)
    I     Atom           X                Y                Z
 ----------------------------------------------------------------
    1      C       1.1857907335     0.5945151838    -0.0000000000
    2      N       0.0618788908     1.2478314699    -0.0000000000
    3      I      -1.7945619267     0.1832998869    -0.0000000000
    4      Cl      2.7212581387     1.4749922408    -0.0000000000
    5      Br      1.1800713464    -1.3454763854     0.0000000000
 ----------------------------------------------------------------
 Molecular Point Group                 Cs    NOp =  2
 Largest Abelian Subgroup              Cs    NOp =  2
 Nuclear Repulsion Energy =   815.0264107419 hartrees
 There are       59 alpha and       59 beta electrons
 Requested basis set is 6-311++G(d,p)
 There are 68 shells and 184 basis functions

 Total QAlloc Memory Limit   2000 MB
 Mega-Array Size       188 MB
 MEM_STATIC part       192 MB
 A cutoff of  1.0D-11 yielded   1771 shell pairs
 There are     14175 function pairs (     15944 Cartesian)

 -------------------------------------------------------
 OpenMP Integral Computing Module                       
 Release: version 1.0, May 2013, Q-Chem Inc. Pittsburgh 
 -------------------------------------------------------
 Integral Job Info:
 Integral job number is                      11
 Integral operator is                         1
 short-range coefficients                     0
 long-range coefficients              100000000
 Omega coefficients                           0
 if combine SR and LR in K                    0
 Integral screening is                        0
 Integral computing path is                   2
 max size of driver memory is            800000
 size of driver memory is                593474
 size of scratch memory is             29634545
 max col of scratch BK array               1296
 max len of scratch array in speh3          155
 max len of scratch index in speh4           18
 max int batch size is                      520
 min int batch size is                       52
 fixed nKL is                                45
 max L of basis functions is                  2
 order of int derivative is                   0
 number of shells is                         68
 number of basis is                         195
 number of cartesian basis is               195
 number of contracted shell pairs          1771
 number of primitive shell pairs           4193
 maxK2 (contraction) of shell pair           36
 max number of K2 of shell pair               1
 max number of CS2 of shell pair            207
 max number of PS2 of shell pair            216
 mem total for path MDJ                  529484
 -------------------------------------------------------
 Smallest overlap matrix eigenvalue = 4.20E-04

 Scale SEOQF with 1.000000e-01/1.000000e-01/1.000000e-01

 Standard Electronic Orientation quadrupole field applied
 Nucleus-field energy     =     0.0000000209 hartrees
 Guess from superposition of atomic densities
 Warning:  Energy on first SCF cycle will be non-variational
 SAD guess density has 118.000000 electrons

 -----------------------------------------------------------------------
  General SCF calculation program by
  Eric Jon Sundstrom, Paul Horn, Yuezhi Mao, Dmitri Zuev, Alec White,
  David Stuck, Shaama M.S., Shane Yost, Joonho Lee, David Small,
  Daniel Levine, Susi Lehtola, Hugh Burton, Evgeny Epifanovsky
 -----------------------------------------------------------------------
 Exchange:     0.2000 Hartree-Fock + 0.0800 Slater + 0.7200 B88
 Correlation:  0.1900 VWN1RPA + 0.8100 LYP
 Using SG-1 standard quadrature grid
 using 4 threads for integral computing
 -------------------------------------------------------
 OpenMP Integral computing Module                
 Release: version 2.0, May 2017, Q-Chem Inc. Pleasanton 
 -------------------------------------------------------
 -------------------------------------------------------
 OpenMP BLAS3 based DFT computing Module                
 Release: version 1.0, May 2013, Q-Chem Inc. Pittsburgh 
 -------------------------------------------------------
 A restricted SCF calculation will be
 performed using DIIS
 SCF converges when DIIS error is below 1.0e-08
 ---------------------------------------
  Cycle       Energy         DIIS error
 ---------------------------------------
    1  -10047.1886075596      3.54e-02  
    2  -10046.6673745926      3.90e-03  
    3  -10046.4286366119      8.72e-03  
    4  -10046.7097400898      1.24e-03  
    5  -10046.7145187014      4.56e-04  
    6  -10046.7151636178      2.53e-04  
    7  -10046.7154256105      4.37e-05  
    8  -10046.7154319093      9.75e-06  
    9  -10046.7154322564      3.54e-06  
   10  -10046.7154323054      1.03e-06  
   11  -10046.7154323090      2.41e-07  
   12  -10046.7154323092      8.52e-08  
   13  -10046.7154323092      1.38e-08  
   14  -10046.7154323093      1.77e-09  Convergence criterion met
 ---------------------------------------
 SCF time:   CPU 43.76s  wall 11.00s 
 SCF   energy in the final basis set =   -10046.7154323093
 Total energy in the final basis set =   -10046.7154323093

 --------------------------------------------------------------
             Orbital Energies (a.u.) and Symmetries
 --------------------------------------------------------------

 Alpha MOs, Restricted
 -- Occupied --                  
******* -482.87 -176.33 -165.74 -165.74 -165.73 -101.60  -62.52
  1 A'    2 A'    3 A'    4 A'    1 A"    5 A'    6 A'    7 A'                 
-56.340 -56.336 -56.336 -35.830 -31.325 -31.316 -31.316 -22.975
  8 A'    2 A"    9 A'   10 A'   11 A'    3 A"   12 A'   13 A'                 
-22.973 -22.972 -22.967 -22.967 -14.389 -10.353  -9.518  -8.728
  4 A"   14 A'   15 A'    5 A"   16 A'   17 A'   18 A'   19 A'                 
 -7.283  -7.272  -7.272  -6.560  -6.547  -6.546  -6.379  -4.794
 20 A'    6 A"   21 A'   22 A'    7 A"   23 A'   24 A'   25 A'                 
 -4.775  -4.774  -2.671  -2.668  -2.667  -2.656  -2.656  -2.059
  8 A"   26 A'   27 A'    9 A"   28 A'   10 A"   29 A'   30 A'                 
 -2.054  -2.053  -2.037  -2.036  -0.972  -0.874  -0.818  -0.680
 11 A"   31 A'   32 A'   12 A"   33 A'   34 A'   35 A'   36 A'                 
 -0.572  -0.492  -0.471  -0.440  -0.367  -0.354  -0.353  -0.323
 37 A'   38 A'   39 A'   13 A"   40 A'   14 A"   41 A'   15 A"                 
 -0.306  -0.281  -0.273
 42 A'   16 A"   43 A'                                                         
 -- Virtual --                   
 -0.124  -0.078  -0.072   0.004   0.020   0.044   0.048   0.050
 44 A'   45 A'   17 A"   46 A'   47 A'   48 A'   49 A'   18 A"                 
  0.069   0.080   0.092   0.099   0.106   0.122   0.127   0.153
 50 A'   19 A"   51 A'   52 A'   20 A"   53 A'   54 A'   55 A'                 
  0.175   0.183   0.193   0.208   0.211   0.222   0.271   0.300
 56 A'   21 A"   57 A'   58 A'   22 A"   59 A'   60 A'   61 A'                 
  0.345   0.369   0.383   0.394   0.401   0.413   0.418   0.443
 62 A'   23 A"   63 A'   64 A'   65 A'   24 A"   25 A"   66 A'                 
  0.451   0.452   0.465   0.477   0.545   0.563   0.570   0.585
 26 A"   67 A'   68 A'   27 A"   28 A"   69 A'   70 A'   29 A"                 
  0.611   0.629   0.683   0.762   0.783   0.793   0.808   0.824
 71 A'   72 A'   73 A'   74 A'   75 A'   30 A"   76 A'   31 A"                 
  0.873   0.881   0.898   0.902   0.980   1.093   1.115   1.256
 77 A'   78 A'   32 A"   79 A'   80 A'   81 A'   82 A'   33 A"                 
  1.277   1.306   1.325   1.348   1.363   1.630   1.676   1.814
 83 A'   34 A"   84 A'   85 A'   35 A"   86 A'   87 A'   88 A'                 
  1.950   2.002   2.017   2.083   2.218   2.226   2.255   2.349
 36 A"   89 A'   37 A"   90 A'   38 A"   91 A'   92 A'   39 A"                 
  2.424   2.490   2.712   2.731   2.957   3.243   3.821   3.891
 93 A'   94 A'   95 A'   40 A"   96 A'   97 A'   41 A"   98 A'                 
  3.936   3.941   3.971   3.982   3.988   4.046   4.059   4.141
 42 A"   99 A'   43 A"   44 A"  100 A'   45 A"  101 A'  102 A'                 
  4.193   4.342   4.394   4.410   5.964   5.995   6.015   6.592
103 A'  104 A'  105 A'  106 A'   46 A"  107 A'  108 A'  109 A'                 
  7.525   7.560   7.626   9.688  23.556  25.765  25.863  26.280
 47 A"  110 A'  111 A'  112 A'  113 A'   48 A"  114 A'  115 A'                 
 27.832  28.307  28.332  28.342  28.512  28.523  28.523  28.551
116 A'   49 A"  117 A'  118 A'   50 A"  119 A'   51 A"  120 A'                 
 28.633  35.428  47.864 127.853 127.873 127.891 151.631 215.669
121 A'  122 A'  123 A'   52 A"  124 A'  125 A'  126 A'  127 A'                 
289.720 289.755 289.8511020.6481901.793
 53 A"  128 A'  129 A'  130 A'  131 A'                                         

 Beta MOs, Restricted
 -- Occupied --                  
******* -482.87 -176.33 -165.74 -165.74 -165.73 -101.60  -62.52
  1 A'    2 A'    3 A'    4 A'    1 A"    5 A'    6 A'    7 A'                 
-56.340 -56.336 -56.336 -35.830 -31.325 -31.316 -31.316 -22.975
  8 A'    2 A"    9 A'   10 A'   11 A'    3 A"   12 A'   13 A'                 
-22.973 -22.972 -22.967 -22.967 -14.389 -10.353  -9.518  -8.728
  4 A"   14 A'   15 A'    5 A"   16 A'   17 A'   18 A'   19 A'                 
 -7.283  -7.272  -7.272  -6.560  -6.547  -6.546  -6.379  -4.794
 20 A'    6 A"   21 A'   22 A'    7 A"   23 A'   24 A'   25 A'                 
 -4.775  -4.774  -2.671  -2.668  -2.667  -2.656  -2.656  -2.059
  8 A"   26 A'   27 A'    9 A"   28 A'   10 A"   29 A'   30 A'                 
 -2.054  -2.053  -2.037  -2.036  -0.972  -0.874  -0.818  -0.680
 11 A"   31 A'   32 A'   12 A"   33 A'   34 A'   35 A'   36 A'                 
 -0.572  -0.492  -0.471  -0.440  -0.367  -0.354  -0.353  -0.323
 37 A'   38 A'   39 A'   13 A"   40 A'   14 A"   41 A'   15 A"                 
 -0.306  -0.281  -0.273
 42 A'   16 A"   43 A'                                                         
 -- Virtual --                   
 -0.124  -0.078  -0.072   0.004   0.020   0.044   0.048   0.050
 44 A'   45 A'   17 A"   46 A'   47 A'   48 A'   49 A'   18 A"                 
  0.069   0.080   0.092   0.099   0.106   0.122   0.127   0.153
 50 A'   19 A"   51 A'   52 A'   20 A"   53 A'   54 A'   55 A'                 
  0.175   0.183   0.193   0.208   0.211   0.222   0.271   0.300
 56 A'   21 A"   57 A'   58 A'   22 A"   59 A'   60 A'   61 A'                 
  0.345   0.369   0.383   0.394   0.401   0.413   0.418   0.443
 62 A'   23 A"   63 A'   64 A'   65 A'   24 A"   25 A"   66 A'                 
  0.451   0.452   0.465   0.477   0.545   0.563   0.570   0.585
 26 A"   67 A'   68 A'   27 A"   28 A"   69 A'   70 A'   29 A"                 
  0.611   0.629   0.683   0.762   0.783   0.793   0.808   0.824
 71 A'   72 A'   73 A'   74 A'   75 A'   30 A"   76 A'   31 A"                 
  0.873   0.881   0.898   0.902   0.980   1.093   1.115   1.256
 77 A'   78 A'   32 A"   79 A'   80 A'   81 A'   82 A'   33 A"                 
  1.277   1.306   1.325   1.348   1.363   1.630   1.676   1.814
 83 A'   34 A"   84 A'   85 A'   35 A"   86 A'   87 A'   88 A'                 
  1.950   2.002   2.017   2.083   2.218   2.226   2.255   2.349
 36 A"   89 A'   37 A"   90 A'   38 A"   91 A'   92 A'   39 A"                 
  2.424   2.490   2.712   2.731   2.957   3.243   3.821   3.891
 93 A'   94 A'   95 A'   40 A"   96 A'   97 A'   41 A"   98 A'                 
  3.936   3.941   3.971   3.982   3.988   4.046   4.059   4.141
 42 A"   99 A'   43 A"   44 A"  100 A'   45 A"  101 A'  102 A'                 
  4.193   4.342   4.394   4.410   5.964   5.995   6.015   6.592
103 A'  104 A'  105 A'  106 A'   46 A"  107 A'  108 A'  109 A'                 
  7.525   7.560   7.626   9.688  23.556  25.765  25.863  26.280
 47 A"  110 A'  111 A'  112 A'  113 A'   48 A"  114 A'  115 A'                 
 27.832  28.307  28.332  28.342  28.512  28.523  28.523  28.551
116 A'   49 A"  117 A'  118 A'   50 A"  119 A'   51 A"  120 A'                 
 28.633  35.428  47.864 127.853 127.873 127.891 151.631 215.669
121 A'  122 A'  123 A'   52 A"  124 A'  125 A'  126 A'  127 A'                 
289.720 289.755 289.8511020.6481901.793
 53 A"  128 A'  129 A'  130 A'  131 A'                                         
 --------------------------------------------------------------

          Ground-State Mulliken Net Atomic Charges

     Atom                 Charge (a.u.)
  ----------------------------------------
      1 C                    -0.431998
      2 N                    -0.045813
      3 I                     0.147778
      4 Cl                    0.369549
      5 Br                   -0.039516
  ----------------------------------------
  Sum of atomic charges =     0.000000

 -----------------------------------------------------------------
                    Cartesian Multipole Moments
 -----------------------------------------------------------------
    Charge (ESU x 10^10)
                 0.0000
    Dipole Moment (Debye)
         X      -0.0717      Y      -1.2762      Z       0.0000
       Tot       1.2782
    Quadrupole Moments (Debye-Ang)
        XX     -65.5353     XY       2.9537     YY     -71.1705
        XZ       0.0000     YZ       0.0000     ZZ     -71.0938
    Octopole Moments (Debye-Ang^2)
       XXX     -42.6002    XXY      -6.3498    XYY      -6.9091
       YYY     -40.6298    XXZ      -0.0000    XYZ      -0.0000
       YYZ      -0.0000    XZZ     -11.3580    YZZ      -9.2247
       ZZZ       0.0000
    Hexadecapole Moments (Debye-Ang^3)
      XXXX   -1297.2814   XXXY       1.3172   XXYY    -302.3623
      XYYY     -45.0411   YYYY    -504.2370   XXXZ       0.0000
      XXYZ       0.0000   XYYZ      -0.0000   YYYZ       0.0000
      XXZZ    -250.4579   XYZZ     -15.3435   YYZZ    -102.9492
      XZZZ       0.0000   YZZZ       0.0000   ZZZZ     -89.8694
 -----------------------------------------------------------------
 Calculating analytic gradient of the SCF energy
 Gradient of SCF Energy
            1           2           3           4           5
    1   0.0538186  -0.0432305  -0.0046651   0.0172114  -0.0231344
    2  -0.0140310   0.0140853  -0.0091466   0.0125159  -0.0034236
    3   0.0000000  -0.0000000   0.0000000  -0.0000000   0.0000000
 Max gradient component =       5.382E-02
 RMS gradient           =       2.044E-02
 Gradient time:  CPU 10.88 s  wall 2.82 s
 Geometry Optimization Parameters
   NAtoms,    NIC,     NZ,  NCons,   NDum,   NFix, NCnnct, MaxDiis
        5      20       5       0       0       0       0       0


** GEOMETRY OPTIMIZATION IN DELOCALIZED INTERNAL COORDINATES **
   Searching for a Minimum

   Optimization Cycle:   1

                       Coordinates (Angstroms)
     ATOM                X               Y               Z
      1  C         1.1857907335    0.5945151838    0.0000000000
      2  N         0.0618788908    1.2478314699    0.0000000000
      3  I        -1.7945619267    0.1832998869    0.0000000000
      4  Cl        2.7212581387    1.4749922408    0.0000000000
      5  Br        1.1800713464   -1.3454763854    0.0000000000
   Point Group: cs    Number of degrees of freedom:     7


   Energy is -10046.715432309


 Attempting to Generate Delocalized Internal Coordinates

  7 Hessian modes will be used to form the next step
  Hessian Eigenvalues:
     0.108095    0.175927    0.250000    0.250000    0.250000    0.286300
     0.671931

 Minimum Search - Taking Simple RFO Step
 Searching for Lamda that Minimizes Along All modes
 Value Taken    Lamda =  -0.02245892
 Step Taken.  Stepsize is  0.279491

                             Maximum     Tolerance    Cnvgd?
         Gradient           0.052003      0.000300      NO
         Displacement       0.192867      0.001200      NO
         Energy change     *********      0.000001      NO


 New Cartesian Coordinates Obtained by Inverse Iteration

 Displacement from previous Coordinates is:  0.706151
 ----------------------------------------------------------------
             Standard Nuclear Orientation (Angstroms)
    I     Atom           X                Y                Z
 ----------------------------------------------------------------
    1      C       1.1355428554     0.5194312644     0.0000000000
    2      N       0.0631813909     1.1936557996     0.0000000000
    3      I      -1.8781194216     0.3813875986     0.0000000000
    4      Cl      2.5990532890     1.4488734603     0.0000000000
    5      Br      1.4347790689    -1.3881857270     0.0000000000
 ----------------------------------------------------------------
 Molecular Point Group                 Cs    NOp =  2
 Largest Abelian Subgroup              Cs    NOp =  2
 Nuclear Repulsion Energy =   791.9745543312 hartrees
 There are       59 alpha and       59 beta electrons
 Applying Cartesian multipole field
    Component          Value
    ---------          -----
     (2,0,0)        1.00000E-11
     (0,2,0)        2.00000E-11
     (0,0,2)       -3.00000E-11
 Nucleus-field energy     =     0.0000000224 hartrees
 Requested basis set is 6-311++G(d,p)
 There are 68 shells and 184 basis functions
 A cutoff of  1.0D-11 yielded   1775 shell pairs
 There are     14180 function pairs (     15935 Cartesian)
 Smallest overlap matrix eigenvalue = 4.09E-04
 Guess MOs from SCF MO coefficient file

 -----------------------------------------------------------------------
  General SCF calculation program by
  Eric Jon Sundstrom, Paul Horn, Yuezhi Mao, Dmitri Zuev, Alec White,
  David Stuck, Shaama M.S., Shane Yost, Joonho Lee, David Small,
  Daniel Levine, Susi Lehtola, Hugh Burton, Evgeny Epifanovsky
 -----------------------------------------------------------------------
 Exchange:     0.2000 Hartree-Fock + 0.0800 Slater + 0.7200 B88
 Correlation:  0.1900 VWN1RPA + 0.8100 LYP
 Using SG-1 standard quadrature grid
 using 4 threads for integral computing
 -------------------------------------------------------
 OpenMP Integral computing Module                
 Release: version 2.0, May 2017, Q-Chem Inc. Pleasanton 
 -------------------------------------------------------
 -------------------------------------------------------
 OpenMP BLAS3 based DFT computing Module                
 Release: version 1.0, May 2013, Q-Chem Inc. Pittsburgh 
 -------------------------------------------------------
 A restricted SCF calculation will be
 performed using DIIS
 SCF converges when DIIS error is below 1.0e-08
 ---------------------------------------
  Cycle       Energy         DIIS error
 ---------------------------------------
    1  -10046.7070300581      1.41e-03  
    2  -10046.7221329483      5.74e-04  
    3  -10046.7203091088      8.75e-04  
    4  -10046.7234700806      2.12e-04  
    5  -10046.7236244492      7.60e-05  
    6  -10046.7236458546      2.43e-05  
    7  -10046.7236481621      2.21e-06  
    8  -10046.7236481742      9.76e-07  
    9  -10046.7236481762      1.53e-07  
   10  -10046.7236481763      6.60e-08  
   11  -10046.7236481764      1.32e-08  
   12  -10046.7236481764      3.37e-09  Convergence criterion met
 ---------------------------------------
 SCF time:   CPU 37.30s  wall 10.00s 
 SCF   energy in the final basis set =   -10046.7236481764
 Total energy in the final basis set =   -10046.7236481764

 --------------------------------------------------------------
             Orbital Energies (a.u.) and Symmetries
 --------------------------------------------------------------

 Alpha MOs, Restricted
 -- Occupied --                  
******* -482.87 -176.34 -165.74 -165.74 -165.74 -101.59  -62.52
  1 A'    2 A'    3 A'    4 A'    1 A"    5 A'    6 A'    7 A'                 
-56.341 -56.337 -56.337 -35.832 -31.327 -31.319 -31.319 -22.977
  8 A'    2 A"    9 A'   10 A'   11 A'    3 A"   12 A'   13 A'                 
-22.975 -22.975 -22.969 -22.969 -14.385 -10.348  -9.508  -8.729
  4 A"   14 A'    5 A"   15 A'   16 A'   17 A'   18 A'   19 A'                 
 -7.273  -7.263  -7.262  -6.561  -6.547  -6.546  -6.381  -4.797
 20 A'    6 A"   21 A'   22 A'    7 A"   23 A'   24 A'   25 A'                 
 -4.777  -4.777  -2.672  -2.668  -2.667  -2.656  -2.656  -2.062
  8 A"   26 A'   27 A'    9 A"   28 A'   29 A'   10 A"   30 A'                 
 -2.056  -2.055  -2.039  -2.039  -0.985  -0.874  -0.821  -0.686
 11 A"   31 A'   12 A"   32 A'   33 A'   34 A'   35 A'   36 A'                 
 -0.571  -0.495  -0.476  -0.447  -0.362  -0.348  -0.345  -0.329
 37 A'   38 A'   39 A'   13 A"   40 A'   14 A"   41 A'   15 A"                 
 -0.310  -0.281  -0.277
 42 A'   16 A"   43 A'                                                         
 -- Virtual --                   
 -0.117  -0.066  -0.065   0.003   0.024   0.043   0.049   0.051
 44 A'   45 A'   17 A"   46 A'   47 A'   48 A'   49 A'   18 A"                 
  0.074   0.081   0.090   0.102   0.104   0.120   0.131   0.154
 50 A'   19 A"   51 A'   52 A'   20 A"   53 A'   54 A'   55 A'                 
  0.181   0.182   0.194   0.212   0.214   0.218   0.281   0.289
 21 A"   56 A'   57 A'   22 A"   58 A'   59 A'   60 A'   61 A'                 
  0.349   0.384   0.385   0.407   0.408   0.415   0.419   0.442
 62 A'   23 A"   63 A'   24 A"   64 A'   65 A'   25 A"   66 A'                 
  0.450   0.450   0.470   0.474   0.541   0.558   0.588   0.595
 26 A"   67 A'   68 A'   27 A"   28 A"   69 A'   70 A'   29 A"                 
  0.614   0.633   0.661   0.758   0.775   0.793   0.816   0.831
 71 A'   72 A'   73 A'   74 A'   75 A'   30 A"   76 A'   31 A"                 
  0.877   0.893   0.894   0.938   0.998   1.098   1.132   1.256
 77 A'   32 A"   78 A'   79 A'   80 A'   81 A'   82 A'   33 A"                 
  1.283   1.313   1.323   1.355   1.372   1.622   1.695   1.846
 83 A'   84 A'   34 A"   85 A'   35 A"   86 A'   87 A'   88 A'                 
  1.951   2.016   2.020   2.093   2.213   2.232   2.289   2.367
 36 A"   89 A'   37 A"   90 A'   91 A'   38 A"   92 A'   39 A"                 
  2.439   2.531   2.744   2.755   2.963   3.260   3.828   3.915
 93 A'   94 A'   40 A"   95 A'   96 A'   97 A'   41 A"   98 A'                 
  3.940   3.953   3.973   3.976   3.993   4.038   4.053   4.144
 42 A"   99 A'   43 A"   44 A"  100 A'  101 A'   45 A"  102 A'                 
  4.189   4.352   4.407   4.417   5.960   5.986   6.014   6.579
103 A'  104 A'  105 A'  106 A'   46 A"  107 A'  108 A'  109 A'                 
  7.524   7.556   7.633   9.702  23.621  25.779  25.926  26.283
 47 A"  110 A'  111 A'  112 A'  113 A'   48 A"  114 A'  115 A'                 
 27.846  28.304  28.324  28.337  28.509  28.517  28.523  28.548
116 A'   49 A"  117 A'  118 A'   50 A"  119 A'   51 A"  120 A'                 
 28.636  35.473  47.857 127.850 127.865 127.888 151.643 215.684
121 A'  122 A'  123 A'   52 A"  124 A'  125 A'  126 A'  127 A'                 
289.719 289.748 289.8571020.6401901.805
 53 A"  128 A'  129 A'  130 A'  131 A'                                         

 Beta MOs, Restricted
 -- Occupied --                  
******* -482.87 -176.34 -165.74 -165.74 -165.74 -101.59  -62.52
  1 A'    2 A'    3 A'    4 A'    1 A"    5 A'    6 A'    7 A'                 
-56.341 -56.337 -56.337 -35.832 -31.327 -31.319 -31.319 -22.977
  8 A'    2 A"    9 A'   10 A'   11 A'    3 A"   12 A'   13 A'                 
-22.975 -22.975 -22.969 -22.969 -14.385 -10.348  -9.508  -8.729
  4 A"   14 A'    5 A"   15 A'   16 A'   17 A'   18 A'   19 A'                 
 -7.273  -7.263  -7.262  -6.561  -6.547  -6.546  -6.381  -4.797
 20 A'    6 A"   21 A'   22 A'    7 A"   23 A'   24 A'   25 A'                 
 -4.777  -4.777  -2.672  -2.668  -2.667  -2.656  -2.656  -2.062
  8 A"   26 A'   27 A'    9 A"   28 A'   29 A'   10 A"   30 A'                 
 -2.056  -2.055  -2.039  -2.039  -0.985  -0.874  -0.821  -0.686
 11 A"   31 A'   12 A"   32 A'   33 A'   34 A'   35 A'   36 A'                 
 -0.571  -0.495  -0.476  -0.447  -0.362  -0.348  -0.345  -0.329
 37 A'   38 A'   39 A'   13 A"   40 A'   14 A"   41 A'   15 A"                 
 -0.310  -0.281  -0.277
 42 A'   16 A"   43 A'                                                         
 -- Virtual --                   
 -0.117  -0.066  -0.065   0.003   0.024   0.043   0.049   0.051
 44 A'   45 A'   17 A"   46 A'   47 A'   48 A'   49 A'   18 A"                 
  0.074   0.081   0.090   0.102   0.104   0.120   0.131   0.154
 50 A'   19 A"   51 A'   52 A'   20 A"   53 A'   54 A'   55 A'                 
  0.181   0.182   0.194   0.212   0.214   0.218   0.281   0.289
 21 A"   56 A'   57 A'   22 A"   58 A'   59 A'   60 A'   61 A'                 
  0.349   0.384   0.385   0.407   0.408   0.415   0.419   0.442
 62 A'   23 A"   63 A'   24 A"   64 A'   65 A'   25 A"   66 A'                 
  0.450   0.450   0.470   0.474   0.541   0.558   0.588   0.595
 26 A"   67 A'   68 A'   27 A"   28 A"   69 A'   70 A'   29 A"                 
  0.614   0.633   0.661   0.758   0.775   0.793   0.816   0.831
 71 A'   72 A'   73 A'   74 A'   75 A'   30 A"   76 A'   31 A"                 
  0.877   0.893   0.894   0.938   0.998   1.098   1.132   1.256
 77 A'   32 A"   78 A'   79 A'   80 A'   81 A'   82 A'   33 A"                 
  1.283   1.313   1.323   1.355   1.372   1.622   1.695   1.846
 83 A'   84 A'   34 A"   85 A'   35 A"   86 A'   87 A'   88 A'                 
  1.951   2.016   2.020   2.093   2.213   2.232   2.289   2.367
 36 A"   89 A'   37 A"   90 A'   91 A'   38 A"   92 A'   39 A"                 
  2.439   2.531   2.744   2.755   2.963   3.260   3.828   3.915
 93 A'   94 A'   40 A"   95 A'   96 A'   97 A'   41 A"   98 A'                 
  3.940   3.953   3.973   3.976   3.993   4.038   4.053   4.144
 42 A"   99 A'   43 A"   44 A"  100 A'  101 A'   45 A"  102 A'                 
  4.189   4.352   4.407   4.417   5.960   5.986   6.014   6.579
103 A'  104 A'  105 A'  106 A'   46 A"  107 A'  108 A'  109 A'                 
  7.524   7.556   7.633   9.702  23.621  25.779  25.926  26.283
 47 A"  110 A'  111 A'  112 A'  113 A'   48 A"  114 A'  115 A'                 
 27.846  28.304  28.324  28.337  28.509  28.517  28.523  28.548
116 A'   49 A"  117 A'  118 A'   50 A"  119 A'   51 A"  120 A'                 
 28.636  35.473  47.857 127.850 127.865 127.888 151.643 215.684
121 A'  122 A'  123 A'   52 A"  124 A'  125 A'  126 A'  127 A'                 
289.719 289.748 289.8571020.6401901.805
 53 A"  128 A'  129 A'  130 A'  131 A'                                         
 --------------------------------------------------------------

          Ground-State Mulliken Net Atomic Charges

     Atom                 Charge (a.u.)
  ----------------------------------------
      1 C                    -0.437372
      2 N                    -0.021139
      3 I                     0.156285
      4 Cl                    0.322733
      5 Br                   -0.020506
  ----------------------------------------
  Sum of atomic charges =     0.000000

 -----------------------------------------------------------------
                    Cartesian Multipole Moments
 -----------------------------------------------------------------
    Charge (ESU x 10^10)
                 0.0000
    Dipole Moment (Debye)
         X      -0.3335      Y      -1.1097      Z       0.0000
       Tot       1.1588
    Quadrupole Moments (Debye-Ang)
        XX     -65.3769     XY       0.9530     YY     -71.2190
        XZ       0.0000     YZ      -0.0000     ZZ     -70.9068
    Octopole Moments (Debye-Ang^2)
       XXX     -50.5721    XXY     -11.5094    XYY      -5.4980
       YYY     -50.9968    XXZ       0.0000    XYZ      -0.0000
       YYZ       0.0000    XZZ     -11.7739    YZZ     -12.8952
       ZZZ      -0.0000
    Hexadecapole Moments (Debye-Ang^3)
      XXXX   -1368.5455   XXXY      47.9557   XXYY    -317.0916
      XYYY      12.3704   YYYY    -520.9352   XXXZ       0.0000
      XXYZ      -0.0000   XYYZ       0.0000   YYYZ      -0.0000
      XXZZ    -262.4244   XYZZ       6.4515   YYZZ    -105.9351
      XZZZ       0.0000   YZZZ      -0.0000   ZZZZ     -89.4744
 -----------------------------------------------------------------
 Calculating analytic gradient of the SCF energy
 Gradient of SCF Energy
            1           2           3           4           5
    1   0.0233618  -0.0072375  -0.0109336  -0.0080165   0.0028258
    2  -0.0078484   0.0112197   0.0010683  -0.0011791  -0.0032605
    3  -0.0000000   0.0000000  -0.0000000   0.0000000   0.0000000
 Max gradient component =       2.336E-02
 RMS gradient           =       8.126E-03
 Gradient time:  CPU 10.57 s  wall 2.74 s
 Geometry Optimization Parameters
   NAtoms,    NIC,     NZ,  NCons,   NDum,   NFix, NCnnct, MaxDiis
        5      20       5       0       0       0       0       0

 Cartesian Hessian Update
 Hessian Updated using BFGS Update


** GEOMETRY OPTIMIZATION IN DELOCALIZED INTERNAL COORDINATES **
   Searching for a Minimum

   Optimization Cycle:   2

                       Coordinates (Angstroms)
     ATOM                X               Y               Z
      1  C         1.1355428554    0.5194312644    0.0000000000
      2  N         0.0631813909    1.1936557996    0.0000000000
      3  I        -1.8781194216    0.3813875986    0.0000000000
      4  Cl        2.5990532890    1.4488734603    0.0000000000
      5  Br        1.4347790689   -1.3881857270    0.0000000000
   Point Group: cs    Number of degrees of freedom:     7


   Energy is -10046.723648176

 Hessian Updated using BFGS Update

  6 Hessian modes will be used to form the next step
  Hessian Eigenvalues:
     0.101492    0.174638    0.230433    0.281906    0.393131    0.617753

 Minimum Search - Taking Simple RFO Step
 Searching for Lamda that Minimizes Along All modes
 Value Taken    Lamda =  -0.00331934
 Step Taken.  Stepsize is  0.118279

                             Maximum     Tolerance    Cnvgd?
         Gradient           0.027819      0.000300      NO
         Displacement       0.082410      0.001200      NO
         Energy change     -0.008216      0.000001      NO


 New Cartesian Coordinates Obtained by Inverse Iteration

 Displacement from previous Coordinates is:  0.234729
 ----------------------------------------------------------------
             Standard Nuclear Orientation (Angstroms)
    I     Atom           X                Y                Z
 ----------------------------------------------------------------
    1      C       1.1087965782     0.5429552610     0.0000000000
    2      N       0.0584843961     1.2151426443     0.0000000000
    3      I      -1.7993539702     0.3303205902     0.0000000000
    4      Cl      2.6092347915     1.4251065814     0.0000000000
    5      Br      1.3772753869    -1.3583626810     0.0000000000
 ----------------------------------------------------------------
 Molecular Point Group                 Cs    NOp =  2
 Largest Abelian Subgroup              Cs    NOp =  2
 Nuclear Repulsion Energy =   810.5198147346 hartrees
 There are       59 alpha and       59 beta electrons
 Applying Cartesian multipole field
    Component          Value
    ---------          -----
     (2,0,0)        1.00000E-11
     (0,2,0)        2.00000E-11
     (0,0,2)       -3.00000E-11
 Nucleus-field energy     =     0.0000000213 hartrees
 Requested basis set is 6-311++G(d,p)
 There are 68 shells and 184 basis functions
 A cutoff of  1.0D-11 yielded   1784 shell pairs
 There are     14238 function pairs (     15993 Cartesian)
 Smallest overlap matrix eigenvalue = 3.86E-04
 Guess MOs from SCF MO coefficient file

 -----------------------------------------------------------------------
  General SCF calculation program by
  Eric Jon Sundstrom, Paul Horn, Yuezhi Mao, Dmitri Zuev, Alec White,
  David Stuck, Shaama M.S., Shane Yost, Joonho Lee, David Small,
  Daniel Levine, Susi Lehtola, Hugh Burton, Evgeny Epifanovsky
 -----------------------------------------------------------------------
 Exchange:     0.2000 Hartree-Fock + 0.0800 Slater + 0.7200 B88
 Correlation:  0.1900 VWN1RPA + 0.8100 LYP
 Using SG-1 standard quadrature grid
 using 4 threads for integral computing
 -------------------------------------------------------
 OpenMP Integral computing Module                
 Release: version 2.0, May 2017, Q-Chem Inc. Pleasanton 
 -------------------------------------------------------
 -------------------------------------------------------
 OpenMP BLAS3 based DFT computing Module                
 Release: version 1.0, May 2013, Q-Chem Inc. Pittsburgh 
 -------------------------------------------------------
 A restricted SCF calculation will be
 performed using DIIS
 SCF converges when DIIS error is below 1.0e-08
 ---------------------------------------
  Cycle       Energy         DIIS error
 ---------------------------------------
    1  -10046.7229283228      5.71e-04  
    2  -10046.7241530395      4.67e-04  
    3  -10046.7242784352      4.20e-04  
    4  -10046.7249740063      8.78e-05  
    5  -10046.7250017645      3.75e-05  
    6  -10046.7250075186      7.25e-06  
    7  -10046.7250077280      3.12e-06  
    8  -10046.7250077506      5.28e-07  
    9  -10046.7250077518      1.10e-07  
   10  -10046.7250077518      4.14e-08  
   11  -10046.7250077517      1.27e-08  
   12  -10046.7250077517      3.31e-09  Convergence criterion met
 ---------------------------------------
 SCF time:   CPU 37.82s  wall 10.00s 
 SCF   energy in the final basis set =   -10046.7250077517
 Total energy in the final basis set =   -10046.7250077517

 --------------------------------------------------------------
             Orbital Energies (a.u.) and Symmetries
 --------------------------------------------------------------

 Alpha MOs, Restricted
 -- Occupied --                  
******* -482.87 -176.34 -165.74 -165.74 -165.74 -101.59  -62.52
  1 A'    2 A'    3 A'    4 A'    1 A"    5 A'    6 A'    7 A'                 
-56.340 -56.336 -56.336 -35.833 -31.327 -31.319 -31.319 -22.977
  8 A'    2 A"    9 A'   10 A'   11 A'    3 A"   12 A'   13 A'                 
-22.975 -22.975 -22.970 -22.970 -14.382 -10.345  -9.505  -8.728
  4 A"   14 A'   15 A'    5 A"   16 A'   17 A'   18 A'   19 A'                 
 -7.271  -7.260  -7.259  -6.560  -6.547  -6.546  -6.382  -4.797
 20 A'    6 A"   21 A'   22 A'    7 A"   23 A'   24 A'   25 A'                 
 -4.778  -4.777  -2.671  -2.668  -2.667  -2.656  -2.656  -2.063
  8 A"   26 A'   27 A'    9 A"   28 A'   29 A'   10 A"   30 A'                 
 -2.057  -2.056  -2.040  -2.039  -0.994  -0.877  -0.822  -0.691
 11 A"   31 A'   12 A"   32 A'   33 A'   34 A'   35 A'   36 A'                 
 -0.569  -0.498  -0.479  -0.452  -0.363  -0.350  -0.347  -0.329
 37 A'   38 A'   39 A'   13 A"   40 A'   14 A"   41 A'   15 A"                 
 -0.310  -0.281  -0.277
 42 A'   16 A"   43 A'                                                         
 -- Virtual --                   
 -0.109  -0.062  -0.061   0.003   0.025   0.043   0.049   0.051
 44 A'   45 A'   17 A"   46 A'   47 A'   48 A'   49 A'   18 A"                 
  0.073   0.081   0.091   0.103   0.103   0.121   0.130   0.155
 50 A'   19 A"   51 A'   52 A'   20 A"   53 A'   54 A'   55 A'                 
  0.180   0.182   0.198   0.211   0.212   0.220   0.282   0.291
 56 A'   21 A"   57 A'   58 A'   22 A"   59 A'   60 A'   61 A'                 
  0.347   0.380   0.384   0.405   0.408   0.410   0.417   0.446
 62 A'   23 A"   63 A'   64 A'   24 A"   65 A'   25 A"   66 A'                 
  0.450   0.457   0.478   0.480   0.541   0.561   0.588   0.595
 26 A"   67 A'   27 A"   68 A'   28 A"   69 A'   70 A'   29 A"                 
  0.622   0.643   0.679   0.760   0.787   0.794   0.822   0.834
 71 A'   72 A'   73 A'   74 A'   75 A'   30 A"   76 A'   31 A"                 
  0.880   0.893   0.895   0.937   0.989   1.097   1.129   1.259
 77 A'   78 A'   32 A"   79 A'   80 A'   81 A'   82 A'   33 A"                 
  1.280   1.318   1.328   1.368   1.369   1.630   1.694   1.859
 83 A'   84 A'   34 A"   35 A"   85 A'   86 A'   87 A'   88 A'                 
  1.954   2.020   2.025   2.100   2.233   2.233   2.292   2.381
 36 A"   89 A'   37 A"   90 A'   91 A'   38 A"   92 A'   39 A"                 
  2.447   2.547   2.750   2.782   2.963   3.256   3.831   3.912
 93 A'   94 A'   40 A"   95 A'   96 A'   97 A'   41 A"   98 A'                 
  3.939   3.954   3.975   3.979   3.992   4.052   4.055   4.150
 42 A"   99 A'   43 A"   44 A"  100 A'  101 A'   45 A"  102 A'                 
  4.195   4.354   4.408   4.426   5.961   5.990   6.020   6.586
103 A'  104 A'  105 A'  106 A'   46 A"  107 A'  108 A'  109 A'                 
  7.525   7.561   7.634   9.705  23.664  25.781  25.928  26.290
 47 A"  110 A'  111 A'  112 A'  113 A'   48 A"  114 A'  115 A'                 
 27.856  28.304  28.328  28.340  28.509  28.518  28.525  28.552
116 A'   49 A"  117 A'  118 A'   50 A"  119 A'   51 A"  120 A'                 
 28.638  35.504  47.861 127.850 127.868 127.890 151.651 215.687
121 A'  122 A'  123 A'   52 A"  124 A'  125 A'  126 A'  127 A'                 
289.721 289.754 289.8591020.6441901.814
 53 A"  128 A'  129 A'  130 A'  131 A'                                         

 Beta MOs, Restricted
 -- Occupied --                  
******* -482.87 -176.34 -165.74 -165.74 -165.74 -101.59  -62.52
  1 A'    2 A'    3 A'    4 A'    1 A"    5 A'    6 A'    7 A'                 
-56.340 -56.336 -56.336 -35.833 -31.327 -31.319 -31.319 -22.977
  8 A'    2 A"    9 A'   10 A'   11 A'    3 A"   12 A'   13 A'                 
-22.975 -22.975 -22.970 -22.970 -14.382 -10.345  -9.505  -8.728
  4 A"   14 A'   15 A'    5 A"   16 A'   17 A'   18 A'   19 A'                 
 -7.271  -7.260  -7.259  -6.560  -6.547  -6.546  -6.382  -4.797
 20 A'    6 A"   21 A'   22 A'    7 A"   23 A'   24 A'   25 A'                 
 -4.778  -4.777  -2.671  -2.668  -2.667  -2.656  -2.656  -2.063
  8 A"   26 A'   27 A'    9 A"   28 A'   29 A'   10 A"   30 A'                 
 -2.057  -2.056  -2.040  -2.039  -0.994  -0.877  -0.822  -0.691
 11 A"   31 A'   12 A"   32 A'   33 A'   34 A'   35 A'   36 A'                 
 -0.569  -0.498  -0.479  -0.452  -0.363  -0.350  -0.347  -0.329
 37 A'   38 A'   39 A'   13 A"   40 A'   14 A"   41 A'   15 A"                 
 -0.310  -0.281  -0.277
 42 A'   16 A"   43 A'                                                         
 -- Virtual --                   
 -0.109  -0.062  -0.061   0.003   0.025   0.043   0.049   0.051
 44 A'   45 A'   17 A"   46 A'   47 A'   48 A'   49 A'   18 A"                 
  0.073   0.081   0.091   0.103   0.103   0.121   0.130   0.155
 50 A'   19 A"   51 A'   52 A'   20 A"   53 A'   54 A'   55 A'                 
  0.180   0.182   0.198   0.211   0.212   0.220   0.282   0.291
 56 A'   21 A"   57 A'   58 A'   22 A"   59 A'   60 A'   61 A'                 
  0.347   0.380   0.384   0.405   0.408   0.410   0.417   0.446
 62 A'   23 A"   63 A'   64 A'   24 A"   65 A'   25 A"   66 A'                 
  0.450   0.457   0.478   0.480   0.541   0.561   0.588   0.595
 26 A"   67 A'   27 A"   68 A'   28 A"   69 A'   70 A'   29 A"                 
  0.622   0.643   0.679   0.760   0.787   0.794   0.822   0.834
 71 A'   72 A'   73 A'   74 A'   75 A'   30 A"   76 A'   31 A"                 
  0.880   0.893   0.895   0.937   0.989   1.097   1.129   1.259
 77 A'   78 A'   32 A"   79 A'   80 A'   81 A'   82 A'   33 A"                 
  1.280   1.318   1.328   1.368   1.369   1.630   1.694   1.859
 83 A'   84 A'   34 A"   35 A"   85 A'   86 A'   87 A'   88 A'                 
  1.954   2.020   2.025   2.100   2.233   2.233   2.292   2.381
 36 A"   89 A'   37 A"   90 A'   91 A'   38 A"   92 A'   39 A"                 
  2.447   2.547   2.750   2.782   2.963   3.256   3.831   3.912
 93 A'   94 A'   40 A"   95 A'   96 A'   97 A'   41 A"   98 A'                 
  3.939   3.954   3.975   3.979   3.992   4.052   4.055   4.150
 42 A"   99 A'   43 A"   44 A"  100 A'  101 A'   45 A"  102 A'                 
  4.195   4.354   4.408   4.426   5.961   5.990   6.020   6.586
103 A'  104 A'  105 A'  106 A'   46 A"  107 A'  108 A'  109 A'                 
  7.525   7.561   7.634   9.705  23.664  25.781  25.928  26.290
 47 A"  110 A'  111 A'  112 A'  113 A'   48 A"  114 A'  115 A'                 
 27.856  28.304  28.328  28.340  28.509  28.518  28.525  28.552
116 A'   49 A"  117 A'  118 A'   50 A"  119 A'   51 A"  120 A'                 
 28.638  35.504  47.861 127.850 127.868 127.890 151.651 215.687
121 A'  122 A'  123 A'   52 A"  124 A'  125 A'  126 A'  127 A'                 
289.721 289.754 289.8591020.6441901.814
 53 A"  128 A'  129 A'  130 A'  131 A'                                         
 --------------------------------------------------------------

          Ground-State Mulliken Net Atomic Charges

     Atom                 Charge (a.u.)
  ----------------------------------------
      1 C                    -0.427575
      2 N                    -0.023307
      3 I                     0.161980
      4 Cl                    0.314305
      5 Br                   -0.025403
  ----------------------------------------
  Sum of atomic charges =     0.000000

 -----------------------------------------------------------------
                    Cartesian Multipole Moments
 -----------------------------------------------------------------
    Charge (ESU x 10^10)
                 0.0000
    Dipole Moment (Debye)
         X      -0.4177      Y      -1.1842      Z      -0.0000
       Tot       1.2557
    Quadrupole Moments (Debye-Ang)
        XX     -65.9746     XY       1.0734     YY     -71.2639
        XZ      -0.0000     YZ      -0.0000     ZZ     -70.7844
    Octopole Moments (Debye-Ang^2)
       XXX     -52.5502    XXY     -11.7874    XYY      -7.7566
       YYY     -48.3836    XXZ      -0.0000    XYZ      -0.0000
       YYZ      -0.0000    XZZ     -13.0138    YZZ     -11.8709
       ZZZ      -0.0000
    Hexadecapole Moments (Debye-Ang^3)
      XXXX   -1313.4785   XXXY      34.5790   XXYY    -305.0306
      XYYY      -3.7424   YYYY    -505.2573   XXXZ      -0.0000
      XXYZ      -0.0000   XYYZ      -0.0000   YYYZ       0.0000
      XXZZ    -251.6046   XYZZ       1.1789   YYZZ    -102.7820
      XZZZ      -0.0000   YZZZ       0.0000   ZZZZ     -89.1847
 -----------------------------------------------------------------
 Calculating analytic gradient of the SCF energy
 Gradient of SCF Energy
            1           2           3           4           5
    1  -0.0041366   0.0038505   0.0052532  -0.0058541   0.0008870
    2   0.0002381  -0.0016414   0.0016801  -0.0024832   0.0022065
    3   0.0000000  -0.0000000  -0.0000000  -0.0000000   0.0000000
 Max gradient component =       5.854E-03
 RMS gradient           =       2.723E-03
 Gradient time:  CPU 10.86 s  wall 2.82 s
 Geometry Optimization Parameters
   NAtoms,    NIC,     NZ,  NCons,   NDum,   NFix, NCnnct, MaxDiis
        5      20       5       0       0       0       0       0

 Cartesian Hessian Update
 Hessian Updated using BFGS Update


** GEOMETRY OPTIMIZATION IN DELOCALIZED INTERNAL COORDINATES **
   Searching for a Minimum

   Optimization Cycle:   3

                       Coordinates (Angstroms)
     ATOM                X               Y               Z
      1  C         1.1087965782    0.5429552610    0.0000000000
      2  N         0.0584843961    1.2151426443    0.0000000000
      3  I        -1.7993539702    0.3303205902    0.0000000000
      4  Cl        2.6092347915    1.4251065814    0.0000000000
      5  Br        1.3772753869   -1.3583626810    0.0000000000
   Point Group: cs    Number of degrees of freedom:     7


   Energy is -10046.725007752

 Hessian Updated using BFGS Update

  7 Hessian modes will be used to form the next step
  Hessian Eigenvalues:
     0.124242    0.178312    0.231836    0.257058    0.286726    0.338873
     0.685665

 Minimum Search - Taking Simple RFO Step
 Searching for Lamda that Minimizes Along All modes
 Value Taken    Lamda =  -0.00055964
 Step Taken.  Stepsize is  0.049496

                             Maximum     Tolerance    Cnvgd?
         Gradient           0.010788      0.000300      NO
         Displacement       0.039537      0.001200      NO
         Energy change     -0.001360      0.000001      NO


 New Cartesian Coordinates Obtained by Inverse Iteration

 Displacement from previous Coordinates is:  0.063584
 ----------------------------------------------------------------
             Standard Nuclear Orientation (Angstroms)
    I     Atom           X                Y                Z
 ----------------------------------------------------------------
    1      C       1.1162437412     0.5501803022     0.0000000000
    2      N       0.0561395390     1.2158136531     0.0000000000
    3      I      -1.8171888276     0.3186744824     0.0000000000
    4      Cl      2.6309553618     1.4285934480     0.0000000000
    5      Br      1.3682873682    -1.3580994899     0.0000000000
 ----------------------------------------------------------------
 Molecular Point Group                 Cs    NOp =  2
 Largest Abelian Subgroup              Cs    NOp =  2
 Nuclear Repulsion Energy =   806.8719753730 hartrees
 There are       59 alpha and       59 beta electrons
 Applying Cartesian multipole field
    Component          Value
    ---------          -----
     (2,0,0)        1.00000E-11
     (0,2,0)        2.00000E-11
     (0,0,2)       -3.00000E-11
 Nucleus-field energy     =     0.0000000214 hartrees
 Requested basis set is 6-311++G(d,p)
 There are 68 shells and 184 basis functions
 A cutoff of  1.0D-11 yielded   1780 shell pairs
 There are     14225 function pairs (     15980 Cartesian)
 Smallest overlap matrix eigenvalue = 3.95E-04
 Guess MOs from SCF MO coefficient file

 -----------------------------------------------------------------------
  General SCF calculation program by
  Eric Jon Sundstrom, Paul Horn, Yuezhi Mao, Dmitri Zuev, Alec White,
  David Stuck, Shaama M.S., Shane Yost, Joonho Lee, David Small,
  Daniel Levine, Susi Lehtola, Hugh Burton, Evgeny Epifanovsky
 -----------------------------------------------------------------------
 Exchange:     0.2000 Hartree-Fock + 0.0800 Slater + 0.7200 B88
 Correlation:  0.1900 VWN1RPA + 0.8100 LYP
 Using SG-1 standard quadrature grid
 using 4 threads for integral computing
 -------------------------------------------------------
 OpenMP Integral computing Module                
 Release: version 2.0, May 2017, Q-Chem Inc. Pleasanton 
 -------------------------------------------------------
 -------------------------------------------------------
 OpenMP BLAS3 based DFT computing Module                
 Release: version 1.0, May 2013, Q-Chem Inc. Pittsburgh 
 -------------------------------------------------------
 A restricted SCF calculation will be
 performed using DIIS
 SCF converges when DIIS error is below 1.0e-08
 ---------------------------------------
  Cycle       Energy         DIIS error
 ---------------------------------------
    1  -10046.7250895213      1.87e-04  
    2  -10046.7251869672      1.49e-04  
    3  -10046.7251940791      1.43e-04  
    4  -10046.7252773287      2.89e-05  
    5  -10046.7252802464      7.14e-06  
    6  -10046.7252804482      2.35e-06  
    7  -10046.7252804653      4.93e-07  
    8  -10046.7252804661      1.51e-07  
    9  -10046.7252804662      3.31e-08  
   10  -10046.7252804663      1.43e-08  
   11  -10046.7252804662      2.25e-09  Convergence criterion met
 ---------------------------------------
 SCF time:   CPU 34.57s  wall 9.00s 
 SCF   energy in the final basis set =   -10046.7252804662
 Total energy in the final basis set =   -10046.7252804662

 --------------------------------------------------------------
             Orbital Energies (a.u.) and Symmetries
 --------------------------------------------------------------

 Alpha MOs, Restricted
 -- Occupied --                  
******* -482.87 -176.34 -165.74 -165.74 -165.74 -101.59  -62.52
  1 A'    2 A'    3 A'    4 A'    1 A"    5 A'    6 A'    7 A'                 
-56.340 -56.336 -56.335 -35.833 -31.328 -31.320 -31.319 -22.978
  8 A'    2 A"    9 A'   10 A'   11 A'    3 A"   12 A'   13 A'                 
-22.976 -22.976 -22.970 -22.970 -14.384 -10.346  -9.507  -8.728
  4 A"   14 A'   15 A'    5 A"   16 A'   17 A'   18 A'   19 A'                 
 -7.272  -7.261  -7.260  -6.560  -6.547  -6.545  -6.382  -4.798
 20 A'    6 A"   21 A'   22 A'    7 A"   23 A'   24 A'   25 A'                 
 -4.778  -4.778  -2.671  -2.667  -2.666  -2.656  -2.655  -2.063
  8 A"   26 A'   27 A'    9 A"   28 A'   29 A'   10 A"   30 A'                 
 -2.057  -2.056  -2.040  -2.040  -0.990  -0.876  -0.821  -0.690
 11 A"   31 A'   12 A"   32 A'   33 A'   34 A'   35 A'   36 A'                 
 -0.569  -0.496  -0.478  -0.449  -0.363  -0.350  -0.346  -0.328
 37 A'   38 A'   39 A'   13 A"   40 A'   14 A"   41 A'   15 A"                 
 -0.310  -0.282  -0.278
 42 A'   16 A"   43 A'                                                         
 -- Virtual --                   
 -0.114  -0.065  -0.062   0.003   0.024   0.043   0.049   0.051
 44 A'   45 A'   17 A"   46 A'   47 A'   48 A'   49 A'   18 A"                 
  0.073   0.081   0.091   0.103   0.103   0.121   0.130   0.154
 50 A'   19 A"   51 A'   52 A'   20 A"   53 A'   54 A'   55 A'                 
  0.180   0.182   0.197   0.211   0.211   0.219   0.282   0.291
 56 A'   21 A"   57 A'   58 A'   22 A"   59 A'   60 A'   61 A'                 
  0.345   0.379   0.384   0.406   0.409   0.410   0.417   0.445
 62 A'   23 A"   63 A'   64 A'   24 A"   65 A'   25 A"   66 A'                 
  0.450   0.454   0.476   0.477   0.542   0.561   0.588   0.594
 26 A"   67 A'   68 A'   27 A"   28 A"   69 A'   70 A'   29 A"                 
  0.620   0.640   0.675   0.760   0.788   0.794   0.821   0.833
 71 A'   72 A'   73 A'   74 A'   75 A'   30 A"   76 A'   31 A"                 
  0.879   0.890   0.897   0.934   0.988   1.095   1.126   1.258
 77 A'   78 A'   32 A"   79 A'   80 A'   81 A'   82 A'   33 A"                 
  1.281   1.317   1.326   1.363   1.363   1.629   1.690   1.854
 83 A'   84 A'   34 A"   35 A"   85 A'   86 A'   87 A'   88 A'                 
  1.953   2.019   2.024   2.095   2.228   2.231   2.290   2.379
 36 A"   89 A'   37 A"   90 A'   91 A'   38 A"   92 A'   39 A"                 
  2.444   2.542   2.748   2.777   2.958   3.251   3.831   3.911
 93 A'   94 A'   40 A"   95 A'   96 A'   97 A'   41 A"   98 A'                 
  3.938   3.952   3.975   3.977   3.992   4.049   4.054   4.149
 42 A"   99 A'   43 A"   44 A"  100 A'  101 A'   45 A"  102 A'                 
  4.193   4.352   4.408   4.419   5.960   5.989   6.015   6.584
103 A'  104 A'  105 A'  106 A'   46 A"  107 A'  108 A'  109 A'                 
  7.525   7.561   7.633   9.700  23.653  25.778  25.920  26.289
 47 A"  110 A'  111 A'  112 A'  113 A'   48 A"  114 A'  115 A'                 
 27.848  28.304  28.327  28.337  28.509  28.517  28.523  28.550
116 A'   49 A"  117 A'  118 A'   50 A"  119 A'   51 A"  120 A'                 
 28.636  35.495  47.859 127.849 127.867 127.888 151.644 215.682
121 A'  122 A'  123 A'   52 A"  124 A'  125 A'  126 A'  127 A'                 
289.721 289.755 289.8581020.6421901.807
 53 A"  128 A'  129 A'  130 A'  131 A'                                         

 Beta MOs, Restricted
 -- Occupied --                  
******* -482.87 -176.34 -165.74 -165.74 -165.74 -101.59  -62.52
  1 A'    2 A'    3 A'    4 A'    1 A"    5 A'    6 A'    7 A'                 
-56.340 -56.336 -56.335 -35.833 -31.328 -31.320 -31.319 -22.978
  8 A'    2 A"    9 A'   10 A'   11 A'    3 A"   12 A'   13 A'                 
-22.976 -22.976 -22.970 -22.970 -14.384 -10.346  -9.507  -8.728
  4 A"   14 A'   15 A'    5 A"   16 A'   17 A'   18 A'   19 A'                 
 -7.272  -7.261  -7.260  -6.560  -6.547  -6.545  -6.382  -4.798
 20 A'    6 A"   21 A'   22 A'    7 A"   23 A'   24 A'   25 A'                 
 -4.778  -4.778  -2.671  -2.667  -2.666  -2.656  -2.655  -2.063
  8 A"   26 A'   27 A'    9 A"   28 A'   29 A'   10 A"   30 A'                 
 -2.057  -2.056  -2.040  -2.040  -0.990  -0.876  -0.821  -0.690
 11 A"   31 A'   12 A"   32 A'   33 A'   34 A'   35 A'   36 A'                 
 -0.569  -0.496  -0.478  -0.449  -0.363  -0.350  -0.346  -0.328
 37 A'   38 A'   39 A'   13 A"   40 A'   14 A"   41 A'   15 A"                 
 -0.310  -0.282  -0.278
 42 A'   16 A"   43 A'                                                         
 -- Virtual --                   
 -0.114  -0.065  -0.062   0.003   0.024   0.043   0.049   0.051
 44 A'   45 A'   17 A"   46 A'   47 A'   48 A'   49 A'   18 A"                 
  0.073   0.081   0.091   0.103   0.103   0.121   0.130   0.154
 50 A'   19 A"   51 A'   52 A'   20 A"   53 A'   54 A'   55 A'                 
  0.180   0.182   0.197   0.211   0.211   0.219   0.282   0.291
 56 A'   21 A"   57 A'   58 A'   22 A"   59 A'   60 A'   61 A'                 
  0.345   0.379   0.384   0.406   0.409   0.410   0.417   0.445
 62 A'   23 A"   63 A'   64 A'   24 A"   65 A'   25 A"   66 A'                 
  0.450   0.454   0.476   0.477   0.542   0.561   0.588   0.594
 26 A"   67 A'   68 A'   27 A"   28 A"   69 A'   70 A'   29 A"                 
  0.620   0.640   0.675   0.760   0.788   0.794   0.821   0.833
 71 A'   72 A'   73 A'   74 A'   75 A'   30 A"   76 A'   31 A"                 
  0.879   0.890   0.897   0.934   0.988   1.095   1.126   1.258
 77 A'   78 A'   32 A"   79 A'   80 A'   81 A'   82 A'   33 A"                 
  1.281   1.317   1.326   1.363   1.363   1.629   1.690   1.854
 83 A'   84 A'   34 A"   35 A"   85 A'   86 A'   87 A'   88 A'                 
  1.953   2.019   2.024   2.095   2.228   2.231   2.290   2.379
 36 A"   89 A'   37 A"   90 A'   91 A'   38 A"   92 A'   39 A"                 
  2.444   2.542   2.748   2.777   2.958   3.251   3.831   3.911
 93 A'   94 A'   40 A"   95 A'   96 A'   97 A'   41 A"   98 A'                 
  3.938   3.952   3.975   3.977   3.992   4.049   4.054   4.149
 42 A"   99 A'   43 A"   44 A"  100 A'  101 A'   45 A"  102 A'                 
  4.193   4.352   4.408   4.419   5.960   5.989   6.015   6.584
103 A'  104 A'  105 A'  106 A'   46 A"  107 A'  108 A'  109 A'                 
  7.525   7.561   7.633   9.700  23.653  25.778  25.920  26.289
 47 A"  110 A'  111 A'  112 A'  113 A'   48 A"  114 A'  115 A'                 
 27.848  28.304  28.327  28.337  28.509  28.517  28.523  28.550
116 A'   49 A"  117 A'  118 A'   50 A"  119 A'   51 A"  120 A'                 
 28.636  35.495  47.859 127.849 127.867 127.888 151.644 215.682
121 A'  122 A'  123 A'   52 A"  124 A'  125 A'  126 A'  127 A'                 
289.721 289.755 289.8581020.6421901.807
 53 A"  128 A'  129 A'  130 A'  131 A'                                         
 --------------------------------------------------------------

          Ground-State Mulliken Net Atomic Charges

     Atom                 Charge (a.u.)
  ----------------------------------------
      1 C                    -0.431749
      2 N                    -0.021752
      3 I                     0.162339
      4 Cl                    0.317970
      5 Br                   -0.026807
  ----------------------------------------
  Sum of atomic charges =    -0.000000

 -----------------------------------------------------------------
                    Cartesian Multipole Moments
 -----------------------------------------------------------------
    Charge (ESU x 10^10)
                -0.0000
    Dipole Moment (Debye)
         X      -0.4414      Y      -1.1839      Z       0.0000
       Tot       1.2635
    Quadrupole Moments (Debye-Ang)
        XX     -65.8080     XY       1.2009     YY     -71.3205
        XZ      -0.0000     YZ      -0.0000     ZZ     -70.8470
    Octopole Moments (Debye-Ang^2)
       XXX     -51.6353    XXY     -11.3018    XYY      -7.4964
       YYY     -47.8492    XXZ       0.0000    XYZ       0.0000
       YYZ       0.0000    XZZ     -12.7048    YZZ     -11.6695
       ZZZ       0.0000
    Hexadecapole Moments (Debye-Ang^3)
      XXXX   -1326.9997   XXXY      32.5020   XXYY    -307.9895
      XYYY      -7.0100   YYYY    -505.4196   XXXZ      -0.0000
      XXYZ       0.0000   XYYZ       0.0000   YYYZ      -0.0000
      XXZZ    -254.5828   XYZZ      -0.0297   YYZZ    -102.8516
      XZZZ      -0.0000   YZZZ      -0.0000   ZZZZ     -89.3272
 -----------------------------------------------------------------
 Calculating analytic gradient of the SCF energy
 Gradient of SCF Energy
            1           2           3           4           5
    1   0.0015118  -0.0013977   0.0001251   0.0001112  -0.0003504
    2  -0.0007315  -0.0001526   0.0007443  -0.0003341   0.0004740
    3   0.0000000   0.0000000  -0.0000000  -0.0000000  -0.0000000
 Max gradient component =       1.512E-03
 RMS gradient           =       6.239E-04
 Gradient time:  CPU 10.83 s  wall 2.81 s
 Geometry Optimization Parameters
   NAtoms,    NIC,     NZ,  NCons,   NDum,   NFix, NCnnct, MaxDiis
        5      20       5       0       0       0       0       0

 Cartesian Hessian Update
 Hessian Updated using BFGS Update


** GEOMETRY OPTIMIZATION IN DELOCALIZED INTERNAL COORDINATES **
   Searching for a Minimum

   Optimization Cycle:   4

                       Coordinates (Angstroms)
     ATOM                X               Y               Z
      1  C         1.1162437412    0.5501803022    0.0000000000
      2  N         0.0561395390    1.2158136531    0.0000000000
      3  I        -1.8171888276    0.3186744824    0.0000000000
      4  Cl        2.6309553618    1.4285934480    0.0000000000
      5  Br        1.3682873682   -1.3580994899    0.0000000000
   Point Group: cs    Number of degrees of freedom:     7


   Energy is -10046.725280466

 Hessian Updated using BFGS Update

  7 Hessian modes will be used to form the next step
  Hessian Eigenvalues:
     0.116582    0.173634    0.230751    0.265918    0.287278    0.341543
     0.730285

 Minimum Search - Taking Simple RFO Step
 Searching for Lamda that Minimizes Along All modes
 Value Taken    Lamda =  -0.00001013
 Step Taken.  Stepsize is  0.006989

                             Maximum     Tolerance    Cnvgd?
         Gradient           0.001206      0.000300      NO
         Displacement       0.004194      0.001200      NO
         Energy change     -0.000273      0.000001      NO


 New Cartesian Coordinates Obtained by Inverse Iteration

 Displacement from previous Coordinates is:  0.010102
 ----------------------------------------------------------------
             Standard Nuclear Orientation (Angstroms)
    I     Atom           X                Y                Z
 ----------------------------------------------------------------
    1      C       1.1155564254     0.5516375575     0.0000000000
    2      N       0.0571808890     1.2183772538     0.0000000000
    3      I      -1.8158349450     0.3156068155     0.0000000000
    4      Cl      2.6316951826     1.4283239257     0.0000000000
    5      Br      1.3658396305    -1.3587831567     0.0000000000
 ----------------------------------------------------------------
 Molecular Point Group                 Cs    NOp =  2
 Largest Abelian Subgroup              Cs    NOp =  2
 Nuclear Repulsion Energy =   807.0208651657 hartrees
 There are       59 alpha and       59 beta electrons
 Applying Cartesian multipole field
    Component          Value
    ---------          -----
     (2,0,0)        1.00000E-11
     (0,2,0)        2.00000E-11
     (0,0,2)       -3.00000E-11
 Nucleus-field energy     =     0.0000000214 hartrees
 Requested basis set is 6-311++G(d,p)
 There are 68 shells and 184 basis functions
 A cutoff of  1.0D-11 yielded   1780 shell pairs
 There are     14225 function pairs (     15980 Cartesian)
 Smallest overlap matrix eigenvalue = 3.96E-04
 Guess MOs from SCF MO coefficient file

 -----------------------------------------------------------------------
  General SCF calculation program by
  Eric Jon Sundstrom, Paul Horn, Yuezhi Mao, Dmitri Zuev, Alec White,
  David Stuck, Shaama M.S., Shane Yost, Joonho Lee, David Small,
  Daniel Levine, Susi Lehtola, Hugh Burton, Evgeny Epifanovsky
 -----------------------------------------------------------------------
 Exchange:     0.2000 Hartree-Fock + 0.0800 Slater + 0.7200 B88
 Correlation:  0.1900 VWN1RPA + 0.8100 LYP
 Using SG-1 standard quadrature grid
 using 4 threads for integral computing
 -------------------------------------------------------
 OpenMP Integral computing Module                
 Release: version 2.0, May 2017, Q-Chem Inc. Pleasanton 
 -------------------------------------------------------
 -------------------------------------------------------
 OpenMP BLAS3 based DFT computing Module                
 Release: version 1.0, May 2013, Q-Chem Inc. Pittsburgh 
 -------------------------------------------------------
 A restricted SCF calculation will be
 performed using DIIS
 SCF converges when DIIS error is below 1.0e-08
 ---------------------------------------
  Cycle       Energy         DIIS error
 ---------------------------------------
    1  -10046.7252804440      3.07e-05  
    2  -10046.7252867357      6.78e-06  
    3  -10046.7252867284      7.20e-06  
    4  -10046.7252869111      4.06e-06  
    5  -10046.7252869736      9.33e-07  
    6  -10046.7252869764      4.13e-07  
    7  -10046.7252869770      1.15e-07  
    8  -10046.7252869770      4.23e-08  
    9  -10046.7252869770      5.72e-09  Convergence criterion met
 ---------------------------------------
 SCF time:   CPU 28.31s  wall 8.00s 
 SCF   energy in the final basis set =   -10046.7252869770
 Total energy in the final basis set =   -10046.7252869770

 --------------------------------------------------------------
             Orbital Energies (a.u.) and Symmetries
 --------------------------------------------------------------

 Alpha MOs, Restricted
 -- Occupied --                  
******* -482.87 -176.34 -165.74 -165.74 -165.74 -101.59  -62.52
  1 A'    2 A'    3 A'    4 A'    1 A"    5 A'    6 A'    7 A'                 
-56.340 -56.336 -56.335 -35.833 -31.328 -31.320 -31.319 -22.978
  8 A'    2 A"    9 A'   10 A'   11 A'    3 A"   12 A'   13 A'                 
-22.976 -22.976 -22.970 -22.970 -14.384 -10.346  -9.507  -8.728
  4 A"   14 A'   15 A'    5 A"   16 A'   17 A'   18 A'   19 A'                 
 -7.272  -7.261  -7.260  -6.560  -6.546  -6.545  -6.382  -4.798
 20 A'    6 A"   21 A'   22 A'    7 A"   23 A'   24 A'   25 A'                 
 -4.778  -4.778  -2.671  -2.667  -2.666  -2.655  -2.655  -2.063
  8 A"   26 A'   27 A'    9 A"   28 A'   29 A'   10 A"   30 A'                 
 -2.057  -2.056  -2.040  -2.040  -0.990  -0.876  -0.820  -0.690
 11 A"   31 A'   12 A"   32 A'   33 A'   34 A'   35 A'   36 A'                 
 -0.569  -0.496  -0.478  -0.449  -0.363  -0.350  -0.346  -0.328
 37 A'   38 A'   39 A'   13 A"   40 A'   14 A"   41 A'   15 A"                 
 -0.310  -0.282  -0.278
 42 A'   16 A"   43 A'                                                         
 -- Virtual --                   
 -0.115  -0.065  -0.062   0.003   0.024   0.043   0.049   0.051
 44 A'   45 A'   17 A"   46 A'   47 A'   48 A'   49 A'   18 A"                 
  0.073   0.081   0.091   0.103   0.103   0.121   0.130   0.154
 50 A'   19 A"   51 A'   52 A'   20 A"   53 A'   54 A'   55 A'                 
  0.180   0.182   0.197   0.211   0.211   0.219   0.282   0.291
 56 A'   21 A"   57 A'   58 A'   22 A"   59 A'   60 A'   61 A'                 
  0.345   0.379   0.384   0.405   0.409   0.409   0.417   0.445
 62 A'   23 A"   63 A'   64 A'   24 A"   65 A'   25 A"   66 A'                 
  0.450   0.454   0.476   0.477   0.542   0.562   0.588   0.594
 26 A"   67 A'   68 A'   27 A"   28 A"   69 A'   70 A'   29 A"                 
  0.620   0.639   0.675   0.759   0.788   0.794   0.821   0.833
 71 A'   72 A'   73 A'   74 A'   75 A'   30 A"   76 A'   31 A"                 
  0.878   0.890   0.896   0.935   0.988   1.095   1.126   1.258
 77 A'   78 A'   32 A"   79 A'   80 A'   81 A'   82 A'   33 A"                 
  1.281   1.317   1.325   1.363   1.363   1.628   1.689   1.854
 83 A'   84 A'   34 A"   35 A"   85 A'   86 A'   87 A'   88 A'                 
  1.953   2.019   2.024   2.095   2.228   2.231   2.289   2.379
 36 A"   89 A'   37 A"   90 A'   91 A'   38 A"   92 A'   39 A"                 
  2.444   2.542   2.748   2.779   2.958   3.251   3.831   3.910
 93 A'   94 A'   40 A"   95 A'   96 A'   97 A'   41 A"   98 A'                 
  3.938   3.952   3.975   3.977   3.991   4.049   4.054   4.148
 42 A"   99 A'   43 A"   44 A"  100 A'  101 A'   45 A"  102 A'                 
  4.193   4.352   4.408   4.419   5.960   5.989   6.014   6.584
103 A'  104 A'  105 A'  106 A'   46 A"  107 A'  108 A'  109 A'                 
  7.525   7.561   7.633   9.700  23.655  25.778  25.920  26.289
 47 A"  110 A'  111 A'  112 A'  113 A'   48 A"  114 A'  115 A'                 
 27.848  28.304  28.327  28.337  28.509  28.517  28.523  28.550
116 A'   49 A"  117 A'  118 A'   50 A"  119 A'   51 A"  120 A'                 
 28.636  35.495  47.859 127.849 127.867 127.888 151.644 215.682
121 A'  122 A'  123 A'   52 A"  124 A'  125 A'  126 A'  127 A'                 
289.721 289.755 289.8581020.6421901.807
 53 A"  128 A'  129 A'  130 A'  131 A'                                         

 Beta MOs, Restricted
 -- Occupied --                  
******* -482.87 -176.34 -165.74 -165.74 -165.74 -101.59  -62.52
  1 A'    2 A'    3 A'    4 A'    1 A"    5 A'    6 A'    7 A'                 
-56.340 -56.336 -56.335 -35.833 -31.328 -31.320 -31.319 -22.978
  8 A'    2 A"    9 A'   10 A'   11 A'    3 A"   12 A'   13 A'                 
-22.976 -22.976 -22.970 -22.970 -14.384 -10.346  -9.507  -8.728
  4 A"   14 A'   15 A'    5 A"   16 A'   17 A'   18 A'   19 A'                 
 -7.272  -7.261  -7.260  -6.560  -6.546  -6.545  -6.382  -4.798
 20 A'    6 A"   21 A'   22 A'    7 A"   23 A'   24 A'   25 A'                 
 -4.778  -4.778  -2.671  -2.667  -2.666  -2.655  -2.655  -2.063
  8 A"   26 A'   27 A'    9 A"   28 A'   29 A'   10 A"   30 A'                 
 -2.057  -2.056  -2.040  -2.040  -0.990  -0.876  -0.820  -0.690
 11 A"   31 A'   12 A"   32 A'   33 A'   34 A'   35 A'   36 A'                 
 -0.569  -0.496  -0.478  -0.449  -0.363  -0.350  -0.346  -0.328
 37 A'   38 A'   39 A'   13 A"   40 A'   14 A"   41 A'   15 A"                 
 -0.310  -0.282  -0.278
 42 A'   16 A"   43 A'                                                         
 -- Virtual --                   
 -0.115  -0.065  -0.062   0.003   0.024   0.043   0.049   0.051
 44 A'   45 A'   17 A"   46 A'   47 A'   48 A'   49 A'   18 A"                 
  0.073   0.081   0.091   0.103   0.103   0.121   0.130   0.154
 50 A'   19 A"   51 A'   52 A'   20 A"   53 A'   54 A'   55 A'                 
  0.180   0.182   0.197   0.211   0.211   0.219   0.282   0.291
 56 A'   21 A"   57 A'   58 A'   22 A"   59 A'   60 A'   61 A'                 
  0.345   0.379   0.384   0.405   0.409   0.409   0.417   0.445
 62 A'   23 A"   63 A'   64 A'   24 A"   65 A'   25 A"   66 A'                 
  0.450   0.454   0.476   0.477   0.542   0.562   0.588   0.594
 26 A"   67 A'   68 A'   27 A"   28 A"   69 A'   70 A'   29 A"                 
  0.620   0.639   0.675   0.759   0.788   0.794   0.821   0.833
 71 A'   72 A'   73 A'   74 A'   75 A'   30 A"   76 A'   31 A"                 
  0.878   0.890   0.896   0.935   0.988   1.095   1.126   1.258
 77 A'   78 A'   32 A"   79 A'   80 A'   81 A'   82 A'   33 A"                 
  1.281   1.317   1.325   1.363   1.363   1.628   1.689   1.854
 83 A'   84 A'   34 A"   35 A"   85 A'   86 A'   87 A'   88 A'                 
  1.953   2.019   2.024   2.095   2.228   2.231   2.289   2.379
 36 A"   89 A'   37 A"   90 A'   91 A'   38 A"   92 A'   39 A"                 
  2.444   2.542   2.748   2.779   2.958   3.251   3.831   3.910
 93 A'   94 A'   40 A"   95 A'   96 A'   97 A'   41 A"   98 A'                 
  3.938   3.952   3.975   3.977   3.991   4.049   4.054   4.148
 42 A"   99 A'   43 A"   44 A"  100 A'  101 A'   45 A"  102 A'                 
  4.193   4.352   4.408   4.419   5.960   5.989   6.014   6.584
103 A'  104 A'  105 A'  106 A'   46 A"  107 A'  108 A'  109 A'                 
  7.525   7.561   7.633   9.700  23.655  25.778  25.920  26.289
 47 A"  110 A'  111 A'  112 A'  113 A'   48 A"  114 A'  115 A'                 
 27.848  28.304  28.327  28.337  28.509  28.517  28.523  28.550
116 A'   49 A"  117 A'  118 A'   50 A"  119 A'   51 A"  120 A'                 
 28.636  35.495  47.859 127.849 127.867 127.888 151.644 215.682
121 A'  122 A'  123 A'   52 A"  124 A'  125 A'  126 A'  127 A'                 
289.721 289.755 289.8581020.6421901.807
 53 A"  128 A'  129 A'  130 A'  131 A'                                         
 --------------------------------------------------------------

          Ground-State Mulliken Net Atomic Charges

     Atom                 Charge (a.u.)
  ----------------------------------------
      1 C                    -0.430942
      2 N                    -0.021212
      3 I                     0.161624
      4 Cl                    0.317783
      5 Br                   -0.027253
  ----------------------------------------
  Sum of atomic charges =    -0.000000

 -----------------------------------------------------------------
                    Cartesian Multipole Moments
 -----------------------------------------------------------------
    Charge (ESU x 10^10)
                -0.0000
    Dipole Moment (Debye)
         X      -0.4416      Y      -1.1835      Z      -0.0000
       Tot       1.2632
    Quadrupole Moments (Debye-Ang)
        XX     -65.8267     XY       1.2250     YY     -71.3162
        XZ      -0.0000     YZ      -0.0000     ZZ     -70.8523
    Octopole Moments (Debye-Ang^2)
       XXX     -51.5859    XXY     -11.2528    XYY      -7.5315
       YYY     -47.6224    XXZ       0.0000    XYZ       0.0000
       YYZ       0.0000    XZZ     -12.7111    YZZ     -11.5837
       ZZZ      -0.0000
    Hexadecapole Moments (Debye-Ang^3)
      XXXX   -1325.9344   XXXY      32.0436   XXYY    -307.7937
      XYYY      -7.6772   YYYY    -505.4850   XXXZ      -0.0000
      XXYZ      -0.0000   XYYZ       0.0000   YYYZ      -0.0000
      XXZZ    -254.3833   XYZZ      -0.2507   YYZZ    -102.8659
      XZZZ      -0.0000   YZZZ      -0.0000   ZZZZ     -89.3430
 -----------------------------------------------------------------
 Calculating analytic gradient of the SCF energy
 Gradient of SCF Energy
            1           2           3           4           5
    1   0.0001784  -0.0001310   0.0001561   0.0001836  -0.0003871
    2   0.0000975  -0.0003894   0.0005975  -0.0002056  -0.0001000
    3  -0.0000000   0.0000000  -0.0000000   0.0000000  -0.0000000
 Max gradient component =       5.975E-04
 RMS gradient           =       2.348E-04
 Gradient time:  CPU 10.83 s  wall 2.81 s
 Geometry Optimization Parameters
   NAtoms,    NIC,     NZ,  NCons,   NDum,   NFix, NCnnct, MaxDiis
        5      20       5       0       0       0       0       0

 Cartesian Hessian Update
 Hessian Updated using BFGS Update


** GEOMETRY OPTIMIZATION IN DELOCALIZED INTERNAL COORDINATES **
   Searching for a Minimum

   Optimization Cycle:   5

                       Coordinates (Angstroms)
     ATOM                X               Y               Z
      1  C         1.1155564254    0.5516375575    0.0000000000
      2  N         0.0571808890    1.2183772538    0.0000000000
      3  I        -1.8158349450    0.3156068155    0.0000000000
      4  Cl        2.6316951826    1.4283239257    0.0000000000
      5  Br        1.3658396305   -1.3587831567    0.0000000000
   Point Group: cs    Number of degrees of freedom:     7


   Energy is -10046.725286977

 Hessian Updated using BFGS Update

  7 Hessian modes will be used to form the next step
  Hessian Eigenvalues:
     0.080002    0.177629    0.225825    0.251098    0.291257    0.328938
     0.824176

 Minimum Search - Taking Simple RFO Step
 Searching for Lamda that Minimizes Along All modes
 Value Taken    Lamda =  -0.00000308
 Step Taken.  Stepsize is  0.005711

                             Maximum     Tolerance    Cnvgd?
         Gradient           0.000301      0.000300      NO
         Displacement       0.003605      0.001200      NO
         Energy change     -0.000007      0.000001      NO


 New Cartesian Coordinates Obtained by Inverse Iteration

 Displacement from previous Coordinates is:  0.007643
 ----------------------------------------------------------------
             Standard Nuclear Orientation (Angstroms)
    I     Atom           X                Y                Z
 ----------------------------------------------------------------
    1      C       1.1150472950     0.5526185469     0.0000000000
    2      N       0.0576186977     1.2207181376     0.0000000000
    3      I      -1.8155731125     0.3131732974     0.0000000000
    4      Cl      2.6324733497     1.4270040001     0.0000000000
    5      Br      1.3648709527    -1.3583515860     0.0000000000
 ----------------------------------------------------------------
 Molecular Point Group                 Cs    NOp =  2
 Largest Abelian Subgroup              Cs    NOp =  2
 Nuclear Repulsion Energy =   807.0951337983 hartrees
 There are       59 alpha and       59 beta electrons
 Applying Cartesian multipole field
    Component          Value
    ---------          -----
     (2,0,0)        1.00000E-11
     (0,2,0)        2.00000E-11
     (0,0,2)       -3.00000E-11
 Nucleus-field energy     =     0.0000000214 hartrees
 Requested basis set is 6-311++G(d,p)
 There are 68 shells and 184 basis functions
 A cutoff of  1.0D-11 yielded   1780 shell pairs
 There are     14225 function pairs (     15980 Cartesian)
 Smallest overlap matrix eigenvalue = 3.96E-04
 Guess MOs from SCF MO coefficient file

 -----------------------------------------------------------------------
  General SCF calculation program by
  Eric Jon Sundstrom, Paul Horn, Yuezhi Mao, Dmitri Zuev, Alec White,
  David Stuck, Shaama M.S., Shane Yost, Joonho Lee, David Small,
  Daniel Levine, Susi Lehtola, Hugh Burton, Evgeny Epifanovsky
 -----------------------------------------------------------------------
 Exchange:     0.2000 Hartree-Fock + 0.0800 Slater + 0.7200 B88
 Correlation:  0.1900 VWN1RPA + 0.8100 LYP
 Using SG-1 standard quadrature grid
 using 4 threads for integral computing
 -------------------------------------------------------
 OpenMP Integral computing Module                
 Release: version 2.0, May 2017, Q-Chem Inc. Pleasanton 
 -------------------------------------------------------
 -------------------------------------------------------
 OpenMP BLAS3 based DFT computing Module                
 Release: version 1.0, May 2013, Q-Chem Inc. Pittsburgh 
 -------------------------------------------------------
 A restricted SCF calculation will be
 performed using DIIS
 SCF converges when DIIS error is below 1.0e-08
 ---------------------------------------
  Cycle       Energy         DIIS error
 ---------------------------------------
    1  -10046.7252846201      2.44e-05  
    2  -10046.7252885029      9.80e-06  
    3  -10046.7252875708      1.88e-05  
    4  -10046.7252889069      1.49e-06  
    5  -10046.7252889152      5.90e-07  
    6  -10046.7252889164      1.45e-07  
    7  -10046.7252889164      5.95e-08  
    8  -10046.7252889164      2.88e-08  
    9  -10046.7252889166      5.01e-09  Convergence criterion met
 ---------------------------------------
 SCF time:   CPU 28.31s  wall 7.00s 
 SCF   energy in the final basis set =   -10046.7252889166
 Total energy in the final basis set =   -10046.7252889166

 --------------------------------------------------------------
             Orbital Energies (a.u.) and Symmetries
 --------------------------------------------------------------

 Alpha MOs, Restricted
 -- Occupied --                  
******* -482.87 -176.34 -165.74 -165.74 -165.74 -101.59  -62.52
  1 A'    2 A'    3 A'    4 A'    1 A"    5 A'    6 A'    7 A'                 
-56.340 -56.336 -56.335 -35.833 -31.328 -31.320 -31.319 -22.978
  8 A'    2 A"    9 A'   10 A'   11 A'    3 A"   12 A'   13 A'                 
-22.976 -22.976 -22.970 -22.970 -14.384 -10.346  -9.507  -8.728
  4 A"   14 A'   15 A'    5 A"   16 A'   17 A'   18 A'   19 A'                 
 -7.272  -7.261  -7.261  -6.560  -6.547  -6.545  -6.382  -4.798
 20 A'    6 A"   21 A'   22 A'    7 A"   23 A'   24 A'   25 A'                 
 -4.778  -4.778  -2.671  -2.667  -2.666  -2.655  -2.655  -2.063
  8 A"   26 A'   27 A'    9 A"   28 A'   29 A'   10 A"   30 A'                 
 -2.057  -2.056  -2.040  -2.040  -0.991  -0.876  -0.820  -0.689
 11 A"   31 A'   12 A"   32 A'   33 A'   34 A'   35 A'   36 A'                 
 -0.569  -0.496  -0.478  -0.449  -0.363  -0.350  -0.346  -0.328
 37 A'   38 A'   39 A'   13 A"   40 A'   14 A"   41 A'   15 A"                 
 -0.310  -0.282  -0.278
 42 A'   16 A"   43 A'                                                         
 -- Virtual --                   
 -0.115  -0.065  -0.062   0.003   0.024   0.043   0.049   0.051
 44 A'   45 A'   17 A"   46 A'   47 A'   48 A'   49 A'   18 A"                 
  0.073   0.081   0.091   0.103   0.103   0.121   0.129   0.154
 50 A'   19 A"   51 A'   52 A'   20 A"   53 A'   54 A'   55 A'                 
  0.179   0.182   0.197   0.211   0.211   0.219   0.282   0.291
 56 A'   21 A"   57 A'   58 A'   22 A"   59 A'   60 A'   61 A'                 
  0.345   0.379   0.384   0.405   0.409   0.409   0.417   0.445
 62 A'   23 A"   63 A'   64 A'   24 A"   65 A'   25 A"   66 A'                 
  0.450   0.454   0.475   0.477   0.542   0.562   0.588   0.594
 26 A"   67 A'   68 A'   27 A"   28 A"   69 A'   70 A'   29 A"                 
  0.620   0.639   0.675   0.759   0.788   0.794   0.821   0.833
 71 A'   72 A'   73 A'   74 A'   75 A'   30 A"   76 A'   31 A"                 
  0.878   0.890   0.896   0.935   0.988   1.095   1.126   1.258
 77 A'   78 A'   32 A"   79 A'   80 A'   81 A'   82 A'   33 A"                 
  1.281   1.318   1.325   1.363   1.363   1.627   1.689   1.854
 83 A'   84 A'   34 A"   35 A"   85 A'   86 A'   87 A'   88 A'                 
  1.953   2.019   2.024   2.096   2.228   2.231   2.289   2.379
 36 A"   89 A'   37 A"   90 A'   91 A'   38 A"   92 A'   39 A"                 
  2.444   2.542   2.748   2.779   2.957   3.250   3.830   3.910
 93 A'   94 A'   40 A"   95 A'   96 A'   97 A'   41 A"   98 A'                 
  3.938   3.952   3.974   3.977   3.991   4.049   4.054   4.148
 42 A"   99 A'   43 A"   44 A"  100 A'  101 A'   45 A"  102 A'                 
  4.193   4.352   4.407   4.419   5.960   5.989   6.014   6.583
103 A'  104 A'  105 A'  106 A'   46 A"  107 A'  108 A'  109 A'                 
  7.525   7.561   7.633   9.700  23.655  25.778  25.920  26.289
 47 A"  110 A'  111 A'  112 A'  113 A'   48 A"  114 A'  115 A'                 
 27.847  28.304  28.327  28.337  28.509  28.518  28.523  28.550
116 A'   49 A"  117 A'  118 A'   50 A"  119 A'   51 A"  120 A'                 
 28.635  35.495  47.859 127.849 127.867 127.888 151.643 215.682
121 A'  122 A'  123 A'   52 A"  124 A'  125 A'  126 A'  127 A'                 
289.721 289.755 289.8581020.6421901.806
 53 A"  128 A'  129 A'  130 A'  131 A'                                         

 Beta MOs, Restricted
 -- Occupied --                  
******* -482.87 -176.34 -165.74 -165.74 -165.74 -101.59  -62.52
  1 A'    2 A'    3 A'    4 A'    1 A"    5 A'    6 A'    7 A'                 
-56.340 -56.336 -56.335 -35.833 -31.328 -31.320 -31.319 -22.978
  8 A'    2 A"    9 A'   10 A'   11 A'    3 A"   12 A'   13 A'                 
-22.976 -22.976 -22.970 -22.970 -14.384 -10.346  -9.507  -8.728
  4 A"   14 A'   15 A'    5 A"   16 A'   17 A'   18 A'   19 A'                 
 -7.272  -7.261  -7.261  -6.560  -6.547  -6.545  -6.382  -4.798
 20 A'    6 A"   21 A'   22 A'    7 A"   23 A'   24 A'   25 A'                 
 -4.778  -4.778  -2.671  -2.667  -2.666  -2.655  -2.655  -2.063
  8 A"   26 A'   27 A'    9 A"   28 A'   29 A'   10 A"   30 A'                 
 -2.057  -2.056  -2.040  -2.040  -0.991  -0.876  -0.820  -0.689
 11 A"   31 A'   12 A"   32 A'   33 A'   34 A'   35 A'   36 A'                 
 -0.569  -0.496  -0.478  -0.449  -0.363  -0.350  -0.346  -0.328
 37 A'   38 A'   39 A'   13 A"   40 A'   14 A"   41 A'   15 A"                 
 -0.310  -0.282  -0.278
 42 A'   16 A"   43 A'                                                         
 -- Virtual --                   
 -0.115  -0.065  -0.062   0.003   0.024   0.043   0.049   0.051
 44 A'   45 A'   17 A"   46 A'   47 A'   48 A'   49 A'   18 A"                 
  0.073   0.081   0.091   0.103   0.103   0.121   0.129   0.154
 50 A'   19 A"   51 A'   52 A'   20 A"   53 A'   54 A'   55 A'                 
  0.179   0.182   0.197   0.211   0.211   0.219   0.282   0.291
 56 A'   21 A"   57 A'   58 A'   22 A"   59 A'   60 A'   61 A'                 
  0.345   0.379   0.384   0.405   0.409   0.409   0.417   0.445
 62 A'   23 A"   63 A'   64 A'   24 A"   65 A'   25 A"   66 A'                 
  0.450   0.454   0.475   0.477   0.542   0.562   0.588   0.594
 26 A"   67 A'   68 A'   27 A"   28 A"   69 A'   70 A'   29 A"                 
  0.620   0.639   0.675   0.759   0.788   0.794   0.821   0.833
 71 A'   72 A'   73 A'   74 A'   75 A'   30 A"   76 A'   31 A"                 
  0.878   0.890   0.896   0.935   0.988   1.095   1.126   1.258
 77 A'   78 A'   32 A"   79 A'   80 A'   81 A'   82 A'   33 A"                 
  1.281   1.318   1.325   1.363   1.363   1.627   1.689   1.854
 83 A'   84 A'   34 A"   35 A"   85 A'   86 A'   87 A'   88 A'                 
  1.953   2.019   2.024   2.096   2.228   2.231   2.289   2.379
 36 A"   89 A'   37 A"   90 A'   91 A'   38 A"   92 A'   39 A"                 
  2.444   2.542   2.748   2.779   2.957   3.250   3.830   3.910
 93 A'   94 A'   40 A"   95 A'   96 A'   97 A'   41 A"   98 A'                 
  3.938   3.952   3.974   3.977   3.991   4.049   4.054   4.148
 42 A"   99 A'   43 A"   44 A"  100 A'  101 A'   45 A"  102 A'                 
  4.193   4.352   4.407   4.419   5.960   5.989   6.014   6.583
103 A'  104 A'  105 A'  106 A'   46 A"  107 A'  108 A'  109 A'                 
  7.525   7.561   7.633   9.700  23.655  25.778  25.920  26.289
 47 A"  110 A'  111 A'  112 A'  113 A'   48 A"  114 A'  115 A'                 
 27.847  28.304  28.327  28.337  28.509  28.518  28.523  28.550
116 A'   49 A"  117 A'  118 A'   50 A"  119 A'   51 A"  120 A'                 
 28.635  35.495  47.859 127.849 127.867 127.888 151.643 215.682
121 A'  122 A'  123 A'   52 A"  124 A'  125 A'  126 A'  127 A'                 
289.721 289.755 289.8581020.6421901.806
 53 A"  128 A'  129 A'  130 A'  131 A'                                         
 --------------------------------------------------------------

          Ground-State Mulliken Net Atomic Charges

     Atom                 Charge (a.u.)
  ----------------------------------------
      1 C                    -0.430592
      2 N                    -0.020801
      3 I                     0.160761
      4 Cl                    0.317715
      5 Br                   -0.027083
  ----------------------------------------
  Sum of atomic charges =    -0.000000

 -----------------------------------------------------------------
                    Cartesian Multipole Moments
 -----------------------------------------------------------------
    Charge (ESU x 10^10)
                -0.0000
    Dipole Moment (Debye)
         X      -0.4358      Y      -1.1871      Z      -0.0000
       Tot       1.2645
    Quadrupole Moments (Debye-Ang)
        XX     -65.8317     XY       1.2375     YY     -71.3163
        XZ       0.0000     YZ       0.0000     ZZ     -70.8564
    Octopole Moments (Debye-Ang^2)
       XXX     -51.4902    XXY     -11.2338    XYY      -7.5450
       YYY     -47.4743    XXZ      -0.0000    XYZ       0.0000
       YYZ      -0.0000    XZZ     -12.7032    YZZ     -11.5257
       ZZZ      -0.0000
    Hexadecapole Moments (Debye-Ang^3)
      XXXX   -1325.7803   XXXY      31.7723   XXYY    -307.6923
      XYYY      -8.1286   YYYY    -505.0977   XXXZ       0.0000
      XXYZ       0.0000   XYYZ      -0.0000   YYYZ       0.0000
      XXZZ    -254.3622   XYZZ      -0.3863   YYZZ    -102.7906
      XZZZ       0.0000   YZZZ       0.0000   ZZZZ     -89.3544
 -----------------------------------------------------------------
 Calculating analytic gradient of the SCF energy
 Gradient of SCF Energy
            1           2           3           4           5
    1  -0.0002205   0.0002821   0.0000596   0.0001923  -0.0003135
    2   0.0002977  -0.0002353   0.0004886  -0.0003204  -0.0002306
    3   0.0000000  -0.0000000   0.0000000  -0.0000000   0.0000000
 Max gradient component =       4.886E-04
 RMS gradient           =       2.317E-04
 Gradient time:  CPU 10.78 s  wall 2.80 s
 Geometry Optimization Parameters
   NAtoms,    NIC,     NZ,  NCons,   NDum,   NFix, NCnnct, MaxDiis
        5      20       5       0       0       0       0       0

 Cartesian Hessian Update
 Hessian Updated using BFGS Update


** GEOMETRY OPTIMIZATION IN DELOCALIZED INTERNAL COORDINATES **
   Searching for a Minimum

   Optimization Cycle:   6

                       Coordinates (Angstroms)
     ATOM                X               Y               Z
      1  C         1.1150472950    0.5526185469    0.0000000000
      2  N         0.0576186977    1.2207181376    0.0000000000
      3  I        -1.8155731125    0.3131732974    0.0000000000
      4  Cl        2.6324733497    1.4270040001    0.0000000000
      5  Br        1.3648709527   -1.3583515860    0.0000000000
   Point Group: cs    Number of degrees of freedom:     7


   Energy is -10046.725288917

 Hessian Updated using BFGS Update

  7 Hessian modes will be used to form the next step
  Hessian Eigenvalues:
     0.058493    0.188021    0.216205    0.247728    0.287664    0.326097
     0.855698

 Minimum Search - Taking Simple RFO Step
 Searching for Lamda that Minimizes Along All modes
 Value Taken    Lamda =   0.00000000
 Step Taken.  Stepsize is  0.002811

                             Maximum     Tolerance    Cnvgd?
         Gradient           0.000271      0.000300     YES
         Displacement       0.002030      0.001200      NO
         Energy change     -0.000002      0.000001      NO


 New Cartesian Coordinates Obtained by Inverse Iteration

 Displacement from previous Coordinates is:  0.003308
 ----------------------------------------------------------------
             Standard Nuclear Orientation (Angstroms)
    I     Atom           X                Y                Z
 ----------------------------------------------------------------
    1      C       1.1149867309     0.5527987834     0.0000000000
    2      N       0.0578348129     1.2218056817     0.0000000000
    3      I      -1.8155568898     0.3121098632     0.0000000000
    4      Cl      2.6327512453     1.4264733309     0.0000000000
    5      Br      1.3644212833    -1.3580252633     0.0000000000
 ----------------------------------------------------------------
 Molecular Point Group                 Cs    NOp =  2
 Largest Abelian Subgroup              Cs    NOp =  2
 Nuclear Repulsion Energy =   807.1300518472 hartrees
 There are       59 alpha and       59 beta electrons
 Applying Cartesian multipole field
    Component          Value
    ---------          -----
     (2,0,0)        1.00000E-11
     (0,2,0)        2.00000E-11
     (0,0,2)       -3.00000E-11
 Nucleus-field energy     =     0.0000000214 hartrees
 Requested basis set is 6-311++G(d,p)
 There are 68 shells and 184 basis functions
 A cutoff of  1.0D-11 yielded   1780 shell pairs
 There are     14225 function pairs (     15980 Cartesian)
 Smallest overlap matrix eigenvalue = 3.96E-04
 Guess MOs from SCF MO coefficient file

 -----------------------------------------------------------------------
  General SCF calculation program by
  Eric Jon Sundstrom, Paul Horn, Yuezhi Mao, Dmitri Zuev, Alec White,
  David Stuck, Shaama M.S., Shane Yost, Joonho Lee, David Small,
  Daniel Levine, Susi Lehtola, Hugh Burton, Evgeny Epifanovsky
 -----------------------------------------------------------------------
 Exchange:     0.2000 Hartree-Fock + 0.0800 Slater + 0.7200 B88
 Correlation:  0.1900 VWN1RPA + 0.8100 LYP
 Using SG-1 standard quadrature grid
 using 4 threads for integral computing
 -------------------------------------------------------
 OpenMP Integral computing Module                
 Release: version 2.0, May 2017, Q-Chem Inc. Pleasanton 
 -------------------------------------------------------
 -------------------------------------------------------
 OpenMP BLAS3 based DFT computing Module                
 Release: version 1.0, May 2013, Q-Chem Inc. Pittsburgh 
 -------------------------------------------------------
 A restricted SCF calculation will be
 performed using DIIS
 SCF converges when DIIS error is below 1.0e-08
 ---------------------------------------
  Cycle       Energy         DIIS error
 ---------------------------------------
    1  -10046.7252883495      1.19e-05  
    2  -10046.7252891048      7.74e-06  
    3  -10046.7252889289      1.04e-05  
    4  -10046.7252893326      9.40e-07  
    5  -10046.7252893365      3.43e-07  
    6  -10046.7252893366      5.89e-08  
    7  -10046.7252893368      2.72e-08  
    8  -10046.7252893368      1.37e-08  
    9  -10046.7252893367      3.16e-09  Convergence criterion met
 ---------------------------------------
 SCF time:   CPU 28.30s  wall 8.00s 
 SCF   energy in the final basis set =   -10046.7252893367
 Total energy in the final basis set =   -10046.7252893367

 --------------------------------------------------------------
             Orbital Energies (a.u.) and Symmetries
 --------------------------------------------------------------

 Alpha MOs, Restricted
 -- Occupied --                  
******* -482.87 -176.34 -165.74 -165.74 -165.74 -101.59  -62.52
  1 A'    2 A'    3 A'    4 A'    1 A"    5 A'    6 A'    7 A'                 
-56.340 -56.336 -56.335 -35.833 -31.328 -31.320 -31.319 -22.978
  8 A'    2 A"    9 A'   10 A'   11 A'    3 A"   12 A'   13 A'                 
-22.976 -22.976 -22.970 -22.970 -14.384 -10.346  -9.507  -8.728
  4 A"   14 A'   15 A'    5 A"   16 A'   17 A'   18 A'   19 A'                 
 -7.272  -7.262  -7.261  -6.560  -6.547  -6.545  -6.382  -4.798
 20 A'    6 A"   21 A'   22 A'    7 A"   23 A'   24 A'   25 A'                 
 -4.778  -4.778  -2.671  -2.667  -2.666  -2.656  -2.656  -2.063
  8 A"   26 A'   27 A'    9 A"   28 A'   29 A'   10 A"   30 A'                 
 -2.057  -2.056  -2.040  -2.040  -0.990  -0.876  -0.821  -0.689
 11 A"   31 A'   12 A"   32 A'   33 A'   34 A'   35 A'   36 A'                 
 -0.569  -0.496  -0.478  -0.449  -0.363  -0.350  -0.346  -0.328
 37 A'   38 A'   39 A'   13 A"   40 A'   14 A"   41 A'   15 A"                 
 -0.310  -0.282  -0.278
 42 A'   16 A"   43 A'                                                         
 -- Virtual --                   
 -0.115  -0.065  -0.062   0.003   0.024   0.043   0.049   0.051
 44 A'   45 A'   17 A"   46 A'   47 A'   48 A'   49 A'   18 A"                 
  0.073   0.081   0.091   0.103   0.103   0.121   0.129   0.154
 50 A'   19 A"   51 A'   52 A'   20 A"   53 A'   54 A'   55 A'                 
  0.179   0.182   0.197   0.210   0.212   0.219   0.282   0.292
 56 A'   21 A"   57 A'   58 A'   22 A"   59 A'   60 A'   61 A'                 
  0.345   0.379   0.384   0.405   0.409   0.409   0.417   0.445
 62 A'   23 A"   63 A'   64 A'   24 A"   65 A'   25 A"   66 A'                 
  0.450   0.454   0.475   0.477   0.542   0.562   0.588   0.594
 26 A"   67 A'   68 A'   27 A"   28 A"   69 A'   70 A'   29 A"                 
  0.619   0.639   0.674   0.759   0.788   0.794   0.821   0.833
 71 A'   72 A'   73 A'   74 A'   75 A'   30 A"   76 A'   31 A"                 
  0.878   0.890   0.896   0.935   0.987   1.095   1.126   1.258
 77 A'   78 A'   32 A"   79 A'   80 A'   81 A'   82 A'   33 A"                 
  1.281   1.318   1.325   1.363   1.363   1.627   1.689   1.854
 83 A'   84 A'   34 A"   85 A'   35 A"   86 A'   87 A'   88 A'                 
  1.953   2.019   2.024   2.096   2.228   2.231   2.289   2.379
 36 A"   89 A'   37 A"   90 A'   91 A'   38 A"   92 A'   39 A"                 
  2.444   2.542   2.748   2.779   2.958   3.250   3.830   3.910
 93 A'   94 A'   40 A"   95 A'   96 A'   97 A'   41 A"   98 A'                 
  3.938   3.952   3.974   3.977   3.991   4.049   4.054   4.148
 42 A"   99 A'   43 A"   44 A"  100 A'  101 A'   45 A"  102 A'                 
  4.193   4.352   4.407   4.419   5.960   5.989   6.014   6.584
103 A'  104 A'  105 A'  106 A'   46 A"  107 A'  108 A'  109 A'                 
  7.525   7.561   7.633   9.700  23.654  25.778  25.920  26.289
 47 A"  110 A'  111 A'  112 A'  113 A'   48 A"  114 A'  115 A'                 
 27.847  28.304  28.327  28.337  28.509  28.518  28.523  28.550
116 A'   49 A"  117 A'  118 A'   50 A"  119 A'   51 A"  120 A'                 
 28.635  35.495  47.859 127.849 127.867 127.888 151.643 215.682
121 A'  122 A'  123 A'   52 A"  124 A'  125 A'  126 A'  127 A'                 
289.721 289.755 289.8581020.6421901.806
 53 A"  128 A'  129 A'  130 A'  131 A'                                         

 Beta MOs, Restricted
 -- Occupied --                  
******* -482.87 -176.34 -165.74 -165.74 -165.74 -101.59  -62.52
  1 A'    2 A'    3 A'    4 A'    1 A"    5 A'    6 A'    7 A'                 
-56.340 -56.336 -56.335 -35.833 -31.328 -31.320 -31.319 -22.978
  8 A'    2 A"    9 A'   10 A'   11 A'    3 A"   12 A'   13 A'                 
-22.976 -22.976 -22.970 -22.970 -14.384 -10.346  -9.507  -8.728
  4 A"   14 A'   15 A'    5 A"   16 A'   17 A'   18 A'   19 A'                 
 -7.272  -7.262  -7.261  -6.560  -6.547  -6.545  -6.382  -4.798
 20 A'    6 A"   21 A'   22 A'    7 A"   23 A'   24 A'   25 A'                 
 -4.778  -4.778  -2.671  -2.667  -2.666  -2.656  -2.656  -2.063
  8 A"   26 A'   27 A'    9 A"   28 A'   29 A'   10 A"   30 A'                 
 -2.057  -2.056  -2.040  -2.040  -0.990  -0.876  -0.821  -0.689
 11 A"   31 A'   12 A"   32 A'   33 A'   34 A'   35 A'   36 A'                 
 -0.569  -0.496  -0.478  -0.449  -0.363  -0.350  -0.346  -0.328
 37 A'   38 A'   39 A'   13 A"   40 A'   14 A"   41 A'   15 A"                 
 -0.310  -0.282  -0.278
 42 A'   16 A"   43 A'                                                         
 -- Virtual --                   
 -0.115  -0.065  -0.062   0.003   0.024   0.043   0.049   0.051
 44 A'   45 A'   17 A"   46 A'   47 A'   48 A'   49 A'   18 A"                 
  0.073   0.081   0.091   0.103   0.103   0.121   0.129   0.154
 50 A'   19 A"   51 A'   52 A'   20 A"   53 A'   54 A'   55 A'                 
  0.179   0.182   0.197   0.210   0.212   0.219   0.282   0.292
 56 A'   21 A"   57 A'   58 A'   22 A"   59 A'   60 A'   61 A'                 
  0.345   0.379   0.384   0.405   0.409   0.409   0.417   0.445
 62 A'   23 A"   63 A'   64 A'   24 A"   65 A'   25 A"   66 A'                 
  0.450   0.454   0.475   0.477   0.542   0.562   0.588   0.594
 26 A"   67 A'   68 A'   27 A"   28 A"   69 A'   70 A'   29 A"                 
  0.619   0.639   0.674   0.759   0.788   0.794   0.821   0.833
 71 A'   72 A'   73 A'   74 A'   75 A'   30 A"   76 A'   31 A"                 
  0.878   0.890   0.896   0.935   0.987   1.095   1.126   1.258
 77 A'   78 A'   32 A"   79 A'   80 A'   81 A'   82 A'   33 A"                 
  1.281   1.318   1.325   1.363   1.363   1.627   1.689   1.854
 83 A'   84 A'   34 A"   85 A'   35 A"   86 A'   87 A'   88 A'                 
  1.953   2.019   2.024   2.096   2.228   2.231   2.289   2.379
 36 A"   89 A'   37 A"   90 A'   91 A'   38 A"   92 A'   39 A"                 
  2.444   2.542   2.748   2.779   2.958   3.250   3.830   3.910
 93 A'   94 A'   40 A"   95 A'   96 A'   97 A'   41 A"   98 A'                 
  3.938   3.952   3.974   3.977   3.991   4.049   4.054   4.148
 42 A"   99 A'   43 A"   44 A"  100 A'  101 A'   45 A"  102 A'                 
  4.193   4.352   4.407   4.419   5.960   5.989   6.014   6.584
103 A'  104 A'  105 A'  106 A'   46 A"  107 A'  108 A'  109 A'                 
  7.525   7.561   7.633   9.700  23.654  25.778  25.920  26.289
 47 A"  110 A'  111 A'  112 A'  113 A'   48 A"  114 A'  115 A'                 
 27.847  28.304  28.327  28.337  28.509  28.518  28.523  28.550
116 A'   49 A"  117 A'  118 A'   50 A"  119 A'   51 A"  120 A'                 
 28.635  35.495  47.859 127.849 127.867 127.888 151.643 215.682
121 A'  122 A'  123 A'   52 A"  124 A'  125 A'  126 A'  127 A'                 
289.721 289.755 289.8581020.6421901.806
 53 A"  128 A'  129 A'  130 A'  131 A'                                         
 --------------------------------------------------------------

          Ground-State Mulliken Net Atomic Charges

     Atom                 Charge (a.u.)
  ----------------------------------------
      1 C                    -0.430433
      2 N                    -0.020667
      3 I                     0.160209
      4 Cl                    0.317673
      5 Br                   -0.026782
  ----------------------------------------
  Sum of atomic charges =    -0.000000

 -----------------------------------------------------------------
                    Cartesian Multipole Moments
 -----------------------------------------------------------------
    Charge (ESU x 10^10)
                -0.0000
    Dipole Moment (Debye)
         X      -0.4305      Y      -1.1910      Z      -0.0000
       Tot       1.2664
    Quadrupole Moments (Debye-Ang)
        XX     -65.8346     XY       1.2407     YY     -71.3148
        XZ      -0.0000     YZ      -0.0000     ZZ     -70.8583
    Octopole Moments (Debye-Ang^2)
       XXX     -51.4274    XXY     -11.2298    XYY      -7.5410
       YYY     -47.4245    XXZ      -0.0000    XYZ      -0.0000
       YYZ      -0.0000    XZZ     -12.6936    YZZ     -11.5055
       ZZZ      -0.0000
    Hexadecapole Moments (Debye-Ang^3)
      XXXX   -1325.7774   XXXY      31.6348   XXYY    -307.6390
      XYYY      -8.3344   YYYY    -504.8804   XXXZ      -0.0000
      XXYZ      -0.0000   XYYZ       0.0000   YYYZ       0.0000
      XXZZ    -254.3592   XYZZ      -0.4510   YYZZ    -102.7505
      XZZZ      -0.0000   YZZZ       0.0000   ZZZZ     -89.3591
 -----------------------------------------------------------------
 Calculating analytic gradient of the SCF energy
 Gradient of SCF Energy
            1           2           3           4           5
    1  -0.0000954   0.0002207  -0.0000037   0.0001737  -0.0002953
    2   0.0001249   0.0000010   0.0004430  -0.0003637  -0.0002051
    3   0.0000000  -0.0000000   0.0000000  -0.0000000  -0.0000000
 Max gradient component =       4.430E-04
 RMS gradient           =       1.935E-04
 Gradient time:  CPU 10.77 s  wall 2.79 s
 Geometry Optimization Parameters
   NAtoms,    NIC,     NZ,  NCons,   NDum,   NFix, NCnnct, MaxDiis
        5      20       5       0       0       0       0       0

 Cartesian Hessian Update
 Hessian Updated using BFGS Update


** GEOMETRY OPTIMIZATION IN DELOCALIZED INTERNAL COORDINATES **
   Searching for a Minimum

   Optimization Cycle:   7

                       Coordinates (Angstroms)
     ATOM                X               Y               Z
      1  C         1.1149867309    0.5527987834    0.0000000000
      2  N         0.0578348129    1.2218056817    0.0000000000
      3  I        -1.8155568898    0.3121098632    0.0000000000
      4  Cl        2.6327512453    1.4264733309    0.0000000000
      5  Br        1.3644212833   -1.3580252633    0.0000000000
   Point Group: cs    Number of degrees of freedom:     7


   Energy is -10046.725289337

 Hessian Updated using BFGS Update

  7 Hessian modes will be used to form the next step
  Hessian Eigenvalues:
     0.053851    0.173963    0.216769    0.239915    0.292530    0.322894
     0.777479

 Minimum Search - Taking Simple RFO Step
 Searching for Lamda that Minimizes Along All modes
 Value Taken    Lamda =   0.00000000
 Step Taken.  Stepsize is  0.001004

                             Maximum     Tolerance    Cnvgd?
         Gradient           0.000143      0.000300     YES
         Displacement       0.000705      0.001200     YES
         Energy change     -0.000000      0.000001     YES


                       Distance Matrix (Angstroms)
             C (  1)   N (  2)   I (  3)   Cl(  4)
   N (  2)  1.251056
   I (  3)  2.940411  2.082581
   Cl(  4)  1.751261  2.583038  4.585766
   Br(  5)  1.927036  2.891833  3.591881  3.059754

 Final energy is   -10046.725289336746     


 ******************************
 **  OPTIMIZATION CONVERGED  **
 ******************************

                       Coordinates (Angstroms)
     ATOM                X               Y               Z
      1  C         1.1149867309    0.5527987834    0.0000000000
      2  N         0.0578348129    1.2218056817    0.0000000000
      3  I        -1.8155568898    0.3121098632    0.0000000000
      4  Cl        2.6327512453    1.4264733309    0.0000000000
      5  Br        1.3644212833   -1.3580252633    0.0000000000

Z-matrix Print:
$molecule
0 1
I 
N  1 2.082581
C  2 1.251056 1 121.772143
Cl 3 1.751261 2 117.746650 1 -180.000000 0
Br 3 1.927036 2 129.764427 1 -0.000000 0
$end


 --------------------------------------------------------------
             Orbital Energies (a.u.) and Symmetries
 --------------------------------------------------------------

 Alpha MOs, Restricted
 -- Occupied --                  
******* -482.87 -176.34 -165.74 -165.74 -165.74 -101.59  -62.52
  1 A'    2 A'    3 A'    4 A'    1 A"    5 A'    6 A'    7 A'                 
-56.340 -56.336 -56.335 -35.833 -31.328 -31.320 -31.319 -22.978
  8 A'    2 A"    9 A'   10 A'   11 A'    3 A"   12 A'   13 A'                 
-22.976 -22.976 -22.970 -22.970 -14.384 -10.346  -9.507  -8.728
  4 A"   14 A'   15 A'    5 A"   16 A'   17 A'   18 A'   19 A'                 
 -7.272  -7.262  -7.261  -6.560  -6.547  -6.545  -6.382  -4.798
 20 A'    6 A"   21 A'   22 A'    7 A"   23 A'   24 A'   25 A'                 
 -4.778  -4.778  -2.671  -2.667  -2.666  -2.656  -2.656  -2.063
  8 A"   26 A'   27 A'    9 A"   28 A'   29 A'   10 A"   30 A'                 
 -2.057  -2.056  -2.040  -2.040  -0.990  -0.876  -0.821  -0.689
 11 A"   31 A'   12 A"   32 A'   33 A'   34 A'   35 A'   36 A'                 
 -0.569  -0.496  -0.478  -0.449  -0.363  -0.350  -0.346  -0.328
 37 A'   38 A'   39 A'   13 A"   40 A'   14 A"   41 A'   15 A"                 
 -0.310  -0.282  -0.278
 42 A'   16 A"   43 A'                                                         
 -- Virtual --                   
 -0.115  -0.065  -0.062   0.003   0.024   0.043   0.049   0.051
 44 A'   45 A'   17 A"   46 A'   47 A'   48 A'   49 A'   18 A"                 
  0.073   0.081   0.091   0.103   0.103   0.121   0.129   0.154
 50 A'   19 A"   51 A'   52 A'   20 A"   53 A'   54 A'   55 A'                 
  0.179   0.182   0.197   0.210   0.212   0.219   0.282   0.292
 56 A'   21 A"   57 A'   58 A'   22 A"   59 A'   60 A'   61 A'                 
  0.345   0.379   0.384   0.405   0.409   0.409   0.417   0.445
 62 A'   23 A"   63 A'   64 A'   24 A"   65 A'   25 A"   66 A'                 
  0.450   0.454   0.475   0.477   0.542   0.562   0.588   0.594
 26 A"   67 A'   68 A'   27 A"   28 A"   69 A'   70 A'   29 A"                 
  0.619   0.639   0.674   0.759   0.788   0.794   0.821   0.833
 71 A'   72 A'   73 A'   74 A'   75 A'   30 A"   76 A'   31 A"                 
  0.878   0.890   0.896   0.935   0.987   1.095   1.126   1.258
 77 A'   78 A'   32 A"   79 A'   80 A'   81 A'   82 A'   33 A"                 
  1.281   1.318   1.325   1.363   1.363   1.627   1.689   1.854
 83 A'   84 A'   34 A"   85 A'   35 A"   86 A'   87 A'   88 A'                 
  1.953   2.019   2.024   2.096   2.228   2.231   2.289   2.379
 36 A"   89 A'   37 A"   90 A'   91 A'   38 A"   92 A'   39 A"                 
  2.444   2.542   2.748   2.779   2.958   3.250   3.830   3.910
 93 A'   94 A'   40 A"   95 A'   96 A'   97 A'   41 A"   98 A'                 
  3.938   3.952   3.974   3.977   3.991   4.049   4.054   4.148
 42 A"   99 A'   43 A"   44 A"  100 A'  101 A'   45 A"  102 A'                 
  4.193   4.352   4.407   4.419   5.960   5.989   6.014   6.584
103 A'  104 A'  105 A'  106 A'   46 A"  107 A'  108 A'  109 A'                 
  7.525   7.561   7.633   9.700  23.654  25.778  25.920  26.289
 47 A"  110 A'  111 A'  112 A'  113 A'   48 A"  114 A'  115 A'                 
 27.847  28.304  28.327  28.337  28.509  28.518  28.523  28.550
116 A'   49 A"  117 A'  118 A'   50 A"  119 A'   51 A"  120 A'                 
 28.635  35.495  47.859 127.849 127.867 127.888 151.643 215.682
121 A'  122 A'  123 A'   52 A"  124 A'  125 A'  126 A'  127 A'                 
289.721 289.755 289.8581020.6421901.806
 53 A"  128 A'  129 A'  130 A'  131 A'                                         

 Beta MOs, Restricted
 -- Occupied --                  
******* -482.87 -176.34 -165.74 -165.74 -165.74 -101.59  -62.52
  1 A'    2 A'    3 A'    4 A'    1 A"    5 A'    6 A'    7 A'                 
-56.340 -56.336 -56.335 -35.833 -31.328 -31.320 -31.319 -22.978
  8 A'    2 A"    9 A'   10 A'   11 A'    3 A"   12 A'   13 A'                 
-22.976 -22.976 -22.970 -22.970 -14.384 -10.346  -9.507  -8.728
  4 A"   14 A'   15 A'    5 A"   16 A'   17 A'   18 A'   19 A'                 
 -7.272  -7.262  -7.261  -6.560  -6.547  -6.545  -6.382  -4.798
 20 A'    6 A"   21 A'   22 A'    7 A"   23 A'   24 A'   25 A'                 
 -4.778  -4.778  -2.671  -2.667  -2.666  -2.656  -2.656  -2.063
  8 A"   26 A'   27 A'    9 A"   28 A'   29 A'   10 A"   30 A'                 
 -2.057  -2.056  -2.040  -2.040  -0.990  -0.876  -0.821  -0.689
 11 A"   31 A'   12 A"   32 A'   33 A'   34 A'   35 A'   36 A'                 
 -0.569  -0.496  -0.478  -0.449  -0.363  -0.350  -0.346  -0.328
 37 A'   38 A'   39 A'   13 A"   40 A'   14 A"   41 A'   15 A"                 
 -0.310  -0.282  -0.278
 42 A'   16 A"   43 A'                                                         
 -- Virtual --                   
 -0.115  -0.065  -0.062   0.003   0.024   0.043   0.049   0.051
 44 A'   45 A'   17 A"   46 A'   47 A'   48 A'   49 A'   18 A"                 
  0.073   0.081   0.091   0.103   0.103   0.121   0.129   0.154
 50 A'   19 A"   51 A'   52 A'   20 A"   53 A'   54 A'   55 A'                 
  0.179   0.182   0.197   0.210   0.212   0.219   0.282   0.292
 56 A'   21 A"   57 A'   58 A'   22 A"   59 A'   60 A'   61 A'                 
  0.345   0.379   0.384   0.405   0.409   0.409   0.417   0.445
 62 A'   23 A"   63 A'   64 A'   24 A"   65 A'   25 A"   66 A'                 
  0.450   0.454   0.475   0.477   0.542   0.562   0.588   0.594
 26 A"   67 A'   68 A'   27 A"   28 A"   69 A'   70 A'   29 A"                 
  0.619   0.639   0.674   0.759   0.788   0.794   0.821   0.833
 71 A'   72 A'   73 A'   74 A'   75 A'   30 A"   76 A'   31 A"                 
  0.878   0.890   0.896   0.935   0.987   1.095   1.126   1.258
 77 A'   78 A'   32 A"   79 A'   80 A'   81 A'   82 A'   33 A"                 
  1.281   1.318   1.325   1.363   1.363   1.627   1.689   1.854
 83 A'   84 A'   34 A"   85 A'   35 A"   86 A'   87 A'   88 A'                 
  1.953   2.019   2.024   2.096   2.228   2.231   2.289   2.379
 36 A"   89 A'   37 A"   90 A'   91 A'   38 A"   92 A'   39 A"                 
  2.444   2.542   2.748   2.779   2.958   3.250   3.830   3.910
 93 A'   94 A'   40 A"   95 A'   96 A'   97 A'   41 A"   98 A'                 
  3.938   3.952   3.974   3.977   3.991   4.049   4.054   4.148
 42 A"   99 A'   43 A"   44 A"  100 A'  101 A'   45 A"  102 A'                 
  4.193   4.352   4.407   4.419   5.960   5.989   6.014   6.584
103 A'  104 A'  105 A'  106 A'   46 A"  107 A'  108 A'  109 A'                 
  7.525   7.561   7.633   9.700  23.654  25.778  25.920  26.289
 47 A"  110 A'  111 A'  112 A'  113 A'   48 A"  114 A'  115 A'                 
 27.847  28.304  28.327  28.337  28.509  28.518  28.523  28.550
116 A'   49 A"  117 A'  118 A'   50 A"  119 A'   51 A"  120 A'                 
 28.635  35.495  47.859 127.849 127.867 127.888 151.643 215.682
121 A'  122 A'  123 A'   52 A"  124 A'  125 A'  126 A'  127 A'                 
289.721 289.755 289.8581020.6421901.806
 53 A"  128 A'  129 A'  130 A'  131 A'                                         
 --------------------------------------------------------------

          Ground-State Mulliken Net Atomic Charges

     Atom                 Charge (a.u.)
  ----------------------------------------
      1 C                    -0.430433
      2 N                    -0.020667
      3 I                     0.160209
      4 Cl                    0.317673
      5 Br                   -0.026782
  ----------------------------------------
  Sum of atomic charges =    -0.000000

 -----------------------------------------------------------------
                    Cartesian Multipole Moments
 -----------------------------------------------------------------
    Charge (ESU x 10^10)
                -0.0000
    Dipole Moment (Debye)
         X      -0.4305      Y      -1.1910      Z      -0.0000
       Tot       1.2664
    Quadrupole Moments (Debye-Ang)
        XX     -65.8346     XY       1.2407     YY     -71.3148
        XZ      -0.0000     YZ      -0.0000     ZZ     -70.8583
    Octopole Moments (Debye-Ang^2)
       XXX     -51.4274    XXY     -11.2298    XYY      -7.5410
       YYY     -47.4245    XXZ      -0.0000    XYZ      -0.0000
       YYZ      -0.0000    XZZ     -12.6936    YZZ     -11.5055
       ZZZ      -0.0000
    Hexadecapole Moments (Debye-Ang^3)
      XXXX   -1325.7774   XXXY      31.6348   XXYY    -307.6390
      XYYY      -8.3344   YYYY    -504.8804   XXXZ      -0.0000
      XXYZ      -0.0000   XYYZ       0.0000   YYYZ       0.0000
      XXZZ    -254.3592   XYZZ      -0.4510   YYZZ    -102.7505
      XZZZ      -0.0000   YZZZ       0.0000   ZZZZ     -89.3591
 -----------------------------------------------------------------
Archival summary:
1\1\TWL01\OPT\ProcedureUnspecified\BasisUnspecified\1r1l111\taweetha\SunNov2522:58:412018SunNov2522:58:412018\0\\#,OPT,ProcedureUnspecified,BasisUnspecified,\\0,1\I\N,1,2.08258\C,2,1.25106,1,121.772\Cl,3,1.75126,2,117.747,1,-180,0\Br,3,1.92704,2,129.764,1,-0,0\\\@

 Total job time:  83.90s(wall), 314.92s(cpu) 
 Sun Nov 25 22:58:41 2018

        *************************************************************
        *                                                           *
        *  Thank you very much for using Q-Chem.  Have a nice day.  *
        *                                                           *
        *************************************************************


 
User input: 2 of 2 
 
Q-Chem Developer Version!
                  Welcome to Q-Chem
     A Quantum Leap Into The Future Of Chemistry


 Q-Chem 5.1, Q-Chem, Inc., Pleasanton, CA (2018)

 Yihan Shao,  Zhengting Gan,  E. Epifanovsky,  A. T. B. Gilbert,  M. Wormit,  
 J. Kussmann,  A. W. Lange,  A. Behn,  Jia Deng,  Xintian Feng,  D. Ghosh,  
 M. Goldey,  P. R. Horn,  L. D. Jacobson,  I. Kaliman,  T. Kus,  A. Landau,  
 Jie Liu,  E. I. Proynov,  R. M. Richard,  R. P. Steele,  E. J. Sundstrom,  
 H. L. Woodcock III,  P. M. Zimmerman,  D. Zuev,  B. Albrecht,  E. Alguire,  
 S. A. Baeppler,  D. Barton,  Z. Benda,  Y. A. Bernard,  E. J. Berquist,  
 K. B. Bravaya,  H. Burton,  D. Casanova,  Chun-Min Chang,  Yunqing Chen,  
 A. Chien,  K. D. Closser,  M. P. Coons,  S. Coriani,  S. Dasgupta,  
 A. L. Dempwolff,  M. Diedenhofen,  Hainam Do,  R. G. Edgar,  Po-Tung Fang,  
 S. Faraji,  S. Fatehi,  Qingguo Feng,  K. D. Fenk,  J. Fosso-Tande,  
 Qinghui Ge,  A. Ghysels,  G. Gidofalvi,  J. Gomes,  J. Gonthier,  A. Gunina,  
 D. Hait,  M. W. D. Hanson-Heine,  P. H. P. Harbach,  A. W. Hauser,  
 J. E. Herr,  E. G. Hohenstein,  Z. C. Holden,  Kerwin Hui,  B. C. Huynh,  
 T.-C. Jagau,  Hyunjun Ji,  B. Kaduk,  K. Khistyaev,  Jaehoon Kim,  
 P. Klunzinger,  K. Koh,  D. Kosenkov,  L. Koulias,  T. Kowalczyk,  
 C. M. Krauter,  A. Kunitsa,  Ka Un Lao,  A. Laurent,  K. V. Lawler,  
 Joonho Lee,  D. Lefrancois,  S. Lehtola,  D. S. Levine,  Yi-Pei Li,  
 You-Sheng Lin,  Fenglai Liu,  E. Livshits,  A. Luenser,  P. Manohar,  
 E. Mansoor,  S. F. Manzer,  Shan-Ping Mao,  Yuezhi Mao,  N. Mardirossian,  
 A. V. Marenich,  T. Markovich,  L. A. Martinez-Martinez,  S. A. Maurer,  
 N. J. Mayhall,  S. C. McKenzie,  J.-M. Mewes,  A. F. Morrison,  
 J. W. Mullinax,  K. Nanda,  T. S. Nguyen-Beck,  R. Olivares-Amaya,  
 J. A. Parkhill,  T. M. Perrine,  F. Plasser,  P. Pokhilko,  S. Prager,  
 A. Prociuk,  E. Ramos,  D. R. Rehn,  F. Rob,  M. Schneider,  N. Sergueev,  
 S. M. Sharada,  S. Sharma,  D. W. Small,  T. Stauch,  T. Stein,  
 Yu-Chuan Su,  A. J. W. Thom,  A. Tkatchenko,  T. Tsuchimochi,  N. M. Tubman,  
 L. Vogt,  M. L. Vidal,  O. Vydrov,  M. A. Watson,  J. Wenzel,  
 M. de Wergifosse,  T. A. Wesolowski,  A. White,  J. Witte,  A. Yamada,  
 Jun Yang,  K. Yao,  S. Yeganeh,  S. R. Yost,  Zhi-Qiang You,  A. Zech,  
 Igor Ying Zhang,  Xing Zhang,  Yan Zhao,  Ying Zhu,  B. R. Brooks,  
 G. K. L. Chan,  C. J. Cramer,  M. S. Gordon,  W. J. Hehre,  A. Klamt,  
 M. W. Schmidt,  C. D. Sherrill,  D. G. Truhlar,  A. Aspuru-Guzik,  R. Baer,  
 A. T. Bell,  N. A. Besley,  Jeng-Da Chai,  A. E. DePrince, III,  
 R. A. DiStasio Jr.,  A. Dreuw,  B. D. Dunietz,  T. R. Furlani,  
 Chao-Ping Hsu,  Yousung Jung,  Jing Kong,  D. S. Lambrecht,  WanZhen Liang,  
 C. Ochsenfeld,  V. A. Rassolov,  L. V. Slipchenko,  J. E. Subotnik,  
 T. Van Voorhis,  J. M. Herbert,  A. I. Krylov,  P. M. W. Gill,  M. Head-Gordon

 Contributors to earlier versions of Q-Chem not listed above: 
 R. D. Adamson,  B. Austin,  J. Baker,  G. J. O. Beran,  K. Brandhorst,  
 S. T. Brown,  E. F. C. Byrd,  A. K. Chakraborty,  C.-L. Cheng,  
 Siu Hung Chien,  D. M. Chipman,  D. L. Crittenden,  H. Dachsel,  
 R. J. Doerksen,  A. D. Dutoi,  L. Fusti-Molnar,  W. A. Goddard III,  
 A. Golubeva-Zadorozhnaya,  S. R. Gwaltney,  G. Hawkins,  A. Heyden,  
 S. Hirata,  G. Kedziora,  F. J. Keil,  C. Kelley,  Jihan Kim,  R. A. King,  
 R. Z. Khaliullin,  P. P. Korambath,  W. Kurlancheek,  A. M. Lee,  M. S. Lee,  
 S. V. Levchenko,  Ching Yeh Lin,  D. Liotard,  R. C. Lochan,  I. Lotan,  
 P. E. Maslen,  N. Nair,  D. P. O'Neill,  D. Neuhauser,  E. Neuscamman,  
 C. M. Oana,  R. Olson,  B. Peters,  R. Peverati,  P. A. Pieniazek,  
 Y. M. Rhee,  J. Ritchie,  M. A. Rohrdanz,  E. Rosta,  N. J. Russ,  
 H. F. Schaefer III,  N. E. Schultz,  N. Shenvi,  A. C. Simmonett,  A. Sodt,  
 D. Stuck,  K. S. Thanthiriwatte,  V. Vanovschi,  Tao Wang,  A. Warshel,  
 C. F. Williams,  Q. Wu,  X. Xu,  W. Zhang

 Please cite Q-Chem as follows:
 Y. Shao et al., Mol. Phys. 113, 184-215 (2015)
 DOI: 10.1080/00268976.2014.952696

 Q-Chem 5.1.2 for Intel X86 EM64T Linux

 Parts of Q-Chem use Armadillo 8.300.2 (Tropical Shenanigans).
 http://arma.sourceforge.net/

 Q-Chem begins on Sun Nov 25 22:58:41 2018  

Host: 
0

     Scratch files written to /scratch/taweetham/qchem56119//
The previous job contains 0 fragments, simply inherited here
Input Ideriv = 2
Curr. Ideriv = -1
Max.  Ideriv = 2

Checking the input file for inconsistencies... 	...done.

--------------------------------------------------------------
User input:
--------------------------------------------------------------

$molecule
read
$end

$rem
   job_type 	frequency
   basis 	6-311++g**
   method	b3lyp	
$end


--------------------------------------------------------------
 ----------------------------------------------------------------
             Standard Nuclear Orientation (Angstroms)
    I     Atom           X                Y                Z
 ----------------------------------------------------------------
    1      C       1.0257972059     0.6222985768    -0.0000000000
    2      N      -0.0966889148     1.1747162779    -0.0000000000
    3      I      -1.8623490130     0.0703669800    -0.0000000000
    4      Cl      2.4417019222     1.6528955740    -0.0000000000
    5      Br      1.4776458336    -1.2510137172     0.0000000000
 ----------------------------------------------------------------
 Molecular Point Group                 Cs    NOp =  2
 Largest Abelian Subgroup              Cs    NOp =  2
 Nuclear Repulsion Energy =   807.1300518472 hartrees
 There are       59 alpha and       59 beta electrons
 Requested basis set is 6-311++G(d,p)
 There are 68 shells and 184 basis functions

 Total QAlloc Memory Limit   2000 MB
 Mega-Array Size       188 MB
 MEM_STATIC part       192 MB

                       Distance Matrix (Angstroms)
             C (  1)   N (  2)   I (  3)   Cl(  4)
   N (  2)  1.251056
   I (  3)  2.940411  2.082581
   Cl(  4)  1.751261  2.583038  4.585766
   Br(  5)  1.927036  2.891833  3.591881  3.059754

 A cutoff of  1.0D-11 yielded   1780 shell pairs
 There are     14225 function pairs (     15980 Cartesian)

 -------------------------------------------------------
 OpenMP Integral Computing Module                       
 Release: version 1.0, May 2013, Q-Chem Inc. Pittsburgh 
 -------------------------------------------------------
 Integral Job Info:
 Integral job number is                      11
 Integral operator is                         1
 short-range coefficients                     0
 long-range coefficients              100000000
 Omega coefficients                           0
 if combine SR and LR in K                    0
 Integral screening is                        0
 Integral computing path is                   2
 max size of driver memory is            800000
 size of driver memory is                593474
 size of scratch memory is             29634545
 max col of scratch BK array               1296
 max len of scratch array in speh3          155
 max len of scratch index in speh4           18
 max int batch size is                      520
 min int batch size is                       52
 fixed nKL is                                45
 max L of basis functions is                  2
 order of int derivative is                   0
 number of shells is                         68
 number of basis is                         195
 number of cartesian basis is               195
 number of contracted shell pairs          1780
 number of primitive shell pairs           4216
 maxK2 (contraction) of shell pair           36
 max number of K2 of shell pair               1
 max number of CS2 of shell pair            208
 max number of PS2 of shell pair            222
 mem total for path MDJ                  529276
 -------------------------------------------------------
 Smallest overlap matrix eigenvalue = 3.96E-04
 Guess from superposition of atomic densities
 Warning:  Energy on first SCF cycle will be non-variational
 SAD guess density has 118.000000 electrons

 -----------------------------------------------------------------------
  General SCF calculation program by
  Eric Jon Sundstrom, Paul Horn, Yuezhi Mao, Dmitri Zuev, Alec White,
  David Stuck, Shaama M.S., Shane Yost, Joonho Lee, David Small,
  Daniel Levine, Susi Lehtola, Hugh Burton, Evgeny Epifanovsky
 -----------------------------------------------------------------------
 Exchange:     0.2000 Hartree-Fock + 0.0800 Slater + 0.7200 B88
 Correlation:  0.1900 VWN1RPA + 0.8100 LYP
 Using SG-1 standard quadrature grid
 using 4 threads for integral computing
 -------------------------------------------------------
 OpenMP Integral computing Module                
 Release: version 2.0, May 2017, Q-Chem Inc. Pleasanton 
 -------------------------------------------------------
 -------------------------------------------------------
 OpenMP BLAS3 based DFT computing Module                
 Release: version 1.0, May 2013, Q-Chem Inc. Pittsburgh 
 -------------------------------------------------------
 A restricted SCF calculation will be
 performed using DIIS
 SCF converges when DIIS error is below 1.0e-08
 ---------------------------------------
  Cycle       Energy         DIIS error
 ---------------------------------------
    1  -10047.3226175447      3.74e-02  
    2  -10046.6801445678      3.89e-03  
    3  -10046.4880902997      8.06e-03  
    4  -10046.7198057248      1.25e-03  
    5  -10046.7253378095      3.55e-04  
    6  -10046.7256815460      1.94e-04  
    7  -10046.7258284640      5.05e-05  
    8  -10046.7258377223      7.75e-06  
    9  -10046.7258379367      3.10e-06  
   10  -10046.7258379739      8.22e-07  
   11  -10046.7258379763      2.02e-07  
   12  -10046.7258379764      8.06e-08  
   13  -10046.7258379763      1.04e-08  
   14  -10046.7258379765      2.06e-09  Convergence criterion met
 ---------------------------------------
 SCF time:   CPU 43.55s  wall 11.00s 
 SCF   energy in the final basis set =   -10046.7258379765
 Total energy in the final basis set =   -10046.7258379765

 --------------------------------------------------------------
             Orbital Energies (a.u.) and Symmetries
 --------------------------------------------------------------

 Alpha MOs, Restricted
 -- Occupied --                  
******* -482.87 -176.34 -165.74 -165.74 -165.74 -101.59  -62.52
  1 A'    2 A'    3 A'    4 A'    1 A"    5 A'    6 A'    7 A'                 
-56.340 -56.336 -56.335 -35.833 -31.328 -31.320 -31.319 -22.978
  8 A'    2 A"    9 A'   10 A'   11 A'    3 A"   12 A'   13 A'                 
-22.976 -22.976 -22.970 -22.970 -14.384 -10.346  -9.507  -8.728
  4 A"   14 A'   15 A'    5 A"   16 A'   17 A'   18 A'   19 A'                 
 -7.272  -7.262  -7.261  -6.560  -6.547  -6.545  -6.382  -4.798
 20 A'    6 A"   21 A'   22 A'    7 A"   23 A'   24 A'   25 A'                 
 -4.778  -4.777  -2.671  -2.667  -2.666  -2.656  -2.656  -2.063
  8 A"   26 A'   27 A'    9 A"   28 A'   10 A"   29 A'   30 A'                 
 -2.057  -2.056  -2.040  -2.040  -0.990  -0.876  -0.821  -0.689
 11 A"   31 A'   32 A'   12 A"   33 A'   34 A'   35 A'   36 A'                 
 -0.569  -0.496  -0.478  -0.449  -0.363  -0.350  -0.346  -0.328
 37 A'   38 A'   39 A'   13 A"   40 A'   14 A"   41 A'   15 A"                 
 -0.310  -0.282  -0.278
 42 A'   16 A"   43 A'                                                         
 -- Virtual --                   
 -0.115  -0.065  -0.062   0.003   0.024   0.043   0.049   0.051
 44 A'   45 A'   17 A"   46 A'   47 A'   48 A'   49 A'   18 A"                 
  0.073   0.081   0.091   0.103   0.103   0.121   0.129   0.154
 50 A'   19 A"   51 A'   52 A'   20 A"   53 A'   54 A'   55 A'                 
  0.179   0.182   0.197   0.210   0.211   0.219   0.282   0.291
 56 A'   21 A"   57 A'   58 A'   22 A"   59 A'   60 A'   61 A'                 
  0.345   0.379   0.384   0.405   0.409   0.409   0.417   0.445
 62 A'   23 A"   63 A'   64 A'   24 A"   65 A'   25 A"   66 A'                 
  0.450   0.454   0.475   0.477   0.542   0.562   0.588   0.594
 26 A"   67 A'   68 A'   27 A"   28 A"   69 A'   70 A'   29 A"                 
  0.619   0.639   0.675   0.759   0.788   0.794   0.821   0.833
 71 A'   72 A'   73 A'   74 A'   75 A'   30 A"   76 A'   31 A"                 
  0.878   0.890   0.896   0.935   0.987   1.095   1.126   1.258
 77 A'   78 A'   32 A"   79 A'   80 A'   81 A'   82 A'   33 A"                 
  1.281   1.318   1.325   1.363   1.363   1.627   1.689   1.854
 83 A'   84 A'   34 A"   35 A"   85 A'   86 A'   87 A'   88 A'                 
  1.953   2.019   2.024   2.096   2.228   2.231   2.289   2.379
 36 A"   89 A'   37 A"   90 A'   91 A'   38 A"   92 A'   39 A"                 
  2.444   2.542   2.748   2.779   2.958   3.250   3.830   3.910
 93 A'   94 A'   40 A"   95 A'   96 A'   97 A'   41 A"   98 A'                 
  3.938   3.953   3.975   3.977   3.991   4.049   4.053   4.148
 42 A"   99 A'   43 A"   44 A"  100 A'  101 A'   45 A"  102 A'                 
  4.193   4.352   4.407   4.419   5.961   5.990   6.014   6.584
103 A'  104 A'  105 A'  106 A'   46 A"  107 A'  108 A'  109 A'                 
  7.525   7.562   7.633   9.700  23.654  25.779  25.920  26.289
 47 A"  110 A'  111 A'  112 A'  113 A'   48 A"  114 A'  115 A'                 
 27.847  28.304  28.327  28.337  28.509  28.518  28.523  28.550
116 A'   49 A"  117 A'  118 A'   50 A"  119 A'   51 A"  120 A'                 
 28.636  35.495  47.859 127.850 127.867 127.888 151.643 215.682
121 A'  122 A'  123 A'   52 A"  124 A'  125 A'  126 A'  127 A'                 
289.721 289.755 289.8581020.6421901.806
 53 A"  128 A'  129 A'  130 A'  131 A'                                         

 Beta MOs, Restricted
 -- Occupied --                  
******* -482.87 -176.34 -165.74 -165.74 -165.74 -101.59  -62.52
  1 A'    2 A'    3 A'    4 A'    1 A"    5 A'    6 A'    7 A'                 
-56.340 -56.336 -56.335 -35.833 -31.328 -31.320 -31.319 -22.978
  8 A'    2 A"    9 A'   10 A'   11 A'    3 A"   12 A'   13 A'                 
-22.976 -22.976 -22.970 -22.970 -14.384 -10.346  -9.507  -8.728
  4 A"   14 A'   15 A'    5 A"   16 A'   17 A'   18 A'   19 A'                 
 -7.272  -7.262  -7.261  -6.560  -6.547  -6.545  -6.382  -4.798
 20 A'    6 A"   21 A'   22 A'    7 A"   23 A'   24 A'   25 A'                 
 -4.778  -4.777  -2.671  -2.667  -2.666  -2.656  -2.656  -2.063
  8 A"   26 A'   27 A'    9 A"   28 A'   10 A"   29 A'   30 A'                 
 -2.057  -2.056  -2.040  -2.040  -0.990  -0.876  -0.821  -0.689
 11 A"   31 A'   32 A'   12 A"   33 A'   34 A'   35 A'   36 A'                 
 -0.569  -0.496  -0.478  -0.449  -0.363  -0.350  -0.346  -0.328
 37 A'   38 A'   39 A'   13 A"   40 A'   14 A"   41 A'   15 A"                 
 -0.310  -0.282  -0.278
 42 A'   16 A"   43 A'                                                         
 -- Virtual --                   
 -0.115  -0.065  -0.062   0.003   0.024   0.043   0.049   0.051
 44 A'   45 A'   17 A"   46 A'   47 A'   48 A'   49 A'   18 A"                 
  0.073   0.081   0.091   0.103   0.103   0.121   0.129   0.154
 50 A'   19 A"   51 A'   52 A'   20 A"   53 A'   54 A'   55 A'                 
  0.179   0.182   0.197   0.210   0.211   0.219   0.282   0.291
 56 A'   21 A"   57 A'   58 A'   22 A"   59 A'   60 A'   61 A'                 
  0.345   0.379   0.384   0.405   0.409   0.409   0.417   0.445
 62 A'   23 A"   63 A'   64 A'   24 A"   65 A'   25 A"   66 A'                 
  0.450   0.454   0.475   0.477   0.542   0.562   0.588   0.594
 26 A"   67 A'   68 A'   27 A"   28 A"   69 A'   70 A'   29 A"                 
  0.619   0.639   0.675   0.759   0.788   0.794   0.821   0.833
 71 A'   72 A'   73 A'   74 A'   75 A'   30 A"   76 A'   31 A"                 
  0.878   0.890   0.896   0.935   0.987   1.095   1.126   1.258
 77 A'   78 A'   32 A"   79 A'   80 A'   81 A'   82 A'   33 A"                 
  1.281   1.318   1.325   1.363   1.363   1.627   1.689   1.854
 83 A'   84 A'   34 A"   35 A"   85 A'   86 A'   87 A'   88 A'                 
  1.953   2.019   2.024   2.096   2.228   2.231   2.289   2.379
 36 A"   89 A'   37 A"   90 A'   91 A'   38 A"   92 A'   39 A"                 
  2.444   2.542   2.748   2.779   2.958   3.250   3.830   3.910
 93 A'   94 A'   40 A"   95 A'   96 A'   97 A'   41 A"   98 A'                 
  3.938   3.953   3.975   3.977   3.991   4.049   4.053   4.148
 42 A"   99 A'   43 A"   44 A"  100 A'  101 A'   45 A"  102 A'                 
  4.193   4.352   4.407   4.419   5.961   5.990   6.014   6.584
103 A'  104 A'  105 A'  106 A'   46 A"  107 A'  108 A'  109 A'                 
  7.525   7.562   7.633   9.700  23.654  25.779  25.920  26.289
 47 A"  110 A'  111 A'  112 A'  113 A'   48 A"  114 A'  115 A'                 
 27.847  28.304  28.327  28.337  28.509  28.518  28.523  28.550
116 A'   49 A"  117 A'  118 A'   50 A"  119 A'   51 A"  120 A'                 
 28.636  35.495  47.859 127.850 127.867 127.888 151.643 215.682
121 A'  122 A'  123 A'   52 A"  124 A'  125 A'  126 A'  127 A'                 
289.721 289.755 289.8581020.6421901.806
 53 A"  128 A'  129 A'  130 A'  131 A'                                         
 --------------------------------------------------------------

          Ground-State Mulliken Net Atomic Charges

     Atom                 Charge (a.u.)
  ----------------------------------------
      1 C                    -0.430659
      2 N                    -0.021050
      3 I                     0.160840
      4 Cl                    0.317854
      5 Br                   -0.026985
  ----------------------------------------
  Sum of atomic charges =    -0.000000

 -----------------------------------------------------------------
                    Cartesian Multipole Moments
 -----------------------------------------------------------------
    Charge (ESU x 10^10)
                -0.0000
    Dipole Moment (Debye)
         X      -0.3023      Y      -1.2288      Z       0.0000
       Tot       1.2654
    Quadrupole Moments (Debye-Ang)
        XX     -66.1373     XY       1.8359     YY     -70.8738
        XZ       0.0000     YZ       0.0000     ZZ     -70.8569
    Octopole Moments (Debye-Ang^2)
       XXX     -42.4940    XXY     -12.1809    XYY      -3.6639
       YYY     -39.5849    XXZ      -0.0000    XYZ      -0.0000
       YYZ      -0.0000    XZZ      -9.7080    YZZ      -9.5131
       ZZZ      -0.0000
    Hexadecapole Moments (Debye-Ang^3)
      XXXX   -1325.4418   XXXY     -10.1394   XXYY    -297.6851
      XYYY     -49.4405   YYYY    -509.4768   XXXZ       0.0000
      XXYZ       0.0000   XYYZ       0.0000   YYYZ      -0.0000
      XXZZ    -252.0251   XYZZ     -15.7693   YYZZ    -103.5362
      XZZZ       0.0000   YZZZ       0.0000   ZZZZ     -89.3567
 -----------------------------------------------------------------
 Calculating MO derivatives via CPSCF
 D1JvT checksum  = 273960 21146.2251075128
 D1KAT checksum  = 668040 864.7444183791
   1         3          15      0.127928    0.041107
   2         3          15      0.018005    0.006196
   3         3          15      0.002689    0.000930
   4         3          15      0.000292    0.000106
   5        15           3      0.000022    0.000012
   6        18           0      0.000000    0.000000    Roots Converged
 Time for AOints: 12.1 s (CPU) 3.1 s (wall)
 ------------------------------------------------------------------------------
                     AOints        : Timing summary (seconds)
 ------------------------------------------------------------------------------
     job step          cpu (% of tot)      sys (% of tot)     wall (% of tot)
 ------------------------------------------------------------------------------
  cpscf_lag         0.6247E+02 (35.7)   0.9000E-05 (22.0)   0.1605E+02 (35.2)
  iterzp            0.1002E+03 (57.3)   0.2900E-04 (70.7)   0.2622E+02 (57.6)
  make_fx           0.0000E+00 ( 0.0)   0.0000E+00 ( 0.0)   0.0000E+00 ( 0.0)
  AOints            0.1211E+02 ( 6.9)   0.2000E-05 ( 4.9)   0.3066E+01 ( 6.7)
 ------------------------------------------------------------------------------
   Grand Totals     0.1750E+03          0.4100E-04          0.4555E+02
 ------------------------------------------------------------------------------
 Calculating analytic Hessian of the SCF energy
 Polarizability Matrix (a.u.)
            1           2           3
    1-120.5756758  -7.9698037  -0.0000000
    2  -7.9698037 -82.3936941  -0.0000000
    3  -0.0000000  -0.0000000 -49.1908551

 Direct stationary perturbation theory relativistic correction:

 rels  =     114.551226683984
 relv  =    -381.875537794337
 rel2e =      52.103551210106
 E_rel =    -215.220759900248

 Hessian of the SCF Energy
            1           2           3           4           5           6
    1   0.6524383  -0.1581496  -0.0000000  -0.5097392   0.1830493   0.0000000
    2  -0.1581496   0.3270061  -0.0000000   0.2290512  -0.1567219   0.0000000
    3  -0.0000000  -0.0000000   0.0937036  -0.0000000   0.0000000  -0.0439441
    4  -0.5097392   0.2290512  -0.0000000   0.6530558  -0.1911329  -0.0000000
    5   0.1830493  -0.1567219   0.0000000  -0.1911329   0.2109748  -0.0000000
    6   0.0000000   0.0000000  -0.0439441  -0.0000000  -0.0000000   0.0467955
    7  -0.0316086  -0.0247673   0.0000000  -0.0638177  -0.0127067   0.0000000
    8   0.0081343  -0.0104681   0.0000000  -0.0459819  -0.0288231   0.0000000
    9   0.0000000  -0.0000000   0.0011492   0.0000000   0.0000000  -0.0213674
   10  -0.0812869  -0.0570607  -0.0000000  -0.0684591  -0.0078510   0.0000000
   11  -0.0495277  -0.0726501  -0.0000000  -0.0138241   0.0103887   0.0000000
   12   0.0000000  -0.0000000  -0.0240646   0.0000000   0.0000000   0.0038165
   13  -0.0298036   0.0109265   0.0000000  -0.0110397   0.0286413  -0.0000000
   14   0.0164938  -0.0871660   0.0000000   0.0218877  -0.0358185  -0.0000000
   15   0.0000000   0.0000000  -0.0268440   0.0000000  -0.0000000   0.0146995
            7           8           9          10          11          12
    1  -0.0316086   0.0081343   0.0000000  -0.0812869  -0.0495277   0.0000000
    2  -0.0247673  -0.0104681  -0.0000000  -0.0570607  -0.0726501  -0.0000000
    3   0.0000000   0.0000000   0.0011492  -0.0000000  -0.0000000  -0.0240646
    4  -0.0638177  -0.0459819   0.0000000  -0.0684591  -0.0138241   0.0000000
    5  -0.0127067  -0.0288231   0.0000000  -0.0078510   0.0103887   0.0000000
    6   0.0000000   0.0000000  -0.0213674   0.0000000   0.0000000   0.0038165
    7   0.1016114   0.0343502  -0.0000000  -0.0025457   0.0032534  -0.0000000
    8   0.0343502   0.0348873  -0.0000000  -0.0022519   0.0019789   0.0000000
    9  -0.0000000  -0.0000000   0.0176005  -0.0000000   0.0000000   0.0043266
   10  -0.0025457  -0.0022519  -0.0000000   0.1521169   0.0773903  -0.0000000
   11   0.0032534   0.0019789   0.0000000   0.0773903   0.0957116  -0.0000000
   12  -0.0000000   0.0000000   0.0043266  -0.0000000  -0.0000000   0.0104074
   13  -0.0036394   0.0057492  -0.0000000   0.0001748  -0.0172919   0.0000000
   14  -0.0001296   0.0024249   0.0000000  -0.0102267  -0.0354291   0.0000000
   15  -0.0000000  -0.0000000  -0.0017089   0.0000000   0.0000000   0.0055142
           13          14          15
    1  -0.0298036   0.0164938   0.0000000
    2   0.0109265  -0.0871660   0.0000000
    3   0.0000000   0.0000000  -0.0268440
    4  -0.0110397   0.0218877   0.0000000
    5   0.0286413  -0.0358185  -0.0000000
    6  -0.0000000  -0.0000000   0.0146995
    7  -0.0036394  -0.0001296  -0.0000000
    8   0.0057492   0.0024249  -0.0000000
    9  -0.0000000   0.0000000  -0.0017089
   10   0.0001748  -0.0102267   0.0000000
   11  -0.0172919  -0.0354291   0.0000000
   12   0.0000000   0.0000000   0.0055142
   13   0.0443080  -0.0280251  -0.0000000
   14  -0.0280251   0.1559888  -0.0000000
   15  -0.0000000  -0.0000000   0.0083392
 Gradient time:  CPU 277.16 s  wall 72.16 s
 **********************************************************************
 **                                                                  **
 **                       VIBRATIONAL ANALYSIS                       **
 **                       --------------------                       **
 **                                                                  **
 **        VIBRATIONAL FREQUENCIES (CM**-1) AND NORMAL MODES         **
 **     FORCE CONSTANTS (mDYN/ANGSTROM) AND REDUCED MASSES (AMU)     **
 **                  INFRARED INTENSITIES (KM/MOL)                   **
 **                                                                  **
 **********************************************************************


 Mode:                 1                      2                      3
 Frequency:       108.38                 202.15                 212.00
 Force Cnst:      0.4845                 1.0935                 0.4152
 Red. Mass:      69.9972                45.4177                15.6785
 IR Active:          YES                    YES                    YES
 IR Intens:        0.936                  0.523                  2.294
 Raman Active:       YES                    YES                    YES
               X      Y      Z        X      Y      Z        X      Y      Z
 C          0.029 -0.314 -0.000    0.062  0.178 -0.000    0.000  0.000  0.441
 N         -0.006 -0.405 -0.000    0.074  0.241 -0.000    0.000  0.000  0.854
 I         -0.387  0.213  0.000   -0.235 -0.129  0.000   -0.000 -0.000 -0.071
 Cl        -0.152 -0.013  0.000    0.657 -0.510  0.000    0.000  0.000 -0.266
 Br         0.687 -0.217  0.000    0.064  0.364 -0.000    0.000 -0.000  0.014
 TransDip  -0.028  0.014  0.000    0.006 -0.022  0.000    0.000 -0.000 -0.049

 Mode:                 4                      5                      6
 Frequency:       286.12                 457.22                 510.71
 Force Cnst:      1.5093                 1.9310                 1.9348
 Red. Mass:      31.2911                15.6782                12.5903
 IR Active:          YES                    YES                    YES
 IR Intens:        1.502                  6.002                  0.952
 Raman Active:       YES                    YES                    YES
               X      Y      Z        X      Y      Z        X      Y      Z
 C          0.449  0.113  0.000   -0.269  0.442 -0.000   -0.000  0.000  0.896
 N          0.379 -0.010 -0.000   -0.144  0.823  0.000   -0.000  0.000 -0.437
 I         -0.144 -0.059  0.000   -0.005 -0.023 -0.000    0.000  0.000  0.006
 Cl         0.455  0.603  0.000    0.005 -0.022  0.000   -0.000 -0.000 -0.063
 Br        -0.106 -0.187 -0.000    0.073 -0.166  0.000    0.000 -0.000 -0.041
 TransDip  -0.039 -0.007  0.000    0.026  0.074 -0.000    0.000  0.000  0.031

 Mode:                 7                      8                      9
 Frequency:       579.80                 825.11                1645.90
 Force Cnst:      3.0626                 5.1673                20.4963
 Red. Mass:      15.4627                12.8821                12.8416
 IR Active:          YES                    YES                    YES
 IR Intens:       82.781                234.718                348.289
 Raman Active:       YES                    YES                    YES
               X      Y      Z        X      Y      Z        X      Y      Z
 C          0.425 -0.271  0.000    0.494  0.810 -0.000    0.693 -0.316 -0.000
 N          0.703  0.413 -0.000    0.018 -0.263  0.000   -0.602  0.238 -0.000
 I         -0.038 -0.025  0.000   -0.011  0.001 -0.000    0.002  0.002  0.000
 Cl        -0.264 -0.081  0.000   -0.126 -0.118  0.000    0.000 -0.000  0.000
 Br        -0.012  0.044 -0.000   -0.005 -0.025  0.000   -0.001  0.002  0.000
 TransDip   0.277 -0.090  0.000    0.044  0.489 -0.000    0.584 -0.125 -0.000

 STANDARD THERMODYNAMIC QUANTITIES AT   298.15 K  AND     1.00 ATM

   This Molecule has  0 Imaginary Frequencies
   Zero point vibrational energy:        6.901 kcal/mol

   Atom    1 Element C  Has Mass   12.00000
   Atom    2 Element N  Has Mass   14.00307
   Atom    3 Element I  Has Mass  126.90440
   Atom    4 Element Cl Has Mass   34.96885
   Atom    5 Element Br Has Mass   78.91830
   Molecular Mass:   266.794620 amu
   Principal axes and moments of inertia in amu*Bohr^2:
                             1           2           3
    Eigenvalues --      867.64450  2971.43410  3839.07860
          X               0.99963     0.02721    -0.00000
          Y              -0.02721     0.99963     0.00000
          Z               0.00000    -0.00000     1.00000
   Rotational Symmetry Number is   1
   The Molecule is an Asymmetric Top
   Translational Enthalpy:        0.889 kcal/mol
   Rotational Enthalpy:           0.889 kcal/mol
   Vibrational Enthalpy:          8.768 kcal/mol
   gas constant (RT):             0.592 kcal/mol
   Translational Entropy:        42.643  cal/mol.K
   Rotational Entropy:           30.671  cal/mol.K
   Vibrational Entropy:          11.020  cal/mol.K

   Total Enthalpy:               11.138 kcal/mol
   Total Entropy:                84.334  cal/mol.K
Archival summary:
1\1\TWL01\FREQ\ProcedureUnspecified\BasisUnspecified\1r1l111\taweetha\SunNov2523:00:052018SunNov2523:00:052018\0\\#,FREQ,ProcedureUnspecified,BasisUnspecified,\\0,1\I\N,1,2.08258\C,2,1.25106,1,121.772\Cl,3,1.75126,2,117.747,1,-180,0\Br,3,1.92704,2,129.764,1,0,0\\\@

 Total job time:  83.86s(wall), 320.88s(cpu) 
 Sun Nov 25 23:00:05 2018

        *************************************************************
        *                                                           *
        *  Thank you very much for using Q-Chem.  Have a nice day.  *
        *                                                           *
        *************************************************************
