# Supplementary material for: Geometric and energetic data from ab initio calculations of haloethene, haloimine, halomethylenephosphine, haloiminophosphine, halodiazene, halodiphosphene and halocyclopropane
Source: Data Brief. 2019 Nov 2;27:104738. doi: 10.1016/j.dib.2019.104738 (PMC6861602; doi:10.1016/j.dib.2019.104738)
Supplement: Multimedia component 4 [file mmc4.zip › CN/B3LYP/BrFCNBrE.out]

Q-Chem Developer Version!
                  Welcome to Q-Chem
     A Quantum Leap Into The Future Of Chemistry


 Q-Chem 5.1, Q-Chem, Inc., Pleasanton, CA (2018)

 Yihan Shao,  Zhengting Gan,  E. Epifanovsky,  A. T. B. Gilbert,  M. Wormit,  
 J. Kussmann,  A. W. Lange,  A. Behn,  Jia Deng,  Xintian Feng,  D. Ghosh,  
 M. Goldey,  P. R. Horn,  L. D. Jacobson,  I. Kaliman,  T. Kus,  A. Landau,  
 Jie Liu,  E. I. Proynov,  R. M. Richard,  R. P. Steele,  E. J. Sundstrom,  
 H. L. Woodcock III,  P. M. Zimmerman,  D. Zuev,  B. Albrecht,  E. Alguire,  
 S. A. Baeppler,  D. Barton,  Z. Benda,  Y. A. Bernard,  E. J. Berquist,  
 K. B. Bravaya,  H. Burton,  D. Casanova,  Chun-Min Chang,  Yunqing Chen,  
 A. Chien,  K. D. Closser,  M. P. Coons,  S. Coriani,  S. Dasgupta,  
 A. L. Dempwolff,  M. Diedenhofen,  Hainam Do,  R. G. Edgar,  Po-Tung Fang,  
 S. Faraji,  S. Fatehi,  Qingguo Feng,  K. D. Fenk,  J. Fosso-Tande,  
 Qinghui Ge,  A. Ghysels,  G. Gidofalvi,  J. Gomes,  J. Gonthier,  A. Gunina,  
 D. Hait,  M. W. D. Hanson-Heine,  P. H. P. Harbach,  A. W. Hauser,  
 J. E. Herr,  E. G. Hohenstein,  Z. C. Holden,  Kerwin Hui,  B. C. Huynh,  
 T.-C. Jagau,  Hyunjun Ji,  B. Kaduk,  K. Khistyaev,  Jaehoon Kim,  
 P. Klunzinger,  K. Koh,  D. Kosenkov,  L. Koulias,  T. Kowalczyk,  
 C. M. Krauter,  A. Kunitsa,  Ka Un Lao,  A. Laurent,  K. V. Lawler,  
 Joonho Lee,  D. Lefrancois,  S. Lehtola,  D. S. Levine,  Yi-Pei Li,  
 You-Sheng Lin,  Fenglai Liu,  E. Livshits,  A. Luenser,  P. Manohar,  
 E. Mansoor,  S. F. Manzer,  Shan-Ping Mao,  Yuezhi Mao,  N. Mardirossian,  
 A. V. Marenich,  T. Markovich,  L. A. Martinez-Martinez,  S. A. Maurer,  
 N. J. Mayhall,  S. C. McKenzie,  J.-M. Mewes,  A. F. Morrison,  
 J. W. Mullinax,  K. Nanda,  T. S. Nguyen-Beck,  R. Olivares-Amaya,  
 J. A. Parkhill,  T. M. Perrine,  F. Plasser,  P. Pokhilko,  S. Prager,  
 A. Prociuk,  E. Ramos,  D. R. Rehn,  F. Rob,  M. Schneider,  N. Sergueev,  
 S. M. Sharada,  S. Sharma,  D. W. Small,  T. Stauch,  T. Stein,  
 Yu-Chuan Su,  A. J. W. Thom,  A. Tkatchenko,  T. Tsuchimochi,  N. M. Tubman,  
 L. Vogt,  M. L. Vidal,  O. Vydrov,  M. A. Watson,  J. Wenzel,  
 M. de Wergifosse,  T. A. Wesolowski,  A. White,  J. Witte,  A. Yamada,  
 Jun Yang,  K. Yao,  S. Yeganeh,  S. R. Yost,  Zhi-Qiang You,  A. Zech,  
 Igor Ying Zhang,  Xing Zhang,  Yan Zhao,  Ying Zhu,  B. R. Brooks,  
 G. K. L. Chan,  C. J. Cramer,  M. S. Gordon,  W. J. Hehre,  A. Klamt,  
 M. W. Schmidt,  C. D. Sherrill,  D. G. Truhlar,  A. Aspuru-Guzik,  R. Baer,  
 A. T. Bell,  N. A. Besley,  Jeng-Da Chai,  A. E. DePrince, III,  
 R. A. DiStasio Jr.,  A. Dreuw,  B. D. Dunietz,  T. R. Furlani,  
 Chao-Ping Hsu,  Yousung Jung,  Jing Kong,  D. S. Lambrecht,  WanZhen Liang,  
 C. Ochsenfeld,  V. A. Rassolov,  L. V. Slipchenko,  J. E. Subotnik,  
 T. Van Voorhis,  J. M. Herbert,  A. I. Krylov,  P. M. W. Gill,  M. Head-Gordon

 Contributors to earlier versions of Q-Chem not listed above: 
 R. D. Adamson,  B. Austin,  J. Baker,  G. J. O. Beran,  K. Brandhorst,  
 S. T. Brown,  E. F. C. Byrd,  A. K. Chakraborty,  C.-L. Cheng,  
 Siu Hung Chien,  D. M. Chipman,  D. L. Crittenden,  H. Dachsel,  
 R. J. Doerksen,  A. D. Dutoi,  L. Fusti-Molnar,  W. A. Goddard III,  
 A. Golubeva-Zadorozhnaya,  S. R. Gwaltney,  G. Hawkins,  A. Heyden,  
 S. Hirata,  G. Kedziora,  F. J. Keil,  C. Kelley,  Jihan Kim,  R. A. King,  
 R. Z. Khaliullin,  P. P. Korambath,  W. Kurlancheek,  A. M. Lee,  M. S. Lee,  
 S. V. Levchenko,  Ching Yeh Lin,  D. Liotard,  R. C. Lochan,  I. Lotan,  
 P. E. Maslen,  N. Nair,  D. P. O'Neill,  D. Neuhauser,  E. Neuscamman,  
 C. M. Oana,  R. Olson,  B. Peters,  R. Peverati,  P. A. Pieniazek,  
 Y. M. Rhee,  J. Ritchie,  M. A. Rohrdanz,  E. Rosta,  N. J. Russ,  
 H. F. Schaefer III,  N. E. Schultz,  N. Shenvi,  A. C. Simmonett,  A. Sodt,  
 D. Stuck,  K. S. Thanthiriwatte,  V. Vanovschi,  Tao Wang,  A. Warshel,  
 C. F. Williams,  Q. Wu,  X. Xu,  W. Zhang

 Please cite Q-Chem as follows:
 Y. Shao et al., Mol. Phys. 113, 184-215 (2015)
 DOI: 10.1080/00268976.2014.952696

 Q-Chem 5.1.2 for Intel X86 EM64T Linux

 Parts of Q-Chem use Armadillo 8.300.2 (Tropical Shenanigans).
 http://arma.sourceforge.net/

 Q-Chem begins on Sun Nov 25 20:53:44 2018  

Host: 
0

     Scratch files written to /scratch/taweetham/qchem50615//
Input Ideriv = 2
Curr. Ideriv = -1
Max.  Ideriv = 2

Checking the input file for inconsistencies... 	...done.

--------------------------------------------------------------
User input:
--------------------------------------------------------------
$molecule
0 1
C 
N 1 1.3 
Br 2 CBr 1 120. 
F 1 CF 2 120.  3 180.0
Br 1 CBr 2 120.  3 0.0

CC=1.54
CH=1.09
CF=1.35
CCl=1.77
CBr=1.94
CI=2.14
DHA=180.0
$end

$rem
   job_type	optimization
   basis	6-311++g**
   method	b3lyp
$end

--------------------------------------------------------------
 ----------------------------------------------------------------
             Standard Nuclear Orientation (Angstroms)
    I     Atom           X                Y                Z
 ----------------------------------------------------------------
    1      C       0.7630718877    -1.0250444071    -0.0000000000
    2      N      -0.5071480563    -1.3017053798     0.0000000000
    3      Br     -1.8124776571     0.1334652141     0.0000000000
    4      F       1.6714198058    -2.0237455936     0.0000000000
    5      Br      1.3533012804     0.8229894843    -0.0000000000
 ----------------------------------------------------------------
 Molecular Point Group                 Cs    NOp =  2
 Largest Abelian Subgroup              Cs    NOp =  2
 Nuclear Repulsion Energy =   561.1044241856 hartrees
 There are       46 alpha and       46 beta electrons
 Requested basis set is 6-311++G(d,p)
 There are 56 shells and 162 basis functions

 Total QAlloc Memory Limit   2000 MB
 Mega-Array Size       188 MB
 MEM_STATIC part       192 MB
 A cutoff of  1.0D-11 yielded   1298 shell pairs
 There are     11651 function pairs (     12976 Cartesian)

 -------------------------------------------------------
 OpenMP Integral Computing Module                       
 Release: version 1.0, May 2013, Q-Chem Inc. Pittsburgh 
 -------------------------------------------------------
 Integral Job Info:
 Integral job number is                      11
 Integral operator is                         1
 short-range coefficients                     0
 long-range coefficients              100000000
 Omega coefficients                           0
 if combine SR and LR in K                    0
 Integral screening is                        0
 Integral computing path is                   2
 max size of driver memory is            800000
 size of driver memory is                593474
 size of scratch memory is             29623520
 max col of scratch BK array               1296
 max len of scratch array in speh3          155
 max len of scratch index in speh4           18
 max int batch size is                      520
 min int batch size is                       52
 fixed nKL is                                45
 max L of basis functions is                  2
 order of int derivative is                   0
 number of shells is                         56
 number of basis is                         171
 number of cartesian basis is               171
 number of contracted shell pairs          1298
 number of primitive shell pairs           3621
 maxK2 (contraction) of shell pair           36
 max number of K2 of shell pair               1
 max number of CS2 of shell pair            132
 max number of PS2 of shell pair            330
 mem total for path MDJ                  526822
 -------------------------------------------------------
 Smallest overlap matrix eigenvalue = 4.19E-04

 Scale SEOQF with 1.000000e-01/1.000000e-01/1.000000e-01

 Standard Electronic Orientation quadrupole field applied
 Nucleus-field energy     =     0.0000000131 hartrees
 Guess from superposition of atomic densities
 Warning:  Energy on first SCF cycle will be non-variational
 SAD guess density has 92.000000 electrons

 -----------------------------------------------------------------------
  General SCF calculation program by
  Eric Jon Sundstrom, Paul Horn, Yuezhi Mao, Dmitri Zuev, Alec White,
  David Stuck, Shaama M.S., Shane Yost, Joonho Lee, David Small,
  Daniel Levine, Susi Lehtola, Hugh Burton, Evgeny Epifanovsky
 -----------------------------------------------------------------------
 Exchange:     0.2000 Hartree-Fock + 0.0800 Slater + 0.7200 B88
 Correlation:  0.1900 VWN1RPA + 0.8100 LYP
 Using SG-1 standard quadrature grid
 using 4 threads for integral computing
 -------------------------------------------------------
 OpenMP Integral computing Module                
 Release: version 2.0, May 2017, Q-Chem Inc. Pleasanton 
 -------------------------------------------------------
 -------------------------------------------------------
 OpenMP BLAS3 based DFT computing Module                
 Release: version 1.0, May 2013, Q-Chem Inc. Pittsburgh 
 -------------------------------------------------------
 A restricted SCF calculation will be
 performed using DIIS
 SCF converges when DIIS error is below 1.0e-08
 ---------------------------------------
  Cycle       Energy         DIIS error
 ---------------------------------------
    1   -5341.4775309581      3.97e-02  
    2   -5340.9149768110      5.23e-03  
    3   -5340.6926010102      1.03e-02  
    4   -5340.9652771849      1.96e-03  
    5   -5340.9739233511      7.26e-04  
    6   -5340.9751393851      2.65e-04  
    7   -5340.9752886356      5.79e-05  
    8   -5340.9752946296      2.44e-05  
    9   -5340.9752964044      5.52e-06  
   10   -5340.9752964835      1.46e-06  
   11   -5340.9752964881      3.71e-07  
   12   -5340.9752964885      8.85e-08  
   13   -5340.9752964884      1.61e-08  
   14   -5340.9752964884      2.84e-09  Convergence criterion met
 ---------------------------------------
 SCF time:   CPU 35.89s  wall 9.00s 
 SCF   energy in the final basis set =    -5340.9752964884
 Total energy in the final basis set =    -5340.9752964884

 --------------------------------------------------------------
             Orbital Energies (a.u.) and Symmetries
 --------------------------------------------------------------

 Alpha MOs, Restricted
 -- Occupied --                  
-482.88 -482.88  -62.53  -62.53  -56.35  -56.35  -56.35  -56.34
  1 A'    2 A'    3 A'    4 A'    5 A'    6 A'    1 A"    7 A'                 
-56.344 -56.344 -24.763 -14.402 -10.389  -8.737  -8.736  -6.571
  2 A"    8 A'    9 A'   10 A'   11 A'   12 A'   13 A'   14 A'                 
 -6.570  -6.556  -6.554  -6.553  -6.552  -2.681  -2.681  -2.676
 15 A'    3 A"   16 A'    4 A"   17 A'   18 A'   19 A'    5 A"                 
 -2.676  -2.676  -2.675  -2.665  -2.664  -2.661  -2.661  -1.296
  6 A"   20 A'   21 A'    7 A"   22 A'    8 A"   23 A'   24 A'                 
 -0.969  -0.833  -0.797  -0.654  -0.549  -0.534  -0.521  -0.448
 25 A'   26 A'   27 A'   28 A'   29 A'    9 A"   30 A'   31 A'                 
 -0.404  -0.384  -0.338  -0.321  -0.302  -0.299
 10 A"   32 A'   11 A"   33 A'   12 A"   34 A'                                 
 -- Virtual --                   
 -0.114  -0.067  -0.065   0.005   0.032   0.035   0.045   0.052
 35 A'   36 A'   13 A"   37 A'   38 A'   39 A'   14 A"   40 A'                 
  0.069   0.070   0.083   0.083   0.096   0.105   0.128   0.173
 41 A'   15 A"   42 A'   16 A"   43 A'   44 A'   45 A'   46 A'                 
  0.180   0.181   0.232   0.248   0.281   0.290   0.317   0.334
 17 A"   47 A'   48 A'   49 A'   18 A"   50 A'   51 A'   52 A'                 
  0.360   0.367   0.386   0.390   0.405   0.418   0.431   0.443
 53 A'   54 A'   55 A'   19 A"   56 A'   20 A"   57 A'   58 A'                 
  0.451   0.530   0.542   0.554   0.558   0.581   0.591   0.618
 21 A"   22 A"   23 A"   59 A'   24 A"   60 A'   61 A'   62 A'                 
  0.649   0.664   0.729   0.784   0.811   0.867   0.874   0.906
 25 A"   63 A'   64 A'   65 A'   66 A'   26 A"   67 A'   68 A'                 
  0.951   1.008   1.194   1.268   1.279   1.341   1.383   1.401
 69 A'   70 A'   27 A"   71 A'   28 A"   72 A'   29 A"   73 A'                 
  1.602   1.629   1.775   1.877   1.905   1.930   1.963   1.986
 74 A'   75 A'   76 A'   77 A'   30 A"   78 A'   31 A"   79 A'                 
  2.040   2.069   2.140   2.304   2.352   2.545   2.700   2.700
 80 A'   32 A"   81 A'   33 A"   82 A'   83 A'   84 A'   34 A"                 
  2.903   3.199   3.709   3.711   3.806   3.817   3.911   3.963
 85 A'   86 A'   87 A'   35 A"   88 A'   36 A"   37 A"   38 A"                 
  3.964   3.981   4.008   4.013   4.036   4.046   4.105   4.163
 89 A'   39 A"   40 A"   90 A'   91 A'   41 A"   92 A'   93 A'                 
  4.270   4.331   4.406   4.781   6.236   6.307   6.485   6.605
 94 A'   95 A'   96 A'   97 A'   42 A"   98 A'   99 A'  100 A'                 
  6.645   7.513   7.527   7.551   7.558   7.612   7.637  23.582
101 A'   43 A"   44 A"  102 A'  103 A'  104 A'  105 A'  106 A'                 
 35.430  47.812  47.914  66.689 289.705 289.718 289.732 289.757
107 A'  108 A'  109 A'  110 A'   45 A"   46 A"  111 A'  112 A'                 
289.836 289.8571020.5851020.714
113 A'  114 A'  115 A'  116 A'                                                 

 Beta MOs, Restricted
 -- Occupied --                  
-482.88 -482.88  -62.53  -62.53  -56.35  -56.35  -56.35  -56.34
  1 A'    2 A'    3 A'    4 A'    5 A'    6 A'    1 A"    7 A'                 
-56.344 -56.344 -24.763 -14.402 -10.389  -8.737  -8.736  -6.571
  2 A"    8 A'    9 A'   10 A'   11 A'   12 A'   13 A'   14 A'                 
 -6.570  -6.556  -6.554  -6.553  -6.552  -2.681  -2.681  -2.676
 15 A'    3 A"   16 A'    4 A"   17 A'   18 A'   19 A'    5 A"                 
 -2.676  -2.676  -2.675  -2.665  -2.664  -2.661  -2.661  -1.296
  6 A"   20 A'   21 A'    7 A"   22 A'    8 A"   23 A'   24 A'                 
 -0.969  -0.833  -0.797  -0.654  -0.549  -0.534  -0.521  -0.448
 25 A'   26 A'   27 A'   28 A'   29 A'    9 A"   30 A'   31 A'                 
 -0.404  -0.384  -0.338  -0.321  -0.302  -0.299
 10 A"   32 A'   11 A"   33 A'   12 A"   34 A'                                 
 -- Virtual --                   
 -0.114  -0.067  -0.065   0.005   0.032   0.035   0.045   0.052
 35 A'   36 A'   13 A"   37 A'   38 A'   39 A'   14 A"   40 A'                 
  0.069   0.070   0.083   0.083   0.096   0.105   0.128   0.173
 41 A'   15 A"   42 A'   16 A"   43 A'   44 A'   45 A'   46 A'                 
  0.180   0.181   0.232   0.248   0.281   0.290   0.317   0.334
 17 A"   47 A'   48 A'   49 A'   18 A"   50 A'   51 A'   52 A'                 
  0.360   0.367   0.386   0.390   0.405   0.418   0.431   0.443
 53 A'   54 A'   55 A'   19 A"   56 A'   20 A"   57 A'   58 A'                 
  0.451   0.530   0.542   0.554   0.558   0.581   0.591   0.618
 21 A"   22 A"   23 A"   59 A'   24 A"   60 A'   61 A'   62 A'                 
  0.649   0.664   0.729   0.784   0.811   0.867   0.874   0.906
 25 A"   63 A'   64 A'   65 A'   66 A'   26 A"   67 A'   68 A'                 
  0.951   1.008   1.194   1.268   1.279   1.341   1.383   1.401
 69 A'   70 A'   27 A"   71 A'   28 A"   72 A'   29 A"   73 A'                 
  1.602   1.629   1.775   1.877   1.905   1.930   1.963   1.986
 74 A'   75 A'   76 A'   77 A'   30 A"   78 A'   31 A"   79 A'                 
  2.040   2.069   2.140   2.304   2.352   2.545   2.700   2.700
 80 A'   32 A"   81 A'   33 A"   82 A'   83 A'   84 A'   34 A"                 
  2.903   3.199   3.709   3.711   3.806   3.817   3.911   3.963
 85 A'   86 A'   87 A'   35 A"   88 A'   36 A"   37 A"   38 A"                 
  3.964   3.981   4.008   4.013   4.036   4.046   4.105   4.163
 89 A'   39 A"   40 A"   90 A'   91 A'   41 A"   92 A'   93 A'                 
  4.270   4.331   4.406   4.781   6.236   6.307   6.485   6.605
 94 A'   95 A'   96 A'   97 A'   42 A"   98 A'   99 A'  100 A'                 
  6.645   7.513   7.527   7.551   7.558   7.612   7.637  23.582
101 A'   43 A"   44 A"  102 A'  103 A'  104 A'  105 A'  106 A'                 
 35.430  47.812  47.914  66.689 289.705 289.718 289.732 289.757
107 A'  108 A'  109 A'  110 A'   45 A"   46 A"  111 A'  112 A'                 
289.836 289.8571020.5851020.714
113 A'  114 A'  115 A'  116 A'                                                 
 --------------------------------------------------------------

          Ground-State Mulliken Net Atomic Charges

     Atom                 Charge (a.u.)
  ----------------------------------------
      1 C                    -0.078472
      2 N                    -0.108253
      3 Br                    0.049960
      4 F                     0.010665
      5 Br                    0.126100
  ----------------------------------------
  Sum of atomic charges =     0.000000

 -----------------------------------------------------------------
                    Cartesian Multipole Moments
 -----------------------------------------------------------------
    Charge (ESU x 10^10)
                 0.0000
    Dipole Moment (Debye)
         X       0.3349      Y       1.7014      Z       0.0000
       Tot       1.7340
    Quadrupole Moments (Debye-Ang)
        XX     -52.0965     XY      -1.3900     YY     -53.6499
        XZ       0.0000     YZ       0.0000     ZZ     -52.7659
    Octopole Moments (Debye-Ang^2)
       XXX     -12.0269    XXY      14.2203    XYY       1.0928
       YYY      30.0132    XXZ       0.0000    XYZ       0.0000
       YYZ       0.0000    XZZ      -0.0835    YZZ       4.5425
       ZZZ       0.0000
    Hexadecapole Moments (Debye-Ang^3)
      XXXX    -716.3289   XXXY      -7.5664   XXYY    -173.5744
      XYYY       8.5792   YYYY    -349.4266   XXXZ       0.0000
      XXYZ       0.0000   XYYZ       0.0000   YYYZ       0.0000
      XXZZ    -133.4011   XYZZ      -0.1739   YYZZ     -67.0710
      XZZZ       0.0000   YZZZ       0.0000   ZZZZ     -59.7281
 -----------------------------------------------------------------
 Calculating analytic gradient of the SCF energy
 Gradient of SCF Energy
            1           2           3           4           5
    1   0.0513970  -0.0367366  -0.0142220   0.0186486  -0.0190870
    2  -0.0081163   0.0001663   0.0176100  -0.0274510   0.0177910
    3   0.0000000  -0.0000000   0.0000000   0.0000000  -0.0000000
 Max gradient component =       5.140E-02
 RMS gradient           =       2.058E-02
 Gradient time:  CPU 8.19 s  wall 2.15 s
 Geometry Optimization Parameters
   NAtoms,    NIC,     NZ,  NCons,   NDum,   NFix, NCnnct, MaxDiis
        5      20       5       0       0       0       0       0


** GEOMETRY OPTIMIZATION IN DELOCALIZED INTERNAL COORDINATES **
   Searching for a Minimum

   Optimization Cycle:   1

                       Coordinates (Angstroms)
     ATOM                X               Y               Z
      1  C         0.7630718877   -1.0250444071    0.0000000000
      2  N        -0.5071480563   -1.3017053798    0.0000000000
      3  Br       -1.8124776571    0.1334652141    0.0000000000
      4  F         1.6714198058   -2.0237455936    0.0000000000
      5  Br        1.3533012804    0.8229894843    0.0000000000
   Point Group: cs    Number of degrees of freedom:     7


   Energy is  -5340.975296488


 Attempting to Generate Delocalized Internal Coordinates

  7 Hessian modes will be used to form the next step
  Hessian Eigenvalues:
     0.175927    0.175927    0.250000    0.250000    0.250000    0.550214
     0.671931

 Minimum Search - Taking Simple RFO Step
 Searching for Lamda that Minimizes Along All modes
 Value Taken    Lamda =  -0.02416547
 Step Taken.  Stepsize is  0.286576

                             Maximum     Tolerance    Cnvgd?
         Gradient           0.067525      0.000300      NO
         Displacement       0.218468      0.001200      NO
         Energy change     *********      0.000001      NO


 New Cartesian Coordinates Obtained by Inverse Iteration

 Displacement from previous Coordinates is:  0.536812
 ----------------------------------------------------------------
             Standard Nuclear Orientation (Angstroms)
    I     Atom           X                Y                Z
 ----------------------------------------------------------------
    1      C       0.7152952757    -0.9470065133     0.0000000000
    2      N      -0.5030879386    -1.2873778986     0.0000000000
    3      Br     -1.8703091767     0.0033003890     0.0000000000
    4      F       1.5856548241    -1.9390538906     0.0000000000
    5      Br      1.5406142761     0.7760972313     0.0000000000
 ----------------------------------------------------------------
 Molecular Point Group                 Cs    NOp =  2
 Largest Abelian Subgroup              Cs    NOp =  2
 Nuclear Repulsion Energy =   555.3419051219 hartrees
 There are       46 alpha and       46 beta electrons
 Applying Cartesian multipole field
    Component          Value
    ---------          -----
     (2,0,0)        1.00000E-11
     (0,2,0)        2.00000E-11
     (0,0,2)       -3.00000E-11
 Nucleus-field energy     =     0.0000000135 hartrees
 Requested basis set is 6-311++G(d,p)
 There are 56 shells and 162 basis functions
 A cutoff of  1.0D-11 yielded   1295 shell pairs
 There are     11605 function pairs (     12924 Cartesian)
 Smallest overlap matrix eigenvalue = 3.95E-04
 Guess MOs from SCF MO coefficient file

 -----------------------------------------------------------------------
  General SCF calculation program by
  Eric Jon Sundstrom, Paul Horn, Yuezhi Mao, Dmitri Zuev, Alec White,
  David Stuck, Shaama M.S., Shane Yost, Joonho Lee, David Small,
  Daniel Levine, Susi Lehtola, Hugh Burton, Evgeny Epifanovsky
 -----------------------------------------------------------------------
 Exchange:     0.2000 Hartree-Fock + 0.0800 Slater + 0.7200 B88
 Correlation:  0.1900 VWN1RPA + 0.8100 LYP
 Using SG-1 standard quadrature grid
 using 4 threads for integral computing
 -------------------------------------------------------
 OpenMP Integral computing Module                
 Release: version 2.0, May 2017, Q-Chem Inc. Pleasanton 
 -------------------------------------------------------
 -------------------------------------------------------
 OpenMP BLAS3 based DFT computing Module                
 Release: version 1.0, May 2013, Q-Chem Inc. Pittsburgh 
 -------------------------------------------------------
 A restricted SCF calculation will be
 performed using DIIS
 SCF converges when DIIS error is below 1.0e-08
 ---------------------------------------
  Cycle       Energy         DIIS error
 ---------------------------------------
    1   -5340.9757552040      1.41e-03  
    2   -5340.9860145498      7.56e-04  
    3   -5340.9849901352      9.56e-04  
    4   -5340.9875750623      2.06e-04  
    5   -5340.9876797709      7.18e-05  
    6   -5340.9876942788      1.96e-05  
    7   -5340.9876951263      5.24e-06  
    8   -5340.9876951706      1.95e-06  
    9   -5340.9876951814      5.09e-07  
   10   -5340.9876951819      1.36e-07  
   11   -5340.9876951819      1.22e-08  
   12   -5340.9876951819      2.61e-09  Convergence criterion met
 ---------------------------------------
 SCF time:   CPU 30.40s  wall 8.00s 
 SCF   energy in the final basis set =    -5340.9876951819
 Total energy in the final basis set =    -5340.9876951819

 --------------------------------------------------------------
             Orbital Energies (a.u.) and Symmetries
 --------------------------------------------------------------

 Alpha MOs, Restricted
 -- Occupied --                  
-482.88 -482.88  -62.53  -62.53  -56.35  -56.35  -56.35  -56.35
  1 A'    2 A'    3 A'    4 A'    5 A'    6 A'    1 A"    7 A'                 
-56.343 -56.343 -24.751 -14.394 -10.379  -8.739  -8.736  -6.572
  2 A"    8 A'    9 A'   10 A'   11 A'   12 A'   13 A'   14 A'                 
 -6.571  -6.558  -6.556  -6.552  -6.551  -2.682  -2.681  -2.678
 15 A'    3 A"   16 A'    4 A"   17 A'   18 A'   19 A'    5 A"                 
 -2.678  -2.675  -2.675  -2.667  -2.667  -2.661  -2.660  -1.302
 20 A'    6 A"   21 A'    7 A"   22 A'    8 A"   23 A'   24 A'                 
 -0.981  -0.843  -0.800  -0.651  -0.554  -0.538  -0.525  -0.445
 25 A'   26 A'   27 A'   28 A'   29 A'    9 A"   30 A'   31 A'                 
 -0.405  -0.382  -0.344  -0.329  -0.299  -0.298
 10 A"   32 A'   11 A"   33 A'   34 A'   12 A"                                 
 -- Virtual --                   
 -0.094  -0.054  -0.053   0.004   0.031   0.038   0.044   0.055
 35 A'   13 A"   36 A'   37 A'   38 A'   39 A'   14 A"   40 A'                 
  0.069   0.071   0.084   0.086   0.098   0.106   0.128   0.181
 15 A"   41 A'   42 A'   16 A"   43 A'   44 A'   45 A'   46 A'                 
  0.183   0.187   0.241   0.257   0.276   0.282   0.333   0.336
 17 A"   47 A'   48 A'   49 A'   18 A"   50 A'   51 A'   52 A'                 
  0.368   0.373   0.393   0.394   0.399   0.417   0.445   0.450
 53 A'   54 A'   55 A'   19 A"   56 A'   20 A"   57 A'   21 A"                 
  0.464   0.533   0.545   0.551   0.554   0.584   0.588   0.639
 58 A'   22 A"   23 A"   24 A"   59 A'   60 A'   61 A'   62 A'                 
  0.653   0.661   0.723   0.786   0.833   0.870   0.877   0.918
 25 A"   63 A'   64 A'   65 A'   66 A'   67 A'   26 A"   68 A'                 
  0.976   1.002   1.199   1.265   1.300   1.332   1.382   1.414
 69 A'   70 A'   27 A"   71 A'   28 A"   72 A'   29 A"   73 A'                 
  1.609   1.652   1.803   1.902   1.905   1.936   1.960   2.010
 74 A'   75 A'   76 A'   77 A'   30 A"   78 A'   31 A"   79 A'                 
  2.052   2.085   2.167   2.331   2.354   2.590   2.715   2.752
 80 A'   32 A"   81 A'   33 A"   82 A'   83 A'   34 A"   84 A'                 
  2.911   3.226   3.712   3.715   3.818   3.833   3.938   3.972
 85 A'   86 A'   35 A"   87 A'   88 A'   36 A"   37 A"   38 A"                 
  3.977   3.981   4.000   4.020   4.056   4.071   4.113   4.212
 39 A"   89 A'   90 A'   40 A"   41 A"   91 A'   92 A'   93 A'                 
  4.304   4.348   4.428   4.804   6.241   6.318   6.493   6.640
 94 A'   95 A'   96 A'   97 A'   42 A"   98 A'   99 A'  100 A'                 
  6.673   7.511   7.528   7.530   7.559   7.629   7.642  23.663
101 A'   43 A"   44 A"  102 A'  103 A'  104 A'  105 A'  106 A'                 
 35.486  47.825  47.923  66.708 289.704 289.720 289.723 289.750
107 A'  108 A'  109 A'  110 A'   45 A"   46 A"  111 A'  112 A'                 
289.847 289.8621020.6031020.724
113 A'  114 A'  115 A'  116 A'                                                 

 Beta MOs, Restricted
 -- Occupied --                  
-482.88 -482.88  -62.53  -62.53  -56.35  -56.35  -56.35  -56.35
  1 A'    2 A'    3 A'    4 A'    5 A'    6 A'    1 A"    7 A'                 
-56.343 -56.343 -24.751 -14.394 -10.379  -8.739  -8.736  -6.572
  2 A"    8 A'    9 A'   10 A'   11 A'   12 A'   13 A'   14 A'                 
 -6.571  -6.558  -6.556  -6.552  -6.551  -2.682  -2.681  -2.678
 15 A'    3 A"   16 A'    4 A"   17 A'   18 A'   19 A'    5 A"                 
 -2.678  -2.675  -2.675  -2.667  -2.667  -2.661  -2.660  -1.302
 20 A'    6 A"   21 A'    7 A"   22 A'    8 A"   23 A'   24 A'                 
 -0.981  -0.843  -0.800  -0.651  -0.554  -0.538  -0.525  -0.445
 25 A'   26 A'   27 A'   28 A'   29 A'    9 A"   30 A'   31 A'                 
 -0.405  -0.382  -0.344  -0.329  -0.299  -0.298
 10 A"   32 A'   11 A"   33 A'   34 A'   12 A"                                 
 -- Virtual --                   
 -0.094  -0.054  -0.053   0.004   0.031   0.038   0.044   0.055
 35 A'   13 A"   36 A'   37 A'   38 A'   39 A'   14 A"   40 A'                 
  0.069   0.071   0.084   0.086   0.098   0.106   0.128   0.181
 15 A"   41 A'   42 A'   16 A"   43 A'   44 A'   45 A'   46 A'                 
  0.183   0.187   0.241   0.257   0.276   0.282   0.333   0.336
 17 A"   47 A'   48 A'   49 A'   18 A"   50 A'   51 A'   52 A'                 
  0.368   0.373   0.393   0.394   0.399   0.417   0.445   0.450
 53 A'   54 A'   55 A'   19 A"   56 A'   20 A"   57 A'   21 A"                 
  0.464   0.533   0.545   0.551   0.554   0.584   0.588   0.639
 58 A'   22 A"   23 A"   24 A"   59 A'   60 A'   61 A'   62 A'                 
  0.653   0.661   0.723   0.786   0.833   0.870   0.877   0.918
 25 A"   63 A'   64 A'   65 A'   66 A'   67 A'   26 A"   68 A'                 
  0.976   1.002   1.199   1.265   1.300   1.332   1.382   1.414
 69 A'   70 A'   27 A"   71 A'   28 A"   72 A'   29 A"   73 A'                 
  1.609   1.652   1.803   1.902   1.905   1.936   1.960   2.010
 74 A'   75 A'   76 A'   77 A'   30 A"   78 A'   31 A"   79 A'                 
  2.052   2.085   2.167   2.331   2.354   2.590   2.715   2.752
 80 A'   32 A"   81 A'   33 A"   82 A'   83 A'   34 A"   84 A'                 
  2.911   3.226   3.712   3.715   3.818   3.833   3.938   3.972
 85 A'   86 A'   35 A"   87 A'   88 A'   36 A"   37 A"   38 A"                 
  3.977   3.981   4.000   4.020   4.056   4.071   4.113   4.212
 39 A"   89 A'   90 A'   40 A"   41 A"   91 A'   92 A'   93 A'                 
  4.304   4.348   4.428   4.804   6.241   6.318   6.493   6.640
 94 A'   95 A'   96 A'   97 A'   42 A"   98 A'   99 A'  100 A'                 
  6.673   7.511   7.528   7.530   7.559   7.629   7.642  23.663
101 A'   43 A"   44 A"  102 A'  103 A'  104 A'  105 A'  106 A'                 
 35.486  47.825  47.923  66.708 289.704 289.720 289.723 289.750
107 A'  108 A'  109 A'  110 A'   45 A"   46 A"  111 A'  112 A'                 
289.847 289.8621020.6031020.724
113 A'  114 A'  115 A'  116 A'                                                 
 --------------------------------------------------------------

          Ground-State Mulliken Net Atomic Charges

     Atom                 Charge (a.u.)
  ----------------------------------------
      1 C                    -0.076026
      2 N                    -0.129671
      3 Br                    0.052488
      4 F                     0.033153
      5 Br                    0.120055
  ----------------------------------------
  Sum of atomic charges =     0.000000

 -----------------------------------------------------------------
                    Cartesian Multipole Moments
 -----------------------------------------------------------------
    Charge (ESU x 10^10)
                 0.0000
    Dipole Moment (Debye)
         X       0.3639      Y       1.6846      Z      -0.0000
       Tot       1.7234
    Quadrupole Moments (Debye-Ang)
        XX     -50.9481     XY      -0.3713     YY     -54.2792
        XZ      -0.0000     YZ      -0.0000     ZZ     -52.5085
    Octopole Moments (Debye-Ang^2)
       XXX     -16.1318    XXY      17.6827    XYY      -0.0064
       YYY      35.2748    XXZ      -0.0000    XYZ      -0.0000
       YYZ      -0.0000    XZZ      -1.6771    YZZ       6.6984
       ZZZ      -0.0000
    Hexadecapole Moments (Debye-Ang^3)
      XXXX    -773.6508   XXXY     -24.3752   XXYY    -179.0708
      XYYY     -11.9320   YYYY    -326.4889   XXXZ      -0.0000
      XXYZ      -0.0000   XYYZ      -0.0000   YYYZ      -0.0000
      XXZZ    -144.9681   XYZZ      -7.6504   YYZZ     -62.4879
      XZZZ      -0.0000   YZZZ      -0.0000   ZZZZ     -59.1554
 -----------------------------------------------------------------
 Calculating analytic gradient of the SCF energy
 Gradient of SCF Energy
            1           2           3           4           5
    1   0.0213973  -0.0070979  -0.0045443  -0.0102265   0.0004715
    2  -0.0025667  -0.0031150   0.0000442  -0.0001899   0.0058273
    3   0.0000000   0.0000000   0.0000000  -0.0000000  -0.0000000
 Max gradient component =       2.140E-02
 RMS gradient           =       6.753E-03
 Gradient time:  CPU 8.12 s  wall 2.13 s
 Geometry Optimization Parameters
   NAtoms,    NIC,     NZ,  NCons,   NDum,   NFix, NCnnct, MaxDiis
        5      20       5       0       0       0       0       0

 Cartesian Hessian Update
 Hessian Updated using BFGS Update


** GEOMETRY OPTIMIZATION IN DELOCALIZED INTERNAL COORDINATES **
   Searching for a Minimum

   Optimization Cycle:   2

                       Coordinates (Angstroms)
     ATOM                X               Y               Z
      1  C         0.7152952757   -0.9470065133    0.0000000000
      2  N        -0.5030879386   -1.2873778986    0.0000000000
      3  Br       -1.8703091767    0.0033003890    0.0000000000
      4  F         1.5856548241   -1.9390538906    0.0000000000
      5  Br        1.5406142761    0.7760972313    0.0000000000
   Point Group: cs    Number of degrees of freedom:     7


   Energy is  -5340.987695182

 Hessian Updated using BFGS Update

  6 Hessian modes will be used to form the next step
  Hessian Eigenvalues:
     0.164202    0.176783    0.220644    0.316702    0.579046    0.636488

 Minimum Search - Taking Simple RFO Step
 Searching for Lamda that Minimizes Along All modes
 Value Taken    Lamda =  -0.00192603
 Step Taken.  Stepsize is  0.091218

                             Maximum     Tolerance    Cnvgd?
         Gradient           0.013223      0.000300      NO
         Displacement       0.052050      0.001200      NO
         Energy change     -0.012399      0.000001      NO


 New Cartesian Coordinates Obtained by Inverse Iteration

 Displacement from previous Coordinates is:  0.157949
 ----------------------------------------------------------------
             Standard Nuclear Orientation (Angstroms)
    I     Atom           X                Y                Z
 ----------------------------------------------------------------
    1      C       0.6896850687    -0.9555692787     0.0000000000
    2      N      -0.5133555371    -1.3040219961     0.0000000000
    3      Br     -1.8229132367     0.0249400178     0.0000000000
    4      F       1.6077806894    -1.9095936216     0.0000000000
    5      Br      1.5069702763     0.7502041965     0.0000000000
 ----------------------------------------------------------------
 Molecular Point Group                 Cs    NOp =  2
 Largest Abelian Subgroup              Cs    NOp =  2
 Nuclear Repulsion Energy =   564.0431288688 hartrees
 There are       46 alpha and       46 beta electrons
 Applying Cartesian multipole field
    Component          Value
    ---------          -----
     (2,0,0)        1.00000E-11
     (0,2,0)        2.00000E-11
     (0,0,2)       -3.00000E-11
 Nucleus-field energy     =     0.0000000130 hartrees
 Requested basis set is 6-311++G(d,p)
 There are 56 shells and 162 basis functions
 A cutoff of  1.0D-11 yielded   1302 shell pairs
 There are     11678 function pairs (     13005 Cartesian)
 Smallest overlap matrix eigenvalue = 3.67E-04
 Guess MOs from SCF MO coefficient file

 -----------------------------------------------------------------------
  General SCF calculation program by
  Eric Jon Sundstrom, Paul Horn, Yuezhi Mao, Dmitri Zuev, Alec White,
  David Stuck, Shaama M.S., Shane Yost, Joonho Lee, David Small,
  Daniel Levine, Susi Lehtola, Hugh Burton, Evgeny Epifanovsky
 -----------------------------------------------------------------------
 Exchange:     0.2000 Hartree-Fock + 0.0800 Slater + 0.7200 B88
 Correlation:  0.1900 VWN1RPA + 0.8100 LYP
 Using SG-1 standard quadrature grid
 using 4 threads for integral computing
 -------------------------------------------------------
 OpenMP Integral computing Module                
 Release: version 2.0, May 2017, Q-Chem Inc. Pleasanton 
 -------------------------------------------------------
 -------------------------------------------------------
 OpenMP BLAS3 based DFT computing Module                
 Release: version 1.0, May 2013, Q-Chem Inc. Pittsburgh 
 -------------------------------------------------------
 A restricted SCF calculation will be
 performed using DIIS
 SCF converges when DIIS error is below 1.0e-08
 ---------------------------------------
  Cycle       Energy         DIIS error
 ---------------------------------------
    1   -5340.9864768489      6.14e-04  
    2   -5340.9880868030      3.02e-04  
    3   -5340.9878443163      4.13e-04  
    4   -5340.9883344120      7.12e-05  
    5   -5340.9883466443      3.18e-05  
    6   -5340.9883496169      4.53e-06  
    7   -5340.9883496679      2.02e-06  
    8   -5340.9883496742      6.72e-07  
    9   -5340.9883496751      2.28e-07  
   10   -5340.9883496753      3.97e-08  
   11   -5340.9883496753      1.24e-08  
   12   -5340.9883496753      3.78e-09  Convergence criterion met
 ---------------------------------------
 SCF time:   CPU 30.65s  wall 8.00s 
 SCF   energy in the final basis set =    -5340.9883496753
 Total energy in the final basis set =    -5340.9883496753

 --------------------------------------------------------------
             Orbital Energies (a.u.) and Symmetries
 --------------------------------------------------------------

 Alpha MOs, Restricted
 -- Occupied --                  
-482.88 -482.88  -62.53  -62.53  -56.35  -56.35  -56.35  -56.35
  1 A'    2 A'    3 A'    4 A'    5 A'    6 A'    1 A"    7 A'                 
-56.344 -56.344 -24.749 -14.394 -10.377  -8.738  -8.736  -6.571
  2 A"    8 A'    9 A'   10 A'   11 A'   12 A'   13 A'   14 A'                 
 -6.570  -6.557  -6.555  -6.553  -6.552  -2.682  -2.681  -2.677
 15 A'    3 A"   16 A'    4 A"   17 A'   18 A'   19 A'    5 A"                 
 -2.676  -2.676  -2.676  -2.665  -2.665  -2.661  -2.661  -1.299
 20 A'    6 A"   21 A'    7 A"   22 A'    8 A"   23 A'   24 A'                 
 -0.991  -0.845  -0.802  -0.650  -0.554  -0.537  -0.526  -0.447
 25 A'   26 A'   27 A'   28 A'   29 A'    9 A"   30 A'   31 A'                 
 -0.410  -0.384  -0.344  -0.329  -0.300  -0.299
 10 A"   32 A'   11 A"   33 A'   34 A'   12 A"                                 
 -- Virtual --                   
 -0.092  -0.051  -0.045   0.005   0.031   0.039   0.044   0.055
 35 A'   13 A"   36 A'   37 A'   38 A'   39 A'   14 A"   40 A'                 
  0.070   0.072   0.084   0.086   0.099   0.106   0.127   0.181
 15 A"   41 A'   42 A'   16 A"   43 A'   44 A'   45 A'   46 A'                 
  0.183   0.188   0.239   0.258   0.275   0.284   0.330   0.336
 17 A"   47 A'   48 A'   49 A'   18 A"   50 A'   51 A'   52 A'                 
  0.369   0.371   0.390   0.392   0.399   0.416   0.445   0.449
 53 A'   54 A'   55 A'   19 A"   56 A'   20 A"   57 A'   21 A"                 
  0.469   0.535   0.546   0.551   0.554   0.587   0.602   0.632
 58 A'   22 A"   23 A"   24 A"   59 A'   60 A'   61 A'   62 A'                 
  0.653   0.666   0.736   0.795   0.837   0.876   0.877   0.913
 25 A"   63 A'   64 A'   65 A'   66 A'   26 A"   67 A'   68 A'                 
  0.985   0.998   1.198   1.269   1.308   1.337   1.383   1.413
 69 A'   70 A'   27 A"   71 A'   28 A"   72 A'   29 A"   73 A'                 
  1.609   1.656   1.808   1.904   1.907   1.948   1.961   2.015
 74 A'   75 A'   76 A'   30 A"   77 A'   78 A'   31 A"   79 A'                 
  2.060   2.092   2.168   2.339   2.372   2.600   2.722   2.774
 80 A'   32 A"   81 A'   33 A"   82 A'   83 A'   34 A"   84 A'                 
  2.911   3.225   3.715   3.718   3.825   3.834   3.936   3.973
 85 A'   86 A'   35 A"   87 A'   88 A'   36 A"   37 A"   38 A"                 
  3.979   3.983   4.006   4.022   4.059   4.071   4.118   4.214
 39 A"   89 A'   90 A'   40 A"   41 A"   91 A'   92 A'   93 A'                 
  4.311   4.349   4.424   4.801   6.244   6.315   6.497   6.647
 94 A'   95 A'   96 A'   97 A'   42 A"   98 A'   99 A'  100 A'                 
  6.673   7.512   7.527   7.534   7.565   7.628   7.645  23.688
101 A'   43 A"   44 A"  102 A'  103 A'  104 A'  105 A'  106 A'                 
 35.507  47.830  47.925  66.711 289.705 289.720 289.724 289.758
107 A'  108 A'  109 A'  110 A'   45 A"   46 A"  111 A'  112 A'                 
289.847 289.8671020.6081020.727
113 A'  114 A'  115 A'  116 A'                                                 

 Beta MOs, Restricted
 -- Occupied --                  
-482.88 -482.88  -62.53  -62.53  -56.35  -56.35  -56.35  -56.35
  1 A'    2 A'    3 A'    4 A'    5 A'    6 A'    1 A"    7 A'                 
-56.344 -56.344 -24.749 -14.394 -10.377  -8.738  -8.736  -6.571
  2 A"    8 A'    9 A'   10 A'   11 A'   12 A'   13 A'   14 A'                 
 -6.570  -6.557  -6.555  -6.553  -6.552  -2.682  -2.681  -2.677
 15 A'    3 A"   16 A'    4 A"   17 A'   18 A'   19 A'    5 A"                 
 -2.676  -2.676  -2.676  -2.665  -2.665  -2.661  -2.661  -1.299
 20 A'    6 A"   21 A'    7 A"   22 A'    8 A"   23 A'   24 A'                 
 -0.991  -0.845  -0.802  -0.650  -0.554  -0.537  -0.526  -0.447
 25 A'   26 A'   27 A'   28 A'   29 A'    9 A"   30 A'   31 A'                 
 -0.410  -0.384  -0.344  -0.329  -0.300  -0.299
 10 A"   32 A'   11 A"   33 A'   34 A'   12 A"                                 
 -- Virtual --                   
 -0.092  -0.051  -0.045   0.005   0.031   0.039   0.044   0.055
 35 A'   13 A"   36 A'   37 A'   38 A'   39 A'   14 A"   40 A'                 
  0.070   0.072   0.084   0.086   0.099   0.106   0.127   0.181
 15 A"   41 A'   42 A'   16 A"   43 A'   44 A'   45 A'   46 A'                 
  0.183   0.188   0.239   0.258   0.275   0.284   0.330   0.336
 17 A"   47 A'   48 A'   49 A'   18 A"   50 A'   51 A'   52 A'                 
  0.369   0.371   0.390   0.392   0.399   0.416   0.445   0.449
 53 A'   54 A'   55 A'   19 A"   56 A'   20 A"   57 A'   21 A"                 
  0.469   0.535   0.546   0.551   0.554   0.587   0.602   0.632
 58 A'   22 A"   23 A"   24 A"   59 A'   60 A'   61 A'   62 A'                 
  0.653   0.666   0.736   0.795   0.837   0.876   0.877   0.913
 25 A"   63 A'   64 A'   65 A'   66 A'   26 A"   67 A'   68 A'                 
  0.985   0.998   1.198   1.269   1.308   1.337   1.383   1.413
 69 A'   70 A'   27 A"   71 A'   28 A"   72 A'   29 A"   73 A'                 
  1.609   1.656   1.808   1.904   1.907   1.948   1.961   2.015
 74 A'   75 A'   76 A'   30 A"   77 A'   78 A'   31 A"   79 A'                 
  2.060   2.092   2.168   2.339   2.372   2.600   2.722   2.774
 80 A'   32 A"   81 A'   33 A"   82 A'   83 A'   34 A"   84 A'                 
  2.911   3.225   3.715   3.718   3.825   3.834   3.936   3.973
 85 A'   86 A'   35 A"   87 A'   88 A'   36 A"   37 A"   38 A"                 
  3.979   3.983   4.006   4.022   4.059   4.071   4.118   4.214
 39 A"   89 A'   90 A'   40 A"   41 A"   91 A'   92 A'   93 A'                 
  4.311   4.349   4.424   4.801   6.244   6.315   6.497   6.647
 94 A'   95 A'   96 A'   97 A'   42 A"   98 A'   99 A'  100 A'                 
  6.673   7.512   7.527   7.534   7.565   7.628   7.645  23.688
101 A'   43 A"   44 A"  102 A'  103 A'  104 A'  105 A'  106 A'                 
 35.507  47.830  47.925  66.711 289.705 289.720 289.724 289.758
107 A'  108 A'  109 A'  110 A'   45 A"   46 A"  111 A'  112 A'                 
289.847 289.8671020.6081020.727
113 A'  114 A'  115 A'  116 A'                                                 
 --------------------------------------------------------------

          Ground-State Mulliken Net Atomic Charges

     Atom                 Charge (a.u.)
  ----------------------------------------
      1 C                    -0.072114
      2 N                    -0.123777
      3 Br                    0.053082
      4 F                     0.022231
      5 Br                    0.120578
  ----------------------------------------
  Sum of atomic charges =     0.000000

 -----------------------------------------------------------------
                    Cartesian Multipole Moments
 -----------------------------------------------------------------
    Charge (ESU x 10^10)
                 0.0000
    Dipole Moment (Debye)
         X       0.2934      Y       1.6905      Z       0.0000
       Tot       1.7158
    Quadrupole Moments (Debye-Ang)
        XX     -51.2691     XY      -0.3705     YY     -54.2251
        XZ      -0.0000     YZ      -0.0000     ZZ     -52.4192
    Octopole Moments (Debye-Ang^2)
       XXX     -15.8483    XXY      17.9009    XYY      -0.7164
       YYY      35.4324    XXZ      -0.0000    XYZ       0.0000
       YYZ       0.0000    XZZ      -1.8597    YZZ       6.7287
       ZZZ       0.0000
    Hexadecapole Moments (Debye-Ang^3)
      XXXX    -748.9835   XXXY     -18.9710   XXYY    -173.4947
      XYYY      -7.6426   YYYY    -321.5799   XXXZ      -0.0000
      XXYZ      -0.0000   XYYZ      -0.0000   YYYZ      -0.0000
      XXZZ    -139.9652   XYZZ      -5.9013   YYZZ     -61.4670
      XZZZ      -0.0000   YZZZ      -0.0000   ZZZZ     -58.9367
 -----------------------------------------------------------------
 Calculating analytic gradient of the SCF energy
 Gradient of SCF Energy
            1           2           3           4           5
    1  -0.0003277   0.0012498   0.0044411  -0.0031849  -0.0021783
    2  -0.0010878   0.0032596  -0.0025881   0.0043407  -0.0039243
    3  -0.0000000   0.0000000   0.0000000  -0.0000000  -0.0000000
 Max gradient component =       4.441E-03
 RMS gradient           =       2.436E-03
 Gradient time:  CPU 8.24 s  wall 2.17 s
 Geometry Optimization Parameters
   NAtoms,    NIC,     NZ,  NCons,   NDum,   NFix, NCnnct, MaxDiis
        5      20       5       0       0       0       0       0

 Cartesian Hessian Update
 Hessian Updated using BFGS Update


** GEOMETRY OPTIMIZATION IN DELOCALIZED INTERNAL COORDINATES **
   Searching for a Minimum

   Optimization Cycle:   3

                       Coordinates (Angstroms)
     ATOM                X               Y               Z
      1  C         0.6896850687   -0.9555692787    0.0000000000
      2  N        -0.5133555371   -1.3040219961    0.0000000000
      3  Br       -1.8229132367    0.0249400178    0.0000000000
      4  F         1.6077806894   -1.9095936216    0.0000000000
      5  Br        1.5069702763    0.7502041965    0.0000000000
   Point Group: cs    Number of degrees of freedom:     7


   Energy is  -5340.988349675

 Hessian Updated using BFGS Update

  7 Hessian modes will be used to form the next step
  Hessian Eigenvalues:
     0.176026    0.192051    0.216061    0.256030    0.356431    0.549626
     0.691404

 Minimum Search - Taking Simple RFO Step
 Searching for Lamda that Minimizes Along All modes
 Value Taken    Lamda =  -0.00032439
 Step Taken.  Stepsize is  0.031729

                             Maximum     Tolerance    Cnvgd?
         Gradient           0.006953      0.000300      NO
         Displacement       0.016179      0.001200      NO
         Energy change     -0.000654      0.000001      NO


 New Cartesian Coordinates Obtained by Inverse Iteration

 Displacement from previous Coordinates is:  0.051281
 ----------------------------------------------------------------
             Standard Nuclear Orientation (Angstroms)
    I     Atom           X                Y                Z
 ----------------------------------------------------------------
    1      C       0.6933468040    -0.9551334927     0.0000000000
    2      N      -0.5136446470    -1.3016000180     0.0000000000
    3      Br     -1.8435191485     0.0227402310     0.0000000000
    4      F       1.6107376911    -1.9160314091     0.0000000000
    5      Br      1.5212465609     0.7559840066     0.0000000000
 ----------------------------------------------------------------
 Molecular Point Group                 Cs    NOp =  2
 Largest Abelian Subgroup              Cs    NOp =  2
 Nuclear Repulsion Energy =   560.1670059128 hartrees
 There are       46 alpha and       46 beta electrons
 Applying Cartesian multipole field
    Component          Value
    ---------          -----
     (2,0,0)        1.00000E-11
     (0,2,0)        2.00000E-11
     (0,0,2)       -3.00000E-11
 Nucleus-field energy     =     0.0000000132 hartrees
 Requested basis set is 6-311++G(d,p)
 There are 56 shells and 162 basis functions
 A cutoff of  1.0D-11 yielded   1300 shell pairs
 There are     11657 function pairs (     12980 Cartesian)
 Smallest overlap matrix eigenvalue = 3.79E-04
 Guess MOs from SCF MO coefficient file

 -----------------------------------------------------------------------
  General SCF calculation program by
  Eric Jon Sundstrom, Paul Horn, Yuezhi Mao, Dmitri Zuev, Alec White,
  David Stuck, Shaama M.S., Shane Yost, Joonho Lee, David Small,
  Daniel Levine, Susi Lehtola, Hugh Burton, Evgeny Epifanovsky
 -----------------------------------------------------------------------
 Exchange:     0.2000 Hartree-Fock + 0.0800 Slater + 0.7200 B88
 Correlation:  0.1900 VWN1RPA + 0.8100 LYP
 Using SG-1 standard quadrature grid
 using 4 threads for integral computing
 -------------------------------------------------------
 OpenMP Integral computing Module                
 Release: version 2.0, May 2017, Q-Chem Inc. Pleasanton 
 -------------------------------------------------------
 -------------------------------------------------------
 OpenMP BLAS3 based DFT computing Module                
 Release: version 1.0, May 2013, Q-Chem Inc. Pittsburgh 
 -------------------------------------------------------
 A restricted SCF calculation will be
 performed using DIIS
 SCF converges when DIIS error is below 1.0e-08
 ---------------------------------------
  Cycle       Energy         DIIS error
 ---------------------------------------
    1   -5340.9883963508      1.56e-04  
    2   -5340.9884767978      9.54e-05  
    3   -5340.9884746718      9.83e-05  
    4   -5340.9885042577      2.23e-05  
    5   -5340.9885054918      7.73e-06  
    6   -5340.9885056758      1.52e-06  
    7   -5340.9885056813      5.54e-07  
    8   -5340.9885056819      1.83e-07  
    9   -5340.9885056819      6.41e-08  
   10   -5340.9885056819      1.15e-08  
   11   -5340.9885056820      1.66e-09  Convergence criterion met
 ---------------------------------------
 SCF time:   CPU 27.99s  wall 7.00s 
 SCF   energy in the final basis set =    -5340.9885056820
 Total energy in the final basis set =    -5340.9885056820

 --------------------------------------------------------------
             Orbital Energies (a.u.) and Symmetries
 --------------------------------------------------------------

 Alpha MOs, Restricted
 -- Occupied --                  
-482.88 -482.88  -62.53  -62.53  -56.35  -56.35  -56.35  -56.35
  1 A'    2 A'    3 A'    4 A'    5 A'    6 A'    1 A"    7 A'                 
-56.345 -56.344 -24.749 -14.395 -10.378  -8.738  -8.737  -6.572
  2 A"    8 A'    9 A'   10 A'   11 A'   12 A'   13 A'   14 A'                 
 -6.570  -6.556  -6.555  -6.553  -6.553  -2.682  -2.681  -2.677
 15 A'    3 A"   16 A'    4 A"   17 A'   18 A'   19 A'    5 A"                 
 -2.677  -2.676  -2.676  -2.665  -2.665  -2.662  -2.662  -1.297
  6 A"   20 A'   21 A'    7 A"   22 A'    8 A"   23 A'   24 A'                 
 -0.988  -0.843  -0.802  -0.649  -0.553  -0.535  -0.525  -0.446
 25 A'   26 A'   27 A'   28 A'   29 A'    9 A"   30 A'   31 A'                 
 -0.408  -0.383  -0.343  -0.329  -0.301  -0.300
 10 A"   32 A'   11 A"   33 A'   34 A'   12 A"                                 
 -- Virtual --                   
 -0.096  -0.053  -0.048   0.005   0.031   0.039   0.044   0.054
 35 A'   13 A"   36 A'   37 A'   38 A'   39 A'   14 A"   40 A'                 
  0.070   0.071   0.084   0.086   0.099   0.106   0.127   0.181
 15 A"   41 A'   42 A'   16 A"   43 A'   44 A'   45 A'   46 A'                 
  0.183   0.186   0.239   0.257   0.275   0.284   0.329   0.335
 17 A"   47 A'   48 A'   49 A'   18 A"   50 A'   51 A'   52 A'                 
  0.369   0.371   0.390   0.393   0.399   0.417   0.444   0.449
 53 A'   54 A'   55 A'   19 A"   56 A'   20 A"   57 A'   21 A"                 
  0.467   0.535   0.545   0.550   0.554   0.585   0.597   0.632
 58 A'   22 A"   23 A"   24 A"   59 A'   60 A'   61 A'   62 A'                 
  0.652   0.664   0.731   0.792   0.834   0.874   0.876   0.915
 25 A"   63 A'   64 A'   65 A'   66 A'   67 A'   26 A"   68 A'                 
  0.980   1.000   1.197   1.268   1.305   1.337   1.383   1.413
 69 A'   70 A'   27 A"   71 A'   28 A"   72 A'   29 A"   73 A'                 
  1.605   1.653   1.807   1.904   1.906   1.943   1.961   2.010
 74 A'   75 A'   76 A'   30 A"   77 A'   78 A'   31 A"   79 A'                 
  2.057   2.088   2.169   2.337   2.364   2.598   2.720   2.769
 80 A'   32 A"   81 A'   33 A"   82 A'   83 A'   34 A"   84 A'                 
  2.904   3.220   3.715   3.718   3.823   3.833   3.934   3.972
 85 A'   86 A'   35 A"   87 A'   88 A'   36 A"   37 A"   38 A"                 
  3.977   3.983   4.003   4.020   4.058   4.067   4.113   4.210
 39 A"   89 A'   90 A'   40 A"   41 A"   91 A'   92 A'   93 A'                 
  4.305   4.349   4.425   4.800   6.244   6.315   6.493   6.642
 94 A'   95 A'   96 A'   97 A'   42 A"   98 A'   99 A'  100 A'                 
  6.667   7.512   7.527   7.531   7.563   7.628   7.644  23.678
101 A'   43 A"   44 A"  102 A'  103 A'  104 A'  105 A'  106 A'                 
 35.499  47.828  47.921  66.710 289.704 289.719 289.723 289.755
107 A'  108 A'  109 A'  110 A'   45 A"   46 A"  111 A'  112 A'                 
289.846 289.8651020.6051020.721
113 A'  114 A'  115 A'  116 A'                                                 

 Beta MOs, Restricted
 -- Occupied --                  
-482.88 -482.88  -62.53  -62.53  -56.35  -56.35  -56.35  -56.35
  1 A'    2 A'    3 A'    4 A'    5 A'    6 A'    1 A"    7 A'                 
-56.345 -56.344 -24.749 -14.395 -10.378  -8.738  -8.737  -6.572
  2 A"    8 A'    9 A'   10 A'   11 A'   12 A'   13 A'   14 A'                 
 -6.570  -6.556  -6.555  -6.553  -6.553  -2.682  -2.681  -2.677
 15 A'    3 A"   16 A'    4 A"   17 A'   18 A'   19 A'    5 A"                 
 -2.677  -2.676  -2.676  -2.665  -2.665  -2.662  -2.662  -1.297
  6 A"   20 A'   21 A'    7 A"   22 A'    8 A"   23 A'   24 A'                 
 -0.988  -0.843  -0.802  -0.649  -0.553  -0.535  -0.525  -0.446
 25 A'   26 A'   27 A'   28 A'   29 A'    9 A"   30 A'   31 A'                 
 -0.408  -0.383  -0.343  -0.329  -0.301  -0.300
 10 A"   32 A'   11 A"   33 A'   34 A'   12 A"                                 
 -- Virtual --                   
 -0.096  -0.053  -0.048   0.005   0.031   0.039   0.044   0.054
 35 A'   13 A"   36 A'   37 A'   38 A'   39 A'   14 A"   40 A'                 
  0.070   0.071   0.084   0.086   0.099   0.106   0.127   0.181
 15 A"   41 A'   42 A'   16 A"   43 A'   44 A'   45 A'   46 A'                 
  0.183   0.186   0.239   0.257   0.275   0.284   0.329   0.335
 17 A"   47 A'   48 A'   49 A'   18 A"   50 A'   51 A'   52 A'                 
  0.369   0.371   0.390   0.393   0.399   0.417   0.444   0.449
 53 A'   54 A'   55 A'   19 A"   56 A'   20 A"   57 A'   21 A"                 
  0.467   0.535   0.545   0.550   0.554   0.585   0.597   0.632
 58 A'   22 A"   23 A"   24 A"   59 A'   60 A'   61 A'   62 A'                 
  0.652   0.664   0.731   0.792   0.834   0.874   0.876   0.915
 25 A"   63 A'   64 A'   65 A'   66 A'   67 A'   26 A"   68 A'                 
  0.980   1.000   1.197   1.268   1.305   1.337   1.383   1.413
 69 A'   70 A'   27 A"   71 A'   28 A"   72 A'   29 A"   73 A'                 
  1.605   1.653   1.807   1.904   1.906   1.943   1.961   2.010
 74 A'   75 A'   76 A'   30 A"   77 A'   78 A'   31 A"   79 A'                 
  2.057   2.088   2.169   2.337   2.364   2.598   2.720   2.769
 80 A'   32 A"   81 A'   33 A"   82 A'   83 A'   34 A"   84 A'                 
  2.904   3.220   3.715   3.718   3.823   3.833   3.934   3.972
 85 A'   86 A'   35 A"   87 A'   88 A'   36 A"   37 A"   38 A"                 
  3.977   3.983   4.003   4.020   4.058   4.067   4.113   4.210
 39 A"   89 A'   90 A'   40 A"   41 A"   91 A'   92 A'   93 A'                 
  4.305   4.349   4.425   4.800   6.244   6.315   6.493   6.642
 94 A'   95 A'   96 A'   97 A'   42 A"   98 A'   99 A'  100 A'                 
  6.667   7.512   7.527   7.531   7.563   7.628   7.644  23.678
101 A'   43 A"   44 A"  102 A'  103 A'  104 A'  105 A'  106 A'                 
 35.499  47.828  47.921  66.710 289.704 289.719 289.723 289.755
107 A'  108 A'  109 A'  110 A'   45 A"   46 A"  111 A'  112 A'                 
289.846 289.8651020.6051020.721
113 A'  114 A'  115 A'  116 A'                                                 
 --------------------------------------------------------------

          Ground-State Mulliken Net Atomic Charges

     Atom                 Charge (a.u.)
  ----------------------------------------
      1 C                    -0.071663
      2 N                    -0.122360
      3 Br                    0.054155
      4 F                     0.020677
      5 Br                    0.119191
  ----------------------------------------
  Sum of atomic charges =     0.000000

 -----------------------------------------------------------------
                    Cartesian Multipole Moments
 -----------------------------------------------------------------
    Charge (ESU x 10^10)
                 0.0000
    Dipole Moment (Debye)
         X       0.2640      Y       1.6903      Z       0.0000
       Tot       1.7108
    Quadrupole Moments (Debye-Ang)
        XX     -51.1733     XY      -0.3483     YY     -54.2742
        XZ       0.0000     YZ       0.0000     ZZ     -52.4644
    Octopole Moments (Debye-Ang^2)
       XXX     -16.0593    XXY      18.0080    XYY      -0.5932
       YYY      35.3256    XXZ       0.0000    XYZ       0.0000
       YYZ       0.0000    XZZ      -1.8063    YZZ       6.7053
       ZZZ       0.0000
    Hexadecapole Moments (Debye-Ang^3)
      XXXX    -760.6162   XXXY     -19.9597   XXYY    -175.9531
      XYYY      -8.3094   YYYY    -323.1945   XXXZ       0.0000
      XXYZ       0.0000   XYYZ       0.0000   YYYZ       0.0000
      XXZZ    -142.2778   XYZZ      -6.2294   YYZZ     -61.7769
      XZZZ       0.0000   YZZZ      -0.0000   ZZZZ     -59.0318
 -----------------------------------------------------------------
 Calculating analytic gradient of the SCF energy
 Gradient of SCF Energy
            1           2           3           4           5
    1   0.0017853  -0.0009947  -0.0003746  -0.0003420  -0.0000740
    2  -0.0012650   0.0004210   0.0000767   0.0010118  -0.0002445
    3   0.0000000  -0.0000000  -0.0000000  -0.0000000   0.0000000
 Max gradient component =       1.785E-03
 RMS gradient           =       6.979E-04
 Gradient time:  CPU 8.20 s  wall 2.15 s
 Geometry Optimization Parameters
   NAtoms,    NIC,     NZ,  NCons,   NDum,   NFix, NCnnct, MaxDiis
        5      20       5       0       0       0       0       0

 Cartesian Hessian Update
 Hessian Updated using BFGS Update


** GEOMETRY OPTIMIZATION IN DELOCALIZED INTERNAL COORDINATES **
   Searching for a Minimum

   Optimization Cycle:   4

                       Coordinates (Angstroms)
     ATOM                X               Y               Z
      1  C         0.6933468040   -0.9551334927    0.0000000000
      2  N        -0.5136446470   -1.3016000180    0.0000000000
      3  Br       -1.8435191485    0.0227402310    0.0000000000
      4  F         1.6107376911   -1.9160314091    0.0000000000
      5  Br        1.5212465609    0.7559840066    0.0000000000
   Point Group: cs    Number of degrees of freedom:     7


   Energy is  -5340.988505682

 Hessian Updated using BFGS Update

  7 Hessian modes will be used to form the next step
  Hessian Eigenvalues:
     0.175620    0.187702    0.211399    0.276305    0.348602    0.524380
     0.740778

 Minimum Search - Taking Simple RFO Step
 Searching for Lamda that Minimizes Along All modes
 Value Taken    Lamda =  -0.00001039
 Step Taken.  Stepsize is  0.005749

                             Maximum     Tolerance    Cnvgd?
         Gradient           0.001234      0.000300      NO
         Displacement       0.003899      0.001200      NO
         Energy change     -0.000156      0.000001      NO


 New Cartesian Coordinates Obtained by Inverse Iteration

 Displacement from previous Coordinates is:  0.007368
 ----------------------------------------------------------------
             Standard Nuclear Orientation (Angstroms)
    I     Atom           X                Y                Z
 ----------------------------------------------------------------
    1      C       0.6925289339    -0.9544485468     0.0000000000
    2      N      -0.5130846158    -1.3027797403     0.0000000000
    3      Br     -1.8412698490     0.0226518119     0.0000000000
    4      F       1.6094584645    -1.9173171519     0.0000000000
    5      Br      1.5205343269     0.7578529450     0.0000000000
 ----------------------------------------------------------------
 Molecular Point Group                 Cs    NOp =  2
 Largest Abelian Subgroup              Cs    NOp =  2
 Nuclear Repulsion Energy =   560.2702736080 hartrees
 There are       46 alpha and       46 beta electrons
 Applying Cartesian multipole field
    Component          Value
    ---------          -----
     (2,0,0)        1.00000E-11
     (0,2,0)        2.00000E-11
     (0,0,2)       -3.00000E-11
 Nucleus-field energy     =     0.0000000132 hartrees
 Requested basis set is 6-311++G(d,p)
 There are 56 shells and 162 basis functions
 A cutoff of  1.0D-11 yielded   1300 shell pairs
 There are     11657 function pairs (     12980 Cartesian)
 Smallest overlap matrix eigenvalue = 3.80E-04
 Guess MOs from SCF MO coefficient file

 -----------------------------------------------------------------------
  General SCF calculation program by
  Eric Jon Sundstrom, Paul Horn, Yuezhi Mao, Dmitri Zuev, Alec White,
  David Stuck, Shaama M.S., Shane Yost, Joonho Lee, David Small,
  Daniel Levine, Susi Lehtola, Hugh Burton, Evgeny Epifanovsky
 -----------------------------------------------------------------------
 Exchange:     0.2000 Hartree-Fock + 0.0800 Slater + 0.7200 B88
 Correlation:  0.1900 VWN1RPA + 0.8100 LYP
 Using SG-1 standard quadrature grid
 using 4 threads for integral computing
 -------------------------------------------------------
 OpenMP Integral computing Module                
 Release: version 2.0, May 2017, Q-Chem Inc. Pleasanton 
 -------------------------------------------------------
 -------------------------------------------------------
 OpenMP BLAS3 based DFT computing Module                
 Release: version 1.0, May 2013, Q-Chem Inc. Pittsburgh 
 -------------------------------------------------------
 A restricted SCF calculation will be
 performed using DIIS
 SCF converges when DIIS error is below 1.0e-08
 ---------------------------------------
  Cycle       Energy         DIIS error
 ---------------------------------------
    1   -5340.9885066721      3.08e-05  
    2   -5340.9885101273      1.21e-05  
    3   -5340.9885095277      1.89e-05  
    4   -5340.9885104890      2.74e-06  
    5   -5340.9885105097      8.22e-07  
    6   -5340.9885105111      2.12e-07  
    7   -5340.9885105112      9.13e-08  
    8   -5340.9885105113      2.89e-08  
    9   -5340.9885105113      6.97e-09  Convergence criterion met
 ---------------------------------------
 SCF time:   CPU 22.93s  wall 6.00s 
 SCF   energy in the final basis set =    -5340.9885105113
 Total energy in the final basis set =    -5340.9885105113

 --------------------------------------------------------------
             Orbital Energies (a.u.) and Symmetries
 --------------------------------------------------------------

 Alpha MOs, Restricted
 -- Occupied --                  
-482.88 -482.88  -62.53  -62.53  -56.35  -56.35  -56.35  -56.35
  1 A'    2 A'    3 A'    4 A'    5 A'    6 A'    1 A"    7 A'                 
-56.345 -56.344 -24.748 -14.395 -10.378  -8.738  -8.737  -6.572
  2 A"    8 A'    9 A'   10 A'   11 A'   12 A'   13 A'   14 A'                 
 -6.570  -6.557  -6.555  -6.553  -6.553  -2.682  -2.681  -2.677
 15 A'    3 A"   16 A'    4 A"   17 A'   18 A'   19 A'    5 A"                 
 -2.677  -2.676  -2.676  -2.666  -2.665  -2.662  -2.662  -1.296
  6 A"   20 A'   21 A'    7 A"   22 A'    8 A"   23 A'   24 A'                 
 -0.988  -0.843  -0.802  -0.649  -0.553  -0.535  -0.525  -0.446
 25 A'   26 A'   27 A'   28 A'   29 A'    9 A"   30 A'   31 A'                 
 -0.408  -0.383  -0.343  -0.329  -0.301  -0.300
 10 A"   32 A'   11 A"   33 A'   34 A'   12 A"                                 
 -- Virtual --                   
 -0.096  -0.053  -0.049   0.005   0.031   0.039   0.044   0.054
 35 A'   13 A"   36 A'   37 A'   38 A'   39 A'   14 A"   40 A'                 
  0.070   0.071   0.084   0.086   0.099   0.106   0.127   0.181
 15 A"   41 A'   42 A'   16 A"   43 A'   44 A'   45 A'   46 A'                 
  0.183   0.186   0.239   0.257   0.275   0.284   0.330   0.335
 17 A"   47 A'   48 A'   49 A'   18 A"   50 A'   51 A'   52 A'                 
  0.369   0.372   0.390   0.393   0.399   0.417   0.443   0.449
 53 A'   54 A'   55 A'   19 A"   56 A'   20 A"   57 A'   21 A"                 
  0.467   0.535   0.545   0.550   0.554   0.586   0.597   0.632
 58 A'   22 A"   23 A"   24 A"   59 A'   60 A'   61 A'   62 A'                 
  0.652   0.664   0.731   0.793   0.833   0.874   0.876   0.914
 25 A"   63 A'   64 A'   65 A'   66 A'   67 A'   26 A"   68 A'                 
  0.980   0.999   1.196   1.268   1.305   1.337   1.383   1.413
 69 A'   70 A'   27 A"   71 A'   28 A"   72 A'   29 A"   73 A'                 
  1.605   1.651   1.808   1.904   1.906   1.943   1.961   2.010
 74 A'   75 A'   76 A'   30 A"   77 A'   78 A'   31 A"   79 A'                 
  2.057   2.088   2.169   2.337   2.364   2.597   2.720   2.770
 80 A'   32 A"   81 A'   33 A"   82 A'   83 A'   34 A"   84 A'                 
  2.904   3.218   3.715   3.718   3.822   3.833   3.933   3.972
 85 A'   86 A'   35 A"   87 A'   88 A'   36 A"   37 A"   38 A"                 
  3.977   3.983   4.003   4.020   4.058   4.067   4.113   4.210
 39 A"   89 A'   90 A'   40 A"   41 A"   91 A'   92 A'   93 A'                 
  4.305   4.349   4.425   4.800   6.244   6.315   6.493   6.641
 94 A'   95 A'   96 A'   97 A'   42 A"   98 A'   99 A'  100 A'                 
  6.667   7.511   7.527   7.531   7.563   7.627   7.644  23.679
101 A'   43 A"   44 A"  102 A'  103 A'  104 A'  105 A'  106 A'                 
 35.500  47.828  47.921  66.711 289.704 289.719 289.723 289.755
107 A'  108 A'  109 A'  110 A'   45 A"   46 A"  111 A'  112 A'                 
289.846 289.8651020.6051020.721
113 A'  114 A'  115 A'  116 A'                                                 

 Beta MOs, Restricted
 -- Occupied --                  
-482.88 -482.88  -62.53  -62.53  -56.35  -56.35  -56.35  -56.35
  1 A'    2 A'    3 A'    4 A'    5 A'    6 A'    1 A"    7 A'                 
-56.345 -56.344 -24.748 -14.395 -10.378  -8.738  -8.737  -6.572
  2 A"    8 A'    9 A'   10 A'   11 A'   12 A'   13 A'   14 A'                 
 -6.570  -6.557  -6.555  -6.553  -6.553  -2.682  -2.681  -2.677
 15 A'    3 A"   16 A'    4 A"   17 A'   18 A'   19 A'    5 A"                 
 -2.677  -2.676  -2.676  -2.666  -2.665  -2.662  -2.662  -1.296
  6 A"   20 A'   21 A'    7 A"   22 A'    8 A"   23 A'   24 A'                 
 -0.988  -0.843  -0.802  -0.649  -0.553  -0.535  -0.525  -0.446
 25 A'   26 A'   27 A'   28 A'   29 A'    9 A"   30 A'   31 A'                 
 -0.408  -0.383  -0.343  -0.329  -0.301  -0.300
 10 A"   32 A'   11 A"   33 A'   34 A'   12 A"                                 
 -- Virtual --                   
 -0.096  -0.053  -0.049   0.005   0.031   0.039   0.044   0.054
 35 A'   13 A"   36 A'   37 A'   38 A'   39 A'   14 A"   40 A'                 
  0.070   0.071   0.084   0.086   0.099   0.106   0.127   0.181
 15 A"   41 A'   42 A'   16 A"   43 A'   44 A'   45 A'   46 A'                 
  0.183   0.186   0.239   0.257   0.275   0.284   0.330   0.335
 17 A"   47 A'   48 A'   49 A'   18 A"   50 A'   51 A'   52 A'                 
  0.369   0.372   0.390   0.393   0.399   0.417   0.443   0.449
 53 A'   54 A'   55 A'   19 A"   56 A'   20 A"   57 A'   21 A"                 
  0.467   0.535   0.545   0.550   0.554   0.586   0.597   0.632
 58 A'   22 A"   23 A"   24 A"   59 A'   60 A'   61 A'   62 A'                 
  0.652   0.664   0.731   0.793   0.833   0.874   0.876   0.914
 25 A"   63 A'   64 A'   65 A'   66 A'   67 A'   26 A"   68 A'                 
  0.980   0.999   1.196   1.268   1.305   1.337   1.383   1.413
 69 A'   70 A'   27 A"   71 A'   28 A"   72 A'   29 A"   73 A'                 
  1.605   1.651   1.808   1.904   1.906   1.943   1.961   2.010
 74 A'   75 A'   76 A'   30 A"   77 A'   78 A'   31 A"   79 A'                 
  2.057   2.088   2.169   2.337   2.364   2.597   2.720   2.770
 80 A'   32 A"   81 A'   33 A"   82 A'   83 A'   34 A"   84 A'                 
  2.904   3.218   3.715   3.718   3.822   3.833   3.933   3.972
 85 A'   86 A'   35 A"   87 A'   88 A'   36 A"   37 A"   38 A"                 
  3.977   3.983   4.003   4.020   4.058   4.067   4.113   4.210
 39 A"   89 A'   90 A'   40 A"   41 A"   91 A'   92 A'   93 A'                 
  4.305   4.349   4.425   4.800   6.244   6.315   6.493   6.641
 94 A'   95 A'   96 A'   97 A'   42 A"   98 A'   99 A'  100 A'                 
  6.667   7.511   7.527   7.531   7.563   7.627   7.644  23.679
101 A'   43 A"   44 A"  102 A'  103 A'  104 A'  105 A'  106 A'                 
 35.500  47.828  47.921  66.711 289.704 289.719 289.723 289.755
107 A'  108 A'  109 A'  110 A'   45 A"   46 A"  111 A'  112 A'                 
289.846 289.8651020.6051020.721
113 A'  114 A'  115 A'  116 A'                                                 
 --------------------------------------------------------------

          Ground-State Mulliken Net Atomic Charges

     Atom                 Charge (a.u.)
  ----------------------------------------
      1 C                    -0.070804
      2 N                    -0.121920
      3 Br                    0.053787
      4 F                     0.019518
      5 Br                    0.119419
  ----------------------------------------
  Sum of atomic charges =     0.000000

 -----------------------------------------------------------------
                    Cartesian Multipole Moments
 -----------------------------------------------------------------
    Charge (ESU x 10^10)
                 0.0000
    Dipole Moment (Debye)
         X       0.2618      Y       1.6989      Z      -0.0000
       Tot       1.7189
    Quadrupole Moments (Debye-Ang)
        XX     -51.1915     XY      -0.3244     YY     -54.2772
        XZ      -0.0000     YZ       0.0000     ZZ     -52.4637
    Octopole Moments (Debye-Ang^2)
       XXX     -16.0815    XXY      18.0077    XYY      -0.6471
       YYY      35.3114    XXZ      -0.0000    XYZ      -0.0000
       YYZ      -0.0000    XZZ      -1.8321    YZZ       6.6825
       ZZZ      -0.0000
    Hexadecapole Moments (Debye-Ang^3)
      XXXX    -759.5604   XXXY     -20.0139   XXYY    -175.8293
      XYYY      -8.3523   YYYY    -323.7065   XXXZ       0.0000
      XXYZ       0.0000   XYYZ       0.0000   YYYZ       0.0000
      XXZZ    -142.0652   XYZZ      -6.2697   YYZZ     -61.8598
      XZZZ      -0.0000   YZZZ       0.0000   ZZZZ     -59.0278
 -----------------------------------------------------------------
 Calculating analytic gradient of the SCF energy
 Gradient of SCF Energy
            1           2           3           4           5
    1   0.0001068   0.0000451   0.0000908  -0.0003312   0.0000885
    2  -0.0006515   0.0001415  -0.0000351   0.0001671   0.0003779
    3   0.0000000  -0.0000000  -0.0000000  -0.0000000  -0.0000000
 Max gradient component =       6.515E-04
 RMS gradient           =       2.244E-04
 Gradient time:  CPU 8.20 s  wall 2.15 s
 Geometry Optimization Parameters
   NAtoms,    NIC,     NZ,  NCons,   NDum,   NFix, NCnnct, MaxDiis
        5      20       5       0       0       0       0       0

 Cartesian Hessian Update
 Hessian Updated using BFGS Update


** GEOMETRY OPTIMIZATION IN DELOCALIZED INTERNAL COORDINATES **
   Searching for a Minimum

   Optimization Cycle:   5

                       Coordinates (Angstroms)
     ATOM                X               Y               Z
      1  C         0.6925289339   -0.9544485468    0.0000000000
      2  N        -0.5130846158   -1.3027797403    0.0000000000
      3  Br       -1.8412698490    0.0226518119    0.0000000000
      4  F         1.6094584645   -1.9173171519    0.0000000000
      5  Br        1.5205343269    0.7578529450    0.0000000000
   Point Group: cs    Number of degrees of freedom:     7


   Energy is  -5340.988510511

 Hessian Updated using BFGS Update

  7 Hessian modes will be used to form the next step
  Hessian Eigenvalues:
     0.179356    0.192638    0.216425    0.284900    0.348402    0.477694
     0.786929

 Minimum Search - Taking Simple RFO Step
 Searching for Lamda that Minimizes Along All modes
 Value Taken    Lamda =  -0.00000136
 Step Taken.  Stepsize is  0.002409

                             Maximum     Tolerance    Cnvgd?
         Gradient           0.000439      0.000300      NO
         Displacement       0.001946      0.001200      NO
         Energy change     -0.000005      0.000001      NO


 New Cartesian Coordinates Obtained by Inverse Iteration

 Displacement from previous Coordinates is:  0.002378
 ----------------------------------------------------------------
             Standard Nuclear Orientation (Angstroms)
    I     Atom           X                Y                Z
 ----------------------------------------------------------------
    1      C       0.6923308738    -0.9539574684     0.0000000000
    2      N      -0.5131248819    -1.3027530797     0.0000000000
    3      Br     -1.8417608228     0.0225882299     0.0000000000
    4      F       1.6098316252    -1.9169585124     0.0000000000
    5      Br      1.5208904663     0.7570401485     0.0000000000
 ----------------------------------------------------------------
 Molecular Point Group                 Cs    NOp =  2
 Largest Abelian Subgroup              Cs    NOp =  2
 Nuclear Repulsion Energy =   560.2685588842 hartrees
 There are       46 alpha and       46 beta electrons
 Applying Cartesian multipole field
    Component          Value
    ---------          -----
     (2,0,0)        1.00000E-11
     (0,2,0)        2.00000E-11
     (0,0,2)       -3.00000E-11
 Nucleus-field energy     =     0.0000000132 hartrees
 Requested basis set is 6-311++G(d,p)
 There are 56 shells and 162 basis functions
 A cutoff of  1.0D-11 yielded   1300 shell pairs
 There are     11657 function pairs (     12980 Cartesian)
 Smallest overlap matrix eigenvalue = 3.79E-04
 Guess MOs from SCF MO coefficient file

 -----------------------------------------------------------------------
  General SCF calculation program by
  Eric Jon Sundstrom, Paul Horn, Yuezhi Mao, Dmitri Zuev, Alec White,
  David Stuck, Shaama M.S., Shane Yost, Joonho Lee, David Small,
  Daniel Levine, Susi Lehtola, Hugh Burton, Evgeny Epifanovsky
 -----------------------------------------------------------------------
 Exchange:     0.2000 Hartree-Fock + 0.0800 Slater + 0.7200 B88
 Correlation:  0.1900 VWN1RPA + 0.8100 LYP
 Using SG-1 standard quadrature grid
 using 4 threads for integral computing
 -------------------------------------------------------
 OpenMP Integral computing Module                
 Release: version 2.0, May 2017, Q-Chem Inc. Pleasanton 
 -------------------------------------------------------
 -------------------------------------------------------
 OpenMP BLAS3 based DFT computing Module                
 Release: version 1.0, May 2013, Q-Chem Inc. Pittsburgh 
 -------------------------------------------------------
 A restricted SCF calculation will be
 performed using DIIS
 SCF converges when DIIS error is below 1.0e-08
 ---------------------------------------
  Cycle       Energy         DIIS error
 ---------------------------------------
    1   -5340.9885107201      1.18e-05  
    2   -5340.9885112892      4.48e-06  
    3   -5340.9885112666      5.40e-06  
    4   -5340.9885113370      9.24e-07  
    5   -5340.9885113385      5.48e-07  
    6   -5340.9885113394      9.95e-08  
    7   -5340.9885113393      3.72e-08  
    8   -5340.9885113394      1.42e-08  
    9   -5340.9885113394      4.63e-09  Convergence criterion met
 ---------------------------------------
 SCF time:   CPU 22.93s  wall 6.00s 
 SCF   energy in the final basis set =    -5340.9885113394
 Total energy in the final basis set =    -5340.9885113394

 --------------------------------------------------------------
             Orbital Energies (a.u.) and Symmetries
 --------------------------------------------------------------

 Alpha MOs, Restricted
 -- Occupied --                  
-482.88 -482.88  -62.53  -62.53  -56.35  -56.35  -56.35  -56.35
  1 A'    2 A'    3 A'    4 A'    5 A'    6 A'    1 A"    7 A'                 
-56.345 -56.344 -24.748 -14.395 -10.378  -8.738  -8.737  -6.572
  2 A"    8 A'    9 A'   10 A'   11 A'   12 A'   13 A'   14 A'                 
 -6.570  -6.557  -6.555  -6.553  -6.553  -2.682  -2.681  -2.677
 15 A'    3 A"   16 A'    4 A"   17 A'   18 A'   19 A'    5 A"                 
 -2.677  -2.677  -2.676  -2.666  -2.666  -2.662  -2.662  -1.296
  6 A"   20 A'   21 A'    7 A"   22 A'    8 A"   23 A'   24 A'                 
 -0.988  -0.843  -0.802  -0.649  -0.552  -0.535  -0.525  -0.446
 25 A'   26 A'   27 A'   28 A'   29 A'    9 A"   30 A'   31 A'                 
 -0.408  -0.383  -0.343  -0.329  -0.301  -0.300
 10 A"   32 A'   11 A"   33 A'   34 A'   12 A"                                 
 -- Virtual --                   
 -0.096  -0.053  -0.049   0.005   0.031   0.039   0.044   0.054
 35 A'   13 A"   36 A'   37 A'   38 A'   39 A'   14 A"   40 A'                 
  0.070   0.071   0.084   0.086   0.099   0.106   0.127   0.181
 15 A"   41 A'   42 A'   16 A"   43 A'   44 A'   45 A'   46 A'                 
  0.183   0.186   0.239   0.257   0.275   0.284   0.330   0.335
 17 A"   47 A'   48 A'   49 A'   18 A"   50 A'   51 A'   52 A'                 
  0.369   0.372   0.390   0.393   0.399   0.416   0.443   0.449
 53 A'   54 A'   55 A'   19 A"   56 A'   20 A"   57 A'   21 A"                 
  0.467   0.535   0.545   0.550   0.554   0.586   0.597   0.632
 58 A'   22 A"   23 A"   24 A"   59 A'   60 A'   61 A'   62 A'                 
  0.652   0.664   0.731   0.793   0.833   0.874   0.876   0.914
 25 A"   63 A'   64 A'   65 A'   66 A'   67 A'   26 A"   68 A'                 
  0.980   0.999   1.196   1.268   1.305   1.338   1.384   1.413
 69 A'   70 A'   27 A"   71 A'   28 A"   72 A'   29 A"   73 A'                 
  1.605   1.651   1.808   1.904   1.906   1.943   1.961   2.010
 74 A'   75 A'   76 A'   30 A"   77 A'   78 A'   31 A"   79 A'                 
  2.057   2.088   2.169   2.337   2.364   2.597   2.720   2.770
 80 A'   32 A"   81 A'   33 A"   82 A'   83 A'   34 A"   84 A'                 
  2.904   3.218   3.716   3.718   3.822   3.833   3.933   3.972
 85 A'   86 A'   35 A"   87 A'   88 A'   36 A"   37 A"   38 A"                 
  3.976   3.983   4.003   4.020   4.058   4.066   4.113   4.210
 39 A"   89 A'   90 A'   40 A"   41 A"   91 A'   92 A'   93 A'                 
  4.305   4.349   4.425   4.799   6.244   6.316   6.492   6.641
 94 A'   95 A'   96 A'   97 A'   42 A"   98 A'   99 A'  100 A'                 
  6.666   7.511   7.527   7.531   7.563   7.627   7.644  23.678
101 A'   43 A"   44 A"  102 A'  103 A'  104 A'  105 A'  106 A'                 
 35.500  47.828  47.921  66.711 289.704 289.719 289.723 289.755
107 A'  108 A'  109 A'  110 A'   45 A"   46 A"  111 A'  112 A'                 
289.846 289.8651020.6051020.721
113 A'  114 A'  115 A'  116 A'                                                 

 Beta MOs, Restricted
 -- Occupied --                  
-482.88 -482.88  -62.53  -62.53  -56.35  -56.35  -56.35  -56.35
  1 A'    2 A'    3 A'    4 A'    5 A'    6 A'    1 A"    7 A'                 
-56.345 -56.344 -24.748 -14.395 -10.378  -8.738  -8.737  -6.572
  2 A"    8 A'    9 A'   10 A'   11 A'   12 A'   13 A'   14 A'                 
 -6.570  -6.557  -6.555  -6.553  -6.553  -2.682  -2.681  -2.677
 15 A'    3 A"   16 A'    4 A"   17 A'   18 A'   19 A'    5 A"                 
 -2.677  -2.677  -2.676  -2.666  -2.666  -2.662  -2.662  -1.296
  6 A"   20 A'   21 A'    7 A"   22 A'    8 A"   23 A'   24 A'                 
 -0.988  -0.843  -0.802  -0.649  -0.552  -0.535  -0.525  -0.446
 25 A'   26 A'   27 A'   28 A'   29 A'    9 A"   30 A'   31 A'                 
 -0.408  -0.383  -0.343  -0.329  -0.301  -0.300
 10 A"   32 A'   11 A"   33 A'   34 A'   12 A"                                 
 -- Virtual --                   
 -0.096  -0.053  -0.049   0.005   0.031   0.039   0.044   0.054
 35 A'   13 A"   36 A'   37 A'   38 A'   39 A'   14 A"   40 A'                 
  0.070   0.071   0.084   0.086   0.099   0.106   0.127   0.181
 15 A"   41 A'   42 A'   16 A"   43 A'   44 A'   45 A'   46 A'                 
  0.183   0.186   0.239   0.257   0.275   0.284   0.330   0.335
 17 A"   47 A'   48 A'   49 A'   18 A"   50 A'   51 A'   52 A'                 
  0.369   0.372   0.390   0.393   0.399   0.416   0.443   0.449
 53 A'   54 A'   55 A'   19 A"   56 A'   20 A"   57 A'   21 A"                 
  0.467   0.535   0.545   0.550   0.554   0.586   0.597   0.632
 58 A'   22 A"   23 A"   24 A"   59 A'   60 A'   61 A'   62 A'                 
  0.652   0.664   0.731   0.793   0.833   0.874   0.876   0.914
 25 A"   63 A'   64 A'   65 A'   66 A'   67 A'   26 A"   68 A'                 
  0.980   0.999   1.196   1.268   1.305   1.338   1.384   1.413
 69 A'   70 A'   27 A"   71 A'   28 A"   72 A'   29 A"   73 A'                 
  1.605   1.651   1.808   1.904   1.906   1.943   1.961   2.010
 74 A'   75 A'   76 A'   30 A"   77 A'   78 A'   31 A"   79 A'                 
  2.057   2.088   2.169   2.337   2.364   2.597   2.720   2.770
 80 A'   32 A"   81 A'   33 A"   82 A'   83 A'   34 A"   84 A'                 
  2.904   3.218   3.716   3.718   3.822   3.833   3.933   3.972
 85 A'   86 A'   35 A"   87 A'   88 A'   36 A"   37 A"   38 A"                 
  3.976   3.983   4.003   4.020   4.058   4.066   4.113   4.210
 39 A"   89 A'   90 A'   40 A"   41 A"   91 A'   92 A'   93 A'                 
  4.305   4.349   4.425   4.799   6.244   6.316   6.492   6.641
 94 A'   95 A'   96 A'   97 A'   42 A"   98 A'   99 A'  100 A'                 
  6.666   7.511   7.527   7.531   7.563   7.627   7.644  23.678
101 A'   43 A"   44 A"  102 A'  103 A'  104 A'  105 A'  106 A'                 
 35.500  47.828  47.921  66.711 289.704 289.719 289.723 289.755
107 A'  108 A'  109 A'  110 A'   45 A"   46 A"  111 A'  112 A'                 
289.846 289.8651020.6051020.721
113 A'  114 A'  115 A'  116 A'                                                 
 --------------------------------------------------------------

          Ground-State Mulliken Net Atomic Charges

     Atom                 Charge (a.u.)
  ----------------------------------------
      1 C                    -0.070839
      2 N                    -0.121829
      3 Br                    0.053715
      4 F                     0.019062
      5 Br                    0.119891
  ----------------------------------------
  Sum of atomic charges =     0.000000

 -----------------------------------------------------------------
                    Cartesian Multipole Moments
 -----------------------------------------------------------------
    Charge (ESU x 10^10)
                 0.0000
    Dipole Moment (Debye)
         X       0.2619      Y       1.7034      Z      -0.0000
       Tot       1.7234
    Quadrupole Moments (Debye-Ang)
        XX     -51.1876     XY      -0.3144     YY     -54.2859
        XZ      -0.0000     YZ      -0.0000     ZZ     -52.4622
    Octopole Moments (Debye-Ang^2)
       XXX     -16.0678    XXY      18.0400    XYY      -0.6562
       YYY      35.3587    XXZ      -0.0000    XYZ      -0.0000
       YYZ      -0.0000    XZZ      -1.8270    YZZ       6.6980
       ZZZ      -0.0000
    Hexadecapole Moments (Debye-Ang^3)
      XXXX    -759.8217   XXXY     -19.9274   XXYY    -175.8681
      XYYY      -8.2831   YYYY    -323.5621   XXXZ      -0.0000
      XXYZ      -0.0000   XYYZ      -0.0000   YYYZ      -0.0000
      XXZZ    -142.1175   XYZZ      -6.2494   YYZZ     -61.8283
      XZZZ      -0.0000   YZZZ      -0.0000   ZZZZ     -59.0219
 -----------------------------------------------------------------
 Calculating analytic gradient of the SCF energy
 Gradient of SCF Energy
            1           2           3           4           5
    1  -0.0000831   0.0001064   0.0000235  -0.0000824   0.0000356
    2  -0.0002407   0.0000951   0.0000126   0.0000738   0.0000592
    3   0.0000000  -0.0000000  -0.0000000   0.0000000   0.0000000
 Max gradient component =       2.407E-04
 RMS gradient           =       8.285E-05
 Gradient time:  CPU 8.20 s  wall 2.15 s
 Geometry Optimization Parameters
   NAtoms,    NIC,     NZ,  NCons,   NDum,   NFix, NCnnct, MaxDiis
        5      20       5       0       0       0       0       0

 Cartesian Hessian Update
 Hessian Updated using BFGS Update


** GEOMETRY OPTIMIZATION IN DELOCALIZED INTERNAL COORDINATES **
   Searching for a Minimum

   Optimization Cycle:   6

                       Coordinates (Angstroms)
     ATOM                X               Y               Z
      1  C         0.6923308738   -0.9539574684    0.0000000000
      2  N        -0.5131248819   -1.3027530797    0.0000000000
      3  Br       -1.8417608228    0.0225882299    0.0000000000
      4  F         1.6098316252   -1.9169585124    0.0000000000
      5  Br        1.5208904663    0.7570401485    0.0000000000
   Point Group: cs    Number of degrees of freedom:     7


   Energy is  -5340.988511339

 Hessian Updated using BFGS Update

  7 Hessian modes will be used to form the next step
  Hessian Eigenvalues:
     0.149314    0.188130    0.208702    0.306729    0.348420    0.464609
     0.751667

 Minimum Search - Taking Simple RFO Step
 Searching for Lamda that Minimizes Along All modes
 Value Taken    Lamda =   0.00000000
 Step Taken.  Stepsize is  0.000860

                             Maximum     Tolerance    Cnvgd?
         Gradient           0.000145      0.000300     YES
         Displacement       0.000827      0.001200     YES
         Energy change     -0.000001      0.000001     YES


                       Distance Matrix (Angstroms)
             C (  1)   N (  2)   Br(  3)   F (  4)
   N (  2)  1.254903
   Br(  3)  2.715743  1.876647
   F (  4)  1.330105  2.210021  3.959209
   Br(  5)  1.901059  2.894817  3.441924  2.675477

 Final energy is   -5340.9885113394084     


 ******************************
 **  OPTIMIZATION CONVERGED  **
 ******************************

                       Coordinates (Angstroms)
     ATOM                X               Y               Z
      1  C         0.6923308738   -0.9539574684    0.0000000000
      2  N        -0.5131248819   -1.3027530797    0.0000000000
      3  Br       -1.8417608228    0.0225882299    0.0000000000
      4  F         1.6098316252   -1.9169585124    0.0000000000
      5  Br        1.5208904663    0.7570401485    0.0000000000

Z-matrix Print:
$molecule
0 1
Br
C  1 1.901059
N  2 1.254903 1 131.976498
F  2 1.330105 1 110.547218 3 -180.000000 0
Br 3 1.876647 2 118.933459 1 -0.000000 0
$end


 --------------------------------------------------------------
             Orbital Energies (a.u.) and Symmetries
 --------------------------------------------------------------

 Alpha MOs, Restricted
 -- Occupied --                  
-482.88 -482.88  -62.53  -62.53  -56.35  -56.35  -56.35  -56.35
  1 A'    2 A'    3 A'    4 A'    5 A'    6 A'    1 A"    7 A'                 
-56.345 -56.344 -24.748 -14.395 -10.378  -8.738  -8.737  -6.572
  2 A"    8 A'    9 A'   10 A'   11 A'   12 A'   13 A'   14 A'                 
 -6.570  -6.557  -6.555  -6.553  -6.553  -2.682  -2.681  -2.677
 15 A'    3 A"   16 A'    4 A"   17 A'   18 A'   19 A'    5 A"                 
 -2.677  -2.677  -2.676  -2.666  -2.666  -2.662  -2.662  -1.296
  6 A"   20 A'   21 A'    7 A"   22 A'    8 A"   23 A'   24 A'                 
 -0.988  -0.843  -0.802  -0.649  -0.552  -0.535  -0.525  -0.446
 25 A'   26 A'   27 A'   28 A'   29 A'    9 A"   30 A'   31 A'                 
 -0.408  -0.383  -0.343  -0.329  -0.301  -0.300
 10 A"   32 A'   11 A"   33 A'   34 A'   12 A"                                 
 -- Virtual --                   
 -0.096  -0.053  -0.049   0.005   0.031   0.039   0.044   0.054
 35 A'   13 A"   36 A'   37 A'   38 A'   39 A'   14 A"   40 A'                 
  0.070   0.071   0.084   0.086   0.099   0.106   0.127   0.181
 15 A"   41 A'   42 A'   16 A"   43 A'   44 A'   45 A'   46 A'                 
  0.183   0.186   0.239   0.257   0.275   0.284   0.330   0.335
 17 A"   47 A'   48 A'   49 A'   18 A"   50 A'   51 A'   52 A'                 
  0.369   0.372   0.390   0.393   0.399   0.416   0.443   0.449
 53 A'   54 A'   55 A'   19 A"   56 A'   20 A"   57 A'   21 A"                 
  0.467   0.535   0.545   0.550   0.554   0.586   0.597   0.632
 58 A'   22 A"   23 A"   24 A"   59 A'   60 A'   61 A'   62 A'                 
  0.652   0.664   0.731   0.793   0.833   0.874   0.876   0.914
 25 A"   63 A'   64 A'   65 A'   66 A'   67 A'   26 A"   68 A'                 
  0.980   0.999   1.196   1.268   1.305   1.338   1.384   1.413
 69 A'   70 A'   27 A"   71 A'   28 A"   72 A'   29 A"   73 A'                 
  1.605   1.651   1.808   1.904   1.906   1.943   1.961   2.010
 74 A'   75 A'   76 A'   30 A"   77 A'   78 A'   31 A"   79 A'                 
  2.057   2.088   2.169   2.337   2.364   2.597   2.720   2.770
 80 A'   32 A"   81 A'   33 A"   82 A'   83 A'   34 A"   84 A'                 
  2.904   3.218   3.716   3.718   3.822   3.833   3.933   3.972
 85 A'   86 A'   35 A"   87 A'   88 A'   36 A"   37 A"   38 A"                 
  3.976   3.983   4.003   4.020   4.058   4.066   4.113   4.210
 39 A"   89 A'   90 A'   40 A"   41 A"   91 A'   92 A'   93 A'                 
  4.305   4.349   4.425   4.799   6.244   6.316   6.492   6.641
 94 A'   95 A'   96 A'   97 A'   42 A"   98 A'   99 A'  100 A'                 
  6.666   7.511   7.527   7.531   7.563   7.627   7.644  23.678
101 A'   43 A"   44 A"  102 A'  103 A'  104 A'  105 A'  106 A'                 
 35.500  47.828  47.921  66.711 289.704 289.719 289.723 289.755
107 A'  108 A'  109 A'  110 A'   45 A"   46 A"  111 A'  112 A'                 
289.846 289.8651020.6051020.721
113 A'  114 A'  115 A'  116 A'                                                 

 Beta MOs, Restricted
 -- Occupied --                  
-482.88 -482.88  -62.53  -62.53  -56.35  -56.35  -56.35  -56.35
  1 A'    2 A'    3 A'    4 A'    5 A'    6 A'    1 A"    7 A'                 
-56.345 -56.344 -24.748 -14.395 -10.378  -8.738  -8.737  -6.572
  2 A"    8 A'    9 A'   10 A'   11 A'   12 A'   13 A'   14 A'                 
 -6.570  -6.557  -6.555  -6.553  -6.553  -2.682  -2.681  -2.677
 15 A'    3 A"   16 A'    4 A"   17 A'   18 A'   19 A'    5 A"                 
 -2.677  -2.677  -2.676  -2.666  -2.666  -2.662  -2.662  -1.296
  6 A"   20 A'   21 A'    7 A"   22 A'    8 A"   23 A'   24 A'                 
 -0.988  -0.843  -0.802  -0.649  -0.552  -0.535  -0.525  -0.446
 25 A'   26 A'   27 A'   28 A'   29 A'    9 A"   30 A'   31 A'                 
 -0.408  -0.383  -0.343  -0.329  -0.301  -0.300
 10 A"   32 A'   11 A"   33 A'   34 A'   12 A"                                 
 -- Virtual --                   
 -0.096  -0.053  -0.049   0.005   0.031   0.039   0.044   0.054
 35 A'   13 A"   36 A'   37 A'   38 A'   39 A'   14 A"   40 A'                 
  0.070   0.071   0.084   0.086   0.099   0.106   0.127   0.181
 15 A"   41 A'   42 A'   16 A"   43 A'   44 A'   45 A'   46 A'                 
  0.183   0.186   0.239   0.257   0.275   0.284   0.330   0.335
 17 A"   47 A'   48 A'   49 A'   18 A"   50 A'   51 A'   52 A'                 
  0.369   0.372   0.390   0.393   0.399   0.416   0.443   0.449
 53 A'   54 A'   55 A'   19 A"   56 A'   20 A"   57 A'   21 A"                 
  0.467   0.535   0.545   0.550   0.554   0.586   0.597   0.632
 58 A'   22 A"   23 A"   24 A"   59 A'   60 A'   61 A'   62 A'                 
  0.652   0.664   0.731   0.793   0.833   0.874   0.876   0.914
 25 A"   63 A'   64 A'   65 A'   66 A'   67 A'   26 A"   68 A'                 
  0.980   0.999   1.196   1.268   1.305   1.338   1.384   1.413
 69 A'   70 A'   27 A"   71 A'   28 A"   72 A'   29 A"   73 A'                 
  1.605   1.651   1.808   1.904   1.906   1.943   1.961   2.010
 74 A'   75 A'   76 A'   30 A"   77 A'   78 A'   31 A"   79 A'                 
  2.057   2.088   2.169   2.337   2.364   2.597   2.720   2.770
 80 A'   32 A"   81 A'   33 A"   82 A'   83 A'   34 A"   84 A'                 
  2.904   3.218   3.716   3.718   3.822   3.833   3.933   3.972
 85 A'   86 A'   35 A"   87 A'   88 A'   36 A"   37 A"   38 A"                 
  3.976   3.983   4.003   4.020   4.058   4.066   4.113   4.210
 39 A"   89 A'   90 A'   40 A"   41 A"   91 A'   92 A'   93 A'                 
  4.305   4.349   4.425   4.799   6.244   6.316   6.492   6.641
 94 A'   95 A'   96 A'   97 A'   42 A"   98 A'   99 A'  100 A'                 
  6.666   7.511   7.527   7.531   7.563   7.627   7.644  23.678
101 A'   43 A"   44 A"  102 A'  103 A'  104 A'  105 A'  106 A'                 
 35.500  47.828  47.921  66.711 289.704 289.719 289.723 289.755
107 A'  108 A'  109 A'  110 A'   45 A"   46 A"  111 A'  112 A'                 
289.846 289.8651020.6051020.721
113 A'  114 A'  115 A'  116 A'                                                 
 --------------------------------------------------------------

          Ground-State Mulliken Net Atomic Charges

     Atom                 Charge (a.u.)
  ----------------------------------------
      1 C                    -0.070839
      2 N                    -0.121829
      3 Br                    0.053715
      4 F                     0.019062
      5 Br                    0.119891
  ----------------------------------------
  Sum of atomic charges =     0.000000

 -----------------------------------------------------------------
                    Cartesian Multipole Moments
 -----------------------------------------------------------------
    Charge (ESU x 10^10)
                 0.0000
    Dipole Moment (Debye)
         X       0.2619      Y       1.7034      Z      -0.0000
       Tot       1.7234
    Quadrupole Moments (Debye-Ang)
        XX     -51.1876     XY      -0.3144     YY     -54.2859
        XZ      -0.0000     YZ      -0.0000     ZZ     -52.4622
    Octopole Moments (Debye-Ang^2)
       XXX     -16.0678    XXY      18.0400    XYY      -0.6562
       YYY      35.3587    XXZ      -0.0000    XYZ      -0.0000
       YYZ      -0.0000    XZZ      -1.8270    YZZ       6.6980
       ZZZ      -0.0000
    Hexadecapole Moments (Debye-Ang^3)
      XXXX    -759.8217   XXXY     -19.9274   XXYY    -175.8681
      XYYY      -8.2831   YYYY    -323.5621   XXXZ      -0.0000
      XXYZ      -0.0000   XYYZ      -0.0000   YYYZ      -0.0000
      XXZZ    -142.1175   XYZZ      -6.2494   YYZZ     -61.8283
      XZZZ      -0.0000   YZZZ      -0.0000   ZZZZ     -59.0219
 -----------------------------------------------------------------
Archival summary:
1\1\TWL01\OPT\ProcedureUnspecified\BasisUnspecified\r2111\taweetha\SunNov2520:54:422018SunNov2520:54:422018\0\\#,OPT,ProcedureUnspecified,BasisUnspecified,\\0,1\Br\C,1,1.90106\N,2,1.2549,1,131.976\F,2,1.3301,1,110.547,3,-180,0\Br,3,1.87665,2,118.933,1,-0,0\\\@

 Total job time:  58.74s(wall), 220.64s(cpu) 
 Sun Nov 25 20:54:42 2018

        *************************************************************
        *                                                           *
        *  Thank you very much for using Q-Chem.  Have a nice day.  *
        *                                                           *
        *************************************************************


 
User input: 2 of 2 
 
Q-Chem Developer Version!
                  Welcome to Q-Chem
     A Quantum Leap Into The Future Of Chemistry


 Q-Chem 5.1, Q-Chem, Inc., Pleasanton, CA (2018)

 Yihan Shao,  Zhengting Gan,  E. Epifanovsky,  A. T. B. Gilbert,  M. Wormit,  
 J. Kussmann,  A. W. Lange,  A. Behn,  Jia Deng,  Xintian Feng,  D. Ghosh,  
 M. Goldey,  P. R. Horn,  L. D. Jacobson,  I. Kaliman,  T. Kus,  A. Landau,  
 Jie Liu,  E. I. Proynov,  R. M. Richard,  R. P. Steele,  E. J. Sundstrom,  
 H. L. Woodcock III,  P. M. Zimmerman,  D. Zuev,  B. Albrecht,  E. Alguire,  
 S. A. Baeppler,  D. Barton,  Z. Benda,  Y. A. Bernard,  E. J. Berquist,  
 K. B. Bravaya,  H. Burton,  D. Casanova,  Chun-Min Chang,  Yunqing Chen,  
 A. Chien,  K. D. Closser,  M. P. Coons,  S. Coriani,  S. Dasgupta,  
 A. L. Dempwolff,  M. Diedenhofen,  Hainam Do,  R. G. Edgar,  Po-Tung Fang,  
 S. Faraji,  S. Fatehi,  Qingguo Feng,  K. D. Fenk,  J. Fosso-Tande,  
 Qinghui Ge,  A. Ghysels,  G. Gidofalvi,  J. Gomes,  J. Gonthier,  A. Gunina,  
 D. Hait,  M. W. D. Hanson-Heine,  P. H. P. Harbach,  A. W. Hauser,  
 J. E. Herr,  E. G. Hohenstein,  Z. C. Holden,  Kerwin Hui,  B. C. Huynh,  
 T.-C. Jagau,  Hyunjun Ji,  B. Kaduk,  K. Khistyaev,  Jaehoon Kim,  
 P. Klunzinger,  K. Koh,  D. Kosenkov,  L. Koulias,  T. Kowalczyk,  
 C. M. Krauter,  A. Kunitsa,  Ka Un Lao,  A. Laurent,  K. V. Lawler,  
 Joonho Lee,  D. Lefrancois,  S. Lehtola,  D. S. Levine,  Yi-Pei Li,  
 You-Sheng Lin,  Fenglai Liu,  E. Livshits,  A. Luenser,  P. Manohar,  
 E. Mansoor,  S. F. Manzer,  Shan-Ping Mao,  Yuezhi Mao,  N. Mardirossian,  
 A. V. Marenich,  T. Markovich,  L. A. Martinez-Martinez,  S. A. Maurer,  
 N. J. Mayhall,  S. C. McKenzie,  J.-M. Mewes,  A. F. Morrison,  
 J. W. Mullinax,  K. Nanda,  T. S. Nguyen-Beck,  R. Olivares-Amaya,  
 J. A. Parkhill,  T. M. Perrine,  F. Plasser,  P. Pokhilko,  S. Prager,  
 A. Prociuk,  E. Ramos,  D. R. Rehn,  F. Rob,  M. Schneider,  N. Sergueev,  
 S. M. Sharada,  S. Sharma,  D. W. Small,  T. Stauch,  T. Stein,  
 Yu-Chuan Su,  A. J. W. Thom,  A. Tkatchenko,  T. Tsuchimochi,  N. M. Tubman,  
 L. Vogt,  M. L. Vidal,  O. Vydrov,  M. A. Watson,  J. Wenzel,  
 M. de Wergifosse,  T. A. Wesolowski,  A. White,  J. Witte,  A. Yamada,  
 Jun Yang,  K. Yao,  S. Yeganeh,  S. R. Yost,  Zhi-Qiang You,  A. Zech,  
 Igor Ying Zhang,  Xing Zhang,  Yan Zhao,  Ying Zhu,  B. R. Brooks,  
 G. K. L. Chan,  C. J. Cramer,  M. S. Gordon,  W. J. Hehre,  A. Klamt,  
 M. W. Schmidt,  C. D. Sherrill,  D. G. Truhlar,  A. Aspuru-Guzik,  R. Baer,  
 A. T. Bell,  N. A. Besley,  Jeng-Da Chai,  A. E. DePrince, III,  
 R. A. DiStasio Jr.,  A. Dreuw,  B. D. Dunietz,  T. R. Furlani,  
 Chao-Ping Hsu,  Yousung Jung,  Jing Kong,  D. S. Lambrecht,  WanZhen Liang,  
 C. Ochsenfeld,  V. A. Rassolov,  L. V. Slipchenko,  J. E. Subotnik,  
 T. Van Voorhis,  J. M. Herbert,  A. I. Krylov,  P. M. W. Gill,  M. Head-Gordon

 Contributors to earlier versions of Q-Chem not listed above: 
 R. D. Adamson,  B. Austin,  J. Baker,  G. J. O. Beran,  K. Brandhorst,  
 S. T. Brown,  E. F. C. Byrd,  A. K. Chakraborty,  C.-L. Cheng,  
 Siu Hung Chien,  D. M. Chipman,  D. L. Crittenden,  H. Dachsel,  
 R. J. Doerksen,  A. D. Dutoi,  L. Fusti-Molnar,  W. A. Goddard III,  
 A. Golubeva-Zadorozhnaya,  S. R. Gwaltney,  G. Hawkins,  A. Heyden,  
 S. Hirata,  G. Kedziora,  F. J. Keil,  C. Kelley,  Jihan Kim,  R. A. King,  
 R. Z. Khaliullin,  P. P. Korambath,  W. Kurlancheek,  A. M. Lee,  M. S. Lee,  
 S. V. Levchenko,  Ching Yeh Lin,  D. Liotard,  R. C. Lochan,  I. Lotan,  
 P. E. Maslen,  N. Nair,  D. P. O'Neill,  D. Neuhauser,  E. Neuscamman,  
 C. M. Oana,  R. Olson,  B. Peters,  R. Peverati,  P. A. Pieniazek,  
 Y. M. Rhee,  J. Ritchie,  M. A. Rohrdanz,  E. Rosta,  N. J. Russ,  
 H. F. Schaefer III,  N. E. Schultz,  N. Shenvi,  A. C. Simmonett,  A. Sodt,  
 D. Stuck,  K. S. Thanthiriwatte,  V. Vanovschi,  Tao Wang,  A. Warshel,  
 C. F. Williams,  Q. Wu,  X. Xu,  W. Zhang

 Please cite Q-Chem as follows:
 Y. Shao et al., Mol. Phys. 113, 184-215 (2015)
 DOI: 10.1080/00268976.2014.952696

 Q-Chem 5.1.2 for Intel X86 EM64T Linux

 Parts of Q-Chem use Armadillo 8.300.2 (Tropical Shenanigans).
 http://arma.sourceforge.net/

 Q-Chem begins on Sun Nov 25 20:54:42 2018  

Host: 
0

     Scratch files written to /scratch/taweetham/qchem50615//
The previous job contains 0 fragments, simply inherited here
Input Ideriv = 2
Curr. Ideriv = -1
Max.  Ideriv = 2

Checking the input file for inconsistencies... 	...done.

--------------------------------------------------------------
User input:
--------------------------------------------------------------

$molecule
read
$end

$rem
   job_type 	frequency
   basis 	6-311++g**
   method	b3lyp	
$end


--------------------------------------------------------------
 ----------------------------------------------------------------
             Standard Nuclear Orientation (Angstroms)
    I     Atom           X                Y                Z
 ----------------------------------------------------------------
    1      C       0.5808515696    -0.9482647939     0.0000000000
    2      N      -0.6475033377    -1.2050257313     0.0000000000
    3      Br     -1.8722522963     0.2168719580     0.0000000000
    4      F       1.4230041885    -1.9778072194     0.0000000000
    5      Br      1.5362630463     0.6952718665    -0.0000000000
 ----------------------------------------------------------------
 Molecular Point Group                 Cs    NOp =  2
 Largest Abelian Subgroup              Cs    NOp =  2
 Nuclear Repulsion Energy =   560.2685588842 hartrees
 There are       46 alpha and       46 beta electrons
 Requested basis set is 6-311++G(d,p)
 There are 56 shells and 162 basis functions

 Total QAlloc Memory Limit   2000 MB
 Mega-Array Size       188 MB
 MEM_STATIC part       192 MB

                       Distance Matrix (Angstroms)
             C (  1)   N (  2)   Br(  3)   F (  4)
   N (  2)  1.254903
   Br(  3)  2.715743  1.876647
   F (  4)  1.330105  2.210021  3.959209
   Br(  5)  1.901059  2.894817  3.441924  2.675477

 A cutoff of  1.0D-11 yielded   1300 shell pairs
 There are     11657 function pairs (     12980 Cartesian)

 -------------------------------------------------------
 OpenMP Integral Computing Module                       
 Release: version 1.0, May 2013, Q-Chem Inc. Pittsburgh 
 -------------------------------------------------------
 Integral Job Info:
 Integral job number is                      11
 Integral operator is                         1
 short-range coefficients                     0
 long-range coefficients              100000000
 Omega coefficients                           0
 if combine SR and LR in K                    0
 Integral screening is                        0
 Integral computing path is                   2
 max size of driver memory is            800000
 size of driver memory is                593474
 size of scratch memory is             29623520
 max col of scratch BK array               1296
 max len of scratch array in speh3          155
 max len of scratch index in speh4           18
 max int batch size is                      520
 min int batch size is                       52
 fixed nKL is                                45
 max L of basis functions is                  2
 order of int derivative is                   0
 number of shells is                         56
 number of basis is                         171
 number of cartesian basis is               171
 number of contracted shell pairs          1300
 number of primitive shell pairs           3634
 maxK2 (contraction) of shell pair           36
 max number of K2 of shell pair               1
 max number of CS2 of shell pair            136
 max number of PS2 of shell pair            330
 mem total for path MDJ                  526822
 -------------------------------------------------------
 Smallest overlap matrix eigenvalue = 3.79E-04
 Guess from superposition of atomic densities
 Warning:  Energy on first SCF cycle will be non-variational
 SAD guess density has 92.000000 electrons

 -----------------------------------------------------------------------
  General SCF calculation program by
  Eric Jon Sundstrom, Paul Horn, Yuezhi Mao, Dmitri Zuev, Alec White,
  David Stuck, Shaama M.S., Shane Yost, Joonho Lee, David Small,
  Daniel Levine, Susi Lehtola, Hugh Burton, Evgeny Epifanovsky
 -----------------------------------------------------------------------
 Exchange:     0.2000 Hartree-Fock + 0.0800 Slater + 0.7200 B88
 Correlation:  0.1900 VWN1RPA + 0.8100 LYP
 Using SG-1 standard quadrature grid
 using 4 threads for integral computing
 -------------------------------------------------------
 OpenMP Integral computing Module                
 Release: version 2.0, May 2017, Q-Chem Inc. Pleasanton 
 -------------------------------------------------------
 -------------------------------------------------------
 OpenMP BLAS3 based DFT computing Module                
 Release: version 1.0, May 2013, Q-Chem Inc. Pittsburgh 
 -------------------------------------------------------
 A restricted SCF calculation will be
 performed using DIIS
 SCF converges when DIIS error is below 1.0e-08
 ---------------------------------------
  Cycle       Energy         DIIS error
 ---------------------------------------
    1   -5341.6560648908      4.26e-02  
    2   -5340.9329416790      5.20e-03  
    3   -5340.7581181259      9.47e-03  
    4   -5340.9793418286      1.85e-03  
    5   -5340.9875995932      6.14e-04  
    6   -5340.9884021668      2.09e-04  
    7   -5340.9884832483      4.30e-05  
    8   -5340.9884858848      1.58e-05  
    9   -5340.9884865908      5.18e-06  
   10   -5340.9884866713      1.10e-06  
   11   -5340.9884866741      2.75e-07  
   12   -5340.9884866742      8.39e-08  
   13   -5340.9884866743      1.34e-08  
   14   -5340.9884866742      2.81e-09  Convergence criterion met
 ---------------------------------------
 SCF time:   CPU 35.65s  wall 10.00s 
 SCF   energy in the final basis set =    -5340.9884866742
 Total energy in the final basis set =    -5340.9884866742

 --------------------------------------------------------------
             Orbital Energies (a.u.) and Symmetries
 --------------------------------------------------------------

 Alpha MOs, Restricted
 -- Occupied --                  
-482.88 -482.88  -62.53  -62.53  -56.35  -56.35  -56.35  -56.35
  1 A'    2 A'    3 A'    4 A'    5 A'    6 A'    1 A"    7 A'                 
-56.345 -56.344 -24.748 -14.395 -10.378  -8.738  -8.737  -6.572
  2 A"    8 A'    9 A'   10 A'   11 A'   12 A'   13 A'   14 A'                 
 -6.570  -6.557  -6.555  -6.553  -6.553  -2.682  -2.681  -2.678
 15 A'    3 A"   16 A'    4 A"   17 A'   18 A'   19 A'    5 A"                 
 -2.677  -2.677  -2.676  -2.666  -2.666  -2.662  -2.662  -1.296
  6 A"   20 A'   21 A'   22 A'    7 A"    8 A"   23 A'   24 A'                 
 -0.988  -0.843  -0.802  -0.649  -0.552  -0.535  -0.525  -0.446
 25 A'   26 A'   27 A'   28 A'   29 A'    9 A"   30 A'   31 A'                 
 -0.408  -0.383  -0.343  -0.329  -0.301  -0.300
 10 A"   32 A'   11 A"   33 A'   34 A'   12 A"                                 
 -- Virtual --                   
 -0.096  -0.053  -0.049   0.005   0.031   0.039   0.044   0.054
 35 A'   13 A"   36 A'   37 A'   38 A'   39 A'   14 A"   40 A'                 
  0.070   0.071   0.084   0.086   0.098   0.106   0.127   0.181
 15 A"   41 A'   42 A'   16 A"   43 A'   44 A'   45 A'   46 A'                 
  0.183   0.186   0.239   0.257   0.275   0.284   0.330   0.335
 17 A"   47 A'   48 A'   49 A'   18 A"   50 A'   51 A'   52 A'                 
  0.369   0.372   0.390   0.393   0.399   0.417   0.443   0.449
 53 A'   54 A'   55 A'   19 A"   56 A'   20 A"   57 A'   21 A"                 
  0.467   0.535   0.545   0.550   0.554   0.586   0.598   0.632
 58 A'   22 A"   23 A"   24 A"   59 A'   60 A'   61 A'   62 A'                 
  0.652   0.664   0.731   0.793   0.833   0.874   0.876   0.915
 25 A"   63 A'   64 A'   65 A'   66 A'   67 A'   26 A"   68 A'                 
  0.980   0.999   1.196   1.268   1.305   1.338   1.384   1.413
 69 A'   70 A'   27 A"   71 A'   28 A"   72 A'   29 A"   73 A'                 
  1.605   1.651   1.808   1.904   1.906   1.943   1.960   2.010
 74 A'   75 A'   76 A'   30 A"   77 A'   78 A'   31 A"   79 A'                 
  2.057   2.088   2.169   2.337   2.364   2.597   2.720   2.770
 80 A'   32 A"   81 A'   33 A"   82 A'   83 A'   34 A"   84 A'                 
  2.904   3.218   3.716   3.718   3.822   3.833   3.933   3.972
 85 A'   86 A'   35 A"   87 A'   88 A'   36 A"   37 A"   38 A"                 
  3.976   3.983   4.003   4.020   4.058   4.066   4.113   4.210
 39 A"   89 A'   90 A'   40 A"   41 A"   91 A'   92 A'   93 A'                 
  4.305   4.349   4.425   4.799   6.244   6.316   6.492   6.641
 94 A'   95 A'   96 A'   97 A'   42 A"   98 A'   99 A'  100 A'                 
  6.666   7.511   7.527   7.531   7.563   7.627   7.644  23.678
101 A'   43 A"   44 A"  102 A'  103 A'  104 A'  105 A'  106 A'                 
 35.500  47.828  47.921  66.711 289.704 289.719 289.723 289.755
107 A'  108 A'  109 A'  110 A'   45 A"   46 A"  111 A'  112 A'                 
289.846 289.8651020.6051020.721
113 A'  114 A'  115 A'  116 A'                                                 

 Beta MOs, Restricted
 -- Occupied --                  
-482.88 -482.88  -62.53  -62.53  -56.35  -56.35  -56.35  -56.35
  1 A'    2 A'    3 A'    4 A'    5 A'    6 A'    1 A"    7 A'                 
-56.345 -56.344 -24.748 -14.395 -10.378  -8.738  -8.737  -6.572
  2 A"    8 A'    9 A'   10 A'   11 A'   12 A'   13 A'   14 A'                 
 -6.570  -6.557  -6.555  -6.553  -6.553  -2.682  -2.681  -2.678
 15 A'    3 A"   16 A'    4 A"   17 A'   18 A'   19 A'    5 A"                 
 -2.677  -2.677  -2.676  -2.666  -2.666  -2.662  -2.662  -1.296
  6 A"   20 A'   21 A'   22 A'    7 A"    8 A"   23 A'   24 A'                 
 -0.988  -0.843  -0.802  -0.649  -0.552  -0.535  -0.525  -0.446
 25 A'   26 A'   27 A'   28 A'   29 A'    9 A"   30 A'   31 A'                 
 -0.408  -0.383  -0.343  -0.329  -0.301  -0.300
 10 A"   32 A'   11 A"   33 A'   34 A'   12 A"                                 
 -- Virtual --                   
 -0.096  -0.053  -0.049   0.005   0.031   0.039   0.044   0.054
 35 A'   13 A"   36 A'   37 A'   38 A'   39 A'   14 A"   40 A'                 
  0.070   0.071   0.084   0.086   0.098   0.106   0.127   0.181
 15 A"   41 A'   42 A'   16 A"   43 A'   44 A'   45 A'   46 A'                 
  0.183   0.186   0.239   0.257   0.275   0.284   0.330   0.335
 17 A"   47 A'   48 A'   49 A'   18 A"   50 A'   51 A'   52 A'                 
  0.369   0.372   0.390   0.393   0.399   0.417   0.443   0.449
 53 A'   54 A'   55 A'   19 A"   56 A'   20 A"   57 A'   21 A"                 
  0.467   0.535   0.545   0.550   0.554   0.586   0.598   0.632
 58 A'   22 A"   23 A"   24 A"   59 A'   60 A'   61 A'   62 A'                 
  0.652   0.664   0.731   0.793   0.833   0.874   0.876   0.915
 25 A"   63 A'   64 A'   65 A'   66 A'   67 A'   26 A"   68 A'                 
  0.980   0.999   1.196   1.268   1.305   1.338   1.384   1.413
 69 A'   70 A'   27 A"   71 A'   28 A"   72 A'   29 A"   73 A'                 
  1.605   1.651   1.808   1.904   1.906   1.943   1.960   2.010
 74 A'   75 A'   76 A'   30 A"   77 A'   78 A'   31 A"   79 A'                 
  2.057   2.088   2.169   2.337   2.364   2.597   2.720   2.770
 80 A'   32 A"   81 A'   33 A"   82 A'   83 A'   34 A"   84 A'                 
  2.904   3.218   3.716   3.718   3.822   3.833   3.933   3.972
 85 A'   86 A'   35 A"   87 A'   88 A'   36 A"   37 A"   38 A"                 
  3.976   3.983   4.003   4.020   4.058   4.066   4.113   4.210
 39 A"   89 A'   90 A'   40 A"   41 A"   91 A'   92 A'   93 A'                 
  4.305   4.349   4.425   4.799   6.244   6.316   6.492   6.641
 94 A'   95 A'   96 A'   97 A'   42 A"   98 A'   99 A'  100 A'                 
  6.666   7.511   7.527   7.531   7.563   7.627   7.644  23.678
101 A'   43 A"   44 A"  102 A'  103 A'  104 A'  105 A'  106 A'                 
 35.500  47.828  47.921  66.711 289.704 289.719 289.723 289.755
107 A'  108 A'  109 A'  110 A'   45 A"   46 A"  111 A'  112 A'                 
289.846 289.8651020.6051020.721
113 A'  114 A'  115 A'  116 A'                                                 
 --------------------------------------------------------------

          Ground-State Mulliken Net Atomic Charges

     Atom                 Charge (a.u.)
  ----------------------------------------
      1 C                    -0.070370
      2 N                    -0.122412
      3 Br                    0.053741
      4 F                     0.019177
      5 Br                    0.119864
  ----------------------------------------
  Sum of atomic charges =     0.000000

 -----------------------------------------------------------------
                    Cartesian Multipole Moments
 -----------------------------------------------------------------
    Charge (ESU x 10^10)
                 0.0000
    Dipole Moment (Debye)
         X       0.3901      Y       1.6778      Z       0.0000
       Tot       1.7225
    Quadrupole Moments (Debye-Ang)
        XX     -51.2769     XY      -0.5855     YY     -54.0377
        XZ       0.0000     YZ       0.0000     ZZ     -52.4624
    Octopole Moments (Debye-Ang^2)
       XXX      -6.1027    XXY      16.1980    XYY       1.1830
       YYY      26.5468    XXZ       0.0000    XYZ       0.0000
       YYZ       0.0000    XZZ       0.6480    YZZ       3.9182
       ZZZ       0.0000
    Hexadecapole Moments (Debye-Ang^3)
      XXXX    -761.7850   XXXY      -4.5029   XXYY    -172.3682
      XYYY       5.8610   YYYY    -316.5299   XXXZ      -0.0000
      XXYZ      -0.0000   XYYZ      -0.0000   YYYZ       0.0000
      XXZZ    -142.5775   XYZZ      -0.3517   YYZZ     -60.7528
      XZZZ      -0.0000   YZZZ       0.0000   ZZZZ     -59.0228
 -----------------------------------------------------------------
 Calculating MO derivatives via CPSCF
 D1JvT checksum  = 213780 19474.8904684207
 D1KAT checksum  = 489480 981.0227634952
   1         3          15      0.128317    0.039354
   2         3          15      0.017185    0.005905
   3         3          15      0.002646    0.000870
   4         3          15      0.000265    0.000087
   5        16           2      0.000012    0.000006
   6        18           0      0.000000    0.000000    Roots Converged
 Time for AOints: 8.0 s (CPU) 2.0 s (wall)
 ------------------------------------------------------------------------------
                     AOints        : Timing summary (seconds)
 ------------------------------------------------------------------------------
     job step          cpu (% of tot)      sys (% of tot)     wall (% of tot)
 ------------------------------------------------------------------------------
  cpscf_lag         0.4654E+02 (35.4)   0.5000E-05 (22.7)   0.1196E+02 (35.1)
  iterzp            0.7669E+02 (58.4)   0.1400E-04 (63.6)   0.1999E+02 (58.6)
  make_fx           0.0000E+00 ( 0.0)   0.0000E+00 ( 0.0)   0.0000E+00 ( 0.0)
  AOints            0.8023E+01 ( 6.1)   0.2000E-05 ( 9.1)   0.2034E+01 ( 6.0)
 ------------------------------------------------------------------------------
   Grand Totals     0.1314E+03          0.2200E-04          0.3412E+02
 ------------------------------------------------------------------------------
 Calculating analytic Hessian of the SCF energy
 Polarizability Matrix (a.u.)
            1           2           3
    1 -79.6511488   0.1733881  -0.0000000
    2   0.1733881 -58.3407727   0.0000000
    3  -0.0000000   0.0000000 -36.9151514

 Direct stationary perturbation theory relativistic correction:

 rels  =      33.665229868481
 relv  =    -114.216753358221
 rel2e =      18.256974646433
 E_rel =     -62.294548843306

 Hessian of the SCF Energy
            1           2           3           4           5           6
    1   0.8087338   0.0085660   0.0000000  -0.5828181  -0.0749144  -0.0000000
    2   0.0085660   0.4037969  -0.0000000  -0.1205989  -0.0899920   0.0000000
    3   0.0000000  -0.0000000   0.1120587  -0.0000000   0.0000000  -0.0422609
    4  -0.5828181  -0.1205989  -0.0000000   0.7601120   0.0096829   0.0000000
    5  -0.0749144  -0.0899920   0.0000000   0.0096829   0.2048144  -0.0000000
    6  -0.0000000   0.0000000  -0.0422609   0.0000000  -0.0000000   0.0355200
    7  -0.0255762   0.0366158   0.0000000  -0.0804582   0.0526730   0.0000000
    8  -0.0112386  -0.0186622  -0.0000000   0.1002690  -0.0977418  -0.0000000
    9   0.0000000   0.0000000  -0.0026791   0.0000000   0.0000000  -0.0110126
   10  -0.1449137   0.1119495   0.0000000  -0.0752380   0.0425842  -0.0000000
   11   0.1252801  -0.2103677  -0.0000000   0.0279702   0.0032313  -0.0000000
   12   0.0000000  -0.0000000  -0.0381032  -0.0000000   0.0000000   0.0027426
   13  -0.0554258  -0.0365324  -0.0000000  -0.0215976  -0.0300258   0.0000000
   14  -0.0476931  -0.0847751   0.0000000  -0.0173231  -0.0203119   0.0000000
   15  -0.0000000   0.0000000  -0.0290155   0.0000000  -0.0000000   0.0150109
            7           8           9          10          11          12
    1  -0.0255762  -0.0112386   0.0000000  -0.1449137   0.1252801   0.0000000
    2   0.0366158  -0.0186622   0.0000000   0.1119495  -0.2103677  -0.0000000
    3   0.0000000  -0.0000000  -0.0026791   0.0000000  -0.0000000  -0.0381032
    4  -0.0804582   0.1002690   0.0000000  -0.0752380   0.0279702  -0.0000000
    5   0.0526730  -0.0977418   0.0000000   0.0425842   0.0032313   0.0000000
    6   0.0000000  -0.0000000  -0.0110126  -0.0000000  -0.0000000   0.0027426
    7   0.1138430  -0.0900075  -0.0000000  -0.0044675  -0.0012564  -0.0000000
    8  -0.0900075   0.1110674   0.0000000   0.0048870   0.0019009   0.0000000
    9  -0.0000000   0.0000000   0.0075467  -0.0000000  -0.0000000   0.0080898
   10  -0.0044675   0.0048870  -0.0000000   0.2176495  -0.1559448  -0.0000000
   11  -0.0012564   0.0019009  -0.0000000  -0.1559448   0.2578271   0.0000000
   12  -0.0000000   0.0000000   0.0080898  -0.0000000   0.0000000   0.0202060
   13  -0.0033411  -0.0039098   0.0000000   0.0069696   0.0039509   0.0000000
   14   0.0019752   0.0034356  -0.0000000  -0.0034759  -0.0525917  -0.0000000
   15  -0.0000000   0.0000000  -0.0019449   0.0000000   0.0000000   0.0070647
           13          14          15
    1  -0.0554258  -0.0476931  -0.0000000
    2  -0.0365324  -0.0847751   0.0000000
    3  -0.0000000   0.0000000  -0.0290155
    4  -0.0215976  -0.0173231   0.0000000
    5  -0.0300258  -0.0203119  -0.0000000
    6   0.0000000   0.0000000   0.0150109
    7  -0.0033411   0.0019752  -0.0000000
    8  -0.0039098   0.0034356   0.0000000
    9   0.0000000  -0.0000000  -0.0019449
   10   0.0069696  -0.0034759   0.0000000
   11   0.0039509  -0.0525917   0.0000000
   12   0.0000000  -0.0000000   0.0070647
   13   0.0733948   0.0665170   0.0000000
   14   0.0665170   0.1542431  -0.0000000
   15   0.0000000  -0.0000000   0.0088848
 Gradient time:  CPU 215.44 s  wall 55.93 s
 **********************************************************************
 **                                                                  **
 **                       VIBRATIONAL ANALYSIS                       **
 **                       --------------------                       **
 **                                                                  **
 **        VIBRATIONAL FREQUENCIES (CM**-1) AND NORMAL MODES         **
 **     FORCE CONSTANTS (mDYN/ANGSTROM) AND REDUCED MASSES (AMU)     **
 **                  INFRARED INTENSITIES (KM/MOL)                   **
 **                                                                  **
 **********************************************************************


 Mode:                 1                      2                      3
 Frequency:       119.68                 218.46                 331.46
 Force Cnst:      0.5260                 0.4411                 1.6739
 Red. Mass:      62.3291                15.6880                25.8591
 IR Active:          YES                    YES                    YES
 IR Intens:        0.340                  1.022                  0.033
 Raman Active:       YES                    YES                    YES
               X      Y      Z        X      Y      Z        X      Y      Z
 C          0.006  0.308  0.000   -0.000 -0.000  0.214    0.108  0.061  0.000
 N          0.007  0.342  0.000   -0.000 -0.000  0.857    0.114 -0.054 -0.000
 Br        -0.583 -0.161 -0.000    0.000  0.000 -0.103   -0.137  0.139  0.000
 F         -0.142  0.155 -0.000    0.000  0.000 -0.456    0.743  0.547  0.000
 Br         0.615  0.016  0.000   -0.000 -0.000  0.028   -0.078 -0.271 -0.000
 TransDip  -0.019 -0.001  0.000    0.000 -0.000 -0.032   -0.005  0.003  0.000

 Mode:                 4                      5                      6
 Frequency:       406.06                 514.81                 546.94
 Force Cnst:      1.8044                 2.4746                 2.2121
 Red. Mass:      18.5747                15.8473                12.5509
 IR Active:          YES                    YES                    YES
 IR Intens:        2.233                  7.087                  5.637
 Raman Active:       YES                    YES                    YES
               X      Y      Z        X      Y      Z        X      Y      Z
 C         -0.476  0.309  0.000    0.288  0.414 -0.000    0.000  0.000  0.925
 N         -0.378 -0.110 -0.000    0.326  0.751  0.000    0.000  0.000 -0.327
 Br         0.154 -0.110  0.000    0.043 -0.082 -0.000   -0.000  0.000 -0.001
 F         -0.281  0.633 -0.000   -0.201  0.035  0.000   -0.000 -0.000 -0.187
 Br         0.053 -0.070 -0.000   -0.097 -0.123  0.000   -0.000 -0.000 -0.037
 TransDip   0.041 -0.024  0.000    0.024  0.082 -0.000   -0.000  0.000  0.076

 Mode:                 7                      8                      9
 Frequency:       787.23                1134.29                1686.21
 Force Cnst:      5.2492                10.3824                21.4383
 Red. Mass:      14.3760                13.6962                12.7973
 IR Active:          YES                    YES                    YES
 IR Intens:      160.496                272.041                344.317
 Raman Active:       YES                    YES                    YES
               X      Y      Z        X      Y      Z        X      Y      Z
 C         -0.317 -0.417  0.000   -0.256  0.808 -0.000    0.778  0.084  0.000
 N         -0.475  0.620 -0.000   -0.226 -0.091  0.000   -0.618 -0.055 -0.000
 Br         0.039 -0.056  0.000    0.013 -0.007 -0.000    0.004 -0.008  0.000
 F          0.321 -0.081  0.000    0.282 -0.378  0.000   -0.036  0.038 -0.000
 Br         0.016  0.029 -0.000   -0.002 -0.009  0.000   -0.004 -0.004 -0.000
 TransDip  -0.376 -0.151  0.000   -0.036  0.527 -0.000    0.594 -0.013  0.000

 STANDARD THERMODYNAMIC QUANTITIES AT   298.15 K  AND     1.00 ATM

   This Molecule has  0 Imaginary Frequencies
   Zero point vibrational energy:        8.213 kcal/mol

   Atom    1 Element C  Has Mass   12.00000
   Atom    2 Element N  Has Mass   14.00307
   Atom    3 Element Br Has Mass   78.91830
   Atom    4 Element F  Has Mass   18.99840
   Atom    5 Element Br Has Mass   78.91830
   Molecular Mass:   202.838070 amu
   Principal axes and moments of inertia in amu*Bohr^2:
                             1           2           3
    Eigenvalues --      525.25979  1825.86798  2351.12777
          X               0.99996    -0.00864     0.00000
          Y               0.00864     0.99996     0.00000
          Z              -0.00000    -0.00000     1.00000
   Rotational Symmetry Number is   1
   The Molecule is an Asymmetric Top
   Translational Enthalpy:        0.889 kcal/mol
   Rotational Enthalpy:           0.889 kcal/mol
   Vibrational Enthalpy:          9.736 kcal/mol
   gas constant (RT):             0.592 kcal/mol
   Translational Entropy:        41.826  cal/mol.K
   Rotational Entropy:           29.201  cal/mol.K
   Vibrational Entropy:           8.721  cal/mol.K

   Total Enthalpy:               12.106 kcal/mol
   Total Entropy:                79.748  cal/mol.K
Archival summary:
1\1\TWL01\FREQ\ProcedureUnspecified\BasisUnspecified\r2111\taweetha\SunNov2520:55:482018SunNov2520:55:482018\0\\#,FREQ,ProcedureUnspecified,BasisUnspecified,\\0,1\Br\C,1,1.90106\N,2,1.2549,1,131.976\F,2,1.3301,1,110.547,3,-180,0\Br,3,1.87665,2,118.933,1,0,0\\\@

 Total job time:  65.46s(wall), 251.22s(cpu) 
 Sun Nov 25 20:55:48 2018

        *************************************************************
        *                                                           *
        *  Thank you very much for using Q-Chem.  Have a nice day.  *
        *                                                           *
        *************************************************************
