# Supplementary material for: Geometric and energetic data from ab initio calculations of haloethene, haloimine, halomethylenephosphine, haloiminophosphine, halodiazene, halodiphosphene and halocyclopropane
Source: Data Brief. 2019 Nov 2;27:104738. doi: 10.1016/j.dib.2019.104738 (PMC6861602; doi:10.1016/j.dib.2019.104738)
Supplement: Multimedia component 4 [file mmc4.zip › CN/B3LYP/BrFCNClE.out]

Q-Chem Developer Version!
                  Welcome to Q-Chem
     A Quantum Leap Into The Future Of Chemistry


 Q-Chem 5.1, Q-Chem, Inc., Pleasanton, CA (2018)

 Yihan Shao,  Zhengting Gan,  E. Epifanovsky,  A. T. B. Gilbert,  M. Wormit,  
 J. Kussmann,  A. W. Lange,  A. Behn,  Jia Deng,  Xintian Feng,  D. Ghosh,  
 M. Goldey,  P. R. Horn,  L. D. Jacobson,  I. Kaliman,  T. Kus,  A. Landau,  
 Jie Liu,  E. I. Proynov,  R. M. Richard,  R. P. Steele,  E. J. Sundstrom,  
 H. L. Woodcock III,  P. M. Zimmerman,  D. Zuev,  B. Albrecht,  E. Alguire,  
 S. A. Baeppler,  D. Barton,  Z. Benda,  Y. A. Bernard,  E. J. Berquist,  
 K. B. Bravaya,  H. Burton,  D. Casanova,  Chun-Min Chang,  Yunqing Chen,  
 A. Chien,  K. D. Closser,  M. P. Coons,  S. Coriani,  S. Dasgupta,  
 A. L. Dempwolff,  M. Diedenhofen,  Hainam Do,  R. G. Edgar,  Po-Tung Fang,  
 S. Faraji,  S. Fatehi,  Qingguo Feng,  K. D. Fenk,  J. Fosso-Tande,  
 Qinghui Ge,  A. Ghysels,  G. Gidofalvi,  J. Gomes,  J. Gonthier,  A. Gunina,  
 D. Hait,  M. W. D. Hanson-Heine,  P. H. P. Harbach,  A. W. Hauser,  
 J. E. Herr,  E. G. Hohenstein,  Z. C. Holden,  Kerwin Hui,  B. C. Huynh,  
 T.-C. Jagau,  Hyunjun Ji,  B. Kaduk,  K. Khistyaev,  Jaehoon Kim,  
 P. Klunzinger,  K. Koh,  D. Kosenkov,  L. Koulias,  T. Kowalczyk,  
 C. M. Krauter,  A. Kunitsa,  Ka Un Lao,  A. Laurent,  K. V. Lawler,  
 Joonho Lee,  D. Lefrancois,  S. Lehtola,  D. S. Levine,  Yi-Pei Li,  
 You-Sheng Lin,  Fenglai Liu,  E. Livshits,  A. Luenser,  P. Manohar,  
 E. Mansoor,  S. F. Manzer,  Shan-Ping Mao,  Yuezhi Mao,  N. Mardirossian,  
 A. V. Marenich,  T. Markovich,  L. A. Martinez-Martinez,  S. A. Maurer,  
 N. J. Mayhall,  S. C. McKenzie,  J.-M. Mewes,  A. F. Morrison,  
 J. W. Mullinax,  K. Nanda,  T. S. Nguyen-Beck,  R. Olivares-Amaya,  
 J. A. Parkhill,  T. M. Perrine,  F. Plasser,  P. Pokhilko,  S. Prager,  
 A. Prociuk,  E. Ramos,  D. R. Rehn,  F. Rob,  M. Schneider,  N. Sergueev,  
 S. M. Sharada,  S. Sharma,  D. W. Small,  T. Stauch,  T. Stein,  
 Yu-Chuan Su,  A. J. W. Thom,  A. Tkatchenko,  T. Tsuchimochi,  N. M. Tubman,  
 L. Vogt,  M. L. Vidal,  O. Vydrov,  M. A. Watson,  J. Wenzel,  
 M. de Wergifosse,  T. A. Wesolowski,  A. White,  J. Witte,  A. Yamada,  
 Jun Yang,  K. Yao,  S. Yeganeh,  S. R. Yost,  Zhi-Qiang You,  A. Zech,  
 Igor Ying Zhang,  Xing Zhang,  Yan Zhao,  Ying Zhu,  B. R. Brooks,  
 G. K. L. Chan,  C. J. Cramer,  M. S. Gordon,  W. J. Hehre,  A. Klamt,  
 M. W. Schmidt,  C. D. Sherrill,  D. G. Truhlar,  A. Aspuru-Guzik,  R. Baer,  
 A. T. Bell,  N. A. Besley,  Jeng-Da Chai,  A. E. DePrince, III,  
 R. A. DiStasio Jr.,  A. Dreuw,  B. D. Dunietz,  T. R. Furlani,  
 Chao-Ping Hsu,  Yousung Jung,  Jing Kong,  D. S. Lambrecht,  WanZhen Liang,  
 C. Ochsenfeld,  V. A. Rassolov,  L. V. Slipchenko,  J. E. Subotnik,  
 T. Van Voorhis,  J. M. Herbert,  A. I. Krylov,  P. M. W. Gill,  M. Head-Gordon

 Contributors to earlier versions of Q-Chem not listed above: 
 R. D. Adamson,  B. Austin,  J. Baker,  G. J. O. Beran,  K. Brandhorst,  
 S. T. Brown,  E. F. C. Byrd,  A. K. Chakraborty,  C.-L. Cheng,  
 Siu Hung Chien,  D. M. Chipman,  D. L. Crittenden,  H. Dachsel,  
 R. J. Doerksen,  A. D. Dutoi,  L. Fusti-Molnar,  W. A. Goddard III,  
 A. Golubeva-Zadorozhnaya,  S. R. Gwaltney,  G. Hawkins,  A. Heyden,  
 S. Hirata,  G. Kedziora,  F. J. Keil,  C. Kelley,  Jihan Kim,  R. A. King,  
 R. Z. Khaliullin,  P. P. Korambath,  W. Kurlancheek,  A. M. Lee,  M. S. Lee,  
 S. V. Levchenko,  Ching Yeh Lin,  D. Liotard,  R. C. Lochan,  I. Lotan,  
 P. E. Maslen,  N. Nair,  D. P. O'Neill,  D. Neuhauser,  E. Neuscamman,  
 C. M. Oana,  R. Olson,  B. Peters,  R. Peverati,  P. A. Pieniazek,  
 Y. M. Rhee,  J. Ritchie,  M. A. Rohrdanz,  E. Rosta,  N. J. Russ,  
 H. F. Schaefer III,  N. E. Schultz,  N. Shenvi,  A. C. Simmonett,  A. Sodt,  
 D. Stuck,  K. S. Thanthiriwatte,  V. Vanovschi,  Tao Wang,  A. Warshel,  
 C. F. Williams,  Q. Wu,  X. Xu,  W. Zhang

 Please cite Q-Chem as follows:
 Y. Shao et al., Mol. Phys. 113, 184-215 (2015)
 DOI: 10.1080/00268976.2014.952696

 Q-Chem 5.1.2 for Intel X86 EM64T Linux

 Parts of Q-Chem use Armadillo 8.300.2 (Tropical Shenanigans).
 http://arma.sourceforge.net/

 Q-Chem begins on Sun Nov 25 21:34:50 2018  

Host: 
0

     Scratch files written to /scratch/taweetham/qchem52220//
Input Ideriv = 2
Curr. Ideriv = -1
Max.  Ideriv = 2

Checking the input file for inconsistencies... 	...done.

--------------------------------------------------------------
User input:
--------------------------------------------------------------
$molecule
0 1
C 
N 1 1.3 
Cl 2 CCl 1 120. 
F 1 CF 2 120.  3 180.0
Br 1 CBr 2 120.  3 0.0

CC=1.54
CH=1.09
CF=1.35
CCl=1.77
CBr=1.94
CI=2.14
DHA=180.0
$end

$rem
   job_type	optimization
   basis	6-311++g**
   method	b3lyp
$end

--------------------------------------------------------------
 ----------------------------------------------------------------
             Standard Nuclear Orientation (Angstroms)
    I     Atom           X                Y                Z
 ----------------------------------------------------------------
    1      C       0.0982796340    -1.0032976615    -0.0000000000
    2      N      -1.2015898653    -1.0217173479    -0.0000000000
    3      Cl     -2.1082201721     0.4984541841    -0.0000000000
    4      F       0.7897773256    -2.1627505249     0.0000000000
    5      Br      1.0443770928     0.6903668857     0.0000000000
 ----------------------------------------------------------------
 Molecular Point Group                 Cs    NOp =  2
 Largest Abelian Subgroup              Cs    NOp =  2
 Nuclear Repulsion Energy =   390.2390283670 hartrees
 There are       37 alpha and       37 beta electrons
 Requested basis set is 6-311++G(d,p)
 There are 50 shells and 144 basis functions

 Total QAlloc Memory Limit   2000 MB
 Mega-Array Size       188 MB
 MEM_STATIC part       192 MB
 A cutoff of  1.0D-11 yielded   1081 shell pairs
 There are      9615 function pairs (     10593 Cartesian)

 -------------------------------------------------------
 OpenMP Integral Computing Module                       
 Release: version 1.0, May 2013, Q-Chem Inc. Pittsburgh 
 -------------------------------------------------------
 Integral Job Info:
 Integral job number is                      11
 Integral operator is                         1
 short-range coefficients                     0
 long-range coefficients              100000000
 Omega coefficients                           0
 if combine SR and LR in K                    0
 Integral screening is                        0
 Integral computing path is                   2
 max size of driver memory is            800000
 size of driver memory is                593474
 size of scratch memory is             29634545
 max col of scratch BK array               1296
 max len of scratch array in speh3          155
 max len of scratch index in speh4           18
 max int batch size is                      520
 min int batch size is                       52
 fixed nKL is                                45
 max L of basis functions is                  2
 order of int derivative is                   0
 number of shells is                         50
 number of basis is                         151
 number of cartesian basis is               151
 number of contracted shell pairs          1081
 number of primitive shell pairs           3095
 maxK2 (contraction) of shell pair           36
 max number of K2 of shell pair               1
 max number of CS2 of shell pair            110
 max number of PS2 of shell pair            330
 mem total for path MDJ                  518894
 -------------------------------------------------------
 Smallest overlap matrix eigenvalue = 3.99E-04

 Scale SEOQF with 1.000000e-01/1.000000e-01/1.000000e-01

 Standard Electronic Orientation quadrupole field applied
 Nucleus-field energy     =     0.0000000101 hartrees
 Guess from superposition of atomic densities
 Warning:  Energy on first SCF cycle will be non-variational
 SAD guess density has 74.000000 electrons

 -----------------------------------------------------------------------
  General SCF calculation program by
  Eric Jon Sundstrom, Paul Horn, Yuezhi Mao, Dmitri Zuev, Alec White,
  David Stuck, Shaama M.S., Shane Yost, Joonho Lee, David Small,
  Daniel Levine, Susi Lehtola, Hugh Burton, Evgeny Epifanovsky
 -----------------------------------------------------------------------
 Exchange:     0.2000 Hartree-Fock + 0.0800 Slater + 0.7200 B88
 Correlation:  0.1900 VWN1RPA + 0.8100 LYP
 Using SG-1 standard quadrature grid
 using 4 threads for integral computing
 -------------------------------------------------------
 OpenMP Integral computing Module                
 Release: version 2.0, May 2017, Q-Chem Inc. Pleasanton 
 -------------------------------------------------------
 -------------------------------------------------------
 OpenMP BLAS3 based DFT computing Module                
 Release: version 1.0, May 2013, Q-Chem Inc. Pittsburgh 
 -------------------------------------------------------
 A restricted SCF calculation will be
 performed using DIIS
 SCF converges when DIIS error is below 1.0e-08
 ---------------------------------------
  Cycle       Energy         DIIS error
 ---------------------------------------
    1   -3227.6284215582      4.23e-02  
    2   -3226.9944117044      5.28e-03  
    3   -3226.8070133279      1.06e-02  
    4   -3227.0434303873      1.69e-03  
    5   -3227.0478062745      8.31e-04  
    6   -3227.0491114266      2.08e-04  
    7   -3227.0491837309      5.35e-05  
    8   -3227.0491882638      2.18e-05  
    9   -3227.0491893870      4.04e-06  
   10   -3227.0491894271      8.60e-07  
   11   -3227.0491894288      1.80e-07  
   12   -3227.0491894289      5.46e-08  
   13   -3227.0491894289      1.74e-08  
   14   -3227.0491894289      2.99e-09  Convergence criterion met
 ---------------------------------------
 SCF time:   CPU 22.74s  wall 7.00s 
 SCF   energy in the final basis set =    -3227.0491894289
 Total energy in the final basis set =    -3227.0491894289

 --------------------------------------------------------------
             Orbital Energies (a.u.) and Symmetries
 --------------------------------------------------------------

 Alpha MOs, Restricted
 -- Occupied --                  
-482.88 -101.61  -62.53  -56.35  -56.35  -56.35  -24.77  -14.41
  1 A'    2 A'    3 A'    4 A'    1 A"    5 A'    6 A'    7 A'                 
-10.392  -9.517  -8.740  -7.285  -7.271  -7.270  -6.572  -6.558
  8 A'    9 A'   10 A'   11 A'    2 A"   12 A'   13 A'    3 A"                 
 -6.557  -2.683  -2.679  -2.678  -2.667  -2.667  -1.299  -0.994
 14 A'   15 A'    4 A"   16 A'   17 A'    5 A"   18 A'   19 A'                 
 -0.852  -0.820  -0.658  -0.554  -0.539  -0.537  -0.456  -0.421
 20 A'   21 A'   22 A'   23 A'   24 A'    6 A"   25 A'    7 A"                 
 -0.402  -0.351  -0.328  -0.315  -0.311
 26 A'    8 A"   27 A'   28 A'    9 A"                                         
 -- Virtual --                   
 -0.092  -0.067  -0.066   0.007   0.036   0.038   0.047   0.055
 29 A'   10 A"   30 A'   31 A'   32 A'   33 A'   11 A"   34 A'                 
  0.077   0.077   0.083   0.088   0.111   0.120   0.134   0.178
 12 A"   35 A'   36 A'   13 A"   37 A'   38 A'   39 A'   40 A'                 
  0.182   0.186   0.233   0.255   0.280   0.298   0.320   0.336
 41 A'   14 A"   42 A'   43 A'   15 A"   44 A'   45 A'   46 A'                 
  0.371   0.375   0.398   0.416   0.422   0.424   0.447   0.471
 47 A'   48 A'   16 A"   49 A'   50 A'   17 A"   51 A'   18 A"                 
  0.493   0.538   0.544   0.598   0.641   0.663   0.711   0.728
 52 A'   19 A"   53 A'   54 A'   20 A"   55 A'   21 A"   56 A'                 
  0.766   0.808   0.835   0.850   0.862   0.930   0.944   0.954
 57 A'   58 A'   22 A"   59 A'   60 A'   61 A'   23 A"   62 A'                 
  1.076   1.128   1.194   1.280   1.281   1.340   1.381   1.399
 63 A'   64 A'   24 A"   25 A"   65 A'   66 A'   26 A"   67 A'                 
  1.616   1.626   1.771   1.879   1.934   1.985   1.996   2.069
 68 A'   69 A'   70 A'   71 A'   27 A"   72 A'   28 A"   73 A'                 
  2.180   2.241   2.252   2.307   2.424   2.676   2.696   2.708
 74 A'   29 A"   75 A'   30 A"   76 A'   77 A'   31 A"   78 A'                 
  2.900   3.194   3.708   3.715   3.811   3.837   3.909   3.971
 79 A'   80 A'   32 A"   81 A'   33 A"   82 A'   34 A"   35 A"                 
  3.987   4.036   4.066   4.161   4.313   4.350   4.778   6.233
 83 A'   36 A"   84 A'   85 A'   86 A'   87 A'   88 A'   37 A"                 
  6.303   6.498   6.600   7.513   7.551   7.620   9.648  23.577
 89 A'   90 A'   91 A'   38 A"   92 A'   93 A'   94 A'   95 A'                 
 25.757  25.888  26.235  35.422  47.819  66.688 215.624 289.708
 39 A"   96 A'   97 A'   98 A'   99 A'  100 A'  101 A'   40 A"                 
289.743 289.8441020.595
102 A'  103 A'  104 A'                                                         

 Beta MOs, Restricted
 -- Occupied --                  
-482.88 -101.61  -62.53  -56.35  -56.35  -56.35  -24.77  -14.41
  1 A'    2 A'    3 A'    4 A'    1 A"    5 A'    6 A'    7 A'                 
-10.392  -9.517  -8.740  -7.285  -7.271  -7.270  -6.572  -6.558
  8 A'    9 A'   10 A'   11 A'    2 A"   12 A'   13 A'    3 A"                 
 -6.557  -2.683  -2.679  -2.678  -2.667  -2.667  -1.299  -0.994
 14 A'   15 A'    4 A"   16 A'   17 A'    5 A"   18 A'   19 A'                 
 -0.852  -0.820  -0.658  -0.554  -0.539  -0.537  -0.456  -0.421
 20 A'   21 A'   22 A'   23 A'   24 A'    6 A"   25 A'    7 A"                 
 -0.402  -0.351  -0.328  -0.315  -0.311
 26 A'    8 A"   27 A'   28 A'    9 A"                                         
 -- Virtual --                   
 -0.092  -0.067  -0.066   0.007   0.036   0.038   0.047   0.055
 29 A'   10 A"   30 A'   31 A'   32 A'   33 A'   11 A"   34 A'                 
  0.077   0.077   0.083   0.088   0.111   0.120   0.134   0.178
 12 A"   35 A'   36 A'   13 A"   37 A'   38 A'   39 A'   40 A'                 
  0.182   0.186   0.233   0.255   0.280   0.298   0.320   0.336
 41 A'   14 A"   42 A'   43 A'   15 A"   44 A'   45 A'   46 A'                 
  0.371   0.375   0.398   0.416   0.422   0.424   0.447   0.471
 47 A'   48 A'   16 A"   49 A'   50 A'   17 A"   51 A'   18 A"                 
  0.493   0.538   0.544   0.598   0.641   0.663   0.711   0.728
 52 A'   19 A"   53 A'   54 A'   20 A"   55 A'   21 A"   56 A'                 
  0.766   0.808   0.835   0.850   0.862   0.930   0.944   0.954
 57 A'   58 A'   22 A"   59 A'   60 A'   61 A'   23 A"   62 A'                 
  1.076   1.128   1.194   1.280   1.281   1.340   1.381   1.399
 63 A'   64 A'   24 A"   25 A"   65 A'   66 A'   26 A"   67 A'                 
  1.616   1.626   1.771   1.879   1.934   1.985   1.996   2.069
 68 A'   69 A'   70 A'   71 A'   27 A"   72 A'   28 A"   73 A'                 
  2.180   2.241   2.252   2.307   2.424   2.676   2.696   2.708
 74 A'   29 A"   75 A'   30 A"   76 A'   77 A'   31 A"   78 A'                 
  2.900   3.194   3.708   3.715   3.811   3.837   3.909   3.971
 79 A'   80 A'   32 A"   81 A'   33 A"   82 A'   34 A"   35 A"                 
  3.987   4.036   4.066   4.161   4.313   4.350   4.778   6.233
 83 A'   36 A"   84 A'   85 A'   86 A'   87 A'   88 A'   37 A"                 
  6.303   6.498   6.600   7.513   7.551   7.620   9.648  23.577
 89 A'   90 A'   91 A'   38 A"   92 A'   93 A'   94 A'   95 A'                 
 25.757  25.888  26.235  35.422  47.819  66.688 215.624 289.708
 39 A"   96 A'   97 A'   98 A'   99 A'  100 A'  101 A'   40 A"                 
289.743 289.8441020.595
102 A'  103 A'  104 A'                                                         
 --------------------------------------------------------------

          Ground-State Mulliken Net Atomic Charges

     Atom                 Charge (a.u.)
  ----------------------------------------
      1 C                    -0.112506
      2 N                    -0.027286
      3 Cl                   -0.001741
      4 F                     0.014622
      5 Br                    0.126912
  ----------------------------------------
  Sum of atomic charges =     0.000000

 -----------------------------------------------------------------
                    Cartesian Multipole Moments
 -----------------------------------------------------------------
    Charge (ESU x 10^10)
                 0.0000
    Dipole Moment (Debye)
         X       0.9388      Y       1.3487      Z       0.0000
       Tot       1.6433
    Quadrupole Moments (Debye-Ang)
        XX     -48.3190     XY      -1.3185     YY     -47.3194
        XZ       0.0000     YZ       0.0000     ZZ     -46.8898
    Octopole Moments (Debye-Ang^2)
       XXX      30.3288    XXY      12.3473    XYY      12.3720
       YYY      20.1198    XXZ       0.0000    XYZ       0.0000
       YYZ       0.0000    XZZ      10.4055    YZZ       2.0048
       ZZZ       0.0000
    Hexadecapole Moments (Debye-Ang^3)
      XXXX    -571.9649   XXXY      -6.9301   XXYY    -143.4257
      XYYY       4.4510   YYYY    -327.5184   XXXZ       0.0000
      XXYZ       0.0000   XYYZ       0.0000   YYYZ       0.0000
      XXZZ    -106.3829   XYZZ       1.8190   YYZZ     -62.4488
      XZZZ       0.0000   YZZZ       0.0000   ZZZZ     -51.5381
 -----------------------------------------------------------------
 Calculating analytic gradient of the SCF energy
 Gradient of SCF Energy
            1           2           3           4           5
    1   0.0441826  -0.0349176  -0.0125193   0.0151264  -0.0118721
    2  -0.0188508   0.0120034   0.0175217  -0.0316112   0.0209370
    3   0.0000000  -0.0000000   0.0000000   0.0000000  -0.0000000
 Max gradient component =       4.418E-02
 RMS gradient           =       1.990E-02
 Gradient time:  CPU 5.63 s  wall 1.50 s
 Geometry Optimization Parameters
   NAtoms,    NIC,     NZ,  NCons,   NDum,   NFix, NCnnct, MaxDiis
        5      20       5       0       0       0       0       0


** GEOMETRY OPTIMIZATION IN DELOCALIZED INTERNAL COORDINATES **
   Searching for a Minimum

   Optimization Cycle:   1

                       Coordinates (Angstroms)
     ATOM                X               Y               Z
      1  C         0.0982796340   -1.0032976615    0.0000000000
      2  N        -1.2015898653   -1.0217173479    0.0000000000
      3  Cl       -2.1082201721    0.4984541841    0.0000000000
      4  F         0.7897773256   -2.1627505249    0.0000000000
      5  Br        1.0443770928    0.6903668857    0.0000000000
   Point Group: cs    Number of degrees of freedom:     7


   Energy is  -3227.049189429


 Attempting to Generate Delocalized Internal Coordinates

  7 Hessian modes will be used to form the next step
  Hessian Eigenvalues:
     0.175927    0.250000    0.250000    0.250000    0.286300    0.550214
     0.671931

 Minimum Search - Taking Simple RFO Step
 Searching for Lamda that Minimizes Along All modes
 Value Taken    Lamda =  -0.02054775
 Step Taken.  Stepsize is  0.255072

                             Maximum     Tolerance    Cnvgd?
         Gradient           0.067883      0.000300      NO
         Displacement       0.207999      0.001200      NO
         Energy change     *********      0.000001      NO


 New Cartesian Coordinates Obtained by Inverse Iteration

 Displacement from previous Coordinates is:  0.415601
 ----------------------------------------------------------------
             Standard Nuclear Orientation (Angstroms)
    I     Atom           X                Y                Z
 ----------------------------------------------------------------
    1      C       0.0647383661    -0.9311277800     0.0000000000
    2      N      -1.1949947525    -1.0355234095     0.0000000000
    3      Cl     -2.1496534331     0.4108919224     0.0000000000
    4      F       0.7338954546    -2.0662174161     0.0000000000
    5      Br      1.1686383798     0.6230322188     0.0000000000
 ----------------------------------------------------------------
 Molecular Point Group                 Cs    NOp =  2
 Largest Abelian Subgroup              Cs    NOp =  2
 Nuclear Repulsion Energy =   392.0704472596 hartrees
 There are       37 alpha and       37 beta electrons
 Applying Cartesian multipole field
    Component          Value
    ---------          -----
     (2,0,0)        1.00000E-11
     (0,2,0)        2.00000E-11
     (0,0,2)       -3.00000E-11
 Nucleus-field energy     =     0.0000000099 hartrees
 Requested basis set is 6-311++G(d,p)
 There are 50 shells and 144 basis functions
 A cutoff of  1.0D-11 yielded   1080 shell pairs
 There are      9619 function pairs (     10593 Cartesian)
 Smallest overlap matrix eigenvalue = 3.80E-04
 Guess MOs from SCF MO coefficient file

 -----------------------------------------------------------------------
  General SCF calculation program by
  Eric Jon Sundstrom, Paul Horn, Yuezhi Mao, Dmitri Zuev, Alec White,
  David Stuck, Shaama M.S., Shane Yost, Joonho Lee, David Small,
  Daniel Levine, Susi Lehtola, Hugh Burton, Evgeny Epifanovsky
 -----------------------------------------------------------------------
 Exchange:     0.2000 Hartree-Fock + 0.0800 Slater + 0.7200 B88
 Correlation:  0.1900 VWN1RPA + 0.8100 LYP
 Using SG-1 standard quadrature grid
 using 4 threads for integral computing
 -------------------------------------------------------
 OpenMP Integral computing Module                
 Release: version 2.0, May 2017, Q-Chem Inc. Pleasanton 
 -------------------------------------------------------
 -------------------------------------------------------
 OpenMP BLAS3 based DFT computing Module                
 Release: version 1.0, May 2013, Q-Chem Inc. Pittsburgh 
 -------------------------------------------------------
 A restricted SCF calculation will be
 performed using DIIS
 SCF converges when DIIS error is below 1.0e-08
 ---------------------------------------
  Cycle       Energy         DIIS error
 ---------------------------------------
    1   -3227.0519843574      1.40e-03  
    2   -3227.0591089949      7.35e-04  
    3   -3227.0587154006      8.37e-04  
    4   -3227.0602729568      1.80e-04  
    5   -3227.0603322167      7.18e-05  
    6   -3227.0603440416      1.62e-05  
    7   -3227.0603444589      4.86e-06  
    8   -3227.0603444866      1.58e-06  
    9   -3227.0603444917      4.79e-07  
   10   -3227.0603444921      9.15e-08  
   11   -3227.0603444922      1.83e-08  
   12   -3227.0603444921      2.32e-09  Convergence criterion met
 ---------------------------------------
 SCF time:   CPU 19.56s  wall 5.00s 
 SCF   energy in the final basis set =    -3227.0603444921
 Total energy in the final basis set =    -3227.0603444921

 --------------------------------------------------------------
             Orbital Energies (a.u.) and Symmetries
 --------------------------------------------------------------

 Alpha MOs, Restricted
 -- Occupied --                  
-482.88 -101.60  -62.53  -56.35  -56.35  -56.35  -24.76  -14.40
  1 A'    2 A'    3 A'    4 A'    1 A"    5 A'    6 A'    7 A'                 
-10.381  -9.515  -8.742  -7.282  -7.269  -7.268  -6.575  -6.561
  8 A'    9 A'   10 A'   11 A'    2 A"   12 A'   13 A'    3 A"                 
 -6.560  -2.685  -2.682  -2.681  -2.670  -2.670  -1.307  -1.008
 14 A'   15 A'    4 A"   16 A'   17 A'    5 A"   18 A'   19 A'                 
 -0.856  -0.826  -0.656  -0.561  -0.542  -0.541  -0.452  -0.423
 20 A'   21 A'   22 A'   23 A'    6 A"   24 A'   25 A'    7 A"                 
 -0.402  -0.353  -0.334  -0.314  -0.308
 26 A'    8 A"   27 A'   28 A'    9 A"                                         
 -- Virtual --                   
 -0.076  -0.056  -0.048   0.007   0.035   0.041   0.046   0.056
 29 A'   10 A"   30 A'   31 A'   32 A'   33 A'   11 A"   34 A'                 
  0.076   0.081   0.086   0.091   0.111   0.118   0.135   0.186
 12 A"   35 A'   36 A'   13 A"   37 A'   38 A'   39 A'   40 A'                 
  0.188   0.189   0.236   0.270   0.277   0.288   0.334   0.339
 14 A"   41 A'   42 A'   43 A'   15 A"   44 A'   45 A'   46 A'                 
  0.378   0.394   0.398   0.410   0.422   0.423   0.469   0.471
 47 A'   48 A'   16 A"   49 A'   17 A"   50 A'   51 A'   18 A"                 
  0.495   0.533   0.543   0.596   0.639   0.664   0.713   0.730
 52 A'   19 A"   53 A'   54 A'   20 A"   55 A'   21 A"   56 A'                 
  0.773   0.811   0.839   0.851   0.869   0.947   0.951   0.951
 57 A'   58 A'   22 A"   59 A'   60 A'   61 A'   23 A"   62 A'                 
  1.073   1.149   1.198   1.277   1.300   1.336   1.379   1.411
 63 A'   64 A'   24 A"   65 A'   25 A"   66 A'   26 A"   67 A'                 
  1.625   1.650   1.800   1.900   1.938   1.992   1.999   2.097
 68 A'   69 A'   70 A'   71 A'   27 A"   72 A'   28 A"   73 A'                 
  2.208   2.250   2.254   2.333   2.457   2.709   2.712   2.753
 74 A'   75 A'   29 A"   30 A"   76 A'   77 A'   31 A"   78 A'                 
  2.914   3.222   3.708   3.725   3.827   3.855   3.937   3.976
 79 A'   80 A'   32 A"   81 A'   33 A"   82 A'   34 A"   35 A"                 
  3.985   4.045   4.105   4.199   4.339   4.390   4.804   6.237
 83 A'   36 A"   84 A'   85 A'   86 A'   87 A'   88 A'   37 A"                 
  6.312   6.504   6.647   7.511   7.545   7.625   9.670  23.661
 89 A'   90 A'   91 A'   38 A"   92 A'   93 A'   94 A'   95 A'                 
 25.763  25.885  26.229  35.480  47.823  66.704 215.648 289.706
 39 A"   96 A'   97 A'   98 A'   99 A'  100 A'  101 A'   40 A"                 
289.738 289.8491020.600
102 A'  103 A'  104 A'                                                         

 Beta MOs, Restricted
 -- Occupied --                  
-482.88 -101.60  -62.53  -56.35  -56.35  -56.35  -24.76  -14.40
  1 A'    2 A'    3 A'    4 A'    1 A"    5 A'    6 A'    7 A'                 
-10.381  -9.515  -8.742  -7.282  -7.269  -7.268  -6.575  -6.561
  8 A'    9 A'   10 A'   11 A'    2 A"   12 A'   13 A'    3 A"                 
 -6.560  -2.685  -2.682  -2.681  -2.670  -2.670  -1.307  -1.008
 14 A'   15 A'    4 A"   16 A'   17 A'    5 A"   18 A'   19 A'                 
 -0.856  -0.826  -0.656  -0.561  -0.542  -0.541  -0.452  -0.423
 20 A'   21 A'   22 A'   23 A'    6 A"   24 A'   25 A'    7 A"                 
 -0.402  -0.353  -0.334  -0.314  -0.308
 26 A'    8 A"   27 A'   28 A'    9 A"                                         
 -- Virtual --                   
 -0.076  -0.056  -0.048   0.007   0.035   0.041   0.046   0.056
 29 A'   10 A"   30 A'   31 A'   32 A'   33 A'   11 A"   34 A'                 
  0.076   0.081   0.086   0.091   0.111   0.118   0.135   0.186
 12 A"   35 A'   36 A'   13 A"   37 A'   38 A'   39 A'   40 A'                 
  0.188   0.189   0.236   0.270   0.277   0.288   0.334   0.339
 14 A"   41 A'   42 A'   43 A'   15 A"   44 A'   45 A'   46 A'                 
  0.378   0.394   0.398   0.410   0.422   0.423   0.469   0.471
 47 A'   48 A'   16 A"   49 A'   17 A"   50 A'   51 A'   18 A"                 
  0.495   0.533   0.543   0.596   0.639   0.664   0.713   0.730
 52 A'   19 A"   53 A'   54 A'   20 A"   55 A'   21 A"   56 A'                 
  0.773   0.811   0.839   0.851   0.869   0.947   0.951   0.951
 57 A'   58 A'   22 A"   59 A'   60 A'   61 A'   23 A"   62 A'                 
  1.073   1.149   1.198   1.277   1.300   1.336   1.379   1.411
 63 A'   64 A'   24 A"   65 A'   25 A"   66 A'   26 A"   67 A'                 
  1.625   1.650   1.800   1.900   1.938   1.992   1.999   2.097
 68 A'   69 A'   70 A'   71 A'   27 A"   72 A'   28 A"   73 A'                 
  2.208   2.250   2.254   2.333   2.457   2.709   2.712   2.753
 74 A'   75 A'   29 A"   30 A"   76 A'   77 A'   31 A"   78 A'                 
  2.914   3.222   3.708   3.725   3.827   3.855   3.937   3.976
 79 A'   80 A'   32 A"   81 A'   33 A"   82 A'   34 A"   35 A"                 
  3.985   4.045   4.105   4.199   4.339   4.390   4.804   6.237
 83 A'   36 A"   84 A'   85 A'   86 A'   87 A'   88 A'   37 A"                 
  6.312   6.504   6.647   7.511   7.545   7.625   9.670  23.661
 89 A'   90 A'   91 A'   38 A"   92 A'   93 A'   94 A'   95 A'                 
 25.763  25.885  26.229  35.480  47.823  66.704 215.648 289.706
 39 A"   96 A'   97 A'   98 A'   99 A'  100 A'  101 A'   40 A"                 
289.738 289.8491020.600
102 A'  103 A'  104 A'                                                         
 --------------------------------------------------------------

          Ground-State Mulliken Net Atomic Charges

     Atom                 Charge (a.u.)
  ----------------------------------------
      1 C                    -0.113844
      2 N                    -0.037878
      3 Cl                   -0.014156
      4 F                     0.036591
      5 Br                    0.129286
  ----------------------------------------
  Sum of atomic charges =     0.000000

 -----------------------------------------------------------------
                    Cartesian Multipole Moments
 -----------------------------------------------------------------
    Charge (ESU x 10^10)
                 0.0000
    Dipole Moment (Debye)
         X       1.0537      Y       1.3780      Z       0.0000
       Tot       1.7347
    Quadrupole Moments (Debye-Ang)
        XX     -47.4303     XY      -0.7959     YY     -47.9674
        XZ      -0.0000     YZ       0.0000     ZZ     -46.6344
    Octopole Moments (Debye-Ang^2)
       XXX      27.5973    XXY      14.1803    XYY      11.2327
       YYY      23.4177    XXZ      -0.0000    XYZ      -0.0000
       YYZ      -0.0000    XZZ       9.1096    YZZ       3.4155
       ZZZ      -0.0000
    Hexadecapole Moments (Debye-Ang^3)
      XXXX    -603.8846   XXXY     -13.2583   XXYY    -143.8864
      XYYY      -5.1045   YYYY    -300.0434   XXXZ      -0.0000
      XXYZ       0.0000   XYYZ      -0.0000   YYYZ       0.0000
      XXZZ    -112.6563   XYZZ      -1.2980   YYZZ     -57.1032
      XZZZ      -0.0000   YZZZ      -0.0000   ZZZZ     -50.9485
 -----------------------------------------------------------------
 Calculating analytic gradient of the SCF energy
 Gradient of SCF Energy
            1           2           3           4           5
    1   0.0130507  -0.0012570  -0.0041481  -0.0082989   0.0006533
    2  -0.0067452  -0.0034004   0.0029150   0.0008537   0.0063768
    3   0.0000000  -0.0000000   0.0000000  -0.0000000   0.0000000
 Max gradient component =       1.305E-02
 RMS gradient           =       4.935E-03
 Gradient time:  CPU 5.63 s  wall 1.51 s
 Geometry Optimization Parameters
   NAtoms,    NIC,     NZ,  NCons,   NDum,   NFix, NCnnct, MaxDiis
        5      20       5       0       0       0       0       0

 Cartesian Hessian Update
 Hessian Updated using BFGS Update


** GEOMETRY OPTIMIZATION IN DELOCALIZED INTERNAL COORDINATES **
   Searching for a Minimum

   Optimization Cycle:   2

                       Coordinates (Angstroms)
     ATOM                X               Y               Z
      1  C         0.0647383661   -0.9311277800    0.0000000000
      2  N        -1.1949947525   -1.0355234095    0.0000000000
      3  Cl       -2.1496534331    0.4108919224    0.0000000000
      4  F         0.7338954546   -2.0662174161    0.0000000000
      5  Br        1.1686383798    0.6230322188    0.0000000000
   Point Group: cs    Number of degrees of freedom:     7


   Energy is  -3227.060344492

 Hessian Updated using BFGS Update

  6 Hessian modes will be used to form the next step
  Hessian Eigenvalues:
     0.167733    0.218420    0.282353    0.291216    0.578060    0.658745

 Minimum Search - Taking Simple RFO Step
 Searching for Lamda that Minimizes Along All modes
 Value Taken    Lamda =  -0.00122567
 Step Taken.  Stepsize is  0.076136

                             Maximum     Tolerance    Cnvgd?
         Gradient           0.009350      0.000300      NO
         Displacement       0.045932      0.001200      NO
         Energy change     -0.011155      0.000001      NO


 New Cartesian Coordinates Obtained by Inverse Iteration

 Displacement from previous Coordinates is:  0.103420
 ----------------------------------------------------------------
             Standard Nuclear Orientation (Angstroms)
    I     Atom           X                Y                Z
 ----------------------------------------------------------------
    1      C       0.0457740254    -0.9292442955     0.0000000000
    2      N      -1.2069754570    -1.0405249972     0.0000000000
    3      Cl     -2.1259359112     0.4156376908     0.0000000000
    4      F       0.7563311022    -2.0431320457     0.0000000000
    5      Br      1.1534302555     0.5983191830     0.0000000000
 ----------------------------------------------------------------
 Molecular Point Group                 Cs    NOp =  2
 Largest Abelian Subgroup              Cs    NOp =  2
 Nuclear Repulsion Energy =   395.7761499526 hartrees
 There are       37 alpha and       37 beta electrons
 Applying Cartesian multipole field
    Component          Value
    ---------          -----
     (2,0,0)        1.00000E-11
     (0,2,0)        2.00000E-11
     (0,0,2)       -3.00000E-11
 Nucleus-field energy     =     0.0000000097 hartrees
 Requested basis set is 6-311++G(d,p)
 There are 50 shells and 144 basis functions
 A cutoff of  1.0D-11 yielded   1086 shell pairs
 There are      9667 function pairs (     10646 Cartesian)
 Smallest overlap matrix eigenvalue = 3.59E-04
 Guess MOs from SCF MO coefficient file

 -----------------------------------------------------------------------
  General SCF calculation program by
  Eric Jon Sundstrom, Paul Horn, Yuezhi Mao, Dmitri Zuev, Alec White,
  David Stuck, Shaama M.S., Shane Yost, Joonho Lee, David Small,
  Daniel Levine, Susi Lehtola, Hugh Burton, Evgeny Epifanovsky
 -----------------------------------------------------------------------
 Exchange:     0.2000 Hartree-Fock + 0.0800 Slater + 0.7200 B88
 Correlation:  0.1900 VWN1RPA + 0.8100 LYP
 Using SG-1 standard quadrature grid
 using 4 threads for integral computing
 -------------------------------------------------------
 OpenMP Integral computing Module                
 Release: version 2.0, May 2017, Q-Chem Inc. Pleasanton 
 -------------------------------------------------------
 -------------------------------------------------------
 OpenMP BLAS3 based DFT computing Module                
 Release: version 1.0, May 2013, Q-Chem Inc. Pittsburgh 
 -------------------------------------------------------
 A restricted SCF calculation will be
 performed using DIIS
 SCF converges when DIIS error is below 1.0e-08
 ---------------------------------------
  Cycle       Energy         DIIS error
 ---------------------------------------
    1   -3227.0597548844      5.25e-04  
    2   -3227.0606840810      2.39e-04  
    3   -3227.0605790435      3.18e-04  
    4   -3227.0608049704      5.45e-05  
    5   -3227.0608102277      2.71e-05  
    6   -3227.0608119363      2.94e-06  
    7   -3227.0608119528      1.54e-06  
    8   -3227.0608119554      3.82e-07  
    9   -3227.0608119556      1.73e-07  
   10   -3227.0608119557      2.45e-08  
   11   -3227.0608119556      7.66e-09  Convergence criterion met
 ---------------------------------------
 SCF time:   CPU 18.04s  wall 5.00s 
 SCF   energy in the final basis set =    -3227.0608119556
 Total energy in the final basis set =    -3227.0608119556

 --------------------------------------------------------------
             Orbital Energies (a.u.) and Symmetries
 --------------------------------------------------------------

 Alpha MOs, Restricted
 -- Occupied --                  
-482.88 -101.60  -62.53  -56.35  -56.35  -56.35  -24.75  -14.40
  1 A'    2 A'    3 A'    4 A'    1 A"    5 A'    6 A'    7 A'                 
-10.380  -9.515  -8.742  -7.283  -7.269  -7.268  -6.574  -6.560
  8 A'    9 A'   10 A'   11 A'    2 A"   12 A'   13 A'    3 A"                 
 -6.559  -2.684  -2.681  -2.680  -2.669  -2.669  -1.304  -1.014
 14 A'   15 A'    4 A"   16 A'   17 A'    5 A"   18 A'   19 A'                 
 -0.858  -0.828  -0.655  -0.561  -0.541  -0.541  -0.454  -0.426
 20 A'   21 A'   22 A'   23 A'   24 A'    6 A"   25 A'    7 A"                 
 -0.403  -0.354  -0.334  -0.315  -0.309
 26 A'    8 A"   27 A'   28 A'    9 A"                                         
 -- Virtual --                   
 -0.073  -0.054  -0.042   0.007   0.035   0.042   0.046   0.056
 29 A'   10 A"   30 A'   31 A'   32 A'   33 A'   11 A"   34 A'                 
  0.076   0.081   0.086   0.091   0.112   0.118   0.136   0.187
 12 A"   35 A'   36 A'   13 A"   37 A'   38 A'   39 A'   40 A'                 
  0.189   0.189   0.235   0.272   0.277   0.287   0.331   0.338
 14 A"   41 A'   42 A'   43 A'   15 A"   44 A'   45 A'   46 A'                 
  0.378   0.395   0.398   0.410   0.422   0.422   0.472   0.473
 47 A'   48 A'   16 A"   49 A'   50 A'   17 A"   18 A"   51 A'                 
  0.494   0.535   0.542   0.602   0.637   0.668   0.713   0.730
 52 A'   19 A"   53 A'   54 A'   20 A"   55 A'   21 A"   56 A'                 
  0.778   0.810   0.838   0.858   0.872   0.946   0.950   0.955
 57 A'   58 A'   22 A"   59 A'   60 A'   61 A'   23 A"   62 A'                 
  1.075   1.155   1.197   1.279   1.307   1.339   1.379   1.411
 63 A'   64 A'   24 A"   65 A'   25 A"   66 A'   26 A"   67 A'                 
  1.624   1.654   1.803   1.905   1.939   1.999   2.000   2.103
 68 A'   69 A'   70 A'   71 A'   27 A"   72 A'   28 A"   73 A'                 
  2.213   2.257   2.257   2.336   2.470   2.712   2.715   2.767
 74 A'   29 A"   75 A'   30 A"   76 A'   77 A'   31 A"   78 A'                 
  2.912   3.222   3.710   3.726   3.828   3.864   3.935   3.977
 79 A'   80 A'   32 A"   81 A'   33 A"   82 A'   34 A"   35 A"                 
  3.989   4.050   4.105   4.202   4.340   4.386   4.803   6.239
 83 A'   36 A"   84 A'   85 A'   86 A'   87 A'   88 A'   37 A"                 
  6.310   6.509   6.651   7.512   7.548   7.628   9.671  23.673
 89 A'   90 A'   91 A'   38 A"   92 A'   93 A'   94 A'   95 A'                 
 25.764  25.892  26.228  35.492  47.829  66.707 215.649 289.707
 39 A"   96 A'   97 A'   98 A'   99 A'  100 A'  101 A'   40 A"                 
289.742 289.8521020.608
102 A'  103 A'  104 A'                                                         

 Beta MOs, Restricted
 -- Occupied --                  
-482.88 -101.60  -62.53  -56.35  -56.35  -56.35  -24.75  -14.40
  1 A'    2 A'    3 A'    4 A'    1 A"    5 A'    6 A'    7 A'                 
-10.380  -9.515  -8.742  -7.283  -7.269  -7.268  -6.574  -6.560
  8 A'    9 A'   10 A'   11 A'    2 A"   12 A'   13 A'    3 A"                 
 -6.559  -2.684  -2.681  -2.680  -2.669  -2.669  -1.304  -1.014
 14 A'   15 A'    4 A"   16 A'   17 A'    5 A"   18 A'   19 A'                 
 -0.858  -0.828  -0.655  -0.561  -0.541  -0.541  -0.454  -0.426
 20 A'   21 A'   22 A'   23 A'   24 A'    6 A"   25 A'    7 A"                 
 -0.403  -0.354  -0.334  -0.315  -0.309
 26 A'    8 A"   27 A'   28 A'    9 A"                                         
 -- Virtual --                   
 -0.073  -0.054  -0.042   0.007   0.035   0.042   0.046   0.056
 29 A'   10 A"   30 A'   31 A'   32 A'   33 A'   11 A"   34 A'                 
  0.076   0.081   0.086   0.091   0.112   0.118   0.136   0.187
 12 A"   35 A'   36 A'   13 A"   37 A'   38 A'   39 A'   40 A'                 
  0.189   0.189   0.235   0.272   0.277   0.287   0.331   0.338
 14 A"   41 A'   42 A'   43 A'   15 A"   44 A'   45 A'   46 A'                 
  0.378   0.395   0.398   0.410   0.422   0.422   0.472   0.473
 47 A'   48 A'   16 A"   49 A'   50 A'   17 A"   18 A"   51 A'                 
  0.494   0.535   0.542   0.602   0.637   0.668   0.713   0.730
 52 A'   19 A"   53 A'   54 A'   20 A"   55 A'   21 A"   56 A'                 
  0.778   0.810   0.838   0.858   0.872   0.946   0.950   0.955
 57 A'   58 A'   22 A"   59 A'   60 A'   61 A'   23 A"   62 A'                 
  1.075   1.155   1.197   1.279   1.307   1.339   1.379   1.411
 63 A'   64 A'   24 A"   65 A'   25 A"   66 A'   26 A"   67 A'                 
  1.624   1.654   1.803   1.905   1.939   1.999   2.000   2.103
 68 A'   69 A'   70 A'   71 A'   27 A"   72 A'   28 A"   73 A'                 
  2.213   2.257   2.257   2.336   2.470   2.712   2.715   2.767
 74 A'   29 A"   75 A'   30 A"   76 A'   77 A'   31 A"   78 A'                 
  2.912   3.222   3.710   3.726   3.828   3.864   3.935   3.977
 79 A'   80 A'   32 A"   81 A'   33 A"   82 A'   34 A"   35 A"                 
  3.989   4.050   4.105   4.202   4.340   4.386   4.803   6.239
 83 A'   36 A"   84 A'   85 A'   86 A'   87 A'   88 A'   37 A"                 
  6.310   6.509   6.651   7.512   7.548   7.628   9.671  23.673
 89 A'   90 A'   91 A'   38 A"   92 A'   93 A'   94 A'   95 A'                 
 25.764  25.892  26.228  35.492  47.829  66.707 215.649 289.707
 39 A"   96 A'   97 A'   98 A'   99 A'  100 A'  101 A'   40 A"                 
289.742 289.8521020.608
102 A'  103 A'  104 A'                                                         
 --------------------------------------------------------------

          Ground-State Mulliken Net Atomic Charges

     Atom                 Charge (a.u.)
  ----------------------------------------
      1 C                    -0.115365
      2 N                    -0.038338
      3 Cl                   -0.005767
      4 F                     0.028840
      5 Br                    0.130631
  ----------------------------------------
  Sum of atomic charges =     0.000000

 -----------------------------------------------------------------
                    Cartesian Multipole Moments
 -----------------------------------------------------------------
    Charge (ESU x 10^10)
                 0.0000
    Dipole Moment (Debye)
         X       0.9989      Y       1.3906      Z      -0.0000
       Tot       1.7122
    Quadrupole Moments (Debye-Ang)
        XX     -47.4373     XY      -0.7424     YY     -48.0392
        XZ      -0.0000     YZ      -0.0000     ZZ     -46.5655
    Octopole Moments (Debye-Ang^2)
       XXX      28.1226    XXY      14.4220    XYY      10.9474
       YYY      24.2866    XXZ      -0.0000    XYZ      -0.0000
       YYZ      -0.0000    XZZ       9.1197    YZZ       3.7144
       ZZZ      -0.0000
    Hexadecapole Moments (Debye-Ang^3)
      XXXX    -594.9566   XXXY     -10.8028   XXYY    -141.6774
      XYYY      -3.6265   YYYY    -295.3123   XXXZ      -0.0000
      XXYZ      -0.0000   XYYZ      -0.0000   YYYZ       0.0000
      XXZZ    -110.8637   XYZZ      -0.6042   YYZZ     -56.1989
      XZZZ      -0.0000   YZZZ       0.0000   ZZZZ     -50.7805
 -----------------------------------------------------------------
 Calculating analytic gradient of the SCF energy
 Gradient of SCF Energy
            1           2           3           4           5
    1   0.0009143   0.0012051   0.0017458  -0.0015097  -0.0023555
    2  -0.0009452   0.0002660  -0.0004875   0.0038591  -0.0026924
    3  -0.0000000  -0.0000000  -0.0000000   0.0000000   0.0000000
 Max gradient component =       3.859E-03
 RMS gradient           =       1.560E-03
 Gradient time:  CPU 5.68 s  wall 1.52 s
 Geometry Optimization Parameters
   NAtoms,    NIC,     NZ,  NCons,   NDum,   NFix, NCnnct, MaxDiis
        5      20       5       0       0       0       0       0

 Cartesian Hessian Update
 Hessian Updated using BFGS Update


** GEOMETRY OPTIMIZATION IN DELOCALIZED INTERNAL COORDINATES **
   Searching for a Minimum

   Optimization Cycle:   3

                       Coordinates (Angstroms)
     ATOM                X               Y               Z
      1  C         0.0457740254   -0.9292442955    0.0000000000
      2  N        -1.2069754570   -1.0405249972    0.0000000000
      3  Cl       -2.1259359112    0.4156376908    0.0000000000
      4  F         0.7563311022   -2.0431320457    0.0000000000
      5  Br        1.1534302555    0.5983191830    0.0000000000
   Point Group: cs    Number of degrees of freedom:     7


   Energy is  -3227.060811956

 Hessian Updated using BFGS Update

  7 Hessian modes will be used to form the next step
  Hessian Eigenvalues:
     0.188815    0.199087    0.258462    0.284899    0.344548    0.556298
     0.682686

 Minimum Search - Taking Simple RFO Step
 Searching for Lamda that Minimizes Along All modes
 Value Taken    Lamda =  -0.00015173
 Step Taken.  Stepsize is  0.021074

                             Maximum     Tolerance    Cnvgd?
         Gradient           0.004891      0.000300      NO
         Displacement       0.013284      0.001200      NO
         Energy change     -0.000467      0.000001      NO


 New Cartesian Coordinates Obtained by Inverse Iteration

 Displacement from previous Coordinates is:  0.043300
 ----------------------------------------------------------------
             Standard Nuclear Orientation (Angstroms)
    I     Atom           X                Y                Z
 ----------------------------------------------------------------
    1      C       0.0478064478    -0.9271933139     0.0000000000
    2      N      -1.2069489198    -1.0365950233     0.0000000000
    3      Cl     -2.1414329003     0.4116466678     0.0000000000
    4      F       0.7549745863    -2.0474774907     0.0000000000
    5      Br      1.1682248008     0.6006746957     0.0000000000
 ----------------------------------------------------------------
 Molecular Point Group                 Cs    NOp =  2
 Largest Abelian Subgroup              Cs    NOp =  2
 Nuclear Repulsion Energy =   393.9668263569 hartrees
 There are       37 alpha and       37 beta electrons
 Applying Cartesian multipole field
    Component          Value
    ---------          -----
     (2,0,0)        1.00000E-11
     (0,2,0)        2.00000E-11
     (0,0,2)       -3.00000E-11
 Nucleus-field energy     =     0.0000000097 hartrees
 Requested basis set is 6-311++G(d,p)
 There are 50 shells and 144 basis functions
 A cutoff of  1.0D-11 yielded   1085 shell pairs
 There are      9664 function pairs (     10643 Cartesian)
 Smallest overlap matrix eigenvalue = 3.69E-04
 Guess MOs from SCF MO coefficient file

 -----------------------------------------------------------------------
  General SCF calculation program by
  Eric Jon Sundstrom, Paul Horn, Yuezhi Mao, Dmitri Zuev, Alec White,
  David Stuck, Shaama M.S., Shane Yost, Joonho Lee, David Small,
  Daniel Levine, Susi Lehtola, Hugh Burton, Evgeny Epifanovsky
 -----------------------------------------------------------------------
 Exchange:     0.2000 Hartree-Fock + 0.0800 Slater + 0.7200 B88
 Correlation:  0.1900 VWN1RPA + 0.8100 LYP
 Using SG-1 standard quadrature grid
 using 4 threads for integral computing
 -------------------------------------------------------
 OpenMP Integral computing Module                
 Release: version 2.0, May 2017, Q-Chem Inc. Pleasanton 
 -------------------------------------------------------
 -------------------------------------------------------
 OpenMP BLAS3 based DFT computing Module                
 Release: version 1.0, May 2013, Q-Chem Inc. Pittsburgh 
 -------------------------------------------------------
 A restricted SCF calculation will be
 performed using DIIS
 SCF converges when DIIS error is below 1.0e-08
 ---------------------------------------
  Cycle       Energy         DIIS error
 ---------------------------------------
    1   -3227.0607928931      1.50e-04  
    2   -3227.0608725095      6.60e-05  
    3   -3227.0608693847      7.44e-05  
    4   -3227.0608836175      9.05e-06  
    5   -3227.0608838173      2.40e-06  
    6   -3227.0608838233      1.82e-06  
    7   -3227.0608838302      4.13e-07  
    8   -3227.0608838305      9.40e-08  
    9   -3227.0608838305      4.75e-08  
   10   -3227.0608838305      7.65e-09  Convergence criterion met
 ---------------------------------------
 SCF time:   CPU 16.33s  wall 5.00s 
 SCF   energy in the final basis set =    -3227.0608838305
 Total energy in the final basis set =    -3227.0608838305

 --------------------------------------------------------------
             Orbital Energies (a.u.) and Symmetries
 --------------------------------------------------------------

 Alpha MOs, Restricted
 -- Occupied --                  
-482.88 -101.60  -62.53  -56.35  -56.35  -56.35  -24.75  -14.40
  1 A'    2 A'    3 A'    4 A'    1 A"    5 A'    6 A'    7 A'                 
-10.380  -9.516  -8.742  -7.284  -7.270  -7.269  -6.574  -6.560
  8 A'    9 A'   10 A'   11 A'    2 A"   12 A'   13 A'    3 A"                 
 -6.559  -2.684  -2.681  -2.680  -2.669  -2.669  -1.302  -1.013
 14 A'   15 A'    4 A"   16 A'   17 A'    5 A"   18 A'   19 A'                 
 -0.858  -0.828  -0.654  -0.560  -0.541  -0.540  -0.453  -0.425
 20 A'   21 A'   22 A'   23 A'   24 A'    6 A"   25 A'    7 A"                 
 -0.403  -0.354  -0.334  -0.315  -0.309
 26 A'    8 A"   27 A'   28 A'    9 A"                                         
 -- Virtual --                   
 -0.075  -0.055  -0.045   0.007   0.035   0.042   0.046   0.056
 29 A'   10 A"   30 A'   31 A'   32 A'   33 A'   11 A"   34 A'                 
  0.076   0.081   0.086   0.091   0.111   0.117   0.136   0.187
 12 A"   35 A'   36 A'   13 A"   37 A'   38 A'   39 A'   40 A'                 
  0.188   0.188   0.235   0.271   0.277   0.286   0.331   0.337
 41 A'   14 A"   42 A'   43 A'   15 A"   44 A'   45 A'   46 A'                 
  0.378   0.396   0.398   0.409   0.422   0.423   0.471   0.473
 47 A'   48 A'   16 A"   49 A'   17 A"   50 A'   18 A"   51 A'                 
  0.493   0.534   0.543   0.600   0.638   0.666   0.712   0.730
 52 A'   19 A"   53 A'   54 A'   20 A"   55 A'   21 A"   56 A'                 
  0.776   0.808   0.838   0.855   0.871   0.948   0.950   0.952
 57 A'   58 A'   22 A"   59 A'   60 A'   61 A'   23 A"   62 A'                 
  1.074   1.153   1.196   1.278   1.305   1.339   1.380   1.411
 63 A'   64 A'   24 A"   65 A'   25 A"   66 A'   26 A"   67 A'                 
  1.621   1.652   1.803   1.905   1.939   1.997   1.999   2.100
 68 A'   69 A'   70 A'   71 A'   27 A"   72 A'   28 A"   73 A'                 
  2.212   2.253   2.256   2.335   2.465   2.713   2.714   2.763
 74 A'   75 A'   29 A"   30 A"   76 A'   77 A'   31 A"   78 A'                 
  2.907   3.218   3.711   3.727   3.827   3.862   3.933   3.975
 79 A'   80 A'   32 A"   81 A'   33 A"   82 A'   34 A"   35 A"                 
  3.988   4.048   4.100   4.199   4.339   4.385   4.802   6.240
 83 A'   36 A"   84 A'   85 A'   86 A'   87 A'   88 A'   37 A"                 
  6.310   6.505   6.647   7.512   7.547   7.627   9.670  23.666
 89 A'   90 A'   91 A'   38 A"   92 A'   93 A'   94 A'   95 A'                 
 25.763  25.887  26.227  35.488  47.827  66.707 215.648 289.707
 39 A"   96 A'   97 A'   98 A'   99 A'  100 A'  101 A'   40 A"                 
289.740 289.8511020.605
102 A'  103 A'  104 A'                                                         

 Beta MOs, Restricted
 -- Occupied --                  
-482.88 -101.60  -62.53  -56.35  -56.35  -56.35  -24.75  -14.40
  1 A'    2 A'    3 A'    4 A'    1 A"    5 A'    6 A'    7 A'                 
-10.380  -9.516  -8.742  -7.284  -7.270  -7.269  -6.574  -6.560
  8 A'    9 A'   10 A'   11 A'    2 A"   12 A'   13 A'    3 A"                 
 -6.559  -2.684  -2.681  -2.680  -2.669  -2.669  -1.302  -1.013
 14 A'   15 A'    4 A"   16 A'   17 A'    5 A"   18 A'   19 A'                 
 -0.858  -0.828  -0.654  -0.560  -0.541  -0.540  -0.453  -0.425
 20 A'   21 A'   22 A'   23 A'   24 A'    6 A"   25 A'    7 A"                 
 -0.403  -0.354  -0.334  -0.315  -0.309
 26 A'    8 A"   27 A'   28 A'    9 A"                                         
 -- Virtual --                   
 -0.075  -0.055  -0.045   0.007   0.035   0.042   0.046   0.056
 29 A'   10 A"   30 A'   31 A'   32 A'   33 A'   11 A"   34 A'                 
  0.076   0.081   0.086   0.091   0.111   0.117   0.136   0.187
 12 A"   35 A'   36 A'   13 A"   37 A'   38 A'   39 A'   40 A'                 
  0.188   0.188   0.235   0.271   0.277   0.286   0.331   0.337
 41 A'   14 A"   42 A'   43 A'   15 A"   44 A'   45 A'   46 A'                 
  0.378   0.396   0.398   0.409   0.422   0.423   0.471   0.473
 47 A'   48 A'   16 A"   49 A'   17 A"   50 A'   18 A"   51 A'                 
  0.493   0.534   0.543   0.600   0.638   0.666   0.712   0.730
 52 A'   19 A"   53 A'   54 A'   20 A"   55 A'   21 A"   56 A'                 
  0.776   0.808   0.838   0.855   0.871   0.948   0.950   0.952
 57 A'   58 A'   22 A"   59 A'   60 A'   61 A'   23 A"   62 A'                 
  1.074   1.153   1.196   1.278   1.305   1.339   1.380   1.411
 63 A'   64 A'   24 A"   65 A'   25 A"   66 A'   26 A"   67 A'                 
  1.621   1.652   1.803   1.905   1.939   1.997   1.999   2.100
 68 A'   69 A'   70 A'   71 A'   27 A"   72 A'   28 A"   73 A'                 
  2.212   2.253   2.256   2.335   2.465   2.713   2.714   2.763
 74 A'   75 A'   29 A"   30 A"   76 A'   77 A'   31 A"   78 A'                 
  2.907   3.218   3.711   3.727   3.827   3.862   3.933   3.975
 79 A'   80 A'   32 A"   81 A'   33 A"   82 A'   34 A"   35 A"                 
  3.988   4.048   4.100   4.199   4.339   4.385   4.802   6.240
 83 A'   36 A"   84 A'   85 A'   86 A'   87 A'   88 A'   37 A"                 
  6.310   6.505   6.647   7.512   7.547   7.627   9.670  23.666
 89 A'   90 A'   91 A'   38 A"   92 A'   93 A'   94 A'   95 A'                 
 25.763  25.887  26.227  35.488  47.827  66.707 215.648 289.707
 39 A"   96 A'   97 A'   98 A'   99 A'  100 A'  101 A'   40 A"                 
289.740 289.8511020.605
102 A'  103 A'  104 A'                                                         
 --------------------------------------------------------------

          Ground-State Mulliken Net Atomic Charges

     Atom                 Charge (a.u.)
  ----------------------------------------
      1 C                    -0.113156
      2 N                    -0.036496
      3 Cl                   -0.006715
      4 F                     0.027309
      5 Br                    0.129058
  ----------------------------------------
  Sum of atomic charges =     0.000000

 -----------------------------------------------------------------
                    Cartesian Multipole Moments
 -----------------------------------------------------------------
    Charge (ESU x 10^10)
                 0.0000
    Dipole Moment (Debye)
         X       0.9728      Y       1.3987      Z       0.0000
       Tot       1.7037
    Quadrupole Moments (Debye-Ang)
        XX     -47.3337     XY      -0.7282     YY     -48.1022
        XZ      -0.0000     YZ       0.0000     ZZ     -46.5895
    Octopole Moments (Debye-Ang^2)
       XXX      27.6221    XXY      14.5558    XYY      10.8597
       YYY      24.2944    XXZ      -0.0000    XYZ       0.0000
       YYZ       0.0000    XZZ       9.0145    YZZ       3.7256
       ZZZ      -0.0000
    Hexadecapole Moments (Debye-Ang^3)
      XXXX    -602.1625   XXXY     -11.5453   XXYY    -142.9847
      XYYY      -4.0270   YYYY    -295.8865   XXXZ      -0.0000
      XXYZ       0.0000   XYYZ       0.0000   YYYZ       0.0000
      XXZZ    -112.3196   XYZZ      -0.8066   YYZZ     -56.2747
      XZZZ      -0.0000   YZZZ       0.0000   ZZZZ     -50.8321
 -----------------------------------------------------------------
 Calculating analytic gradient of the SCF energy
 Gradient of SCF Energy
            1           2           3           4           5
    1   0.0017475  -0.0012948  -0.0003457  -0.0001304   0.0000234
    2  -0.0009344   0.0001388   0.0000685   0.0008888  -0.0001617
    3  -0.0000000  -0.0000000   0.0000000  -0.0000000   0.0000000
 Max gradient component =       1.747E-03
 RMS gradient           =       6.623E-04
 Gradient time:  CPU 5.63 s  wall 1.50 s
 Geometry Optimization Parameters
   NAtoms,    NIC,     NZ,  NCons,   NDum,   NFix, NCnnct, MaxDiis
        5      20       5       0       0       0       0       0

 Cartesian Hessian Update
 Hessian Updated using BFGS Update


** GEOMETRY OPTIMIZATION IN DELOCALIZED INTERNAL COORDINATES **
   Searching for a Minimum

   Optimization Cycle:   4

                       Coordinates (Angstroms)
     ATOM                X               Y               Z
      1  C         0.0478064478   -0.9271933139    0.0000000000
      2  N        -1.2069489198   -1.0365950233    0.0000000000
      3  Cl       -2.1414329003    0.4116466678    0.0000000000
      4  F         0.7549745863   -2.0474774907    0.0000000000
      5  Br        1.1682248008    0.6006746957    0.0000000000
   Point Group: cs    Number of degrees of freedom:     7


   Energy is  -3227.060883830

 Hessian Updated using BFGS Update

  7 Hessian modes will be used to form the next step
  Hessian Eigenvalues:
     0.179596    0.200624    0.267551    0.285067    0.342766    0.518572
     0.774229

 Minimum Search - Taking Simple RFO Step
 Searching for Lamda that Minimizes Along All modes
 Value Taken    Lamda =  -0.00000794
 Step Taken.  Stepsize is  0.004494

                             Maximum     Tolerance    Cnvgd?
         Gradient           0.001214      0.000300      NO
         Displacement       0.003172      0.001200      NO
         Energy change     -0.000072      0.000001      NO


 New Cartesian Coordinates Obtained by Inverse Iteration

 Displacement from previous Coordinates is:  0.007457
 ----------------------------------------------------------------
             Standard Nuclear Orientation (Angstroms)
    I     Atom           X                Y                Z
 ----------------------------------------------------------------
    1      C       0.0472314844    -0.9270489371     0.0000000000
    2      N      -1.2063432208    -1.0373485611     0.0000000000
    3      Cl     -2.1389760881     0.4116563678     0.0000000000
    4      F       0.7539569392    -2.0487390410     0.0000000000
    5      Br      1.1667549002     0.6025357069     0.0000000000
 ----------------------------------------------------------------
 Molecular Point Group                 Cs    NOp =  2
 Largest Abelian Subgroup              Cs    NOp =  2
 Nuclear Repulsion Energy =   394.0311883232 hartrees
 There are       37 alpha and       37 beta electrons
 Applying Cartesian multipole field
    Component          Value
    ---------          -----
     (2,0,0)        1.00000E-11
     (0,2,0)        2.00000E-11
     (0,0,2)       -3.00000E-11
 Nucleus-field energy     =     0.0000000097 hartrees
 Requested basis set is 6-311++G(d,p)
 There are 50 shells and 144 basis functions
 A cutoff of  1.0D-11 yielded   1084 shell pairs
 There are      9660 function pairs (     10639 Cartesian)
 Smallest overlap matrix eigenvalue = 3.69E-04
 Guess MOs from SCF MO coefficient file

 -----------------------------------------------------------------------
  General SCF calculation program by
  Eric Jon Sundstrom, Paul Horn, Yuezhi Mao, Dmitri Zuev, Alec White,
  David Stuck, Shaama M.S., Shane Yost, Joonho Lee, David Small,
  Daniel Levine, Susi Lehtola, Hugh Burton, Evgeny Epifanovsky
 -----------------------------------------------------------------------
 Exchange:     0.2000 Hartree-Fock + 0.0800 Slater + 0.7200 B88
 Correlation:  0.1900 VWN1RPA + 0.8100 LYP
 Using SG-1 standard quadrature grid
 using 4 threads for integral computing
 -------------------------------------------------------
 OpenMP Integral computing Module                
 Release: version 2.0, May 2017, Q-Chem Inc. Pleasanton 
 -------------------------------------------------------
 -------------------------------------------------------
 OpenMP BLAS3 based DFT computing Module                
 Release: version 1.0, May 2013, Q-Chem Inc. Pittsburgh 
 -------------------------------------------------------
 A restricted SCF calculation will be
 performed using DIIS
 SCF converges when DIIS error is below 1.0e-08
 ---------------------------------------
  Cycle       Energy         DIIS error
 ---------------------------------------
    1   -3227.0608841748      3.02e-05  
    2   -3227.0608867794      1.36e-05  
    3   -3227.0608864577      1.79e-05  
    4   -3227.0608871505      3.22e-06  
    5   -3227.0608871719      1.18e-06  
    6   -3227.0608871753      2.78e-07  
    7   -3227.0608871754      9.98e-08  
    8   -3227.0608871754      2.06e-08  
    9   -3227.0608871754      4.01e-09  Convergence criterion met
 ---------------------------------------
 SCF time:   CPU 14.72s  wall 4.00s 
 SCF   energy in the final basis set =    -3227.0608871754
 Total energy in the final basis set =    -3227.0608871754

 --------------------------------------------------------------
             Orbital Energies (a.u.) and Symmetries
 --------------------------------------------------------------

 Alpha MOs, Restricted
 -- Occupied --                  
-482.88 -101.60  -62.53  -56.35  -56.35  -56.35  -24.75  -14.40
  1 A'    2 A'    3 A'    4 A'    1 A"    5 A'    6 A'    7 A'                 
-10.380  -9.516  -8.742  -7.284  -7.270  -7.269  -6.574  -6.560
  8 A'    9 A'   10 A'   11 A'    2 A"   12 A'   13 A'    3 A"                 
 -6.559  -2.685  -2.681  -2.680  -2.669  -2.669  -1.301  -1.013
 14 A'   15 A'    4 A"   16 A'   17 A'    5 A"   18 A'   19 A'                 
 -0.858  -0.828  -0.654  -0.560  -0.541  -0.540  -0.453  -0.425
 20 A'   21 A'   22 A'   23 A'   24 A'    6 A"   25 A'    7 A"                 
 -0.403  -0.354  -0.334  -0.315  -0.309
 26 A'    8 A"   27 A'   28 A'    9 A"                                         
 -- Virtual --                   
 -0.075  -0.055  -0.045   0.007   0.035   0.042   0.046   0.056
 29 A'   10 A"   30 A'   31 A'   32 A'   33 A'   11 A"   34 A'                 
  0.076   0.081   0.086   0.091   0.111   0.118   0.136   0.187
 12 A"   35 A'   36 A'   13 A"   37 A'   38 A'   39 A'   40 A'                 
  0.188   0.188   0.235   0.271   0.277   0.287   0.331   0.338
 41 A'   14 A"   42 A'   43 A'   15 A"   44 A'   45 A'   46 A'                 
  0.378   0.396   0.398   0.410   0.422   0.423   0.471   0.473
 47 A'   48 A'   16 A"   49 A'   17 A"   50 A'   18 A"   51 A'                 
  0.493   0.534   0.543   0.600   0.638   0.666   0.712   0.730
 52 A'   19 A"   53 A'   54 A'   20 A"   55 A'   21 A"   56 A'                 
  0.777   0.809   0.838   0.855   0.871   0.948   0.950   0.953
 57 A'   58 A'   22 A"   59 A'   60 A'   61 A'   23 A"   62 A'                 
  1.074   1.153   1.196   1.278   1.305   1.339   1.380   1.411
 63 A'   64 A'   24 A"   65 A'   25 A"   66 A'   26 A"   67 A'                 
  1.621   1.651   1.804   1.905   1.939   1.997   1.999   2.101
 68 A'   69 A'   70 A'   71 A'   27 A"   72 A'   28 A"   73 A'                 
  2.212   2.253   2.256   2.336   2.465   2.713   2.715   2.764
 74 A'   75 A'   29 A"   30 A"   76 A'   77 A'   31 A"   78 A'                 
  2.907   3.217   3.711   3.727   3.827   3.861   3.933   3.975
 79 A'   80 A'   32 A"   81 A'   33 A"   82 A'   34 A"   35 A"                 
  3.988   4.048   4.100   4.199   4.339   4.386   4.802   6.240
 83 A'   36 A"   84 A'   85 A'   86 A'   87 A'   88 A'   37 A"                 
  6.311   6.505   6.646   7.512   7.547   7.627   9.671  23.668
 89 A'   90 A'   91 A'   38 A"   92 A'   93 A'   94 A'   95 A'                 
 25.763  25.887  26.227  35.489  47.827  66.707 215.648 289.707
 39 A"   96 A'   97 A'   98 A'   99 A'  100 A'  101 A'   40 A"                 
289.740 289.8511020.605
102 A'  103 A'  104 A'                                                         

 Beta MOs, Restricted
 -- Occupied --                  
-482.88 -101.60  -62.53  -56.35  -56.35  -56.35  -24.75  -14.40
  1 A'    2 A'    3 A'    4 A'    1 A"    5 A'    6 A'    7 A'                 
-10.380  -9.516  -8.742  -7.284  -7.270  -7.269  -6.574  -6.560
  8 A'    9 A'   10 A'   11 A'    2 A"   12 A'   13 A'    3 A"                 
 -6.559  -2.685  -2.681  -2.680  -2.669  -2.669  -1.301  -1.013
 14 A'   15 A'    4 A"   16 A'   17 A'    5 A"   18 A'   19 A'                 
 -0.858  -0.828  -0.654  -0.560  -0.541  -0.540  -0.453  -0.425
 20 A'   21 A'   22 A'   23 A'   24 A'    6 A"   25 A'    7 A"                 
 -0.403  -0.354  -0.334  -0.315  -0.309
 26 A'    8 A"   27 A'   28 A'    9 A"                                         
 -- Virtual --                   
 -0.075  -0.055  -0.045   0.007   0.035   0.042   0.046   0.056
 29 A'   10 A"   30 A'   31 A'   32 A'   33 A'   11 A"   34 A'                 
  0.076   0.081   0.086   0.091   0.111   0.118   0.136   0.187
 12 A"   35 A'   36 A'   13 A"   37 A'   38 A'   39 A'   40 A'                 
  0.188   0.188   0.235   0.271   0.277   0.287   0.331   0.338
 41 A'   14 A"   42 A'   43 A'   15 A"   44 A'   45 A'   46 A'                 
  0.378   0.396   0.398   0.410   0.422   0.423   0.471   0.473
 47 A'   48 A'   16 A"   49 A'   17 A"   50 A'   18 A"   51 A'                 
  0.493   0.534   0.543   0.600   0.638   0.666   0.712   0.730
 52 A'   19 A"   53 A'   54 A'   20 A"   55 A'   21 A"   56 A'                 
  0.777   0.809   0.838   0.855   0.871   0.948   0.950   0.953
 57 A'   58 A'   22 A"   59 A'   60 A'   61 A'   23 A"   62 A'                 
  1.074   1.153   1.196   1.278   1.305   1.339   1.380   1.411
 63 A'   64 A'   24 A"   65 A'   25 A"   66 A'   26 A"   67 A'                 
  1.621   1.651   1.804   1.905   1.939   1.997   1.999   2.101
 68 A'   69 A'   70 A'   71 A'   27 A"   72 A'   28 A"   73 A'                 
  2.212   2.253   2.256   2.336   2.465   2.713   2.715   2.764
 74 A'   75 A'   29 A"   30 A"   76 A'   77 A'   31 A"   78 A'                 
  2.907   3.217   3.711   3.727   3.827   3.861   3.933   3.975
 79 A'   80 A'   32 A"   81 A'   33 A"   82 A'   34 A"   35 A"                 
  3.988   4.048   4.100   4.199   4.339   4.386   4.802   6.240
 83 A'   36 A"   84 A'   85 A'   86 A'   87 A'   88 A'   37 A"                 
  6.311   6.505   6.646   7.512   7.547   7.627   9.671  23.668
 89 A'   90 A'   91 A'   38 A"   92 A'   93 A'   94 A'   95 A'                 
 25.763  25.887  26.227  35.489  47.827  66.707 215.648 289.707
 39 A"   96 A'   97 A'   98 A'   99 A'  100 A'  101 A'   40 A"                 
289.740 289.8511020.605
102 A'  103 A'  104 A'                                                         
 --------------------------------------------------------------

          Ground-State Mulliken Net Atomic Charges

     Atom                 Charge (a.u.)
  ----------------------------------------
      1 C                    -0.112804
      2 N                    -0.036067
      3 Cl                   -0.006576
      4 F                     0.026325
      5 Br                    0.129123
  ----------------------------------------
  Sum of atomic charges =     0.000000

 -----------------------------------------------------------------
                    Cartesian Multipole Moments
 -----------------------------------------------------------------
    Charge (ESU x 10^10)
                 0.0000
    Dipole Moment (Debye)
         X       0.9681      Y       1.4052      Z      -0.0000
       Tot       1.7064
    Quadrupole Moments (Debye-Ang)
        XX     -47.3400     XY      -0.7147     YY     -48.1058
        XZ      -0.0000     YZ      -0.0000     ZZ     -46.5880
    Octopole Moments (Debye-Ang^2)
       XXX      27.6251    XXY      14.5157    XYY      10.8427
       YYY      24.2790    XXZ      -0.0000    XYZ      -0.0000
       YYZ      -0.0000    XZZ       9.0071    YZZ       3.7008
       ZZZ       0.0000
    Hexadecapole Moments (Debye-Ang^3)
      XXXX    -601.0662   XXXY     -11.6094   XXYY    -142.8427
      XYYY      -4.1018   YYYY    -296.3481   XXXZ      -0.0000
      XXYZ      -0.0000   XYYZ      -0.0000   YYYZ       0.0000
      XXZZ    -112.1048   XYZZ      -0.8427   YYZZ     -56.3483
      XZZZ      -0.0000   YZZZ       0.0000   ZZZZ     -50.8280
 -----------------------------------------------------------------
 Calculating analytic gradient of the SCF energy
 Gradient of SCF Energy
            1           2           3           4           5
    1   0.0000188  -0.0000111   0.0000726  -0.0001793   0.0000990
    2  -0.0003026  -0.0000965  -0.0000631   0.0001359   0.0003263
    3  -0.0000000   0.0000000  -0.0000000   0.0000000   0.0000000
 Max gradient component =       3.263E-04
 RMS gradient           =       1.360E-04
 Gradient time:  CPU 5.65 s  wall 1.51 s
 Geometry Optimization Parameters
   NAtoms,    NIC,     NZ,  NCons,   NDum,   NFix, NCnnct, MaxDiis
        5      20       5       0       0       0       0       0

 Cartesian Hessian Update
 Hessian Updated using BFGS Update


** GEOMETRY OPTIMIZATION IN DELOCALIZED INTERNAL COORDINATES **
   Searching for a Minimum

   Optimization Cycle:   5

                       Coordinates (Angstroms)
     ATOM                X               Y               Z
      1  C         0.0472314844   -0.9270489371    0.0000000000
      2  N        -1.2063432208   -1.0373485611    0.0000000000
      3  Cl       -2.1389760881    0.4116563678    0.0000000000
      4  F         0.7539569392   -2.0487390410    0.0000000000
      5  Br        1.1667549002    0.6025357069    0.0000000000
   Point Group: cs    Number of degrees of freedom:     7


   Energy is  -3227.060887175

 Hessian Updated using BFGS Update

  7 Hessian modes will be used to form the next step
  Hessian Eigenvalues:
     0.191788    0.216792    0.274995    0.303345    0.346550    0.461386
     0.789431

 Minimum Search - Taking Simple RFO Step
 Searching for Lamda that Minimizes Along All modes
 Value Taken    Lamda =   0.00000000
 Step Taken.  Stepsize is  0.001814

                             Maximum     Tolerance    Cnvgd?
         Gradient           0.000321      0.000300      NO
         Displacement       0.001032      0.001200     YES
         Energy change     -0.000003      0.000001      NO


 New Cartesian Coordinates Obtained by Inverse Iteration

 Displacement from previous Coordinates is:  0.002438
 ----------------------------------------------------------------
             Standard Nuclear Orientation (Angstroms)
    I     Atom           X                Y                Z
 ----------------------------------------------------------------
    1      C       0.0472436778    -0.9267450580     0.0000000000
    2      N      -1.2062629500    -1.0369786916     0.0000000000
    3      Cl     -2.1396951237     0.4115667356     0.0000000000
    4      F       0.7543341971    -2.0485171059     0.0000000000
    5      Br      1.1670042137     0.6017296554     0.0000000000
 ----------------------------------------------------------------
 Molecular Point Group                 Cs    NOp =  2
 Largest Abelian Subgroup              Cs    NOp =  2
 Nuclear Repulsion Energy =   394.0467162779 hartrees
 There are       37 alpha and       37 beta electrons
 Applying Cartesian multipole field
    Component          Value
    ---------          -----
     (2,0,0)        1.00000E-11
     (0,2,0)        2.00000E-11
     (0,0,2)       -3.00000E-11
 Nucleus-field energy     =     0.0000000097 hartrees
 Requested basis set is 6-311++G(d,p)
 There are 50 shells and 144 basis functions
 A cutoff of  1.0D-11 yielded   1084 shell pairs
 There are      9660 function pairs (     10639 Cartesian)
 Smallest overlap matrix eigenvalue = 3.69E-04
 Guess MOs from SCF MO coefficient file

 -----------------------------------------------------------------------
  General SCF calculation program by
  Eric Jon Sundstrom, Paul Horn, Yuezhi Mao, Dmitri Zuev, Alec White,
  David Stuck, Shaama M.S., Shane Yost, Joonho Lee, David Small,
  Daniel Levine, Susi Lehtola, Hugh Burton, Evgeny Epifanovsky
 -----------------------------------------------------------------------
 Exchange:     0.2000 Hartree-Fock + 0.0800 Slater + 0.7200 B88
 Correlation:  0.1900 VWN1RPA + 0.8100 LYP
 Using SG-1 standard quadrature grid
 using 4 threads for integral computing
 -------------------------------------------------------
 OpenMP Integral computing Module                
 Release: version 2.0, May 2017, Q-Chem Inc. Pleasanton 
 -------------------------------------------------------
 -------------------------------------------------------
 OpenMP BLAS3 based DFT computing Module                
 Release: version 1.0, May 2013, Q-Chem Inc. Pittsburgh 
 -------------------------------------------------------
 A restricted SCF calculation will be
 performed using DIIS
 SCF converges when DIIS error is below 1.0e-08
 ---------------------------------------
  Cycle       Energy         DIIS error
 ---------------------------------------
    1   -3227.0608872398      9.90e-06  
    2   -3227.0608875994      3.68e-06  
    3   -3227.0608875884      4.42e-06  
    4   -3227.0608876278      7.17e-07  
    5   -3227.0608876286      4.07e-07  
    6   -3227.0608876290      9.74e-08  
    7   -3227.0608876290      2.54e-08  
    8   -3227.0608876290      1.20e-08  
    9   -3227.0608876290      3.21e-09  Convergence criterion met
 ---------------------------------------
 SCF time:   CPU 14.71s  wall 4.00s 
 SCF   energy in the final basis set =    -3227.0608876290
 Total energy in the final basis set =    -3227.0608876290

 --------------------------------------------------------------
             Orbital Energies (a.u.) and Symmetries
 --------------------------------------------------------------

 Alpha MOs, Restricted
 -- Occupied --                  
-482.88 -101.60  -62.53  -56.35  -56.35  -56.35  -24.75  -14.40
  1 A'    2 A'    3 A'    4 A'    1 A"    5 A'    6 A'    7 A'                 
-10.380  -9.516  -8.742  -7.284  -7.270  -7.269  -6.574  -6.560
  8 A'    9 A'   10 A'   11 A'    2 A"   12 A'   13 A'    3 A"                 
 -6.559  -2.685  -2.681  -2.680  -2.669  -2.669  -1.301  -1.013
 14 A'   15 A'    4 A"   16 A'   17 A'    5 A"   18 A'   19 A'                 
 -0.858  -0.828  -0.654  -0.560  -0.541  -0.540  -0.453  -0.425
 20 A'   21 A'   22 A'   23 A'   24 A'    6 A"   25 A'    7 A"                 
 -0.403  -0.354  -0.334  -0.315  -0.309
 26 A'    8 A"   27 A'   28 A'    9 A"                                         
 -- Virtual --                   
 -0.075  -0.055  -0.045   0.007   0.035   0.042   0.046   0.056
 29 A'   10 A"   30 A'   31 A'   32 A'   33 A'   11 A"   34 A'                 
  0.076   0.081   0.086   0.091   0.111   0.117   0.136   0.187
 12 A"   35 A'   36 A'   13 A"   37 A'   38 A'   39 A'   40 A'                 
  0.188   0.189   0.235   0.271   0.277   0.287   0.331   0.338
 41 A'   14 A"   42 A'   43 A'   15 A"   44 A'   45 A'   46 A'                 
  0.378   0.396   0.398   0.410   0.422   0.423   0.471   0.473
 47 A'   48 A'   16 A"   49 A'   17 A"   50 A'   18 A"   51 A'                 
  0.493   0.534   0.543   0.600   0.638   0.666   0.712   0.730
 52 A'   19 A"   53 A'   54 A'   20 A"   55 A'   21 A"   56 A'                 
  0.777   0.809   0.838   0.855   0.871   0.948   0.950   0.953
 57 A'   58 A'   22 A"   59 A'   60 A'   61 A'   23 A"   62 A'                 
  1.074   1.153   1.196   1.278   1.306   1.339   1.380   1.411
 63 A'   64 A'   24 A"   65 A'   25 A"   66 A'   26 A"   67 A'                 
  1.621   1.651   1.804   1.905   1.939   1.997   1.999   2.101
 68 A'   69 A'   70 A'   71 A'   27 A"   72 A'   28 A"   73 A'                 
  2.212   2.253   2.256   2.336   2.465   2.713   2.715   2.764
 74 A'   75 A'   29 A"   30 A"   76 A'   77 A'   31 A"   78 A'                 
  2.907   3.217   3.711   3.727   3.827   3.861   3.933   3.975
 79 A'   80 A'   32 A"   81 A'   33 A"   82 A'   34 A"   35 A"                 
  3.988   4.048   4.100   4.199   4.339   4.386   4.802   6.240
 83 A'   36 A"   84 A'   85 A'   86 A'   87 A'   88 A'   37 A"                 
  6.311   6.505   6.646   7.512   7.547   7.627   9.671  23.668
 89 A'   90 A'   91 A'   38 A"   92 A'   93 A'   94 A'   95 A'                 
 25.763  25.887  26.227  35.489  47.827  66.707 215.648 289.707
 39 A"   96 A'   97 A'   98 A'   99 A'  100 A'  101 A'   40 A"                 
289.740 289.8511020.605
102 A'  103 A'  104 A'                                                         

 Beta MOs, Restricted
 -- Occupied --                  
-482.88 -101.60  -62.53  -56.35  -56.35  -56.35  -24.75  -14.40
  1 A'    2 A'    3 A'    4 A'    1 A"    5 A'    6 A'    7 A'                 
-10.380  -9.516  -8.742  -7.284  -7.270  -7.269  -6.574  -6.560
  8 A'    9 A'   10 A'   11 A'    2 A"   12 A'   13 A'    3 A"                 
 -6.559  -2.685  -2.681  -2.680  -2.669  -2.669  -1.301  -1.013
 14 A'   15 A'    4 A"   16 A'   17 A'    5 A"   18 A'   19 A'                 
 -0.858  -0.828  -0.654  -0.560  -0.541  -0.540  -0.453  -0.425
 20 A'   21 A'   22 A'   23 A'   24 A'    6 A"   25 A'    7 A"                 
 -0.403  -0.354  -0.334  -0.315  -0.309
 26 A'    8 A"   27 A'   28 A'    9 A"                                         
 -- Virtual --                   
 -0.075  -0.055  -0.045   0.007   0.035   0.042   0.046   0.056
 29 A'   10 A"   30 A'   31 A'   32 A'   33 A'   11 A"   34 A'                 
  0.076   0.081   0.086   0.091   0.111   0.117   0.136   0.187
 12 A"   35 A'   36 A'   13 A"   37 A'   38 A'   39 A'   40 A'                 
  0.188   0.189   0.235   0.271   0.277   0.287   0.331   0.338
 41 A'   14 A"   42 A'   43 A'   15 A"   44 A'   45 A'   46 A'                 
  0.378   0.396   0.398   0.410   0.422   0.423   0.471   0.473
 47 A'   48 A'   16 A"   49 A'   17 A"   50 A'   18 A"   51 A'                 
  0.493   0.534   0.543   0.600   0.638   0.666   0.712   0.730
 52 A'   19 A"   53 A'   54 A'   20 A"   55 A'   21 A"   56 A'                 
  0.777   0.809   0.838   0.855   0.871   0.948   0.950   0.953
 57 A'   58 A'   22 A"   59 A'   60 A'   61 A'   23 A"   62 A'                 
  1.074   1.153   1.196   1.278   1.306   1.339   1.380   1.411
 63 A'   64 A'   24 A"   65 A'   25 A"   66 A'   26 A"   67 A'                 
  1.621   1.651   1.804   1.905   1.939   1.997   1.999   2.101
 68 A'   69 A'   70 A'   71 A'   27 A"   72 A'   28 A"   73 A'                 
  2.212   2.253   2.256   2.336   2.465   2.713   2.715   2.764
 74 A'   75 A'   29 A"   30 A"   76 A'   77 A'   31 A"   78 A'                 
  2.907   3.217   3.711   3.727   3.827   3.861   3.933   3.975
 79 A'   80 A'   32 A"   81 A'   33 A"   82 A'   34 A"   35 A"                 
  3.988   4.048   4.100   4.199   4.339   4.386   4.802   6.240
 83 A'   36 A"   84 A'   85 A'   86 A'   87 A'   88 A'   37 A"                 
  6.311   6.505   6.646   7.512   7.547   7.627   9.671  23.668
 89 A'   90 A'   91 A'   38 A"   92 A'   93 A'   94 A'   95 A'                 
 25.763  25.887  26.227  35.489  47.827  66.707 215.648 289.707
 39 A"   96 A'   97 A'   98 A'   99 A'  100 A'  101 A'   40 A"                 
289.740 289.8511020.605
102 A'  103 A'  104 A'                                                         
 --------------------------------------------------------------

          Ground-State Mulliken Net Atomic Charges

     Atom                 Charge (a.u.)
  ----------------------------------------
      1 C                    -0.112887
      2 N                    -0.036023
      3 Cl                   -0.006598
      4 F                     0.026109
      5 Br                    0.129399
  ----------------------------------------
  Sum of atomic charges =     0.000000

 -----------------------------------------------------------------
                    Cartesian Multipole Moments
 -----------------------------------------------------------------
    Charge (ESU x 10^10)
                 0.0000
    Dipole Moment (Debye)
         X       0.9675      Y       1.4076      Z       0.0000
       Tot       1.7081
    Quadrupole Moments (Debye-Ang)
        XX     -47.3332     XY      -0.7135     YY     -48.1131
        XZ      -0.0000     YZ       0.0000     ZZ     -46.5865
    Octopole Moments (Debye-Ang^2)
       XXX      27.6251    XXY      14.5341    XYY      10.8392
       YYY      24.3166    XXZ      -0.0000    XYZ       0.0000
       YYZ       0.0000    XZZ       9.0104    YZZ       3.7138
       ZZZ       0.0000
    Hexadecapole Moments (Debye-Ang^3)
      XXXX    -601.2814   XXXY     -11.5562   XXYY    -142.8666
      XYYY      -4.0325   YYYY    -296.2185   XXXZ      -0.0000
      XXYZ      -0.0000   XYYZ      -0.0000   YYYZ       0.0000
      XXZZ    -112.1516   XYZZ      -0.8198   YYZZ     -56.3205
      XZZZ       0.0000   YZZZ       0.0000   ZZZZ     -50.8233
 -----------------------------------------------------------------
 Calculating analytic gradient of the SCF energy
 Gradient of SCF Energy
            1           2           3           4           5
    1  -0.0000329   0.0000743  -0.0000200  -0.0000041  -0.0000173
    2  -0.0001014   0.0000065  -0.0000451   0.0000914   0.0000487
    3  -0.0000000   0.0000000  -0.0000000   0.0000000   0.0000000
 Max gradient component =       1.014E-04
 RMS gradient           =       4.502E-05
 Gradient time:  CPU 5.63 s  wall 1.50 s
 Geometry Optimization Parameters
   NAtoms,    NIC,     NZ,  NCons,   NDum,   NFix, NCnnct, MaxDiis
        5      20       5       0       0       0       0       0

 Cartesian Hessian Update
 Hessian Updated using BFGS Update


** GEOMETRY OPTIMIZATION IN DELOCALIZED INTERNAL COORDINATES **
   Searching for a Minimum

   Optimization Cycle:   6

                       Coordinates (Angstroms)
     ATOM                X               Y               Z
      1  C         0.0472436778   -0.9267450580    0.0000000000
      2  N        -1.2062629500   -1.0369786916    0.0000000000
      3  Cl       -2.1396951237    0.4115667356    0.0000000000
      4  F         0.7543341971   -2.0485171059    0.0000000000
      5  Br        1.1670042137    0.6017296554    0.0000000000
   Point Group: cs    Number of degrees of freedom:     7


   Energy is  -3227.060887629

 Hessian Updated using BFGS Update

  7 Hessian modes will be used to form the next step
  Hessian Eigenvalues:
     0.183749    0.206074    0.277326    0.318223    0.352784    0.454878
     0.763445

 Minimum Search - Taking Simple RFO Step
 Searching for Lamda that Minimizes Along All modes
 Value Taken    Lamda =   0.00000000
 Step Taken.  Stepsize is  0.000274

                             Maximum     Tolerance    Cnvgd?
         Gradient           0.000070      0.000300     YES
         Displacement       0.000252      0.001200     YES
         Energy change     -0.000000      0.000001     YES


                       Distance Matrix (Angstroms)
             C (  1)   N (  2)   Cl(  3)   F (  4)
   N (  2)  1.258344
   Cl(  3)  2.563938  1.723247
   F (  4)  1.326028  2.206162  3.798344
   Br(  5)  1.894756  2.884053  3.312163  2.682183

 Final energy is   -3227.0608876289602     


 ******************************
 **  OPTIMIZATION CONVERGED  **
 ******************************

                       Coordinates (Angstroms)
     ATOM                X               Y               Z
      1  C         0.0472436778   -0.9267450580    0.0000000000
      2  N        -1.2062629500   -1.0369786916    0.0000000000
      3  Cl       -2.1396951237    0.4115667356    0.0000000000
      4  F         0.7543341971   -2.0485171059    0.0000000000
      5  Br        1.1670042137    0.6017296554    0.0000000000

Z-matrix Print:
$molecule
0 1
Br
C  1 1.894756
N  2 1.258344 1 131.252178
F  2 1.326028 1 111.548891 3 -180.000000 0
Cl 3 1.723247 2 117.771764 1 -0.000000 0
$end


 --------------------------------------------------------------
             Orbital Energies (a.u.) and Symmetries
 --------------------------------------------------------------

 Alpha MOs, Restricted
 -- Occupied --                  
-482.88 -101.60  -62.53  -56.35  -56.35  -56.35  -24.75  -14.40
  1 A'    2 A'    3 A'    4 A'    1 A"    5 A'    6 A'    7 A'                 
-10.380  -9.516  -8.742  -7.284  -7.270  -7.269  -6.574  -6.560
  8 A'    9 A'   10 A'   11 A'    2 A"   12 A'   13 A'    3 A"                 
 -6.559  -2.685  -2.681  -2.680  -2.669  -2.669  -1.301  -1.013
 14 A'   15 A'    4 A"   16 A'   17 A'    5 A"   18 A'   19 A'                 
 -0.858  -0.828  -0.654  -0.560  -0.541  -0.540  -0.453  -0.425
 20 A'   21 A'   22 A'   23 A'   24 A'    6 A"   25 A'    7 A"                 
 -0.403  -0.354  -0.334  -0.315  -0.309
 26 A'    8 A"   27 A'   28 A'    9 A"                                         
 -- Virtual --                   
 -0.075  -0.055  -0.045   0.007   0.035   0.042   0.046   0.056
 29 A'   10 A"   30 A'   31 A'   32 A'   33 A'   11 A"   34 A'                 
  0.076   0.081   0.086   0.091   0.111   0.117   0.136   0.187
 12 A"   35 A'   36 A'   13 A"   37 A'   38 A'   39 A'   40 A'                 
  0.188   0.189   0.235   0.271   0.277   0.287   0.331   0.338
 41 A'   14 A"   42 A'   43 A'   15 A"   44 A'   45 A'   46 A'                 
  0.378   0.396   0.398   0.410   0.422   0.423   0.471   0.473
 47 A'   48 A'   16 A"   49 A'   17 A"   50 A'   18 A"   51 A'                 
  0.493   0.534   0.543   0.600   0.638   0.666   0.712   0.730
 52 A'   19 A"   53 A'   54 A'   20 A"   55 A'   21 A"   56 A'                 
  0.777   0.809   0.838   0.855   0.871   0.948   0.950   0.953
 57 A'   58 A'   22 A"   59 A'   60 A'   61 A'   23 A"   62 A'                 
  1.074   1.153   1.196   1.278   1.306   1.339   1.380   1.411
 63 A'   64 A'   24 A"   65 A'   25 A"   66 A'   26 A"   67 A'                 
  1.621   1.651   1.804   1.905   1.939   1.997   1.999   2.101
 68 A'   69 A'   70 A'   71 A'   27 A"   72 A'   28 A"   73 A'                 
  2.212   2.253   2.256   2.336   2.465   2.713   2.715   2.764
 74 A'   75 A'   29 A"   30 A"   76 A'   77 A'   31 A"   78 A'                 
  2.907   3.217   3.711   3.727   3.827   3.861   3.933   3.975
 79 A'   80 A'   32 A"   81 A'   33 A"   82 A'   34 A"   35 A"                 
  3.988   4.048   4.100   4.199   4.339   4.386   4.802   6.240
 83 A'   36 A"   84 A'   85 A'   86 A'   87 A'   88 A'   37 A"                 
  6.311   6.505   6.646   7.512   7.547   7.627   9.671  23.668
 89 A'   90 A'   91 A'   38 A"   92 A'   93 A'   94 A'   95 A'                 
 25.763  25.887  26.227  35.489  47.827  66.707 215.648 289.707
 39 A"   96 A'   97 A'   98 A'   99 A'  100 A'  101 A'   40 A"                 
289.740 289.8511020.605
102 A'  103 A'  104 A'                                                         

 Beta MOs, Restricted
 -- Occupied --                  
-482.88 -101.60  -62.53  -56.35  -56.35  -56.35  -24.75  -14.40
  1 A'    2 A'    3 A'    4 A'    1 A"    5 A'    6 A'    7 A'                 
-10.380  -9.516  -8.742  -7.284  -7.270  -7.269  -6.574  -6.560
  8 A'    9 A'   10 A'   11 A'    2 A"   12 A'   13 A'    3 A"                 
 -6.559  -2.685  -2.681  -2.680  -2.669  -2.669  -1.301  -1.013
 14 A'   15 A'    4 A"   16 A'   17 A'    5 A"   18 A'   19 A'                 
 -0.858  -0.828  -0.654  -0.560  -0.541  -0.540  -0.453  -0.425
 20 A'   21 A'   22 A'   23 A'   24 A'    6 A"   25 A'    7 A"                 
 -0.403  -0.354  -0.334  -0.315  -0.309
 26 A'    8 A"   27 A'   28 A'    9 A"                                         
 -- Virtual --                   
 -0.075  -0.055  -0.045   0.007   0.035   0.042   0.046   0.056
 29 A'   10 A"   30 A'   31 A'   32 A'   33 A'   11 A"   34 A'                 
  0.076   0.081   0.086   0.091   0.111   0.117   0.136   0.187
 12 A"   35 A'   36 A'   13 A"   37 A'   38 A'   39 A'   40 A'                 
  0.188   0.189   0.235   0.271   0.277   0.287   0.331   0.338
 41 A'   14 A"   42 A'   43 A'   15 A"   44 A'   45 A'   46 A'                 
  0.378   0.396   0.398   0.410   0.422   0.423   0.471   0.473
 47 A'   48 A'   16 A"   49 A'   17 A"   50 A'   18 A"   51 A'                 
  0.493   0.534   0.543   0.600   0.638   0.666   0.712   0.730
 52 A'   19 A"   53 A'   54 A'   20 A"   55 A'   21 A"   56 A'                 
  0.777   0.809   0.838   0.855   0.871   0.948   0.950   0.953
 57 A'   58 A'   22 A"   59 A'   60 A'   61 A'   23 A"   62 A'                 
  1.074   1.153   1.196   1.278   1.306   1.339   1.380   1.411
 63 A'   64 A'   24 A"   65 A'   25 A"   66 A'   26 A"   67 A'                 
  1.621   1.651   1.804   1.905   1.939   1.997   1.999   2.101
 68 A'   69 A'   70 A'   71 A'   27 A"   72 A'   28 A"   73 A'                 
  2.212   2.253   2.256   2.336   2.465   2.713   2.715   2.764
 74 A'   75 A'   29 A"   30 A"   76 A'   77 A'   31 A"   78 A'                 
  2.907   3.217   3.711   3.727   3.827   3.861   3.933   3.975
 79 A'   80 A'   32 A"   81 A'   33 A"   82 A'   34 A"   35 A"                 
  3.988   4.048   4.100   4.199   4.339   4.386   4.802   6.240
 83 A'   36 A"   84 A'   85 A'   86 A'   87 A'   88 A'   37 A"                 
  6.311   6.505   6.646   7.512   7.547   7.627   9.671  23.668
 89 A'   90 A'   91 A'   38 A"   92 A'   93 A'   94 A'   95 A'                 
 25.763  25.887  26.227  35.489  47.827  66.707 215.648 289.707
 39 A"   96 A'   97 A'   98 A'   99 A'  100 A'  101 A'   40 A"                 
289.740 289.8511020.605
102 A'  103 A'  104 A'                                                         
 --------------------------------------------------------------

          Ground-State Mulliken Net Atomic Charges

     Atom                 Charge (a.u.)
  ----------------------------------------
      1 C                    -0.112887
      2 N                    -0.036023
      3 Cl                   -0.006598
      4 F                     0.026109
      5 Br                    0.129399
  ----------------------------------------
  Sum of atomic charges =     0.000000

 -----------------------------------------------------------------
                    Cartesian Multipole Moments
 -----------------------------------------------------------------
    Charge (ESU x 10^10)
                 0.0000
    Dipole Moment (Debye)
         X       0.9675      Y       1.4076      Z       0.0000
       Tot       1.7081
    Quadrupole Moments (Debye-Ang)
        XX     -47.3332     XY      -0.7135     YY     -48.1131
        XZ      -0.0000     YZ       0.0000     ZZ     -46.5865
    Octopole Moments (Debye-Ang^2)
       XXX      27.6251    XXY      14.5341    XYY      10.8392
       YYY      24.3166    XXZ      -0.0000    XYZ       0.0000
       YYZ       0.0000    XZZ       9.0104    YZZ       3.7138
       ZZZ       0.0000
    Hexadecapole Moments (Debye-Ang^3)
      XXXX    -601.2814   XXXY     -11.5562   XXYY    -142.8666
      XYYY      -4.0325   YYYY    -296.2185   XXXZ      -0.0000
      XXYZ      -0.0000   XYYZ      -0.0000   YYYZ       0.0000
      XXZZ    -112.1516   XYZZ      -0.8198   YYZZ     -56.3205
      XZZZ       0.0000   YZZZ       0.0000   ZZZZ     -50.8233
 -----------------------------------------------------------------
Archival summary:
1\1\TWL01\OPT\ProcedureUnspecified\BasisUnspecified\r1l1111\taweetha\SunNov2521:35:282018SunNov2521:35:282018\0\\#,OPT,ProcedureUnspecified,BasisUnspecified,\\0,1\Br\C,1,1.89476\N,2,1.25834,1,131.252\F,2,1.32603,1,111.549,3,-180,0\Cl,3,1.72325,2,117.772,1,-0,0\\\@

 Total job time:  37.97s(wall), 140.56s(cpu) 
 Sun Nov 25 21:35:28 2018

        *************************************************************
        *                                                           *
        *  Thank you very much for using Q-Chem.  Have a nice day.  *
        *                                                           *
        *************************************************************


 
User input: 2 of 2 
 
Q-Chem Developer Version!
                  Welcome to Q-Chem
     A Quantum Leap Into The Future Of Chemistry


 Q-Chem 5.1, Q-Chem, Inc., Pleasanton, CA (2018)

 Yihan Shao,  Zhengting Gan,  E. Epifanovsky,  A. T. B. Gilbert,  M. Wormit,  
 J. Kussmann,  A. W. Lange,  A. Behn,  Jia Deng,  Xintian Feng,  D. Ghosh,  
 M. Goldey,  P. R. Horn,  L. D. Jacobson,  I. Kaliman,  T. Kus,  A. Landau,  
 Jie Liu,  E. I. Proynov,  R. M. Richard,  R. P. Steele,  E. J. Sundstrom,  
 H. L. Woodcock III,  P. M. Zimmerman,  D. Zuev,  B. Albrecht,  E. Alguire,  
 S. A. Baeppler,  D. Barton,  Z. Benda,  Y. A. Bernard,  E. J. Berquist,  
 K. B. Bravaya,  H. Burton,  D. Casanova,  Chun-Min Chang,  Yunqing Chen,  
 A. Chien,  K. D. Closser,  M. P. Coons,  S. Coriani,  S. Dasgupta,  
 A. L. Dempwolff,  M. Diedenhofen,  Hainam Do,  R. G. Edgar,  Po-Tung Fang,  
 S. Faraji,  S. Fatehi,  Qingguo Feng,  K. D. Fenk,  J. Fosso-Tande,  
 Qinghui Ge,  A. Ghysels,  G. Gidofalvi,  J. Gomes,  J. Gonthier,  A. Gunina,  
 D. Hait,  M. W. D. Hanson-Heine,  P. H. P. Harbach,  A. W. Hauser,  
 J. E. Herr,  E. G. Hohenstein,  Z. C. Holden,  Kerwin Hui,  B. C. Huynh,  
 T.-C. Jagau,  Hyunjun Ji,  B. Kaduk,  K. Khistyaev,  Jaehoon Kim,  
 P. Klunzinger,  K. Koh,  D. Kosenkov,  L. Koulias,  T. Kowalczyk,  
 C. M. Krauter,  A. Kunitsa,  Ka Un Lao,  A. Laurent,  K. V. Lawler,  
 Joonho Lee,  D. Lefrancois,  S. Lehtola,  D. S. Levine,  Yi-Pei Li,  
 You-Sheng Lin,  Fenglai Liu,  E. Livshits,  A. Luenser,  P. Manohar,  
 E. Mansoor,  S. F. Manzer,  Shan-Ping Mao,  Yuezhi Mao,  N. Mardirossian,  
 A. V. Marenich,  T. Markovich,  L. A. Martinez-Martinez,  S. A. Maurer,  
 N. J. Mayhall,  S. C. McKenzie,  J.-M. Mewes,  A. F. Morrison,  
 J. W. Mullinax,  K. Nanda,  T. S. Nguyen-Beck,  R. Olivares-Amaya,  
 J. A. Parkhill,  T. M. Perrine,  F. Plasser,  P. Pokhilko,  S. Prager,  
 A. Prociuk,  E. Ramos,  D. R. Rehn,  F. Rob,  M. Schneider,  N. Sergueev,  
 S. M. Sharada,  S. Sharma,  D. W. Small,  T. Stauch,  T. Stein,  
 Yu-Chuan Su,  A. J. W. Thom,  A. Tkatchenko,  T. Tsuchimochi,  N. M. Tubman,  
 L. Vogt,  M. L. Vidal,  O. Vydrov,  M. A. Watson,  J. Wenzel,  
 M. de Wergifosse,  T. A. Wesolowski,  A. White,  J. Witte,  A. Yamada,  
 Jun Yang,  K. Yao,  S. Yeganeh,  S. R. Yost,  Zhi-Qiang You,  A. Zech,  
 Igor Ying Zhang,  Xing Zhang,  Yan Zhao,  Ying Zhu,  B. R. Brooks,  
 G. K. L. Chan,  C. J. Cramer,  M. S. Gordon,  W. J. Hehre,  A. Klamt,  
 M. W. Schmidt,  C. D. Sherrill,  D. G. Truhlar,  A. Aspuru-Guzik,  R. Baer,  
 A. T. Bell,  N. A. Besley,  Jeng-Da Chai,  A. E. DePrince, III,  
 R. A. DiStasio Jr.,  A. Dreuw,  B. D. Dunietz,  T. R. Furlani,  
 Chao-Ping Hsu,  Yousung Jung,  Jing Kong,  D. S. Lambrecht,  WanZhen Liang,  
 C. Ochsenfeld,  V. A. Rassolov,  L. V. Slipchenko,  J. E. Subotnik,  
 T. Van Voorhis,  J. M. Herbert,  A. I. Krylov,  P. M. W. Gill,  M. Head-Gordon

 Contributors to earlier versions of Q-Chem not listed above: 
 R. D. Adamson,  B. Austin,  J. Baker,  G. J. O. Beran,  K. Brandhorst,  
 S. T. Brown,  E. F. C. Byrd,  A. K. Chakraborty,  C.-L. Cheng,  
 Siu Hung Chien,  D. M. Chipman,  D. L. Crittenden,  H. Dachsel,  
 R. J. Doerksen,  A. D. Dutoi,  L. Fusti-Molnar,  W. A. Goddard III,  
 A. Golubeva-Zadorozhnaya,  S. R. Gwaltney,  G. Hawkins,  A. Heyden,  
 S. Hirata,  G. Kedziora,  F. J. Keil,  C. Kelley,  Jihan Kim,  R. A. King,  
 R. Z. Khaliullin,  P. P. Korambath,  W. Kurlancheek,  A. M. Lee,  M. S. Lee,  
 S. V. Levchenko,  Ching Yeh Lin,  D. Liotard,  R. C. Lochan,  I. Lotan,  
 P. E. Maslen,  N. Nair,  D. P. O'Neill,  D. Neuhauser,  E. Neuscamman,  
 C. M. Oana,  R. Olson,  B. Peters,  R. Peverati,  P. A. Pieniazek,  
 Y. M. Rhee,  J. Ritchie,  M. A. Rohrdanz,  E. Rosta,  N. J. Russ,  
 H. F. Schaefer III,  N. E. Schultz,  N. Shenvi,  A. C. Simmonett,  A. Sodt,  
 D. Stuck,  K. S. Thanthiriwatte,  V. Vanovschi,  Tao Wang,  A. Warshel,  
 C. F. Williams,  Q. Wu,  X. Xu,  W. Zhang

 Please cite Q-Chem as follows:
 Y. Shao et al., Mol. Phys. 113, 184-215 (2015)
 DOI: 10.1080/00268976.2014.952696

 Q-Chem 5.1.2 for Intel X86 EM64T Linux

 Parts of Q-Chem use Armadillo 8.300.2 (Tropical Shenanigans).
 http://arma.sourceforge.net/

 Q-Chem begins on Sun Nov 25 21:35:28 2018  

Host: 
0

     Scratch files written to /scratch/taweetham/qchem52220//
The previous job contains 0 fragments, simply inherited here
Input Ideriv = 2
Curr. Ideriv = -1
Max.  Ideriv = 2

Checking the input file for inconsistencies... 	...done.

--------------------------------------------------------------
User input:
--------------------------------------------------------------

$molecule
read
$end

$rem
   job_type 	frequency
   basis 	6-311++g**
   method	b3lyp	
$end


--------------------------------------------------------------
 ----------------------------------------------------------------
             Standard Nuclear Orientation (Angstroms)
    I     Atom           X                Y                Z
 ----------------------------------------------------------------
    1      C      -0.0454811384    -0.8823629101     0.0000000000
    2      N      -1.3032538220    -0.9202864693    -0.0000000000
    3      Cl     -2.1517893864     0.5795691482    -0.0000000000
    4      F       0.5958904945    -2.0429627370     0.0000000000
    5      Br      1.1603733915     0.5791477674     0.0000000000
 ----------------------------------------------------------------
 Molecular Point Group                 Cs    NOp =  2
 Largest Abelian Subgroup              Cs    NOp =  2
 Nuclear Repulsion Energy =   394.0467162779 hartrees
 There are       37 alpha and       37 beta electrons
 Requested basis set is 6-311++G(d,p)
 There are 50 shells and 144 basis functions

 Total QAlloc Memory Limit   2000 MB
 Mega-Array Size       188 MB
 MEM_STATIC part       192 MB

                       Distance Matrix (Angstroms)
             C (  1)   N (  2)   Cl(  3)   F (  4)
   N (  2)  1.258344
   Cl(  3)  2.563938  1.723247
   F (  4)  1.326028  2.206162  3.798344
   Br(  5)  1.894756  2.884053  3.312163  2.682183

 A cutoff of  1.0D-11 yielded   1084 shell pairs
 There are      9660 function pairs (     10639 Cartesian)

 -------------------------------------------------------
 OpenMP Integral Computing Module                       
 Release: version 1.0, May 2013, Q-Chem Inc. Pittsburgh 
 -------------------------------------------------------
 Integral Job Info:
 Integral job number is                      11
 Integral operator is                         1
 short-range coefficients                     0
 long-range coefficients              100000000
 Omega coefficients                           0
 if combine SR and LR in K                    0
 Integral screening is                        0
 Integral computing path is                   2
 max size of driver memory is            800000
 size of driver memory is                593474
 size of scratch memory is             29634545
 max col of scratch BK array               1296
 max len of scratch array in speh3          155
 max len of scratch index in speh4           18
 max int batch size is                      520
 min int batch size is                       52
 fixed nKL is                                45
 max L of basis functions is                  2
 order of int derivative is                   0
 number of shells is                         50
 number of basis is                         151
 number of cartesian basis is               151
 number of contracted shell pairs          1084
 number of primitive shell pairs           3105
 maxK2 (contraction) of shell pair           36
 max number of K2 of shell pair               1
 max number of CS2 of shell pair            114
 max number of PS2 of shell pair            330
 mem total for path MDJ                  518894
 -------------------------------------------------------
 Smallest overlap matrix eigenvalue = 3.69E-04
 Guess from superposition of atomic densities
 Warning:  Energy on first SCF cycle will be non-variational
 SAD guess density has 74.000000 electrons

 -----------------------------------------------------------------------
  General SCF calculation program by
  Eric Jon Sundstrom, Paul Horn, Yuezhi Mao, Dmitri Zuev, Alec White,
  David Stuck, Shaama M.S., Shane Yost, Joonho Lee, David Small,
  Daniel Levine, Susi Lehtola, Hugh Burton, Evgeny Epifanovsky
 -----------------------------------------------------------------------
 Exchange:     0.2000 Hartree-Fock + 0.0800 Slater + 0.7200 B88
 Correlation:  0.1900 VWN1RPA + 0.8100 LYP
 Using SG-1 standard quadrature grid
 using 4 threads for integral computing
 -------------------------------------------------------
 OpenMP Integral computing Module                
 Release: version 2.0, May 2017, Q-Chem Inc. Pleasanton 
 -------------------------------------------------------
 -------------------------------------------------------
 OpenMP BLAS3 based DFT computing Module                
 Release: version 1.0, May 2013, Q-Chem Inc. Pittsburgh 
 -------------------------------------------------------
 A restricted SCF calculation will be
 performed using DIIS
 SCF converges when DIIS error is below 1.0e-08
 ---------------------------------------
  Cycle       Energy         DIIS error
 ---------------------------------------
    1   -3227.8093841774      4.56e-02  
    2   -3227.0117509053      5.19e-03  
    3   -3226.8688894675      9.61e-03  
    4   -3227.0553369847      1.64e-03  
    5   -3227.0599857945      7.03e-04  
    6   -3227.0608603610      1.67e-04  
    7   -3227.0609021712      3.85e-05  
    8   -3227.0609041105      1.59e-05  
    9   -3227.0609047037      3.71e-06  
   10   -3227.0609047377      8.44e-07  
   11   -3227.0609047391      2.10e-07  
   12   -3227.0609047392      6.30e-08  
   13   -3227.0609047393      1.49e-08  
   14   -3227.0609047392      2.74e-09  Convergence criterion met
 ---------------------------------------
 SCF time:   CPU 23.09s  wall 7.00s 
 SCF   energy in the final basis set =    -3227.0609047392
 Total energy in the final basis set =    -3227.0609047392

 --------------------------------------------------------------
             Orbital Energies (a.u.) and Symmetries
 --------------------------------------------------------------

 Alpha MOs, Restricted
 -- Occupied --                  
-482.88 -101.60  -62.53  -56.35  -56.35  -56.35  -24.75  -14.40
  1 A'    2 A'    3 A'    4 A'    1 A"    5 A'    6 A'    7 A'                 
-10.380  -9.516  -8.742  -7.284  -7.270  -7.269  -6.574  -6.560
  8 A'    9 A'   10 A'   11 A'    2 A"   12 A'   13 A'    3 A"                 
 -6.559  -2.685  -2.681  -2.680  -2.669  -2.669  -1.301  -1.013
 14 A'   15 A'    4 A"   16 A'    5 A"   17 A'   18 A'   19 A'                 
 -0.858  -0.828  -0.654  -0.560  -0.541  -0.540  -0.453  -0.425
 20 A'   21 A'   22 A'   23 A'   24 A'    6 A"   25 A'    7 A"                 
 -0.403  -0.354  -0.334  -0.315  -0.309
 26 A'    8 A"   27 A'   28 A'    9 A"                                         
 -- Virtual --                   
 -0.075  -0.055  -0.045   0.007   0.035   0.042   0.046   0.056
 29 A'   10 A"   30 A'   31 A'   32 A'   33 A'   11 A"   34 A'                 
  0.076   0.081   0.086   0.091   0.111   0.117   0.136   0.187
 12 A"   35 A'   36 A'   13 A"   37 A'   38 A'   39 A'   40 A'                 
  0.188   0.188   0.235   0.271   0.277   0.287   0.331   0.338
 41 A'   14 A"   42 A'   43 A'   15 A"   44 A'   45 A'   46 A'                 
  0.378   0.396   0.398   0.410   0.422   0.423   0.471   0.474
 47 A'   48 A'   16 A"   49 A'   17 A"   50 A'   18 A"   51 A'                 
  0.493   0.535   0.543   0.600   0.638   0.666   0.712   0.730
 52 A'   19 A"   53 A'   54 A'   20 A"   55 A'   21 A"   56 A'                 
  0.777   0.809   0.838   0.855   0.871   0.948   0.950   0.953
 57 A'   58 A'   22 A"   59 A'   60 A'   61 A'   23 A"   62 A'                 
  1.074   1.153   1.196   1.278   1.306   1.339   1.380   1.411
 63 A'   64 A'   24 A"   65 A'   25 A"   66 A'   26 A"   67 A'                 
  1.621   1.651   1.804   1.905   1.939   1.997   1.999   2.101
 68 A'   69 A'   70 A'   71 A'   27 A"   72 A'   28 A"   73 A'                 
  2.212   2.253   2.256   2.336   2.465   2.713   2.715   2.764
 74 A'   75 A'   29 A"   30 A"   76 A'   77 A'   31 A"   78 A'                 
  2.907   3.217   3.711   3.727   3.827   3.861   3.933   3.975
 79 A'   80 A'   32 A"   81 A'   33 A"   82 A'   34 A"   35 A"                 
  3.988   4.048   4.100   4.199   4.340   4.386   4.802   6.240
 83 A'   36 A"   84 A'   85 A'   86 A'   87 A'   88 A'   37 A"                 
  6.311   6.505   6.646   7.512   7.547   7.628   9.671  23.668
 89 A'   90 A'   91 A'   38 A"   92 A'   93 A'   94 A'   95 A'                 
 25.763  25.887  26.227  35.489  47.827  66.707 215.648 289.707
 39 A"   96 A'   97 A'   98 A'   99 A'  100 A'  101 A'   40 A"                 
289.740 289.8511020.605
102 A'  103 A'  104 A'                                                         

 Beta MOs, Restricted
 -- Occupied --                  
-482.88 -101.60  -62.53  -56.35  -56.35  -56.35  -24.75  -14.40
  1 A'    2 A'    3 A'    4 A'    1 A"    5 A'    6 A'    7 A'                 
-10.380  -9.516  -8.742  -7.284  -7.270  -7.269  -6.574  -6.560
  8 A'    9 A'   10 A'   11 A'    2 A"   12 A'   13 A'    3 A"                 
 -6.559  -2.685  -2.681  -2.680  -2.669  -2.669  -1.301  -1.013
 14 A'   15 A'    4 A"   16 A'    5 A"   17 A'   18 A'   19 A'                 
 -0.858  -0.828  -0.654  -0.560  -0.541  -0.540  -0.453  -0.425
 20 A'   21 A'   22 A'   23 A'   24 A'    6 A"   25 A'    7 A"                 
 -0.403  -0.354  -0.334  -0.315  -0.309
 26 A'    8 A"   27 A'   28 A'    9 A"                                         
 -- Virtual --                   
 -0.075  -0.055  -0.045   0.007   0.035   0.042   0.046   0.056
 29 A'   10 A"   30 A'   31 A'   32 A'   33 A'   11 A"   34 A'                 
  0.076   0.081   0.086   0.091   0.111   0.117   0.136   0.187
 12 A"   35 A'   36 A'   13 A"   37 A'   38 A'   39 A'   40 A'                 
  0.188   0.188   0.235   0.271   0.277   0.287   0.331   0.338
 41 A'   14 A"   42 A'   43 A'   15 A"   44 A'   45 A'   46 A'                 
  0.378   0.396   0.398   0.410   0.422   0.423   0.471   0.474
 47 A'   48 A'   16 A"   49 A'   17 A"   50 A'   18 A"   51 A'                 
  0.493   0.535   0.543   0.600   0.638   0.666   0.712   0.730
 52 A'   19 A"   53 A'   54 A'   20 A"   55 A'   21 A"   56 A'                 
  0.777   0.809   0.838   0.855   0.871   0.948   0.950   0.953
 57 A'   58 A'   22 A"   59 A'   60 A'   61 A'   23 A"   62 A'                 
  1.074   1.153   1.196   1.278   1.306   1.339   1.380   1.411
 63 A'   64 A'   24 A"   65 A'   25 A"   66 A'   26 A"   67 A'                 
  1.621   1.651   1.804   1.905   1.939   1.997   1.999   2.101
 68 A'   69 A'   70 A'   71 A'   27 A"   72 A'   28 A"   73 A'                 
  2.212   2.253   2.256   2.336   2.465   2.713   2.715   2.764
 74 A'   75 A'   29 A"   30 A"   76 A'   77 A'   31 A"   78 A'                 
  2.907   3.217   3.711   3.727   3.827   3.861   3.933   3.975
 79 A'   80 A'   32 A"   81 A'   33 A"   82 A'   34 A"   35 A"                 
  3.988   4.048   4.100   4.199   4.340   4.386   4.802   6.240
 83 A'   36 A"   84 A'   85 A'   86 A'   87 A'   88 A'   37 A"                 
  6.311   6.505   6.646   7.512   7.547   7.628   9.671  23.668
 89 A'   90 A'   91 A'   38 A"   92 A'   93 A'   94 A'   95 A'                 
 25.763  25.887  26.227  35.489  47.827  66.707 215.648 289.707
 39 A"   96 A'   97 A'   98 A'   99 A'  100 A'  101 A'   40 A"                 
289.740 289.8511020.605
102 A'  103 A'  104 A'                                                         
 --------------------------------------------------------------

          Ground-State Mulliken Net Atomic Charges

     Atom                 Charge (a.u.)
  ----------------------------------------
      1 C                    -0.113233
      2 N                    -0.035550
      3 Cl                   -0.006574
      4 F                     0.025950
      5 Br                    0.129406
  ----------------------------------------
  Sum of atomic charges =     0.000000

 -----------------------------------------------------------------
                    Cartesian Multipole Moments
 -----------------------------------------------------------------
    Charge (ESU x 10^10)
                 0.0000
    Dipole Moment (Debye)
         X       1.0459      Y       1.3494      Z      -0.0000
       Tot       1.7073
    Quadrupole Moments (Debye-Ang)
        XX     -47.5022     XY      -0.7587     YY     -47.9049
        XZ      -0.0000     YZ      -0.0000     ZZ     -46.5863
    Octopole Moments (Debye-Ang^2)
       XXX      35.6961    XXY      11.9996    XYY      12.3520
       YYY      15.9088    XXZ      -0.0000    XYZ      -0.0000
       YYZ      -0.0000    XZZ      11.0414    YZZ       1.0661
       ZZZ      -0.0000
    Hexadecapole Moments (Debye-Ang^3)
      XXXX    -607.9653   XXXY      -1.5302   XXYY    -141.8494
      XYYY       4.3430   YYYY    -292.6602   XXXZ      -0.0000
      XXYZ      -0.0000   XYYZ      -0.0000   YYYZ      -0.0000
      XXZZ    -112.8564   XYZZ       2.7710   YYZZ     -56.2169
      XZZZ      -0.0000   YZZZ      -0.0000   ZZZZ     -50.8231
 -----------------------------------------------------------------
 Calculating MO derivatives via CPSCF
 D1JvT checksum  = 174600 15679.1630914380
 D1KAT checksum  = 379800 933.8989593655
   1         3          15      0.140867    0.045920
   2         3          15      0.017487    0.005438
   3         3          15      0.002391    0.000764
   4         4          14      0.000245    0.000076
   5        15           3      0.000011    0.000005
   6        18           0      0.000000    0.000000    Roots Converged
 Time for AOints: 5.4 s (CPU) 1.4 s (wall)
 ------------------------------------------------------------------------------
                     AOints        : Timing summary (seconds)
 ------------------------------------------------------------------------------
     job step          cpu (% of tot)      sys (% of tot)     wall (% of tot)
 ------------------------------------------------------------------------------
  cpscf_lag         0.3036E+02 (33.2)   0.6000E-05 (35.3)   0.7860E+01 (32.9)
  iterzp            0.5565E+02 (60.8)   0.9000E-05 (52.9)   0.1452E+02 (60.9)
  make_fx           0.0000E+00 ( 0.0)   0.0000E+00 ( 0.0)   0.0000E+00 ( 0.0)
  AOints            0.5397E+01 ( 5.9)   0.1000E-05 ( 5.9)   0.1370E+01 ( 5.7)
 ------------------------------------------------------------------------------
   Grand Totals     0.9151E+02          0.1700E-04          0.2385E+02
 ------------------------------------------------------------------------------
 Calculating analytic Hessian of the SCF energy
 Polarizability Matrix (a.u.)
            1           2           3
    1 -68.9928963   0.5139825  -0.0000000
    2   0.5139825 -52.7483800  -0.0000000
    3  -0.0000000  -0.0000000 -31.8644340

 Direct stationary perturbation theory relativistic correction:

 rels  =      17.646971886674
 relv  =     -59.937022378693
 rel2e =       9.683122300484
 E_rel =     -32.606928191536

 Hessian of the SCF Energy
            1           2           3           4           5           6
    1   0.8015251  -0.0635036   0.0000000  -0.5929785   0.0187856  -0.0000000
    2  -0.0635036   0.4433729   0.0000000  -0.0349369  -0.0742773  -0.0000000
    3   0.0000000   0.0000000   0.1090969   0.0000000  -0.0000000  -0.0414197
    4  -0.5929785  -0.0349369   0.0000000   0.7407589  -0.0842690   0.0000000
    5   0.0187856  -0.0742773  -0.0000000  -0.0842690   0.2249778  -0.0000000
    6  -0.0000000  -0.0000000  -0.0414197   0.0000000  -0.0000000   0.0396631
    7  -0.0249655   0.0456230  -0.0000000  -0.0624922   0.0412712  -0.0000000
    8  -0.0117999  -0.0281248   0.0000000   0.0977704  -0.1260978   0.0000000
    9  -0.0000000   0.0000000  -0.0029980  -0.0000000   0.0000000  -0.0147502
   10  -0.1111014   0.0967190  -0.0000000  -0.0568182   0.0535640   0.0000000
   11   0.1136428  -0.2592615   0.0000000   0.0363105  -0.0107910   0.0000000
   12  -0.0000000  -0.0000000  -0.0364829   0.0000000   0.0000000   0.0007930
   13  -0.0724797  -0.0439014  -0.0000000  -0.0284700  -0.0293518  -0.0000000
   14  -0.0571249  -0.0817094  -0.0000000  -0.0148750  -0.0138117   0.0000000
   15  -0.0000000  -0.0000000  -0.0281963  -0.0000000   0.0000000   0.0157138
            7           8           9          10          11          12
    1  -0.0249655  -0.0117999  -0.0000000  -0.1111014   0.1136428  -0.0000000
    2   0.0456230  -0.0281248   0.0000000   0.0967190  -0.2592615  -0.0000000
    3  -0.0000000   0.0000000  -0.0029980  -0.0000000   0.0000000  -0.0364829
    4  -0.0624922   0.0977704  -0.0000000  -0.0568182   0.0363105   0.0000000
    5   0.0412712  -0.1260978   0.0000000   0.0535640  -0.0107910   0.0000000
    6  -0.0000000   0.0000000  -0.0147502   0.0000000   0.0000000   0.0007930
    7   0.0957449  -0.0905319   0.0000000  -0.0050794   0.0004327   0.0000000
    8  -0.0905319   0.1496412  -0.0000000   0.0075175   0.0000875  -0.0000000
    9   0.0000000  -0.0000000   0.0105702   0.0000000  -0.0000000   0.0097071
   10  -0.0050794   0.0075175   0.0000000   0.1673899  -0.1444555   0.0000000
   11   0.0004327   0.0000875  -0.0000000  -0.1444555   0.3195688  -0.0000000
   12   0.0000000  -0.0000000   0.0097071   0.0000000  -0.0000000   0.0192993
   13  -0.0032078  -0.0029562   0.0000000   0.0056091  -0.0059305   0.0000000
   14   0.0032050   0.0044939   0.0000000  -0.0133451  -0.0496038   0.0000000
   15   0.0000000  -0.0000000  -0.0025291   0.0000000  -0.0000000   0.0066835
           13          14          15
    1  -0.0724797  -0.0571249  -0.0000000
    2  -0.0439014  -0.0817094  -0.0000000
    3  -0.0000000  -0.0000000  -0.0281963
    4  -0.0284700  -0.0148750  -0.0000000
    5  -0.0293518  -0.0138117   0.0000000
    6  -0.0000000   0.0000000   0.0157138
    7  -0.0032078   0.0032050   0.0000000
    8  -0.0029562   0.0044939  -0.0000000
    9   0.0000000   0.0000000  -0.0025291
   10   0.0056091  -0.0133451   0.0000000
   11  -0.0059305  -0.0496038  -0.0000000
   12   0.0000000   0.0000000   0.0066835
   13   0.0985484   0.0821400   0.0000000
   14   0.0821400   0.1406310   0.0000000
   15   0.0000000   0.0000000   0.0083282
 Gradient time:  CPU 149.54 s  wall 39.01 s
 **********************************************************************
 **                                                                  **
 **                       VIBRATIONAL ANALYSIS                       **
 **                       --------------------                       **
 **                                                                  **
 **        VIBRATIONAL FREQUENCIES (CM**-1) AND NORMAL MODES         **
 **     FORCE CONSTANTS (mDYN/ANGSTROM) AND REDUCED MASSES (AMU)     **
 **                  INFRARED INTENSITIES (KM/MOL)                   **
 **                                                                  **
 **********************************************************************


 Mode:                 1                      2                      3
 Frequency:       155.27                 246.73                 347.84
 Force Cnst:      0.5406                 0.5764                 1.7242
 Red. Mass:      38.0580                16.0700                24.1857
 IR Active:          YES                    YES                    YES
 IR Intens:        0.414                  0.657                  0.206
 Raman Active:       YES                    YES                    YES
               X      Y      Z        X      Y      Z        X      Y      Z
 C          0.092 -0.282  0.000   -0.000 -0.000  0.233   -0.049  0.186 -0.000
 N          0.083 -0.200  0.000   -0.000  0.000  0.836   -0.055  0.017  0.000
 Cl         0.756  0.221 -0.000   -0.000 -0.000 -0.238   -0.114  0.192 -0.000
 F          0.180 -0.212 -0.000   -0.000 -0.000 -0.435    0.682  0.606 -0.000
 Br        -0.407  0.032  0.000    0.000  0.000  0.026   -0.096 -0.262  0.000
 TransDip   0.019 -0.008 -0.000   -0.000 -0.000 -0.026    0.007 -0.013 -0.000

 Mode:                 4                      5                      6
 Frequency:       467.53                 540.25                 548.50
 Force Cnst:      2.3803                 2.1592                 3.0074
 Red. Mass:      18.4829                12.5557                16.9662
 IR Active:          YES                    YES                    YES
 IR Intens:        2.663                  5.831                  8.796
 Raman Active:       YES                    YES                    YES
               X      Y      Z        X      Y      Z        X      Y      Z
 C         -0.450  0.206 -0.000   -0.000 -0.000  0.922    0.298  0.422  0.000
 N         -0.439 -0.312 -0.000   -0.000 -0.000 -0.340    0.420  0.587 -0.000
 Cl         0.299 -0.235  0.000   -0.000  0.000  0.003    0.111 -0.246  0.000
 F         -0.252  0.501  0.000    0.000 -0.000 -0.182   -0.283  0.193 -0.000
 Br         0.075  0.008 -0.000    0.000  0.000 -0.037   -0.101 -0.106 -0.000
 TransDip   0.025 -0.046  0.000   -0.000 -0.000  0.077    0.032  0.089  0.000

 Mode:                 7                      8                      9
 Frequency:       808.54                1165.55                1682.14
 Force Cnst:      5.6496                10.9020                21.3379
 Red. Mass:      14.6676                13.6205                12.7991
 IR Active:          YES                    YES                    YES
 IR Intens:      161.397                281.199                256.141
 Raman Active:       YES                    YES                    YES
               X      Y      Z        X      Y      Z        X      Y      Z
 C         -0.383 -0.333 -0.000   -0.103  0.849  0.000    0.783 -0.056  0.000
 N         -0.349  0.704  0.000   -0.240 -0.050 -0.000   -0.614  0.056 -0.000
 Cl         0.076 -0.158  0.000    0.032 -0.025  0.000    0.006 -0.021  0.000
 F          0.278 -0.127  0.000    0.202 -0.408 -0.000   -0.033  0.050 -0.000
 Br         0.020  0.026  0.000   -0.005 -0.011 -0.000   -0.005 -0.004 -0.000
 TransDip  -0.399 -0.079 -0.000    0.051  0.535  0.000    0.508 -0.070  0.000

 STANDARD THERMODYNAMIC QUANTITIES AT   298.15 K  AND     1.00 ATM

   This Molecule has  0 Imaginary Frequencies
   Zero point vibrational energy:        8.524 kcal/mol

   Atom    1 Element C  Has Mass   12.00000
   Atom    2 Element N  Has Mass   14.00307
   Atom    3 Element Cl Has Mass   34.96885
   Atom    4 Element F  Has Mass   18.99840
   Atom    5 Element Br Has Mass   78.91830
   Molecular Mass:   158.888620 amu
   Principal axes and moments of inertia in amu*Bohr^2:
                             1           2           3
    Eigenvalues --      494.79125  1065.26927  1560.06052
          X               0.99978    -0.02109    -0.00000
          Y               0.02109     0.99978     0.00000
          Z               0.00000    -0.00000     1.00000
   Rotational Symmetry Number is   1
   The Molecule is an Asymmetric Top
   Translational Enthalpy:        0.889 kcal/mol
   Rotational Enthalpy:           0.889 kcal/mol
   Vibrational Enthalpy:          9.918 kcal/mol
   gas constant (RT):             0.592 kcal/mol
   Translational Entropy:        41.098  cal/mol.K
   Rotational Entropy:           28.199  cal/mol.K
   Vibrational Entropy:           7.646  cal/mol.K

   Total Enthalpy:               12.288 kcal/mol
   Total Entropy:                76.943  cal/mol.K
Archival summary:
1\1\TWL01\FREQ\ProcedureUnspecified\BasisUnspecified\r1l1111\taweetha\SunNov2521:36:142018SunNov2521:36:142018\0\\#,FREQ,ProcedureUnspecified,BasisUnspecified,\\0,1\Br\C,1,1.89476\N,2,1.25834,1,131.252\F,2,1.32603,1,111.549,3,-180,0\Cl,3,1.72325,2,117.772,1,0,0\\\@

 Total job time:  45.27s(wall), 172.75s(cpu) 
 Sun Nov 25 21:36:14 2018

        *************************************************************
        *                                                           *
        *  Thank you very much for using Q-Chem.  Have a nice day.  *
        *                                                           *
        *************************************************************
