# Supplementary material for: Geometric and energetic data from ab initio calculations of haloethene, haloimine, halomethylenephosphine, haloiminophosphine, halodiazene, halodiphosphene and halocyclopropane
Source: Data Brief. 2019 Nov 2;27:104738. doi: 10.1016/j.dib.2019.104738 (PMC6861602; doi:10.1016/j.dib.2019.104738)
Supplement: Multimedia component 4 [file mmc4.zip › CN/B3LYP/BrFCNFE.out]

Q-Chem Developer Version!
                  Welcome to Q-Chem
     A Quantum Leap Into The Future Of Chemistry


 Q-Chem 5.1, Q-Chem, Inc., Pleasanton, CA (2018)

 Yihan Shao,  Zhengting Gan,  E. Epifanovsky,  A. T. B. Gilbert,  M. Wormit,  
 J. Kussmann,  A. W. Lange,  A. Behn,  Jia Deng,  Xintian Feng,  D. Ghosh,  
 M. Goldey,  P. R. Horn,  L. D. Jacobson,  I. Kaliman,  T. Kus,  A. Landau,  
 Jie Liu,  E. I. Proynov,  R. M. Richard,  R. P. Steele,  E. J. Sundstrom,  
 H. L. Woodcock III,  P. M. Zimmerman,  D. Zuev,  B. Albrecht,  E. Alguire,  
 S. A. Baeppler,  D. Barton,  Z. Benda,  Y. A. Bernard,  E. J. Berquist,  
 K. B. Bravaya,  H. Burton,  D. Casanova,  Chun-Min Chang,  Yunqing Chen,  
 A. Chien,  K. D. Closser,  M. P. Coons,  S. Coriani,  S. Dasgupta,  
 A. L. Dempwolff,  M. Diedenhofen,  Hainam Do,  R. G. Edgar,  Po-Tung Fang,  
 S. Faraji,  S. Fatehi,  Qingguo Feng,  K. D. Fenk,  J. Fosso-Tande,  
 Qinghui Ge,  A. Ghysels,  G. Gidofalvi,  J. Gomes,  J. Gonthier,  A. Gunina,  
 D. Hait,  M. W. D. Hanson-Heine,  P. H. P. Harbach,  A. W. Hauser,  
 J. E. Herr,  E. G. Hohenstein,  Z. C. Holden,  Kerwin Hui,  B. C. Huynh,  
 T.-C. Jagau,  Hyunjun Ji,  B. Kaduk,  K. Khistyaev,  Jaehoon Kim,  
 P. Klunzinger,  K. Koh,  D. Kosenkov,  L. Koulias,  T. Kowalczyk,  
 C. M. Krauter,  A. Kunitsa,  Ka Un Lao,  A. Laurent,  K. V. Lawler,  
 Joonho Lee,  D. Lefrancois,  S. Lehtola,  D. S. Levine,  Yi-Pei Li,  
 You-Sheng Lin,  Fenglai Liu,  E. Livshits,  A. Luenser,  P. Manohar,  
 E. Mansoor,  S. F. Manzer,  Shan-Ping Mao,  Yuezhi Mao,  N. Mardirossian,  
 A. V. Marenich,  T. Markovich,  L. A. Martinez-Martinez,  S. A. Maurer,  
 N. J. Mayhall,  S. C. McKenzie,  J.-M. Mewes,  A. F. Morrison,  
 J. W. Mullinax,  K. Nanda,  T. S. Nguyen-Beck,  R. Olivares-Amaya,  
 J. A. Parkhill,  T. M. Perrine,  F. Plasser,  P. Pokhilko,  S. Prager,  
 A. Prociuk,  E. Ramos,  D. R. Rehn,  F. Rob,  M. Schneider,  N. Sergueev,  
 S. M. Sharada,  S. Sharma,  D. W. Small,  T. Stauch,  T. Stein,  
 Yu-Chuan Su,  A. J. W. Thom,  A. Tkatchenko,  T. Tsuchimochi,  N. M. Tubman,  
 L. Vogt,  M. L. Vidal,  O. Vydrov,  M. A. Watson,  J. Wenzel,  
 M. de Wergifosse,  T. A. Wesolowski,  A. White,  J. Witte,  A. Yamada,  
 Jun Yang,  K. Yao,  S. Yeganeh,  S. R. Yost,  Zhi-Qiang You,  A. Zech,  
 Igor Ying Zhang,  Xing Zhang,  Yan Zhao,  Ying Zhu,  B. R. Brooks,  
 G. K. L. Chan,  C. J. Cramer,  M. S. Gordon,  W. J. Hehre,  A. Klamt,  
 M. W. Schmidt,  C. D. Sherrill,  D. G. Truhlar,  A. Aspuru-Guzik,  R. Baer,  
 A. T. Bell,  N. A. Besley,  Jeng-Da Chai,  A. E. DePrince, III,  
 R. A. DiStasio Jr.,  A. Dreuw,  B. D. Dunietz,  T. R. Furlani,  
 Chao-Ping Hsu,  Yousung Jung,  Jing Kong,  D. S. Lambrecht,  WanZhen Liang,  
 C. Ochsenfeld,  V. A. Rassolov,  L. V. Slipchenko,  J. E. Subotnik,  
 T. Van Voorhis,  J. M. Herbert,  A. I. Krylov,  P. M. W. Gill,  M. Head-Gordon

 Contributors to earlier versions of Q-Chem not listed above: 
 R. D. Adamson,  B. Austin,  J. Baker,  G. J. O. Beran,  K. Brandhorst,  
 S. T. Brown,  E. F. C. Byrd,  A. K. Chakraborty,  C.-L. Cheng,  
 Siu Hung Chien,  D. M. Chipman,  D. L. Crittenden,  H. Dachsel,  
 R. J. Doerksen,  A. D. Dutoi,  L. Fusti-Molnar,  W. A. Goddard III,  
 A. Golubeva-Zadorozhnaya,  S. R. Gwaltney,  G. Hawkins,  A. Heyden,  
 S. Hirata,  G. Kedziora,  F. J. Keil,  C. Kelley,  Jihan Kim,  R. A. King,  
 R. Z. Khaliullin,  P. P. Korambath,  W. Kurlancheek,  A. M. Lee,  M. S. Lee,  
 S. V. Levchenko,  Ching Yeh Lin,  D. Liotard,  R. C. Lochan,  I. Lotan,  
 P. E. Maslen,  N. Nair,  D. P. O'Neill,  D. Neuhauser,  E. Neuscamman,  
 C. M. Oana,  R. Olson,  B. Peters,  R. Peverati,  P. A. Pieniazek,  
 Y. M. Rhee,  J. Ritchie,  M. A. Rohrdanz,  E. Rosta,  N. J. Russ,  
 H. F. Schaefer III,  N. E. Schultz,  N. Shenvi,  A. C. Simmonett,  A. Sodt,  
 D. Stuck,  K. S. Thanthiriwatte,  V. Vanovschi,  Tao Wang,  A. Warshel,  
 C. F. Williams,  Q. Wu,  X. Xu,  W. Zhang

 Please cite Q-Chem as follows:
 Y. Shao et al., Mol. Phys. 113, 184-215 (2015)
 DOI: 10.1080/00268976.2014.952696

 Q-Chem 5.1.2 for Intel X86 EM64T Linux

 Parts of Q-Chem use Armadillo 8.300.2 (Tropical Shenanigans).
 http://arma.sourceforge.net/

 Q-Chem begins on Sun Nov 25 22:05:52 2018  

Host: 
0

     Scratch files written to /scratch/taweetham/qchem53628//
Input Ideriv = 2
Curr. Ideriv = -1
Max.  Ideriv = 2

Checking the input file for inconsistencies... 	...done.

--------------------------------------------------------------
User input:
--------------------------------------------------------------
$molecule
0 1
C 
N 1 1.3 
F 2 CF 1 120. 
F 1 CF 2 120.  3 180.0
Br 1 CBr 2 120.  3 0.0

CC=1.54
CH=1.09
CF=1.35
CCl=1.77
CBr=1.94
CI=2.14
DHA=180.0
$end

$rem
   job_type	optimization
   basis	6-311++g**
   method	b3lyp
$end

--------------------------------------------------------------
 ----------------------------------------------------------------
             Standard Nuclear Orientation (Angstroms)
    I     Atom           X                Y                Z
 ----------------------------------------------------------------
    1      C       0.6926536607    -0.5947535831     0.0000000000
    2      N       1.7343767926     0.1829436050    -0.0000000000
    3      F       1.5758619159     1.5236050215    -0.0000000000
    4      F       0.8511685374    -1.9354149997    -0.0000000000
    5      Br     -1.0897095312     0.1712630305     0.0000000000
 ----------------------------------------------------------------
 Molecular Point Group                 Cs    NOp =  2
 Largest Abelian Subgroup              Cs    NOp =  2
 Nuclear Repulsion Energy =   319.2141954320 hartrees
 There are       33 alpha and       33 beta electrons
 Requested basis set is 6-311++G(d,p)
 There are 43 shells and 136 basis functions

 Total QAlloc Memory Limit   2000 MB
 Mega-Array Size       188 MB
 MEM_STATIC part       192 MB
 A cutoff of  1.0D-11 yielded    822 shell pairs
 There are      8616 function pairs (      9521 Cartesian)

 -------------------------------------------------------
 OpenMP Integral Computing Module                       
 Release: version 1.0, May 2013, Q-Chem Inc. Pittsburgh 
 -------------------------------------------------------
 Integral Job Info:
 Integral job number is                      11
 Integral operator is                         1
 short-range coefficients                     0
 long-range coefficients              100000000
 Omega coefficients                           0
 if combine SR and LR in K                    0
 Integral screening is                        0
 Integral computing path is                   2
 max size of driver memory is            800000
 size of driver memory is                593474
 size of scratch memory is             29623520
 max col of scratch BK array               1296
 max len of scratch array in speh3          155
 max len of scratch index in speh4           18
 max int batch size is                      520
 min int batch size is                       52
 fixed nKL is                                45
 max L of basis functions is                  2
 order of int derivative is                   0
 number of shells is                         43
 number of basis is                         143
 number of cartesian basis is               143
 number of contracted shell pairs           822
 number of primitive shell pairs           2468
 maxK2 (contraction) of shell pair           36
 max number of K2 of shell pair               1
 max number of CS2 of shell pair             92
 max number of PS2 of shell pair            372
 mem total for path MDJ                  520956
 -------------------------------------------------------
 Smallest overlap matrix eigenvalue = 4.52E-04

 Scale SEOQF with 1.000000e-01/1.000000e-01/1.000000e-01

 Standard Electronic Orientation quadrupole field applied
 Nucleus-field energy     =     0.0000000075 hartrees
 Guess from superposition of atomic densities
 Warning:  Energy on first SCF cycle will be non-variational
 SAD guess density has 66.000000 electrons

 -----------------------------------------------------------------------
  General SCF calculation program by
  Eric Jon Sundstrom, Paul Horn, Yuezhi Mao, Dmitri Zuev, Alec White,
  David Stuck, Shaama M.S., Shane Yost, Joonho Lee, David Small,
  Daniel Levine, Susi Lehtola, Hugh Burton, Evgeny Epifanovsky
 -----------------------------------------------------------------------
 Exchange:     0.2000 Hartree-Fock + 0.0800 Slater + 0.7200 B88
 Correlation:  0.1900 VWN1RPA + 0.8100 LYP
 Using SG-1 standard quadrature grid
 using 4 threads for integral computing
 -------------------------------------------------------
 OpenMP Integral computing Module                
 Release: version 2.0, May 2017, Q-Chem Inc. Pleasanton 
 -------------------------------------------------------
 -------------------------------------------------------
 OpenMP BLAS3 based DFT computing Module                
 Release: version 1.0, May 2013, Q-Chem Inc. Pittsburgh 
 -------------------------------------------------------
 A restricted SCF calculation will be
 performed using DIIS
 SCF converges when DIIS error is below 1.0e-08
 ---------------------------------------
  Cycle       Energy         DIIS error
 ---------------------------------------
    1   -2867.2816377047      4.56e-02  
    2   -2866.6183940901      5.36e-03  
    3   -2866.5166008388      8.96e-03  
    4   -2866.6555540729      2.02e-03  
    5   -2866.6618005775      7.87e-04  
    6   -2866.6628365749      2.18e-04  
    7   -2866.6628919306      6.45e-05  
    8   -2866.6628964520      2.63e-05  
    9   -2866.6628974082      3.62e-06  
   10   -2866.6628974312      1.17e-06  
   11   -2866.6628974336      6.03e-07  
   12   -2866.6628974343      6.29e-08  
   13   -2866.6628974343      1.13e-08  
   14   -2866.6628974343      2.13e-09  Convergence criterion met
 ---------------------------------------
 SCF time:   CPU 18.34s  wall 6.00s 
 SCF   energy in the final basis set =    -2866.6628974343
 Total energy in the final basis set =    -2866.6628974343

 --------------------------------------------------------------
             Orbital Energies (a.u.) and Symmetries
 --------------------------------------------------------------

 Alpha MOs, Restricted
 -- Occupied --                  
-482.88  -62.54  -56.36  -56.35  -56.35  -24.77  -24.75  -14.44
  1 A'    2 A'    3 A'    1 A"    4 A'    5 A'    6 A'    7 A'                 
-10.393  -8.744  -6.577  -6.562  -6.561  -2.687  -2.683  -2.683
  8 A'    9 A'   10 A'    2 A"   11 A'   12 A'    3 A"   13 A'                 
 -2.671  -2.671  -1.305  -1.292  -0.944  -0.834  -0.679  -0.613
  4 A"   14 A'   15 A'   16 A'   17 A'   18 A'   19 A'   20 A'                 
 -0.560  -0.549  -0.507  -0.500  -0.460  -0.375  -0.347  -0.333
 21 A'    5 A"    6 A"   22 A'   23 A'    7 A"   24 A'   25 A'                 
 -0.320
  8 A"                                                                         
 -- Virtual --                   
 -0.075  -0.065  -0.023   0.006   0.037   0.047   0.053   0.066
 26 A'    9 A"   27 A'   28 A'   29 A'   10 A"   30 A'   31 A'                 
  0.079   0.083   0.122   0.133   0.150   0.164   0.200   0.231
 11 A"   32 A'   33 A'   34 A'   12 A"   35 A'   36 A'   37 A'                 
  0.251   0.254   0.282   0.292   0.293   0.318   0.348   0.362
 38 A'   13 A"   39 A'   40 A'   14 A"   41 A'   42 A'   43 A'                 
  0.379   0.404   0.425   0.438   0.442   0.533   0.535   0.558
 44 A'   15 A"   45 A'   16 A"   46 A'   17 A"   47 A'   48 A'                 
  0.598   0.639   0.673   0.760   0.794   0.803   0.851   0.878
 49 A'   18 A"   50 A'   51 A'   52 A'   19 A"   53 A'   54 A'                 
  0.953   1.178   1.205   1.229   1.312   1.330   1.352   1.370
 55 A'   20 A"   56 A'   21 A"   57 A'   22 A"   58 A'   59 A'                 
  1.380   1.403   1.594   1.633   1.755   1.851   1.926   1.947
 23 A"   60 A'   61 A'   62 A'   63 A'   64 A'   24 A"   65 A'                 
  1.995   2.004   2.118   2.269   2.275   2.442   2.650   2.678
 25 A"   66 A'   67 A'   68 A'   26 A"   69 A'   70 A'   27 A"                 
  2.885   3.175   3.592   3.659   3.724   3.725   3.741   3.747
 71 A'   72 A'   73 A'   28 A"   29 A"   74 A'   30 A"   75 A'                 
  3.893   3.898   3.953   3.976   3.988   4.021   4.033   4.157
 76 A'   31 A"   32 A"   33 A"   77 A'   78 A'   34 A"   79 A'                 
  4.236   4.334   4.716   5.015   6.227   6.241   6.269   6.315
 80 A'   81 A'   82 A'   83 A'   35 A"   36 A"   84 A'   85 A'                 
  6.435   6.573   6.694   7.508   7.539   7.616  23.580  35.389
 86 A'   87 A'   88 A'   37 A"   89 A'   90 A'   91 A'   92 A'                 
 47.814  66.678  66.727 289.702 289.731 289.8391020.590
 93 A'   94 A'   95 A'   38 A"   96 A'   97 A'   98 A'                         

 Beta MOs, Restricted
 -- Occupied --                  
-482.88  -62.54  -56.36  -56.35  -56.35  -24.77  -24.75  -14.44
  1 A'    2 A'    3 A'    1 A"    4 A'    5 A'    6 A'    7 A'                 
-10.393  -8.744  -6.577  -6.562  -6.561  -2.687  -2.683  -2.683
  8 A'    9 A'   10 A'    2 A"   11 A'   12 A'    3 A"   13 A'                 
 -2.671  -2.671  -1.305  -1.292  -0.944  -0.834  -0.679  -0.613
  4 A"   14 A'   15 A'   16 A'   17 A'   18 A'   19 A'   20 A'                 
 -0.560  -0.549  -0.507  -0.500  -0.460  -0.375  -0.347  -0.333
 21 A'    5 A"    6 A"   22 A'   23 A'    7 A"   24 A'   25 A'                 
 -0.320
  8 A"                                                                         
 -- Virtual --                   
 -0.075  -0.065  -0.023   0.006   0.037   0.047   0.053   0.066
 26 A'    9 A"   27 A'   28 A'   29 A'   10 A"   30 A'   31 A'                 
  0.079   0.083   0.122   0.133   0.150   0.164   0.200   0.231
 11 A"   32 A'   33 A'   34 A'   12 A"   35 A'   36 A'   37 A'                 
  0.251   0.254   0.282   0.292   0.293   0.318   0.348   0.362
 38 A'   13 A"   39 A'   40 A'   14 A"   41 A'   42 A'   43 A'                 
  0.379   0.404   0.425   0.438   0.442   0.533   0.535   0.558
 44 A'   15 A"   45 A'   16 A"   46 A'   17 A"   47 A'   48 A'                 
  0.598   0.639   0.673   0.760   0.794   0.803   0.851   0.878
 49 A'   18 A"   50 A'   51 A'   52 A'   19 A"   53 A'   54 A'                 
  0.953   1.178   1.205   1.229   1.312   1.330   1.352   1.370
 55 A'   20 A"   56 A'   21 A"   57 A'   22 A"   58 A'   59 A'                 
  1.380   1.403   1.594   1.633   1.755   1.851   1.926   1.947
 23 A"   60 A'   61 A'   62 A'   63 A'   64 A'   24 A"   65 A'                 
  1.995   2.004   2.118   2.269   2.275   2.442   2.650   2.678
 25 A"   66 A'   67 A'   68 A'   26 A"   69 A'   70 A'   27 A"                 
  2.885   3.175   3.592   3.659   3.724   3.725   3.741   3.747
 71 A'   72 A'   73 A'   28 A"   29 A"   74 A'   30 A"   75 A'                 
  3.893   3.898   3.953   3.976   3.988   4.021   4.033   4.157
 76 A'   31 A"   32 A"   33 A"   77 A'   78 A'   34 A"   79 A'                 
  4.236   4.334   4.716   5.015   6.227   6.241   6.269   6.315
 80 A'   81 A'   82 A'   83 A'   35 A"   36 A"   84 A'   85 A'                 
  6.435   6.573   6.694   7.508   7.539   7.616  23.580  35.389
 86 A'   87 A'   88 A'   37 A"   89 A'   90 A'   91 A'   92 A'                 
 47.814  66.678  66.727 289.702 289.731 289.8391020.590
 93 A'   94 A'   95 A'   38 A"   96 A'   97 A'   98 A'                         
 --------------------------------------------------------------

          Ground-State Mulliken Net Atomic Charges

     Atom                 Charge (a.u.)
  ----------------------------------------
      1 C                     0.077921
      2 N                    -0.114386
      3 F                    -0.001219
      4 F                    -0.008846
      5 Br                    0.046530
  ----------------------------------------
  Sum of atomic charges =     0.000000

 -----------------------------------------------------------------
                    Cartesian Multipole Moments
 -----------------------------------------------------------------
    Charge (ESU x 10^10)
                 0.0000
    Dipole Moment (Debye)
         X      -1.6704      Y      -0.2095      Z       0.0000
       Tot       1.6835
    Quadrupole Moments (Debye-Ang)
        XX     -41.4155     XY      -1.3590     YY     -40.8247
        XZ       0.0000     YZ       0.0000     ZZ     -38.7812
    Octopole Moments (Debye-Ang^2)
       XXX     -32.6690    XXY       3.2027    XYY      -8.2375
       YYY       4.6714    XXZ      -0.0000    XYZ       0.0000
       YYZ      -0.0000    XZZ      -4.8610    YZZ       0.7779
       ZZZ      -0.0000
    Hexadecapole Moments (Debye-Ang^3)
      XXXX    -391.9223   XXXY      -5.5027   XXYY    -103.0283
      XYYY      -0.7973   YYYY    -236.3567   XXXZ       0.0000
      XXYZ       0.0000   XYYZ      -0.0000   YYYZ       0.0000
      XXZZ     -70.2503   XYZZ      -0.0840   YYZZ     -44.7626
      XZZZ       0.0000   YZZZ       0.0000   ZZZZ     -39.2846
 -----------------------------------------------------------------
 Calculating analytic gradient of the SCF energy
 Gradient of SCF Energy
            1           2           3           4           5
    1  -0.0120009  -0.0018547   0.0205094   0.0043809  -0.0110346
    2  -0.0413597   0.0678117  -0.0060858  -0.0377748   0.0174085
    3  -0.0000000   0.0000000   0.0000000   0.0000000   0.0000000
 Max gradient component =       6.781E-02
 RMS gradient           =       2.420E-02
 Gradient time:  CPU 4.48 s  wall 1.22 s
 Geometry Optimization Parameters
   NAtoms,    NIC,     NZ,  NCons,   NDum,   NFix, NCnnct, MaxDiis
        5      20       5       0       0       0       0       0


** GEOMETRY OPTIMIZATION IN DELOCALIZED INTERNAL COORDINATES **
   Searching for a Minimum

   Optimization Cycle:   1

                       Coordinates (Angstroms)
     ATOM                X               Y               Z
      1  C         0.6926536607   -0.5947535831    0.0000000000
      2  N         1.7343767926    0.1829436050    0.0000000000
      3  F         1.5758619159    1.5236050215    0.0000000000
      4  F         0.8511685374   -1.9354149997    0.0000000000
      5  Br       -1.0897095312    0.1712630305    0.0000000000
   Point Group: cs    Number of degrees of freedom:     7


   Energy is  -2866.662897434


 Attempting to Generate Delocalized Internal Coordinates

  7 Hessian modes will be used to form the next step
  Hessian Eigenvalues:
     0.175927    0.250000    0.250000    0.250000    0.550214    0.550214
     0.671931

 Minimum Search - Taking Simple RFO Step
 Searching for Lamda that Minimizes Along All modes
 Value Taken    Lamda =  -0.02189932
 Step Taken.  Stepsize is  0.262223

                             Maximum     Tolerance    Cnvgd?
         Gradient           0.069235      0.000300      NO
         Displacement       0.209519      0.001200      NO
         Energy change     *********      0.000001      NO


 New Cartesian Coordinates Obtained by Inverse Iteration

 Displacement from previous Coordinates is:  0.336441
 ----------------------------------------------------------------
             Standard Nuclear Orientation (Angstroms)
    I     Atom           X                Y                Z
 ----------------------------------------------------------------
    1      C       0.7130880868    -0.5422606760     0.0000000000
    2      N       1.7814530559     0.1265044983     0.0000000000
    3      F       1.4840415145     1.4513976534     0.0000000000
    4      F       0.8306096945    -1.8518293474     0.0000000000
    5      Br     -1.0448409764     0.1638309459     0.0000000000
 ----------------------------------------------------------------
 Molecular Point Group                 Cs    NOp =  2
 Largest Abelian Subgroup              Cs    NOp =  2
 Nuclear Repulsion Energy =   329.0167035279 hartrees
 There are       33 alpha and       33 beta electrons
 Applying Cartesian multipole field
    Component          Value
    ---------          -----
     (2,0,0)        1.00000E-11
     (0,2,0)        2.00000E-11
     (0,0,2)       -3.00000E-11
 Nucleus-field energy     =     0.0000000070 hartrees
 Requested basis set is 6-311++G(d,p)
 There are 43 shells and 136 basis functions
 A cutoff of  1.0D-11 yielded    830 shell pairs
 There are      8678 function pairs (      9588 Cartesian)
 Smallest overlap matrix eigenvalue = 3.86E-04
 Guess MOs from SCF MO coefficient file

 -----------------------------------------------------------------------
  General SCF calculation program by
  Eric Jon Sundstrom, Paul Horn, Yuezhi Mao, Dmitri Zuev, Alec White,
  David Stuck, Shaama M.S., Shane Yost, Joonho Lee, David Small,
  Daniel Levine, Susi Lehtola, Hugh Burton, Evgeny Epifanovsky
 -----------------------------------------------------------------------
 Exchange:     0.2000 Hartree-Fock + 0.0800 Slater + 0.7200 B88
 Correlation:  0.1900 VWN1RPA + 0.8100 LYP
 Using SG-1 standard quadrature grid
 using 4 threads for integral computing
 -------------------------------------------------------
 OpenMP Integral computing Module                
 Release: version 2.0, May 2017, Q-Chem Inc. Pleasanton 
 -------------------------------------------------------
 -------------------------------------------------------
 OpenMP BLAS3 based DFT computing Module                
 Release: version 1.0, May 2013, Q-Chem Inc. Pittsburgh 
 -------------------------------------------------------
 A restricted SCF calculation will be
 performed using DIIS
 SCF converges when DIIS error is below 1.0e-08
 ---------------------------------------
  Cycle       Energy         DIIS error
 ---------------------------------------
    1   -2866.6625688482      1.82e-03  
    2   -2866.6716320547      8.24e-04  
    3   -2866.6711185269      1.01e-03  
    4   -2866.6729015915      1.33e-04  
    5   -2866.6729218088      5.87e-05  
    6   -2866.6729281020      2.39e-05  
    7   -2866.6729290128      6.93e-06  
    8   -2866.6729291001      2.40e-06  
    9   -2866.6729291069      4.12e-07  
   10   -2866.6729291072      2.61e-07  
   11   -2866.6729291073      3.75e-08  
   12   -2866.6729291073      6.64e-09  Convergence criterion met
 ---------------------------------------
 SCF time:   CPU 15.87s  wall 4.00s 
 SCF   energy in the final basis set =    -2866.6729291073
 Total energy in the final basis set =    -2866.6729291073

 --------------------------------------------------------------
             Orbital Energies (a.u.) and Symmetries
 --------------------------------------------------------------

 Alpha MOs, Restricted
 -- Occupied --                  
-482.89  -62.54  -56.36  -56.36  -56.35  -24.76  -24.74  -14.44
  1 A'    2 A'    3 A'    1 A"    4 A'    5 A'    6 A'    7 A'                 
-10.380  -8.747  -6.580  -6.565  -6.564  -2.691  -2.686  -2.686
  8 A'    9 A'   10 A'    2 A"   11 A'   12 A'    3 A"   13 A'                 
 -2.674  -2.674  -1.317  -1.285  -0.952  -0.846  -0.676  -0.606
  4 A"   14 A'   15 A'   16 A'   17 A'   18 A'   19 A'   20 A'                 
 -0.568  -0.557  -0.501  -0.491  -0.457  -0.374  -0.353  -0.342
 21 A'    5 A"    6 A"   22 A'   23 A'    7 A"   24 A'   25 A'                 
 -0.321
  8 A"                                                                         
 -- Virtual --                   
 -0.065  -0.054  -0.006   0.010   0.038   0.047   0.053   0.068
 26 A'    9 A"   27 A'   28 A'   29 A'   10 A"   30 A'   31 A'                 
  0.079   0.087   0.125   0.139   0.155   0.168   0.208   0.233
 11 A"   32 A'   33 A'   34 A'   12 A"   35 A'   36 A'   37 A'                 
  0.247   0.258   0.285   0.288   0.296   0.330   0.352   0.366
 13 A"   38 A'   39 A'   40 A'   14 A"   41 A'   42 A'   43 A'                 
  0.390   0.401   0.431   0.441   0.444   0.532   0.547   0.587
 44 A'   15 A"   45 A'   16 A"   46 A'   17 A"   47 A'   48 A'                 
  0.611   0.638   0.685   0.768   0.803   0.810   0.845   0.884
 49 A'   18 A"   50 A'   51 A'   52 A'   19 A"   53 A'   54 A'                 
  0.936   1.190   1.216   1.236   1.309   1.324   1.357   1.372
 55 A'   20 A"   56 A'   21 A"   57 A'   22 A"   58 A'   59 A'                 
  1.386   1.405   1.606   1.667   1.783   1.857   1.930   1.987
 23 A"   60 A'   61 A'   62 A'   63 A'   64 A'   24 A"   65 A'                 
  2.001   2.010   2.123   2.317   2.323   2.434   2.700   2.723
 25 A"   66 A'   67 A'   26 A"   68 A'   69 A'   27 A"   70 A'                 
  2.923   3.202   3.571   3.659   3.733   3.733   3.752   3.764
 71 A'   72 A'   73 A'   28 A"   74 A'   29 A"   30 A"   75 A'                 
  3.873   3.930   3.953   3.988   3.989   4.041   4.082   4.190
 76 A'   31 A"   32 A"   33 A"   77 A'   34 A"   78 A'   79 A'                 
  4.315   4.341   4.756   5.015   6.228   6.250   6.280   6.339
 80 A'   81 A'   82 A'   83 A'   35 A"   36 A"   84 A'   85 A'                 
  6.463   6.584   6.728   7.505   7.542   7.618  23.683  35.453
 86 A'   87 A'   88 A'   37 A"   89 A'   90 A'   91 A'   92 A'                 
 47.828  66.691  66.738 289.700 289.735 289.8421020.607
 93 A'   94 A'   95 A'   38 A"   96 A'   97 A'   98 A'                         

 Beta MOs, Restricted
 -- Occupied --                  
-482.89  -62.54  -56.36  -56.36  -56.35  -24.76  -24.74  -14.44
  1 A'    2 A'    3 A'    1 A"    4 A'    5 A'    6 A'    7 A'                 
-10.380  -8.747  -6.580  -6.565  -6.564  -2.691  -2.686  -2.686
  8 A'    9 A'   10 A'    2 A"   11 A'   12 A'    3 A"   13 A'                 
 -2.674  -2.674  -1.317  -1.285  -0.952  -0.846  -0.676  -0.606
  4 A"   14 A'   15 A'   16 A'   17 A'   18 A'   19 A'   20 A'                 
 -0.568  -0.557  -0.501  -0.491  -0.457  -0.374  -0.353  -0.342
 21 A'    5 A"    6 A"   22 A'   23 A'    7 A"   24 A'   25 A'                 
 -0.321
  8 A"                                                                         
 -- Virtual --                   
 -0.065  -0.054  -0.006   0.010   0.038   0.047   0.053   0.068
 26 A'    9 A"   27 A'   28 A'   29 A'   10 A"   30 A'   31 A'                 
  0.079   0.087   0.125   0.139   0.155   0.168   0.208   0.233
 11 A"   32 A'   33 A'   34 A'   12 A"   35 A'   36 A'   37 A'                 
  0.247   0.258   0.285   0.288   0.296   0.330   0.352   0.366
 13 A"   38 A'   39 A'   40 A'   14 A"   41 A'   42 A'   43 A'                 
  0.390   0.401   0.431   0.441   0.444   0.532   0.547   0.587
 44 A'   15 A"   45 A'   16 A"   46 A'   17 A"   47 A'   48 A'                 
  0.611   0.638   0.685   0.768   0.803   0.810   0.845   0.884
 49 A'   18 A"   50 A'   51 A'   52 A'   19 A"   53 A'   54 A'                 
  0.936   1.190   1.216   1.236   1.309   1.324   1.357   1.372
 55 A'   20 A"   56 A'   21 A"   57 A'   22 A"   58 A'   59 A'                 
  1.386   1.405   1.606   1.667   1.783   1.857   1.930   1.987
 23 A"   60 A'   61 A'   62 A'   63 A'   64 A'   24 A"   65 A'                 
  2.001   2.010   2.123   2.317   2.323   2.434   2.700   2.723
 25 A"   66 A'   67 A'   26 A"   68 A'   69 A'   27 A"   70 A'                 
  2.923   3.202   3.571   3.659   3.733   3.733   3.752   3.764
 71 A'   72 A'   73 A'   28 A"   74 A'   29 A"   30 A"   75 A'                 
  3.873   3.930   3.953   3.988   3.989   4.041   4.082   4.190
 76 A'   31 A"   32 A"   33 A"   77 A'   34 A"   78 A'   79 A'                 
  4.315   4.341   4.756   5.015   6.228   6.250   6.280   6.339
 80 A'   81 A'   82 A'   83 A'   35 A"   36 A"   84 A'   85 A'                 
  6.463   6.584   6.728   7.505   7.542   7.618  23.683  35.453
 86 A'   87 A'   88 A'   37 A"   89 A'   90 A'   91 A'   92 A'                 
 47.828  66.691  66.738 289.700 289.735 289.8421020.607
 93 A'   94 A'   95 A'   38 A"   96 A'   97 A'   98 A'                         
 --------------------------------------------------------------

          Ground-State Mulliken Net Atomic Charges

     Atom                 Charge (a.u.)
  ----------------------------------------
      1 C                     0.092738
      2 N                    -0.121523
      3 F                    -0.023222
      4 F                    -0.010234
      5 Br                    0.062241
  ----------------------------------------
  Sum of atomic charges =     0.000000

 -----------------------------------------------------------------
                    Cartesian Multipole Moments
 -----------------------------------------------------------------
    Charge (ESU x 10^10)
                 0.0000
    Dipole Moment (Debye)
         X      -1.8228      Y      -0.3215      Z       0.0000
       Tot       1.8509
    Quadrupole Moments (Debye-Ang)
        XX     -41.0304     XY      -1.5024     YY     -41.0905
        XZ      -0.0000     YZ      -0.0000     ZZ     -38.5053
    Octopole Moments (Debye-Ang^2)
       XXX     -34.6653    XXY       2.6716    XYY      -9.1334
       YYY       4.3518    XXZ      -0.0000    XYZ       0.0000
       YYZ      -0.0000    XZZ      -5.5098    YZZ       0.7351
       ZZZ      -0.0000
    Hexadecapole Moments (Debye-Ang^3)
      XXXX    -376.3255   XXXY      -3.0571   XXYY     -98.3641
      XYYY       0.3909   YYYY    -218.8512   XXXZ      -0.0000
      XXYZ      -0.0000   XYYZ      -0.0000   YYYZ      -0.0000
      XXZZ     -67.5148   XYZZ       0.4881   YYZZ     -41.6764
      XZZZ      -0.0000   YZZZ      -0.0000   ZZZZ     -38.5760
 -----------------------------------------------------------------
 Calculating analytic gradient of the SCF energy
 Gradient of SCF Energy
            1           2           3           4           5
    1   0.0083628  -0.0090566  -0.0024740   0.0048661  -0.0016984
    2   0.0049011   0.0129386  -0.0262095   0.0019893   0.0063805
    3   0.0000000  -0.0000000   0.0000000  -0.0000000   0.0000000
 Max gradient component =       2.621E-02
 RMS gradient           =       8.593E-03
 Gradient time:  CPU 4.56 s  wall 1.25 s
 Geometry Optimization Parameters
   NAtoms,    NIC,     NZ,  NCons,   NDum,   NFix, NCnnct, MaxDiis
        5      20       5       0       0       0       0       0

 Cartesian Hessian Update
 Hessian Updated using BFGS Update


** GEOMETRY OPTIMIZATION IN DELOCALIZED INTERNAL COORDINATES **
   Searching for a Minimum

   Optimization Cycle:   2

                       Coordinates (Angstroms)
     ATOM                X               Y               Z
      1  C         0.7130880868   -0.5422606760    0.0000000000
      2  N         1.7814530559    0.1265044983    0.0000000000
      3  F         1.4840415145    1.4513976534    0.0000000000
      4  F         0.8306096945   -1.8518293474    0.0000000000
      5  Br       -1.0448409764    0.1638309459    0.0000000000
   Point Group: cs    Number of degrees of freedom:     7


   Energy is  -2866.672929107

 Hessian Updated using BFGS Update

  6 Hessian modes will be used to form the next step
  Hessian Eigenvalues:
     0.166738    0.217629    0.321954    0.513000    0.577356    0.789250

 Minimum Search - Taking Simple RFO Step
 Searching for Lamda that Minimizes Along All modes
 Value Taken    Lamda =  -0.00319234
 Step Taken.  Stepsize is  0.095415

                             Maximum     Tolerance    Cnvgd?
         Gradient           0.026020      0.000300      NO
         Displacement       0.071603      0.001200      NO
         Energy change     -0.010032      0.000001      NO


 New Cartesian Coordinates Obtained by Inverse Iteration

 Displacement from previous Coordinates is:  0.201469
 ----------------------------------------------------------------
             Standard Nuclear Orientation (Angstroms)
    I     Atom           X                Y                Z
 ----------------------------------------------------------------
    1      C       0.6982700778    -0.5332148435     0.0000000000
    2      N       1.7780153460     0.1292217384     0.0000000000
    3      F       1.5501366001     1.4903263785     0.0000000000
    4      F       0.8067614526    -1.8402123721     0.0000000000
    5      Br     -1.0688321011     0.1015221728     0.0000000000
 ----------------------------------------------------------------
 Molecular Point Group                 Cs    NOp =  2
 Largest Abelian Subgroup              Cs    NOp =  2
 Nuclear Repulsion Energy =   326.9478453256 hartrees
 There are       33 alpha and       33 beta electrons
 Applying Cartesian multipole field
    Component          Value
    ---------          -----
     (2,0,0)        1.00000E-11
     (0,2,0)        2.00000E-11
     (0,0,2)       -3.00000E-11
 Nucleus-field energy     =     0.0000000071 hartrees
 Requested basis set is 6-311++G(d,p)
 There are 43 shells and 136 basis functions
 A cutoff of  1.0D-11 yielded    828 shell pairs
 There are      8669 function pairs (      9578 Cartesian)
 Smallest overlap matrix eigenvalue = 3.79E-04
 Guess MOs from SCF MO coefficient file

 -----------------------------------------------------------------------
  General SCF calculation program by
  Eric Jon Sundstrom, Paul Horn, Yuezhi Mao, Dmitri Zuev, Alec White,
  David Stuck, Shaama M.S., Shane Yost, Joonho Lee, David Small,
  Daniel Levine, Susi Lehtola, Hugh Burton, Evgeny Epifanovsky
 -----------------------------------------------------------------------
 Exchange:     0.2000 Hartree-Fock + 0.0800 Slater + 0.7200 B88
 Correlation:  0.1900 VWN1RPA + 0.8100 LYP
 Using SG-1 standard quadrature grid
 using 4 threads for integral computing
 -------------------------------------------------------
 OpenMP Integral computing Module                
 Release: version 2.0, May 2017, Q-Chem Inc. Pleasanton 
 -------------------------------------------------------
 -------------------------------------------------------
 OpenMP BLAS3 based DFT computing Module                
 Release: version 1.0, May 2013, Q-Chem Inc. Pittsburgh 
 -------------------------------------------------------
 A restricted SCF calculation will be
 performed using DIIS
 SCF converges when DIIS error is below 1.0e-08
 ---------------------------------------
  Cycle       Energy         DIIS error
 ---------------------------------------
    1   -2866.6720850585      8.13e-04  
    2   -2866.6742371950      2.70e-04  
    3   -2866.6740742155      4.04e-04  
    4   -2866.6743669587      6.29e-05  
    5   -2866.6743730534      3.25e-05  
    6   -2866.6743745380      6.79e-06  
    7   -2866.6743746038      3.20e-06  
    8   -2866.6743746222      5.70e-07  
    9   -2866.6743746227      1.96e-07  
   10   -2866.6743746228      7.31e-08  
   11   -2866.6743746228      1.37e-08  
   12   -2866.6743746228      2.70e-09  Convergence criterion met
 ---------------------------------------
 SCF time:   CPU 15.86s  wall 4.00s 
 SCF   energy in the final basis set =    -2866.6743746228
 Total energy in the final basis set =    -2866.6743746228

 --------------------------------------------------------------
             Orbital Energies (a.u.) and Symmetries
 --------------------------------------------------------------

 Alpha MOs, Restricted
 -- Occupied --                  
-482.89  -62.54  -56.36  -56.36  -56.36  -24.77  -24.73  -14.44
  1 A'    2 A'    3 A'    1 A"    4 A'    5 A'    6 A'    7 A'                 
-10.382  -8.749  -6.582  -6.567  -6.566  -2.692  -2.688  -2.687
  8 A'    9 A'   10 A'    2 A"   11 A'   12 A'    3 A"   13 A'                 
 -2.676  -2.676  -1.319  -1.272  -0.952  -0.850  -0.676  -0.604
  4 A"   14 A'   15 A'   16 A'   17 A'   18 A'   19 A'   20 A'                 
 -0.566  -0.556  -0.495  -0.488  -0.458  -0.377  -0.354  -0.343
 21 A'    5 A"    6 A"   22 A'   23 A'    7 A"   24 A'   25 A'                 
 -0.322
  8 A"                                                                         
 -- Virtual --                   
 -0.063  -0.056  -0.012   0.007   0.037   0.046   0.052   0.068
 26 A'    9 A"   27 A'   28 A'   29 A'   10 A"   30 A'   31 A'                 
  0.079   0.087   0.122   0.139   0.157   0.169   0.202   0.234
 11 A"   32 A'   33 A'   34 A'   12 A"   35 A'   36 A'   37 A'                 
  0.247   0.258   0.283   0.285   0.296   0.329   0.350   0.366
 13 A"   38 A'   39 A'   40 A'   14 A"   41 A'   42 A'   43 A'                 
  0.390   0.399   0.429   0.441   0.449   0.529   0.546   0.578
 44 A'   15 A"   45 A'   16 A"   46 A'   17 A"   47 A'   48 A'                 
  0.600   0.635   0.682   0.772   0.804   0.813   0.852   0.881
 49 A'   18 A"   50 A'   51 A'   52 A'   19 A"   53 A'   54 A'                 
  0.941   1.190   1.219   1.236   1.307   1.331   1.360   1.379
 55 A'   20 A"   56 A'   21 A"   57 A'   22 A"   58 A'   59 A'                 
  1.380   1.408   1.602   1.667   1.779   1.860   1.930   1.969
 23 A"   60 A'   61 A'   62 A'   63 A'   64 A'   24 A"   65 A'                 
  2.002   2.015   2.130   2.301   2.312   2.440   2.697   2.716
 25 A"   66 A'   67 A'   68 A'   26 A"   69 A'   27 A"   70 A'                 
  2.918   3.209   3.562   3.665   3.734   3.737   3.755   3.765
 71 A'   72 A'   73 A'   28 A"   74 A'   29 A"   30 A"   75 A'                 
  3.873   3.927   3.940   3.980   3.985   4.042   4.076   4.195
 76 A'   31 A"   32 A"   33 A"   77 A'   34 A"   78 A'   79 A'                 
  4.292   4.342   4.747   4.986   6.226   6.251   6.280   6.334
 80 A'   81 A'   82 A'   83 A'   35 A"   36 A"   84 A'   85 A'                 
  6.434   6.579   6.712   7.503   7.540   7.620  23.669  35.444
 86 A'   87 A'   88 A'   37 A"   89 A'   90 A'   91 A'   92 A'                 
 47.827  66.691  66.739 289.699 289.734 289.8431020.606
 93 A'   94 A'   95 A'   38 A"   96 A'   97 A'   98 A'                         

 Beta MOs, Restricted
 -- Occupied --                  
-482.89  -62.54  -56.36  -56.36  -56.36  -24.77  -24.73  -14.44
  1 A'    2 A'    3 A'    1 A"    4 A'    5 A'    6 A'    7 A'                 
-10.382  -8.749  -6.582  -6.567  -6.566  -2.692  -2.688  -2.687
  8 A'    9 A'   10 A'    2 A"   11 A'   12 A'    3 A"   13 A'                 
 -2.676  -2.676  -1.319  -1.272  -0.952  -0.850  -0.676  -0.604
  4 A"   14 A'   15 A'   16 A'   17 A'   18 A'   19 A'   20 A'                 
 -0.566  -0.556  -0.495  -0.488  -0.458  -0.377  -0.354  -0.343
 21 A'    5 A"    6 A"   22 A'   23 A'    7 A"   24 A'   25 A'                 
 -0.322
  8 A"                                                                         
 -- Virtual --                   
 -0.063  -0.056  -0.012   0.007   0.037   0.046   0.052   0.068
 26 A'    9 A"   27 A'   28 A'   29 A'   10 A"   30 A'   31 A'                 
  0.079   0.087   0.122   0.139   0.157   0.169   0.202   0.234
 11 A"   32 A'   33 A'   34 A'   12 A"   35 A'   36 A'   37 A'                 
  0.247   0.258   0.283   0.285   0.296   0.329   0.350   0.366
 13 A"   38 A'   39 A'   40 A'   14 A"   41 A'   42 A'   43 A'                 
  0.390   0.399   0.429   0.441   0.449   0.529   0.546   0.578
 44 A'   15 A"   45 A'   16 A"   46 A'   17 A"   47 A'   48 A'                 
  0.600   0.635   0.682   0.772   0.804   0.813   0.852   0.881
 49 A'   18 A"   50 A'   51 A'   52 A'   19 A"   53 A'   54 A'                 
  0.941   1.190   1.219   1.236   1.307   1.331   1.360   1.379
 55 A'   20 A"   56 A'   21 A"   57 A'   22 A"   58 A'   59 A'                 
  1.380   1.408   1.602   1.667   1.779   1.860   1.930   1.969
 23 A"   60 A'   61 A'   62 A'   63 A'   64 A'   24 A"   65 A'                 
  2.002   2.015   2.130   2.301   2.312   2.440   2.697   2.716
 25 A"   66 A'   67 A'   68 A'   26 A"   69 A'   27 A"   70 A'                 
  2.918   3.209   3.562   3.665   3.734   3.737   3.755   3.765
 71 A'   72 A'   73 A'   28 A"   74 A'   29 A"   30 A"   75 A'                 
  3.873   3.927   3.940   3.980   3.985   4.042   4.076   4.195
 76 A'   31 A"   32 A"   33 A"   77 A'   34 A"   78 A'   79 A'                 
  4.292   4.342   4.747   4.986   6.226   6.251   6.280   6.334
 80 A'   81 A'   82 A'   83 A'   35 A"   36 A"   84 A'   85 A'                 
  6.434   6.579   6.712   7.503   7.540   7.620  23.669  35.444
 86 A'   87 A'   88 A'   37 A"   89 A'   90 A'   91 A'   92 A'                 
 47.827  66.691  66.739 289.699 289.734 289.8431020.606
 93 A'   94 A'   95 A'   38 A"   96 A'   97 A'   98 A'                         
 --------------------------------------------------------------

          Ground-State Mulliken Net Atomic Charges

     Atom                 Charge (a.u.)
  ----------------------------------------
      1 C                     0.084632
      2 N                    -0.119864
      3 F                    -0.035289
      4 F                     0.000365
      5 Br                    0.070156
  ----------------------------------------
  Sum of atomic charges =     0.000000

 -----------------------------------------------------------------
                    Cartesian Multipole Moments
 -----------------------------------------------------------------
    Charge (ESU x 10^10)
                 0.0000
    Dipole Moment (Debye)
         X      -1.9610      Y      -0.4228      Z      -0.0000
       Tot       2.0060
    Quadrupole Moments (Debye-Ang)
        XX     -41.0938     XY      -1.4764     YY     -41.2557
        XZ       0.0000     YZ       0.0000     ZZ     -38.5017
    Octopole Moments (Debye-Ang^2)
       XXX     -34.7195    XXY       2.9089    XYY      -8.8689
       YYY       6.3391    XXZ      -0.0000    XYZ      -0.0000
       YYZ      -0.0000    XZZ      -5.3231    YZZ       1.4950
       ZZZ      -0.0000
    Hexadecapole Moments (Debye-Ang^3)
      XXXX    -384.8040   XXXY      -9.6487   XXYY    -100.8629
      XYYY      -6.5094   YYYY    -219.1099   XXXZ       0.0000
      XXYZ       0.0000   XYYZ       0.0000   YYYZ       0.0000
      XXZZ     -69.1124   XYZZ      -1.8142   YYZZ     -41.7326
      XZZZ       0.0000   YZZZ       0.0000   ZZZZ     -38.5063
 -----------------------------------------------------------------
 Calculating analytic gradient of the SCF energy
 Gradient of SCF Energy
            1           2           3           4           5
    1   0.0003998  -0.0056506   0.0031296  -0.0003153   0.0024364
    2  -0.0065635   0.0061689  -0.0048121   0.0063825  -0.0011758
    3  -0.0000000   0.0000000   0.0000000  -0.0000000   0.0000000
 Max gradient component =       6.564E-03
 RMS gradient           =       3.599E-03
 Gradient time:  CPU 4.59 s  wall 1.28 s
 Geometry Optimization Parameters
   NAtoms,    NIC,     NZ,  NCons,   NDum,   NFix, NCnnct, MaxDiis
        5      20       5       0       0       0       0       0

 Cartesian Hessian Update
 Hessian Updated using BFGS Update


** GEOMETRY OPTIMIZATION IN DELOCALIZED INTERNAL COORDINATES **
   Searching for a Minimum

   Optimization Cycle:   3

                       Coordinates (Angstroms)
     ATOM                X               Y               Z
      1  C         0.6982700778   -0.5332148435    0.0000000000
      2  N         1.7780153460    0.1292217384    0.0000000000
      3  F         1.5501366001    1.4903263785    0.0000000000
      4  F         0.8067614526   -1.8402123721    0.0000000000
      5  Br       -1.0688321011    0.1015221728    0.0000000000
   Point Group: cs    Number of degrees of freedom:     7


   Energy is  -2866.674374623

 Hessian Updated using BFGS Update

  7 Hessian modes will be used to form the next step
  Hessian Eigenvalues:
     0.174824    0.204403    0.250294    0.389825    0.501059    0.553882
     0.756035

 Minimum Search - Taking Simple RFO Step
 Searching for Lamda that Minimizes Along All modes
 Value Taken    Lamda =  -0.00028248
 Step Taken.  Stepsize is  0.027459

                             Maximum     Tolerance    Cnvgd?
         Gradient           0.007002      0.000300      NO
         Displacement       0.020895      0.001200      NO
         Energy change     -0.001446      0.000001      NO


 New Cartesian Coordinates Obtained by Inverse Iteration

 Displacement from previous Coordinates is:  0.031591
 ----------------------------------------------------------------
             Standard Nuclear Orientation (Angstroms)
    I     Atom           X                Y                Z
 ----------------------------------------------------------------
    1      C       0.7026036234    -0.5325885725     0.0000000000
    2      N       1.7866215810     0.1268588099     0.0000000000
    3      F       1.5398899745     1.4918348758     0.0000000000
    4      F       0.8045258974    -1.8459352269     0.0000000000
    5      Br     -1.0692897009     0.1074731878     0.0000000000
 ----------------------------------------------------------------
 Molecular Point Group                 Cs    NOp =  2
 Largest Abelian Subgroup              Cs    NOp =  2
 Nuclear Repulsion Energy =   326.3541201366 hartrees
 There are       33 alpha and       33 beta electrons
 Applying Cartesian multipole field
    Component          Value
    ---------          -----
     (2,0,0)        1.00000E-11
     (0,2,0)        2.00000E-11
     (0,0,2)       -3.00000E-11
 Nucleus-field energy     =     0.0000000071 hartrees
 Requested basis set is 6-311++G(d,p)
 There are 43 shells and 136 basis functions
 A cutoff of  1.0D-11 yielded    828 shell pairs
 There are      8661 function pairs (      9566 Cartesian)
 Smallest overlap matrix eigenvalue = 3.84E-04
 Guess MOs from SCF MO coefficient file

 -----------------------------------------------------------------------
  General SCF calculation program by
  Eric Jon Sundstrom, Paul Horn, Yuezhi Mao, Dmitri Zuev, Alec White,
  David Stuck, Shaama M.S., Shane Yost, Joonho Lee, David Small,
  Daniel Levine, Susi Lehtola, Hugh Burton, Evgeny Epifanovsky
 -----------------------------------------------------------------------
 Exchange:     0.2000 Hartree-Fock + 0.0800 Slater + 0.7200 B88
 Correlation:  0.1900 VWN1RPA + 0.8100 LYP
 Using SG-1 standard quadrature grid
 using 4 threads for integral computing
 -------------------------------------------------------
 OpenMP Integral computing Module                
 Release: version 2.0, May 2017, Q-Chem Inc. Pleasanton 
 -------------------------------------------------------
 -------------------------------------------------------
 OpenMP BLAS3 based DFT computing Module                
 Release: version 1.0, May 2013, Q-Chem Inc. Pittsburgh 
 -------------------------------------------------------
 A restricted SCF calculation will be
 performed using DIIS
 SCF converges when DIIS error is below 1.0e-08
 ---------------------------------------
  Cycle       Energy         DIIS error
 ---------------------------------------
    1   -2866.6743827765      2.24e-04  
    2   -2866.6745333172      7.62e-05  
    3   -2866.6745138063      1.25e-04  
    4   -2866.6745455195      1.58e-05  
    5   -2866.6745458749      7.96e-06  
    6   -2866.6745459914      2.36e-06  
    7   -2866.6745459977      7.28e-07  
    8   -2866.6745459985      2.77e-07  
    9   -2866.6745459985      4.67e-08  
   10   -2866.6745459985      2.61e-08  
   11   -2866.6745459985      3.67e-09  Convergence criterion met
 ---------------------------------------
 SCF time:   CPU 14.46s  wall 4.00s 
 SCF   energy in the final basis set =    -2866.6745459985
 Total energy in the final basis set =    -2866.6745459985

 --------------------------------------------------------------
             Orbital Energies (a.u.) and Symmetries
 --------------------------------------------------------------

 Alpha MOs, Restricted
 -- Occupied --                  
-482.89  -62.54  -56.36  -56.36  -56.36  -24.76  -24.73  -14.44
  1 A'    2 A'    3 A'    1 A"    4 A'    5 A'    6 A'    7 A'                 
-10.384  -8.749  -6.582  -6.568  -6.566  -2.693  -2.689  -2.688
  8 A'    9 A'   10 A'    2 A"   11 A'   12 A'    3 A"   13 A'                 
 -2.676  -2.676  -1.316  -1.269  -0.952  -0.850  -0.675  -0.601
  4 A"   14 A'   15 A'   16 A'   17 A'   18 A'   19 A'   20 A'                 
 -0.565  -0.555  -0.494  -0.487  -0.458  -0.377  -0.355  -0.343
 21 A'    5 A"    6 A"   22 A'   23 A'    7 A"   24 A'   25 A'                 
 -0.323
  8 A"                                                                         
 -- Virtual --                   
 -0.066  -0.057  -0.015   0.006   0.037   0.046   0.052   0.068
 26 A'    9 A"   27 A'   28 A'   29 A'   10 A"   30 A'   31 A'                 
  0.079   0.086   0.122   0.139   0.157   0.169   0.200   0.234
 11 A"   32 A'   33 A'   34 A'   12 A"   35 A'   36 A'   37 A'                 
  0.246   0.257   0.283   0.285   0.296   0.326   0.350   0.365
 13 A"   38 A'   39 A'   40 A'   14 A"   41 A'   42 A'   43 A'                 
  0.388   0.400   0.428   0.440   0.448   0.529   0.545   0.578
 44 A'   15 A"   45 A'   16 A"   46 A'   17 A"   47 A'   48 A'                 
  0.601   0.634   0.681   0.770   0.803   0.812   0.849   0.881
 49 A'   18 A"   50 A'   51 A'   52 A'   19 A"   53 A'   54 A'                 
  0.938   1.188   1.218   1.235   1.309   1.329   1.361   1.379
 55 A'   20 A"   56 A'   21 A"   57 A'   22 A"   58 A'   59 A'                 
  1.381   1.406   1.597   1.664   1.779   1.859   1.930   1.969
 23 A"   60 A'   61 A'   62 A'   63 A'   64 A'   24 A"   65 A'                 
  2.002   2.014   2.130   2.298   2.311   2.434   2.696   2.714
 25 A"   66 A'   67 A'   68 A'   26 A"   69 A'   27 A"   70 A'                 
  2.913   3.202   3.558   3.667   3.733   3.737   3.755   3.767
 71 A'   72 A'   73 A'   28 A"   74 A'   29 A"   30 A"   75 A'                 
  3.869   3.922   3.936   3.976   3.985   4.041   4.067   4.190
 76 A'   31 A"   32 A"   33 A"   77 A'   34 A"   78 A'   79 A'                 
  4.289   4.342   4.744   4.972   6.226   6.252   6.280   6.334
 80 A'   81 A'   82 A'   83 A'   35 A"   36 A"   84 A'   85 A'                 
  6.428   6.573   6.701   7.503   7.540   7.619  23.661  35.439
 86 A'   87 A'   88 A'   37 A"   89 A'   90 A'   91 A'   92 A'                 
 47.825  66.691  66.740 289.698 289.733 289.8421020.604
 93 A'   94 A'   95 A'   38 A"   96 A'   97 A'   98 A'                         

 Beta MOs, Restricted
 -- Occupied --                  
-482.89  -62.54  -56.36  -56.36  -56.36  -24.76  -24.73  -14.44
  1 A'    2 A'    3 A'    1 A"    4 A'    5 A'    6 A'    7 A'                 
-10.384  -8.749  -6.582  -6.568  -6.566  -2.693  -2.689  -2.688
  8 A'    9 A'   10 A'    2 A"   11 A'   12 A'    3 A"   13 A'                 
 -2.676  -2.676  -1.316  -1.269  -0.952  -0.850  -0.675  -0.601
  4 A"   14 A'   15 A'   16 A'   17 A'   18 A'   19 A'   20 A'                 
 -0.565  -0.555  -0.494  -0.487  -0.458  -0.377  -0.355  -0.343
 21 A'    5 A"    6 A"   22 A'   23 A'    7 A"   24 A'   25 A'                 
 -0.323
  8 A"                                                                         
 -- Virtual --                   
 -0.066  -0.057  -0.015   0.006   0.037   0.046   0.052   0.068
 26 A'    9 A"   27 A'   28 A'   29 A'   10 A"   30 A'   31 A'                 
  0.079   0.086   0.122   0.139   0.157   0.169   0.200   0.234
 11 A"   32 A'   33 A'   34 A'   12 A"   35 A'   36 A'   37 A'                 
  0.246   0.257   0.283   0.285   0.296   0.326   0.350   0.365
 13 A"   38 A'   39 A'   40 A'   14 A"   41 A'   42 A'   43 A'                 
  0.388   0.400   0.428   0.440   0.448   0.529   0.545   0.578
 44 A'   15 A"   45 A'   16 A"   46 A'   17 A"   47 A'   48 A'                 
  0.601   0.634   0.681   0.770   0.803   0.812   0.849   0.881
 49 A'   18 A"   50 A'   51 A'   52 A'   19 A"   53 A'   54 A'                 
  0.938   1.188   1.218   1.235   1.309   1.329   1.361   1.379
 55 A'   20 A"   56 A'   21 A"   57 A'   22 A"   58 A'   59 A'                 
  1.381   1.406   1.597   1.664   1.779   1.859   1.930   1.969
 23 A"   60 A'   61 A'   62 A'   63 A'   64 A'   24 A"   65 A'                 
  2.002   2.014   2.130   2.298   2.311   2.434   2.696   2.714
 25 A"   66 A'   67 A'   68 A'   26 A"   69 A'   27 A"   70 A'                 
  2.913   3.202   3.558   3.667   3.733   3.737   3.755   3.767
 71 A'   72 A'   73 A'   28 A"   74 A'   29 A"   30 A"   75 A'                 
  3.869   3.922   3.936   3.976   3.985   4.041   4.067   4.190
 76 A'   31 A"   32 A"   33 A"   77 A'   34 A"   78 A'   79 A'                 
  4.289   4.342   4.744   4.972   6.226   6.252   6.280   6.334
 80 A'   81 A'   82 A'   83 A'   35 A"   36 A"   84 A'   85 A'                 
  6.428   6.573   6.701   7.503   7.540   7.619  23.661  35.439
 86 A'   87 A'   88 A'   37 A"   89 A'   90 A'   91 A'   92 A'                 
 47.825  66.691  66.740 289.698 289.733 289.8421020.604
 93 A'   94 A'   95 A'   38 A"   96 A'   97 A'   98 A'                         
 --------------------------------------------------------------

          Ground-State Mulliken Net Atomic Charges

     Atom                 Charge (a.u.)
  ----------------------------------------
      1 C                     0.086142
      2 N                    -0.114491
      3 F                    -0.038783
      4 F                    -0.004431
      5 Br                    0.071563
  ----------------------------------------
  Sum of atomic charges =     0.000000

 -----------------------------------------------------------------
                    Cartesian Multipole Moments
 -----------------------------------------------------------------
    Charge (ESU x 10^10)
                 0.0000
    Dipole Moment (Debye)
         X      -1.9587      Y      -0.4285      Z       0.0000
       Tot       2.0051
    Quadrupole Moments (Debye-Ang)
        XX     -41.0466     XY      -1.5289     YY     -41.3352
        XZ      -0.0000     YZ       0.0000     ZZ     -38.5262
    Octopole Moments (Debye-Ang^2)
       XXX     -34.7457    XXY       2.7896    XYY      -8.9596
       YYY       6.1578    XXZ      -0.0000    XYZ       0.0000
       YYZ       0.0000    XZZ      -5.3473    YZZ       1.4179
       ZZZ      -0.0000
    Hexadecapole Moments (Debye-Ang^3)
      XXXX    -384.9497   XXXY      -9.2526   XXYY    -101.1207
      XYYY      -5.9641   YYYY    -220.3102   XXXZ      -0.0000
      XXYZ      -0.0000   XYYZ      -0.0000   YYYZ       0.0000
      XXZZ     -69.1742   XYZZ      -1.6256   YYZZ     -41.9288
      XZZZ      -0.0000   YZZZ       0.0000   ZZZZ     -38.5385
 -----------------------------------------------------------------
 Calculating analytic gradient of the SCF energy
 Gradient of SCF Energy
            1           2           3           4           5
    1   0.0007156  -0.0007805   0.0010108  -0.0003121  -0.0006338
    2  -0.0023934   0.0036401  -0.0021921   0.0010235  -0.0000782
    3   0.0000000  -0.0000000   0.0000000   0.0000000   0.0000000
 Max gradient component =       3.640E-03
 RMS gradient           =       1.354E-03
 Gradient time:  CPU 4.55 s  wall 1.25 s
 Geometry Optimization Parameters
   NAtoms,    NIC,     NZ,  NCons,   NDum,   NFix, NCnnct, MaxDiis
        5      20       5       0       0       0       0       0

 Cartesian Hessian Update
 Hessian Updated using BFGS Update


** GEOMETRY OPTIMIZATION IN DELOCALIZED INTERNAL COORDINATES **
   Searching for a Minimum

   Optimization Cycle:   4

                       Coordinates (Angstroms)
     ATOM                X               Y               Z
      1  C         0.7026036234   -0.5325885725    0.0000000000
      2  N         1.7866215810    0.1268588099    0.0000000000
      3  F         1.5398899745    1.4918348758    0.0000000000
      4  F         0.8045258974   -1.8459352269    0.0000000000
      5  Br       -1.0692897009    0.1074731878    0.0000000000
   Point Group: cs    Number of degrees of freedom:     7


   Energy is  -2866.674545999

 Hessian Updated using BFGS Update

  7 Hessian modes will be used to form the next step
  Hessian Eigenvalues:
     0.175184    0.206766    0.255648    0.297754    0.482219    0.563249
     0.764963

 Minimum Search - Taking Simple RFO Step
 Searching for Lamda that Minimizes Along All modes
 Value Taken    Lamda =  -0.00004477
 Step Taken.  Stepsize is  0.013670

                             Maximum     Tolerance    Cnvgd?
         Gradient           0.001993      0.000300      NO
         Displacement       0.009917      0.001200      NO
         Energy change     -0.000171      0.000001      NO


 New Cartesian Coordinates Obtained by Inverse Iteration

 Displacement from previous Coordinates is:  0.015386
 ----------------------------------------------------------------
             Standard Nuclear Orientation (Angstroms)
    I     Atom           X                Y                Z
 ----------------------------------------------------------------
    1      C       0.7031952703    -0.5317467076     0.0000000000
    2      N       1.7888873418     0.1241259808     0.0000000000
    3      F       1.5342184116     1.4924552131     0.0000000000
    4      F       0.8037130913    -1.8469514445     0.0000000000
    5      Br     -1.0656627397     0.1097600324     0.0000000000
 ----------------------------------------------------------------
 Molecular Point Group                 Cs    NOp =  2
 Largest Abelian Subgroup              Cs    NOp =  2
 Nuclear Repulsion Energy =   326.5481855007 hartrees
 There are       33 alpha and       33 beta electrons
 Applying Cartesian multipole field
    Component          Value
    ---------          -----
     (2,0,0)        1.00000E-11
     (0,2,0)        2.00000E-11
     (0,0,2)       -3.00000E-11
 Nucleus-field energy     =     0.0000000071 hartrees
 Requested basis set is 6-311++G(d,p)
 There are 43 shells and 136 basis functions
 A cutoff of  1.0D-11 yielded    828 shell pairs
 There are      8661 function pairs (      9566 Cartesian)
 Smallest overlap matrix eigenvalue = 3.83E-04
 Guess MOs from SCF MO coefficient file

 -----------------------------------------------------------------------
  General SCF calculation program by
  Eric Jon Sundstrom, Paul Horn, Yuezhi Mao, Dmitri Zuev, Alec White,
  David Stuck, Shaama M.S., Shane Yost, Joonho Lee, David Small,
  Daniel Levine, Susi Lehtola, Hugh Burton, Evgeny Epifanovsky
 -----------------------------------------------------------------------
 Exchange:     0.2000 Hartree-Fock + 0.0800 Slater + 0.7200 B88
 Correlation:  0.1900 VWN1RPA + 0.8100 LYP
 Using SG-1 standard quadrature grid
 using 4 threads for integral computing
 -------------------------------------------------------
 OpenMP Integral computing Module                
 Release: version 2.0, May 2017, Q-Chem Inc. Pleasanton 
 -------------------------------------------------------
 -------------------------------------------------------
 OpenMP BLAS3 based DFT computing Module                
 Release: version 1.0, May 2013, Q-Chem Inc. Pittsburgh 
 -------------------------------------------------------
 A restricted SCF calculation will be
 performed using DIIS
 SCF converges when DIIS error is below 1.0e-08
 ---------------------------------------
  Cycle       Energy         DIIS error
 ---------------------------------------
    1   -2866.6745319315      1.07e-04  
    2   -2866.6745685582      1.91e-05  
    3   -2866.6745679586      2.89e-05  
    4   -2866.6745694076      4.78e-06  
    5   -2866.6745694290      3.25e-06  
    6   -2866.6745694473      5.12e-07  
    7   -2866.6745694477      3.56e-07  
    8   -2866.6745694479      6.51e-08  
    9   -2866.6745694479      3.17e-08  
   10   -2866.6745694479      4.46e-09  Convergence criterion met
 ---------------------------------------
 SCF time:   CPU 13.14s  wall 4.00s 
 SCF   energy in the final basis set =    -2866.6745694479
 Total energy in the final basis set =    -2866.6745694479

 --------------------------------------------------------------
             Orbital Energies (a.u.) and Symmetries
 --------------------------------------------------------------

 Alpha MOs, Restricted
 -- Occupied --                  
-482.89  -62.54  -56.36  -56.36  -56.36  -24.76  -24.73  -14.44
  1 A'    2 A'    3 A'    1 A"    4 A'    5 A'    6 A'    7 A'                 
-10.384  -8.750  -6.582  -6.568  -6.567  -2.693  -2.689  -2.688
  8 A'    9 A'   10 A'    2 A"   11 A'   12 A'    3 A"   13 A'                 
 -2.677  -2.677  -1.315  -1.267  -0.953  -0.851  -0.674  -0.600
  4 A"   14 A'   15 A'   16 A'   17 A'   18 A'   19 A'   20 A'                 
 -0.565  -0.554  -0.493  -0.486  -0.457  -0.377  -0.356  -0.344
 21 A'    5 A"    6 A"   22 A'   23 A'    7 A"   24 A'   25 A'                 
 -0.324
  8 A"                                                                         
 -- Virtual --                   
 -0.066  -0.058  -0.017   0.006   0.037   0.046   0.052   0.067
 26 A'    9 A"   27 A'   28 A'   29 A'   10 A"   30 A'   31 A'                 
  0.079   0.086   0.122   0.139   0.157   0.169   0.199   0.234
 11 A"   32 A'   33 A'   34 A'   12 A"   35 A'   36 A'   37 A'                 
  0.246   0.256   0.282   0.285   0.296   0.326   0.350   0.365
 13 A"   38 A'   39 A'   40 A'   14 A"   41 A'   42 A'   43 A'                 
  0.388   0.399   0.428   0.440   0.448   0.529   0.545   0.579
 44 A'   15 A"   45 A'   16 A"   46 A'   17 A"   47 A'   48 A'                 
  0.602   0.634   0.681   0.770   0.803   0.812   0.849   0.881
 49 A'   18 A"   50 A'   51 A'   52 A'   19 A"   53 A'   54 A'                 
  0.938   1.187   1.219   1.235   1.310   1.328   1.362   1.379
 55 A'   20 A"   56 A'   21 A"   57 A'   22 A"   58 A'   59 A'                 
  1.382   1.406   1.597   1.663   1.779   1.860   1.930   1.969
 23 A"   60 A'   61 A'   62 A'   63 A'   64 A'   24 A"   65 A'                 
  2.002   2.014   2.130   2.296   2.312   2.434   2.696   2.716
 25 A"   66 A'   67 A'   68 A'   26 A"   69 A'   27 A"   70 A'                 
  2.913   3.200   3.555   3.668   3.733   3.737   3.755   3.768
 71 A'   72 A'   73 A'   28 A"   74 A'   29 A"   30 A"   75 A'                 
  3.867   3.920   3.933   3.975   3.985   4.041   4.065   4.190
 76 A'   31 A"   32 A"   33 A"   77 A'   34 A"   78 A'   79 A'                 
  4.288   4.342   4.743   4.964   6.227   6.253   6.281   6.335
 80 A'   81 A'   82 A'   83 A'   35 A"   36 A"   84 A'   85 A'                 
  6.425   6.572   6.697   7.503   7.540   7.618  23.660  35.439
 86 A'   87 A'   88 A'   37 A"   89 A'   90 A'   91 A'   92 A'                 
 47.825  66.691  66.741 289.698 289.733 289.8421020.605
 93 A'   94 A'   95 A'   38 A"   96 A'   97 A'   98 A'                         

 Beta MOs, Restricted
 -- Occupied --                  
-482.89  -62.54  -56.36  -56.36  -56.36  -24.76  -24.73  -14.44
  1 A'    2 A'    3 A'    1 A"    4 A'    5 A'    6 A'    7 A'                 
-10.384  -8.750  -6.582  -6.568  -6.567  -2.693  -2.689  -2.688
  8 A'    9 A'   10 A'    2 A"   11 A'   12 A'    3 A"   13 A'                 
 -2.677  -2.677  -1.315  -1.267  -0.953  -0.851  -0.674  -0.600
  4 A"   14 A'   15 A'   16 A'   17 A'   18 A'   19 A'   20 A'                 
 -0.565  -0.554  -0.493  -0.486  -0.457  -0.377  -0.356  -0.344
 21 A'    5 A"    6 A"   22 A'   23 A'    7 A"   24 A'   25 A'                 
 -0.324
  8 A"                                                                         
 -- Virtual --                   
 -0.066  -0.058  -0.017   0.006   0.037   0.046   0.052   0.067
 26 A'    9 A"   27 A'   28 A'   29 A'   10 A"   30 A'   31 A'                 
  0.079   0.086   0.122   0.139   0.157   0.169   0.199   0.234
 11 A"   32 A'   33 A'   34 A'   12 A"   35 A'   36 A'   37 A'                 
  0.246   0.256   0.282   0.285   0.296   0.326   0.350   0.365
 13 A"   38 A'   39 A'   40 A'   14 A"   41 A'   42 A'   43 A'                 
  0.388   0.399   0.428   0.440   0.448   0.529   0.545   0.579
 44 A'   15 A"   45 A'   16 A"   46 A'   17 A"   47 A'   48 A'                 
  0.602   0.634   0.681   0.770   0.803   0.812   0.849   0.881
 49 A'   18 A"   50 A'   51 A'   52 A'   19 A"   53 A'   54 A'                 
  0.938   1.187   1.219   1.235   1.310   1.328   1.362   1.379
 55 A'   20 A"   56 A'   21 A"   57 A'   22 A"   58 A'   59 A'                 
  1.382   1.406   1.597   1.663   1.779   1.860   1.930   1.969
 23 A"   60 A'   61 A'   62 A'   63 A'   64 A'   24 A"   65 A'                 
  2.002   2.014   2.130   2.296   2.312   2.434   2.696   2.716
 25 A"   66 A'   67 A'   68 A'   26 A"   69 A'   27 A"   70 A'                 
  2.913   3.200   3.555   3.668   3.733   3.737   3.755   3.768
 71 A'   72 A'   73 A'   28 A"   74 A'   29 A"   30 A"   75 A'                 
  3.867   3.920   3.933   3.975   3.985   4.041   4.065   4.190
 76 A'   31 A"   32 A"   33 A"   77 A'   34 A"   78 A'   79 A'                 
  4.288   4.342   4.743   4.964   6.227   6.253   6.281   6.335
 80 A'   81 A'   82 A'   83 A'   35 A"   36 A"   84 A'   85 A'                 
  6.425   6.572   6.697   7.503   7.540   7.618  23.660  35.439
 86 A'   87 A'   88 A'   37 A"   89 A'   90 A'   91 A'   92 A'                 
 47.825  66.691  66.741 289.698 289.733 289.8421020.605
 93 A'   94 A'   95 A'   38 A"   96 A'   97 A'   98 A'                         
 --------------------------------------------------------------

          Ground-State Mulliken Net Atomic Charges

     Atom                 Charge (a.u.)
  ----------------------------------------
      1 C                     0.087135
      2 N                    -0.113010
      3 F                    -0.041530
      4 F                    -0.006483
      5 Br                    0.073888
  ----------------------------------------
  Sum of atomic charges =     0.000000

 -----------------------------------------------------------------
                    Cartesian Multipole Moments
 -----------------------------------------------------------------
    Charge (ESU x 10^10)
                 0.0000
    Dipole Moment (Debye)
         X      -1.9760      Y      -0.4346      Z      -0.0000
       Tot       2.0232
    Quadrupole Moments (Debye-Ang)
        XX     -41.0388     XY      -1.5599     YY     -41.3758
        XZ       0.0000     YZ       0.0000     ZZ     -38.5220
    Octopole Moments (Debye-Ang^2)
       XXX     -34.9202    XXY       2.7203    XYY      -9.0834
       YYY       6.0752    XXZ       0.0000    XYZ      -0.0000
       YYZ      -0.0000    XZZ      -5.4198    YZZ       1.3827
       ZZZ      -0.0000
    Hexadecapole Moments (Debye-Ang^3)
      XXXX    -383.8935   XXXY      -9.0920   XXYY    -101.0283
      XYYY      -5.7589   YYYY    -220.6731   XXXZ       0.0000
      XXYZ       0.0000   XYYZ      -0.0000   YYYZ       0.0000
      XXZZ     -68.9848   XYZZ      -1.5508   YYZZ     -41.9775
      XZZZ       0.0000   YZZZ      -0.0000   ZZZZ     -38.5110
 -----------------------------------------------------------------
 Calculating analytic gradient of the SCF energy
 Gradient of SCF Energy
            1           2           3           4           5
    1   0.0004120  -0.0001448  -0.0001474  -0.0001421   0.0000223
    2   0.0001586   0.0005377  -0.0004381  -0.0000197  -0.0002386
    3   0.0000000   0.0000000  -0.0000000  -0.0000000  -0.0000000
 Max gradient component =       5.377E-04
 RMS gradient           =       2.305E-04
 Gradient time:  CPU 4.55 s  wall 1.23 s
 Geometry Optimization Parameters
   NAtoms,    NIC,     NZ,  NCons,   NDum,   NFix, NCnnct, MaxDiis
        5      20       5       0       0       0       0       0

 Cartesian Hessian Update
 Hessian Updated using BFGS Update


** GEOMETRY OPTIMIZATION IN DELOCALIZED INTERNAL COORDINATES **
   Searching for a Minimum

   Optimization Cycle:   5

                       Coordinates (Angstroms)
     ATOM                X               Y               Z
      1  C         0.7031952703   -0.5317467076    0.0000000000
      2  N         1.7888873418    0.1241259808    0.0000000000
      3  F         1.5342184116    1.4924552131    0.0000000000
      4  F         0.8037130913   -1.8469514445    0.0000000000
      5  Br       -1.0656627397    0.1097600324    0.0000000000
   Point Group: cs    Number of degrees of freedom:     7


   Energy is  -2866.674569448

 Hessian Updated using BFGS Update

  7 Hessian modes will be used to form the next step
  Hessian Eigenvalues:
     0.178983    0.206914    0.234687    0.301250    0.469548    0.566515
     0.781982

 Minimum Search - Taking Simple RFO Step
 Searching for Lamda that Minimizes Along All modes
 Value Taken    Lamda =  -0.00000186
 Step Taken.  Stepsize is  0.002634

                             Maximum     Tolerance    Cnvgd?
         Gradient           0.000470      0.000300      NO
         Displacement       0.001457      0.001200      NO
         Energy change     -0.000023      0.000001      NO


 New Cartesian Coordinates Obtained by Inverse Iteration

 Displacement from previous Coordinates is:  0.003150
 ----------------------------------------------------------------
             Standard Nuclear Orientation (Angstroms)
    I     Atom           X                Y                Z
 ----------------------------------------------------------------
    1      C       0.7025781805    -0.5318185720     0.0000000000
    2      N       1.7886203316     0.1236066571     0.0000000000
    3      F       1.5348228341     1.4928574191     0.0000000000
    4      F       0.8046940572    -1.8470198303     0.0000000000
    5      Br     -1.0663640281     0.1100174003     0.0000000000
 ----------------------------------------------------------------
 Molecular Point Group                 Cs    NOp =  2
 Largest Abelian Subgroup              Cs    NOp =  2
 Nuclear Repulsion Energy =   326.4641452132 hartrees
 There are       33 alpha and       33 beta electrons
 Applying Cartesian multipole field
    Component          Value
    ---------          -----
     (2,0,0)        1.00000E-11
     (0,2,0)        2.00000E-11
     (0,0,2)       -3.00000E-11
 Nucleus-field energy     =     0.0000000071 hartrees
 Requested basis set is 6-311++G(d,p)
 There are 43 shells and 136 basis functions
 A cutoff of  1.0D-11 yielded    828 shell pairs
 There are      8661 function pairs (      9566 Cartesian)
 Smallest overlap matrix eigenvalue = 3.83E-04
 Guess MOs from SCF MO coefficient file

 -----------------------------------------------------------------------
  General SCF calculation program by
  Eric Jon Sundstrom, Paul Horn, Yuezhi Mao, Dmitri Zuev, Alec White,
  David Stuck, Shaama M.S., Shane Yost, Joonho Lee, David Small,
  Daniel Levine, Susi Lehtola, Hugh Burton, Evgeny Epifanovsky
 -----------------------------------------------------------------------
 Exchange:     0.2000 Hartree-Fock + 0.0800 Slater + 0.7200 B88
 Correlation:  0.1900 VWN1RPA + 0.8100 LYP
 Using SG-1 standard quadrature grid
 using 4 threads for integral computing
 -------------------------------------------------------
 OpenMP Integral computing Module                
 Release: version 2.0, May 2017, Q-Chem Inc. Pleasanton 
 -------------------------------------------------------
 -------------------------------------------------------
 OpenMP BLAS3 based DFT computing Module                
 Release: version 1.0, May 2013, Q-Chem Inc. Pittsburgh 
 -------------------------------------------------------
 A restricted SCF calculation will be
 performed using DIIS
 SCF converges when DIIS error is below 1.0e-08
 ---------------------------------------
  Cycle       Energy         DIIS error
 ---------------------------------------
    1   -2866.6745690163      2.12e-05  
    2   -2866.6745703464      4.70e-06  
    3   -2866.6745703229      5.78e-06  
    4   -2866.6745703751      1.97e-06  
    5   -2866.6745703827      5.85e-07  
    6   -2866.6745703832      1.18e-07  
    7   -2866.6745703832      5.87e-08  
    8   -2866.6745703832      1.63e-08  
    9   -2866.6745703832      3.66e-09  Convergence criterion met
 ---------------------------------------
 SCF time:   CPU 11.82s  wall 4.00s 
 SCF   energy in the final basis set =    -2866.6745703832
 Total energy in the final basis set =    -2866.6745703832

 --------------------------------------------------------------
             Orbital Energies (a.u.) and Symmetries
 --------------------------------------------------------------

 Alpha MOs, Restricted
 -- Occupied --                  
-482.89  -62.54  -56.36  -56.36  -56.36  -24.76  -24.73  -14.44
  1 A'    2 A'    3 A'    1 A"    4 A'    5 A'    6 A'    7 A'                 
-10.384  -8.750  -6.583  -6.568  -6.567  -2.693  -2.689  -2.688
  8 A'    9 A'   10 A'    2 A"   11 A'   12 A'    3 A"   13 A'                 
 -2.677  -2.677  -1.315  -1.267  -0.953  -0.851  -0.674  -0.599
  4 A"   14 A'   15 A'   16 A'   17 A'   18 A'   19 A'   20 A'                 
 -0.565  -0.554  -0.492  -0.486  -0.457  -0.377  -0.356  -0.344
 21 A'    5 A"    6 A"   22 A'   23 A'    7 A"   24 A'   25 A'                 
 -0.324
  8 A"                                                                         
 -- Virtual --                   
 -0.066  -0.058  -0.017   0.006   0.037   0.046   0.052   0.067
 26 A'    9 A"   27 A'   28 A'   29 A'   10 A"   30 A'   31 A'                 
  0.079   0.086   0.122   0.139   0.157   0.169   0.199   0.234
 11 A"   32 A'   33 A'   34 A'   12 A"   35 A'   36 A'   37 A'                 
  0.246   0.256   0.282   0.285   0.296   0.326   0.350   0.365
 13 A"   38 A'   39 A'   40 A'   14 A"   41 A'   42 A'   43 A'                 
  0.388   0.399   0.428   0.440   0.448   0.529   0.545   0.578
 44 A'   15 A"   45 A'   16 A"   46 A'   17 A"   47 A'   48 A'                 
  0.601   0.634   0.681   0.770   0.803   0.812   0.849   0.881
 49 A'   18 A"   50 A'   51 A'   52 A'   19 A"   53 A'   54 A'                 
  0.938   1.187   1.219   1.235   1.311   1.328   1.362   1.379
 55 A'   20 A"   56 A'   21 A"   57 A'   22 A"   58 A'   59 A'                 
  1.382   1.406   1.596   1.663   1.780   1.860   1.930   1.969
 23 A"   60 A'   61 A'   62 A'   63 A'   64 A'   24 A"   65 A'                 
  2.002   2.014   2.130   2.296   2.312   2.433   2.696   2.716
 25 A"   66 A'   67 A'   68 A'   26 A"   69 A'   27 A"   70 A'                 
  2.913   3.199   3.555   3.669   3.733   3.738   3.755   3.768
 71 A'   72 A'   73 A'   28 A"   74 A'   29 A"   30 A"   75 A'                 
  3.866   3.920   3.933   3.975   3.984   4.041   4.065   4.190
 76 A'   31 A"   32 A"   33 A"   77 A'   34 A"   78 A'   79 A'                 
  4.287   4.342   4.743   4.963   6.227   6.253   6.281   6.335
 80 A'   81 A'   82 A'   83 A'   35 A"   36 A"   84 A'   85 A'                 
  6.425   6.572   6.696   7.503   7.540   7.618  23.660  35.439
 86 A'   87 A'   88 A'   37 A"   89 A'   90 A'   91 A'   92 A'                 
 47.825  66.691  66.741 289.698 289.733 289.8421020.605
 93 A'   94 A'   95 A'   38 A"   96 A'   97 A'   98 A'                         

 Beta MOs, Restricted
 -- Occupied --                  
-482.89  -62.54  -56.36  -56.36  -56.36  -24.76  -24.73  -14.44
  1 A'    2 A'    3 A'    1 A"    4 A'    5 A'    6 A'    7 A'                 
-10.384  -8.750  -6.583  -6.568  -6.567  -2.693  -2.689  -2.688
  8 A'    9 A'   10 A'    2 A"   11 A'   12 A'    3 A"   13 A'                 
 -2.677  -2.677  -1.315  -1.267  -0.953  -0.851  -0.674  -0.599
  4 A"   14 A'   15 A'   16 A'   17 A'   18 A'   19 A'   20 A'                 
 -0.565  -0.554  -0.492  -0.486  -0.457  -0.377  -0.356  -0.344
 21 A'    5 A"    6 A"   22 A'   23 A'    7 A"   24 A'   25 A'                 
 -0.324
  8 A"                                                                         
 -- Virtual --                   
 -0.066  -0.058  -0.017   0.006   0.037   0.046   0.052   0.067
 26 A'    9 A"   27 A'   28 A'   29 A'   10 A"   30 A'   31 A'                 
  0.079   0.086   0.122   0.139   0.157   0.169   0.199   0.234
 11 A"   32 A'   33 A'   34 A'   12 A"   35 A'   36 A'   37 A'                 
  0.246   0.256   0.282   0.285   0.296   0.326   0.350   0.365
 13 A"   38 A'   39 A'   40 A'   14 A"   41 A'   42 A'   43 A'                 
  0.388   0.399   0.428   0.440   0.448   0.529   0.545   0.578
 44 A'   15 A"   45 A'   16 A"   46 A'   17 A"   47 A'   48 A'                 
  0.601   0.634   0.681   0.770   0.803   0.812   0.849   0.881
 49 A'   18 A"   50 A'   51 A'   52 A'   19 A"   53 A'   54 A'                 
  0.938   1.187   1.219   1.235   1.311   1.328   1.362   1.379
 55 A'   20 A"   56 A'   21 A"   57 A'   22 A"   58 A'   59 A'                 
  1.382   1.406   1.596   1.663   1.780   1.860   1.930   1.969
 23 A"   60 A'   61 A'   62 A'   63 A'   64 A'   24 A"   65 A'                 
  2.002   2.014   2.130   2.296   2.312   2.433   2.696   2.716
 25 A"   66 A'   67 A'   68 A'   26 A"   69 A'   27 A"   70 A'                 
  2.913   3.199   3.555   3.669   3.733   3.738   3.755   3.768
 71 A'   72 A'   73 A'   28 A"   74 A'   29 A"   30 A"   75 A'                 
  3.866   3.920   3.933   3.975   3.984   4.041   4.065   4.190
 76 A'   31 A"   32 A"   33 A"   77 A'   34 A"   78 A'   79 A'                 
  4.287   4.342   4.743   4.963   6.227   6.253   6.281   6.335
 80 A'   81 A'   82 A'   83 A'   35 A"   36 A"   84 A'   85 A'                 
  6.425   6.572   6.696   7.503   7.540   7.618  23.660  35.439
 86 A'   87 A'   88 A'   37 A"   89 A'   90 A'   91 A'   92 A'                 
 47.825  66.691  66.741 289.698 289.733 289.8421020.605
 93 A'   94 A'   95 A'   38 A"   96 A'   97 A'   98 A'                         
 --------------------------------------------------------------

          Ground-State Mulliken Net Atomic Charges

     Atom                 Charge (a.u.)
  ----------------------------------------
      1 C                     0.087221
      2 N                    -0.113009
      3 F                    -0.041943
      4 F                    -0.006484
      5 Br                    0.074215
  ----------------------------------------
  Sum of atomic charges =     0.000000

 -----------------------------------------------------------------
                    Cartesian Multipole Moments
 -----------------------------------------------------------------
    Charge (ESU x 10^10)
                 0.0000
    Dipole Moment (Debye)
         X      -1.9816      Y      -0.4357      Z      -0.0000
       Tot       2.0289
    Quadrupole Moments (Debye-Ang)
        XX     -41.0403     XY      -1.5641     YY     -41.3804
        XZ       0.0000     YZ       0.0000     ZZ     -38.5227
    Octopole Moments (Debye-Ang^2)
       XXX     -34.9076    XXY       2.7164    XYY      -9.0879
       YYY       6.0616    XXZ      -0.0000    XYZ      -0.0000
       YYZ      -0.0000    XZZ      -5.4134    YZZ       1.3785
       ZZZ      -0.0000
    Hexadecapole Moments (Debye-Ang^3)
      XXXX    -384.0680   XXXY      -9.0847   XXYY    -101.0860
      XYYY      -5.7405   YYYY    -220.7393   XXXZ       0.0000
      XXYZ       0.0000   XYYZ       0.0000   YYYZ       0.0000
      XXZZ     -69.0200   XYZZ      -1.5427   YYZZ     -41.9882
      XZZZ       0.0000   YZZZ       0.0000   ZZZZ     -38.5104
 -----------------------------------------------------------------
 Calculating analytic gradient of the SCF energy
 Gradient of SCF Energy
            1           2           3           4           5
    1   0.0001790  -0.0000493  -0.0001385   0.0001400  -0.0001312
    2   0.0001108   0.0000423   0.0000114  -0.0000488  -0.0001157
    3  -0.0000000   0.0000000   0.0000000  -0.0000000   0.0000000
 Max gradient component =       1.790E-04
 RMS gradient           =       8.961E-05
 Gradient time:  CPU 4.55 s  wall 1.23 s
 Geometry Optimization Parameters
   NAtoms,    NIC,     NZ,  NCons,   NDum,   NFix, NCnnct, MaxDiis
        5      20       5       0       0       0       0       0

 Cartesian Hessian Update
 Hessian Updated using BFGS Update


** GEOMETRY OPTIMIZATION IN DELOCALIZED INTERNAL COORDINATES **
   Searching for a Minimum

   Optimization Cycle:   6

                       Coordinates (Angstroms)
     ATOM                X               Y               Z
      1  C         0.7025781805   -0.5318185720    0.0000000000
      2  N         1.7886203316    0.1236066571    0.0000000000
      3  F         1.5348228341    1.4928574191    0.0000000000
      4  F         0.8046940572   -1.8470198303    0.0000000000
      5  Br       -1.0663640281    0.1100174003    0.0000000000
   Point Group: cs    Number of degrees of freedom:     7


   Energy is  -2866.674570383

 Hessian Updated using BFGS Update

  7 Hessian modes will be used to form the next step
  Hessian Eigenvalues:
     0.173694    0.200153    0.267653    0.302150    0.458070    0.553341
     0.761525

 Minimum Search - Taking Simple RFO Step
 Searching for Lamda that Minimizes Along All modes
 Value Taken    Lamda =   0.00000000
 Step Taken.  Stepsize is  0.000611

                             Maximum     Tolerance    Cnvgd?
         Gradient           0.000099      0.000300     YES
         Displacement       0.000420      0.001200     YES
         Energy change     -0.000001      0.000001     YES


                       Distance Matrix (Angstroms)
             C (  1)   N (  2)   F (  3)   F (  4)
   N (  2)  1.268491
   F (  3)  2.189051  1.392573
   F (  4)  1.319160  2.202607  3.418752
   Br(  5)  1.881784  2.855017  2.945916  2.707555

 Final energy is   -2866.6745703832480     


 ******************************
 **  OPTIMIZATION CONVERGED  **
 ******************************

                       Coordinates (Angstroms)
     ATOM                X               Y               Z
      1  C         0.7025781805   -0.5318185720    0.0000000000
      2  N         1.7886203316    0.1236066571    0.0000000000
      3  F         1.5348228341    1.4928574191    0.0000000000
      4  F         0.8046940572   -1.8470198303    0.0000000000
      5  Br       -1.0663640281    0.1100174003    0.0000000000

Z-matrix Print:
$molecule
0 1
Br
C  1 1.881784
N  2 1.268491 1 128.946470
F  2 1.319160 1 114.382292 3 -180.000000 0
F  3 1.392573 2 110.610050 1 -0.000000 0
$end


 --------------------------------------------------------------
             Orbital Energies (a.u.) and Symmetries
 --------------------------------------------------------------

 Alpha MOs, Restricted
 -- Occupied --                  
-482.89  -62.54  -56.36  -56.36  -56.36  -24.76  -24.73  -14.44
  1 A'    2 A'    3 A'    1 A"    4 A'    5 A'    6 A'    7 A'                 
-10.384  -8.750  -6.583  -6.568  -6.567  -2.693  -2.689  -2.688
  8 A'    9 A'   10 A'    2 A"   11 A'   12 A'    3 A"   13 A'                 
 -2.677  -2.677  -1.315  -1.267  -0.953  -0.851  -0.674  -0.599
  4 A"   14 A'   15 A'   16 A'   17 A'   18 A'   19 A'   20 A'                 
 -0.565  -0.554  -0.492  -0.486  -0.457  -0.377  -0.356  -0.344
 21 A'    5 A"    6 A"   22 A'   23 A'    7 A"   24 A'   25 A'                 
 -0.324
  8 A"                                                                         
 -- Virtual --                   
 -0.066  -0.058  -0.017   0.006   0.037   0.046   0.052   0.067
 26 A'    9 A"   27 A'   28 A'   29 A'   10 A"   30 A'   31 A'                 
  0.079   0.086   0.122   0.139   0.157   0.169   0.199   0.234
 11 A"   32 A'   33 A'   34 A'   12 A"   35 A'   36 A'   37 A'                 
  0.246   0.256   0.282   0.285   0.296   0.326   0.350   0.365
 13 A"   38 A'   39 A'   40 A'   14 A"   41 A'   42 A'   43 A'                 
  0.388   0.399   0.428   0.440   0.448   0.529   0.545   0.578
 44 A'   15 A"   45 A'   16 A"   46 A'   17 A"   47 A'   48 A'                 
  0.601   0.634   0.681   0.770   0.803   0.812   0.849   0.881
 49 A'   18 A"   50 A'   51 A'   52 A'   19 A"   53 A'   54 A'                 
  0.938   1.187   1.219   1.235   1.311   1.328   1.362   1.379
 55 A'   20 A"   56 A'   21 A"   57 A'   22 A"   58 A'   59 A'                 
  1.382   1.406   1.596   1.663   1.780   1.860   1.930   1.969
 23 A"   60 A'   61 A'   62 A'   63 A'   64 A'   24 A"   65 A'                 
  2.002   2.014   2.130   2.296   2.312   2.433   2.696   2.716
 25 A"   66 A'   67 A'   68 A'   26 A"   69 A'   27 A"   70 A'                 
  2.913   3.199   3.555   3.669   3.733   3.738   3.755   3.768
 71 A'   72 A'   73 A'   28 A"   74 A'   29 A"   30 A"   75 A'                 
  3.866   3.920   3.933   3.975   3.984   4.041   4.065   4.190
 76 A'   31 A"   32 A"   33 A"   77 A'   34 A"   78 A'   79 A'                 
  4.287   4.342   4.743   4.963   6.227   6.253   6.281   6.335
 80 A'   81 A'   82 A'   83 A'   35 A"   36 A"   84 A'   85 A'                 
  6.425   6.572   6.696   7.503   7.540   7.618  23.660  35.439
 86 A'   87 A'   88 A'   37 A"   89 A'   90 A'   91 A'   92 A'                 
 47.825  66.691  66.741 289.698 289.733 289.8421020.605
 93 A'   94 A'   95 A'   38 A"   96 A'   97 A'   98 A'                         

 Beta MOs, Restricted
 -- Occupied --                  
-482.89  -62.54  -56.36  -56.36  -56.36  -24.76  -24.73  -14.44
  1 A'    2 A'    3 A'    1 A"    4 A'    5 A'    6 A'    7 A'                 
-10.384  -8.750  -6.583  -6.568  -6.567  -2.693  -2.689  -2.688
  8 A'    9 A'   10 A'    2 A"   11 A'   12 A'    3 A"   13 A'                 
 -2.677  -2.677  -1.315  -1.267  -0.953  -0.851  -0.674  -0.599
  4 A"   14 A'   15 A'   16 A'   17 A'   18 A'   19 A'   20 A'                 
 -0.565  -0.554  -0.492  -0.486  -0.457  -0.377  -0.356  -0.344
 21 A'    5 A"    6 A"   22 A'   23 A'    7 A"   24 A'   25 A'                 
 -0.324
  8 A"                                                                         
 -- Virtual --                   
 -0.066  -0.058  -0.017   0.006   0.037   0.046   0.052   0.067
 26 A'    9 A"   27 A'   28 A'   29 A'   10 A"   30 A'   31 A'                 
  0.079   0.086   0.122   0.139   0.157   0.169   0.199   0.234
 11 A"   32 A'   33 A'   34 A'   12 A"   35 A'   36 A'   37 A'                 
  0.246   0.256   0.282   0.285   0.296   0.326   0.350   0.365
 13 A"   38 A'   39 A'   40 A'   14 A"   41 A'   42 A'   43 A'                 
  0.388   0.399   0.428   0.440   0.448   0.529   0.545   0.578
 44 A'   15 A"   45 A'   16 A"   46 A'   17 A"   47 A'   48 A'                 
  0.601   0.634   0.681   0.770   0.803   0.812   0.849   0.881
 49 A'   18 A"   50 A'   51 A'   52 A'   19 A"   53 A'   54 A'                 
  0.938   1.187   1.219   1.235   1.311   1.328   1.362   1.379
 55 A'   20 A"   56 A'   21 A"   57 A'   22 A"   58 A'   59 A'                 
  1.382   1.406   1.596   1.663   1.780   1.860   1.930   1.969
 23 A"   60 A'   61 A'   62 A'   63 A'   64 A'   24 A"   65 A'                 
  2.002   2.014   2.130   2.296   2.312   2.433   2.696   2.716
 25 A"   66 A'   67 A'   68 A'   26 A"   69 A'   27 A"   70 A'                 
  2.913   3.199   3.555   3.669   3.733   3.738   3.755   3.768
 71 A'   72 A'   73 A'   28 A"   74 A'   29 A"   30 A"   75 A'                 
  3.866   3.920   3.933   3.975   3.984   4.041   4.065   4.190
 76 A'   31 A"   32 A"   33 A"   77 A'   34 A"   78 A'   79 A'                 
  4.287   4.342   4.743   4.963   6.227   6.253   6.281   6.335
 80 A'   81 A'   82 A'   83 A'   35 A"   36 A"   84 A'   85 A'                 
  6.425   6.572   6.696   7.503   7.540   7.618  23.660  35.439
 86 A'   87 A'   88 A'   37 A"   89 A'   90 A'   91 A'   92 A'                 
 47.825  66.691  66.741 289.698 289.733 289.8421020.605
 93 A'   94 A'   95 A'   38 A"   96 A'   97 A'   98 A'                         
 --------------------------------------------------------------

          Ground-State Mulliken Net Atomic Charges

     Atom                 Charge (a.u.)
  ----------------------------------------
      1 C                     0.087221
      2 N                    -0.113009
      3 F                    -0.041943
      4 F                    -0.006484
      5 Br                    0.074215
  ----------------------------------------
  Sum of atomic charges =     0.000000

 -----------------------------------------------------------------
                    Cartesian Multipole Moments
 -----------------------------------------------------------------
    Charge (ESU x 10^10)
                 0.0000
    Dipole Moment (Debye)
         X      -1.9816      Y      -0.4357      Z      -0.0000
       Tot       2.0289
    Quadrupole Moments (Debye-Ang)
        XX     -41.0403     XY      -1.5641     YY     -41.3804
        XZ       0.0000     YZ       0.0000     ZZ     -38.5227
    Octopole Moments (Debye-Ang^2)
       XXX     -34.9076    XXY       2.7164    XYY      -9.0879
       YYY       6.0616    XXZ      -0.0000    XYZ      -0.0000
       YYZ      -0.0000    XZZ      -5.4134    YZZ       1.3785
       ZZZ      -0.0000
    Hexadecapole Moments (Debye-Ang^3)
      XXXX    -384.0680   XXXY      -9.0847   XXYY    -101.0860
      XYYY      -5.7405   YYYY    -220.7393   XXXZ       0.0000
      XXYZ       0.0000   XYYZ       0.0000   YYYZ       0.0000
      XXZZ     -69.0200   XYZZ      -1.5427   YYZZ     -41.9882
      XZZZ       0.0000   YZZZ       0.0000   ZZZZ     -38.5104
 -----------------------------------------------------------------
Archival summary:
1\1\TWL01\OPT\ProcedureUnspecified\BasisUnspecified\r1211\taweetha\SunNov2522:06:252018SunNov2522:06:252018\0\\#,OPT,ProcedureUnspecified,BasisUnspecified,\\0,1\Br\C,1,1.88178\N,2,1.26849,1,128.946\F,2,1.31916,1,114.382,3,-180,0\F,3,1.39257,2,110.61,1,-0,0\\\@

 Total job time:  32.91s(wall), 117.29s(cpu) 
 Sun Nov 25 22:06:25 2018

        *************************************************************
        *                                                           *
        *  Thank you very much for using Q-Chem.  Have a nice day.  *
        *                                                           *
        *************************************************************


 
User input: 2 of 2 
 
Q-Chem Developer Version!
                  Welcome to Q-Chem
     A Quantum Leap Into The Future Of Chemistry


 Q-Chem 5.1, Q-Chem, Inc., Pleasanton, CA (2018)

 Yihan Shao,  Zhengting Gan,  E. Epifanovsky,  A. T. B. Gilbert,  M. Wormit,  
 J. Kussmann,  A. W. Lange,  A. Behn,  Jia Deng,  Xintian Feng,  D. Ghosh,  
 M. Goldey,  P. R. Horn,  L. D. Jacobson,  I. Kaliman,  T. Kus,  A. Landau,  
 Jie Liu,  E. I. Proynov,  R. M. Richard,  R. P. Steele,  E. J. Sundstrom,  
 H. L. Woodcock III,  P. M. Zimmerman,  D. Zuev,  B. Albrecht,  E. Alguire,  
 S. A. Baeppler,  D. Barton,  Z. Benda,  Y. A. Bernard,  E. J. Berquist,  
 K. B. Bravaya,  H. Burton,  D. Casanova,  Chun-Min Chang,  Yunqing Chen,  
 A. Chien,  K. D. Closser,  M. P. Coons,  S. Coriani,  S. Dasgupta,  
 A. L. Dempwolff,  M. Diedenhofen,  Hainam Do,  R. G. Edgar,  Po-Tung Fang,  
 S. Faraji,  S. Fatehi,  Qingguo Feng,  K. D. Fenk,  J. Fosso-Tande,  
 Qinghui Ge,  A. Ghysels,  G. Gidofalvi,  J. Gomes,  J. Gonthier,  A. Gunina,  
 D. Hait,  M. W. D. Hanson-Heine,  P. H. P. Harbach,  A. W. Hauser,  
 J. E. Herr,  E. G. Hohenstein,  Z. C. Holden,  Kerwin Hui,  B. C. Huynh,  
 T.-C. Jagau,  Hyunjun Ji,  B. Kaduk,  K. Khistyaev,  Jaehoon Kim,  
 P. Klunzinger,  K. Koh,  D. Kosenkov,  L. Koulias,  T. Kowalczyk,  
 C. M. Krauter,  A. Kunitsa,  Ka Un Lao,  A. Laurent,  K. V. Lawler,  
 Joonho Lee,  D. Lefrancois,  S. Lehtola,  D. S. Levine,  Yi-Pei Li,  
 You-Sheng Lin,  Fenglai Liu,  E. Livshits,  A. Luenser,  P. Manohar,  
 E. Mansoor,  S. F. Manzer,  Shan-Ping Mao,  Yuezhi Mao,  N. Mardirossian,  
 A. V. Marenich,  T. Markovich,  L. A. Martinez-Martinez,  S. A. Maurer,  
 N. J. Mayhall,  S. C. McKenzie,  J.-M. Mewes,  A. F. Morrison,  
 J. W. Mullinax,  K. Nanda,  T. S. Nguyen-Beck,  R. Olivares-Amaya,  
 J. A. Parkhill,  T. M. Perrine,  F. Plasser,  P. Pokhilko,  S. Prager,  
 A. Prociuk,  E. Ramos,  D. R. Rehn,  F. Rob,  M. Schneider,  N. Sergueev,  
 S. M. Sharada,  S. Sharma,  D. W. Small,  T. Stauch,  T. Stein,  
 Yu-Chuan Su,  A. J. W. Thom,  A. Tkatchenko,  T. Tsuchimochi,  N. M. Tubman,  
 L. Vogt,  M. L. Vidal,  O. Vydrov,  M. A. Watson,  J. Wenzel,  
 M. de Wergifosse,  T. A. Wesolowski,  A. White,  J. Witte,  A. Yamada,  
 Jun Yang,  K. Yao,  S. Yeganeh,  S. R. Yost,  Zhi-Qiang You,  A. Zech,  
 Igor Ying Zhang,  Xing Zhang,  Yan Zhao,  Ying Zhu,  B. R. Brooks,  
 G. K. L. Chan,  C. J. Cramer,  M. S. Gordon,  W. J. Hehre,  A. Klamt,  
 M. W. Schmidt,  C. D. Sherrill,  D. G. Truhlar,  A. Aspuru-Guzik,  R. Baer,  
 A. T. Bell,  N. A. Besley,  Jeng-Da Chai,  A. E. DePrince, III,  
 R. A. DiStasio Jr.,  A. Dreuw,  B. D. Dunietz,  T. R. Furlani,  
 Chao-Ping Hsu,  Yousung Jung,  Jing Kong,  D. S. Lambrecht,  WanZhen Liang,  
 C. Ochsenfeld,  V. A. Rassolov,  L. V. Slipchenko,  J. E. Subotnik,  
 T. Van Voorhis,  J. M. Herbert,  A. I. Krylov,  P. M. W. Gill,  M. Head-Gordon

 Contributors to earlier versions of Q-Chem not listed above: 
 R. D. Adamson,  B. Austin,  J. Baker,  G. J. O. Beran,  K. Brandhorst,  
 S. T. Brown,  E. F. C. Byrd,  A. K. Chakraborty,  C.-L. Cheng,  
 Siu Hung Chien,  D. M. Chipman,  D. L. Crittenden,  H. Dachsel,  
 R. J. Doerksen,  A. D. Dutoi,  L. Fusti-Molnar,  W. A. Goddard III,  
 A. Golubeva-Zadorozhnaya,  S. R. Gwaltney,  G. Hawkins,  A. Heyden,  
 S. Hirata,  G. Kedziora,  F. J. Keil,  C. Kelley,  Jihan Kim,  R. A. King,  
 R. Z. Khaliullin,  P. P. Korambath,  W. Kurlancheek,  A. M. Lee,  M. S. Lee,  
 S. V. Levchenko,  Ching Yeh Lin,  D. Liotard,  R. C. Lochan,  I. Lotan,  
 P. E. Maslen,  N. Nair,  D. P. O'Neill,  D. Neuhauser,  E. Neuscamman,  
 C. M. Oana,  R. Olson,  B. Peters,  R. Peverati,  P. A. Pieniazek,  
 Y. M. Rhee,  J. Ritchie,  M. A. Rohrdanz,  E. Rosta,  N. J. Russ,  
 H. F. Schaefer III,  N. E. Schultz,  N. Shenvi,  A. C. Simmonett,  A. Sodt,  
 D. Stuck,  K. S. Thanthiriwatte,  V. Vanovschi,  Tao Wang,  A. Warshel,  
 C. F. Williams,  Q. Wu,  X. Xu,  W. Zhang

 Please cite Q-Chem as follows:
 Y. Shao et al., Mol. Phys. 113, 184-215 (2015)
 DOI: 10.1080/00268976.2014.952696

 Q-Chem 5.1.2 for Intel X86 EM64T Linux

 Parts of Q-Chem use Armadillo 8.300.2 (Tropical Shenanigans).
 http://arma.sourceforge.net/

 Q-Chem begins on Sun Nov 25 22:06:25 2018  

Host: 
0

     Scratch files written to /scratch/taweetham/qchem53628//
The previous job contains 0 fragments, simply inherited here
Input Ideriv = 2
Curr. Ideriv = -1
Max.  Ideriv = 2

Checking the input file for inconsistencies... 	...done.

--------------------------------------------------------------
User input:
--------------------------------------------------------------

$molecule
read
$end

$rem
   job_type 	frequency
   basis 	6-311++g**
   method	b3lyp	
$end


--------------------------------------------------------------
 ----------------------------------------------------------------
             Standard Nuclear Orientation (Angstroms)
    I     Atom           X                Y                Z
 ----------------------------------------------------------------
    1      C       0.6625951516    -0.5489333650    -0.0000000000
    2      N       1.7873255863     0.0376254419    -0.0000000000
    3      F       1.6192428419     1.4200179369     0.0000000000
    4      F       0.6826544190    -1.8679404263    -0.0000000000
    5      Br     -1.0629692961     0.2017578429     0.0000000000
 ----------------------------------------------------------------
 Molecular Point Group                 Cs    NOp =  2
 Largest Abelian Subgroup              Cs    NOp =  2
 Nuclear Repulsion Energy =   326.4641452132 hartrees
 There are       33 alpha and       33 beta electrons
 Requested basis set is 6-311++G(d,p)
 There are 43 shells and 136 basis functions

 Total QAlloc Memory Limit   2000 MB
 Mega-Array Size       188 MB
 MEM_STATIC part       192 MB

                       Distance Matrix (Angstroms)
             C (  1)   N (  2)   F (  3)   F (  4)
   N (  2)  1.268491
   F (  3)  2.189051  1.392573
   F (  4)  1.319160  2.202607  3.418752
   Br(  5)  1.881784  2.855017  2.945916  2.707555

 A cutoff of  1.0D-11 yielded    828 shell pairs
 There are      8661 function pairs (      9566 Cartesian)

 -------------------------------------------------------
 OpenMP Integral Computing Module                       
 Release: version 1.0, May 2013, Q-Chem Inc. Pittsburgh 
 -------------------------------------------------------
 Integral Job Info:
 Integral job number is                      11
 Integral operator is                         1
 short-range coefficients                     0
 long-range coefficients              100000000
 Omega coefficients                           0
 if combine SR and LR in K                    0
 Integral screening is                        0
 Integral computing path is                   2
 max size of driver memory is            800000
 size of driver memory is                593474
 size of scratch memory is             29623520
 max col of scratch BK array               1296
 max len of scratch array in speh3          155
 max len of scratch index in speh4           18
 max int batch size is                      520
 min int batch size is                       52
 fixed nKL is                                45
 max L of basis functions is                  2
 order of int derivative is                   0
 number of shells is                         43
 number of basis is                         143
 number of cartesian basis is               143
 number of contracted shell pairs           828
 number of primitive shell pairs           2490
 maxK2 (contraction) of shell pair           36
 max number of K2 of shell pair               1
 max number of CS2 of shell pair             92
 max number of PS2 of shell pair            378
 mem total for path MDJ                  520748
 -------------------------------------------------------
 Smallest overlap matrix eigenvalue = 3.83E-04
 Guess from superposition of atomic densities
 Warning:  Energy on first SCF cycle will be non-variational
 SAD guess density has 66.000000 electrons

 -----------------------------------------------------------------------
  General SCF calculation program by
  Eric Jon Sundstrom, Paul Horn, Yuezhi Mao, Dmitri Zuev, Alec White,
  David Stuck, Shaama M.S., Shane Yost, Joonho Lee, David Small,
  Daniel Levine, Susi Lehtola, Hugh Burton, Evgeny Epifanovsky
 -----------------------------------------------------------------------
 Exchange:     0.2000 Hartree-Fock + 0.0800 Slater + 0.7200 B88
 Correlation:  0.1900 VWN1RPA + 0.8100 LYP
 Using SG-1 standard quadrature grid
 using 4 threads for integral computing
 -------------------------------------------------------
 OpenMP Integral computing Module                
 Release: version 2.0, May 2017, Q-Chem Inc. Pleasanton 
 -------------------------------------------------------
 -------------------------------------------------------
 OpenMP BLAS3 based DFT computing Module                
 Release: version 1.0, May 2013, Q-Chem Inc. Pittsburgh 
 -------------------------------------------------------
 A restricted SCF calculation will be
 performed using DIIS
 SCF converges when DIIS error is below 1.0e-08
 ---------------------------------------
  Cycle       Energy         DIIS error
 ---------------------------------------
    1   -2867.3780667334      4.79e-02  
    2   -2866.6339944810      5.27e-03  
    3   -2866.5570205733      8.26e-03  
    4   -2866.6693988527      1.73e-03  
    5   -2866.6739129062      6.79e-04  
    6   -2866.6746450850      1.85e-04  
    7   -2866.6746843134      6.26e-05  
    8   -2866.6746885282      2.39e-05  
    9   -2866.6746893435      3.29e-06  
   10   -2866.6746893592      5.46e-07  
   11   -2866.6746893597      3.03e-07  
   12   -2866.6746893599      5.77e-08  
   13   -2866.6746893599      8.03e-09  Convergence criterion met
 ---------------------------------------
 SCF time:   CPU 17.27s  wall 5.00s 
 SCF   energy in the final basis set =    -2866.6746893599
 Total energy in the final basis set =    -2866.6746893599

 --------------------------------------------------------------
             Orbital Energies (a.u.) and Symmetries
 --------------------------------------------------------------

 Alpha MOs, Restricted
 -- Occupied --                  
-482.89  -62.54  -56.36  -56.36  -56.36  -24.76  -24.73  -14.44
  1 A'    2 A'    3 A'    1 A"    4 A'    5 A'    6 A'    7 A'                 
-10.384  -8.750  -6.583  -6.568  -6.567  -2.693  -2.689  -2.688
  8 A'    9 A'   10 A'    2 A"   11 A'   12 A'    3 A"   13 A'                 
 -2.677  -2.677  -1.315  -1.267  -0.953  -0.851  -0.674  -0.599
  4 A"   14 A'   15 A'   16 A'   17 A'   18 A'   19 A'   20 A'                 
 -0.565  -0.554  -0.492  -0.486  -0.457  -0.377  -0.356  -0.344
 21 A'    5 A"    6 A"   22 A'   23 A'    7 A"   24 A'   25 A'                 
 -0.324
  8 A"                                                                         
 -- Virtual --                   
 -0.066  -0.058  -0.017   0.006   0.037   0.046   0.052   0.067
 26 A'    9 A"   27 A'   28 A'   29 A'   10 A"   30 A'   31 A'                 
  0.079   0.086   0.122   0.139   0.157   0.169   0.199   0.234
 11 A"   32 A'   33 A'   34 A'   12 A"   35 A'   36 A'   37 A'                 
  0.246   0.256   0.282   0.285   0.296   0.326   0.350   0.365
 13 A"   38 A'   39 A'   40 A'   14 A"   41 A'   42 A'   43 A'                 
  0.388   0.400   0.429   0.440   0.448   0.529   0.545   0.578
 44 A'   15 A"   45 A'   16 A"   46 A'   17 A"   47 A'   48 A'                 
  0.601   0.634   0.681   0.770   0.803   0.812   0.849   0.881
 49 A'   18 A"   50 A'   51 A'   52 A'   19 A"   53 A'   54 A'                 
  0.938   1.187   1.219   1.235   1.311   1.328   1.362   1.379
 55 A'   20 A"   56 A'   21 A"   57 A'   22 A"   58 A'   59 A'                 
  1.382   1.406   1.597   1.663   1.780   1.860   1.930   1.968
 23 A"   60 A'   61 A'   62 A'   63 A'   64 A'   24 A"   65 A'                 
  2.002   2.013   2.130   2.296   2.312   2.433   2.696   2.716
 25 A"   66 A'   67 A'   68 A'   26 A"   69 A'   27 A"   70 A'                 
  2.914   3.199   3.555   3.669   3.733   3.738   3.755   3.768
 71 A'   72 A'   73 A'   28 A"   74 A'   29 A"   30 A"   75 A'                 
  3.866   3.920   3.933   3.975   3.984   4.041   4.065   4.190
 76 A'   31 A"   32 A"   33 A"   77 A'   34 A"   78 A'   79 A'                 
  4.287   4.341   4.743   4.963   6.227   6.253   6.281   6.335
 80 A'   81 A'   82 A'   83 A'   35 A"   36 A"   84 A'   85 A'                 
  6.425   6.572   6.696   7.503   7.540   7.618  23.660  35.439
 86 A'   87 A'   88 A'   37 A"   89 A'   90 A'   91 A'   92 A'                 
 47.825  66.691  66.741 289.698 289.733 289.8421020.605
 93 A'   94 A'   95 A'   38 A"   96 A'   97 A'   98 A'                         

 Beta MOs, Restricted
 -- Occupied --                  
-482.89  -62.54  -56.36  -56.36  -56.36  -24.76  -24.73  -14.44
  1 A'    2 A'    3 A'    1 A"    4 A'    5 A'    6 A'    7 A'                 
-10.384  -8.750  -6.583  -6.568  -6.567  -2.693  -2.689  -2.688
  8 A'    9 A'   10 A'    2 A"   11 A'   12 A'    3 A"   13 A'                 
 -2.677  -2.677  -1.315  -1.267  -0.953  -0.851  -0.674  -0.599
  4 A"   14 A'   15 A'   16 A'   17 A'   18 A'   19 A'   20 A'                 
 -0.565  -0.554  -0.492  -0.486  -0.457  -0.377  -0.356  -0.344
 21 A'    5 A"    6 A"   22 A'   23 A'    7 A"   24 A'   25 A'                 
 -0.324
  8 A"                                                                         
 -- Virtual --                   
 -0.066  -0.058  -0.017   0.006   0.037   0.046   0.052   0.067
 26 A'    9 A"   27 A'   28 A'   29 A'   10 A"   30 A'   31 A'                 
  0.079   0.086   0.122   0.139   0.157   0.169   0.199   0.234
 11 A"   32 A'   33 A'   34 A'   12 A"   35 A'   36 A'   37 A'                 
  0.246   0.256   0.282   0.285   0.296   0.326   0.350   0.365
 13 A"   38 A'   39 A'   40 A'   14 A"   41 A'   42 A'   43 A'                 
  0.388   0.400   0.429   0.440   0.448   0.529   0.545   0.578
 44 A'   15 A"   45 A'   16 A"   46 A'   17 A"   47 A'   48 A'                 
  0.601   0.634   0.681   0.770   0.803   0.812   0.849   0.881
 49 A'   18 A"   50 A'   51 A'   52 A'   19 A"   53 A'   54 A'                 
  0.938   1.187   1.219   1.235   1.311   1.328   1.362   1.379
 55 A'   20 A"   56 A'   21 A"   57 A'   22 A"   58 A'   59 A'                 
  1.382   1.406   1.597   1.663   1.780   1.860   1.930   1.968
 23 A"   60 A'   61 A'   62 A'   63 A'   64 A'   24 A"   65 A'                 
  2.002   2.013   2.130   2.296   2.312   2.433   2.696   2.716
 25 A"   66 A'   67 A'   68 A'   26 A"   69 A'   27 A"   70 A'                 
  2.914   3.199   3.555   3.669   3.733   3.738   3.755   3.768
 71 A'   72 A'   73 A'   28 A"   74 A'   29 A"   30 A"   75 A'                 
  3.866   3.920   3.933   3.975   3.984   4.041   4.065   4.190
 76 A'   31 A"   32 A"   33 A"   77 A'   34 A"   78 A'   79 A'                 
  4.287   4.341   4.743   4.963   6.227   6.253   6.281   6.335
 80 A'   81 A'   82 A'   83 A'   35 A"   36 A"   84 A'   85 A'                 
  6.425   6.572   6.696   7.503   7.540   7.618  23.660  35.439
 86 A'   87 A'   88 A'   37 A"   89 A'   90 A'   91 A'   92 A'                 
 47.825  66.691  66.741 289.698 289.733 289.8421020.605
 93 A'   94 A'   95 A'   38 A"   96 A'   97 A'   98 A'                         
 --------------------------------------------------------------

          Ground-State Mulliken Net Atomic Charges

     Atom                 Charge (a.u.)
  ----------------------------------------
      1 C                     0.087146
      2 N                    -0.112682
      3 F                    -0.042062
      4 F                    -0.006619
      5 Br                    0.074217
  ----------------------------------------
  Sum of atomic charges =     0.000000

 -----------------------------------------------------------------
                    Cartesian Multipole Moments
 -----------------------------------------------------------------
    Charge (ESU x 10^10)
                -0.0000
    Dipole Moment (Debye)
         X      -2.0049      Y      -0.3110      Z       0.0000
       Tot       2.0289
    Quadrupole Moments (Debye-Ang)
        XX     -41.2135     XY      -1.6234     YY     -41.2001
        XZ      -0.0000     YZ      -0.0000     ZZ     -38.5220
    Octopole Moments (Debye-Ang^2)
       XXX     -33.6219    XXY       2.7064    XYY      -8.9157
       YYY       4.5977    XXZ       0.0000    XYZ       0.0000
       YYZ       0.0000    XZZ      -5.1055    YZZ       0.7280
       ZZZ       0.0000
    Hexadecapole Moments (Debye-Ang^3)
      XXXX    -384.9325   XXXY      -4.8832   XXYY    -100.4005
      XYYY      -1.3361   YYYY    -219.3132   XXXZ       0.0000
      XXYZ      -0.0000   XYYZ      -0.0000   YYYZ      -0.0000
      XXZZ     -69.0473   XYZZ       0.0074   YYZZ     -41.8378
      XZZZ      -0.0000   YZZZ      -0.0000   ZZZZ     -38.5085
 -----------------------------------------------------------------
 Calculating MO derivatives via CPSCF
 D1JvT checksum  = 151680 14470.2171696919
 D1KAT checksum  = 325920 920.5346233878
   1         3          15      0.138755    0.041749
   2         3          15      0.016624    0.005297
   3         3          15      0.001945    0.000720
   4         4          14      0.000185    0.000079
   5        16           2      0.000008    0.000006
   6        18           0      0.000000    0.000000    Roots Converged
 Time for AOints: 4.3 s (CPU) 1.1 s (wall)
 ------------------------------------------------------------------------------
                     AOints        : Timing summary (seconds)
 ------------------------------------------------------------------------------
     job step          cpu (% of tot)      sys (% of tot)     wall (% of tot)
 ------------------------------------------------------------------------------
  cpscf_lag         0.2508E+02 (32.8)   0.6000E-05 (50.0)   0.6502E+01 (32.6)
  iterzp            0.4692E+02 (61.4)   0.6000E-05 (50.0)   0.1224E+02 (61.4)
  make_fx           0.0000E+00 ( 0.0)   0.0000E+00 ( 0.0)   0.0000E+00 ( 0.0)
  AOints            0.4316E+01 ( 5.6)   0.0000E+00 ( 0.0)   0.1098E+01 ( 5.5)
 ------------------------------------------------------------------------------
   Grand Totals     0.7641E+02          0.1200E-04          0.1993E+02
 ------------------------------------------------------------------------------
 Calculating analytic Hessian of the SCF energy
 Polarizability Matrix (a.u.)
            1           2           3
    1 -54.6166868  -0.0445589  -0.0000000
    2  -0.0445589 -40.3532897  -0.0000000
    3  -0.0000000  -0.0000000 -25.9111869

 Direct stationary perturbation theory relativistic correction:

 rels  =      16.920744335506
 relv  =     -57.239319101616
 rel2e =       9.021642386863
 E_rel =     -31.296932379247

 Hessian of the SCF Energy
            1           2           3           4           5           6
    1   0.6843979   0.1694926   0.0000000  -0.4796090  -0.2269694  -0.0000000
    2   0.1694926   0.6236533  -0.0000000  -0.1667359  -0.1753659   0.0000000
    3   0.0000000  -0.0000000   0.1039695  -0.0000000   0.0000000  -0.0355648
    4  -0.4796090  -0.1667359  -0.0000000   0.5627523   0.2023143   0.0000000
    5  -0.2269694  -0.1753659   0.0000000   0.2023143   0.4812883  -0.0000000
    6  -0.0000000   0.0000000  -0.0355648   0.0000000  -0.0000000   0.0436451
    7  -0.0056912  -0.0516685   0.0000000  -0.0436289   0.0532633  -0.0000000
    8   0.0214806  -0.0633513  -0.0000000  -0.0172432  -0.2528506   0.0000000
    9   0.0000000  -0.0000000  -0.0047269  -0.0000000   0.0000000  -0.0215201
   10  -0.0652123   0.0155192  -0.0000000   0.0024417  -0.0467093   0.0000000
   11  -0.0109763  -0.3422876  -0.0000000  -0.0186328  -0.0534267   0.0000000
   12  -0.0000000  -0.0000000  -0.0382559   0.0000000   0.0000000  -0.0032319
   13  -0.1338854   0.0333927  -0.0000000  -0.0419561   0.0181010   0.0000000
   14   0.0469726  -0.0426484  -0.0000000   0.0002975   0.0003550   0.0000000
   15  -0.0000000   0.0000000  -0.0254220   0.0000000  -0.0000000   0.0166717
            7           8           9          10          11          12
    1  -0.0056912   0.0214806   0.0000000  -0.0652123  -0.0109763  -0.0000000
    2  -0.0516685  -0.0633513  -0.0000000   0.0155192  -0.3422876  -0.0000000
    3   0.0000000  -0.0000000  -0.0047269  -0.0000000  -0.0000000  -0.0382559
    4  -0.0436289  -0.0172432  -0.0000000   0.0024417  -0.0186328   0.0000000
    5   0.0532633  -0.2528506   0.0000000  -0.0467093  -0.0534267   0.0000000
    6  -0.0000000   0.0000000  -0.0215201   0.0000000   0.0000000  -0.0032319
    7   0.0496292   0.0074584   0.0000000  -0.0025894  -0.0037118  -0.0000000
    8   0.0074584   0.3212413   0.0000000  -0.0093128  -0.0091108   0.0000000
    9   0.0000000   0.0000000   0.0170913   0.0000000  -0.0000000   0.0135739
   10  -0.0025894  -0.0093128   0.0000000   0.0774240   0.0106136  -0.0000000
   11  -0.0037118  -0.0091108  -0.0000000   0.0106136   0.4321338   0.0000000
   12  -0.0000000   0.0000000   0.0135739  -0.0000000   0.0000000   0.0223600
   13   0.0022802  -0.0023830  -0.0000000  -0.0120640   0.0227072   0.0000000
   14  -0.0053414   0.0040715   0.0000000   0.0298893  -0.0273086   0.0000000
   15   0.0000000   0.0000000  -0.0044183   0.0000000   0.0000000   0.0055539
           13          14          15
    1  -0.1338854   0.0469726  -0.0000000
    2   0.0333927  -0.0426484   0.0000000
    3  -0.0000000  -0.0000000  -0.0254220
    4  -0.0419561   0.0002975   0.0000000
    5   0.0181010   0.0003550  -0.0000000
    6   0.0000000   0.0000000   0.0166717
    7   0.0022802  -0.0053414   0.0000000
    8  -0.0023830   0.0040715   0.0000000
    9  -0.0000000   0.0000000  -0.0044183
   10  -0.0120640   0.0298893   0.0000000
   11   0.0227072  -0.0273086   0.0000000
   12   0.0000000   0.0000000   0.0055539
   13   0.1856253  -0.0718180   0.0000000
   14  -0.0718180   0.0655304  -0.0000000
   15   0.0000000  -0.0000000   0.0076148
 Gradient time:  CPU 124.75 s  wall 32.57 s
 **********************************************************************
 **                                                                  **
 **                       VIBRATIONAL ANALYSIS                       **
 **                       --------------------                       **
 **                                                                  **
 **        VIBRATIONAL FREQUENCIES (CM**-1) AND NORMAL MODES         **
 **     FORCE CONSTANTS (mDYN/ANGSTROM) AND REDUCED MASSES (AMU)     **
 **                  INFRARED INTENSITIES (KM/MOL)                   **
 **                                                                  **
 **********************************************************************


 Mode:                 1                      2                      3
 Frequency:       192.13                 304.99                 352.73
 Force Cnst:      0.4934                 0.8598                 1.6920
 Red. Mass:      22.6871                15.6887                23.0825
 IR Active:          YES                    YES                    YES
 IR Intens:        1.249                  0.043                  0.989
 Raman Active:       YES                    YES                    YES
               X      Y      Z        X      Y      Z        X      Y      Z
 C          0.022  0.281 -0.000    0.000 -0.000  0.202    0.006 -0.246 -0.000
 N          0.156  0.032 -0.000   -0.000  0.000  0.784   -0.050 -0.152  0.000
 F          0.864  0.081  0.000    0.000  0.000 -0.460    0.058 -0.223 -0.000
 F         -0.012  0.263  0.000   -0.000 -0.000 -0.363    0.841 -0.276 -0.000
 Br        -0.236 -0.131 -0.000   -0.000 -0.000  0.028   -0.208  0.184  0.000
 TransDip  -0.024  0.026 -0.000    0.000 -0.000  0.007   -0.010  0.030 -0.000

 Mode:                 4                      5                      6
 Frequency:       525.48                 566.14                 641.94
 Force Cnst:      2.0436                 2.9618                 4.0557
 Red. Mass:      12.5615                15.6839                16.7045
 IR Active:          YES                    YES                    YES
 IR Intens:        4.787                 10.719                 23.857
 Raman Active:       YES                    YES                    YES
               X      Y      Z        X      Y      Z        X      Y      Z
 C         -0.000  0.000  0.927    0.449  0.159  0.000   -0.454  0.301 -0.000
 N         -0.000 -0.000 -0.319    0.665 -0.179 -0.000   -0.378 -0.164  0.000
 F          0.000  0.000 -0.000   -0.295 -0.325 -0.000   -0.040 -0.432 -0.000
 F          0.000  0.000 -0.194   -0.051  0.303 -0.000    0.217  0.537  0.000
 Br         0.000 -0.000 -0.038   -0.103  0.013 -0.000    0.093 -0.042  0.000
 TransDip  -0.000  0.000  0.070    0.082 -0.065  0.000   -0.138  0.074 -0.000

 Mode:                 7                      8                      9
 Frequency:       982.09                1224.84                1673.29
 Force Cnst:      8.5367                11.9478                21.0962
 Red. Mass:      15.0223                13.5170                12.7883
 IR Active:          YES                    YES                    YES
 IR Intens:      155.896                294.998                 97.871
 Raman Active:       YES                    YES                    YES
               X      Y      Z        X      Y      Z        X      Y      Z
 C          0.332 -0.050  0.000   -0.328  0.796 -0.000    0.667  0.432  0.000
 N         -0.216  0.769 -0.000    0.233  0.091  0.000   -0.497 -0.335 -0.000
 F          0.074 -0.478  0.000   -0.042 -0.108 -0.000   -0.011  0.048 -0.000
 F         -0.089 -0.079 -0.000    0.026 -0.427 -0.000   -0.012 -0.081 -0.000
 Br        -0.009  0.005 -0.000    0.012 -0.008  0.000   -0.008  0.002 -0.000
 TransDip   0.341  0.209  0.000   -0.254  0.488 -0.000    0.267  0.170  0.000

 STANDARD THERMODYNAMIC QUANTITIES AT   298.15 K  AND     1.00 ATM

   This Molecule has  0 Imaginary Frequencies
   Zero point vibrational energy:        9.240 kcal/mol

   Atom    1 Element C  Has Mass   12.00000
   Atom    2 Element N  Has Mass   14.00307
   Atom    3 Element F  Has Mass   18.99840
   Atom    4 Element F  Has Mass   18.99840
   Atom    5 Element Br Has Mass   78.91830
   Molecular Mass:   142.918170 amu
   Principal axes and moments of inertia in amu*Bohr^2:
                             1           2           3
    Eigenvalues --      397.91006   705.23403  1103.14408
          X               0.99995     0.00955     0.00000
          Y              -0.00955     0.99995     0.00000
          Z               0.00000    -0.00000     1.00000
   Rotational Symmetry Number is   1
   The Molecule is an Asymmetric Top
   Translational Enthalpy:        0.889 kcal/mol
   Rotational Enthalpy:           0.889 kcal/mol
   Vibrational Enthalpy:         10.449 kcal/mol
   gas constant (RT):             0.592 kcal/mol
   Translational Entropy:        40.782  cal/mol.K
   Rotational Entropy:           27.228  cal/mol.K
   Vibrational Entropy:           6.386  cal/mol.K

   Total Enthalpy:               12.819 kcal/mol
   Total Entropy:                74.396  cal/mol.K
Archival summary:
1\1\TWL01\FREQ\ProcedureUnspecified\BasisUnspecified\r1211\taweetha\SunNov2522:07:022018SunNov2522:07:022018\0\\#,FREQ,ProcedureUnspecified,BasisUnspecified,\\0,1\Br\C,1,1.88178\N,2,1.26849,1,128.946\F,2,1.31916,1,114.382,3,180,0\F,3,1.39257,2,110.61,1,-0,0\\\@

 Total job time:  37.32s(wall), 142.13s(cpu) 
 Sun Nov 25 22:07:02 2018

        *************************************************************
        *                                                           *
        *  Thank you very much for using Q-Chem.  Have a nice day.  *
        *                                                           *
        *************************************************************
