# Supplementary material for: Geometric and energetic data from ab initio calculations of haloethene, haloimine, halomethylenephosphine, haloiminophosphine, halodiazene, halodiphosphene and halocyclopropane
Source: Data Brief. 2019 Nov 2;27:104738. doi: 10.1016/j.dib.2019.104738 (PMC6861602; doi:10.1016/j.dib.2019.104738)
Supplement: Multimedia component 4 [file mmc4.zip › CN/B3LYP/BrFCNHE.out]

Q-Chem Developer Version!
                  Welcome to Q-Chem
     A Quantum Leap Into The Future Of Chemistry


 Q-Chem 5.1, Q-Chem, Inc., Pleasanton, CA (2018)

 Yihan Shao,  Zhengting Gan,  E. Epifanovsky,  A. T. B. Gilbert,  M. Wormit,  
 J. Kussmann,  A. W. Lange,  A. Behn,  Jia Deng,  Xintian Feng,  D. Ghosh,  
 M. Goldey,  P. R. Horn,  L. D. Jacobson,  I. Kaliman,  T. Kus,  A. Landau,  
 Jie Liu,  E. I. Proynov,  R. M. Richard,  R. P. Steele,  E. J. Sundstrom,  
 H. L. Woodcock III,  P. M. Zimmerman,  D. Zuev,  B. Albrecht,  E. Alguire,  
 S. A. Baeppler,  D. Barton,  Z. Benda,  Y. A. Bernard,  E. J. Berquist,  
 K. B. Bravaya,  H. Burton,  D. Casanova,  Chun-Min Chang,  Yunqing Chen,  
 A. Chien,  K. D. Closser,  M. P. Coons,  S. Coriani,  S. Dasgupta,  
 A. L. Dempwolff,  M. Diedenhofen,  Hainam Do,  R. G. Edgar,  Po-Tung Fang,  
 S. Faraji,  S. Fatehi,  Qingguo Feng,  K. D. Fenk,  J. Fosso-Tande,  
 Qinghui Ge,  A. Ghysels,  G. Gidofalvi,  J. Gomes,  J. Gonthier,  A. Gunina,  
 D. Hait,  M. W. D. Hanson-Heine,  P. H. P. Harbach,  A. W. Hauser,  
 J. E. Herr,  E. G. Hohenstein,  Z. C. Holden,  Kerwin Hui,  B. C. Huynh,  
 T.-C. Jagau,  Hyunjun Ji,  B. Kaduk,  K. Khistyaev,  Jaehoon Kim,  
 P. Klunzinger,  K. Koh,  D. Kosenkov,  L. Koulias,  T. Kowalczyk,  
 C. M. Krauter,  A. Kunitsa,  Ka Un Lao,  A. Laurent,  K. V. Lawler,  
 Joonho Lee,  D. Lefrancois,  S. Lehtola,  D. S. Levine,  Yi-Pei Li,  
 You-Sheng Lin,  Fenglai Liu,  E. Livshits,  A. Luenser,  P. Manohar,  
 E. Mansoor,  S. F. Manzer,  Shan-Ping Mao,  Yuezhi Mao,  N. Mardirossian,  
 A. V. Marenich,  T. Markovich,  L. A. Martinez-Martinez,  S. A. Maurer,  
 N. J. Mayhall,  S. C. McKenzie,  J.-M. Mewes,  A. F. Morrison,  
 J. W. Mullinax,  K. Nanda,  T. S. Nguyen-Beck,  R. Olivares-Amaya,  
 J. A. Parkhill,  T. M. Perrine,  F. Plasser,  P. Pokhilko,  S. Prager,  
 A. Prociuk,  E. Ramos,  D. R. Rehn,  F. Rob,  M. Schneider,  N. Sergueev,  
 S. M. Sharada,  S. Sharma,  D. W. Small,  T. Stauch,  T. Stein,  
 Yu-Chuan Su,  A. J. W. Thom,  A. Tkatchenko,  T. Tsuchimochi,  N. M. Tubman,  
 L. Vogt,  M. L. Vidal,  O. Vydrov,  M. A. Watson,  J. Wenzel,  
 M. de Wergifosse,  T. A. Wesolowski,  A. White,  J. Witte,  A. Yamada,  
 Jun Yang,  K. Yao,  S. Yeganeh,  S. R. Yost,  Zhi-Qiang You,  A. Zech,  
 Igor Ying Zhang,  Xing Zhang,  Yan Zhao,  Ying Zhu,  B. R. Brooks,  
 G. K. L. Chan,  C. J. Cramer,  M. S. Gordon,  W. J. Hehre,  A. Klamt,  
 M. W. Schmidt,  C. D. Sherrill,  D. G. Truhlar,  A. Aspuru-Guzik,  R. Baer,  
 A. T. Bell,  N. A. Besley,  Jeng-Da Chai,  A. E. DePrince, III,  
 R. A. DiStasio Jr.,  A. Dreuw,  B. D. Dunietz,  T. R. Furlani,  
 Chao-Ping Hsu,  Yousung Jung,  Jing Kong,  D. S. Lambrecht,  WanZhen Liang,  
 C. Ochsenfeld,  V. A. Rassolov,  L. V. Slipchenko,  J. E. Subotnik,  
 T. Van Voorhis,  J. M. Herbert,  A. I. Krylov,  P. M. W. Gill,  M. Head-Gordon

 Contributors to earlier versions of Q-Chem not listed above: 
 R. D. Adamson,  B. Austin,  J. Baker,  G. J. O. Beran,  K. Brandhorst,  
 S. T. Brown,  E. F. C. Byrd,  A. K. Chakraborty,  C.-L. Cheng,  
 Siu Hung Chien,  D. M. Chipman,  D. L. Crittenden,  H. Dachsel,  
 R. J. Doerksen,  A. D. Dutoi,  L. Fusti-Molnar,  W. A. Goddard III,  
 A. Golubeva-Zadorozhnaya,  S. R. Gwaltney,  G. Hawkins,  A. Heyden,  
 S. Hirata,  G. Kedziora,  F. J. Keil,  C. Kelley,  Jihan Kim,  R. A. King,  
 R. Z. Khaliullin,  P. P. Korambath,  W. Kurlancheek,  A. M. Lee,  M. S. Lee,  
 S. V. Levchenko,  Ching Yeh Lin,  D. Liotard,  R. C. Lochan,  I. Lotan,  
 P. E. Maslen,  N. Nair,  D. P. O'Neill,  D. Neuhauser,  E. Neuscamman,  
 C. M. Oana,  R. Olson,  B. Peters,  R. Peverati,  P. A. Pieniazek,  
 Y. M. Rhee,  J. Ritchie,  M. A. Rohrdanz,  E. Rosta,  N. J. Russ,  
 H. F. Schaefer III,  N. E. Schultz,  N. Shenvi,  A. C. Simmonett,  A. Sodt,  
 D. Stuck,  K. S. Thanthiriwatte,  V. Vanovschi,  Tao Wang,  A. Warshel,  
 C. F. Williams,  Q. Wu,  X. Xu,  W. Zhang

 Please cite Q-Chem as follows:
 Y. Shao et al., Mol. Phys. 113, 184-215 (2015)
 DOI: 10.1080/00268976.2014.952696

 Q-Chem 5.1.2 for Intel X86 EM64T Linux

 Parts of Q-Chem use Armadillo 8.300.2 (Tropical Shenanigans).
 http://arma.sourceforge.net/

 Q-Chem begins on Sun Nov 25 22:31:17 2018  

Host: 
0

     Scratch files written to /scratch/taweetham/qchem54997//
Input Ideriv = 2
Curr. Ideriv = -1
Max.  Ideriv = 2

Checking the input file for inconsistencies... 	...done.

--------------------------------------------------------------
User input:
--------------------------------------------------------------
$molecule
0 1
C 
N 1 1.3 
H 2 CH 1 120. 
F 1 CF 2 120.  3 180.0
Br 1 CBr 2 120.  3 0.0

CC=1.54
CH=1.09
CF=1.35
CCl=1.77
CBr=1.94
CI=2.14
DHA=180.0
$end

$rem
   job_type	optimization
   basis	6-311++g**
   method	b3lyp
$end

--------------------------------------------------------------
 ----------------------------------------------------------------
             Standard Nuclear Orientation (Angstroms)
    I     Atom           X                Y                Z
 ----------------------------------------------------------------
    1      C       0.9844712031     0.0499766258     0.0000000000
    2      N       1.5880966555     1.2013394328     0.0000000000
    3      H       1.0051171033     2.1223360895     0.0000000000
    4      F       1.7065100980    -1.0907073069    -0.0000000000
    5      Br     -0.9539203369    -0.0290058889    -0.0000000000
 ----------------------------------------------------------------
 Molecular Point Group                 Cs    NOp =  2
 Largest Abelian Subgroup              Cs    NOp =  2
 Nuclear Repulsion Energy =   226.9159989225 hartrees
 There are       29 alpha and       29 beta electrons
 Requested basis set is 6-311++G(d,p)
 There are 42 shells and 121 basis functions

 Total QAlloc Memory Limit   2000 MB
 Mega-Array Size       188 MB
 MEM_STATIC part       192 MB
 A cutoff of  1.0D-11 yielded    825 shell pairs
 There are      7115 function pairs (      7849 Cartesian)

 -------------------------------------------------------
 OpenMP Integral Computing Module                       
 Release: version 1.0, May 2013, Q-Chem Inc. Pittsburgh 
 -------------------------------------------------------
 Integral Job Info:
 Integral job number is                      11
 Integral operator is                         1
 short-range coefficients                     0
 long-range coefficients              100000000
 Omega coefficients                           0
 if combine SR and LR in K                    0
 Integral screening is                        0
 Integral computing path is                   2
 max size of driver memory is            800000
 size of driver memory is                593474
 size of scratch memory is             29623520
 max col of scratch BK array               1296
 max len of scratch array in speh3          155
 max len of scratch index in speh4           18
 max int batch size is                      520
 min int batch size is                       52
 fixed nKL is                                45
 max L of basis functions is                  2
 order of int derivative is                   0
 number of shells is                         42
 number of basis is                         127
 number of cartesian basis is               127
 number of contracted shell pairs           825
 number of primitive shell pairs           2363
 maxK2 (contraction) of shell pair           36
 max number of K2 of shell pair               1
 max number of CS2 of shell pair             91
 max number of PS2 of shell pair            240
 mem total for path MDJ                  516310
 -------------------------------------------------------
 Smallest overlap matrix eigenvalue = 5.08E-04

 Scale SEOQF with 1.000000e-01/1.000000e-01/1.000000e-01

 Standard Electronic Orientation quadrupole field applied
 Nucleus-field energy     =     0.0000000048 hartrees
 Guess from superposition of atomic densities
 Warning:  Energy on first SCF cycle will be non-variational
 SAD guess density has 58.000000 electrons

 -----------------------------------------------------------------------
  General SCF calculation program by
  Eric Jon Sundstrom, Paul Horn, Yuezhi Mao, Dmitri Zuev, Alec White,
  David Stuck, Shaama M.S., Shane Yost, Joonho Lee, David Small,
  Daniel Levine, Susi Lehtola, Hugh Burton, Evgeny Epifanovsky
 -----------------------------------------------------------------------
 Exchange:     0.2000 Hartree-Fock + 0.0800 Slater + 0.7200 B88
 Correlation:  0.1900 VWN1RPA + 0.8100 LYP
 Using SG-1 standard quadrature grid
 using 4 threads for integral computing
 -------------------------------------------------------
 OpenMP Integral computing Module                
 Release: version 2.0, May 2017, Q-Chem Inc. Pleasanton 
 -------------------------------------------------------
 -------------------------------------------------------
 OpenMP BLAS3 based DFT computing Module                
 Release: version 1.0, May 2013, Q-Chem Inc. Pittsburgh 
 -------------------------------------------------------
 A restricted SCF calculation will be
 performed using DIIS
 SCF converges when DIIS error is below 1.0e-08
 ---------------------------------------
  Cycle       Energy         DIIS error
 ---------------------------------------
    1   -2767.8626505438      4.80e-02  
    2   -2767.3683064374      8.39e-03  
    3   -2766.8645844337      1.91e-02  
    4   -2767.4644291074      1.91e-03  
    5   -2767.4685993505      1.27e-03  
    6   -2767.4703459318      2.87e-04  
    7   -2767.4704680250      5.34e-05  
    8   -2767.4704717256      1.89e-05  
    9   -2767.4704721631      4.07e-06  
   10   -2767.4704721863      1.84e-06  
   11   -2767.4704721930      3.11e-07  
   12   -2767.4704721931      9.12e-08  
   13   -2767.4704721931      1.37e-08  
   14   -2767.4704721931      9.92e-10  Convergence criterion met
 ---------------------------------------
 SCF time:   CPU 14.62s  wall 4.00s 
 SCF   energy in the final basis set =    -2767.4704721931
 Total energy in the final basis set =    -2767.4704721931

 --------------------------------------------------------------
             Orbital Energies (a.u.) and Symmetries
 --------------------------------------------------------------

 Alpha MOs, Restricted
 -- Occupied --                  
-482.87  -62.52  -56.34  -56.34  -56.34  -24.75  -14.35  -10.38
  1 A'    2 A'    3 A'    1 A"    4 A'    5 A'    6 A'    7 A'                 
 -8.731  -6.564  -6.550  -6.549  -2.674  -2.671  -2.670  -2.659
  8 A'    9 A'    2 A"   10 A'   11 A'    3 A"   12 A'    4 A"                 
 -2.659  -1.282  -0.936  -0.821  -0.659  -0.557  -0.528  -0.520
 13 A'   14 A'   15 A'   16 A'   17 A'   18 A'   19 A'    5 A"                 
 -0.441  -0.374  -0.350  -0.313  -0.303
 20 A'    6 A"   21 A'    7 A"   22 A'                                         
 -- Virtual --                   
 -0.063  -0.054  -0.018   0.027   0.037   0.050   0.060   0.077
 23 A'    8 A"   24 A'   25 A'   26 A'    9 A"   27 A'   28 A'                 
  0.084   0.089   0.102   0.132   0.151   0.165   0.187   0.223
 10 A"   29 A'   30 A'   31 A'   11 A"   32 A'   33 A'   34 A'                 
  0.251   0.290   0.290   0.323   0.338   0.376   0.377   0.410
 35 A'   12 A"   36 A'   37 A'   38 A'   39 A'   40 A'   13 A"                 
  0.439   0.450   0.496   0.527   0.540   0.564   0.578   0.645
 41 A'   14 A"   42 A'   43 A'   15 A"   44 A'   45 A'   16 A"                 
  0.669   0.774   0.789   0.814   0.855   0.904   0.917   1.166
 46 A'   47 A'   48 A'   17 A"   49 A'   50 A'   51 A'   18 A"                 
  1.201   1.231   1.332   1.369   1.398   1.437   1.522   1.592
 52 A'   19 A"   53 A'   20 A"   54 A'   21 A"   55 A'   56 A'                 
  1.645   1.780   1.871   1.908   1.965   2.027   2.147   2.225
 57 A'   58 A'   59 A'   60 A'   22 A"   61 A'   62 A'   23 A"                 
  2.363   2.432   2.645   2.714   2.732   2.889   3.019   3.215
 24 A"   63 A'   64 A'   25 A"   65 A'   66 A'   67 A'   68 A'                 
  3.723   3.741   3.831   3.924   3.953   3.978   3.986   4.043
 26 A"   69 A'   27 A"   28 A"   70 A'   29 A"   71 A'   30 A"                 
  4.147   4.168   4.334   4.530   4.851   6.247   6.311   6.498
 72 A'   73 A'   74 A'   75 A'   76 A'   31 A"   77 A'   78 A'                 
  6.616   7.519   7.547   7.625  23.594  35.491  47.818  66.701
 79 A'   32 A"   80 A'   81 A'   82 A'   83 A'   84 A'   85 A'                 
289.714 289.740 289.8491020.592
 33 A"   86 A'   87 A'   88 A'                                                 

 Beta MOs, Restricted
 -- Occupied --                  
-482.87  -62.52  -56.34  -56.34  -56.34  -24.75  -14.35  -10.38
  1 A'    2 A'    3 A'    1 A"    4 A'    5 A'    6 A'    7 A'                 
 -8.731  -6.564  -6.550  -6.549  -2.674  -2.671  -2.670  -2.659
  8 A'    9 A'    2 A"   10 A'   11 A'    3 A"   12 A'    4 A"                 
 -2.659  -1.282  -0.936  -0.821  -0.659  -0.557  -0.528  -0.520
 13 A'   14 A'   15 A'   16 A'   17 A'   18 A'   19 A'    5 A"                 
 -0.441  -0.374  -0.350  -0.313  -0.303
 20 A'    6 A"   21 A'    7 A"   22 A'                                         
 -- Virtual --                   
 -0.063  -0.054  -0.018   0.027   0.037   0.050   0.060   0.077
 23 A'    8 A"   24 A'   25 A'   26 A'    9 A"   27 A'   28 A'                 
  0.084   0.089   0.102   0.132   0.151   0.165   0.187   0.223
 10 A"   29 A'   30 A'   31 A'   11 A"   32 A'   33 A'   34 A'                 
  0.251   0.290   0.290   0.323   0.338   0.376   0.377   0.410
 35 A'   12 A"   36 A'   37 A'   38 A'   39 A'   40 A'   13 A"                 
  0.439   0.450   0.496   0.527   0.540   0.564   0.578   0.645
 41 A'   14 A"   42 A'   43 A'   15 A"   44 A'   45 A'   16 A"                 
  0.669   0.774   0.789   0.814   0.855   0.904   0.917   1.166
 46 A'   47 A'   48 A'   17 A"   49 A'   50 A'   51 A'   18 A"                 
  1.201   1.231   1.332   1.369   1.398   1.437   1.522   1.592
 52 A'   19 A"   53 A'   20 A"   54 A'   21 A"   55 A'   56 A'                 
  1.645   1.780   1.871   1.908   1.965   2.027   2.147   2.225
 57 A'   58 A'   59 A'   60 A'   22 A"   61 A'   62 A'   23 A"                 
  2.363   2.432   2.645   2.714   2.732   2.889   3.019   3.215
 24 A"   63 A'   64 A'   25 A"   65 A'   66 A'   67 A'   68 A'                 
  3.723   3.741   3.831   3.924   3.953   3.978   3.986   4.043
 26 A"   69 A'   27 A"   28 A"   70 A'   29 A"   71 A'   30 A"                 
  4.147   4.168   4.334   4.530   4.851   6.247   6.311   6.498
 72 A'   73 A'   74 A'   75 A'   76 A'   31 A"   77 A'   78 A'                 
  6.616   7.519   7.547   7.625  23.594  35.491  47.818  66.701
 79 A'   32 A"   80 A'   81 A'   82 A'   83 A'   84 A'   85 A'                 
289.714 289.740 289.8491020.592
 33 A"   86 A'   87 A'   88 A'                                                 
 --------------------------------------------------------------

          Ground-State Mulliken Net Atomic Charges

     Atom                 Charge (a.u.)
  ----------------------------------------
      1 C                    -0.033376
      2 N                    -0.251667
      3 H                     0.242059
      4 F                     0.006048
      5 Br                    0.036936
  ----------------------------------------
  Sum of atomic charges =     0.000000

 -----------------------------------------------------------------
                    Cartesian Multipole Moments
 -----------------------------------------------------------------
    Charge (ESU x 10^10)
                 0.0000
    Dipole Moment (Debye)
         X      -1.8440      Y       1.0297      Z      -0.0000
       Tot       2.1120
    Quadrupole Moments (Debye-Ang)
        XX     -39.5220     XY      -0.8932     YY     -32.6774
        XZ       0.0000     YZ      -0.0000     ZZ     -35.2991
    Octopole Moments (Debye-Ang^2)
       XXX     -39.2462    XXY      -7.5371    XYY      -6.3855
       YYY       3.8346    XXZ      -0.0000    XYZ      -0.0000
       YYZ      -0.0000    XZZ      -5.8529    YZZ      -3.1964
       ZZZ      -0.0000
    Hexadecapole Moments (Debye-Ang^3)
      XXXX    -369.4344   XXXY     -28.5001   XXYY     -89.5241
      XYYY      -5.2990   YYYY    -111.2531   XXXZ       0.0000
      XXYZ      -0.0000   XYYZ      -0.0000   YYYZ      -0.0000
      XXZZ     -65.4316   XYZZ      -5.3649   YYZZ     -30.1144
      XZZZ       0.0000   YZZZ      -0.0000   ZZZZ     -38.5630
 -----------------------------------------------------------------
 Calculating analytic gradient of the SCF energy
 Gradient of SCF Energy
            1           2           3           4           5
    1  -0.0315884   0.0320929  -0.0176887   0.0255886  -0.0084045
    2  -0.0778697   0.0285843   0.0520383  -0.0191897   0.0164369
    3   0.0000000   0.0000000  -0.0000000  -0.0000000  -0.0000000
 Max gradient component =       7.787E-02
 RMS gradient           =       2.977E-02
 Gradient time:  CPU 3.36 s  wall 0.95 s
 Geometry Optimization Parameters
   NAtoms,    NIC,     NZ,  NCons,   NDum,   NFix, NCnnct, MaxDiis
        5      20       5       0       0       0       0       0


** GEOMETRY OPTIMIZATION IN DELOCALIZED INTERNAL COORDINATES **
   Searching for a Minimum

   Optimization Cycle:   1

                       Coordinates (Angstroms)
     ATOM                X               Y               Z
      1  C         0.9844712031    0.0499766258    0.0000000000
      2  N         1.5880966555    1.2013394328    0.0000000000
      3  H         1.0051171033    2.1223360895    0.0000000000
      4  F         1.7065100980   -1.0907073069    0.0000000000
      5  Br       -0.9539203369   -0.0290058889    0.0000000000
   Point Group: cs    Number of degrees of freedom:     7


   Energy is  -2767.470472193


 Attempting to Generate Delocalized Internal Coordinates

  7 Hessian modes will be used to form the next step
  Hessian Eigenvalues:
     0.160000    0.175927    0.250000    0.250000    0.348126    0.550214
     0.671931

 Minimum Search - Taking Simple RFO Step
 Searching for Lamda that Minimizes Along All modes
 Value Taken    Lamda =  -0.02879737
 Step Taken.  Stepsize is  0.285354

                             Maximum     Tolerance    Cnvgd?
         Gradient           0.086744      0.000300      NO
         Displacement       0.256390      0.001200      NO
         Energy change     *********      0.000001      NO


 New Cartesian Coordinates Obtained by Inverse Iteration

 Displacement from previous Coordinates is:  0.344576
 ----------------------------------------------------------------
             Standard Nuclear Orientation (Angstroms)
    I     Atom           X                Y                Z
 ----------------------------------------------------------------
    1      C       0.9869716030     0.1316032322     0.0000000000
    2      N       1.6213956341     1.1981855195     0.0000000000
    3      H       1.0051847021     2.0048514284     0.0000000000
    4      F       1.6399044584    -1.0186857793     0.0000000000
    5      Br     -0.9231816746    -0.0620154486     0.0000000000
 ----------------------------------------------------------------
 Molecular Point Group                 Cs    NOp =  2
 Largest Abelian Subgroup              Cs    NOp =  2
 Nuclear Repulsion Energy =   232.4572204655 hartrees
 There are       29 alpha and       29 beta electrons
 Applying Cartesian multipole field
    Component          Value
    ---------          -----
     (2,0,0)        1.00000E-11
     (0,2,0)        2.00000E-11
     (0,0,2)       -3.00000E-11
 Nucleus-field energy     =     0.0000000045 hartrees
 Requested basis set is 6-311++G(d,p)
 There are 42 shells and 121 basis functions
 A cutoff of  1.0D-11 yielded    832 shell pairs
 There are      7151 function pairs (      7887 Cartesian)
 Smallest overlap matrix eigenvalue = 4.05E-04
 Guess MOs from SCF MO coefficient file

 -----------------------------------------------------------------------
  General SCF calculation program by
  Eric Jon Sundstrom, Paul Horn, Yuezhi Mao, Dmitri Zuev, Alec White,
  David Stuck, Shaama M.S., Shane Yost, Joonho Lee, David Small,
  Daniel Levine, Susi Lehtola, Hugh Burton, Evgeny Epifanovsky
 -----------------------------------------------------------------------
 Exchange:     0.2000 Hartree-Fock + 0.0800 Slater + 0.7200 B88
 Correlation:  0.1900 VWN1RPA + 0.8100 LYP
 Using SG-1 standard quadrature grid
 using 4 threads for integral computing
 -------------------------------------------------------
 OpenMP Integral computing Module                
 Release: version 2.0, May 2017, Q-Chem Inc. Pleasanton 
 -------------------------------------------------------
 -------------------------------------------------------
 OpenMP BLAS3 based DFT computing Module                
 Release: version 1.0, May 2013, Q-Chem Inc. Pittsburgh 
 -------------------------------------------------------
 A restricted SCF calculation will be
 performed using DIIS
 SCF converges when DIIS error is below 1.0e-08
 ---------------------------------------
  Cycle       Energy         DIIS error
 ---------------------------------------
    1   -2767.4792490859      1.82e-03  
    2   -2767.4841942685      1.14e-03  
    3   -2767.4846042838      1.00e-03  
    4   -2767.4860872154      2.48e-04  
    5   -2767.4861763830      7.13e-05  
    6   -2767.4861851304      1.93e-05  
    7   -2767.4861854496      3.73e-06  
    8   -2767.4861854693      2.20e-06  
    9   -2767.4861854752      3.76e-07  
   10   -2767.4861854753      7.04e-08  
   11   -2767.4861854754      1.05e-08  
   12   -2767.4861854754      3.13e-09  Convergence criterion met
 ---------------------------------------
 SCF time:   CPU 12.67s  wall 4.00s 
 SCF   energy in the final basis set =    -2767.4861854754
 Total energy in the final basis set =    -2767.4861854754

 --------------------------------------------------------------
             Orbital Energies (a.u.) and Symmetries
 --------------------------------------------------------------

 Alpha MOs, Restricted
 -- Occupied --                  
-482.87  -62.52  -56.34  -56.34  -56.34  -24.74  -14.34  -10.37
  1 A'    2 A'    3 A'    1 A"    4 A'    5 A'    6 A'    7 A'                 
 -8.730  -6.562  -6.549  -6.548  -2.673  -2.670  -2.669  -2.658
  8 A'    9 A'    2 A"   10 A'   11 A'    3 A"   12 A'   13 A'                 
 -2.658  -1.290  -0.967  -0.828  -0.662  -0.569  -0.527  -0.526
  4 A"   14 A'   15 A'   16 A'   17 A'   18 A'   19 A'    5 A"                 
 -0.441  -0.379  -0.353  -0.319  -0.315
 20 A'    6 A"   21 A'    7 A"   22 A'                                         
 -- Virtual --                   
 -0.052  -0.038  -0.013   0.031   0.040   0.050   0.062   0.083
 23 A'    8 A"   24 A'   25 A'   26 A'    9 A"   27 A'   28 A'                 
  0.083   0.090   0.116   0.138   0.156   0.169   0.196   0.223
 10 A"   29 A'   30 A'   31 A'   11 A"   32 A'   33 A'   34 A'                 
  0.261   0.287   0.294   0.323   0.347   0.379   0.385   0.409
 35 A'   12 A"   36 A'   37 A'   38 A'   39 A'   40 A'   13 A"                 
  0.448   0.449   0.516   0.528   0.541   0.569   0.624   0.647
 14 A"   41 A'   42 A'   43 A'   15 A"   44 A'   45 A'   16 A"                 
  0.671   0.784   0.814   0.820   0.845   0.883   0.922   1.195
 46 A'   47 A'   48 A'   17 A"   49 A'   50 A'   51 A'   18 A"                 
  1.212   1.218   1.315   1.363   1.407   1.451   1.523   1.602
 19 A"   52 A'   53 A'   20 A"   54 A'   21 A"   55 A'   56 A'                 
  1.746   1.791   1.898   1.967   1.979   2.046   2.164   2.307
 57 A'   58 A'   59 A'   22 A"   60 A'   61 A'   62 A'   23 A"                 
  2.403   2.518   2.653   2.735   2.808   2.928   3.061   3.211
 24 A"   63 A'   64 A'   25 A"   65 A'   66 A'   67 A'   68 A'                 
  3.724   3.750   3.854   3.946   3.987   3.989   4.002   4.051
 26 A"   69 A'   27 A"   28 A"   29 A"   70 A'   71 A'   30 A"                 
  4.190   4.258   4.348   4.639   4.898   6.249   6.316   6.514
 72 A'   73 A'   74 A'   75 A'   76 A'   31 A"   77 A'   78 A'                 
  6.661   7.520   7.549   7.631  23.731  35.617  47.827  66.712
 79 A'   32 A"   80 A'   81 A'   82 A'   83 A'   84 A'   85 A'                 
289.716 289.744 289.8551020.602
 33 A"   86 A'   87 A'   88 A'                                                 

 Beta MOs, Restricted
 -- Occupied --                  
-482.87  -62.52  -56.34  -56.34  -56.34  -24.74  -14.34  -10.37
  1 A'    2 A'    3 A'    1 A"    4 A'    5 A'    6 A'    7 A'                 
 -8.730  -6.562  -6.549  -6.548  -2.673  -2.670  -2.669  -2.658
  8 A'    9 A'    2 A"   10 A'   11 A'    3 A"   12 A'   13 A'                 
 -2.658  -1.290  -0.967  -0.828  -0.662  -0.569  -0.527  -0.526
  4 A"   14 A'   15 A'   16 A'   17 A'   18 A'   19 A'    5 A"                 
 -0.441  -0.379  -0.353  -0.319  -0.315
 20 A'    6 A"   21 A'    7 A"   22 A'                                         
 -- Virtual --                   
 -0.052  -0.038  -0.013   0.031   0.040   0.050   0.062   0.083
 23 A'    8 A"   24 A'   25 A'   26 A'    9 A"   27 A'   28 A'                 
  0.083   0.090   0.116   0.138   0.156   0.169   0.196   0.223
 10 A"   29 A'   30 A'   31 A'   11 A"   32 A'   33 A'   34 A'                 
  0.261   0.287   0.294   0.323   0.347   0.379   0.385   0.409
 35 A'   12 A"   36 A'   37 A'   38 A'   39 A'   40 A'   13 A"                 
  0.448   0.449   0.516   0.528   0.541   0.569   0.624   0.647
 14 A"   41 A'   42 A'   43 A'   15 A"   44 A'   45 A'   16 A"                 
  0.671   0.784   0.814   0.820   0.845   0.883   0.922   1.195
 46 A'   47 A'   48 A'   17 A"   49 A'   50 A'   51 A'   18 A"                 
  1.212   1.218   1.315   1.363   1.407   1.451   1.523   1.602
 19 A"   52 A'   53 A'   20 A"   54 A'   21 A"   55 A'   56 A'                 
  1.746   1.791   1.898   1.967   1.979   2.046   2.164   2.307
 57 A'   58 A'   59 A'   22 A"   60 A'   61 A'   62 A'   23 A"                 
  2.403   2.518   2.653   2.735   2.808   2.928   3.061   3.211
 24 A"   63 A'   64 A'   25 A"   65 A'   66 A'   67 A'   68 A'                 
  3.724   3.750   3.854   3.946   3.987   3.989   4.002   4.051
 26 A"   69 A'   27 A"   28 A"   29 A"   70 A'   71 A'   30 A"                 
  4.190   4.258   4.348   4.639   4.898   6.249   6.316   6.514
 72 A'   73 A'   74 A'   75 A'   76 A'   31 A"   77 A'   78 A'                 
  6.661   7.520   7.549   7.631  23.731  35.617  47.827  66.712
 79 A'   32 A"   80 A'   81 A'   82 A'   83 A'   84 A'   85 A'                 
289.716 289.744 289.8551020.602
 33 A"   86 A'   87 A'   88 A'                                                 
 --------------------------------------------------------------

          Ground-State Mulliken Net Atomic Charges

     Atom                 Charge (a.u.)
  ----------------------------------------
      1 C                    -0.042469
      2 N                    -0.237933
      3 H                     0.227039
      4 F                     0.019492
      5 Br                    0.033871
  ----------------------------------------
  Sum of atomic charges =     0.000000

 -----------------------------------------------------------------
                    Cartesian Multipole Moments
 -----------------------------------------------------------------
    Charge (ESU x 10^10)
                 0.0000
    Dipole Moment (Debye)
         X      -1.7857      Y       0.9337      Z      -0.0000
       Tot       2.0150
    Quadrupole Moments (Debye-Ang)
        XX     -39.1978     XY      -0.6859     YY     -33.2216
        XZ      -0.0000     YZ       0.0000     ZZ     -34.9797
    Octopole Moments (Debye-Ang^2)
       XXX     -38.9728    XXY      -8.1363    XYY      -7.4405
       YYY       1.2595    XXZ      -0.0000    XYZ      -0.0000
       YYZ      -0.0000    XZZ      -5.9131    YZZ      -3.0320
       ZZZ       0.0000
    Hexadecapole Moments (Debye-Ang^3)
      XXXX    -357.0983   XXXY     -32.1498   XXYY     -86.9724
      XYYY     -13.3565   YYYY    -111.4783   XXXZ      -0.0000
      XXYZ      -0.0000   XYYZ      -0.0000   YYYZ       0.0000
      XXZZ     -63.1472   XYZZ      -6.9038   YYZZ     -28.7073
      XZZZ      -0.0000   YZZZ       0.0000   ZZZZ     -37.8781
 -----------------------------------------------------------------
 Calculating analytic gradient of the SCF energy
 Gradient of SCF Energy
            1           2           3           4           5
    1  -0.0069194   0.0015086  -0.0014885   0.0075697  -0.0006705
    2  -0.0076351  -0.0036703  -0.0021011   0.0072435   0.0061631
    3   0.0000000  -0.0000000  -0.0000000  -0.0000000   0.0000000
 Max gradient component =       7.635E-03
 RMS gradient           =       4.295E-03
 Gradient time:  CPU 3.40 s  wall 0.94 s
 Geometry Optimization Parameters
   NAtoms,    NIC,     NZ,  NCons,   NDum,   NFix, NCnnct, MaxDiis
        5      20       5       0       0       0       0       0

 Cartesian Hessian Update
 Hessian Updated using BFGS Update


** GEOMETRY OPTIMIZATION IN DELOCALIZED INTERNAL COORDINATES **
   Searching for a Minimum

   Optimization Cycle:   2

                       Coordinates (Angstroms)
     ATOM                X               Y               Z
      1  C         0.9869716030    0.1316032322    0.0000000000
      2  N         1.6213956341    1.1981855195    0.0000000000
      3  H         1.0051847021    2.0048514284    0.0000000000
      4  F         1.6399044584   -1.0186857793    0.0000000000
      5  Br       -0.9231816746   -0.0620154486    0.0000000000
   Point Group: cs    Number of degrees of freedom:     7


   Energy is  -2767.486185475

 Hessian Updated using BFGS Update

  7 Hessian modes will be used to form the next step
  Hessian Eigenvalues:
     0.170547    0.176864    0.209871    0.256475    0.366479    0.556862
     0.718202

 Minimum Search - Taking Simple RFO Step
 Searching for Lamda that Minimizes Along All modes
 Value Taken    Lamda =  -0.00183513
 Step Taken.  Stepsize is  0.091021

                             Maximum     Tolerance    Cnvgd?
         Gradient           0.015429      0.000300      NO
         Displacement       0.053857      0.001200      NO
         Energy change     -0.015713      0.000001      NO


 New Cartesian Coordinates Obtained by Inverse Iteration

 Displacement from previous Coordinates is:  0.147062
 ----------------------------------------------------------------
             Standard Nuclear Orientation (Angstroms)
    I     Atom           X                Y                Z
 ----------------------------------------------------------------
    1      C       0.9895531362     0.1470735525     0.0000000000
    2      N       1.6251605002     1.2135283128     0.0000000000
    3      H       1.0293549460     2.0315580678     0.0000000000
    4      F       1.5980368018    -1.0283773394     0.0000000000
    5      Br     -0.9118306613    -0.1098436415     0.0000000000
 ----------------------------------------------------------------
 Molecular Point Group                 Cs    NOp =  2
 Largest Abelian Subgroup              Cs    NOp =  2
 Nuclear Repulsion Energy =   233.2408951384 hartrees
 There are       29 alpha and       29 beta electrons
 Applying Cartesian multipole field
    Component          Value
    ---------          -----
     (2,0,0)        1.00000E-11
     (0,2,0)        2.00000E-11
     (0,0,2)       -3.00000E-11
 Nucleus-field energy     =     0.0000000045 hartrees
 Requested basis set is 6-311++G(d,p)
 There are 42 shells and 121 basis functions
 A cutoff of  1.0D-11 yielded    835 shell pairs
 There are      7187 function pairs (      7927 Cartesian)
 Smallest overlap matrix eigenvalue = 4.05E-04
 Guess MOs from SCF MO coefficient file

 -----------------------------------------------------------------------
  General SCF calculation program by
  Eric Jon Sundstrom, Paul Horn, Yuezhi Mao, Dmitri Zuev, Alec White,
  David Stuck, Shaama M.S., Shane Yost, Joonho Lee, David Small,
  Daniel Levine, Susi Lehtola, Hugh Burton, Evgeny Epifanovsky
 -----------------------------------------------------------------------
 Exchange:     0.2000 Hartree-Fock + 0.0800 Slater + 0.7200 B88
 Correlation:  0.1900 VWN1RPA + 0.8100 LYP
 Using SG-1 standard quadrature grid
 using 4 threads for integral computing
 -------------------------------------------------------
 OpenMP Integral computing Module                
 Release: version 2.0, May 2017, Q-Chem Inc. Pleasanton 
 -------------------------------------------------------
 -------------------------------------------------------
 OpenMP BLAS3 based DFT computing Module                
 Release: version 1.0, May 2013, Q-Chem Inc. Pittsburgh 
 -------------------------------------------------------
 A restricted SCF calculation will be
 performed using DIIS
 SCF converges when DIIS error is below 1.0e-08
 ---------------------------------------
  Cycle       Energy         DIIS error
 ---------------------------------------
    1   -2767.4858933229      6.27e-04  
    2   -2767.4870378441      2.26e-04  
    3   -2767.4869512810      3.29e-04  
    4   -2767.4871033678      5.91e-05  
    5   -2767.4871088396      1.73e-05  
    6   -2767.4871091907      5.08e-06  
    7   -2767.4871092259      6.86e-07  
    8   -2767.4871092266      1.63e-07  
    9   -2767.4871092266      7.24e-08  
   10   -2767.4871092266      1.00e-08  
   11   -2767.4871092266      2.97e-09  Convergence criterion met
 ---------------------------------------
 SCF time:   CPU 11.66s  wall 3.00s 
 SCF   energy in the final basis set =    -2767.4871092266
 Total energy in the final basis set =    -2767.4871092266

 --------------------------------------------------------------
             Orbital Energies (a.u.) and Symmetries
 --------------------------------------------------------------

 Alpha MOs, Restricted
 -- Occupied --                  
-482.87  -62.52  -56.34  -56.34  -56.34  -24.74  -14.35  -10.37
  1 A'    2 A'    3 A'    1 A"    4 A'    5 A'    6 A'    7 A'                 
 -8.728  -6.560  -6.546  -6.546  -2.670  -2.667  -2.666  -2.656
  8 A'    9 A'    2 A"   10 A'   11 A'    3 A"   12 A'   13 A'                 
 -2.656  -1.290  -0.967  -0.828  -0.663  -0.572  -0.527  -0.527
  4 A"   14 A'   15 A'   16 A'   17 A'   18 A'   19 A'    5 A"                 
 -0.442  -0.378  -0.349  -0.319  -0.316
 20 A'    6 A"   21 A'    7 A"   22 A'                                         
 -- Virtual --                   
 -0.048  -0.038  -0.013   0.031   0.041   0.050   0.063   0.083
 23 A'    8 A"   24 A'   25 A'   26 A'    9 A"   27 A'   10 A"                 
  0.083   0.090   0.113   0.139   0.157   0.167   0.195   0.224
 28 A'   29 A'   30 A'   31 A'   11 A"   32 A'   33 A'   34 A'                 
  0.259   0.286   0.293   0.319   0.346   0.379   0.387   0.410
 35 A'   12 A"   36 A'   37 A'   38 A'   39 A'   40 A'   13 A"                 
  0.448   0.449   0.522   0.528   0.544   0.574   0.624   0.645
 41 A'   14 A"   42 A'   43 A'   15 A"   44 A'   45 A'   16 A"                 
  0.671   0.786   0.816   0.820   0.842   0.886   0.919   1.192
 46 A'   47 A'   48 A'   17 A"   49 A'   50 A'   51 A'   18 A"                 
  1.211   1.222   1.311   1.369   1.402   1.448   1.530   1.590
 19 A"   52 A'   53 A'   20 A"   54 A'   21 A"   55 A'   56 A'                 
  1.745   1.793   1.901   1.968   1.984   2.043   2.168   2.300
 57 A'   58 A'   59 A'   22 A"   60 A'   61 A'   62 A'   23 A"                 
  2.406   2.508   2.657   2.735   2.813   2.918   3.071   3.215
 24 A"   63 A'   64 A'   25 A"   65 A'   66 A'   67 A'   68 A'                 
  3.725   3.748   3.851   3.947   3.989   3.995   3.997   4.055
 26 A"   69 A'   27 A"   28 A"   29 A"   70 A'   71 A'   30 A"                 
  4.186   4.253   4.351   4.634   4.901   6.248   6.312   6.513
 72 A'   73 A'   74 A'   75 A'   76 A'   31 A"   77 A'   78 A'                 
  6.660   7.523   7.551   7.634  23.729  35.618  47.830  66.712
 79 A'   32 A"   80 A'   81 A'   82 A'   83 A'   84 A'   85 A'                 
289.719 289.746 289.8581020.606
 33 A"   86 A'   87 A'   88 A'                                                 

 Beta MOs, Restricted
 -- Occupied --                  
-482.87  -62.52  -56.34  -56.34  -56.34  -24.74  -14.35  -10.37
  1 A'    2 A'    3 A'    1 A"    4 A'    5 A'    6 A'    7 A'                 
 -8.728  -6.560  -6.546  -6.546  -2.670  -2.667  -2.666  -2.656
  8 A'    9 A'    2 A"   10 A'   11 A'    3 A"   12 A'   13 A'                 
 -2.656  -1.290  -0.967  -0.828  -0.663  -0.572  -0.527  -0.527
  4 A"   14 A'   15 A'   16 A'   17 A'   18 A'   19 A'    5 A"                 
 -0.442  -0.378  -0.349  -0.319  -0.316
 20 A'    6 A"   21 A'    7 A"   22 A'                                         
 -- Virtual --                   
 -0.048  -0.038  -0.013   0.031   0.041   0.050   0.063   0.083
 23 A'    8 A"   24 A'   25 A'   26 A'    9 A"   27 A'   10 A"                 
  0.083   0.090   0.113   0.139   0.157   0.167   0.195   0.224
 28 A'   29 A'   30 A'   31 A'   11 A"   32 A'   33 A'   34 A'                 
  0.259   0.286   0.293   0.319   0.346   0.379   0.387   0.410
 35 A'   12 A"   36 A'   37 A'   38 A'   39 A'   40 A'   13 A"                 
  0.448   0.449   0.522   0.528   0.544   0.574   0.624   0.645
 41 A'   14 A"   42 A'   43 A'   15 A"   44 A'   45 A'   16 A"                 
  0.671   0.786   0.816   0.820   0.842   0.886   0.919   1.192
 46 A'   47 A'   48 A'   17 A"   49 A'   50 A'   51 A'   18 A"                 
  1.211   1.222   1.311   1.369   1.402   1.448   1.530   1.590
 19 A"   52 A'   53 A'   20 A"   54 A'   21 A"   55 A'   56 A'                 
  1.745   1.793   1.901   1.968   1.984   2.043   2.168   2.300
 57 A'   58 A'   59 A'   22 A"   60 A'   61 A'   62 A'   23 A"                 
  2.406   2.508   2.657   2.735   2.813   2.918   3.071   3.215
 24 A"   63 A'   64 A'   25 A"   65 A'   66 A'   67 A'   68 A'                 
  3.725   3.748   3.851   3.947   3.989   3.995   3.997   4.055
 26 A"   69 A'   27 A"   28 A"   29 A"   70 A'   71 A'   30 A"                 
  4.186   4.253   4.351   4.634   4.901   6.248   6.312   6.513
 72 A'   73 A'   74 A'   75 A'   76 A'   31 A"   77 A'   78 A'                 
  6.660   7.523   7.551   7.634  23.729  35.618  47.830  66.712
 79 A'   32 A"   80 A'   81 A'   82 A'   83 A'   84 A'   85 A'                 
289.719 289.746 289.8581020.606
 33 A"   86 A'   87 A'   88 A'                                                 
 --------------------------------------------------------------

          Ground-State Mulliken Net Atomic Charges

     Atom                 Charge (a.u.)
  ----------------------------------------
      1 C                    -0.046733
      2 N                    -0.233316
      3 H                     0.232282
      4 F                     0.021230
      5 Br                    0.026537
  ----------------------------------------
  Sum of atomic charges =     0.000000

 -----------------------------------------------------------------
                    Cartesian Multipole Moments
 -----------------------------------------------------------------
    Charge (ESU x 10^10)
                 0.0000
    Dipole Moment (Debye)
         X      -1.6480      Y       1.0094      Z       0.0000
       Tot       1.9325
    Quadrupole Moments (Debye-Ang)
        XX     -39.1303     XY      -0.4275     YY     -33.0009
        XZ      -0.0000     YZ       0.0000     ZZ     -34.9882
    Octopole Moments (Debye-Ang^2)
       XXX     -38.5612    XXY      -7.5919    XYY      -7.1740
       YYY       4.1568    XXZ       0.0000    XYZ      -0.0000
       YYZ       0.0000    XZZ      -5.9363    YZZ      -2.2720
       ZZZ       0.0000
    Hexadecapole Moments (Debye-Ang^3)
      XXXX    -352.2361   XXXY     -34.8080   XXYY     -86.0713
      XYYY     -15.9541   YYYY    -112.5642   XXXZ      -0.0000
      XXYZ       0.0000   XYYZ      -0.0000   YYYZ       0.0000
      XXZZ     -62.2759   XYZZ      -8.0606   YYZZ     -29.2221
      XZZZ      -0.0000   YZZZ       0.0000   ZZZZ     -37.9235
 -----------------------------------------------------------------
 Calculating analytic gradient of the SCF energy
 Gradient of SCF Energy
            1           2           3           4           5
    1  -0.0013098  -0.0007640   0.0011284  -0.0016807   0.0026262
    2  -0.0051110   0.0050797  -0.0025553   0.0019161   0.0006705
    3   0.0000000  -0.0000000   0.0000000  -0.0000000   0.0000000
 Max gradient component =       5.111E-03
 RMS gradient           =       2.249E-03
 Gradient time:  CPU 3.41 s  wall 0.95 s
 Geometry Optimization Parameters
   NAtoms,    NIC,     NZ,  NCons,   NDum,   NFix, NCnnct, MaxDiis
        5      20       5       0       0       0       0       0

 Cartesian Hessian Update
 Hessian Updated using BFGS Update


** GEOMETRY OPTIMIZATION IN DELOCALIZED INTERNAL COORDINATES **
   Searching for a Minimum

   Optimization Cycle:   3

                       Coordinates (Angstroms)
     ATOM                X               Y               Z
      1  C         0.9895531362    0.1470735525    0.0000000000
      2  N         1.6251605002    1.2135283128    0.0000000000
      3  H         1.0293549460    2.0315580678    0.0000000000
      4  F         1.5980368018   -1.0283773394    0.0000000000
      5  Br       -0.9118306613   -0.1098436415    0.0000000000
   Point Group: cs    Number of degrees of freedom:     7


   Energy is  -2767.487109227

 Hessian Updated using BFGS Update

  7 Hessian modes will be used to form the next step
  Hessian Eigenvalues:
     0.160248    0.172419    0.211525    0.278071    0.363887    0.554555
     0.737182

 Minimum Search - Taking Simple RFO Step
 Searching for Lamda that Minimizes Along All modes
 Value Taken    Lamda =  -0.00010598
 Step Taken.  Stepsize is  0.021205

                             Maximum     Tolerance    Cnvgd?
         Gradient           0.004594      0.000300      NO
         Displacement       0.012707      0.001200      NO
         Energy change     -0.000924      0.000001      NO


 New Cartesian Coordinates Obtained by Inverse Iteration

 Displacement from previous Coordinates is:  0.029581
 ----------------------------------------------------------------
             Standard Nuclear Orientation (Angstroms)
    I     Atom           X                Y                Z
 ----------------------------------------------------------------
    1      C       0.9881338700     0.1489503848     0.0000000000
    2      N       1.6261418516     1.2117067206     0.0000000000
    3      H       1.0364390756     2.0388972594     0.0000000000
    4      F       1.5993876057    -1.0277122064     0.0000000000
    5      Br     -0.9198276799    -0.1179032062     0.0000000000
 ----------------------------------------------------------------
 Molecular Point Group                 Cs    NOp =  2
 Largest Abelian Subgroup              Cs    NOp =  2
 Nuclear Repulsion Energy =   232.6352800828 hartrees
 There are       29 alpha and       29 beta electrons
 Applying Cartesian multipole field
    Component          Value
    ---------          -----
     (2,0,0)        1.00000E-11
     (0,2,0)        2.00000E-11
     (0,0,2)       -3.00000E-11
 Nucleus-field energy     =     0.0000000045 hartrees
 Requested basis set is 6-311++G(d,p)
 There are 42 shells and 121 basis functions
 A cutoff of  1.0D-11 yielded    833 shell pairs
 There are      7179 function pairs (      7918 Cartesian)
 Smallest overlap matrix eigenvalue = 4.11E-04
 Guess MOs from SCF MO coefficient file

 -----------------------------------------------------------------------
  General SCF calculation program by
  Eric Jon Sundstrom, Paul Horn, Yuezhi Mao, Dmitri Zuev, Alec White,
  David Stuck, Shaama M.S., Shane Yost, Joonho Lee, David Small,
  Daniel Levine, Susi Lehtola, Hugh Burton, Evgeny Epifanovsky
 -----------------------------------------------------------------------
 Exchange:     0.2000 Hartree-Fock + 0.0800 Slater + 0.7200 B88
 Correlation:  0.1900 VWN1RPA + 0.8100 LYP
 Using SG-1 standard quadrature grid
 using 4 threads for integral computing
 -------------------------------------------------------
 OpenMP Integral computing Module                
 Release: version 2.0, May 2017, Q-Chem Inc. Pleasanton 
 -------------------------------------------------------
 -------------------------------------------------------
 OpenMP BLAS3 based DFT computing Module                
 Release: version 1.0, May 2013, Q-Chem Inc. Pittsburgh 
 -------------------------------------------------------
 A restricted SCF calculation will be
 performed using DIIS
 SCF converges when DIIS error is below 1.0e-08
 ---------------------------------------
  Cycle       Energy         DIIS error
 ---------------------------------------
    1   -2767.4871182296      1.34e-04  
    2   -2767.4871589629      4.30e-05  
    3   -2767.4871576160      5.22e-05  
    4   -2767.4871617111      1.43e-05  
    5   -2767.4871620190      4.75e-06  
    6   -2767.4871620580      8.87e-07  
    7   -2767.4871620590      1.88e-07  
    8   -2767.4871620590      1.17e-07  
    9   -2767.4871620590      1.66e-08  
   10   -2767.4871620590      6.23e-09  Convergence criterion met
 ---------------------------------------
 SCF time:   CPU 10.59s  wall 3.00s 
 SCF   energy in the final basis set =    -2767.4871620590
 Total energy in the final basis set =    -2767.4871620590

 --------------------------------------------------------------
             Orbital Energies (a.u.) and Symmetries
 --------------------------------------------------------------

 Alpha MOs, Restricted
 -- Occupied --                  
-482.87  -62.52  -56.34  -56.34  -56.34  -24.74  -14.35  -10.37
  1 A'    2 A'    3 A'    1 A"    4 A'    5 A'    6 A'    7 A'                 
 -8.727  -6.559  -6.546  -6.545  -2.670  -2.666  -2.666  -2.655
  8 A'    9 A'    2 A"   10 A'   11 A'    3 A"   12 A'   13 A'                 
 -2.655  -1.289  -0.967  -0.826  -0.663  -0.572  -0.527  -0.525
  4 A"   14 A'   15 A'   16 A'   17 A'   18 A'   19 A'    5 A"                 
 -0.441  -0.378  -0.349  -0.319  -0.316
 20 A'    6 A"   21 A'    7 A"   22 A'                                         
 -- Virtual --                   
 -0.050  -0.038  -0.013   0.031   0.041   0.050   0.063   0.083
 23 A'    8 A"   24 A'   25 A'   26 A'    9 A"   27 A'   10 A"                 
  0.083   0.090   0.112   0.139   0.157   0.166   0.195   0.225
 28 A'   29 A'   30 A'   31 A'   11 A"   32 A'   33 A'   34 A'                 
  0.258   0.285   0.293   0.319   0.346   0.380   0.386   0.410
 35 A'   12 A"   36 A'   37 A'   38 A'   39 A'   40 A'   13 A"                 
  0.448   0.449   0.523   0.528   0.544   0.575   0.622   0.645
 41 A'   14 A"   42 A'   43 A'   15 A"   44 A'   45 A'   16 A"                 
  0.670   0.783   0.816   0.820   0.841   0.886   0.919   1.191
 46 A'   47 A'   48 A'   17 A"   49 A'   50 A'   51 A'   18 A"                 
  1.210   1.222   1.312   1.370   1.402   1.447   1.530   1.586
 19 A"   52 A'   53 A'   20 A"   54 A'   21 A"   55 A'   56 A'                 
  1.740   1.795   1.901   1.968   1.979   2.042   2.169   2.297
 57 A'   58 A'   59 A'   22 A"   60 A'   61 A'   62 A'   23 A"                 
  2.406   2.506   2.657   2.736   2.815   2.913   3.068   3.212
 24 A"   63 A'   64 A'   25 A"   65 A'   66 A'   67 A'   68 A'                 
  3.725   3.749   3.851   3.947   3.988   3.995   3.996   4.055
 26 A"   69 A'   27 A"   28 A"   29 A"   70 A'   71 A'   30 A"                 
  4.183   4.250   4.352   4.633   4.898   6.249   6.313   6.511
 72 A'   73 A'   74 A'   75 A'   76 A'   31 A"   77 A'   78 A'                 
  6.657   7.523   7.551   7.634  23.731  35.617  47.829  66.713
 79 A'   32 A"   80 A'   81 A'   82 A'   83 A'   84 A'   85 A'                 
289.719 289.745 289.8591020.604
 33 A"   86 A'   87 A'   88 A'                                                 

 Beta MOs, Restricted
 -- Occupied --                  
-482.87  -62.52  -56.34  -56.34  -56.34  -24.74  -14.35  -10.37
  1 A'    2 A'    3 A'    1 A"    4 A'    5 A'    6 A'    7 A'                 
 -8.727  -6.559  -6.546  -6.545  -2.670  -2.666  -2.666  -2.655
  8 A'    9 A'    2 A"   10 A'   11 A'    3 A"   12 A'   13 A'                 
 -2.655  -1.289  -0.967  -0.826  -0.663  -0.572  -0.527  -0.525
  4 A"   14 A'   15 A'   16 A'   17 A'   18 A'   19 A'    5 A"                 
 -0.441  -0.378  -0.349  -0.319  -0.316
 20 A'    6 A"   21 A'    7 A"   22 A'                                         
 -- Virtual --                   
 -0.050  -0.038  -0.013   0.031   0.041   0.050   0.063   0.083
 23 A'    8 A"   24 A'   25 A'   26 A'    9 A"   27 A'   10 A"                 
  0.083   0.090   0.112   0.139   0.157   0.166   0.195   0.225
 28 A'   29 A'   30 A'   31 A'   11 A"   32 A'   33 A'   34 A'                 
  0.258   0.285   0.293   0.319   0.346   0.380   0.386   0.410
 35 A'   12 A"   36 A'   37 A'   38 A'   39 A'   40 A'   13 A"                 
  0.448   0.449   0.523   0.528   0.544   0.575   0.622   0.645
 41 A'   14 A"   42 A'   43 A'   15 A"   44 A'   45 A'   16 A"                 
  0.670   0.783   0.816   0.820   0.841   0.886   0.919   1.191
 46 A'   47 A'   48 A'   17 A"   49 A'   50 A'   51 A'   18 A"                 
  1.210   1.222   1.312   1.370   1.402   1.447   1.530   1.586
 19 A"   52 A'   53 A'   20 A"   54 A'   21 A"   55 A'   56 A'                 
  1.740   1.795   1.901   1.968   1.979   2.042   2.169   2.297
 57 A'   58 A'   59 A'   22 A"   60 A'   61 A'   62 A'   23 A"                 
  2.406   2.506   2.657   2.736   2.815   2.913   3.068   3.212
 24 A"   63 A'   64 A'   25 A"   65 A'   66 A'   67 A'   68 A'                 
  3.725   3.749   3.851   3.947   3.988   3.995   3.996   4.055
 26 A"   69 A'   27 A"   28 A"   29 A"   70 A'   71 A'   30 A"                 
  4.183   4.250   4.352   4.633   4.898   6.249   6.313   6.511
 72 A'   73 A'   74 A'   75 A'   76 A'   31 A"   77 A'   78 A'                 
  6.657   7.523   7.551   7.634  23.731  35.617  47.829  66.713
 79 A'   32 A"   80 A'   81 A'   82 A'   83 A'   84 A'   85 A'                 
289.719 289.745 289.8591020.604
 33 A"   86 A'   87 A'   88 A'                                                 
 --------------------------------------------------------------

          Ground-State Mulliken Net Atomic Charges

     Atom                 Charge (a.u.)
  ----------------------------------------
      1 C                    -0.045485
      2 N                    -0.232126
      3 H                     0.233632
      4 F                     0.019531
      5 Br                    0.024449
  ----------------------------------------
  Sum of atomic charges =     0.000000

 -----------------------------------------------------------------
                    Cartesian Multipole Moments
 -----------------------------------------------------------------
    Charge (ESU x 10^10)
                 0.0000
    Dipole Moment (Debye)
         X      -1.6223      Y       1.0543      Z      -0.0000
       Tot       1.9348
    Quadrupole Moments (Debye-Ang)
        XX     -39.1051     XY      -0.3181     YY     -32.9279
        XZ      -0.0000     YZ      -0.0000     ZZ     -35.0040
    Octopole Moments (Debye-Ang^2)
       XXX     -38.0958    XXY      -7.3274    XYY      -6.8702
       YYY       4.8395    XXZ      -0.0000    XYZ      -0.0000
       YYZ      -0.0000    XZZ      -5.7788    YZZ      -2.1145
       ZZZ      -0.0000
    Hexadecapole Moments (Debye-Ang^3)
      XXXX    -353.7970   XXXY     -34.8273   XXYY     -86.0894
      XYYY     -15.9768   YYYY    -112.1689   XXXZ      -0.0000
      XXYZ      -0.0000   XYYZ      -0.0000   YYYZ      -0.0000
      XXZZ     -62.5791   XYZZ      -8.1858   YYZZ     -29.2522
      XZZZ      -0.0000   YZZZ      -0.0000   ZZZZ     -37.9630
 -----------------------------------------------------------------
 Calculating analytic gradient of the SCF energy
 Gradient of SCF Energy
            1           2           3           4           5
    1   0.0002988   0.0008348  -0.0005208  -0.0004137  -0.0001991
    2  -0.0013358   0.0000825   0.0004417   0.0009305  -0.0001189
    3   0.0000000  -0.0000000   0.0000000  -0.0000000   0.0000000
 Max gradient component =       1.336E-03
 RMS gradient           =       5.250E-04
 Gradient time:  CPU 3.39 s  wall 0.94 s
 Geometry Optimization Parameters
   NAtoms,    NIC,     NZ,  NCons,   NDum,   NFix, NCnnct, MaxDiis
        5      20       5       0       0       0       0       0

 Cartesian Hessian Update
 Hessian Updated using BFGS Update


** GEOMETRY OPTIMIZATION IN DELOCALIZED INTERNAL COORDINATES **
   Searching for a Minimum

   Optimization Cycle:   4

                       Coordinates (Angstroms)
     ATOM                X               Y               Z
      1  C         0.9881338700    0.1489503848    0.0000000000
      2  N         1.6261418516    1.2117067206    0.0000000000
      3  H         1.0364390756    2.0388972594    0.0000000000
      4  F         1.5993876057   -1.0277122064    0.0000000000
      5  Br       -0.9198276799   -0.1179032062    0.0000000000
   Point Group: cs    Number of degrees of freedom:     7


   Energy is  -2767.487162059

 Hessian Updated using BFGS Update

  7 Hessian modes will be used to form the next step
  Hessian Eigenvalues:
     0.151703    0.179144    0.211883    0.281016    0.402045    0.514500
     0.720736

 Minimum Search - Taking Simple RFO Step
 Searching for Lamda that Minimizes Along All modes
 Value Taken    Lamda =  -0.00000422
 Step Taken.  Stepsize is  0.003383

                             Maximum     Tolerance    Cnvgd?
         Gradient           0.001161      0.000300      NO
         Displacement       0.002755      0.001200      NO
         Energy change     -0.000053      0.000001      NO


 New Cartesian Coordinates Obtained by Inverse Iteration

 Displacement from previous Coordinates is:  0.003078
 ----------------------------------------------------------------
             Standard Nuclear Orientation (Angstroms)
    I     Atom           X                Y                Z
 ----------------------------------------------------------------
    1      C       0.9876918568     0.1493754083     0.0000000000
    2      N       1.6252691902     1.2117089424     0.0000000000
    3      H       1.0374160649     2.0392668165     0.0000000000
    4      F       1.5997149002    -1.0281124866     0.0000000000
    5      Br     -0.9198172893    -0.1182997284     0.0000000000
 ----------------------------------------------------------------
 Molecular Point Group                 Cs    NOp =  2
 Largest Abelian Subgroup              Cs    NOp =  2
 Nuclear Repulsion Energy =   232.6357716199 hartrees
 There are       29 alpha and       29 beta electrons
 Applying Cartesian multipole field
    Component          Value
    ---------          -----
     (2,0,0)        1.00000E-11
     (0,2,0)        2.00000E-11
     (0,0,2)       -3.00000E-11
 Nucleus-field energy     =     0.0000000045 hartrees
 Requested basis set is 6-311++G(d,p)
 There are 42 shells and 121 basis functions
 A cutoff of  1.0D-11 yielded    833 shell pairs
 There are      7179 function pairs (      7918 Cartesian)
 Smallest overlap matrix eigenvalue = 4.11E-04
 Guess MOs from SCF MO coefficient file

 -----------------------------------------------------------------------
  General SCF calculation program by
  Eric Jon Sundstrom, Paul Horn, Yuezhi Mao, Dmitri Zuev, Alec White,
  David Stuck, Shaama M.S., Shane Yost, Joonho Lee, David Small,
  Daniel Levine, Susi Lehtola, Hugh Burton, Evgeny Epifanovsky
 -----------------------------------------------------------------------
 Exchange:     0.2000 Hartree-Fock + 0.0800 Slater + 0.7200 B88
 Correlation:  0.1900 VWN1RPA + 0.8100 LYP
 Using SG-1 standard quadrature grid
 using 4 threads for integral computing
 -------------------------------------------------------
 OpenMP Integral computing Module                
 Release: version 2.0, May 2017, Q-Chem Inc. Pleasanton 
 -------------------------------------------------------
 -------------------------------------------------------
 OpenMP BLAS3 based DFT computing Module                
 Release: version 1.0, May 2013, Q-Chem Inc. Pittsburgh 
 -------------------------------------------------------
 A restricted SCF calculation will be
 performed using DIIS
 SCF converges when DIIS error is below 1.0e-08
 ---------------------------------------
  Cycle       Energy         DIIS error
 ---------------------------------------
    1   -2767.4871631079      2.77e-05  
    2   -2767.4871645073      1.01e-05  
    3   -2767.4871643660      1.36e-05  
    4   -2767.4871646302      2.36e-06  
    5   -2767.4871646383      9.20e-07  
    6   -2767.4871646396      1.29e-07  
    7   -2767.4871646397      4.48e-08  
    8   -2767.4871646397      1.44e-08  
    9   -2767.4871646397      5.00e-09  Convergence criterion met
 ---------------------------------------
 SCF time:   CPU 9.51s  wall 2.00s 
 SCF   energy in the final basis set =    -2767.4871646397
 Total energy in the final basis set =    -2767.4871646397

 --------------------------------------------------------------
             Orbital Energies (a.u.) and Symmetries
 --------------------------------------------------------------

 Alpha MOs, Restricted
 -- Occupied --                  
-482.87  -62.52  -56.34  -56.34  -56.34  -24.74  -14.35  -10.37
  1 A'    2 A'    3 A'    1 A"    4 A'    5 A'    6 A'    7 A'                 
 -8.727  -6.559  -6.546  -6.545  -2.670  -2.667  -2.666  -2.655
  8 A'    9 A'    2 A"   10 A'   11 A'    3 A"   12 A'   13 A'                 
 -2.655  -1.288  -0.968  -0.826  -0.663  -0.572  -0.527  -0.525
  4 A"   14 A'   15 A'   16 A'   17 A'   18 A'   19 A'    5 A"                 
 -0.441  -0.378  -0.349  -0.319  -0.316
 20 A'    6 A"   21 A'    7 A"   22 A'                                         
 -- Virtual --                   
 -0.050  -0.038  -0.013   0.031   0.041   0.050   0.063   0.083
 23 A'    8 A"   24 A'   25 A'   26 A'    9 A"   27 A'   10 A"                 
  0.083   0.090   0.112   0.139   0.157   0.166   0.195   0.225
 28 A'   29 A'   30 A'   31 A'   11 A"   32 A'   33 A'   34 A'                 
  0.258   0.285   0.293   0.319   0.346   0.380   0.386   0.410
 35 A'   12 A"   36 A'   37 A'   38 A'   39 A'   40 A'   13 A"                 
  0.448   0.449   0.523   0.528   0.544   0.575   0.622   0.645
 41 A'   14 A"   42 A'   43 A'   15 A"   44 A'   45 A'   16 A"                 
  0.670   0.783   0.816   0.820   0.841   0.886   0.919   1.191
 46 A'   47 A'   48 A'   17 A"   49 A'   50 A'   51 A'   18 A"                 
  1.210   1.222   1.312   1.370   1.402   1.448   1.531   1.586
 19 A"   52 A'   53 A'   20 A"   54 A'   21 A"   55 A'   56 A'                 
  1.739   1.796   1.901   1.968   1.980   2.042   2.169   2.297
 57 A'   58 A'   59 A'   22 A"   60 A'   61 A'   62 A'   23 A"                 
  2.407   2.505   2.656   2.736   2.816   2.913   3.070   3.211
 24 A"   63 A'   64 A'   25 A"   65 A'   66 A'   67 A'   68 A'                 
  3.726   3.750   3.851   3.946   3.988   3.995   3.996   4.055
 26 A"   69 A'   27 A"   28 A"   29 A"   70 A'   71 A'   30 A"                 
  4.183   4.249   4.352   4.634   4.899   6.249   6.313   6.511
 72 A'   73 A'   74 A'   75 A'   76 A'   31 A"   77 A'   78 A'                 
  6.656   7.523   7.551   7.634  23.731  35.618  47.829  66.713
 79 A'   32 A"   80 A'   81 A'   82 A'   83 A'   84 A'   85 A'                 
289.719 289.745 289.8591020.604
 33 A"   86 A'   87 A'   88 A'                                                 

 Beta MOs, Restricted
 -- Occupied --                  
-482.87  -62.52  -56.34  -56.34  -56.34  -24.74  -14.35  -10.37
  1 A'    2 A'    3 A'    1 A"    4 A'    5 A'    6 A'    7 A'                 
 -8.727  -6.559  -6.546  -6.545  -2.670  -2.667  -2.666  -2.655
  8 A'    9 A'    2 A"   10 A'   11 A'    3 A"   12 A'   13 A'                 
 -2.655  -1.288  -0.968  -0.826  -0.663  -0.572  -0.527  -0.525
  4 A"   14 A'   15 A'   16 A'   17 A'   18 A'   19 A'    5 A"                 
 -0.441  -0.378  -0.349  -0.319  -0.316
 20 A'    6 A"   21 A'    7 A"   22 A'                                         
 -- Virtual --                   
 -0.050  -0.038  -0.013   0.031   0.041   0.050   0.063   0.083
 23 A'    8 A"   24 A'   25 A'   26 A'    9 A"   27 A'   10 A"                 
  0.083   0.090   0.112   0.139   0.157   0.166   0.195   0.225
 28 A'   29 A'   30 A'   31 A'   11 A"   32 A'   33 A'   34 A'                 
  0.258   0.285   0.293   0.319   0.346   0.380   0.386   0.410
 35 A'   12 A"   36 A'   37 A'   38 A'   39 A'   40 A'   13 A"                 
  0.448   0.449   0.523   0.528   0.544   0.575   0.622   0.645
 41 A'   14 A"   42 A'   43 A'   15 A"   44 A'   45 A'   16 A"                 
  0.670   0.783   0.816   0.820   0.841   0.886   0.919   1.191
 46 A'   47 A'   48 A'   17 A"   49 A'   50 A'   51 A'   18 A"                 
  1.210   1.222   1.312   1.370   1.402   1.448   1.531   1.586
 19 A"   52 A'   53 A'   20 A"   54 A'   21 A"   55 A'   56 A'                 
  1.739   1.796   1.901   1.968   1.980   2.042   2.169   2.297
 57 A'   58 A'   59 A'   22 A"   60 A'   61 A'   62 A'   23 A"                 
  2.407   2.505   2.656   2.736   2.816   2.913   3.070   3.211
 24 A"   63 A'   64 A'   25 A"   65 A'   66 A'   67 A'   68 A'                 
  3.726   3.750   3.851   3.946   3.988   3.995   3.996   4.055
 26 A"   69 A'   27 A"   28 A"   29 A"   70 A'   71 A'   30 A"                 
  4.183   4.249   4.352   4.634   4.899   6.249   6.313   6.511
 72 A'   73 A'   74 A'   75 A'   76 A'   31 A"   77 A'   78 A'                 
  6.656   7.523   7.551   7.634  23.731  35.618  47.829  66.713
 79 A'   32 A"   80 A'   81 A'   82 A'   83 A'   84 A'   85 A'                 
289.719 289.745 289.8591020.604
 33 A"   86 A'   87 A'   88 A'                                                 
 --------------------------------------------------------------

          Ground-State Mulliken Net Atomic Charges

     Atom                 Charge (a.u.)
  ----------------------------------------
      1 C                    -0.045350
      2 N                    -0.231823
      3 H                     0.233903
      4 F                     0.018569
      5 Br                    0.024701
  ----------------------------------------
  Sum of atomic charges =     0.000000

 -----------------------------------------------------------------
                    Cartesian Multipole Moments
 -----------------------------------------------------------------
    Charge (ESU x 10^10)
                 0.0000
    Dipole Moment (Debye)
         X      -1.6237      Y       1.0633      Z       0.0000
       Tot       1.9409
    Quadrupole Moments (Debye-Ang)
        XX     -39.1032     XY      -0.2990     YY     -32.9203
        XZ      -0.0000     YZ      -0.0000     ZZ     -35.0014
    Octopole Moments (Debye-Ang^2)
       XXX     -38.0778    XXY      -7.2861    XYY      -6.8514
       YYY       4.9012    XXZ       0.0000    XYZ       0.0000
       YYZ       0.0000    XZZ      -5.7732    YZZ      -2.1000
       ZZZ       0.0000
    Hexadecapole Moments (Debye-Ang^3)
      XXXX    -353.6860   XXXY     -34.7371   XXYY     -86.0472
      XYYY     -15.9017   YYYY    -112.1395   XXXZ      -0.0000
      XXYZ      -0.0000   XYYZ      -0.0000   YYYZ      -0.0000
      XXZZ     -62.5602   XYZZ      -8.1729   YYZZ     -29.2528
      XZZZ      -0.0000   YZZZ      -0.0000   ZZZZ     -37.9557
 -----------------------------------------------------------------
 Calculating analytic gradient of the SCF energy
 Gradient of SCF Energy
            1           2           3           4           5
    1   0.0003029   0.0000324  -0.0001108  -0.0000962  -0.0001283
    2  -0.0002512   0.0000572  -0.0000106   0.0002995  -0.0000950
    3   0.0000000  -0.0000000   0.0000000  -0.0000000  -0.0000000
 Max gradient component =       3.029E-04
 RMS gradient           =       1.405E-04
 Gradient time:  CPU 3.40 s  wall 0.94 s
 Geometry Optimization Parameters
   NAtoms,    NIC,     NZ,  NCons,   NDum,   NFix, NCnnct, MaxDiis
        5      20       5       0       0       0       0       0

 Cartesian Hessian Update
 Hessian Updated using BFGS Update


** GEOMETRY OPTIMIZATION IN DELOCALIZED INTERNAL COORDINATES **
   Searching for a Minimum

   Optimization Cycle:   5

                       Coordinates (Angstroms)
     ATOM                X               Y               Z
      1  C         0.9876918568    0.1493754083    0.0000000000
      2  N         1.6252691902    1.2117089424    0.0000000000
      3  H         1.0374160649    2.0392668165    0.0000000000
      4  F         1.5997149002   -1.0281124866    0.0000000000
      5  Br       -0.9198172893   -0.1182997284    0.0000000000
   Point Group: cs    Number of degrees of freedom:     7


   Energy is  -2767.487164640

 Hessian Updated using BFGS Update

  7 Hessian modes will be used to form the next step
  Hessian Eigenvalues:
     0.142178    0.167979    0.209667    0.280968    0.420013    0.424722
     0.747956

 Minimum Search - Taking Simple RFO Step
 Searching for Lamda that Minimizes Along All modes
 Value Taken    Lamda =   0.00000000
 Step Taken.  Stepsize is  0.001616

                             Maximum     Tolerance    Cnvgd?
         Gradient           0.000210      0.000300     YES
         Displacement       0.000872      0.001200     YES
         Energy change     -0.000003      0.000001      NO


                       Distance Matrix (Angstroms)
             C (  1)   N (  2)   H (  3)   F (  4)
   N (  2)  1.238974
   H (  3)  1.890545  1.015098
   F (  4)  1.327046  2.239967  3.118493
   Br(  5)  1.926199  2.871653  2.913049  2.678769

 Final energy is   -2767.4871646396587     


 ******************************
 **  OPTIMIZATION CONVERGED  **
 ******************************

                       Coordinates (Angstroms)
     ATOM                X               Y               Z
      1  C         0.9876918568    0.1493754083    0.0000000000
      2  N         1.6252691902    1.2117089424    0.0000000000
      3  H         1.0374160649    2.0392668165    0.0000000000
      4  F         1.5997149002   -1.0281124866    0.0000000000
      5  Br       -0.9198172893   -0.1182997284    0.0000000000

Z-matrix Print:
$molecule
0 1
Br
C  1 1.926199
N  2 1.238974 1 128.958772
H  3 1.015098 2 113.641254 1 -0.000000 0
F  2 1.327046 1 109.476076 3 -180.000000 0
$end


 --------------------------------------------------------------
             Orbital Energies (a.u.) and Symmetries
 --------------------------------------------------------------

 Alpha MOs, Restricted
 -- Occupied --                  
-482.87  -62.52  -56.34  -56.34  -56.34  -24.74  -14.35  -10.37
  1 A'    2 A'    3 A'    1 A"    4 A'    5 A'    6 A'    7 A'                 
 -8.727  -6.559  -6.546  -6.545  -2.670  -2.667  -2.666  -2.655
  8 A'    9 A'    2 A"   10 A'   11 A'    3 A"   12 A'   13 A'                 
 -2.655  -1.288  -0.968  -0.826  -0.663  -0.572  -0.527  -0.525
  4 A"   14 A'   15 A'   16 A'   17 A'   18 A'   19 A'    5 A"                 
 -0.441  -0.378  -0.349  -0.319  -0.316
 20 A'    6 A"   21 A'    7 A"   22 A'                                         
 -- Virtual --                   
 -0.050  -0.038  -0.013   0.031   0.041   0.050   0.063   0.083
 23 A'    8 A"   24 A'   25 A'   26 A'    9 A"   27 A'   10 A"                 
  0.083   0.090   0.112   0.139   0.157   0.166   0.195   0.225
 28 A'   29 A'   30 A'   31 A'   11 A"   32 A'   33 A'   34 A'                 
  0.258   0.285   0.293   0.319   0.346   0.380   0.386   0.410
 35 A'   12 A"   36 A'   37 A'   38 A'   39 A'   40 A'   13 A"                 
  0.448   0.449   0.523   0.528   0.544   0.575   0.622   0.645
 41 A'   14 A"   42 A'   43 A'   15 A"   44 A'   45 A'   16 A"                 
  0.670   0.783   0.816   0.820   0.841   0.886   0.919   1.191
 46 A'   47 A'   48 A'   17 A"   49 A'   50 A'   51 A'   18 A"                 
  1.210   1.222   1.312   1.370   1.402   1.448   1.531   1.586
 19 A"   52 A'   53 A'   20 A"   54 A'   21 A"   55 A'   56 A'                 
  1.739   1.796   1.901   1.968   1.980   2.042   2.169   2.297
 57 A'   58 A'   59 A'   22 A"   60 A'   61 A'   62 A'   23 A"                 
  2.407   2.505   2.656   2.736   2.816   2.913   3.070   3.211
 24 A"   63 A'   64 A'   25 A"   65 A'   66 A'   67 A'   68 A'                 
  3.726   3.750   3.851   3.946   3.988   3.995   3.996   4.055
 26 A"   69 A'   27 A"   28 A"   29 A"   70 A'   71 A'   30 A"                 
  4.183   4.249   4.352   4.634   4.899   6.249   6.313   6.511
 72 A'   73 A'   74 A'   75 A'   76 A'   31 A"   77 A'   78 A'                 
  6.656   7.523   7.551   7.634  23.731  35.618  47.829  66.713
 79 A'   32 A"   80 A'   81 A'   82 A'   83 A'   84 A'   85 A'                 
289.719 289.745 289.8591020.604
 33 A"   86 A'   87 A'   88 A'                                                 

 Beta MOs, Restricted
 -- Occupied --                  
-482.87  -62.52  -56.34  -56.34  -56.34  -24.74  -14.35  -10.37
  1 A'    2 A'    3 A'    1 A"    4 A'    5 A'    6 A'    7 A'                 
 -8.727  -6.559  -6.546  -6.545  -2.670  -2.667  -2.666  -2.655
  8 A'    9 A'    2 A"   10 A'   11 A'    3 A"   12 A'   13 A'                 
 -2.655  -1.288  -0.968  -0.826  -0.663  -0.572  -0.527  -0.525
  4 A"   14 A'   15 A'   16 A'   17 A'   18 A'   19 A'    5 A"                 
 -0.441  -0.378  -0.349  -0.319  -0.316
 20 A'    6 A"   21 A'    7 A"   22 A'                                         
 -- Virtual --                   
 -0.050  -0.038  -0.013   0.031   0.041   0.050   0.063   0.083
 23 A'    8 A"   24 A'   25 A'   26 A'    9 A"   27 A'   10 A"                 
  0.083   0.090   0.112   0.139   0.157   0.166   0.195   0.225
 28 A'   29 A'   30 A'   31 A'   11 A"   32 A'   33 A'   34 A'                 
  0.258   0.285   0.293   0.319   0.346   0.380   0.386   0.410
 35 A'   12 A"   36 A'   37 A'   38 A'   39 A'   40 A'   13 A"                 
  0.448   0.449   0.523   0.528   0.544   0.575   0.622   0.645
 41 A'   14 A"   42 A'   43 A'   15 A"   44 A'   45 A'   16 A"                 
  0.670   0.783   0.816   0.820   0.841   0.886   0.919   1.191
 46 A'   47 A'   48 A'   17 A"   49 A'   50 A'   51 A'   18 A"                 
  1.210   1.222   1.312   1.370   1.402   1.448   1.531   1.586
 19 A"   52 A'   53 A'   20 A"   54 A'   21 A"   55 A'   56 A'                 
  1.739   1.796   1.901   1.968   1.980   2.042   2.169   2.297
 57 A'   58 A'   59 A'   22 A"   60 A'   61 A'   62 A'   23 A"                 
  2.407   2.505   2.656   2.736   2.816   2.913   3.070   3.211
 24 A"   63 A'   64 A'   25 A"   65 A'   66 A'   67 A'   68 A'                 
  3.726   3.750   3.851   3.946   3.988   3.995   3.996   4.055
 26 A"   69 A'   27 A"   28 A"   29 A"   70 A'   71 A'   30 A"                 
  4.183   4.249   4.352   4.634   4.899   6.249   6.313   6.511
 72 A'   73 A'   74 A'   75 A'   76 A'   31 A"   77 A'   78 A'                 
  6.656   7.523   7.551   7.634  23.731  35.618  47.829  66.713
 79 A'   32 A"   80 A'   81 A'   82 A'   83 A'   84 A'   85 A'                 
289.719 289.745 289.8591020.604
 33 A"   86 A'   87 A'   88 A'                                                 
 --------------------------------------------------------------

          Ground-State Mulliken Net Atomic Charges

     Atom                 Charge (a.u.)
  ----------------------------------------
      1 C                    -0.045350
      2 N                    -0.231823
      3 H                     0.233903
      4 F                     0.018569
      5 Br                    0.024701
  ----------------------------------------
  Sum of atomic charges =     0.000000

 -----------------------------------------------------------------
                    Cartesian Multipole Moments
 -----------------------------------------------------------------
    Charge (ESU x 10^10)
                 0.0000
    Dipole Moment (Debye)
         X      -1.6237      Y       1.0633      Z       0.0000
       Tot       1.9409
    Quadrupole Moments (Debye-Ang)
        XX     -39.1032     XY      -0.2990     YY     -32.9203
        XZ      -0.0000     YZ      -0.0000     ZZ     -35.0014
    Octopole Moments (Debye-Ang^2)
       XXX     -38.0778    XXY      -7.2861    XYY      -6.8514
       YYY       4.9012    XXZ       0.0000    XYZ       0.0000
       YYZ       0.0000    XZZ      -5.7732    YZZ      -2.1000
       ZZZ       0.0000
    Hexadecapole Moments (Debye-Ang^3)
      XXXX    -353.6860   XXXY     -34.7371   XXYY     -86.0472
      XYYY     -15.9017   YYYY    -112.1395   XXXZ      -0.0000
      XXYZ      -0.0000   XYYZ      -0.0000   YYYZ      -0.0000
      XXZZ     -62.5602   XYZZ      -8.1729   YYZZ     -29.2528
      XZZZ      -0.0000   YZZZ      -0.0000   ZZZZ     -37.9557
 -----------------------------------------------------------------
Archival summary:
1\1\TWL01\OPT\ProcedureUnspecified\BasisUnspecified\r11111\taweetha\SunNov2522:31:382018SunNov2522:31:382018\0\\#,OPT,ProcedureUnspecified,BasisUnspecified,\\0,1\Br\C,1,1.9262\N,2,1.23897,1,128.959\H,3,1.0151,2,113.641,1,-0,0\F,2,1.32705,1,109.476,3,-180,0\\\@

 Total job time:  21.11s(wall), 76.43s(cpu) 
 Sun Nov 25 22:31:38 2018

        *************************************************************
        *                                                           *
        *  Thank you very much for using Q-Chem.  Have a nice day.  *
        *                                                           *
        *************************************************************


 
User input: 2 of 2 
 
Q-Chem Developer Version!
                  Welcome to Q-Chem
     A Quantum Leap Into The Future Of Chemistry


 Q-Chem 5.1, Q-Chem, Inc., Pleasanton, CA (2018)

 Yihan Shao,  Zhengting Gan,  E. Epifanovsky,  A. T. B. Gilbert,  M. Wormit,  
 J. Kussmann,  A. W. Lange,  A. Behn,  Jia Deng,  Xintian Feng,  D. Ghosh,  
 M. Goldey,  P. R. Horn,  L. D. Jacobson,  I. Kaliman,  T. Kus,  A. Landau,  
 Jie Liu,  E. I. Proynov,  R. M. Richard,  R. P. Steele,  E. J. Sundstrom,  
 H. L. Woodcock III,  P. M. Zimmerman,  D. Zuev,  B. Albrecht,  E. Alguire,  
 S. A. Baeppler,  D. Barton,  Z. Benda,  Y. A. Bernard,  E. J. Berquist,  
 K. B. Bravaya,  H. Burton,  D. Casanova,  Chun-Min Chang,  Yunqing Chen,  
 A. Chien,  K. D. Closser,  M. P. Coons,  S. Coriani,  S. Dasgupta,  
 A. L. Dempwolff,  M. Diedenhofen,  Hainam Do,  R. G. Edgar,  Po-Tung Fang,  
 S. Faraji,  S. Fatehi,  Qingguo Feng,  K. D. Fenk,  J. Fosso-Tande,  
 Qinghui Ge,  A. Ghysels,  G. Gidofalvi,  J. Gomes,  J. Gonthier,  A. Gunina,  
 D. Hait,  M. W. D. Hanson-Heine,  P. H. P. Harbach,  A. W. Hauser,  
 J. E. Herr,  E. G. Hohenstein,  Z. C. Holden,  Kerwin Hui,  B. C. Huynh,  
 T.-C. Jagau,  Hyunjun Ji,  B. Kaduk,  K. Khistyaev,  Jaehoon Kim,  
 P. Klunzinger,  K. Koh,  D. Kosenkov,  L. Koulias,  T. Kowalczyk,  
 C. M. Krauter,  A. Kunitsa,  Ka Un Lao,  A. Laurent,  K. V. Lawler,  
 Joonho Lee,  D. Lefrancois,  S. Lehtola,  D. S. Levine,  Yi-Pei Li,  
 You-Sheng Lin,  Fenglai Liu,  E. Livshits,  A. Luenser,  P. Manohar,  
 E. Mansoor,  S. F. Manzer,  Shan-Ping Mao,  Yuezhi Mao,  N. Mardirossian,  
 A. V. Marenich,  T. Markovich,  L. A. Martinez-Martinez,  S. A. Maurer,  
 N. J. Mayhall,  S. C. McKenzie,  J.-M. Mewes,  A. F. Morrison,  
 J. W. Mullinax,  K. Nanda,  T. S. Nguyen-Beck,  R. Olivares-Amaya,  
 J. A. Parkhill,  T. M. Perrine,  F. Plasser,  P. Pokhilko,  S. Prager,  
 A. Prociuk,  E. Ramos,  D. R. Rehn,  F. Rob,  M. Schneider,  N. Sergueev,  
 S. M. Sharada,  S. Sharma,  D. W. Small,  T. Stauch,  T. Stein,  
 Yu-Chuan Su,  A. J. W. Thom,  A. Tkatchenko,  T. Tsuchimochi,  N. M. Tubman,  
 L. Vogt,  M. L. Vidal,  O. Vydrov,  M. A. Watson,  J. Wenzel,  
 M. de Wergifosse,  T. A. Wesolowski,  A. White,  J. Witte,  A. Yamada,  
 Jun Yang,  K. Yao,  S. Yeganeh,  S. R. Yost,  Zhi-Qiang You,  A. Zech,  
 Igor Ying Zhang,  Xing Zhang,  Yan Zhao,  Ying Zhu,  B. R. Brooks,  
 G. K. L. Chan,  C. J. Cramer,  M. S. Gordon,  W. J. Hehre,  A. Klamt,  
 M. W. Schmidt,  C. D. Sherrill,  D. G. Truhlar,  A. Aspuru-Guzik,  R. Baer,  
 A. T. Bell,  N. A. Besley,  Jeng-Da Chai,  A. E. DePrince, III,  
 R. A. DiStasio Jr.,  A. Dreuw,  B. D. Dunietz,  T. R. Furlani,  
 Chao-Ping Hsu,  Yousung Jung,  Jing Kong,  D. S. Lambrecht,  WanZhen Liang,  
 C. Ochsenfeld,  V. A. Rassolov,  L. V. Slipchenko,  J. E. Subotnik,  
 T. Van Voorhis,  J. M. Herbert,  A. I. Krylov,  P. M. W. Gill,  M. Head-Gordon

 Contributors to earlier versions of Q-Chem not listed above: 
 R. D. Adamson,  B. Austin,  J. Baker,  G. J. O. Beran,  K. Brandhorst,  
 S. T. Brown,  E. F. C. Byrd,  A. K. Chakraborty,  C.-L. Cheng,  
 Siu Hung Chien,  D. M. Chipman,  D. L. Crittenden,  H. Dachsel,  
 R. J. Doerksen,  A. D. Dutoi,  L. Fusti-Molnar,  W. A. Goddard III,  
 A. Golubeva-Zadorozhnaya,  S. R. Gwaltney,  G. Hawkins,  A. Heyden,  
 S. Hirata,  G. Kedziora,  F. J. Keil,  C. Kelley,  Jihan Kim,  R. A. King,  
 R. Z. Khaliullin,  P. P. Korambath,  W. Kurlancheek,  A. M. Lee,  M. S. Lee,  
 S. V. Levchenko,  Ching Yeh Lin,  D. Liotard,  R. C. Lochan,  I. Lotan,  
 P. E. Maslen,  N. Nair,  D. P. O'Neill,  D. Neuhauser,  E. Neuscamman,  
 C. M. Oana,  R. Olson,  B. Peters,  R. Peverati,  P. A. Pieniazek,  
 Y. M. Rhee,  J. Ritchie,  M. A. Rohrdanz,  E. Rosta,  N. J. Russ,  
 H. F. Schaefer III,  N. E. Schultz,  N. Shenvi,  A. C. Simmonett,  A. Sodt,  
 D. Stuck,  K. S. Thanthiriwatte,  V. Vanovschi,  Tao Wang,  A. Warshel,  
 C. F. Williams,  Q. Wu,  X. Xu,  W. Zhang

 Please cite Q-Chem as follows:
 Y. Shao et al., Mol. Phys. 113, 184-215 (2015)
 DOI: 10.1080/00268976.2014.952696

 Q-Chem 5.1.2 for Intel X86 EM64T Linux

 Parts of Q-Chem use Armadillo 8.300.2 (Tropical Shenanigans).
 http://arma.sourceforge.net/

 Q-Chem begins on Sun Nov 25 22:31:38 2018  

Host: 
0

     Scratch files written to /scratch/taweetham/qchem54997//
The previous job contains 0 fragments, simply inherited here
Input Ideriv = 2
Curr. Ideriv = -1
Max.  Ideriv = 2

Checking the input file for inconsistencies... 	...done.

--------------------------------------------------------------
User input:
--------------------------------------------------------------

$molecule
read
$end

$rem
   job_type 	frequency
   basis 	6-311++g**
   method	b3lyp	
$end


--------------------------------------------------------------
 ----------------------------------------------------------------
             Standard Nuclear Orientation (Angstroms)
    I     Atom           X                Y                Z
 ----------------------------------------------------------------
    1      C       0.9922925261     0.0780608058     0.0000000000
    2      N       1.7395325420     1.0663369577     0.0000000000
    3      H       1.2432922452     1.9518700738     0.0000000000
    4      F       1.4752444449    -1.1579842550    -0.0000000000
    5      Br     -0.9328850057     0.0153504195     0.0000000000
 ----------------------------------------------------------------
 Molecular Point Group                 Cs    NOp =  2
 Largest Abelian Subgroup              Cs    NOp =  2
 Nuclear Repulsion Energy =   232.6357716199 hartrees
 There are       29 alpha and       29 beta electrons
 Requested basis set is 6-311++G(d,p)
 There are 42 shells and 121 basis functions

 Total QAlloc Memory Limit   2000 MB
 Mega-Array Size       188 MB
 MEM_STATIC part       192 MB

                       Distance Matrix (Angstroms)
             C (  1)   N (  2)   H (  3)   F (  4)
   N (  2)  1.238974
   H (  3)  1.890545  1.015098
   F (  4)  1.327046  2.239967  3.118493
   Br(  5)  1.926199  2.871653  2.913049  2.678769

 A cutoff of  1.0D-11 yielded    833 shell pairs
 There are      7179 function pairs (      7918 Cartesian)

 -------------------------------------------------------
 OpenMP Integral Computing Module                       
 Release: version 1.0, May 2013, Q-Chem Inc. Pittsburgh 
 -------------------------------------------------------
 Integral Job Info:
 Integral job number is                      11
 Integral operator is                         1
 short-range coefficients                     0
 long-range coefficients              100000000
 Omega coefficients                           0
 if combine SR and LR in K                    0
 Integral screening is                        0
 Integral computing path is                   2
 max size of driver memory is            800000
 size of driver memory is                593474
 size of scratch memory is             29623520
 max col of scratch BK array               1296
 max len of scratch array in speh3          155
 max len of scratch index in speh4           18
 max int batch size is                      520
 min int batch size is                       52
 fixed nKL is                                45
 max L of basis functions is                  2
 order of int derivative is                   0
 number of shells is                         42
 number of basis is                         127
 number of cartesian basis is               127
 number of contracted shell pairs           833
 number of primitive shell pairs           2389
 maxK2 (contraction) of shell pair           36
 max number of K2 of shell pair               1
 max number of CS2 of shell pair             94
 max number of PS2 of shell pair            240
 mem total for path MDJ                  516310
 -------------------------------------------------------
 Smallest overlap matrix eigenvalue = 4.11E-04
 Guess from superposition of atomic densities
 Warning:  Energy on first SCF cycle will be non-variational
 SAD guess density has 58.000000 electrons

 -----------------------------------------------------------------------
  General SCF calculation program by
  Eric Jon Sundstrom, Paul Horn, Yuezhi Mao, Dmitri Zuev, Alec White,
  David Stuck, Shaama M.S., Shane Yost, Joonho Lee, David Small,
  Daniel Levine, Susi Lehtola, Hugh Burton, Evgeny Epifanovsky
 -----------------------------------------------------------------------
 Exchange:     0.2000 Hartree-Fock + 0.0800 Slater + 0.7200 B88
 Correlation:  0.1900 VWN1RPA + 0.8100 LYP
 Using SG-1 standard quadrature grid
 using 4 threads for integral computing
 -------------------------------------------------------
 OpenMP Integral computing Module                
 Release: version 2.0, May 2017, Q-Chem Inc. Pleasanton 
 -------------------------------------------------------
 -------------------------------------------------------
 OpenMP BLAS3 based DFT computing Module                
 Release: version 1.0, May 2013, Q-Chem Inc. Pittsburgh 
 -------------------------------------------------------
 A restricted SCF calculation will be
 performed using DIIS
 SCF converges when DIIS error is below 1.0e-08
 ---------------------------------------
  Cycle       Energy         DIIS error
 ---------------------------------------
    1   -2768.0414900587      5.21e-02  
    2   -2767.3914162416      8.33e-03  
    3   -2767.0254885913      1.70e-02  
    4   -2767.4815877345      1.86e-03  
    5   -2767.4860482575      1.03e-03  
    6   -2767.4871250691      2.32e-04  
    7   -2767.4872029484      4.68e-05  
    8   -2767.4872055428      1.36e-05  
    9   -2767.4872057572      3.91e-06  
   10   -2767.4872057813      2.31e-06  
   11   -2767.4872057899      1.85e-07  
   12   -2767.4872057899      6.49e-08  
   13   -2767.4872057899      1.14e-08  
   14   -2767.4872057899      9.85e-10  Convergence criterion met
 ---------------------------------------
 SCF time:   CPU 14.69s  wall 4.00s 
 SCF   energy in the final basis set =    -2767.4872057899
 Total energy in the final basis set =    -2767.4872057899

 --------------------------------------------------------------
             Orbital Energies (a.u.) and Symmetries
 --------------------------------------------------------------

 Alpha MOs, Restricted
 -- Occupied --                  
-482.87  -62.52  -56.34  -56.34  -56.34  -24.74  -14.35  -10.37
  1 A'    2 A'    3 A'    1 A"    4 A'    5 A'    6 A'    7 A'                 
 -8.727  -6.559  -6.546  -6.545  -2.670  -2.666  -2.666  -2.655
  8 A'    9 A'    2 A"   10 A'   11 A'    3 A"   12 A'    4 A"                 
 -2.655  -1.288  -0.968  -0.826  -0.663  -0.572  -0.527  -0.525
 13 A'   14 A'   15 A'   16 A'   17 A'   18 A'   19 A'    5 A"                 
 -0.441  -0.378  -0.349  -0.319  -0.316
 20 A'    6 A"   21 A'    7 A"   22 A'                                         
 -- Virtual --                   
 -0.050  -0.038  -0.013   0.031   0.041   0.050   0.063   0.083
 23 A'    8 A"   24 A'   25 A'   26 A'    9 A"   27 A'   10 A"                 
  0.083   0.090   0.112   0.139   0.157   0.166   0.195   0.225
 28 A'   29 A'   30 A'   31 A'   11 A"   32 A'   33 A'   34 A'                 
  0.258   0.285   0.293   0.319   0.346   0.380   0.386   0.410
 35 A'   12 A"   36 A'   37 A'   38 A'   39 A'   40 A'   13 A"                 
  0.447   0.449   0.522   0.528   0.544   0.575   0.622   0.645
 41 A'   14 A"   42 A'   43 A'   15 A"   44 A'   45 A'   16 A"                 
  0.670   0.783   0.816   0.820   0.841   0.886   0.919   1.191
 46 A'   47 A'   48 A'   17 A"   49 A'   50 A'   51 A'   18 A"                 
  1.210   1.221   1.312   1.370   1.402   1.448   1.531   1.586
 19 A"   52 A'   53 A'   20 A"   54 A'   21 A"   55 A'   56 A'                 
  1.739   1.796   1.901   1.968   1.980   2.041   2.169   2.297
 57 A'   58 A'   59 A'   22 A"   60 A'   61 A'   62 A'   23 A"                 
  2.407   2.505   2.657   2.736   2.816   2.913   3.070   3.211
 24 A"   63 A'   64 A'   25 A"   65 A'   66 A'   67 A'   68 A'                 
  3.726   3.750   3.851   3.946   3.988   3.995   3.996   4.055
 26 A"   69 A'   27 A"   28 A"   29 A"   70 A'   71 A'   30 A"                 
  4.183   4.249   4.352   4.634   4.899   6.249   6.313   6.511
 72 A'   73 A'   74 A'   75 A'   76 A'   31 A"   77 A'   78 A'                 
  6.656   7.523   7.551   7.634  23.731  35.618  47.829  66.713
 79 A'   32 A"   80 A'   81 A'   82 A'   83 A'   84 A'   85 A'                 
289.719 289.745 289.8591020.604
 33 A"   86 A'   87 A'   88 A'                                                 

 Beta MOs, Restricted
 -- Occupied --                  
-482.87  -62.52  -56.34  -56.34  -56.34  -24.74  -14.35  -10.37
  1 A'    2 A'    3 A'    1 A"    4 A'    5 A'    6 A'    7 A'                 
 -8.727  -6.559  -6.546  -6.545  -2.670  -2.666  -2.666  -2.655
  8 A'    9 A'    2 A"   10 A'   11 A'    3 A"   12 A'    4 A"                 
 -2.655  -1.288  -0.968  -0.826  -0.663  -0.572  -0.527  -0.525
 13 A'   14 A'   15 A'   16 A'   17 A'   18 A'   19 A'    5 A"                 
 -0.441  -0.378  -0.349  -0.319  -0.316
 20 A'    6 A"   21 A'    7 A"   22 A'                                         
 -- Virtual --                   
 -0.050  -0.038  -0.013   0.031   0.041   0.050   0.063   0.083
 23 A'    8 A"   24 A'   25 A'   26 A'    9 A"   27 A'   10 A"                 
  0.083   0.090   0.112   0.139   0.157   0.166   0.195   0.225
 28 A'   29 A'   30 A'   31 A'   11 A"   32 A'   33 A'   34 A'                 
  0.258   0.285   0.293   0.319   0.346   0.380   0.386   0.410
 35 A'   12 A"   36 A'   37 A'   38 A'   39 A'   40 A'   13 A"                 
  0.447   0.449   0.522   0.528   0.544   0.575   0.622   0.645
 41 A'   14 A"   42 A'   43 A'   15 A"   44 A'   45 A'   16 A"                 
  0.670   0.783   0.816   0.820   0.841   0.886   0.919   1.191
 46 A'   47 A'   48 A'   17 A"   49 A'   50 A'   51 A'   18 A"                 
  1.210   1.221   1.312   1.370   1.402   1.448   1.531   1.586
 19 A"   52 A'   53 A'   20 A"   54 A'   21 A"   55 A'   56 A'                 
  1.739   1.796   1.901   1.968   1.980   2.041   2.169   2.297
 57 A'   58 A'   59 A'   22 A"   60 A'   61 A'   62 A'   23 A"                 
  2.407   2.505   2.657   2.736   2.816   2.913   3.070   3.211
 24 A"   63 A'   64 A'   25 A"   65 A'   66 A'   67 A'   68 A'                 
  3.726   3.750   3.851   3.946   3.988   3.995   3.996   4.055
 26 A"   69 A'   27 A"   28 A"   29 A"   70 A'   71 A'   30 A"                 
  4.183   4.249   4.352   4.634   4.899   6.249   6.313   6.511
 72 A'   73 A'   74 A'   75 A'   76 A'   31 A"   77 A'   78 A'                 
  6.656   7.523   7.551   7.634  23.731  35.618  47.829  66.713
 79 A'   32 A"   80 A'   81 A'   82 A'   83 A'   84 A'   85 A'                 
289.719 289.745 289.8591020.604
 33 A"   86 A'   87 A'   88 A'                                                 
 --------------------------------------------------------------

          Ground-State Mulliken Net Atomic Charges

     Atom                 Charge (a.u.)
  ----------------------------------------
      1 C                    -0.045970
      2 N                    -0.231433
      3 H                     0.234048
      4 F                     0.018668
      5 Br                    0.024687
  ----------------------------------------
  Sum of atomic charges =     0.000000

 -----------------------------------------------------------------
                    Cartesian Multipole Moments
 -----------------------------------------------------------------
    Charge (ESU x 10^10)
                 0.0000
    Dipole Moment (Debye)
         X      -1.5010      Y       1.2324      Z       0.0000
       Tot       1.9422
    Quadrupole Moments (Debye-Ang)
        XX     -39.0779     XY       0.3021     YY     -32.8421
        XZ      -0.0000     YZ      -0.0000     ZZ     -35.0018
    Octopole Moments (Debye-Ang^2)
       XXX     -39.2895    XXY      -5.7293    XYY      -4.7555
       YYY       3.3440    XXZ       0.0000    XYZ      -0.0000
       YYZ       0.0000    XZZ      -5.7644    YZZ      -2.6944
       ZZZ       0.0000
    Hexadecapole Moments (Debye-Ang^3)
      XXXX    -365.2305   XXXY     -24.4139   XXYY     -81.8723
      XYYY      -1.2889   YYYY    -107.9147   XXXZ      -0.0000
      XXYZ      -0.0000   XYYZ      -0.0000   YYYZ       0.0000
      XXZZ     -63.8474   XYZZ      -4.6462   YYZZ     -28.0445
      XZZZ      -0.0000   YZZZ       0.0000   ZZZZ     -37.9578
 -----------------------------------------------------------------
 Calculating MO derivatives via CPSCF
 D1JvT checksum  = 130320 11595.9355971751
 D1KAT checksum  = 266820 812.0699498782
   1         3          15      0.148186    0.044077
   2         3          15      0.018448    0.005546
   3         3          15      0.002013    0.000917
   4         4          14      0.000156    0.000076
   5        16           2      0.000007    0.000005
   6        18           0      0.000000    0.000000    Roots Converged
 Time for AOints: 3.0 s (CPU) 0.8 s (wall)
 ------------------------------------------------------------------------------
                     AOints        : Timing summary (seconds)
 ------------------------------------------------------------------------------
     job step          cpu (% of tot)      sys (% of tot)     wall (% of tot)
 ------------------------------------------------------------------------------
  cpscf_lag         0.1925E+02 (32.9)   0.7000E-05 (46.7)   0.5025E+01 (32.8)
  iterzp            0.3619E+02 (61.8)   0.7000E-05 (46.7)   0.9453E+01 (61.7)
  make_fx           0.0000E+00 ( 0.0)   0.0000E+00 ( 0.0)   0.0000E+00 ( 0.0)
  AOints            0.3042E+01 ( 5.2)   0.0000E+00 ( 0.0)   0.7772E+00 ( 5.1)
 ------------------------------------------------------------------------------
   Grand Totals     0.5854E+02          0.1500E-04          0.1531E+02
 ------------------------------------------------------------------------------
 Calculating analytic Hessian of the SCF energy
 Polarizability Matrix (a.u.)
            1           2           3
    1 -54.5506483  -6.2285036   0.0000000
    2  -6.2285036 -38.2030748  -0.0000000
    3   0.0000000  -0.0000000 -25.8479873

 Direct stationary perturbation theory relativistic correction:

 rels  =      16.869561823062
 relv  =     -56.918010788179
 rel2e =       8.837077337003
 E_rel =     -31.211371628115

 Hessian of the SCF Energy
            1           2           3           4           5           6
    1   0.4875073   0.2122469   0.0000000  -0.2801081  -0.2981076  -0.0000000
    2   0.2122469   0.8099303  -0.0000000  -0.2504024  -0.4809994   0.0000000
    3   0.0000000  -0.0000000   0.1250565  -0.0000000   0.0000000  -0.0429157
    4  -0.2801081  -0.2504024  -0.0000000   0.4191775   0.1222715  -0.0000000
    5  -0.2981076  -0.4809994   0.0000000   0.1222715   0.9064450  -0.0000000
    6  -0.0000000   0.0000000  -0.0429157  -0.0000000  -0.0000000   0.0522700
    7  -0.0097995  -0.0408879   0.0000000  -0.1173014   0.2115445   0.0000000
    8   0.0193035  -0.0358574  -0.0000000   0.1488405  -0.3341780   0.0000000
    9   0.0000000   0.0000000  -0.0072845  -0.0000000  -0.0000000  -0.0267330
   10  -0.0996057   0.0964820   0.0000000   0.0196312  -0.0225587   0.0000000
   11   0.0743404  -0.2646207  -0.0000000   0.0018186  -0.0926668  -0.0000000
   12  -0.0000000  -0.0000000  -0.0450546   0.0000000   0.0000000   0.0003881
   13  -0.0979940  -0.0174386  -0.0000000  -0.0413992  -0.0131496   0.0000000
   14  -0.0077832  -0.0284528   0.0000000  -0.0225282   0.0013992  -0.0000000
   15  -0.0000000   0.0000000  -0.0298018   0.0000000  -0.0000000   0.0169905
            7           8           9          10          11          12
    1  -0.0097995   0.0193035   0.0000000  -0.0996057   0.0743404  -0.0000000
    2  -0.0408879  -0.0358574   0.0000000   0.0964820  -0.2646207  -0.0000000
    3   0.0000000  -0.0000000  -0.0072845   0.0000000  -0.0000000  -0.0450546
    4  -0.1173014   0.1488405  -0.0000000   0.0196312   0.0018186   0.0000000
    5   0.2115445  -0.3341780  -0.0000000  -0.0225587  -0.0926668   0.0000000
    6   0.0000000   0.0000000  -0.0267330   0.0000000  -0.0000000   0.0003881
    7   0.1248708  -0.1677876  -0.0000000   0.0012586  -0.0019727  -0.0000000
    8  -0.1677876   0.3670692  -0.0000000  -0.0043402   0.0000613   0.0000000
    9  -0.0000000  -0.0000000   0.0234391   0.0000000   0.0000000   0.0143475
   10   0.0012586  -0.0043402   0.0000000   0.1178677  -0.0980305  -0.0000000
   11  -0.0019727   0.0000613   0.0000000  -0.0980305   0.3642628   0.0000000
   12  -0.0000000   0.0000000   0.0143475  -0.0000000   0.0000000   0.0228892
   13   0.0009715   0.0039837  -0.0000000  -0.0391517   0.0238443   0.0000000
   14  -0.0008962   0.0029049   0.0000000   0.0284474  -0.0070366  -0.0000000
   15  -0.0000000   0.0000000  -0.0037691  -0.0000000   0.0000000   0.0074297
           13          14          15
    1  -0.0979940  -0.0077832  -0.0000000
    2  -0.0174386  -0.0284528   0.0000000
    3  -0.0000000   0.0000000  -0.0298018
    4  -0.0413992  -0.0225282   0.0000000
    5  -0.0131496   0.0013992  -0.0000000
    6   0.0000000  -0.0000000   0.0169905
    7   0.0009715  -0.0008962  -0.0000000
    8   0.0039837   0.0029049   0.0000000
    9  -0.0000000   0.0000000  -0.0037691
   10  -0.0391517   0.0284474  -0.0000000
   11   0.0238443  -0.0070366   0.0000000
   12   0.0000000  -0.0000000   0.0074297
   13   0.1775735   0.0027602   0.0000000
   14   0.0027602   0.0311854  -0.0000000
   15   0.0000000  -0.0000000   0.0091506
 Gradient time:  CPU 91.15 s  wall 23.93 s
 **********************************************************************
 **                                                                  **
 **                       VIBRATIONAL ANALYSIS                       **
 **                       --------------------                       **
 **                                                                  **
 **        VIBRATIONAL FREQUENCIES (CM**-1) AND NORMAL MODES         **
 **     FORCE CONSTANTS (mDYN/ANGSTROM) AND REDUCED MASSES (AMU)     **
 **                  INFRARED INTENSITIES (KM/MOL)                   **
 **                                                                  **
 **********************************************************************


 Mode:                 1                      2                      3
 Frequency:       337.03                 379.40                 576.23
 Force Cnst:      0.6728                 0.6275                 2.4553
 Red. Mass:      10.0526                 7.3983                12.5506
 IR Active:          YES                    YES                    YES
 IR Intens:        3.146                 10.444                  8.294
 Raman Active:       YES                    YES                    YES
               X      Y      Z        X      Y      Z        X      Y      Z
 C          0.052 -0.319 -0.000    0.192  0.098 -0.000   -0.000 -0.000  0.921
 N         -0.283 -0.074  0.000    0.454 -0.087  0.000   -0.000 -0.000 -0.338
 H         -0.641 -0.276 -0.000    0.806  0.110 -0.000    0.000 -0.000  0.031
 F          0.536 -0.144  0.000    0.195  0.105  0.000    0.000  0.000 -0.190
 Br        -0.078  0.100  0.000   -0.167 -0.026  0.000   -0.000  0.000 -0.035
 TransDip  -0.031 -0.048 -0.000    0.085  0.059 -0.000   -0.000  0.000  0.092

 Mode:                 4                      5                      6
 Frequency:       692.72                 830.44                 988.80
 Force Cnst:      2.2178                 0.4556                 1.1626
 Red. Mass:       7.8443                 1.1214                 2.0182
 IR Active:          YES                    YES                    YES
 IR Intens:       66.601                 64.827                200.829
 Raman Active:       YES                    YES                    YES
               X      Y      Z        X      Y      Z        X      Y      Z
 C          0.489  0.016  0.000    0.000  0.000 -0.028   -0.112  0.128 -0.000
 N          0.048  0.411 -0.000    0.000  0.000 -0.081   -0.058  0.075  0.000
 H         -0.698  0.012 -0.000    0.000  0.000  0.996    0.804  0.533 -0.000
 F         -0.112 -0.296 -0.000    0.000 -0.000  0.033    0.061 -0.168  0.000
 Br        -0.047 -0.004 -0.000   -0.000 -0.000 -0.002    0.002  0.001  0.000
 TransDip   0.258 -0.042  0.000    0.000  0.000  0.258   -0.045  0.452 -0.000

 Mode:                 7                      8                      9
 Frequency:      1192.37                1774.48                3565.25
 Force Cnst:      2.2299                17.0178                 8.0688
 Red. Mass:       2.6621                 9.1730                 1.0774
 IR Active:          YES                    YES                    YES
 IR Intens:      409.894                289.023                 51.286
 Raman Active:       YES                    YES                    YES
               X      Y      Z        X      Y      Z        X      Y      Z
 C          0.240 -0.174  0.000    0.327  0.599 -0.000    0.007  0.003 -0.000
 N         -0.175 -0.037 -0.000   -0.267 -0.399  0.000    0.028 -0.067  0.000
 H          0.816  0.446 -0.000   -0.251 -0.488  0.000   -0.461  0.884 -0.000
 F         -0.060  0.108 -0.000    0.017 -0.052  0.000   -0.000  0.001  0.000
 Br        -0.001  0.001 -0.000   -0.003 -0.002  0.000    0.000  0.000  0.000
 TransDip   0.648 -0.004  0.000    0.314  0.445  0.000    0.036  0.226  0.000

 STANDARD THERMODYNAMIC QUANTITIES AT   298.15 K  AND     1.00 ATM

   This Molecule has  0 Imaginary Frequencies
   Zero point vibrational energy:       14.777 kcal/mol

   Atom    1 Element C  Has Mass   12.00000
   Atom    2 Element N  Has Mass   14.00307
   Atom    3 Element H  Has Mass    1.00783
   Atom    4 Element F  Has Mass   18.99840
   Atom    5 Element Br Has Mass   78.91830
   Molecular Mass:   124.927600 amu
   Principal axes and moments of inertia in amu*Bohr^2:
                             1           2           3
    Eigenvalues --      161.04263   590.70874   751.75137
          X               0.99932     0.03681     0.00000
          Y              -0.03681     0.99932     0.00000
          Z               0.00000    -0.00000     1.00000
   Rotational Symmetry Number is   1
   The Molecule is an Asymmetric Top
   Translational Enthalpy:        0.889 kcal/mol
   Rotational Enthalpy:           0.889 kcal/mol
   Vibrational Enthalpy:         15.481 kcal/mol
   gas constant (RT):             0.592 kcal/mol
   Translational Entropy:        40.381  cal/mol.K
   Rotational Entropy:           25.772  cal/mol.K
   Vibrational Entropy:           3.403  cal/mol.K

   Total Enthalpy:               17.851 kcal/mol
   Total Entropy:                69.557  cal/mol.K
Archival summary:
1\1\TWL01\FREQ\ProcedureUnspecified\BasisUnspecified\r11111\taweetha\SunNov2522:32:062018SunNov2522:32:062018\0\\#,FREQ,ProcedureUnspecified,BasisUnspecified,\\0,1\Br\C,1,1.9262\N,2,1.23897,1,128.959\H,3,1.0151,2,113.641,1,0,0\F,2,1.32705,1,109.476,3,180,0\\\@

 Total job time:  27.99s(wall), 105.94s(cpu) 
 Sun Nov 25 22:32:06 2018

        *************************************************************
        *                                                           *
        *  Thank you very much for using Q-Chem.  Have a nice day.  *
        *                                                           *
        *************************************************************
