# Supplementary material for: Geometric and energetic data from ab initio calculations of haloethene, haloimine, halomethylenephosphine, haloiminophosphine, halodiazene, halodiphosphene and halocyclopropane
Source: Data Brief. 2019 Nov 2;27:104738. doi: 10.1016/j.dib.2019.104738 (PMC6861602; doi:10.1016/j.dib.2019.104738)
Supplement: Multimedia component 4 [file mmc4.zip › CN/B3LYP/BrFCNIE.out]

Q-Chem Developer Version!
                  Welcome to Q-Chem
     A Quantum Leap Into The Future Of Chemistry


 Q-Chem 5.1, Q-Chem, Inc., Pleasanton, CA (2018)

 Yihan Shao,  Zhengting Gan,  E. Epifanovsky,  A. T. B. Gilbert,  M. Wormit,  
 J. Kussmann,  A. W. Lange,  A. Behn,  Jia Deng,  Xintian Feng,  D. Ghosh,  
 M. Goldey,  P. R. Horn,  L. D. Jacobson,  I. Kaliman,  T. Kus,  A. Landau,  
 Jie Liu,  E. I. Proynov,  R. M. Richard,  R. P. Steele,  E. J. Sundstrom,  
 H. L. Woodcock III,  P. M. Zimmerman,  D. Zuev,  B. Albrecht,  E. Alguire,  
 S. A. Baeppler,  D. Barton,  Z. Benda,  Y. A. Bernard,  E. J. Berquist,  
 K. B. Bravaya,  H. Burton,  D. Casanova,  Chun-Min Chang,  Yunqing Chen,  
 A. Chien,  K. D. Closser,  M. P. Coons,  S. Coriani,  S. Dasgupta,  
 A. L. Dempwolff,  M. Diedenhofen,  Hainam Do,  R. G. Edgar,  Po-Tung Fang,  
 S. Faraji,  S. Fatehi,  Qingguo Feng,  K. D. Fenk,  J. Fosso-Tande,  
 Qinghui Ge,  A. Ghysels,  G. Gidofalvi,  J. Gomes,  J. Gonthier,  A. Gunina,  
 D. Hait,  M. W. D. Hanson-Heine,  P. H. P. Harbach,  A. W. Hauser,  
 J. E. Herr,  E. G. Hohenstein,  Z. C. Holden,  Kerwin Hui,  B. C. Huynh,  
 T.-C. Jagau,  Hyunjun Ji,  B. Kaduk,  K. Khistyaev,  Jaehoon Kim,  
 P. Klunzinger,  K. Koh,  D. Kosenkov,  L. Koulias,  T. Kowalczyk,  
 C. M. Krauter,  A. Kunitsa,  Ka Un Lao,  A. Laurent,  K. V. Lawler,  
 Joonho Lee,  D. Lefrancois,  S. Lehtola,  D. S. Levine,  Yi-Pei Li,  
 You-Sheng Lin,  Fenglai Liu,  E. Livshits,  A. Luenser,  P. Manohar,  
 E. Mansoor,  S. F. Manzer,  Shan-Ping Mao,  Yuezhi Mao,  N. Mardirossian,  
 A. V. Marenich,  T. Markovich,  L. A. Martinez-Martinez,  S. A. Maurer,  
 N. J. Mayhall,  S. C. McKenzie,  J.-M. Mewes,  A. F. Morrison,  
 J. W. Mullinax,  K. Nanda,  T. S. Nguyen-Beck,  R. Olivares-Amaya,  
 J. A. Parkhill,  T. M. Perrine,  F. Plasser,  P. Pokhilko,  S. Prager,  
 A. Prociuk,  E. Ramos,  D. R. Rehn,  F. Rob,  M. Schneider,  N. Sergueev,  
 S. M. Sharada,  S. Sharma,  D. W. Small,  T. Stauch,  T. Stein,  
 Yu-Chuan Su,  A. J. W. Thom,  A. Tkatchenko,  T. Tsuchimochi,  N. M. Tubman,  
 L. Vogt,  M. L. Vidal,  O. Vydrov,  M. A. Watson,  J. Wenzel,  
 M. de Wergifosse,  T. A. Wesolowski,  A. White,  J. Witte,  A. Yamada,  
 Jun Yang,  K. Yao,  S. Yeganeh,  S. R. Yost,  Zhi-Qiang You,  A. Zech,  
 Igor Ying Zhang,  Xing Zhang,  Yan Zhao,  Ying Zhu,  B. R. Brooks,  
 G. K. L. Chan,  C. J. Cramer,  M. S. Gordon,  W. J. Hehre,  A. Klamt,  
 M. W. Schmidt,  C. D. Sherrill,  D. G. Truhlar,  A. Aspuru-Guzik,  R. Baer,  
 A. T. Bell,  N. A. Besley,  Jeng-Da Chai,  A. E. DePrince, III,  
 R. A. DiStasio Jr.,  A. Dreuw,  B. D. Dunietz,  T. R. Furlani,  
 Chao-Ping Hsu,  Yousung Jung,  Jing Kong,  D. S. Lambrecht,  WanZhen Liang,  
 C. Ochsenfeld,  V. A. Rassolov,  L. V. Slipchenko,  J. E. Subotnik,  
 T. Van Voorhis,  J. M. Herbert,  A. I. Krylov,  P. M. W. Gill,  M. Head-Gordon

 Contributors to earlier versions of Q-Chem not listed above: 
 R. D. Adamson,  B. Austin,  J. Baker,  G. J. O. Beran,  K. Brandhorst,  
 S. T. Brown,  E. F. C. Byrd,  A. K. Chakraborty,  C.-L. Cheng,  
 Siu Hung Chien,  D. M. Chipman,  D. L. Crittenden,  H. Dachsel,  
 R. J. Doerksen,  A. D. Dutoi,  L. Fusti-Molnar,  W. A. Goddard III,  
 A. Golubeva-Zadorozhnaya,  S. R. Gwaltney,  G. Hawkins,  A. Heyden,  
 S. Hirata,  G. Kedziora,  F. J. Keil,  C. Kelley,  Jihan Kim,  R. A. King,  
 R. Z. Khaliullin,  P. P. Korambath,  W. Kurlancheek,  A. M. Lee,  M. S. Lee,  
 S. V. Levchenko,  Ching Yeh Lin,  D. Liotard,  R. C. Lochan,  I. Lotan,  
 P. E. Maslen,  N. Nair,  D. P. O'Neill,  D. Neuhauser,  E. Neuscamman,  
 C. M. Oana,  R. Olson,  B. Peters,  R. Peverati,  P. A. Pieniazek,  
 Y. M. Rhee,  J. Ritchie,  M. A. Rohrdanz,  E. Rosta,  N. J. Russ,  
 H. F. Schaefer III,  N. E. Schultz,  N. Shenvi,  A. C. Simmonett,  A. Sodt,  
 D. Stuck,  K. S. Thanthiriwatte,  V. Vanovschi,  Tao Wang,  A. Warshel,  
 C. F. Williams,  Q. Wu,  X. Xu,  W. Zhang

 Please cite Q-Chem as follows:
 Y. Shao et al., Mol. Phys. 113, 184-215 (2015)
 DOI: 10.1080/00268976.2014.952696

 Q-Chem 5.1.2 for Intel X86 EM64T Linux

 Parts of Q-Chem use Armadillo 8.300.2 (Tropical Shenanigans).
 http://arma.sourceforge.net/

 Q-Chem begins on Sun Nov 25 23:07:07 2018  

Host: 
0

     Scratch files written to /scratch/taweetham/qchem56407//
Input Ideriv = 2
Curr. Ideriv = -1
Max.  Ideriv = 2

Checking the input file for inconsistencies... 	...done.

--------------------------------------------------------------
User input:
--------------------------------------------------------------
$molecule
0 1
C 
N 1 1.3 
I 2 CI 1 120. 
F 1 CF 2 120.  3 180.0
Br 1 CBr 2 120.  3 0.0

CC=1.54
CH=1.09
CF=1.35
CCl=1.77
CBr=1.94
CI=2.14
DHA=180.0
$end

$rem
   job_type	optimization
   basis	6-311++g**
   method	b3lyp
$end

--------------------------------------------------------------
 ----------------------------------------------------------------
             Standard Nuclear Orientation (Angstroms)
    I     Atom           X                Y                Z
 ----------------------------------------------------------------
    1      C       1.2142833675     1.0199602298    -0.0000000000
    2      N      -0.0282701089     1.4021393215    -0.0000000000
    3      I      -1.5958259371    -0.0546958529    -0.0000000000
    4      F       2.2031620442     1.9389917650    -0.0000000000
    5      Br      1.6475001950    -0.8710509231     0.0000000000
 ----------------------------------------------------------------
 Molecular Point Group                 Cs    NOp =  2
 Largest Abelian Subgroup              Cs    NOp =  2
 Nuclear Repulsion Energy =   714.1839274968 hartrees
 There are       55 alpha and       55 beta electrons
 Requested basis set is 6-311++G(d,p)
 There are 61 shells and 176 basis functions

 Total QAlloc Memory Limit   2000 MB
 Mega-Array Size       188 MB
 MEM_STATIC part       192 MB
 A cutoff of  1.0D-11 yielded   1475 shell pairs
 There are     13153 function pairs (     14842 Cartesian)

 -------------------------------------------------------
 OpenMP Integral Computing Module                       
 Release: version 1.0, May 2013, Q-Chem Inc. Pittsburgh 
 -------------------------------------------------------
 Integral Job Info:
 Integral job number is                      11
 Integral operator is                         1
 short-range coefficients                     0
 long-range coefficients              100000000
 Omega coefficients                           0
 if combine SR and LR in K                    0
 Integral screening is                        0
 Integral computing path is                   2
 max size of driver memory is            800000
 size of driver memory is                593474
 size of scratch memory is             29623520
 max col of scratch BK array               1296
 max len of scratch array in speh3          155
 max len of scratch index in speh4           18
 max int batch size is                      520
 min int batch size is                       52
 fixed nKL is                                45
 max L of basis functions is                  2
 order of int derivative is                   0
 number of shells is                         61
 number of basis is                         187
 number of cartesian basis is               187
 number of contracted shell pairs          1475
 number of primitive shell pairs           3504
 maxK2 (contraction) of shell pair           36
 max number of K2 of shell pair               1
 max number of CS2 of shell pair            139
 max number of PS2 of shell pair            240
 mem total for path MDJ                  526822
 -------------------------------------------------------
 Smallest overlap matrix eigenvalue = 4.84E-04

 Scale SEOQF with 1.000000e-01/1.000000e-01/1.000000e-01

 Standard Electronic Orientation quadrupole field applied
 Nucleus-field energy     =     0.0000000158 hartrees
 Guess from superposition of atomic densities
 Warning:  Energy on first SCF cycle will be non-variational
 SAD guess density has 110.000000 electrons

 -----------------------------------------------------------------------
  General SCF calculation program by
  Eric Jon Sundstrom, Paul Horn, Yuezhi Mao, Dmitri Zuev, Alec White,
  David Stuck, Shaama M.S., Shane Yost, Joonho Lee, David Small,
  Daniel Levine, Susi Lehtola, Hugh Burton, Evgeny Epifanovsky
 -----------------------------------------------------------------------
 Exchange:     0.2000 Hartree-Fock + 0.0800 Slater + 0.7200 B88
 Correlation:  0.1900 VWN1RPA + 0.8100 LYP
 Using SG-1 standard quadrature grid
 using 4 threads for integral computing
 -------------------------------------------------------
 OpenMP Integral computing Module                
 Release: version 2.0, May 2017, Q-Chem Inc. Pleasanton 
 -------------------------------------------------------
 -------------------------------------------------------
 OpenMP BLAS3 based DFT computing Module                
 Release: version 1.0, May 2013, Q-Chem Inc. Pittsburgh 
 -------------------------------------------------------
 A restricted SCF calculation will be
 performed using DIIS
 SCF converges when DIIS error is below 1.0e-08
 ---------------------------------------
  Cycle       Energy         DIIS error
 ---------------------------------------
    1   -9686.8272628146      3.75e-02  
    2   -9686.2873541845      4.98e-03  
    3   -9685.9659971851      1.08e-02  
    4   -9686.3489907045      1.69e-03  
    5   -9686.3567763873      7.59e-04  
    6   -9686.3584225406      2.31e-04  
    7   -9686.3585611850      6.47e-05  
    8   -9686.3585719159      2.32e-05  
    9   -9686.3585737224      6.43e-06  
   10   -9686.3585738524      1.58e-06  
   11   -9686.3585738596      3.46e-07  
   12   -9686.3585738601      1.11e-07  
   13   -9686.3585738600      1.80e-08  
   14   -9686.3585738600      3.75e-09  Convergence criterion met
 ---------------------------------------
 SCF time:   CPU 35.83s  wall 9.00s 
 SCF   energy in the final basis set =    -9686.3585738600
 Total energy in the final basis set =    -9686.3585738600

 --------------------------------------------------------------
             Orbital Energies (a.u.) and Symmetries
 --------------------------------------------------------------

 Alpha MOs, Restricted
 -- Occupied --                  
******* -482.87 -176.34 -165.74 -165.74 -165.74  -62.53  -56.35
  1 A'    2 A'    3 A'    4 A'    1 A"    5 A'    6 A'    7 A'                 
-56.343 -56.342 -35.834 -31.329 -31.320 -31.320 -24.757 -22.979
  2 A"    8 A'    9 A'   10 A'    3 A"   11 A'   12 A'   13 A'                 
-22.977 -22.977 -22.971 -22.971 -14.387 -10.384  -8.735  -6.567
  4 A"   14 A'   15 A'    5 A"   16 A'   17 A'   18 A'   19 A'                 
 -6.553  -6.552  -6.383  -4.798  -4.779  -4.778  -2.678  -2.674
  6 A"   20 A'   21 A'   22 A'    7 A"   23 A'   24 A'    8 A"                 
 -2.673  -2.662  -2.662  -2.063  -2.057  -2.057  -2.040  -2.040
 25 A'    9 A"   26 A'   27 A'   10 A"   28 A'   11 A"   29 A'                 
 -1.291  -0.950  -0.826  -0.694  -0.636  -0.543  -0.528  -0.499
 30 A'   31 A'   32 A'   33 A'   34 A'   35 A'   12 A"   36 A'                 
 -0.436  -0.392  -0.371  -0.328  -0.312  -0.285  -0.277
 37 A'   13 A"   38 A'   14 A"   39 A'   15 A"   40 A'                         
 -- Virtual --                   
 -0.125  -0.065  -0.061   0.012   0.039   0.047   0.050   0.063
 41 A'   42 A'   16 A"   43 A'   44 A'   45 A'   17 A"   46 A'                 
  0.082   0.084   0.115   0.141   0.152   0.161   0.182   0.198
 18 A"   47 A'   48 A'   49 A'   50 A'   19 A"   51 A'   52 A'                 
  0.207   0.216   0.257   0.277   0.282   0.325   0.334   0.335
 20 A"   53 A'   54 A'   55 A'   21 A"   56 A'   57 A'   58 A'                 
  0.355   0.365   0.382   0.411   0.423   0.423   0.448   0.455
 59 A'   22 A"   60 A'   23 A"   61 A'   24 A"   62 A'   25 A"                 
  0.476   0.534   0.540   0.583   0.622   0.648   0.651   0.696
 63 A'   64 A'   26 A"   65 A'   66 A'   27 A"   67 A'   68 A'                 
  0.771   0.835   0.835   0.866   0.908   0.978   1.197   1.244
 69 A'   28 A"   70 A'   71 A'   72 A'   73 A'   29 A"   74 A'                 
  1.254   1.301   1.312   1.331   1.370   1.386   1.406   1.613
 30 A"   31 A"   75 A'   76 A'   77 A'   32 A"   78 A'   79 A'                 
  1.635   1.780   1.869   1.944   2.003   2.024   2.092   2.234
 80 A'   81 A'   82 A'   33 A"   83 A'   34 A"   84 A'   85 A'                 
  2.311   2.473   2.703   2.706   2.898   3.185   3.712   3.715
 35 A"   86 A'   36 A"   87 A'   88 A'   89 A'   90 A'   37 A"                 
  3.813   3.820   3.913   3.937   3.939   3.967   3.980   3.985
 91 A'   38 A"   39 A"   40 A"   92 A'   41 A"   42 A"   93 A'                 
  4.033   4.043   4.079   4.165   4.189   4.314   4.353   4.386
 94 A'   43 A"   95 A'   96 A'   97 A'   98 A'   99 A'  100 A'                 
  4.786   5.959   5.992   6.010   6.240   6.311   6.524   6.607
101 A'   44 A"  102 A'  103 A'   45 A"  104 A'  105 A'  106 A'                 
  7.518   7.557   7.624  23.585  27.817  28.303  28.331  28.336
 46 A"  107 A'  108 A'  109 A'  110 A'   47 A"  111 A'  112 A'                 
 28.508  28.519  28.520  28.548  28.631  35.441  47.829  66.692
 48 A"  113 A'   49 A"  114 A'  115 A'  116 A'  117 A'  118 A'                 
127.848 127.870 127.888 151.618 289.712 289.751 289.8481020.605
 50 A"  119 A'  120 A'  121 A'   51 A"  122 A'  123 A'  124 A'                 
*******
125 A'                                                                         

 Beta MOs, Restricted
 -- Occupied --                  
******* -482.87 -176.34 -165.74 -165.74 -165.74  -62.53  -56.35
  1 A'    2 A'    3 A'    4 A'    1 A"    5 A'    6 A'    7 A'                 
-56.343 -56.342 -35.834 -31.329 -31.320 -31.320 -24.757 -22.979
  2 A"    8 A'    9 A'   10 A'    3 A"   11 A'   12 A'   13 A'                 
-22.977 -22.977 -22.971 -22.971 -14.387 -10.384  -8.735  -6.567
  4 A"   14 A'   15 A'    5 A"   16 A'   17 A'   18 A'   19 A'                 
 -6.553  -6.552  -6.383  -4.798  -4.779  -4.778  -2.678  -2.674
  6 A"   20 A'   21 A'   22 A'    7 A"   23 A'   24 A'    8 A"                 
 -2.673  -2.662  -2.662  -2.063  -2.057  -2.057  -2.040  -2.040
 25 A'    9 A"   26 A'   27 A'   10 A"   28 A'   11 A"   29 A'                 
 -1.291  -0.950  -0.826  -0.694  -0.636  -0.543  -0.528  -0.499
 30 A'   31 A'   32 A'   33 A'   34 A'   35 A'   12 A"   36 A'                 
 -0.436  -0.392  -0.371  -0.328  -0.312  -0.285  -0.277
 37 A'   13 A"   38 A'   14 A"   39 A'   15 A"   40 A'                         
 -- Virtual --                   
 -0.125  -0.065  -0.061   0.012   0.039   0.047   0.050   0.063
 41 A'   42 A'   16 A"   43 A'   44 A'   45 A'   17 A"   46 A'                 
  0.082   0.084   0.115   0.141   0.152   0.161   0.182   0.198
 18 A"   47 A'   48 A'   49 A'   50 A'   19 A"   51 A'   52 A'                 
  0.207   0.216   0.257   0.277   0.282   0.325   0.334   0.335
 20 A"   53 A'   54 A'   55 A'   21 A"   56 A'   57 A'   58 A'                 
  0.355   0.365   0.382   0.411   0.423   0.423   0.448   0.455
 59 A'   22 A"   60 A'   23 A"   61 A'   24 A"   62 A'   25 A"                 
  0.476   0.534   0.540   0.583   0.622   0.648   0.651   0.696
 63 A'   64 A'   26 A"   65 A'   66 A'   27 A"   67 A'   68 A'                 
  0.771   0.835   0.835   0.866   0.908   0.978   1.197   1.244
 69 A'   28 A"   70 A'   71 A'   72 A'   73 A'   29 A"   74 A'                 
  1.254   1.301   1.312   1.331   1.370   1.386   1.406   1.613
 30 A"   31 A"   75 A'   76 A'   77 A'   32 A"   78 A'   79 A'                 
  1.635   1.780   1.869   1.944   2.003   2.024   2.092   2.234
 80 A'   81 A'   82 A'   33 A"   83 A'   34 A"   84 A'   85 A'                 
  2.311   2.473   2.703   2.706   2.898   3.185   3.712   3.715
 35 A"   86 A'   36 A"   87 A'   88 A'   89 A'   90 A'   37 A"                 
  3.813   3.820   3.913   3.937   3.939   3.967   3.980   3.985
 91 A'   38 A"   39 A"   40 A"   92 A'   41 A"   42 A"   93 A'                 
  4.033   4.043   4.079   4.165   4.189   4.314   4.353   4.386
 94 A'   43 A"   95 A'   96 A'   97 A'   98 A'   99 A'  100 A'                 
  4.786   5.959   5.992   6.010   6.240   6.311   6.524   6.607
101 A'   44 A"  102 A'  103 A'   45 A"  104 A'  105 A'  106 A'                 
  7.518   7.557   7.624  23.585  27.817  28.303  28.331  28.336
 46 A"  107 A'  108 A'  109 A'  110 A'   47 A"  111 A'  112 A'                 
 28.508  28.519  28.520  28.548  28.631  35.441  47.829  66.692
 48 A"  113 A'   49 A"  114 A'  115 A'  116 A'  117 A'  118 A'                 
127.848 127.870 127.888 151.618 289.712 289.751 289.8481020.605
 50 A"  119 A'  120 A'  121 A'   51 A"  122 A'  123 A'  124 A'                 
*******
125 A'                                                                         
 --------------------------------------------------------------

          Ground-State Mulliken Net Atomic Charges

     Atom                 Charge (a.u.)
  ----------------------------------------
      1 C                    -0.078839
      2 N                    -0.172609
      3 I                     0.167302
      4 F                     0.000410
      5 Br                    0.083736
  ----------------------------------------
  Sum of atomic charges =     0.000000

 -----------------------------------------------------------------
                    Cartesian Multipole Moments
 -----------------------------------------------------------------
    Charge (ESU x 10^10)
                 0.0000
    Dipole Moment (Debye)
         X      -0.2797      Y      -1.9877      Z      -0.0000
       Tot       2.0073
    Quadrupole Moments (Debye-Ang)
        XX     -61.0592     XY       1.1679     YY     -64.3523
        XZ       0.0000     YZ      -0.0000     ZZ     -62.9848
    Octopole Moments (Debye-Ang^2)
       XXX     -21.2669    XXY     -14.9367    XYY      -1.8293
       YYY     -32.4006    XXZ       0.0000    XYZ      -0.0000
       YYZ      -0.0000    XZZ      -0.9838    YZZ      -4.7264
       ZZZ       0.0000
    Hexadecapole Moments (Debye-Ang^3)
      XXXX    -983.5332   XXXY       0.3297   XXYY    -222.2050
      XYYY     -21.0716   YYYY    -375.9551   XXXZ       0.0000
      XXYZ      -0.0000   XYYZ       0.0000   YYYZ      -0.0000
      XXZZ    -180.5287   XYZZ      -1.6607   YYZZ     -74.1925
      XZZZ       0.0000   YZZZ      -0.0000   ZZZZ     -77.6460
 -----------------------------------------------------------------
 Calculating analytic gradient of the SCF energy
 Gradient of SCF Energy
            1           2           3           4           5
    1   0.0582114  -0.0460844  -0.0043994   0.0172802  -0.0250078
    2  -0.0026746   0.0069599  -0.0156030   0.0253940  -0.0140763
    3   0.0000000  -0.0000000   0.0000000  -0.0000000  -0.0000000
 Max gradient component =       5.821E-02
 RMS gradient           =       2.251E-02
 Gradient time:  CPU 9.25 s  wall 2.41 s
 Geometry Optimization Parameters
   NAtoms,    NIC,     NZ,  NCons,   NDum,   NFix, NCnnct, MaxDiis
        5      20       5       0       0       0       0       0


** GEOMETRY OPTIMIZATION IN DELOCALIZED INTERNAL COORDINATES **
   Searching for a Minimum

   Optimization Cycle:   1

                       Coordinates (Angstroms)
     ATOM                X               Y               Z
      1  C         1.2142833675    1.0199602298    0.0000000000
      2  N        -0.0282701089    1.4021393215    0.0000000000
      3  I        -1.5958259371   -0.0546958529    0.0000000000
      4  F         2.2031620442    1.9389917650    0.0000000000
      5  Br        1.6475001950   -0.8710509231    0.0000000000
   Point Group: cs    Number of degrees of freedom:     7


   Energy is  -9686.358573860


 Attempting to Generate Delocalized Internal Coordinates

  7 Hessian modes will be used to form the next step
  Hessian Eigenvalues:
     0.108095    0.175927    0.250000    0.250000    0.250000    0.550214
     0.671931

 Minimum Search - Taking Simple RFO Step
 Searching for Lamda that Minimizes Along All modes
 Value Taken    Lamda =  -0.03141779
 Calculated Step too Large.  Step scaled by  0.914538
 Step Taken.  Stepsize is  0.300000

                             Maximum     Tolerance    Cnvgd?
         Gradient           0.061133      0.000300      NO
         Displacement       0.210671      0.001200      NO
         Energy change     *********      0.000001      NO


 New Cartesian Coordinates Obtained by Inverse Iteration

 Displacement from previous Coordinates is:  0.750999
 ----------------------------------------------------------------
             Standard Nuclear Orientation (Angstroms)
    I     Atom           X                Y                Z
 ----------------------------------------------------------------
    1      C       1.1745630962     0.9304922997     0.0000000000
    2      N      -0.0266328570     1.3378098490     0.0000000000
    3      I      -1.7333800281     0.1264553518     0.0000000000
    4      F       2.1009983202     1.8779276953     0.0000000000
    5      Br      1.9253010294    -0.8373406556     0.0000000000
 ----------------------------------------------------------------
 Molecular Point Group                 Cs    NOp =  2
 Largest Abelian Subgroup              Cs    NOp =  2
 Nuclear Repulsion Energy =   686.6650316673 hartrees
 There are       55 alpha and       55 beta electrons
 Applying Cartesian multipole field
    Component          Value
    ---------          -----
     (2,0,0)        1.00000E-11
     (0,2,0)        2.00000E-11
     (0,0,2)       -3.00000E-11
 Nucleus-field energy     =     0.0000000174 hartrees
 Requested basis set is 6-311++G(d,p)
 There are 61 shells and 176 basis functions
 A cutoff of  1.0D-11 yielded   1473 shell pairs
 There are     13118 function pairs (     14790 Cartesian)
 Smallest overlap matrix eigenvalue = 4.59E-04
 Guess MOs from SCF MO coefficient file

 -----------------------------------------------------------------------
  General SCF calculation program by
  Eric Jon Sundstrom, Paul Horn, Yuezhi Mao, Dmitri Zuev, Alec White,
  David Stuck, Shaama M.S., Shane Yost, Joonho Lee, David Small,
  Daniel Levine, Susi Lehtola, Hugh Burton, Evgeny Epifanovsky
 -----------------------------------------------------------------------
 Exchange:     0.2000 Hartree-Fock + 0.0800 Slater + 0.7200 B88
 Correlation:  0.1900 VWN1RPA + 0.8100 LYP
 Using SG-1 standard quadrature grid
 using 4 threads for integral computing
 -------------------------------------------------------
 OpenMP Integral computing Module                
 Release: version 2.0, May 2017, Q-Chem Inc. Pleasanton 
 -------------------------------------------------------
 -------------------------------------------------------
 OpenMP BLAS3 based DFT computing Module                
 Release: version 1.0, May 2013, Q-Chem Inc. Pittsburgh 
 -------------------------------------------------------
 A restricted SCF calculation will be
 performed using DIIS
 SCF converges when DIIS error is below 1.0e-08
 ---------------------------------------
  Cycle       Energy         DIIS error
 ---------------------------------------
    1   -9686.3535583362      1.55e-03  
    2   -9686.3704586864      6.66e-04  
    3   -9686.3686494839      9.88e-04  
    4   -9686.3718842094      2.47e-04  
    5   -9686.3720852569      6.70e-05  
    6   -9686.3720974753      2.52e-05  
    7   -9686.3720996780      4.54e-06  
    8   -9686.3720997271      2.14e-06  
    9   -9686.3720997435      3.89e-07  
   10   -9686.3720997441      9.77e-08  
   11   -9686.3720997439      1.80e-08  
   12   -9686.3720997439      6.23e-09  Convergence criterion met
 ---------------------------------------
 SCF time:   CPU 30.17s  wall 8.00s 
 SCF   energy in the final basis set =    -9686.3720997439
 Total energy in the final basis set =    -9686.3720997439

 --------------------------------------------------------------
             Orbital Energies (a.u.) and Symmetries
 --------------------------------------------------------------

 Alpha MOs, Restricted
 -- Occupied --                  
******* -482.87 -176.34 -165.74 -165.74 -165.74  -62.53  -56.35
  1 A'    2 A'    3 A'    4 A'    1 A"    5 A'    6 A'    7 A'                 
-56.343 -56.342 -35.835 -31.330 -31.322 -31.321 -24.745 -22.980
  2 A"    8 A'    9 A'   10 A'    3 A"   11 A'   12 A'   13 A'                 
-22.978 -22.978 -22.972 -22.972 -14.380 -10.376  -8.735  -6.567
  4 A"   14 A'   15 A'    5 A"   16 A'   17 A'   18 A'   19 A'                 
 -6.553  -6.552  -6.384  -4.800  -4.780  -4.779  -2.678  -2.674
  6 A"   20 A'   21 A'   22 A'    7 A"   23 A'   24 A'    8 A"                 
 -2.673  -2.662  -2.662  -2.065  -2.059  -2.058  -2.041  -2.041
 25 A'    9 A"   26 A'   27 A'   10 A"   28 A'   29 A'   11 A"                 
 -1.294  -0.955  -0.833  -0.699  -0.634  -0.545  -0.530  -0.500
 30 A'   31 A'   32 A'   33 A'   34 A'   35 A'   12 A"   36 A'                 
 -0.434  -0.390  -0.361  -0.333  -0.320  -0.283  -0.279
 37 A'   13 A"   38 A'   14 A"   39 A'   15 A"   40 A'                         
 -- Virtual --                   
 -0.114  -0.054  -0.052   0.010   0.041   0.048   0.050   0.064
 41 A'   42 A'   16 A"   43 A'   44 A'   45 A'   17 A"   46 A'                 
  0.083   0.089   0.115   0.136   0.163   0.166   0.188   0.203
 18 A"   47 A'   48 A'   49 A'   50 A'   19 A"   51 A'   20 A"                 
  0.207   0.217   0.256   0.277   0.279   0.315   0.335   0.349
 52 A'   53 A'   54 A'   21 A"   55 A'   56 A'   57 A'   58 A'                 
  0.371   0.381   0.396   0.409   0.421   0.439   0.453   0.463
 59 A'   22 A"   60 A'   23 A"   24 A"   61 A'   25 A"   62 A'                 
  0.477   0.532   0.540   0.585   0.629   0.643   0.651   0.692
 63 A'   64 A'   26 A"   65 A'   66 A'   67 A'   27 A"   68 A'                 
  0.780   0.840   0.846   0.860   0.922   0.996   1.201   1.248
 69 A'   70 A'   28 A"   71 A'   72 A'   73 A'   29 A"   74 A'                 
  1.251   1.304   1.315   1.318   1.380   1.385   1.422   1.600
 30 A"   75 A'   76 A'   31 A"   77 A'   32 A"   78 A'   79 A'                 
  1.660   1.807   1.896   1.946   2.015   2.029   2.108   2.225
 80 A'   81 A'   82 A'   33 A"   83 A'   34 A"   84 A'   85 A'                 
  2.334   2.506   2.716   2.753   2.895   3.208   3.715   3.718
 35 A"   86 A'   36 A"   87 A'   88 A'   89 A'   90 A'   37 A"                 
  3.821   3.837   3.935   3.942   3.952   3.975   3.980   3.991
 91 A'   38 A"   39 A"   40 A"   92 A'   41 A"   42 A"   93 A'                 
  4.029   4.054   4.097   4.188   4.204   4.344   4.379   4.404
 94 A'   43 A"   95 A'   96 A'   97 A'   98 A'   99 A'  100 A'                 
  4.807   5.957   5.984   6.016   6.244   6.325   6.506   6.645
101 A'   44 A"  102 A'  103 A'   45 A"  104 A'  105 A'  106 A'                 
  7.516   7.550   7.633  23.655  27.834  28.301  28.321  28.337
 46 A"  107 A'  108 A'  109 A'  110 A'   47 A"  111 A'  112 A'                 
 28.507  28.514  28.521  28.546  28.636  35.491  47.824  66.707
 48 A"  113 A'   49 A"  114 A'  115 A'  116 A'  117 A'  118 A'                 
127.846 127.862 127.888 151.632 289.712 289.741 289.8561020.600
 50 A"  119 A'  120 A'  121 A'   51 A"  122 A'  123 A'  124 A'                 
*******
125 A'                                                                         

 Beta MOs, Restricted
 -- Occupied --                  
******* -482.87 -176.34 -165.74 -165.74 -165.74  -62.53  -56.35
  1 A'    2 A'    3 A'    4 A'    1 A"    5 A'    6 A'    7 A'                 
-56.343 -56.342 -35.835 -31.330 -31.322 -31.321 -24.745 -22.980
  2 A"    8 A'    9 A'   10 A'    3 A"   11 A'   12 A'   13 A'                 
-22.978 -22.978 -22.972 -22.972 -14.380 -10.376  -8.735  -6.567
  4 A"   14 A'   15 A'    5 A"   16 A'   17 A'   18 A'   19 A'                 
 -6.553  -6.552  -6.384  -4.800  -4.780  -4.779  -2.678  -2.674
  6 A"   20 A'   21 A'   22 A'    7 A"   23 A'   24 A'    8 A"                 
 -2.673  -2.662  -2.662  -2.065  -2.059  -2.058  -2.041  -2.041
 25 A'    9 A"   26 A'   27 A'   10 A"   28 A'   29 A'   11 A"                 
 -1.294  -0.955  -0.833  -0.699  -0.634  -0.545  -0.530  -0.500
 30 A'   31 A'   32 A'   33 A'   34 A'   35 A'   12 A"   36 A'                 
 -0.434  -0.390  -0.361  -0.333  -0.320  -0.283  -0.279
 37 A'   13 A"   38 A'   14 A"   39 A'   15 A"   40 A'                         
 -- Virtual --                   
 -0.114  -0.054  -0.052   0.010   0.041   0.048   0.050   0.064
 41 A'   42 A'   16 A"   43 A'   44 A'   45 A'   17 A"   46 A'                 
  0.083   0.089   0.115   0.136   0.163   0.166   0.188   0.203
 18 A"   47 A'   48 A'   49 A'   50 A'   19 A"   51 A'   20 A"                 
  0.207   0.217   0.256   0.277   0.279   0.315   0.335   0.349
 52 A'   53 A'   54 A'   21 A"   55 A'   56 A'   57 A'   58 A'                 
  0.371   0.381   0.396   0.409   0.421   0.439   0.453   0.463
 59 A'   22 A"   60 A'   23 A"   24 A"   61 A'   25 A"   62 A'                 
  0.477   0.532   0.540   0.585   0.629   0.643   0.651   0.692
 63 A'   64 A'   26 A"   65 A'   66 A'   67 A'   27 A"   68 A'                 
  0.780   0.840   0.846   0.860   0.922   0.996   1.201   1.248
 69 A'   70 A'   28 A"   71 A'   72 A'   73 A'   29 A"   74 A'                 
  1.251   1.304   1.315   1.318   1.380   1.385   1.422   1.600
 30 A"   75 A'   76 A'   31 A"   77 A'   32 A"   78 A'   79 A'                 
  1.660   1.807   1.896   1.946   2.015   2.029   2.108   2.225
 80 A'   81 A'   82 A'   33 A"   83 A'   34 A"   84 A'   85 A'                 
  2.334   2.506   2.716   2.753   2.895   3.208   3.715   3.718
 35 A"   86 A'   36 A"   87 A'   88 A'   89 A'   90 A'   37 A"                 
  3.821   3.837   3.935   3.942   3.952   3.975   3.980   3.991
 91 A'   38 A"   39 A"   40 A"   92 A'   41 A"   42 A"   93 A'                 
  4.029   4.054   4.097   4.188   4.204   4.344   4.379   4.404
 94 A'   43 A"   95 A'   96 A'   97 A'   98 A'   99 A'  100 A'                 
  4.807   5.957   5.984   6.016   6.244   6.325   6.506   6.645
101 A'   44 A"  102 A'  103 A'   45 A"  104 A'  105 A'  106 A'                 
  7.516   7.550   7.633  23.655  27.834  28.301  28.321  28.337
 46 A"  107 A'  108 A'  109 A'  110 A'   47 A"  111 A'  112 A'                 
 28.507  28.514  28.521  28.546  28.636  35.491  47.824  66.707
 48 A"  113 A'   49 A"  114 A'  115 A'  116 A'  117 A'  118 A'                 
127.846 127.862 127.888 151.632 289.712 289.741 289.8561020.600
 50 A"  119 A'  120 A'  121 A'   51 A"  122 A'  123 A'  124 A'                 
*******
125 A'                                                                         
 --------------------------------------------------------------

          Ground-State Mulliken Net Atomic Charges

     Atom                 Charge (a.u.)
  ----------------------------------------
      1 C                    -0.105388
      2 N                    -0.178689
      3 I                     0.179980
      4 F                     0.025983
      5 Br                    0.078114
  ----------------------------------------
  Sum of atomic charges =     0.000000

 -----------------------------------------------------------------
                    Cartesian Multipole Moments
 -----------------------------------------------------------------
    Charge (ESU x 10^10)
                 0.0000
    Dipole Moment (Debye)
         X      -0.4160      Y      -1.8087      Z       0.0000
       Tot       1.8560
    Quadrupole Moments (Debye-Ang)
        XX     -59.2835     XY      -0.2796     YY     -65.0456
        XZ       0.0000     YZ      -0.0000     ZZ     -62.7872
    Octopole Moments (Debye-Ang^2)
       XXX     -24.0407    XXY     -21.3212    XYY      -0.9634
       YYY     -43.5858    XXZ       0.0000    XYZ      -0.0000
       YYZ      -0.0000    XZZ      -1.3479    YZZ      -9.1718
       ZZZ       0.0000
    Hexadecapole Moments (Debye-Ang^3)
      XXXX   -1123.7152   XXXY      32.0890   XXYY    -244.6990
      XYYY      17.0585   YYYY    -355.8191   XXXZ       0.0000
      XXYZ      -0.0000   XYYZ       0.0000   YYYZ      -0.0000
      XXZZ    -208.5488   XYZZ      12.3466   YYZZ     -70.3371
      XZZZ       0.0000   YZZZ      -0.0000   ZZZZ     -77.1876
 -----------------------------------------------------------------
 Calculating analytic gradient of the SCF energy
 Gradient of SCF Energy
            1           2           3           4           5
    1   0.0343696  -0.0170680  -0.0078042  -0.0102118   0.0007143
    2  -0.0032457   0.0071186  -0.0003608   0.0032158  -0.0067279
    3   0.0000000  -0.0000000   0.0000000  -0.0000000   0.0000000
 Max gradient component =       3.437E-02
 RMS gradient           =       1.082E-02
 Gradient time:  CPU 9.02 s  wall 2.36 s
 Geometry Optimization Parameters
   NAtoms,    NIC,     NZ,  NCons,   NDum,   NFix, NCnnct, MaxDiis
        5      20       5       0       0       0       0       0

 Cartesian Hessian Update
 Hessian Updated using BFGS Update


** GEOMETRY OPTIMIZATION IN DELOCALIZED INTERNAL COORDINATES **
   Searching for a Minimum

   Optimization Cycle:   2

                       Coordinates (Angstroms)
     ATOM                X               Y               Z
      1  C         1.1745630962    0.9304922997    0.0000000000
      2  N        -0.0266328570    1.3378098490    0.0000000000
      3  I        -1.7333800281    0.1264553518    0.0000000000
      4  F         2.1009983202    1.8779276953    0.0000000000
      5  Br        1.9253010294   -0.8373406556    0.0000000000
   Point Group: cs    Number of degrees of freedom:     7


   Energy is  -9686.372099744

 Hessian Updated using BFGS Update

  6 Hessian modes will be used to form the next step
  Hessian Eigenvalues:
     0.104827    0.171839    0.220348    0.375249    0.563911    0.637400

 Minimum Search - Taking Simple RFO Step
 Searching for Lamda that Minimizes Along All modes
 Value Taken    Lamda =  -0.00404687
 Step Taken.  Stepsize is  0.132057

                             Maximum     Tolerance    Cnvgd?
         Gradient           0.022112      0.000300      NO
         Displacement       0.081555      0.001200      NO
         Energy change     -0.013526      0.000001      NO


 New Cartesian Coordinates Obtained by Inverse Iteration

 Displacement from previous Coordinates is:  0.212501
 ----------------------------------------------------------------
             Standard Nuclear Orientation (Angstroms)
    I     Atom           X                Y                Z
 ----------------------------------------------------------------
    1      C       1.1368541569     0.9412484027     0.0000000000
    2      N      -0.0342312697     1.3598397482     0.0000000000
    3      I      -1.6614621759     0.1029964931     0.0000000000
    4      F       2.1161664773     1.8356948577     0.0000000000
    5      Br      1.8835223722    -0.8044349613     0.0000000000
 ----------------------------------------------------------------
 Molecular Point Group                 Cs    NOp =  2
 Largest Abelian Subgroup              Cs    NOp =  2
 Nuclear Repulsion Energy =   702.8926044694 hartrees
 There are       55 alpha and       55 beta electrons
 Applying Cartesian multipole field
    Component          Value
    ---------          -----
     (2,0,0)        1.00000E-11
     (0,2,0)        2.00000E-11
     (0,0,2)       -3.00000E-11
 Nucleus-field energy     =     0.0000000165 hartrees
 Requested basis set is 6-311++G(d,p)
 There are 61 shells and 176 basis functions
 A cutoff of  1.0D-11 yielded   1483 shell pairs
 There are     13201 function pairs (     14877 Cartesian)
 Smallest overlap matrix eigenvalue = 4.19E-04
 Guess MOs from SCF MO coefficient file

 -----------------------------------------------------------------------
  General SCF calculation program by
  Eric Jon Sundstrom, Paul Horn, Yuezhi Mao, Dmitri Zuev, Alec White,
  David Stuck, Shaama M.S., Shane Yost, Joonho Lee, David Small,
  Daniel Levine, Susi Lehtola, Hugh Burton, Evgeny Epifanovsky
 -----------------------------------------------------------------------
 Exchange:     0.2000 Hartree-Fock + 0.0800 Slater + 0.7200 B88
 Correlation:  0.1900 VWN1RPA + 0.8100 LYP
 Using SG-1 standard quadrature grid
 using 4 threads for integral computing
 -------------------------------------------------------
 OpenMP Integral computing Module                
 Release: version 2.0, May 2017, Q-Chem Inc. Pleasanton 
 -------------------------------------------------------
 -------------------------------------------------------
 OpenMP BLAS3 based DFT computing Module                
 Release: version 1.0, May 2013, Q-Chem Inc. Pittsburgh 
 -------------------------------------------------------
 A restricted SCF calculation will be
 performed using DIIS
 SCF converges when DIIS error is below 1.0e-08
 ---------------------------------------
  Cycle       Energy         DIIS error
 ---------------------------------------
    1   -9686.3706394815      7.58e-04  
    2   -9686.3726570862      5.42e-04  
    3   -9686.3725546818      5.54e-04  
    4   -9686.3736248741      1.16e-04  
    5   -9686.3736682022      4.01e-05  
    6   -9686.3736739959      7.20e-06  
    7   -9686.3736741684      3.19e-06  
    8   -9686.3736741880      9.20e-07  
    9   -9686.3736741900      4.28e-07  
   10   -9686.3736741906      6.83e-08  
   11   -9686.3736741905      1.35e-08  
   12   -9686.3736741906      4.08e-09  Convergence criterion met
 ---------------------------------------
 SCF time:   CPU 30.73s  wall 9.00s 
 SCF   energy in the final basis set =    -9686.3736741906
 Total energy in the final basis set =    -9686.3736741906

 --------------------------------------------------------------
             Orbital Energies (a.u.) and Symmetries
 --------------------------------------------------------------

 Alpha MOs, Restricted
 -- Occupied --                  
******* -482.87 -176.34 -165.74 -165.74 -165.74  -62.52  -56.34
  1 A'    2 A'    3 A'    4 A'    1 A"    5 A'    6 A'    7 A'                 
-56.341 -56.340 -35.836 -31.331 -31.322 -31.322 -24.741 -22.981
  2 A"    8 A'    9 A'   10 A'    3 A"   11 A'   12 A'   13 A'                 
-22.979 -22.978 -22.973 -22.973 -14.378 -10.372  -8.733  -6.565
  4 A"   14 A'   15 A'    5 A"   16 A'   17 A'   18 A'   19 A'                 
 -6.551  -6.550  -6.385  -4.801  -4.781  -4.780  -2.676  -2.672
  6 A"   20 A'   21 A'   22 A'    7 A"   23 A'   24 A'    8 A"                 
 -2.671  -2.661  -2.660  -2.066  -2.060  -2.059  -2.042  -2.042
 25 A'    9 A"   26 A'   27 A'   10 A"   28 A'   11 A"   29 A'                 
 -1.291  -0.970  -0.836  -0.703  -0.633  -0.545  -0.530  -0.502
 30 A'   31 A'   32 A'   33 A'   34 A'   35 A'   12 A"   36 A'                 
 -0.436  -0.396  -0.364  -0.334  -0.321  -0.283  -0.280
 37 A'   13 A"   38 A'   14 A"   39 A'   15 A"   40 A'                         
 -- Virtual --                   
 -0.109  -0.047  -0.045   0.012   0.041   0.049   0.050   0.064
 41 A'   16 A"   42 A'   43 A'   44 A'   45 A'   17 A"   46 A'                 
  0.083   0.090   0.115   0.138   0.163   0.167   0.191   0.201
 18 A"   47 A'   48 A'   49 A'   50 A'   19 A"   51 A'   52 A'                 
  0.203   0.218   0.260   0.275   0.283   0.313   0.334   0.349
 20 A"   53 A'   54 A'   21 A"   55 A'   56 A'   57 A'   58 A'                 
  0.371   0.377   0.398   0.410   0.419   0.437   0.460   0.474
 59 A'   22 A"   60 A'   23 A"   24 A"   61 A'   25 A"   62 A'                 
  0.482   0.538   0.542   0.587   0.646   0.650   0.653   0.705
 63 A'   64 A'   26 A"   65 A'   66 A'   27 A"   67 A'   68 A'                 
  0.785   0.847   0.856   0.867   0.918   0.988   1.201   1.249
 69 A'   28 A"   70 A'   71 A'   72 A'   73 A'   29 A"   74 A'                 
  1.255   1.308   1.321   1.326   1.385   1.392   1.421   1.600
 30 A"   75 A'   76 A'   31 A"   32 A"   77 A'   78 A'   79 A'                 
  1.667   1.816   1.908   1.949   2.026   2.035   2.114   2.246
 80 A'   81 A'   82 A'   33 A"   83 A'   34 A"   84 A'   85 A'                 
  2.350   2.538   2.727   2.790   2.894   3.211   3.719   3.721
 35 A"   86 A'   36 A"   87 A'   88 A'   89 A'   90 A'   37 A"                 
  3.828   3.841   3.934   3.945   3.955   3.977   3.983   3.996
 91 A'   38 A"   39 A"   40 A"   92 A'   41 A"   42 A"   93 A'                 
  4.037   4.060   4.104   4.187   4.222   4.353   4.374   4.410
 94 A'   43 A"   95 A'   96 A'   97 A'   98 A'   99 A'  100 A'                 
  4.805   5.957   5.988   6.019   6.247   6.323   6.520   6.655
101 A'   44 A"  102 A'  103 A'   45 A"  104 A'  105 A'  106 A'                 
  7.518   7.558   7.639  23.704  27.838  28.300  28.324  28.340
 46 A"  107 A'  108 A'  109 A'  110 A'   47 A"  111 A'  112 A'                 
 28.506  28.515  28.522  28.551  28.638  35.534  47.834  66.712
 48 A"  113 A'   49 A"  114 A'  115 A'  116 A'  117 A'  118 A'                 
127.846 127.864 127.890 151.636 289.714 289.750 289.8621020.611
 50 A"  119 A'  120 A'  121 A'   51 A"  122 A'  123 A'  124 A'                 
*******
125 A'                                                                         

 Beta MOs, Restricted
 -- Occupied --                  
******* -482.87 -176.34 -165.74 -165.74 -165.74  -62.52  -56.34
  1 A'    2 A'    3 A'    4 A'    1 A"    5 A'    6 A'    7 A'                 
-56.341 -56.340 -35.836 -31.331 -31.322 -31.322 -24.741 -22.981
  2 A"    8 A'    9 A'   10 A'    3 A"   11 A'   12 A'   13 A'                 
-22.979 -22.978 -22.973 -22.973 -14.378 -10.372  -8.733  -6.565
  4 A"   14 A'   15 A'    5 A"   16 A'   17 A'   18 A'   19 A'                 
 -6.551  -6.550  -6.385  -4.801  -4.781  -4.780  -2.676  -2.672
  6 A"   20 A'   21 A'   22 A'    7 A"   23 A'   24 A'    8 A"                 
 -2.671  -2.661  -2.660  -2.066  -2.060  -2.059  -2.042  -2.042
 25 A'    9 A"   26 A'   27 A'   10 A"   28 A'   11 A"   29 A'                 
 -1.291  -0.970  -0.836  -0.703  -0.633  -0.545  -0.530  -0.502
 30 A'   31 A'   32 A'   33 A'   34 A'   35 A'   12 A"   36 A'                 
 -0.436  -0.396  -0.364  -0.334  -0.321  -0.283  -0.280
 37 A'   13 A"   38 A'   14 A"   39 A'   15 A"   40 A'                         
 -- Virtual --                   
 -0.109  -0.047  -0.045   0.012   0.041   0.049   0.050   0.064
 41 A'   16 A"   42 A'   43 A'   44 A'   45 A'   17 A"   46 A'                 
  0.083   0.090   0.115   0.138   0.163   0.167   0.191   0.201
 18 A"   47 A'   48 A'   49 A'   50 A'   19 A"   51 A'   52 A'                 
  0.203   0.218   0.260   0.275   0.283   0.313   0.334   0.349
 20 A"   53 A'   54 A'   21 A"   55 A'   56 A'   57 A'   58 A'                 
  0.371   0.377   0.398   0.410   0.419   0.437   0.460   0.474
 59 A'   22 A"   60 A'   23 A"   24 A"   61 A'   25 A"   62 A'                 
  0.482   0.538   0.542   0.587   0.646   0.650   0.653   0.705
 63 A'   64 A'   26 A"   65 A'   66 A'   27 A"   67 A'   68 A'                 
  0.785   0.847   0.856   0.867   0.918   0.988   1.201   1.249
 69 A'   28 A"   70 A'   71 A'   72 A'   73 A'   29 A"   74 A'                 
  1.255   1.308   1.321   1.326   1.385   1.392   1.421   1.600
 30 A"   75 A'   76 A'   31 A"   32 A"   77 A'   78 A'   79 A'                 
  1.667   1.816   1.908   1.949   2.026   2.035   2.114   2.246
 80 A'   81 A'   82 A'   33 A"   83 A'   34 A"   84 A'   85 A'                 
  2.350   2.538   2.727   2.790   2.894   3.211   3.719   3.721
 35 A"   86 A'   36 A"   87 A'   88 A'   89 A'   90 A'   37 A"                 
  3.828   3.841   3.934   3.945   3.955   3.977   3.983   3.996
 91 A'   38 A"   39 A"   40 A"   92 A'   41 A"   42 A"   93 A'                 
  4.037   4.060   4.104   4.187   4.222   4.353   4.374   4.410
 94 A'   43 A"   95 A'   96 A'   97 A'   98 A'   99 A'  100 A'                 
  4.805   5.957   5.988   6.019   6.247   6.323   6.520   6.655
101 A'   44 A"  102 A'  103 A'   45 A"  104 A'  105 A'  106 A'                 
  7.518   7.558   7.639  23.704  27.838  28.300  28.324  28.340
 46 A"  107 A'  108 A'  109 A'  110 A'   47 A"  111 A'  112 A'                 
 28.506  28.515  28.522  28.551  28.638  35.534  47.834  66.712
 48 A"  113 A'   49 A"  114 A'  115 A'  116 A'  117 A'  118 A'                 
127.846 127.864 127.890 151.636 289.714 289.750 289.8621020.611
 50 A"  119 A'  120 A'  121 A'   51 A"  122 A'  123 A'  124 A'                 
*******
125 A'                                                                         
 --------------------------------------------------------------

          Ground-State Mulliken Net Atomic Charges

     Atom                 Charge (a.u.)
  ----------------------------------------
      1 C                    -0.096286
      2 N                    -0.177033
      3 I                     0.183401
      4 F                     0.016399
      5 Br                    0.073519
  ----------------------------------------
  Sum of atomic charges =     0.000000

 -----------------------------------------------------------------
                    Cartesian Multipole Moments
 -----------------------------------------------------------------
    Charge (ESU x 10^10)
                 0.0000
    Dipole Moment (Debye)
         X      -0.4996      Y      -1.7974      Z      -0.0000
       Tot       1.8655
    Quadrupole Moments (Debye-Ang)
        XX     -59.8897     XY      -0.2214     YY     -64.9383
        XZ      -0.0000     YZ       0.0000     ZZ     -62.6330
    Octopole Moments (Debye-Ang^2)
       XXX     -25.9756    XXY     -21.6543    XYY      -2.8534
       YYY     -42.9881    XXZ      -0.0000    XYZ      -0.0000
       YYZ      -0.0000    XZZ      -2.4316    YZZ      -8.9434
       ZZZ      -0.0000
    Hexadecapole Moments (Debye-Ang^3)
      XXXX   -1072.6624   XXXY      23.9295   XXYY    -233.4779
      XYYY      10.0292   YYYY    -347.6705   XXXZ      -0.0000
      XXYZ      -0.0000   XYYZ       0.0000   YYYZ      -0.0000
      XXZZ    -198.3869   XYZZ       9.6465   YYZZ     -68.6247
      XZZZ      -0.0000   YZZZ       0.0000   ZZZZ     -76.8380
 -----------------------------------------------------------------
 Calculating analytic gradient of the SCF energy
 Gradient of SCF Energy
            1           2           3           4           5
    1  -0.0006423   0.0052508   0.0028297  -0.0062956  -0.0011426
    2   0.0008225  -0.0022521   0.0011653  -0.0053947   0.0056590
    3   0.0000000  -0.0000000   0.0000000  -0.0000000  -0.0000000
 Max gradient component =       6.296E-03
 RMS gradient           =       3.111E-03
 Gradient time:  CPU 9.22 s  wall 2.41 s
 Geometry Optimization Parameters
   NAtoms,    NIC,     NZ,  NCons,   NDum,   NFix, NCnnct, MaxDiis
        5      20       5       0       0       0       0       0

 Cartesian Hessian Update
 Hessian Updated using BFGS Update


** GEOMETRY OPTIMIZATION IN DELOCALIZED INTERNAL COORDINATES **
   Searching for a Minimum

   Optimization Cycle:   3

                       Coordinates (Angstroms)
     ATOM                X               Y               Z
      1  C         1.1368541569    0.9412484027    0.0000000000
      2  N        -0.0342312697    1.3598397482    0.0000000000
      3  I        -1.6614621759    0.1029964931    0.0000000000
      4  F         2.1161664773    1.8356948577    0.0000000000
      5  Br        1.8835223722   -0.8044349613    0.0000000000
   Point Group: cs    Number of degrees of freedom:     7


   Energy is  -9686.373674191

 Hessian Updated using BFGS Update

  7 Hessian modes will be used to form the next step
  Hessian Eigenvalues:
     0.112557    0.185631    0.224579    0.253545    0.366412    0.556282
     0.695118

 Minimum Search - Taking Simple RFO Step
 Searching for Lamda that Minimizes Along All modes
 Value Taken    Lamda =  -0.00042544
 Step Taken.  Stepsize is  0.038671

                             Maximum     Tolerance    Cnvgd?
         Gradient           0.010125      0.000300      NO
         Displacement       0.025323      0.001200      NO
         Energy change     -0.001574      0.000001      NO


 New Cartesian Coordinates Obtained by Inverse Iteration

 Displacement from previous Coordinates is:  0.042332
 ----------------------------------------------------------------
             Standard Nuclear Orientation (Angstroms)
    I     Atom           X                Y                Z
 ----------------------------------------------------------------
    1      C       1.1407055414     0.9461268893     0.0000000000
    2      N      -0.0369552356     1.3614607821     0.0000000000
    3      I      -1.6735701636     0.0977826378     0.0000000000
    4      F       2.1252652093     1.8448547955     0.0000000000
    5      Br      1.8854042092    -0.8148805645     0.0000000000
 ----------------------------------------------------------------
 Molecular Point Group                 Cs    NOp =  2
 Largest Abelian Subgroup              Cs    NOp =  2
 Nuclear Repulsion Energy =   699.2067752367 hartrees
 There are       55 alpha and       55 beta electrons
 Applying Cartesian multipole field
    Component          Value
    ---------          -----
     (2,0,0)        1.00000E-11
     (0,2,0)        2.00000E-11
     (0,0,2)       -3.00000E-11
 Nucleus-field energy     =     0.0000000167 hartrees
 Requested basis set is 6-311++G(d,p)
 There are 61 shells and 176 basis functions
 A cutoff of  1.0D-11 yielded   1481 shell pairs
 There are     13177 function pairs (     14853 Cartesian)
 Smallest overlap matrix eigenvalue = 4.35E-04
 Guess MOs from SCF MO coefficient file

 -----------------------------------------------------------------------
  General SCF calculation program by
  Eric Jon Sundstrom, Paul Horn, Yuezhi Mao, Dmitri Zuev, Alec White,
  David Stuck, Shaama M.S., Shane Yost, Joonho Lee, David Small,
  Daniel Levine, Susi Lehtola, Hugh Burton, Evgeny Epifanovsky
 -----------------------------------------------------------------------
 Exchange:     0.2000 Hartree-Fock + 0.0800 Slater + 0.7200 B88
 Correlation:  0.1900 VWN1RPA + 0.8100 LYP
 Using SG-1 standard quadrature grid
 using 4 threads for integral computing
 -------------------------------------------------------
 OpenMP Integral computing Module                
 Release: version 2.0, May 2017, Q-Chem Inc. Pleasanton 
 -------------------------------------------------------
 -------------------------------------------------------
 OpenMP BLAS3 based DFT computing Module                
 Release: version 1.0, May 2013, Q-Chem Inc. Pittsburgh 
 -------------------------------------------------------
 A restricted SCF calculation will be
 performed using DIIS
 SCF converges when DIIS error is below 1.0e-08
 ---------------------------------------
  Cycle       Energy         DIIS error
 ---------------------------------------
    1   -9686.3737817378      1.58e-04  
    2   -9686.3738348394      1.14e-04  
    3   -9686.3738433983      1.02e-04  
    4   -9686.3738813947      2.72e-05  
    5   -9686.3738837500      5.50e-06  
    6   -9686.3738838603      1.46e-06  
    7   -9686.3738838635      6.24e-07  
    8   -9686.3738838643      2.59e-07  
    9   -9686.3738838644      3.95e-08  
   10   -9686.3738838646      1.49e-08  
   11   -9686.3738838644      2.50e-09  Convergence criterion met
 ---------------------------------------
 SCF time:   CPU 28.03s  wall 8.00s 
 SCF   energy in the final basis set =    -9686.3738838644
 Total energy in the final basis set =    -9686.3738838644

 --------------------------------------------------------------
             Orbital Energies (a.u.) and Symmetries
 --------------------------------------------------------------

 Alpha MOs, Restricted
 -- Occupied --                  
******* -482.87 -176.34 -165.74 -165.74 -165.74  -62.52  -56.34
  1 A'    2 A'    3 A'    4 A'    1 A"    5 A'    6 A'    7 A'                 
-56.340 -56.340 -35.837 -31.331 -31.323 -31.323 -24.742 -22.981
  2 A"    8 A'    9 A'   10 A'    3 A"   11 A'   12 A'   13 A'                 
-22.979 -22.979 -22.973 -22.973 -14.380 -10.373  -8.732  -6.565
  4 A"   14 A'   15 A'    5 A"   16 A'   17 A'   18 A'   19 A'                 
 -6.551  -6.550  -6.386  -4.801  -4.781  -4.781  -2.675  -2.672
  6 A"   20 A'   21 A'   22 A'    7 A"   23 A'   24 A'    8 A"                 
 -2.671  -2.660  -2.660  -2.066  -2.060  -2.060  -2.043  -2.043
 25 A'    9 A"   26 A'   27 A'   10 A"   28 A'   11 A"   29 A'                 
 -1.289  -0.967  -0.833  -0.702  -0.632  -0.543  -0.528  -0.501
 30 A'   31 A'   32 A'   33 A'   34 A'   35 A'   12 A"   36 A'                 
 -0.435  -0.395  -0.363  -0.333  -0.320  -0.284  -0.281
 37 A'   13 A"   38 A'   14 A"   39 A'   15 A"   40 A'                         
 -- Virtual --                   
 -0.112  -0.048  -0.048   0.012   0.041   0.049   0.051   0.064
 41 A'   42 A'   16 A"   43 A'   44 A'   45 A'   17 A"   46 A'                 
  0.083   0.089   0.115   0.137   0.162   0.167   0.189   0.201
 18 A"   47 A'   48 A'   49 A'   50 A'   19 A"   51 A'   52 A'                 
  0.203   0.217   0.259   0.276   0.282   0.313   0.333   0.348
 20 A"   53 A'   54 A'   21 A"   55 A'   56 A'   57 A'   58 A'                 
  0.369   0.377   0.396   0.410   0.419   0.435   0.459   0.471
 59 A'   22 A"   60 A'   23 A"   24 A"   61 A'   25 A"   62 A'                 
  0.480   0.537   0.542   0.588   0.642   0.650   0.650   0.701
 63 A'   64 A'   26 A"   65 A'   66 A'   67 A'   27 A"   68 A'                 
  0.783   0.846   0.852   0.863   0.918   0.990   1.199   1.248
 69 A'   28 A"   70 A'   71 A'   72 A'   73 A'   29 A"   74 A'                 
  1.253   1.308   1.321   1.323   1.385   1.388   1.420   1.595
 30 A"   75 A'   76 A'   31 A"   32 A"   77 A'   78 A'   79 A'                 
  1.662   1.815   1.903   1.948   2.025   2.033   2.111   2.241
 80 A'   81 A'   82 A'   33 A"   83 A'   34 A"   84 A'   85 A'                 
  2.346   2.531   2.725   2.783   2.887   3.203   3.719   3.721
 35 A"   86 A'   36 A"   87 A'   88 A'   89 A'   90 A'   37 A"                 
  3.827   3.839   3.932   3.941   3.954   3.975   3.981   3.996
 91 A'   38 A"   39 A"   40 A"   92 A'   41 A"   42 A"   93 A'                 
  4.034   4.058   4.096   4.184   4.215   4.349   4.372   4.404
 94 A'   43 A"   95 A'   96 A'   97 A'   98 A'   99 A'  100 A'                 
  4.802   5.956   5.986   6.015   6.247   6.322   6.514   6.646
101 A'   44 A"  102 A'  103 A'   45 A"  104 A'  105 A'  106 A'                 
  7.519   7.557   7.637  23.690  27.834  28.299  28.323  28.337
 46 A"  107 A'  108 A'  109 A'  110 A'   47 A"  111 A'  112 A'                 
 28.506  28.514  28.520  28.549  28.636  35.522  47.830  66.711
 48 A"  113 A'   49 A"  114 A'  115 A'  116 A'  117 A'  118 A'                 
127.845 127.863 127.888 151.632 289.714 289.749 289.8611020.607
 50 A"  119 A'  120 A'  121 A'   51 A"  122 A'  123 A'  124 A'                 
*******
125 A'                                                                         

 Beta MOs, Restricted
 -- Occupied --                  
******* -482.87 -176.34 -165.74 -165.74 -165.74  -62.52  -56.34
  1 A'    2 A'    3 A'    4 A'    1 A"    5 A'    6 A'    7 A'                 
-56.340 -56.340 -35.837 -31.331 -31.323 -31.323 -24.742 -22.981
  2 A"    8 A'    9 A'   10 A'    3 A"   11 A'   12 A'   13 A'                 
-22.979 -22.979 -22.973 -22.973 -14.380 -10.373  -8.732  -6.565
  4 A"   14 A'   15 A'    5 A"   16 A'   17 A'   18 A'   19 A'                 
 -6.551  -6.550  -6.386  -4.801  -4.781  -4.781  -2.675  -2.672
  6 A"   20 A'   21 A'   22 A'    7 A"   23 A'   24 A'    8 A"                 
 -2.671  -2.660  -2.660  -2.066  -2.060  -2.060  -2.043  -2.043
 25 A'    9 A"   26 A'   27 A'   10 A"   28 A'   11 A"   29 A'                 
 -1.289  -0.967  -0.833  -0.702  -0.632  -0.543  -0.528  -0.501
 30 A'   31 A'   32 A'   33 A'   34 A'   35 A'   12 A"   36 A'                 
 -0.435  -0.395  -0.363  -0.333  -0.320  -0.284  -0.281
 37 A'   13 A"   38 A'   14 A"   39 A'   15 A"   40 A'                         
 -- Virtual --                   
 -0.112  -0.048  -0.048   0.012   0.041   0.049   0.051   0.064
 41 A'   42 A'   16 A"   43 A'   44 A'   45 A'   17 A"   46 A'                 
  0.083   0.089   0.115   0.137   0.162   0.167   0.189   0.201
 18 A"   47 A'   48 A'   49 A'   50 A'   19 A"   51 A'   52 A'                 
  0.203   0.217   0.259   0.276   0.282   0.313   0.333   0.348
 20 A"   53 A'   54 A'   21 A"   55 A'   56 A'   57 A'   58 A'                 
  0.369   0.377   0.396   0.410   0.419   0.435   0.459   0.471
 59 A'   22 A"   60 A'   23 A"   24 A"   61 A'   25 A"   62 A'                 
  0.480   0.537   0.542   0.588   0.642   0.650   0.650   0.701
 63 A'   64 A'   26 A"   65 A'   66 A'   67 A'   27 A"   68 A'                 
  0.783   0.846   0.852   0.863   0.918   0.990   1.199   1.248
 69 A'   28 A"   70 A'   71 A'   72 A'   73 A'   29 A"   74 A'                 
  1.253   1.308   1.321   1.323   1.385   1.388   1.420   1.595
 30 A"   75 A'   76 A'   31 A"   32 A"   77 A'   78 A'   79 A'                 
  1.662   1.815   1.903   1.948   2.025   2.033   2.111   2.241
 80 A'   81 A'   82 A'   33 A"   83 A'   34 A"   84 A'   85 A'                 
  2.346   2.531   2.725   2.783   2.887   3.203   3.719   3.721
 35 A"   86 A'   36 A"   87 A'   88 A'   89 A'   90 A'   37 A"                 
  3.827   3.839   3.932   3.941   3.954   3.975   3.981   3.996
 91 A'   38 A"   39 A"   40 A"   92 A'   41 A"   42 A"   93 A'                 
  4.034   4.058   4.096   4.184   4.215   4.349   4.372   4.404
 94 A'   43 A"   95 A'   96 A'   97 A'   98 A'   99 A'  100 A'                 
  4.802   5.956   5.986   6.015   6.247   6.322   6.514   6.646
101 A'   44 A"  102 A'  103 A'   45 A"  104 A'  105 A'  106 A'                 
  7.519   7.557   7.637  23.690  27.834  28.299  28.323  28.337
 46 A"  107 A'  108 A'  109 A'  110 A'   47 A"  111 A'  112 A'                 
 28.506  28.514  28.520  28.549  28.636  35.522  47.830  66.711
 48 A"  113 A'   49 A"  114 A'  115 A'  116 A'  117 A'  118 A'                 
127.845 127.863 127.888 151.632 289.714 289.749 289.8611020.607
 50 A"  119 A'  120 A'  121 A'   51 A"  122 A'  123 A'  124 A'                 
*******
125 A'                                                                         
 --------------------------------------------------------------

          Ground-State Mulliken Net Atomic Charges

     Atom                 Charge (a.u.)
  ----------------------------------------
      1 C                    -0.095781
      2 N                    -0.172563
      3 I                     0.184642
      4 F                     0.012327
      5 Br                    0.071375
  ----------------------------------------
  Sum of atomic charges =     0.000000

 -----------------------------------------------------------------
                    Cartesian Multipole Moments
 -----------------------------------------------------------------
    Charge (ESU x 10^10)
                 0.0000
    Dipole Moment (Debye)
         X      -0.5595      Y      -1.7996      Z      -0.0000
       Tot       1.8846
    Quadrupole Moments (Debye-Ang)
        XX     -59.8997     XY      -0.1925     YY     -64.9509
        XZ      -0.0000     YZ       0.0000     ZZ     -62.6889
    Octopole Moments (Debye-Ang^2)
       XXX     -25.9413    XXY     -21.4795    XYY      -2.6403
       YYY     -42.4029    XXZ      -0.0000    XYZ       0.0000
       YYZ       0.0000    XZZ      -2.2706    YZZ      -8.7161
       ZZZ      -0.0000
    Hexadecapole Moments (Debye-Ang^3)
      XXXX   -1081.5752   XXXY      24.1080   XXYY    -235.5914
      XYYY       9.7295   YYYY    -350.8461   XXXZ      -0.0000
      XXYZ       0.0000   XYYZ      -0.0000   YYYZ      -0.0000
      XXZZ    -200.0278   XYZZ       9.6239   YYZZ     -69.2314
      XZZZ      -0.0000   YZZZ      -0.0000   ZZZZ     -76.9540
 -----------------------------------------------------------------
 Calculating analytic gradient of the SCF energy
 Gradient of SCF Energy
            1           2           3           4           5
    1   0.0021704  -0.0017911   0.0001944  -0.0008534   0.0002796
    2   0.0004654   0.0001701  -0.0003795  -0.0005130   0.0002570
    3  -0.0000000   0.0000000  -0.0000000   0.0000000  -0.0000000
 Max gradient component =       2.170E-03
 RMS gradient           =       7.951E-04
 Gradient time:  CPU 9.08 s  wall 2.37 s
 Geometry Optimization Parameters
   NAtoms,    NIC,     NZ,  NCons,   NDum,   NFix, NCnnct, MaxDiis
        5      20       5       0       0       0       0       0

 Cartesian Hessian Update
 Hessian Updated using BFGS Update


** GEOMETRY OPTIMIZATION IN DELOCALIZED INTERNAL COORDINATES **
   Searching for a Minimum

   Optimization Cycle:   4

                       Coordinates (Angstroms)
     ATOM                X               Y               Z
      1  C         1.1407055414    0.9461268893    0.0000000000
      2  N        -0.0369552356    1.3614607821    0.0000000000
      3  I        -1.6735701636    0.0977826378    0.0000000000
      4  F         2.1252652093    1.8448547955    0.0000000000
      5  Br        1.8854042092   -0.8148805645    0.0000000000
   Point Group: cs    Number of degrees of freedom:     7


   Energy is  -9686.373883864

 Hessian Updated using BFGS Update

  7 Hessian modes will be used to form the next step
  Hessian Eigenvalues:
     0.111359    0.182909    0.223813    0.256062    0.367078    0.519444
     0.761077

 Minimum Search - Taking Simple RFO Step
 Searching for Lamda that Minimizes Along All modes
 Value Taken    Lamda =  -0.00000644
 Step Taken.  Stepsize is  0.003667

                             Maximum     Tolerance    Cnvgd?
         Gradient           0.001524      0.000300      NO
         Displacement       0.003093      0.001200      NO
         Energy change     -0.000210      0.000001      NO


 New Cartesian Coordinates Obtained by Inverse Iteration

 Displacement from previous Coordinates is:  0.002803
 ----------------------------------------------------------------
             Standard Nuclear Orientation (Angstroms)
    I     Atom           X                Y                Z
 ----------------------------------------------------------------
    1      C       1.1401978412     0.9458701424     0.0000000000
    2      N      -0.0360979588     1.3612833035     0.0000000000
    3      I      -1.6737453484     0.0978053564     0.0000000000
    4      F       2.1252113282     1.8457592648     0.0000000000
    5      Br      1.8852836986    -0.8153735267     0.0000000000
 ----------------------------------------------------------------
 Molecular Point Group                 Cs    NOp =  2
 Largest Abelian Subgroup              Cs    NOp =  2
 Nuclear Repulsion Energy =   699.1294902834 hartrees
 There are       55 alpha and       55 beta electrons
 Applying Cartesian multipole field
    Component          Value
    ---------          -----
     (2,0,0)        1.00000E-11
     (0,2,0)        2.00000E-11
     (0,0,2)       -3.00000E-11
 Nucleus-field energy     =     0.0000000167 hartrees
 Requested basis set is 6-311++G(d,p)
 There are 61 shells and 176 basis functions
 A cutoff of  1.0D-11 yielded   1481 shell pairs
 There are     13177 function pairs (     14853 Cartesian)
 Smallest overlap matrix eigenvalue = 4.34E-04
 Guess MOs from SCF MO coefficient file

 -----------------------------------------------------------------------
  General SCF calculation program by
  Eric Jon Sundstrom, Paul Horn, Yuezhi Mao, Dmitri Zuev, Alec White,
  David Stuck, Shaama M.S., Shane Yost, Joonho Lee, David Small,
  Daniel Levine, Susi Lehtola, Hugh Burton, Evgeny Epifanovsky
 -----------------------------------------------------------------------
 Exchange:     0.2000 Hartree-Fock + 0.0800 Slater + 0.7200 B88
 Correlation:  0.1900 VWN1RPA + 0.8100 LYP
 Using SG-1 standard quadrature grid
 using 4 threads for integral computing
 -------------------------------------------------------
 OpenMP Integral computing Module                
 Release: version 2.0, May 2017, Q-Chem Inc. Pleasanton 
 -------------------------------------------------------
 -------------------------------------------------------
 OpenMP BLAS3 based DFT computing Module                
 Release: version 1.0, May 2013, Q-Chem Inc. Pittsburgh 
 -------------------------------------------------------
 A restricted SCF calculation will be
 performed using DIIS
 SCF converges when DIIS error is below 1.0e-08
 ---------------------------------------
  Cycle       Energy         DIIS error
 ---------------------------------------
    1   -9686.3738852264      2.29e-05  
    2   -9686.3738872365      8.41e-06  
    3   -9686.3738869785      1.17e-05  
    4   -9686.3738874219      2.80e-06  
    5   -9686.3738874466      1.01e-06  
    6   -9686.3738874497      1.79e-07  
    7   -9686.3738874497      6.99e-08  
    8   -9686.3738874497      1.98e-08  
    9   -9686.3738874497      1.04e-08  
   10   -9686.3738874496      9.41e-10  Convergence criterion met
 ---------------------------------------
 SCF time:   CPU 25.47s  wall 7.00s 
 SCF   energy in the final basis set =    -9686.3738874496
 Total energy in the final basis set =    -9686.3738874496

 --------------------------------------------------------------
             Orbital Energies (a.u.) and Symmetries
 --------------------------------------------------------------

 Alpha MOs, Restricted
 -- Occupied --                  
******* -482.87 -176.34 -165.74 -165.74 -165.74  -62.52  -56.34
  1 A'    2 A'    3 A'    4 A'    1 A"    5 A'    6 A'    7 A'                 
-56.340 -56.340 -35.837 -31.331 -31.323 -31.323 -24.741 -22.981
  2 A"    8 A'    9 A'   10 A'    3 A"   11 A'   12 A'   13 A'                 
-22.980 -22.979 -22.973 -22.973 -14.380 -10.373  -8.732  -6.565
  4 A"   14 A'   15 A'    5 A"   16 A'   17 A'   18 A'   19 A'                 
 -6.551  -6.550  -6.386  -4.802  -4.782  -4.781  -2.675  -2.672
  6 A"   20 A'   21 A'   22 A'    7 A"   23 A'   24 A'    8 A"                 
 -2.671  -2.660  -2.660  -2.067  -2.061  -2.060  -2.043  -2.043
 25 A'    9 A"   26 A'   27 A'   10 A"   28 A'   11 A"   29 A'                 
 -1.288  -0.968  -0.833  -0.702  -0.632  -0.543  -0.528  -0.501
 30 A'   31 A'   32 A'   33 A'   34 A'   35 A'   12 A"   36 A'                 
 -0.435  -0.395  -0.363  -0.333  -0.320  -0.284  -0.281
 37 A'   13 A"   38 A'   14 A"   39 A'   15 A"   40 A'                         
 -- Virtual --                   
 -0.112  -0.048  -0.048   0.012   0.041   0.049   0.051   0.064
 41 A'   42 A'   16 A"   43 A'   44 A'   45 A'   17 A"   46 A'                 
  0.083   0.089   0.115   0.137   0.162   0.167   0.189   0.201
 18 A"   47 A'   48 A'   49 A'   50 A'   19 A"   51 A'   52 A'                 
  0.202   0.217   0.259   0.276   0.282   0.313   0.333   0.349
 20 A"   53 A'   54 A'   21 A"   55 A'   56 A'   57 A'   58 A'                 
  0.369   0.377   0.396   0.410   0.419   0.435   0.458   0.472
 59 A'   22 A"   60 A'   23 A"   24 A"   61 A'   25 A"   62 A'                 
  0.480   0.537   0.542   0.588   0.643   0.649   0.650   0.701
 63 A'   64 A'   26 A"   65 A'   66 A'   67 A'   27 A"   68 A'                 
  0.782   0.846   0.852   0.863   0.918   0.990   1.199   1.248
 69 A'   28 A"   70 A'   71 A'   72 A'   73 A'   29 A"   74 A'                 
  1.253   1.308   1.321   1.323   1.386   1.388   1.420   1.595
 30 A"   75 A'   76 A'   31 A"   32 A"   77 A'   78 A'   79 A'                 
  1.661   1.816   1.904   1.948   2.025   2.033   2.111   2.241
 80 A'   81 A'   82 A'   33 A"   83 A'   34 A"   84 A'   85 A'                 
  2.347   2.532   2.725   2.785   2.887   3.202   3.720   3.722
 35 A"   86 A'   36 A"   87 A'   88 A'   89 A'   90 A'   37 A"                 
  3.826   3.839   3.932   3.941   3.954   3.975   3.981   3.996
 91 A'   38 A"   39 A"   40 A"   92 A'   41 A"   42 A"   93 A'                 
  4.034   4.058   4.097   4.184   4.215   4.350   4.372   4.404
 94 A'   43 A"   95 A'   96 A'   97 A'   98 A'   99 A'  100 A'                 
  4.801   5.956   5.986   6.015   6.248   6.323   6.514   6.646
101 A'   44 A"  102 A'  103 A'   45 A"  104 A'  105 A'  106 A'                 
  7.519   7.557   7.637  23.691  27.834  28.299  28.322  28.337
 46 A"  107 A'  108 A'  109 A'  110 A'   47 A"  111 A'  112 A'                 
 28.505  28.514  28.520  28.549  28.636  35.524  47.830  66.712
 48 A"  113 A'   49 A"  114 A'  115 A'  116 A'  117 A'  118 A'                 
127.845 127.863 127.888 151.632 289.714 289.749 289.8611020.607
 50 A"  119 A'  120 A'  121 A'   51 A"  122 A'  123 A'  124 A'                 
*******
125 A'                                                                         

 Beta MOs, Restricted
 -- Occupied --                  
******* -482.87 -176.34 -165.74 -165.74 -165.74  -62.52  -56.34
  1 A'    2 A'    3 A'    4 A'    1 A"    5 A'    6 A'    7 A'                 
-56.340 -56.340 -35.837 -31.331 -31.323 -31.323 -24.741 -22.981
  2 A"    8 A'    9 A'   10 A'    3 A"   11 A'   12 A'   13 A'                 
-22.980 -22.979 -22.973 -22.973 -14.380 -10.373  -8.732  -6.565
  4 A"   14 A'   15 A'    5 A"   16 A'   17 A'   18 A'   19 A'                 
 -6.551  -6.550  -6.386  -4.802  -4.782  -4.781  -2.675  -2.672
  6 A"   20 A'   21 A'   22 A'    7 A"   23 A'   24 A'    8 A"                 
 -2.671  -2.660  -2.660  -2.067  -2.061  -2.060  -2.043  -2.043
 25 A'    9 A"   26 A'   27 A'   10 A"   28 A'   11 A"   29 A'                 
 -1.288  -0.968  -0.833  -0.702  -0.632  -0.543  -0.528  -0.501
 30 A'   31 A'   32 A'   33 A'   34 A'   35 A'   12 A"   36 A'                 
 -0.435  -0.395  -0.363  -0.333  -0.320  -0.284  -0.281
 37 A'   13 A"   38 A'   14 A"   39 A'   15 A"   40 A'                         
 -- Virtual --                   
 -0.112  -0.048  -0.048   0.012   0.041   0.049   0.051   0.064
 41 A'   42 A'   16 A"   43 A'   44 A'   45 A'   17 A"   46 A'                 
  0.083   0.089   0.115   0.137   0.162   0.167   0.189   0.201
 18 A"   47 A'   48 A'   49 A'   50 A'   19 A"   51 A'   52 A'                 
  0.202   0.217   0.259   0.276   0.282   0.313   0.333   0.349
 20 A"   53 A'   54 A'   21 A"   55 A'   56 A'   57 A'   58 A'                 
  0.369   0.377   0.396   0.410   0.419   0.435   0.458   0.472
 59 A'   22 A"   60 A'   23 A"   24 A"   61 A'   25 A"   62 A'                 
  0.480   0.537   0.542   0.588   0.643   0.649   0.650   0.701
 63 A'   64 A'   26 A"   65 A'   66 A'   67 A'   27 A"   68 A'                 
  0.782   0.846   0.852   0.863   0.918   0.990   1.199   1.248
 69 A'   28 A"   70 A'   71 A'   72 A'   73 A'   29 A"   74 A'                 
  1.253   1.308   1.321   1.323   1.386   1.388   1.420   1.595
 30 A"   75 A'   76 A'   31 A"   32 A"   77 A'   78 A'   79 A'                 
  1.661   1.816   1.904   1.948   2.025   2.033   2.111   2.241
 80 A'   81 A'   82 A'   33 A"   83 A'   34 A"   84 A'   85 A'                 
  2.347   2.532   2.725   2.785   2.887   3.202   3.720   3.722
 35 A"   86 A'   36 A"   87 A'   88 A'   89 A'   90 A'   37 A"                 
  3.826   3.839   3.932   3.941   3.954   3.975   3.981   3.996
 91 A'   38 A"   39 A"   40 A"   92 A'   41 A"   42 A"   93 A'                 
  4.034   4.058   4.097   4.184   4.215   4.350   4.372   4.404
 94 A'   43 A"   95 A'   96 A'   97 A'   98 A'   99 A'  100 A'                 
  4.801   5.956   5.986   6.015   6.248   6.323   6.514   6.646
101 A'   44 A"  102 A'  103 A'   45 A"  104 A'  105 A'  106 A'                 
  7.519   7.557   7.637  23.691  27.834  28.299  28.322  28.337
 46 A"  107 A'  108 A'  109 A'  110 A'   47 A"  111 A'  112 A'                 
 28.505  28.514  28.520  28.549  28.636  35.524  47.830  66.712
 48 A"  113 A'   49 A"  114 A'  115 A'  116 A'  117 A'  118 A'                 
127.845 127.863 127.888 151.632 289.714 289.749 289.8611020.607
 50 A"  119 A'  120 A'  121 A'   51 A"  122 A'  123 A'  124 A'                 
*******
125 A'                                                                         
 --------------------------------------------------------------

          Ground-State Mulliken Net Atomic Charges

     Atom                 Charge (a.u.)
  ----------------------------------------
      1 C                    -0.095560
      2 N                    -0.171968
      3 I                     0.184733
      4 F                     0.011269
      5 Br                    0.071525
  ----------------------------------------
  Sum of atomic charges =     0.000000

 -----------------------------------------------------------------
                    Cartesian Multipole Moments
 -----------------------------------------------------------------
    Charge (ESU x 10^10)
                 0.0000
    Dipole Moment (Debye)
         X      -0.5712      Y      -1.8044      Z       0.0000
       Tot       1.8927
    Quadrupole Moments (Debye-Ang)
        XX     -59.9099     XY      -0.2110     YY     -64.9577
        XZ       0.0000     YZ      -0.0000     ZZ     -62.6872
    Octopole Moments (Debye-Ang^2)
       XXX     -26.0000    XXY     -21.5166    XYY      -2.6747
       YYY     -42.4075    XXZ       0.0000    XYZ      -0.0000
       YYZ       0.0000    XZZ      -2.2728    YZZ      -8.7092
       ZZZ       0.0000
    Hexadecapole Moments (Debye-Ang^3)
      XXXX   -1081.6256   XXXY      24.0293   XXYY    -235.6905
      XYYY       9.6469   YYYY    -351.0250   XXXZ       0.0000
      XXYZ      -0.0000   XYYZ       0.0000   YYYZ      -0.0000
      XXZZ    -200.0370   XYZZ       9.6218   YYZZ     -69.2569
      XZZZ       0.0000   YZZZ      -0.0000   ZZZZ     -76.9487
 -----------------------------------------------------------------
 Calculating analytic gradient of the SCF energy
 Gradient of SCF Energy
            1           2           3           4           5
    1   0.0002561  -0.0001407   0.0001334  -0.0005411   0.0002923
    2   0.0004862  -0.0001184  -0.0004802   0.0000468   0.0000657
    3   0.0000000  -0.0000000   0.0000000  -0.0000000  -0.0000000
 Max gradient component =       5.411E-04
 RMS gradient           =       2.541E-04
 Gradient time:  CPU 9.09 s  wall 2.37 s
 Geometry Optimization Parameters
   NAtoms,    NIC,     NZ,  NCons,   NDum,   NFix, NCnnct, MaxDiis
        5      20       5       0       0       0       0       0

 Cartesian Hessian Update
 Hessian Updated using BFGS Update


** GEOMETRY OPTIMIZATION IN DELOCALIZED INTERNAL COORDINATES **
   Searching for a Minimum

   Optimization Cycle:   5

                       Coordinates (Angstroms)
     ATOM                X               Y               Z
      1  C         1.1401978412    0.9458701424    0.0000000000
      2  N        -0.0360979588    1.3612833035    0.0000000000
      3  I        -1.6737453484    0.0978053564    0.0000000000
      4  F         2.1252113282    1.8457592648    0.0000000000
      5  Br        1.8852836986   -0.8153735267    0.0000000000
   Point Group: cs    Number of degrees of freedom:     7


   Energy is  -9686.373887450

 Hessian Updated using BFGS Update

  7 Hessian modes will be used to form the next step
  Hessian Eigenvalues:
     0.110700    0.189495    0.225666    0.257510    0.327141    0.442152
     0.852259

 Minimum Search - Taking Simple RFO Step
 Searching for Lamda that Minimizes Along All modes
 Value Taken    Lamda =   0.00000000
 Step Taken.  Stepsize is  0.001650

                             Maximum     Tolerance    Cnvgd?
         Gradient           0.000278      0.000300     YES
         Displacement       0.001048      0.001200     YES
         Energy change     -0.000004      0.000001      NO


                       Distance Matrix (Angstroms)
             C (  1)   N (  2)   I (  3)   F (  4)
   N (  2)  1.247493
   I (  3)  2.938961  2.068397
   F (  4)  1.334186  2.214944  4.181796
   Br(  5)  1.912363  2.903367  3.674314  2.671927

 Final energy is   -9686.3738874496139     


 ******************************
 **  OPTIMIZATION CONVERGED  **
 ******************************

                       Coordinates (Angstroms)
     ATOM                X               Y               Z
      1  C         1.1401978412    0.9458701424    0.0000000000
      2  N        -0.0360979588    1.3612833035    0.0000000000
      3  I        -1.6737453484    0.0978053564    0.0000000000
      4  F         2.1252113282    1.8457592648    0.0000000000
      5  Br        1.8852836986   -0.8153735267    0.0000000000

Z-matrix Print:
$molecule
0 1
I 
N  1 2.068397
C  2 1.247493 1 122.898231
F  3 1.334186 2 118.134926 1 -180.000000 0
Br 3 1.912363 2 132.381423 1 -0.000000 0
$end


 --------------------------------------------------------------
             Orbital Energies (a.u.) and Symmetries
 --------------------------------------------------------------

 Alpha MOs, Restricted
 -- Occupied --                  
******* -482.87 -176.34 -165.74 -165.74 -165.74  -62.52  -56.34
  1 A'    2 A'    3 A'    4 A'    1 A"    5 A'    6 A'    7 A'                 
-56.340 -56.340 -35.837 -31.331 -31.323 -31.323 -24.741 -22.981
  2 A"    8 A'    9 A'   10 A'    3 A"   11 A'   12 A'   13 A'                 
-22.980 -22.979 -22.973 -22.973 -14.380 -10.373  -8.732  -6.565
  4 A"   14 A'   15 A'    5 A"   16 A'   17 A'   18 A'   19 A'                 
 -6.551  -6.550  -6.386  -4.802  -4.782  -4.781  -2.675  -2.672
  6 A"   20 A'   21 A'   22 A'    7 A"   23 A'   24 A'    8 A"                 
 -2.671  -2.660  -2.660  -2.067  -2.061  -2.060  -2.043  -2.043
 25 A'    9 A"   26 A'   27 A'   10 A"   28 A'   11 A"   29 A'                 
 -1.288  -0.968  -0.833  -0.702  -0.632  -0.543  -0.528  -0.501
 30 A'   31 A'   32 A'   33 A'   34 A'   35 A'   12 A"   36 A'                 
 -0.435  -0.395  -0.363  -0.333  -0.320  -0.284  -0.281
 37 A'   13 A"   38 A'   14 A"   39 A'   15 A"   40 A'                         
 -- Virtual --                   
 -0.112  -0.048  -0.048   0.012   0.041   0.049   0.051   0.064
 41 A'   42 A'   16 A"   43 A'   44 A'   45 A'   17 A"   46 A'                 
  0.083   0.089   0.115   0.137   0.162   0.167   0.189   0.201
 18 A"   47 A'   48 A'   49 A'   50 A'   19 A"   51 A'   52 A'                 
  0.202   0.217   0.259   0.276   0.282   0.313   0.333   0.349
 20 A"   53 A'   54 A'   21 A"   55 A'   56 A'   57 A'   58 A'                 
  0.369   0.377   0.396   0.410   0.419   0.435   0.458   0.472
 59 A'   22 A"   60 A'   23 A"   24 A"   61 A'   25 A"   62 A'                 
  0.480   0.537   0.542   0.588   0.643   0.649   0.650   0.701
 63 A'   64 A'   26 A"   65 A'   66 A'   67 A'   27 A"   68 A'                 
  0.782   0.846   0.852   0.863   0.918   0.990   1.199   1.248
 69 A'   28 A"   70 A'   71 A'   72 A'   73 A'   29 A"   74 A'                 
  1.253   1.308   1.321   1.323   1.386   1.388   1.420   1.595
 30 A"   75 A'   76 A'   31 A"   32 A"   77 A'   78 A'   79 A'                 
  1.661   1.816   1.904   1.948   2.025   2.033   2.111   2.241
 80 A'   81 A'   82 A'   33 A"   83 A'   34 A"   84 A'   85 A'                 
  2.347   2.532   2.725   2.785   2.887   3.202   3.720   3.722
 35 A"   86 A'   36 A"   87 A'   88 A'   89 A'   90 A'   37 A"                 
  3.826   3.839   3.932   3.941   3.954   3.975   3.981   3.996
 91 A'   38 A"   39 A"   40 A"   92 A'   41 A"   42 A"   93 A'                 
  4.034   4.058   4.097   4.184   4.215   4.350   4.372   4.404
 94 A'   43 A"   95 A'   96 A'   97 A'   98 A'   99 A'  100 A'                 
  4.801   5.956   5.986   6.015   6.248   6.323   6.514   6.646
101 A'   44 A"  102 A'  103 A'   45 A"  104 A'  105 A'  106 A'                 
  7.519   7.557   7.637  23.691  27.834  28.299  28.322  28.337
 46 A"  107 A'  108 A'  109 A'  110 A'   47 A"  111 A'  112 A'                 
 28.505  28.514  28.520  28.549  28.636  35.524  47.830  66.712
 48 A"  113 A'   49 A"  114 A'  115 A'  116 A'  117 A'  118 A'                 
127.845 127.863 127.888 151.632 289.714 289.749 289.8611020.607
 50 A"  119 A'  120 A'  121 A'   51 A"  122 A'  123 A'  124 A'                 
*******
125 A'                                                                         

 Beta MOs, Restricted
 -- Occupied --                  
******* -482.87 -176.34 -165.74 -165.74 -165.74  -62.52  -56.34
  1 A'    2 A'    3 A'    4 A'    1 A"    5 A'    6 A'    7 A'                 
-56.340 -56.340 -35.837 -31.331 -31.323 -31.323 -24.741 -22.981
  2 A"    8 A'    9 A'   10 A'    3 A"   11 A'   12 A'   13 A'                 
-22.980 -22.979 -22.973 -22.973 -14.380 -10.373  -8.732  -6.565
  4 A"   14 A'   15 A'    5 A"   16 A'   17 A'   18 A'   19 A'                 
 -6.551  -6.550  -6.386  -4.802  -4.782  -4.781  -2.675  -2.672
  6 A"   20 A'   21 A'   22 A'    7 A"   23 A'   24 A'    8 A"                 
 -2.671  -2.660  -2.660  -2.067  -2.061  -2.060  -2.043  -2.043
 25 A'    9 A"   26 A'   27 A'   10 A"   28 A'   11 A"   29 A'                 
 -1.288  -0.968  -0.833  -0.702  -0.632  -0.543  -0.528  -0.501
 30 A'   31 A'   32 A'   33 A'   34 A'   35 A'   12 A"   36 A'                 
 -0.435  -0.395  -0.363  -0.333  -0.320  -0.284  -0.281
 37 A'   13 A"   38 A'   14 A"   39 A'   15 A"   40 A'                         
 -- Virtual --                   
 -0.112  -0.048  -0.048   0.012   0.041   0.049   0.051   0.064
 41 A'   42 A'   16 A"   43 A'   44 A'   45 A'   17 A"   46 A'                 
  0.083   0.089   0.115   0.137   0.162   0.167   0.189   0.201
 18 A"   47 A'   48 A'   49 A'   50 A'   19 A"   51 A'   52 A'                 
  0.202   0.217   0.259   0.276   0.282   0.313   0.333   0.349
 20 A"   53 A'   54 A'   21 A"   55 A'   56 A'   57 A'   58 A'                 
  0.369   0.377   0.396   0.410   0.419   0.435   0.458   0.472
 59 A'   22 A"   60 A'   23 A"   24 A"   61 A'   25 A"   62 A'                 
  0.480   0.537   0.542   0.588   0.643   0.649   0.650   0.701
 63 A'   64 A'   26 A"   65 A'   66 A'   67 A'   27 A"   68 A'                 
  0.782   0.846   0.852   0.863   0.918   0.990   1.199   1.248
 69 A'   28 A"   70 A'   71 A'   72 A'   73 A'   29 A"   74 A'                 
  1.253   1.308   1.321   1.323   1.386   1.388   1.420   1.595
 30 A"   75 A'   76 A'   31 A"   32 A"   77 A'   78 A'   79 A'                 
  1.661   1.816   1.904   1.948   2.025   2.033   2.111   2.241
 80 A'   81 A'   82 A'   33 A"   83 A'   34 A"   84 A'   85 A'                 
  2.347   2.532   2.725   2.785   2.887   3.202   3.720   3.722
 35 A"   86 A'   36 A"   87 A'   88 A'   89 A'   90 A'   37 A"                 
  3.826   3.839   3.932   3.941   3.954   3.975   3.981   3.996
 91 A'   38 A"   39 A"   40 A"   92 A'   41 A"   42 A"   93 A'                 
  4.034   4.058   4.097   4.184   4.215   4.350   4.372   4.404
 94 A'   43 A"   95 A'   96 A'   97 A'   98 A'   99 A'  100 A'                 
  4.801   5.956   5.986   6.015   6.248   6.323   6.514   6.646
101 A'   44 A"  102 A'  103 A'   45 A"  104 A'  105 A'  106 A'                 
  7.519   7.557   7.637  23.691  27.834  28.299  28.322  28.337
 46 A"  107 A'  108 A'  109 A'  110 A'   47 A"  111 A'  112 A'                 
 28.505  28.514  28.520  28.549  28.636  35.524  47.830  66.712
 48 A"  113 A'   49 A"  114 A'  115 A'  116 A'  117 A'  118 A'                 
127.845 127.863 127.888 151.632 289.714 289.749 289.8611020.607
 50 A"  119 A'  120 A'  121 A'   51 A"  122 A'  123 A'  124 A'                 
*******
125 A'                                                                         
 --------------------------------------------------------------

          Ground-State Mulliken Net Atomic Charges

     Atom                 Charge (a.u.)
  ----------------------------------------
      1 C                    -0.095560
      2 N                    -0.171968
      3 I                     0.184733
      4 F                     0.011269
      5 Br                    0.071525
  ----------------------------------------
  Sum of atomic charges =     0.000000

 -----------------------------------------------------------------
                    Cartesian Multipole Moments
 -----------------------------------------------------------------
    Charge (ESU x 10^10)
                 0.0000
    Dipole Moment (Debye)
         X      -0.5712      Y      -1.8044      Z       0.0000
       Tot       1.8927
    Quadrupole Moments (Debye-Ang)
        XX     -59.9099     XY      -0.2110     YY     -64.9577
        XZ       0.0000     YZ      -0.0000     ZZ     -62.6872
    Octopole Moments (Debye-Ang^2)
       XXX     -26.0000    XXY     -21.5166    XYY      -2.6747
       YYY     -42.4075    XXZ       0.0000    XYZ      -0.0000
       YYZ       0.0000    XZZ      -2.2728    YZZ      -8.7092
       ZZZ       0.0000
    Hexadecapole Moments (Debye-Ang^3)
      XXXX   -1081.6256   XXXY      24.0293   XXYY    -235.6905
      XYYY       9.6469   YYYY    -351.0250   XXXZ       0.0000
      XXYZ      -0.0000   XYYZ       0.0000   YYYZ      -0.0000
      XXZZ    -200.0370   XYZZ       9.6218   YYZZ     -69.2569
      XZZZ       0.0000   YZZZ      -0.0000   ZZZZ     -76.9487
 -----------------------------------------------------------------
Archival summary:
1\1\TWL01\OPT\ProcedureUnspecified\BasisUnspecified\1r1111\taweetha\SunNov2523:07:592018SunNov2523:07:592018\0\\#,OPT,ProcedureUnspecified,BasisUnspecified,\\0,1\I\N,1,2.0684\C,2,1.24749,1,122.898\F,3,1.33419,2,118.135,1,-180,0\Br,3,1.91236,2,132.381,1,-0,0\\\@

 Total job time:  52.67s(wall), 196.57s(cpu) 
 Sun Nov 25 23:07:59 2018

        *************************************************************
        *                                                           *
        *  Thank you very much for using Q-Chem.  Have a nice day.  *
        *                                                           *
        *************************************************************


 
User input: 2 of 2 
 
Q-Chem Developer Version!
                  Welcome to Q-Chem
     A Quantum Leap Into The Future Of Chemistry


 Q-Chem 5.1, Q-Chem, Inc., Pleasanton, CA (2018)

 Yihan Shao,  Zhengting Gan,  E. Epifanovsky,  A. T. B. Gilbert,  M. Wormit,  
 J. Kussmann,  A. W. Lange,  A. Behn,  Jia Deng,  Xintian Feng,  D. Ghosh,  
 M. Goldey,  P. R. Horn,  L. D. Jacobson,  I. Kaliman,  T. Kus,  A. Landau,  
 Jie Liu,  E. I. Proynov,  R. M. Richard,  R. P. Steele,  E. J. Sundstrom,  
 H. L. Woodcock III,  P. M. Zimmerman,  D. Zuev,  B. Albrecht,  E. Alguire,  
 S. A. Baeppler,  D. Barton,  Z. Benda,  Y. A. Bernard,  E. J. Berquist,  
 K. B. Bravaya,  H. Burton,  D. Casanova,  Chun-Min Chang,  Yunqing Chen,  
 A. Chien,  K. D. Closser,  M. P. Coons,  S. Coriani,  S. Dasgupta,  
 A. L. Dempwolff,  M. Diedenhofen,  Hainam Do,  R. G. Edgar,  Po-Tung Fang,  
 S. Faraji,  S. Fatehi,  Qingguo Feng,  K. D. Fenk,  J. Fosso-Tande,  
 Qinghui Ge,  A. Ghysels,  G. Gidofalvi,  J. Gomes,  J. Gonthier,  A. Gunina,  
 D. Hait,  M. W. D. Hanson-Heine,  P. H. P. Harbach,  A. W. Hauser,  
 J. E. Herr,  E. G. Hohenstein,  Z. C. Holden,  Kerwin Hui,  B. C. Huynh,  
 T.-C. Jagau,  Hyunjun Ji,  B. Kaduk,  K. Khistyaev,  Jaehoon Kim,  
 P. Klunzinger,  K. Koh,  D. Kosenkov,  L. Koulias,  T. Kowalczyk,  
 C. M. Krauter,  A. Kunitsa,  Ka Un Lao,  A. Laurent,  K. V. Lawler,  
 Joonho Lee,  D. Lefrancois,  S. Lehtola,  D. S. Levine,  Yi-Pei Li,  
 You-Sheng Lin,  Fenglai Liu,  E. Livshits,  A. Luenser,  P. Manohar,  
 E. Mansoor,  S. F. Manzer,  Shan-Ping Mao,  Yuezhi Mao,  N. Mardirossian,  
 A. V. Marenich,  T. Markovich,  L. A. Martinez-Martinez,  S. A. Maurer,  
 N. J. Mayhall,  S. C. McKenzie,  J.-M. Mewes,  A. F. Morrison,  
 J. W. Mullinax,  K. Nanda,  T. S. Nguyen-Beck,  R. Olivares-Amaya,  
 J. A. Parkhill,  T. M. Perrine,  F. Plasser,  P. Pokhilko,  S. Prager,  
 A. Prociuk,  E. Ramos,  D. R. Rehn,  F. Rob,  M. Schneider,  N. Sergueev,  
 S. M. Sharada,  S. Sharma,  D. W. Small,  T. Stauch,  T. Stein,  
 Yu-Chuan Su,  A. J. W. Thom,  A. Tkatchenko,  T. Tsuchimochi,  N. M. Tubman,  
 L. Vogt,  M. L. Vidal,  O. Vydrov,  M. A. Watson,  J. Wenzel,  
 M. de Wergifosse,  T. A. Wesolowski,  A. White,  J. Witte,  A. Yamada,  
 Jun Yang,  K. Yao,  S. Yeganeh,  S. R. Yost,  Zhi-Qiang You,  A. Zech,  
 Igor Ying Zhang,  Xing Zhang,  Yan Zhao,  Ying Zhu,  B. R. Brooks,  
 G. K. L. Chan,  C. J. Cramer,  M. S. Gordon,  W. J. Hehre,  A. Klamt,  
 M. W. Schmidt,  C. D. Sherrill,  D. G. Truhlar,  A. Aspuru-Guzik,  R. Baer,  
 A. T. Bell,  N. A. Besley,  Jeng-Da Chai,  A. E. DePrince, III,  
 R. A. DiStasio Jr.,  A. Dreuw,  B. D. Dunietz,  T. R. Furlani,  
 Chao-Ping Hsu,  Yousung Jung,  Jing Kong,  D. S. Lambrecht,  WanZhen Liang,  
 C. Ochsenfeld,  V. A. Rassolov,  L. V. Slipchenko,  J. E. Subotnik,  
 T. Van Voorhis,  J. M. Herbert,  A. I. Krylov,  P. M. W. Gill,  M. Head-Gordon

 Contributors to earlier versions of Q-Chem not listed above: 
 R. D. Adamson,  B. Austin,  J. Baker,  G. J. O. Beran,  K. Brandhorst,  
 S. T. Brown,  E. F. C. Byrd,  A. K. Chakraborty,  C.-L. Cheng,  
 Siu Hung Chien,  D. M. Chipman,  D. L. Crittenden,  H. Dachsel,  
 R. J. Doerksen,  A. D. Dutoi,  L. Fusti-Molnar,  W. A. Goddard III,  
 A. Golubeva-Zadorozhnaya,  S. R. Gwaltney,  G. Hawkins,  A. Heyden,  
 S. Hirata,  G. Kedziora,  F. J. Keil,  C. Kelley,  Jihan Kim,  R. A. King,  
 R. Z. Khaliullin,  P. P. Korambath,  W. Kurlancheek,  A. M. Lee,  M. S. Lee,  
 S. V. Levchenko,  Ching Yeh Lin,  D. Liotard,  R. C. Lochan,  I. Lotan,  
 P. E. Maslen,  N. Nair,  D. P. O'Neill,  D. Neuhauser,  E. Neuscamman,  
 C. M. Oana,  R. Olson,  B. Peters,  R. Peverati,  P. A. Pieniazek,  
 Y. M. Rhee,  J. Ritchie,  M. A. Rohrdanz,  E. Rosta,  N. J. Russ,  
 H. F. Schaefer III,  N. E. Schultz,  N. Shenvi,  A. C. Simmonett,  A. Sodt,  
 D. Stuck,  K. S. Thanthiriwatte,  V. Vanovschi,  Tao Wang,  A. Warshel,  
 C. F. Williams,  Q. Wu,  X. Xu,  W. Zhang

 Please cite Q-Chem as follows:
 Y. Shao et al., Mol. Phys. 113, 184-215 (2015)
 DOI: 10.1080/00268976.2014.952696

 Q-Chem 5.1.2 for Intel X86 EM64T Linux

 Parts of Q-Chem use Armadillo 8.300.2 (Tropical Shenanigans).
 http://arma.sourceforge.net/

 Q-Chem begins on Sun Nov 25 23:07:59 2018  

Host: 
0

     Scratch files written to /scratch/taweetham/qchem56407//
The previous job contains 0 fragments, simply inherited here
Input Ideriv = 2
Curr. Ideriv = -1
Max.  Ideriv = 2

Checking the input file for inconsistencies... 	...done.

--------------------------------------------------------------
User input:
--------------------------------------------------------------

$molecule
read
$end

$rem
   job_type 	frequency
   basis 	6-311++g**
   method	b3lyp	
$end


--------------------------------------------------------------
 ----------------------------------------------------------------
             Standard Nuclear Orientation (Angstroms)
    I     Atom           X                Y                Z
 ----------------------------------------------------------------
    1      C       1.0355988973     0.9598801217     0.0000000000
    2      N      -0.1715902655     1.2744182413     0.0000000000
    3      I      -1.6966255869    -0.1229123437     0.0000000000
    4      F       1.9410550724     1.9397786457     0.0000000000
    5      Br      1.9268342551    -0.7321103433    -0.0000000000
 ----------------------------------------------------------------
 Molecular Point Group                 Cs    NOp =  2
 Largest Abelian Subgroup              Cs    NOp =  2
 Nuclear Repulsion Energy =   699.1294902834 hartrees
 There are       55 alpha and       55 beta electrons
 Requested basis set is 6-311++G(d,p)
 There are 61 shells and 176 basis functions

 Total QAlloc Memory Limit   2000 MB
 Mega-Array Size       188 MB
 MEM_STATIC part       192 MB

                       Distance Matrix (Angstroms)
             C (  1)   N (  2)   I (  3)   F (  4)
   N (  2)  1.247493
   I (  3)  2.938961  2.068397
   F (  4)  1.334186  2.214944  4.181796
   Br(  5)  1.912363  2.903367  3.674314  2.671927

 A cutoff of  1.0D-11 yielded   1481 shell pairs
 There are     13177 function pairs (     14853 Cartesian)

 -------------------------------------------------------
 OpenMP Integral Computing Module                       
 Release: version 1.0, May 2013, Q-Chem Inc. Pittsburgh 
 -------------------------------------------------------
 Integral Job Info:
 Integral job number is                      11
 Integral operator is                         1
 short-range coefficients                     0
 long-range coefficients              100000000
 Omega coefficients                           0
 if combine SR and LR in K                    0
 Integral screening is                        0
 Integral computing path is                   2
 max size of driver memory is            800000
 size of driver memory is                593474
 size of scratch memory is             29623520
 max col of scratch BK array               1296
 max len of scratch array in speh3          155
 max len of scratch index in speh4           18
 max int batch size is                      520
 min int batch size is                       52
 fixed nKL is                                45
 max L of basis functions is                  2
 order of int derivative is                   0
 number of shells is                         61
 number of basis is                         187
 number of cartesian basis is               187
 number of contracted shell pairs          1481
 number of primitive shell pairs           3528
 maxK2 (contraction) of shell pair           36
 max number of K2 of shell pair               1
 max number of CS2 of shell pair            141
 max number of PS2 of shell pair            240
 mem total for path MDJ                  526332
 -------------------------------------------------------
 Smallest overlap matrix eigenvalue = 4.34E-04
 Guess from superposition of atomic densities
 Warning:  Energy on first SCF cycle will be non-variational
 SAD guess density has 110.000000 electrons

 -----------------------------------------------------------------------
  General SCF calculation program by
  Eric Jon Sundstrom, Paul Horn, Yuezhi Mao, Dmitri Zuev, Alec White,
  David Stuck, Shaama M.S., Shane Yost, Joonho Lee, David Small,
  Daniel Levine, Susi Lehtola, Hugh Burton, Evgeny Epifanovsky
 -----------------------------------------------------------------------
 Exchange:     0.2000 Hartree-Fock + 0.0800 Slater + 0.7200 B88
 Correlation:  0.1900 VWN1RPA + 0.8100 LYP
 Using SG-1 standard quadrature grid
 using 4 threads for integral computing
 -------------------------------------------------------
 OpenMP Integral computing Module                
 Release: version 2.0, May 2017, Q-Chem Inc. Pleasanton 
 -------------------------------------------------------
 -------------------------------------------------------
 OpenMP BLAS3 based DFT computing Module                
 Release: version 1.0, May 2013, Q-Chem Inc. Pittsburgh 
 -------------------------------------------------------
 A restricted SCF calculation will be
 performed using DIIS
 SCF converges when DIIS error is below 1.0e-08
 ---------------------------------------
  Cycle       Energy         DIIS error
 ---------------------------------------
    1   -9686.9869724236      3.98e-02  
    2   -9686.3078721614      4.94e-03  
    3   -9686.0596491716      9.84e-03  
    4   -9686.3645443730      1.63e-03  
    5   -9686.3724147507      6.41e-04  
    6   -9686.3734551354      1.82e-04  
    7   -9686.3735322723      4.77e-05  
    8   -9686.3735366172      1.57e-05  
    9   -9686.3735374048      6.22e-06  
   10   -9686.3735375449      1.13e-06  
   11   -9686.3735375485      2.94e-07  
   12   -9686.3735375488      9.66e-08  
   13   -9686.3735375489      1.36e-08  
   14   -9686.3735375488      3.46e-09  Convergence criterion met
 ---------------------------------------
 SCF time:   CPU 35.80s  wall 9.00s 
 SCF   energy in the final basis set =    -9686.3735375488
 Total energy in the final basis set =    -9686.3735375488

 --------------------------------------------------------------
             Orbital Energies (a.u.) and Symmetries
 --------------------------------------------------------------

 Alpha MOs, Restricted
 -- Occupied --                  
******* -482.87 -176.34 -165.74 -165.74 -165.74  -62.52  -56.34
  1 A'    2 A'    3 A'    4 A'    1 A"    5 A'    6 A'    7 A'                 
-56.340 -56.340 -35.837 -31.332 -31.323 -31.323 -24.741 -22.982
  2 A"    8 A'    9 A'   10 A'    3 A"   11 A'   12 A'   13 A'                 
-22.980 -22.980 -22.974 -22.974 -14.380 -10.373  -8.732  -6.564
  4 A"   14 A'   15 A'    5 A"   16 A'   17 A'   18 A'   19 A'                 
 -6.551  -6.550  -6.386  -4.802  -4.782  -4.781  -2.675  -2.672
  6 A"   20 A'   21 A'   22 A'    7 A"   23 A'   24 A'    8 A"                 
 -2.671  -2.660  -2.660  -2.067  -2.060  -2.060  -2.043  -2.043
 25 A'   26 A'    9 A"   27 A'   10 A"   28 A'   11 A"   29 A'                 
 -1.288  -0.968  -0.833  -0.702  -0.632  -0.543  -0.528  -0.501
 30 A'   31 A'   32 A'   33 A'   34 A'   35 A'   12 A"   36 A'                 
 -0.435  -0.395  -0.363  -0.333  -0.320  -0.284  -0.281
 37 A'   13 A"   38 A'   14 A"   39 A'   15 A"   40 A'                         
 -- Virtual --                   
 -0.112  -0.048  -0.048   0.012   0.041   0.049   0.051   0.064
 41 A'   42 A'   16 A"   43 A'   44 A'   45 A'   17 A"   46 A'                 
  0.083   0.089   0.115   0.137   0.162   0.167   0.189   0.202
 18 A"   47 A'   48 A'   49 A'   50 A'   19 A"   51 A'   52 A'                 
  0.202   0.218   0.259   0.276   0.282   0.313   0.333   0.348
 20 A"   53 A'   54 A'   21 A"   55 A'   56 A'   57 A'   58 A'                 
  0.369   0.377   0.396   0.410   0.419   0.435   0.458   0.471
 59 A'   22 A"   60 A'   23 A"   24 A"   61 A'   25 A"   62 A'                 
  0.480   0.537   0.542   0.588   0.643   0.649   0.650   0.701
 63 A'   64 A'   26 A"   65 A'   66 A'   67 A'   27 A"   68 A'                 
  0.782   0.846   0.852   0.863   0.918   0.990   1.199   1.248
 69 A'   28 A"   70 A'   71 A'   72 A'   73 A'   29 A"   74 A'                 
  1.254   1.307   1.321   1.323   1.386   1.388   1.420   1.595
 30 A"   75 A'   76 A'   31 A"   32 A"   77 A'   78 A'   79 A'                 
  1.661   1.816   1.904   1.948   2.025   2.033   2.111   2.241
 80 A'   81 A'   82 A'   33 A"   83 A'   34 A"   84 A'   85 A'                 
  2.347   2.532   2.725   2.785   2.887   3.202   3.720   3.722
 35 A"   86 A'   36 A"   87 A'   88 A'   89 A'   90 A'   37 A"                 
  3.826   3.839   3.932   3.941   3.954   3.974   3.981   3.996
 91 A'   38 A"   39 A"   40 A"   92 A'   41 A"   42 A"   93 A'                 
  4.033   4.058   4.097   4.184   4.215   4.350   4.372   4.404
 94 A'   43 A"   95 A'   96 A'   97 A'   98 A'   99 A'  100 A'                 
  4.801   5.955   5.985   6.015   6.248   6.323   6.514   6.646
101 A'   44 A"  102 A'  103 A'   45 A"  104 A'  105 A'  106 A'                 
  7.519   7.557   7.637  23.691  27.834  28.299  28.322  28.337
 46 A"  107 A'  108 A'  109 A'  110 A'   47 A"  111 A'  112 A'                 
 28.505  28.514  28.520  28.548  28.636  35.524  47.830  66.712
 48 A"  113 A'   49 A"  114 A'  115 A'  116 A'  117 A'  118 A'                 
127.845 127.863 127.888 151.632 289.714 289.749 289.8611020.607
 50 A"  119 A'  120 A'  121 A'   51 A"  122 A'  123 A'  124 A'                 
*******
125 A'                                                                         

 Beta MOs, Restricted
 -- Occupied --                  
******* -482.87 -176.34 -165.74 -165.74 -165.74  -62.52  -56.34
  1 A'    2 A'    3 A'    4 A'    1 A"    5 A'    6 A'    7 A'                 
-56.340 -56.340 -35.837 -31.332 -31.323 -31.323 -24.741 -22.982
  2 A"    8 A'    9 A'   10 A'    3 A"   11 A'   12 A'   13 A'                 
-22.980 -22.980 -22.974 -22.974 -14.380 -10.373  -8.732  -6.564
  4 A"   14 A'   15 A'    5 A"   16 A'   17 A'   18 A'   19 A'                 
 -6.551  -6.550  -6.386  -4.802  -4.782  -4.781  -2.675  -2.672
  6 A"   20 A'   21 A'   22 A'    7 A"   23 A'   24 A'    8 A"                 
 -2.671  -2.660  -2.660  -2.067  -2.060  -2.060  -2.043  -2.043
 25 A'   26 A'    9 A"   27 A'   10 A"   28 A'   11 A"   29 A'                 
 -1.288  -0.968  -0.833  -0.702  -0.632  -0.543  -0.528  -0.501
 30 A'   31 A'   32 A'   33 A'   34 A'   35 A'   12 A"   36 A'                 
 -0.435  -0.395  -0.363  -0.333  -0.320  -0.284  -0.281
 37 A'   13 A"   38 A'   14 A"   39 A'   15 A"   40 A'                         
 -- Virtual --                   
 -0.112  -0.048  -0.048   0.012   0.041   0.049   0.051   0.064
 41 A'   42 A'   16 A"   43 A'   44 A'   45 A'   17 A"   46 A'                 
  0.083   0.089   0.115   0.137   0.162   0.167   0.189   0.202
 18 A"   47 A'   48 A'   49 A'   50 A'   19 A"   51 A'   52 A'                 
  0.202   0.218   0.259   0.276   0.282   0.313   0.333   0.348
 20 A"   53 A'   54 A'   21 A"   55 A'   56 A'   57 A'   58 A'                 
  0.369   0.377   0.396   0.410   0.419   0.435   0.458   0.471
 59 A'   22 A"   60 A'   23 A"   24 A"   61 A'   25 A"   62 A'                 
  0.480   0.537   0.542   0.588   0.643   0.649   0.650   0.701
 63 A'   64 A'   26 A"   65 A'   66 A'   67 A'   27 A"   68 A'                 
  0.782   0.846   0.852   0.863   0.918   0.990   1.199   1.248
 69 A'   28 A"   70 A'   71 A'   72 A'   73 A'   29 A"   74 A'                 
  1.254   1.307   1.321   1.323   1.386   1.388   1.420   1.595
 30 A"   75 A'   76 A'   31 A"   32 A"   77 A'   78 A'   79 A'                 
  1.661   1.816   1.904   1.948   2.025   2.033   2.111   2.241
 80 A'   81 A'   82 A'   33 A"   83 A'   34 A"   84 A'   85 A'                 
  2.347   2.532   2.725   2.785   2.887   3.202   3.720   3.722
 35 A"   86 A'   36 A"   87 A'   88 A'   89 A'   90 A'   37 A"                 
  3.826   3.839   3.932   3.941   3.954   3.974   3.981   3.996
 91 A'   38 A"   39 A"   40 A"   92 A'   41 A"   42 A"   93 A'                 
  4.033   4.058   4.097   4.184   4.215   4.350   4.372   4.404
 94 A'   43 A"   95 A'   96 A'   97 A'   98 A'   99 A'  100 A'                 
  4.801   5.955   5.985   6.015   6.248   6.323   6.514   6.646
101 A'   44 A"  102 A'  103 A'   45 A"  104 A'  105 A'  106 A'                 
  7.519   7.557   7.637  23.691  27.834  28.299  28.322  28.337
 46 A"  107 A'  108 A'  109 A'  110 A'   47 A"  111 A'  112 A'                 
 28.505  28.514  28.520  28.548  28.636  35.524  47.830  66.712
 48 A"  113 A'   49 A"  114 A'  115 A'  116 A'  117 A'  118 A'                 
127.845 127.863 127.888 151.632 289.714 289.749 289.8611020.607
 50 A"  119 A'  120 A'  121 A'   51 A"  122 A'  123 A'  124 A'                 
*******
125 A'                                                                         
 --------------------------------------------------------------

          Ground-State Mulliken Net Atomic Charges

     Atom                 Charge (a.u.)
  ----------------------------------------
      1 C                    -0.096015
      2 N                    -0.171398
      3 I                     0.184238
      4 F                     0.011247
      5 Br                    0.071929
  ----------------------------------------
  Sum of atomic charges =     0.000000

 -----------------------------------------------------------------
                    Cartesian Multipole Moments
 -----------------------------------------------------------------
    Charge (ESU x 10^10)
                 0.0000
    Dipole Moment (Debye)
         X      -0.4142      Y      -1.8461      Z      -0.0000
       Tot       1.8920
    Quadrupole Moments (Debye-Ang)
        XX     -59.8950     XY       0.2872     YY     -64.6682
        XZ      -0.0000     YZ       0.0000     ZZ     -62.6881
    Octopole Moments (Debye-Ang^2)
       XXX     -16.5914    XXY     -18.3027    XYY      -1.5299
       YYY     -27.7505    XXZ      -0.0000    XYZ       0.0000
       YYZ       0.0000    XZZ      -0.2334    YZZ      -3.9214
       ZZZ      -0.0000
    Hexadecapole Moments (Debye-Ang^3)
      XXXX   -1082.8688   XXXY      -5.4068   XXYY    -230.0951
      XYYY     -18.9265   YYYY    -341.6603   XXXZ      -0.0000
      XXYZ       0.0000   XYYZ       0.0000   YYYZ      -0.0000
      XXZZ    -200.6989   XYZZ      -1.3245   YYZZ     -67.5641
      XZZZ      -0.0000   YZZZ      -0.0000   ZZZZ     -76.9524
 -----------------------------------------------------------------
 Calculating MO derivatives via CPSCF
 D1JvT checksum  = 246900 20787.8088527283
 D1KAT checksum  = 590400 931.1521490538
   1         3          15      0.120554    0.035323
   2         3          15      0.016376    0.005574
   3         3          15      0.002436    0.000852
   4         3          15      0.000289    0.000106
   5        16           2      0.000017    0.000009
   6        18           0      0.000000    0.000000    Roots Converged
 Time for AOints: 10.2 s (CPU) 2.6 s (wall)
 ------------------------------------------------------------------------------
                     AOints        : Timing summary (seconds)
 ------------------------------------------------------------------------------
     job step          cpu (% of tot)      sys (% of tot)     wall (% of tot)
 ------------------------------------------------------------------------------
  cpscf_lag         0.5424E+02 (36.0)   0.9000E-05 (26.5)   0.1394E+02 (35.4)
  iterzp            0.8601E+02 (57.1)   0.2200E-04 (64.7)   0.2263E+02 (57.5)
  make_fx           0.0000E+00 ( 0.0)   0.0000E+00 ( 0.0)   0.0000E+00 ( 0.0)
  AOints            0.1022E+02 ( 6.8)   0.2000E-05 ( 5.9)   0.2593E+01 ( 6.6)
 ------------------------------------------------------------------------------
   Grand Totals     0.1507E+03          0.3400E-04          0.3934E+02
 ------------------------------------------------------------------------------
 Calculating analytic Hessian of the SCF energy
 Polarizability Matrix (a.u.)
            1           2           3
    1 -95.0830598  -1.3524556  -0.0000000
    2  -1.3524556 -65.5268898  -0.0000000
    3  -0.0000000  -0.0000000 -42.4772338

 Direct stationary perturbation theory relativistic correction:

 rels  =     113.825554226557
 relv  =    -378.946284694615
 rel2e =      51.210425819736
 E_rel =    -213.910304648322

 Hessian of the SCF Energy
            1           2           3           4           5           6
    1   0.8130589  -0.0335126   0.0000000  -0.5934521   0.1020309  -0.0000000
    2  -0.0335126   0.3789297   0.0000000   0.1427921  -0.0956352  -0.0000000
    3   0.0000000   0.0000000   0.1141459  -0.0000000  -0.0000000  -0.0438059
    4  -0.5934521   0.1427921  -0.0000000   0.7534320  -0.0653725   0.0000000
    5   0.1020309  -0.0956352  -0.0000000  -0.0653725   0.1669327   0.0000000
    6  -0.0000000  -0.0000000  -0.0438059   0.0000000   0.0000000   0.0335040
    7  -0.0216792  -0.0292458   0.0000000  -0.0541110  -0.0314862   0.0000000
    8   0.0112759  -0.0147227   0.0000000  -0.0711786  -0.0576296  -0.0000000
    9   0.0000000   0.0000000  -0.0023485   0.0000000  -0.0000000  -0.0091635
   10  -0.1495144  -0.1107177   0.0000000  -0.0858127  -0.0359547   0.0000000
   11  -0.1201323  -0.1893755   0.0000000  -0.0257315   0.0080719   0.0000000
   12   0.0000000  -0.0000000  -0.0393123  -0.0000000   0.0000000   0.0049680
   13  -0.0484132   0.0306840   0.0000000  -0.0200562   0.0307826   0.0000000
   14   0.0403381  -0.0791963  -0.0000000   0.0194905  -0.0217398   0.0000000
   15   0.0000000  -0.0000000  -0.0286793   0.0000000   0.0000000   0.0144974
            7           8           9          10          11          12
    1  -0.0216792   0.0112759   0.0000000  -0.1495144  -0.1201323   0.0000000
    2  -0.0292458  -0.0147227   0.0000000  -0.1107177  -0.1893755  -0.0000000
    3   0.0000000   0.0000000  -0.0023485   0.0000000   0.0000000  -0.0393123
    4  -0.0541110  -0.0711786   0.0000000  -0.0858127  -0.0257315  -0.0000000
    5  -0.0314862  -0.0576296  -0.0000000  -0.0359547   0.0080719   0.0000000
    6   0.0000000  -0.0000000  -0.0091635   0.0000000   0.0000000   0.0049680
    7   0.0805537   0.0601632  -0.0000000  -0.0026506   0.0023035  -0.0000000
    8   0.0601632   0.0680713   0.0000000  -0.0036135   0.0021702  -0.0000000
    9  -0.0000000   0.0000000   0.0064668  -0.0000000   0.0000000   0.0064865
   10  -0.0026506  -0.0036135  -0.0000000   0.2315272   0.1499498  -0.0000000
   11   0.0023035   0.0021702   0.0000000   0.1499498   0.2328727  -0.0000000
   12  -0.0000000  -0.0000000   0.0064865  -0.0000000  -0.0000000   0.0204048
   13  -0.0021130   0.0033530  -0.0000000   0.0064504  -0.0063895  -0.0000000
   14  -0.0017347   0.0021108  -0.0000000   0.0003361  -0.0537394   0.0000000
   15  -0.0000000  -0.0000000  -0.0014412  -0.0000000  -0.0000000   0.0074531
           13          14          15
    1  -0.0484132   0.0403381   0.0000000
    2   0.0306840  -0.0791963  -0.0000000
    3   0.0000000  -0.0000000  -0.0286793
    4  -0.0200562   0.0194905   0.0000000
    5   0.0307826  -0.0217398   0.0000000
    6   0.0000000   0.0000000   0.0144974
    7  -0.0021130  -0.0017347  -0.0000000
    8   0.0033530   0.0021108  -0.0000000
    9  -0.0000000  -0.0000000  -0.0014412
   10   0.0064504   0.0003361  -0.0000000
   11  -0.0063895  -0.0537394  -0.0000000
   12  -0.0000000   0.0000000   0.0074531
   13   0.0641319  -0.0584300  -0.0000000
   14  -0.0584300   0.1525647   0.0000000
   15  -0.0000000   0.0000000   0.0081700
 Gradient time:  CPU 242.45 s  wall 63.27 s
 **********************************************************************
 **                                                                  **
 **                       VIBRATIONAL ANALYSIS                       **
 **                       --------------------                       **
 **                                                                  **
 **        VIBRATIONAL FREQUENCIES (CM**-1) AND NORMAL MODES         **
 **     FORCE CONSTANTS (mDYN/ANGSTROM) AND REDUCED MASSES (AMU)     **
 **                  INFRARED INTENSITIES (KM/MOL)                   **
 **                                                                  **
 **********************************************************************


 Mode:                 1                      2                      3
 Frequency:        94.47                 200.82                 298.10
 Force Cnst:      0.3732                 0.3671                 1.2094
 Red. Mass:      70.9778                15.4486                23.0996
 IR Active:          YES                    YES                    YES
 IR Intens:        0.689                  1.339                  1.262
 Raman Active:       YES                    YES                    YES
               X      Y      Z        X      Y      Z        X      Y      Z
 C          0.121 -0.290  0.000    0.000  0.000  0.207    0.328  0.118  0.000
 N          0.104 -0.399  0.000    0.000 -0.000  0.858    0.328  0.209 -0.000
 I         -0.456  0.102 -0.000    0.000 -0.000 -0.060   -0.129 -0.115  0.000
 F         -0.040 -0.106 -0.000    0.000  0.000 -0.466    0.778 -0.223 -0.000
 Br         0.707 -0.023  0.000   -0.000  0.000  0.025   -0.088  0.184 -0.000
 TransDip  -0.026  0.005 -0.000   -0.000  0.000 -0.037   -0.024 -0.027  0.000

 Mode:                 4                      5                      6
 Frequency:       372.39                 474.70                 553.02
 Force Cnst:      1.5608                 2.0700                 2.2613
 Red. Mass:      19.1027                15.5913                12.5496
 IR Active:          YES                    YES                    YES
 IR Intens:        2.218                  3.038                  5.735
 Raman Active:       YES                    YES                    YES
               X      Y      Z        X      Y      Z        X      Y      Z
 C          0.395  0.335 -0.000   -0.302  0.331  0.000    0.000 -0.000  0.926
 N          0.305 -0.001  0.000   -0.262  0.833  0.000    0.000  0.000 -0.325
 I         -0.060 -0.038  0.000   -0.018 -0.036 -0.000   -0.000 -0.000 -0.001
 F          0.045  0.774  0.000    0.071 -0.047 -0.000   -0.000  0.000 -0.189
 Br        -0.028 -0.176  0.000    0.104 -0.128 -0.000   -0.000 -0.000 -0.036
 TransDip  -0.045 -0.017 -0.000   -0.005  0.056  0.000    0.000 -0.000  0.077

 Mode:                 7                      8                      9
 Frequency:       732.00                1104.58                1701.00
 Force Cnst:      4.5027                 9.9018                21.8049
 Red. Mass:      14.2626                13.7742                12.7907
 IR Active:          YES                    YES                    YES
 IR Intens:      174.513                271.371                498.748
 Raman Active:       YES                    YES                    YES
               X      Y      Z        X      Y      Z        X      Y      Z
 C          0.294 -0.501 -0.000    0.302  0.783  0.000    0.773 -0.122  0.000
 N          0.511  0.496  0.000    0.223 -0.104 -0.000   -0.614  0.096 -0.000
 I         -0.014 -0.019 -0.000   -0.007 -0.003  0.000    0.001  0.003  0.000
 F         -0.385 -0.067  0.000   -0.314 -0.369 -0.000   -0.031 -0.031  0.000
 Br        -0.020  0.035  0.000    0.001 -0.007 -0.000   -0.003  0.004 -0.000
 TransDip   0.378 -0.191 -0.000    0.051  0.525  0.000    0.715 -0.001  0.000

 STANDARD THERMODYNAMIC QUANTITIES AT   298.15 K  AND     1.00 ATM

   This Molecule has  0 Imaginary Frequencies
   Zero point vibrational energy:        7.907 kcal/mol

   Atom    1 Element C  Has Mass   12.00000
   Atom    2 Element N  Has Mass   14.00307
   Atom    3 Element I  Has Mass  126.90440
   Atom    4 Element F  Has Mass   18.99840
   Atom    5 Element Br Has Mass   78.91830
   Molecular Mass:   250.824170 amu
   Principal axes and moments of inertia in amu*Bohr^2:
                             1           2           3
    Eigenvalues --      533.00458  2650.21663  3183.22121
          X               0.99997     0.00831     0.00000
          Y              -0.00831     0.99997    -0.00000
          Z              -0.00000     0.00000     1.00000
   Rotational Symmetry Number is   1
   The Molecule is an Asymmetric Top
   Translational Enthalpy:        0.889 kcal/mol
   Rotational Enthalpy:           0.889 kcal/mol
   Vibrational Enthalpy:          9.553 kcal/mol
   gas constant (RT):             0.592 kcal/mol
   Translational Entropy:        42.459  cal/mol.K
   Rotational Entropy:           29.887  cal/mol.K
   Vibrational Entropy:           9.787  cal/mol.K

   Total Enthalpy:               11.923 kcal/mol
   Total Entropy:                82.133  cal/mol.K
Archival summary:
1\1\TWL01\FREQ\ProcedureUnspecified\BasisUnspecified\1r1111\taweetha\SunNov2523:09:122018SunNov2523:09:122018\0\\#,FREQ,ProcedureUnspecified,BasisUnspecified,\\0,1\I\N,1,2.0684\C,2,1.24749,1,122.898\F,3,1.33419,2,118.135,1,-180,0\Br,3,1.91236,2,132.381,1,0,0\\\@

 Total job time:  72.94s(wall), 278.41s(cpu) 
 Sun Nov 25 23:09:12 2018

        *************************************************************
        *                                                           *
        *  Thank you very much for using Q-Chem.  Have a nice day.  *
        *                                                           *
        *************************************************************
