# Supplementary material for: Geometric and energetic data from ab initio calculations of haloethene, haloimine, halomethylenephosphine, haloiminophosphine, halodiazene, halodiphosphene and halocyclopropane
Source: Data Brief. 2019 Nov 2;27:104738. doi: 10.1016/j.dib.2019.104738 (PMC6861602; doi:10.1016/j.dib.2019.104738)
Supplement: Multimedia component 4 [file mmc4.zip › CN/B3LYP/BrHCNBrE.out]

Q-Chem Developer Version!
                  Welcome to Q-Chem
     A Quantum Leap Into The Future Of Chemistry


 Q-Chem 5.1, Q-Chem, Inc., Pleasanton, CA (2018)

 Yihan Shao,  Zhengting Gan,  E. Epifanovsky,  A. T. B. Gilbert,  M. Wormit,  
 J. Kussmann,  A. W. Lange,  A. Behn,  Jia Deng,  Xintian Feng,  D. Ghosh,  
 M. Goldey,  P. R. Horn,  L. D. Jacobson,  I. Kaliman,  T. Kus,  A. Landau,  
 Jie Liu,  E. I. Proynov,  R. M. Richard,  R. P. Steele,  E. J. Sundstrom,  
 H. L. Woodcock III,  P. M. Zimmerman,  D. Zuev,  B. Albrecht,  E. Alguire,  
 S. A. Baeppler,  D. Barton,  Z. Benda,  Y. A. Bernard,  E. J. Berquist,  
 K. B. Bravaya,  H. Burton,  D. Casanova,  Chun-Min Chang,  Yunqing Chen,  
 A. Chien,  K. D. Closser,  M. P. Coons,  S. Coriani,  S. Dasgupta,  
 A. L. Dempwolff,  M. Diedenhofen,  Hainam Do,  R. G. Edgar,  Po-Tung Fang,  
 S. Faraji,  S. Fatehi,  Qingguo Feng,  K. D. Fenk,  J. Fosso-Tande,  
 Qinghui Ge,  A. Ghysels,  G. Gidofalvi,  J. Gomes,  J. Gonthier,  A. Gunina,  
 D. Hait,  M. W. D. Hanson-Heine,  P. H. P. Harbach,  A. W. Hauser,  
 J. E. Herr,  E. G. Hohenstein,  Z. C. Holden,  Kerwin Hui,  B. C. Huynh,  
 T.-C. Jagau,  Hyunjun Ji,  B. Kaduk,  K. Khistyaev,  Jaehoon Kim,  
 P. Klunzinger,  K. Koh,  D. Kosenkov,  L. Koulias,  T. Kowalczyk,  
 C. M. Krauter,  A. Kunitsa,  Ka Un Lao,  A. Laurent,  K. V. Lawler,  
 Joonho Lee,  D. Lefrancois,  S. Lehtola,  D. S. Levine,  Yi-Pei Li,  
 You-Sheng Lin,  Fenglai Liu,  E. Livshits,  A. Luenser,  P. Manohar,  
 E. Mansoor,  S. F. Manzer,  Shan-Ping Mao,  Yuezhi Mao,  N. Mardirossian,  
 A. V. Marenich,  T. Markovich,  L. A. Martinez-Martinez,  S. A. Maurer,  
 N. J. Mayhall,  S. C. McKenzie,  J.-M. Mewes,  A. F. Morrison,  
 J. W. Mullinax,  K. Nanda,  T. S. Nguyen-Beck,  R. Olivares-Amaya,  
 J. A. Parkhill,  T. M. Perrine,  F. Plasser,  P. Pokhilko,  S. Prager,  
 A. Prociuk,  E. Ramos,  D. R. Rehn,  F. Rob,  M. Schneider,  N. Sergueev,  
 S. M. Sharada,  S. Sharma,  D. W. Small,  T. Stauch,  T. Stein,  
 Yu-Chuan Su,  A. J. W. Thom,  A. Tkatchenko,  T. Tsuchimochi,  N. M. Tubman,  
 L. Vogt,  M. L. Vidal,  O. Vydrov,  M. A. Watson,  J. Wenzel,  
 M. de Wergifosse,  T. A. Wesolowski,  A. White,  J. Witte,  A. Yamada,  
 Jun Yang,  K. Yao,  S. Yeganeh,  S. R. Yost,  Zhi-Qiang You,  A. Zech,  
 Igor Ying Zhang,  Xing Zhang,  Yan Zhao,  Ying Zhu,  B. R. Brooks,  
 G. K. L. Chan,  C. J. Cramer,  M. S. Gordon,  W. J. Hehre,  A. Klamt,  
 M. W. Schmidt,  C. D. Sherrill,  D. G. Truhlar,  A. Aspuru-Guzik,  R. Baer,  
 A. T. Bell,  N. A. Besley,  Jeng-Da Chai,  A. E. DePrince, III,  
 R. A. DiStasio Jr.,  A. Dreuw,  B. D. Dunietz,  T. R. Furlani,  
 Chao-Ping Hsu,  Yousung Jung,  Jing Kong,  D. S. Lambrecht,  WanZhen Liang,  
 C. Ochsenfeld,  V. A. Rassolov,  L. V. Slipchenko,  J. E. Subotnik,  
 T. Van Voorhis,  J. M. Herbert,  A. I. Krylov,  P. M. W. Gill,  M. Head-Gordon

 Contributors to earlier versions of Q-Chem not listed above: 
 R. D. Adamson,  B. Austin,  J. Baker,  G. J. O. Beran,  K. Brandhorst,  
 S. T. Brown,  E. F. C. Byrd,  A. K. Chakraborty,  C.-L. Cheng,  
 Siu Hung Chien,  D. M. Chipman,  D. L. Crittenden,  H. Dachsel,  
 R. J. Doerksen,  A. D. Dutoi,  L. Fusti-Molnar,  W. A. Goddard III,  
 A. Golubeva-Zadorozhnaya,  S. R. Gwaltney,  G. Hawkins,  A. Heyden,  
 S. Hirata,  G. Kedziora,  F. J. Keil,  C. Kelley,  Jihan Kim,  R. A. King,  
 R. Z. Khaliullin,  P. P. Korambath,  W. Kurlancheek,  A. M. Lee,  M. S. Lee,  
 S. V. Levchenko,  Ching Yeh Lin,  D. Liotard,  R. C. Lochan,  I. Lotan,  
 P. E. Maslen,  N. Nair,  D. P. O'Neill,  D. Neuhauser,  E. Neuscamman,  
 C. M. Oana,  R. Olson,  B. Peters,  R. Peverati,  P. A. Pieniazek,  
 Y. M. Rhee,  J. Ritchie,  M. A. Rohrdanz,  E. Rosta,  N. J. Russ,  
 H. F. Schaefer III,  N. E. Schultz,  N. Shenvi,  A. C. Simmonett,  A. Sodt,  
 D. Stuck,  K. S. Thanthiriwatte,  V. Vanovschi,  Tao Wang,  A. Warshel,  
 C. F. Williams,  Q. Wu,  X. Xu,  W. Zhang

 Please cite Q-Chem as follows:
 Y. Shao et al., Mol. Phys. 113, 184-215 (2015)
 DOI: 10.1080/00268976.2014.952696

 Q-Chem 5.1.2 for Intel X86 EM64T Linux

 Parts of Q-Chem use Armadillo 8.300.2 (Tropical Shenanigans).
 http://arma.sourceforge.net/

 Q-Chem begins on Sun Nov 25 21:01:14 2018  

Host: 
0

     Scratch files written to /scratch/taweetham/qchem50982//
Input Ideriv = 2
Curr. Ideriv = -1
Max.  Ideriv = 2

Checking the input file for inconsistencies... 	...done.

--------------------------------------------------------------
User input:
--------------------------------------------------------------
$molecule
0 1
C 
N 1 1.3 
Br 2 CBr 1 120. 
H 1 CH 2 120.  3 180.0
Br 1 CBr 2 120.  3 0.0

CC=1.54
CH=1.09
CF=1.35
CCl=1.77
CBr=1.94
CI=2.14
DHA=180.0
$end

$rem
   job_type	optimization
   basis	6-311++g**
   method	b3lyp
$end

--------------------------------------------------------------
 ----------------------------------------------------------------
             Standard Nuclear Orientation (Angstroms)
    I     Atom           X                Y                Z
 ----------------------------------------------------------------
    1      C       0.6604406378    -1.3808667905    -0.0000000000
    2      N      -0.6394622353    -1.3967576835    -0.0000000000
    3      Br     -1.6299267783     0.2713490244    -0.0000000000
    4      H       1.2169387573    -2.3181020027     0.0000000000
    5      Br      1.6098311516     0.3109540193     0.0000000000
 ----------------------------------------------------------------
 Molecular Point Group                 Cs    NOp =  2
 Largest Abelian Subgroup              Cs    NOp =  2
 Nuclear Repulsion Energy =   443.0199691417 hartrees
 There are       42 alpha and       42 beta electrons
 Requested basis set is 6-311++G(d,p)
 There are 55 shells and 147 basis functions

 Total QAlloc Memory Limit   2000 MB
 Mega-Array Size       188 MB
 MEM_STATIC part       192 MB
 A cutoff of  1.0D-11 yielded   1308 shell pairs
 There are      9898 function pairs (     11015 Cartesian)

 -------------------------------------------------------
 OpenMP Integral Computing Module                       
 Release: version 1.0, May 2013, Q-Chem Inc. Pittsburgh 
 -------------------------------------------------------
 Integral Job Info:
 Integral job number is                      11
 Integral operator is                         1
 short-range coefficients                     0
 long-range coefficients              100000000
 Omega coefficients                           0
 if combine SR and LR in K                    0
 Integral screening is                        0
 Integral computing path is                   2
 max size of driver memory is            800000
 size of driver memory is                593474
 size of scratch memory is             29623520
 max col of scratch BK array               1296
 max len of scratch array in speh3          155
 max len of scratch index in speh4           18
 max int batch size is                      520
 min int batch size is                       52
 fixed nKL is                                45
 max L of basis functions is                  2
 order of int derivative is                   0
 number of shells is                         55
 number of basis is                         155
 number of cartesian basis is               155
 number of contracted shell pairs          1308
 number of primitive shell pairs           3519
 maxK2 (contraction) of shell pair           36
 max number of K2 of shell pair               1
 max number of CS2 of shell pair            127
 max number of PS2 of shell pair            270
 mem total for path MDJ                  526822
 -------------------------------------------------------
 Smallest overlap matrix eigenvalue = 4.31E-04

 Scale SEOQF with 1.000000e-01/1.000000e-01/1.000000e-01

 Standard Electronic Orientation quadrupole field applied
 Nucleus-field energy     =     0.0000000094 hartrees
 Guess from superposition of atomic densities
 Warning:  Energy on first SCF cycle will be non-variational
 SAD guess density has 84.000000 electrons

 -----------------------------------------------------------------------
  General SCF calculation program by
  Eric Jon Sundstrom, Paul Horn, Yuezhi Mao, Dmitri Zuev, Alec White,
  David Stuck, Shaama M.S., Shane Yost, Joonho Lee, David Small,
  Daniel Levine, Susi Lehtola, Hugh Burton, Evgeny Epifanovsky
 -----------------------------------------------------------------------
 Exchange:     0.2000 Hartree-Fock + 0.0800 Slater + 0.7200 B88
 Correlation:  0.1900 VWN1RPA + 0.8100 LYP
 Using SG-1 standard quadrature grid
 using 4 threads for integral computing
 -------------------------------------------------------
 OpenMP Integral computing Module                
 Release: version 2.0, May 2017, Q-Chem Inc. Pleasanton 
 -------------------------------------------------------
 -------------------------------------------------------
 OpenMP BLAS3 based DFT computing Module                
 Release: version 1.0, May 2013, Q-Chem Inc. Pittsburgh 
 -------------------------------------------------------
 A restricted SCF calculation will be
 performed using DIIS
 SCF converges when DIIS error is below 1.0e-08
 ---------------------------------------
  Cycle       Energy         DIIS error
 ---------------------------------------
    1   -5242.0279662720      4.08e-02  
    2   -5241.6977089896      3.81e-03  
    3   -5241.6517379664      5.70e-03  
    4   -5241.7055164249      2.19e-03  
    5   -5241.7170546535      2.07e-04  
    6   -5241.7171061962      8.19e-05  
    7   -5241.7171165675      3.79e-05  
    8   -5241.7171208350      6.39e-06  
    9   -5241.7171209377      2.11e-06  
   10   -5241.7171209454      6.82e-07  
   11   -5241.7171209463      1.30e-07  
   12   -5241.7171209463      2.30e-08  
   13   -5241.7171209464      4.82e-09  Convergence criterion met
 ---------------------------------------
 SCF time:   CPU 27.97s  wall 8.00s 
 SCF   energy in the final basis set =    -5241.7171209464
 Total energy in the final basis set =    -5241.7171209464

 --------------------------------------------------------------
             Orbital Energies (a.u.) and Symmetries
 --------------------------------------------------------------

 Alpha MOs, Restricted
 -- Occupied --                  
-482.86 -482.86  -62.51  -62.51  -56.34  -56.33  -56.33  -56.33
  1 A'    2 A'    3 A'    4 A'    5 A'    6 A'    1 A"    7 A'                 
-56.327 -56.327 -14.399 -10.305  -8.722  -8.719  -6.556  -6.550
  2 A"    8 A'    9 A'   10 A'   11 A'   12 A'   13 A'   14 A'                 
 -6.539  -6.538  -6.538  -6.537  -2.666  -2.662  -2.661  -2.661
  3 A"    4 A"   15 A'   16 A'   17 A'    5 A"   18 A'   19 A'                 
 -2.658  -2.657  -2.647  -2.647  -2.647  -2.647  -0.961  -0.817
  6 A"   20 A'   21 A'    7 A"   22 A'    8 A"   23 A'   24 A'                 
 -0.783  -0.615  -0.485  -0.480  -0.414  -0.357  -0.326  -0.310
 25 A'   26 A'   27 A'   28 A'    9 A"   29 A'   10 A"   30 A'                 
 -0.294  -0.286
 11 A"   31 A'                                                                 
 -- Virtual --                   
 -0.103  -0.071  -0.029  -0.003   0.026   0.039   0.049   0.063
 32 A'   12 A"   33 A'   34 A'   35 A'   36 A'   13 A"   37 A'                 
  0.069   0.074   0.077   0.084   0.093   0.110   0.122   0.139
 38 A'   14 A"   39 A'   15 A"   40 A'   41 A'   42 A'   43 A'                 
  0.174   0.183   0.214   0.252   0.266   0.289   0.377   0.379
 44 A'   16 A"   45 A'   46 A'   47 A'   48 A'   49 A'   50 A'                 
  0.400   0.410   0.428   0.430   0.432   0.473   0.516   0.541
 17 A"   51 A'   52 A'   18 A"   53 A'   19 A"   54 A'   20 A"                 
  0.553   0.571   0.572   0.581   0.600   0.606   0.616   0.645
 21 A"   22 A"   55 A'   56 A'   57 A'   23 A"   58 A'   59 A'                 
  0.726   0.768   0.807   0.843   0.863   0.901   0.936   0.997
 60 A'   61 A'   62 A'   63 A'   24 A"   64 A'   65 A'   66 A'                 
  1.119   1.239   1.314   1.478   1.542   1.688   1.725   1.905
 25 A"   67 A'   26 A"   68 A'   69 A'   70 A'   27 A"   71 A'                 
  1.925   1.939   1.979   2.021   2.071   2.110   2.144   2.190
 28 A"   72 A'   29 A"   73 A'   74 A'   30 A"   75 A'   76 A'                 
  2.355   2.491   2.585   2.671   2.748   2.757   3.044   3.550
 31 A"   77 A'   78 A'   79 A'   32 A"   80 A'   81 A'   82 A'                 
  3.813   3.883   3.973   3.975   3.993   4.021   4.029   4.054
 33 A"   83 A'   34 A"   84 A'   35 A"   36 A"   85 A'   37 A"                 
  4.093   4.152   4.315   4.365   4.494   6.519   6.656   7.528
 86 A'   87 A'   88 A'   89 A'   90 A'   91 A'   92 A'   38 A"                 
  7.540   7.561   7.569   7.624   7.648  23.739  35.430  47.812
 39 A"   93 A'   94 A'   95 A'   96 A'   97 A'   98 A'   99 A'                 
 47.927 289.721 289.735 289.745 289.769 289.850 289.8681020.581
100 A'   40 A"   41 A"  101 A'  102 A'  103 A'  104 A'  105 A'                 
*******
106 A'                                                                         

 Beta MOs, Restricted
 -- Occupied --                  
-482.86 -482.86  -62.51  -62.51  -56.34  -56.33  -56.33  -56.33
  1 A'    2 A'    3 A'    4 A'    5 A'    6 A'    1 A"    7 A'                 
-56.327 -56.327 -14.399 -10.305  -8.722  -8.719  -6.556  -6.550
  2 A"    8 A'    9 A'   10 A'   11 A'   12 A'   13 A'   14 A'                 
 -6.539  -6.538  -6.538  -6.537  -2.666  -2.662  -2.661  -2.661
  3 A"    4 A"   15 A'   16 A'   17 A'    5 A"   18 A'   19 A'                 
 -2.658  -2.657  -2.647  -2.647  -2.647  -2.647  -0.961  -0.817
  6 A"   20 A'   21 A'    7 A"   22 A'    8 A"   23 A'   24 A'                 
 -0.783  -0.615  -0.485  -0.480  -0.414  -0.357  -0.326  -0.310
 25 A'   26 A'   27 A'   28 A'    9 A"   29 A'   10 A"   30 A'                 
 -0.294  -0.286
 11 A"   31 A'                                                                 
 -- Virtual --                   
 -0.103  -0.071  -0.029  -0.003   0.026   0.039   0.049   0.063
 32 A'   12 A"   33 A'   34 A'   35 A'   36 A'   13 A"   37 A'                 
  0.069   0.074   0.077   0.084   0.093   0.110   0.122   0.139
 38 A'   14 A"   39 A'   15 A"   40 A'   41 A'   42 A'   43 A'                 
  0.174   0.183   0.214   0.252   0.266   0.289   0.377   0.379
 44 A'   16 A"   45 A'   46 A'   47 A'   48 A'   49 A'   50 A'                 
  0.400   0.410   0.428   0.430   0.432   0.473   0.516   0.541
 17 A"   51 A'   52 A'   18 A"   53 A'   19 A"   54 A'   20 A"                 
  0.553   0.571   0.572   0.581   0.600   0.606   0.616   0.645
 21 A"   22 A"   55 A'   56 A'   57 A'   23 A"   58 A'   59 A'                 
  0.726   0.768   0.807   0.843   0.863   0.901   0.936   0.997
 60 A'   61 A'   62 A'   63 A'   24 A"   64 A'   65 A'   66 A'                 
  1.119   1.239   1.314   1.478   1.542   1.688   1.725   1.905
 25 A"   67 A'   26 A"   68 A'   69 A'   70 A'   27 A"   71 A'                 
  1.925   1.939   1.979   2.021   2.071   2.110   2.144   2.190
 28 A"   72 A'   29 A"   73 A'   74 A'   30 A"   75 A'   76 A'                 
  2.355   2.491   2.585   2.671   2.748   2.757   3.044   3.550
 31 A"   77 A'   78 A'   79 A'   32 A"   80 A'   81 A'   82 A'                 
  3.813   3.883   3.973   3.975   3.993   4.021   4.029   4.054
 33 A"   83 A'   34 A"   84 A'   35 A"   36 A"   85 A'   37 A"                 
  4.093   4.152   4.315   4.365   4.494   6.519   6.656   7.528
 86 A'   87 A'   88 A'   89 A'   90 A'   91 A'   92 A'   38 A"                 
  7.540   7.561   7.569   7.624   7.648  23.739  35.430  47.812
 39 A"   93 A'   94 A'   95 A'   96 A'   97 A'   98 A'   99 A'                 
 47.927 289.721 289.735 289.745 289.769 289.850 289.8681020.581
100 A'   40 A"   41 A"  101 A'  102 A'  103 A'  104 A'  105 A'                 
*******
106 A'                                                                         
 --------------------------------------------------------------

          Ground-State Mulliken Net Atomic Charges

     Atom                 Charge (a.u.)
  ----------------------------------------
      1 C                    -0.201127
      2 N                    -0.065718
      3 Br                    0.022633
      4 H                     0.241165
      5 Br                    0.003046
  ----------------------------------------
  Sum of atomic charges =     0.000000

 -----------------------------------------------------------------
                    Cartesian Multipole Moments
 -----------------------------------------------------------------
    Charge (ESU x 10^10)
                 0.0000
    Dipole Moment (Debye)
         X       1.4102      Y      -0.2655      Z      -0.0000
       Tot       1.4350
    Quadrupole Moments (Debye-Ang)
        XX     -48.7254     XY      -4.7757     YY     -44.6259
        XZ      -0.0000     YZ      -0.0000     ZZ     -49.2791
    Octopole Moments (Debye-Ang^2)
       XXX      -2.9100    XXY      11.2498    XYY       9.9167
       YYY      16.2272    XXZ      -0.0000    XYZ       0.0000
       YYZ       0.0000    XZZ      -0.3101    YZZ       6.1612
       ZZZ      -0.0000
    Hexadecapole Moments (Debye-Ang^3)
      XXXX    -673.4330   XXXY      -7.6472   XXYY    -131.9137
      XYYY     -22.4302   YYYY    -201.2449   XXXZ      -0.0000
      XXYZ      -0.0000   XYYZ       0.0000   YYYZ       0.0000
      XXZZ    -124.4482   XYZZ       0.4172   YYZZ     -47.6614
      XZZZ       0.0000   YZZZ      -0.0000   ZZZZ     -58.8597
 -----------------------------------------------------------------
 Calculating analytic gradient of the SCF energy
 Gradient of SCF Energy
            1           2           3           4           5
    1   0.0568253  -0.0377544  -0.0054003  -0.0000426  -0.0136281
    2  -0.0320081   0.0076647   0.0144479  -0.0048542   0.0147497
    3   0.0000000  -0.0000000   0.0000000  -0.0000000  -0.0000000
 Max gradient component =       5.683E-02
 RMS gradient           =       2.066E-02
 Gradient time:  CPU 6.53 s  wall 1.73 s
 Geometry Optimization Parameters
   NAtoms,    NIC,     NZ,  NCons,   NDum,   NFix, NCnnct, MaxDiis
        5      20       5       0       0       0       0       0


** GEOMETRY OPTIMIZATION IN DELOCALIZED INTERNAL COORDINATES **
   Searching for a Minimum

   Optimization Cycle:   1

                       Coordinates (Angstroms)
     ATOM                X               Y               Z
      1  C         0.6604406378   -1.3808667905    0.0000000000
      2  N        -0.6394622353   -1.3967576835    0.0000000000
      3  Br       -1.6299267783    0.2713490244    0.0000000000
      4  H         1.2169387573   -2.3181020027    0.0000000000
      5  Br        1.6098311516    0.3109540193    0.0000000000
   Point Group: cs    Number of degrees of freedom:     7


   Energy is  -5241.717120946


 Attempting to Generate Delocalized Internal Coordinates

  7 Hessian modes will be used to form the next step
  Hessian Eigenvalues:
     0.160000    0.175927    0.175927    0.220000    0.250000    0.348126
     0.671931

 Minimum Search - Taking Simple RFO Step
 Searching for Lamda that Minimizes Along All modes
 Value Taken    Lamda =  -0.01740705
 Step Taken.  Stepsize is  0.259123

                             Maximum     Tolerance    Cnvgd?
         Gradient           0.047052      0.000300      NO
         Displacement       0.162182      0.001200      NO
         Energy change     *********      0.000001      NO


 New Cartesian Coordinates Obtained by Inverse Iteration

 Displacement from previous Coordinates is:  0.540410
 ----------------------------------------------------------------
             Standard Nuclear Orientation (Angstroms)
    I     Atom           X                Y                Z
 ----------------------------------------------------------------
    1      C       0.6333765291    -1.2950566211     0.0000000000
    2      N      -0.6310906491    -1.3761348763     0.0000000000
    3      Br     -1.7407128875     0.1643836257     0.0000000000
    4      H       1.1595648852    -2.2427747787     0.0000000000
    5      Br      1.7966836554     0.2361592176     0.0000000000
 ----------------------------------------------------------------
 Molecular Point Group                 Cs    NOp =  2
 Largest Abelian Subgroup              Cs    NOp =  2
 Nuclear Repulsion Energy =   428.1376834186 hartrees
 There are       42 alpha and       42 beta electrons
 Applying Cartesian multipole field
    Component          Value
    ---------          -----
     (2,0,0)        1.00000E-11
     (0,2,0)        2.00000E-11
     (0,0,2)       -3.00000E-11
 Nucleus-field energy     =     0.0000000103 hartrees
 Requested basis set is 6-311++G(d,p)
 There are 55 shells and 147 basis functions
 A cutoff of  1.0D-11 yielded   1306 shell pairs
 There are      9845 function pairs (     10959 Cartesian)
 Smallest overlap matrix eigenvalue = 4.05E-04
 Guess MOs from SCF MO coefficient file

 -----------------------------------------------------------------------
  General SCF calculation program by
  Eric Jon Sundstrom, Paul Horn, Yuezhi Mao, Dmitri Zuev, Alec White,
  David Stuck, Shaama M.S., Shane Yost, Joonho Lee, David Small,
  Daniel Levine, Susi Lehtola, Hugh Burton, Evgeny Epifanovsky
 -----------------------------------------------------------------------
 Exchange:     0.2000 Hartree-Fock + 0.0800 Slater + 0.7200 B88
 Correlation:  0.1900 VWN1RPA + 0.8100 LYP
 Using SG-1 standard quadrature grid
 using 4 threads for integral computing
 -------------------------------------------------------
 OpenMP Integral computing Module                
 Release: version 2.0, May 2017, Q-Chem Inc. Pleasanton 
 -------------------------------------------------------
 -------------------------------------------------------
 OpenMP BLAS3 based DFT computing Module                
 Release: version 1.0, May 2013, Q-Chem Inc. Pittsburgh 
 -------------------------------------------------------
 A restricted SCF calculation will be
 performed using DIIS
 SCF converges when DIIS error is below 1.0e-08
 ---------------------------------------
  Cycle       Energy         DIIS error
 ---------------------------------------
    1   -5241.7144062444      1.42e-03  
    2   -5241.7244035535      5.79e-04  
    3   -5241.7230737378      9.38e-04  
    4   -5241.7252524034      1.70e-04  
    5   -5241.7253134166      6.75e-05  
    6   -5241.7253247927      2.06e-05  
    7   -5241.7253256165      4.98e-06  
    8   -5241.7253256536      1.23e-06  
    9   -5241.7253256569      1.75e-07  
   10   -5241.7253256570      2.52e-08  
   11   -5241.7253256570      6.37e-09  Convergence criterion met
 ---------------------------------------
 SCF time:   CPU 23.20s  wall 7.00s 
 SCF   energy in the final basis set =    -5241.7253256570
 Total energy in the final basis set =    -5241.7253256570

 --------------------------------------------------------------
             Orbital Energies (a.u.) and Symmetries
 --------------------------------------------------------------

 Alpha MOs, Restricted
 -- Occupied --                  
-482.86 -482.86  -62.51  -62.51  -56.34  -56.33  -56.33  -56.33
  1 A'    2 A'    3 A'    4 A'    5 A'    6 A'    1 A"    7 A'                 
-56.330 -56.329 -14.395 -10.298  -8.723  -8.722  -6.557  -6.553
  2 A"    8 A'    9 A'   10 A'   11 A'   12 A'   13 A'   14 A'                 
 -6.541  -6.540  -6.539  -6.539  -2.667  -2.664  -2.663  -2.662
  3 A"    4 A"   15 A'   16 A'   17 A'   18 A'    5 A"   19 A'                 
 -2.661  -2.660  -2.650  -2.650  -2.649  -2.649  -0.973  -0.826
  6 A"   20 A'    7 A"   21 A'   22 A'    8 A"   23 A'   24 A'                 
 -0.787  -0.610  -0.489  -0.486  -0.421  -0.348  -0.332  -0.319
 25 A'   26 A'   27 A'   28 A'    9 A"   29 A'   10 A"   30 A'                 
 -0.294  -0.287
 11 A"   31 A'                                                                 
 -- Virtual --                   
 -0.090  -0.062  -0.025  -0.005   0.025   0.037   0.048   0.066
 32 A'   12 A"   33 A'   34 A'   35 A'   36 A'   13 A"   37 A'                 
  0.068   0.072   0.083   0.087   0.092   0.107   0.127   0.138
 38 A'   14 A"   39 A'   15 A"   40 A'   41 A'   42 A'   43 A'                 
  0.180   0.186   0.211   0.258   0.272   0.296   0.377   0.390
 44 A'   16 A"   45 A'   46 A'   47 A'   48 A'   49 A'   50 A'                 
  0.404   0.406   0.429   0.437   0.445   0.471   0.528   0.543
 17 A"   51 A'   18 A"   52 A'   53 A'   19 A"   54 A'   20 A"                 
  0.554   0.557   0.569   0.586   0.588   0.617   0.621   0.650
 21 A"   22 A"   55 A'   56 A'   57 A'   23 A"   58 A'   59 A'                 
  0.697   0.769   0.812   0.860   0.871   0.913   0.941   1.006
 60 A'   61 A'   62 A'   63 A'   24 A"   64 A'   65 A'   66 A'                 
  1.110   1.231   1.332   1.492   1.555   1.733   1.739   1.886
 25 A"   67 A'   26 A"   68 A'   69 A'   27 A"   70 A'   71 A'                 
  1.930   1.944   1.973   2.019   2.079   2.125   2.160   2.224
 28 A"   72 A'   29 A"   73 A'   74 A'   30 A"   75 A'   76 A'                 
  2.374   2.496   2.602   2.722   2.765   2.767   3.057   3.579
 31 A"   77 A'   78 A'   79 A'   32 A"   80 A'   81 A'   82 A'                 
  3.820   3.921   3.976   3.984   3.984   4.012   4.028   4.060
 33 A"   83 A'   34 A"   84 A'   35 A"   85 A'   36 A"   37 A"                 
  4.103   4.147   4.326   4.361   4.496   6.526   6.646   7.524
 86 A'   87 A'   88 A'   89 A'   90 A'   91 A'   92 A'   38 A"                 
  7.539   7.540   7.570   7.637   7.645  23.795  35.473  47.817
 39 A"   93 A'   94 A'   95 A'   96 A'   97 A'   98 A'   99 A'                 
 47.919 289.718 289.734 289.734 289.763 289.857 289.8651020.589
100 A'   40 A"   41 A"  101 A'  102 A'  103 A'  104 A'  105 A'                 
*******
106 A'                                                                         

 Beta MOs, Restricted
 -- Occupied --                  
-482.86 -482.86  -62.51  -62.51  -56.34  -56.33  -56.33  -56.33
  1 A'    2 A'    3 A'    4 A'    5 A'    6 A'    1 A"    7 A'                 
-56.330 -56.329 -14.395 -10.298  -8.723  -8.722  -6.557  -6.553
  2 A"    8 A'    9 A'   10 A'   11 A'   12 A'   13 A'   14 A'                 
 -6.541  -6.540  -6.539  -6.539  -2.667  -2.664  -2.663  -2.662
  3 A"    4 A"   15 A'   16 A'   17 A'   18 A'    5 A"   19 A'                 
 -2.661  -2.660  -2.650  -2.650  -2.649  -2.649  -0.973  -0.826
  6 A"   20 A'    7 A"   21 A'   22 A'    8 A"   23 A'   24 A'                 
 -0.787  -0.610  -0.489  -0.486  -0.421  -0.348  -0.332  -0.319
 25 A'   26 A'   27 A'   28 A'    9 A"   29 A'   10 A"   30 A'                 
 -0.294  -0.287
 11 A"   31 A'                                                                 
 -- Virtual --                   
 -0.090  -0.062  -0.025  -0.005   0.025   0.037   0.048   0.066
 32 A'   12 A"   33 A'   34 A'   35 A'   36 A'   13 A"   37 A'                 
  0.068   0.072   0.083   0.087   0.092   0.107   0.127   0.138
 38 A'   14 A"   39 A'   15 A"   40 A'   41 A'   42 A'   43 A'                 
  0.180   0.186   0.211   0.258   0.272   0.296   0.377   0.390
 44 A'   16 A"   45 A'   46 A'   47 A'   48 A'   49 A'   50 A'                 
  0.404   0.406   0.429   0.437   0.445   0.471   0.528   0.543
 17 A"   51 A'   18 A"   52 A'   53 A'   19 A"   54 A'   20 A"                 
  0.554   0.557   0.569   0.586   0.588   0.617   0.621   0.650
 21 A"   22 A"   55 A'   56 A'   57 A'   23 A"   58 A'   59 A'                 
  0.697   0.769   0.812   0.860   0.871   0.913   0.941   1.006
 60 A'   61 A'   62 A'   63 A'   24 A"   64 A'   65 A'   66 A'                 
  1.110   1.231   1.332   1.492   1.555   1.733   1.739   1.886
 25 A"   67 A'   26 A"   68 A'   69 A'   27 A"   70 A'   71 A'                 
  1.930   1.944   1.973   2.019   2.079   2.125   2.160   2.224
 28 A"   72 A'   29 A"   73 A'   74 A'   30 A"   75 A'   76 A'                 
  2.374   2.496   2.602   2.722   2.765   2.767   3.057   3.579
 31 A"   77 A'   78 A'   79 A'   32 A"   80 A'   81 A'   82 A'                 
  3.820   3.921   3.976   3.984   3.984   4.012   4.028   4.060
 33 A"   83 A'   34 A"   84 A'   35 A"   85 A'   36 A"   37 A"                 
  4.103   4.147   4.326   4.361   4.496   6.526   6.646   7.524
 86 A'   87 A'   88 A'   89 A'   90 A'   91 A'   92 A'   38 A"                 
  7.539   7.540   7.570   7.637   7.645  23.795  35.473  47.817
 39 A"   93 A'   94 A'   95 A'   96 A'   97 A'   98 A'   99 A'                 
 47.919 289.718 289.734 289.734 289.763 289.857 289.8651020.589
100 A'   40 A"   41 A"  101 A'  102 A'  103 A'  104 A'  105 A'                 
*******
106 A'                                                                         
 --------------------------------------------------------------

          Ground-State Mulliken Net Atomic Charges

     Atom                 Charge (a.u.)
  ----------------------------------------
      1 C                    -0.201580
      2 N                    -0.061921
      3 Br                    0.026858
      4 H                     0.230594
      5 Br                    0.006049
  ----------------------------------------
  Sum of atomic charges =     0.000000

 -----------------------------------------------------------------
                    Cartesian Multipole Moments
 -----------------------------------------------------------------
    Charge (ESU x 10^10)
                 0.0000
    Dipole Moment (Debye)
         X       1.2588      Y      -0.1877      Z       0.0000
       Tot       1.2727
    Quadrupole Moments (Debye-Ang)
        XX     -47.6391     XY      -3.9644     YY     -45.8703
        XZ       0.0000     YZ      -0.0000     ZZ     -49.0835
    Octopole Moments (Debye-Ang^2)
       XXX      -6.0976    XXY      15.6300    XYY       7.0475
       YYY      24.6508    XXZ       0.0000    XYZ       0.0000
       YYZ       0.0000    XZZ      -1.5274    YZZ       8.7000
       ZZZ       0.0000
    Hexadecapole Moments (Debye-Ang^3)
      XXXX    -764.6100   XXXY      -9.1647   XXYY    -148.4200
      XYYY     -23.7889   YYYY    -189.3581   XXXZ       0.0000
      XXYZ       0.0000   XYYZ       0.0000   YYYZ       0.0000
      XXZZ    -142.2235   XYZZ      -1.3484   YYZZ     -44.1166
      XZZZ       0.0000   YZZZ      -0.0000   ZZZZ     -58.3887
 -----------------------------------------------------------------
 Calculating analytic gradient of the SCF energy
 Gradient of SCF Energy
            1           2           3           4           5
    1   0.0173080  -0.0102734  -0.0053224  -0.0042528   0.0025406
    2  -0.0046965   0.0015769   0.0001574   0.0000402   0.0029219
    3  -0.0000000   0.0000000  -0.0000000  -0.0000000   0.0000000
 Max gradient component =       1.731E-02
 RMS gradient           =       5.722E-03
 Gradient time:  CPU 6.38 s  wall 1.69 s
 Geometry Optimization Parameters
   NAtoms,    NIC,     NZ,  NCons,   NDum,   NFix, NCnnct, MaxDiis
        5      20       5       0       0       0       0       0

 Cartesian Hessian Update
 Hessian Updated using BFGS Update


** GEOMETRY OPTIMIZATION IN DELOCALIZED INTERNAL COORDINATES **
   Searching for a Minimum

   Optimization Cycle:   2

                       Coordinates (Angstroms)
     ATOM                X               Y               Z
      1  C         0.6333765291   -1.2950566211    0.0000000000
      2  N        -0.6310906491   -1.3761348763    0.0000000000
      3  Br       -1.7407128875    0.1643836257    0.0000000000
      4  H         1.1595648852   -2.2427747787    0.0000000000
      5  Br        1.7966836554    0.2361592176    0.0000000000
   Point Group: cs    Number of degrees of freedom:     7


   Energy is  -5241.725325657

 Hessian Updated using BFGS Update

  7 Hessian modes will be used to form the next step
  Hessian Eigenvalues:
     0.152534    0.169322    0.176206    0.214563    0.323070    0.353868
     0.612986

 Minimum Search - Taking Simple RFO Step
 Searching for Lamda that Minimizes Along All modes
 Value Taken    Lamda =  -0.00165867
 Step Taken.  Stepsize is  0.081117

                             Maximum     Tolerance    Cnvgd?
         Gradient           0.017526      0.000300      NO
         Displacement       0.049433      0.001200      NO
         Energy change     -0.008205      0.000001      NO


 New Cartesian Coordinates Obtained by Inverse Iteration

 Displacement from previous Coordinates is:  0.170974
 ----------------------------------------------------------------
             Standard Nuclear Orientation (Angstroms)
    I     Atom           X                Y                Z
 ----------------------------------------------------------------
    1      C       0.6100040871    -1.2985301383     0.0000000000
    2      N      -0.6378066002    -1.3978595754     0.0000000000
    3      Br     -1.6758069378     0.1754741851     0.0000000000
    4      H       1.1733029682    -2.2276965258     0.0000000000
    5      Br      1.7481280157     0.2351886215     0.0000000000
 ----------------------------------------------------------------
 Molecular Point Group                 Cs    NOp =  2
 Largest Abelian Subgroup              Cs    NOp =  2
 Nuclear Repulsion Energy =   436.7944472930 hartrees
 There are       42 alpha and       42 beta electrons
 Applying Cartesian multipole field
    Component          Value
    ---------          -----
     (2,0,0)        1.00000E-11
     (0,2,0)        2.00000E-11
     (0,0,2)       -3.00000E-11
 Nucleus-field energy     =     0.0000000098 hartrees
 Requested basis set is 6-311++G(d,p)
 There are 55 shells and 147 basis functions
 A cutoff of  1.0D-11 yielded   1310 shell pairs
 There are      9875 function pairs (     10989 Cartesian)
 Smallest overlap matrix eigenvalue = 3.80E-04
 Guess MOs from SCF MO coefficient file

 -----------------------------------------------------------------------
  General SCF calculation program by
  Eric Jon Sundstrom, Paul Horn, Yuezhi Mao, Dmitri Zuev, Alec White,
  David Stuck, Shaama M.S., Shane Yost, Joonho Lee, David Small,
  Daniel Levine, Susi Lehtola, Hugh Burton, Evgeny Epifanovsky
 -----------------------------------------------------------------------
 Exchange:     0.2000 Hartree-Fock + 0.0800 Slater + 0.7200 B88
 Correlation:  0.1900 VWN1RPA + 0.8100 LYP
 Using SG-1 standard quadrature grid
 using 4 threads for integral computing
 -------------------------------------------------------
 OpenMP Integral computing Module                
 Release: version 2.0, May 2017, Q-Chem Inc. Pleasanton 
 -------------------------------------------------------
 -------------------------------------------------------
 OpenMP BLAS3 based DFT computing Module                
 Release: version 1.0, May 2013, Q-Chem Inc. Pittsburgh 
 -------------------------------------------------------
 A restricted SCF calculation will be
 performed using DIIS
 SCF converges when DIIS error is below 1.0e-08
 ---------------------------------------
  Cycle       Energy         DIIS error
 ---------------------------------------
    1   -5241.7248063625      4.78e-04  
    2   -5241.7256469434      2.86e-04  
    3   -5241.7255656525      3.34e-04  
    4   -5241.7258434437      7.15e-05  
    5   -5241.7258546142      2.43e-05  
    6   -5241.7258562840      6.02e-06  
    7   -5241.7258563626      1.76e-06  
    8   -5241.7258563686      2.52e-07  
    9   -5241.7258563687      5.71e-08  
   10   -5241.7258563688      1.40e-08  
   11   -5241.7258563688      4.03e-09  Convergence criterion met
 ---------------------------------------
 SCF time:   CPU 23.36s  wall 6.00s 
 SCF   energy in the final basis set =    -5241.7258563688
 Total energy in the final basis set =    -5241.7258563688

 --------------------------------------------------------------
             Orbital Energies (a.u.) and Symmetries
 --------------------------------------------------------------

 Alpha MOs, Restricted
 -- Occupied --                  
-482.86 -482.86  -62.51  -62.51  -56.34  -56.33  -56.33  -56.33
  1 A'    2 A'    3 A'    4 A'    5 A'    6 A'    1 A"    2 A"                 
-56.330 -56.329 -14.393 -10.295  -8.722  -8.722  -6.556  -6.553
  7 A'    8 A'    9 A'   10 A'   11 A'   12 A'   13 A'   14 A'                 
 -6.541  -6.539  -6.539  -6.538  -2.666  -2.664  -2.662  -2.661
  3 A"    4 A"   15 A'   16 A'   17 A'   18 A'    5 A"   19 A'                 
 -2.661  -2.660  -2.650  -2.650  -2.648  -2.648  -0.982  -0.828
  6 A"   20 A'   21 A'    7 A"   22 A'    8 A"   23 A'   24 A'                 
 -0.788  -0.609  -0.491  -0.488  -0.426  -0.348  -0.332  -0.320
 25 A'   26 A'   27 A'   28 A'    9 A"   29 A'   10 A"   30 A'                 
 -0.294  -0.287
 11 A"   31 A'                                                                 
 -- Virtual --                   
 -0.087  -0.058  -0.021  -0.004   0.026   0.037   0.048   0.066
 32 A'   12 A"   33 A'   34 A'   35 A'   36 A'   13 A"   37 A'                 
  0.069   0.073   0.086   0.087   0.093   0.108   0.126   0.137
 38 A'   14 A"   39 A'   15 A"   40 A'   41 A'   42 A'   43 A'                 
  0.182   0.187   0.213   0.259   0.270   0.299   0.378   0.388
 44 A'   16 A"   45 A'   46 A'   47 A'   48 A'   49 A'   50 A'                 
  0.402   0.405   0.429   0.435   0.440   0.470   0.528   0.541
 17 A"   51 A'   18 A"   52 A'   53 A'   19 A"   54 A'   20 A"                 
  0.557   0.560   0.571   0.586   0.601   0.616   0.622   0.651
 21 A"   22 A"   55 A'   56 A'   57 A'   23 A"   58 A'   59 A'                 
  0.708   0.774   0.821   0.871   0.874   0.910   0.946   0.996
 60 A'   61 A'   62 A'   24 A"   63 A'   64 A'   65 A'   66 A'                 
  1.111   1.231   1.338   1.487   1.565   1.730   1.737   1.898
 25 A"   67 A'   26 A"   68 A'   69 A'   27 A"   70 A'   71 A'                 
  1.931   1.958   1.975   2.024   2.091   2.132   2.167   2.235
 28 A"   72 A'   29 A"   73 A'   74 A'   30 A"   75 A'   76 A'                 
  2.388   2.499   2.611   2.737   2.770   2.788   3.053   3.589
 31 A"   77 A'   78 A'   79 A'   32 A"   80 A'   81 A'   82 A'                 
  3.823   3.921   3.976   3.983   3.987   4.018   4.031   4.063
 33 A"   83 A'   34 A"   84 A'   35 A"   85 A'   36 A"   37 A"                 
  4.112   4.153   4.333   4.363   4.492   6.530   6.656   7.525
 86 A'   87 A'   88 A'   89 A'   90 A'   91 A'   92 A'   38 A"                 
  7.540   7.543   7.575   7.636   7.646  23.821  35.499  47.819
 39 A"   93 A'   94 A'   95 A'   96 A'   97 A'   98 A'   99 A'                 
 47.927 289.720 289.735 289.735 289.770 289.858 289.8691020.590
100 A'   40 A"   41 A"  101 A'  102 A'  103 A'  104 A'  105 A'                 
*******
106 A'                                                                         

 Beta MOs, Restricted
 -- Occupied --                  
-482.86 -482.86  -62.51  -62.51  -56.34  -56.33  -56.33  -56.33
  1 A'    2 A'    3 A'    4 A'    5 A'    6 A'    1 A"    2 A"                 
-56.330 -56.329 -14.393 -10.295  -8.722  -8.722  -6.556  -6.553
  7 A'    8 A'    9 A'   10 A'   11 A'   12 A'   13 A'   14 A'                 
 -6.541  -6.539  -6.539  -6.538  -2.666  -2.664  -2.662  -2.661
  3 A"    4 A"   15 A'   16 A'   17 A'   18 A'    5 A"   19 A'                 
 -2.661  -2.660  -2.650  -2.650  -2.648  -2.648  -0.982  -0.828
  6 A"   20 A'   21 A'    7 A"   22 A'    8 A"   23 A'   24 A'                 
 -0.788  -0.609  -0.491  -0.488  -0.426  -0.348  -0.332  -0.320
 25 A'   26 A'   27 A'   28 A'    9 A"   29 A'   10 A"   30 A'                 
 -0.294  -0.287
 11 A"   31 A'                                                                 
 -- Virtual --                   
 -0.087  -0.058  -0.021  -0.004   0.026   0.037   0.048   0.066
 32 A'   12 A"   33 A'   34 A'   35 A'   36 A'   13 A"   37 A'                 
  0.069   0.073   0.086   0.087   0.093   0.108   0.126   0.137
 38 A'   14 A"   39 A'   15 A"   40 A'   41 A'   42 A'   43 A'                 
  0.182   0.187   0.213   0.259   0.270   0.299   0.378   0.388
 44 A'   16 A"   45 A'   46 A'   47 A'   48 A'   49 A'   50 A'                 
  0.402   0.405   0.429   0.435   0.440   0.470   0.528   0.541
 17 A"   51 A'   18 A"   52 A'   53 A'   19 A"   54 A'   20 A"                 
  0.557   0.560   0.571   0.586   0.601   0.616   0.622   0.651
 21 A"   22 A"   55 A'   56 A'   57 A'   23 A"   58 A'   59 A'                 
  0.708   0.774   0.821   0.871   0.874   0.910   0.946   0.996
 60 A'   61 A'   62 A'   24 A"   63 A'   64 A'   65 A'   66 A'                 
  1.111   1.231   1.338   1.487   1.565   1.730   1.737   1.898
 25 A"   67 A'   26 A"   68 A'   69 A'   27 A"   70 A'   71 A'                 
  1.931   1.958   1.975   2.024   2.091   2.132   2.167   2.235
 28 A"   72 A'   29 A"   73 A'   74 A'   30 A"   75 A'   76 A'                 
  2.388   2.499   2.611   2.737   2.770   2.788   3.053   3.589
 31 A"   77 A'   78 A'   79 A'   32 A"   80 A'   81 A'   82 A'                 
  3.823   3.921   3.976   3.983   3.987   4.018   4.031   4.063
 33 A"   83 A'   34 A"   84 A'   35 A"   85 A'   36 A"   37 A"                 
  4.112   4.153   4.333   4.363   4.492   6.530   6.656   7.525
 86 A'   87 A'   88 A'   89 A'   90 A'   91 A'   92 A'   38 A"                 
  7.540   7.543   7.575   7.636   7.646  23.821  35.499  47.819
 39 A"   93 A'   94 A'   95 A'   96 A'   97 A'   98 A'   99 A'                 
 47.927 289.720 289.735 289.735 289.770 289.858 289.8691020.590
100 A'   40 A"   41 A"  101 A'  102 A'  103 A'  104 A'  105 A'                 
*******
106 A'                                                                         
 --------------------------------------------------------------

          Ground-State Mulliken Net Atomic Charges

     Atom                 Charge (a.u.)
  ----------------------------------------
      1 C                    -0.196715
      2 N                    -0.061449
      3 Br                    0.020813
      4 H                     0.228791
      5 Br                    0.008560
  ----------------------------------------
  Sum of atomic charges =     0.000000

 -----------------------------------------------------------------
                    Cartesian Multipole Moments
 -----------------------------------------------------------------
    Charge (ESU x 10^10)
                -0.0000
    Dipole Moment (Debye)
         X       1.3159      Y      -0.1505      Z      -0.0000
       Tot       1.3245
    Quadrupole Moments (Debye-Ang)
        XX     -47.8963     XY      -3.9223     YY     -45.8506
        XZ      -0.0000     YZ       0.0000     ZZ     -48.9967
    Octopole Moments (Debye-Ang^2)
       XXX      -5.4051    XXY      15.1150    XYY       6.6720
       YYY      25.1325    XXZ      -0.0000    XYZ       0.0000
       YYZ       0.0000    XZZ      -1.6402    YZZ       8.5506
       ZZZ      -0.0000
    Hexadecapole Moments (Debye-Ang^3)
      XXXX    -725.4702   XXXY      -8.1417   XXYY    -141.6966
      XYYY     -23.4487   YYYY    -192.5655   XXXZ      -0.0000
      XXYZ       0.0000   XYYZ       0.0000   YYYZ       0.0000
      XXZZ    -134.7838   XYZZ      -1.1772   YYZZ     -44.3308
      XZZZ      -0.0000   YZZZ       0.0000   ZZZZ     -58.1805
 -----------------------------------------------------------------
 Calculating analytic gradient of the SCF energy
 Gradient of SCF Energy
            1           2           3           4           5
    1  -0.0070903   0.0061030   0.0038310  -0.0015436  -0.0013001
    2   0.0040698   0.0008640  -0.0032270  -0.0002886  -0.0014183
    3   0.0000000   0.0000000  -0.0000000   0.0000000  -0.0000000
 Max gradient component =       7.090E-03
 RMS gradient           =       3.012E-03
 Gradient time:  CPU 6.51 s  wall 1.74 s
 Geometry Optimization Parameters
   NAtoms,    NIC,     NZ,  NCons,   NDum,   NFix, NCnnct, MaxDiis
        5      20       5       0       0       0       0       0

 Cartesian Hessian Update
 Hessian Updated using BFGS Update


** GEOMETRY OPTIMIZATION IN DELOCALIZED INTERNAL COORDINATES **
   Searching for a Minimum

   Optimization Cycle:   3

                       Coordinates (Angstroms)
     ATOM                X               Y               Z
      1  C         0.6100040871   -1.2985301383    0.0000000000
      2  N        -0.6378066002   -1.3978595754    0.0000000000
      3  Br       -1.6758069378    0.1754741851    0.0000000000
      4  H         1.1733029682   -2.2276965258    0.0000000000
      5  Br        1.7481280157    0.2351886215    0.0000000000
   Point Group: cs    Number of degrees of freedom:     7


   Energy is  -5241.725856369

 Hessian Updated using BFGS Update

  7 Hessian modes will be used to form the next step
  Hessian Eigenvalues:
     0.142238    0.175381    0.187723    0.232758    0.335674    0.349351
     0.754857

 Minimum Search - Taking Simple RFO Step
 Searching for Lamda that Minimizes Along All modes
 Value Taken    Lamda =  -0.00030585
 Step Taken.  Stepsize is  0.029718

                             Maximum     Tolerance    Cnvgd?
         Gradient           0.007915      0.000300      NO
         Displacement       0.022353      0.001200      NO
         Energy change     -0.000531      0.000001      NO


 New Cartesian Coordinates Obtained by Inverse Iteration

 Displacement from previous Coordinates is:  0.042739
 ----------------------------------------------------------------
             Standard Nuclear Orientation (Angstroms)
    I     Atom           X                Y                Z
 ----------------------------------------------------------------
    1      C       0.6140516938    -1.3028750384     0.0000000000
    2      N      -0.6401013635    -1.3948185853     0.0000000000
    3      Br     -1.6929839980     0.1814712522     0.0000000000
    4      H       1.1813241362    -2.2305739870     0.0000000000
    5      Br      1.7555310645     0.2333729256     0.0000000000
 ----------------------------------------------------------------
 Molecular Point Group                 Cs    NOp =  2
 Largest Abelian Subgroup              Cs    NOp =  2
 Nuclear Repulsion Energy =   434.3808676716 hartrees
 There are       42 alpha and       42 beta electrons
 Applying Cartesian multipole field
    Component          Value
    ---------          -----
     (2,0,0)        1.00000E-11
     (0,2,0)        2.00000E-11
     (0,0,2)       -3.00000E-11
 Nucleus-field energy     =     0.0000000099 hartrees
 Requested basis set is 6-311++G(d,p)
 There are 55 shells and 147 basis functions
 A cutoff of  1.0D-11 yielded   1309 shell pairs
 There are      9863 function pairs (     10977 Cartesian)
 Smallest overlap matrix eigenvalue = 3.89E-04
 Guess MOs from SCF MO coefficient file

 -----------------------------------------------------------------------
  General SCF calculation program by
  Eric Jon Sundstrom, Paul Horn, Yuezhi Mao, Dmitri Zuev, Alec White,
  David Stuck, Shaama M.S., Shane Yost, Joonho Lee, David Small,
  Daniel Levine, Susi Lehtola, Hugh Burton, Evgeny Epifanovsky
 -----------------------------------------------------------------------
 Exchange:     0.2000 Hartree-Fock + 0.0800 Slater + 0.7200 B88
 Correlation:  0.1900 VWN1RPA + 0.8100 LYP
 Using SG-1 standard quadrature grid
 using 4 threads for integral computing
 -------------------------------------------------------
 OpenMP Integral computing Module                
 Release: version 2.0, May 2017, Q-Chem Inc. Pleasanton 
 -------------------------------------------------------
 -------------------------------------------------------
 OpenMP BLAS3 based DFT computing Module                
 Release: version 1.0, May 2013, Q-Chem Inc. Pittsburgh 
 -------------------------------------------------------
 A restricted SCF calculation will be
 performed using DIIS
 SCF converges when DIIS error is below 1.0e-08
 ---------------------------------------
  Cycle       Energy         DIIS error
 ---------------------------------------
    1   -5241.7259368685      1.44e-04  
    2   -5241.7259750262      1.15e-04  
    3   -5241.7259801421      1.05e-04  
    4   -5241.7260069237      2.28e-05  
    5   -5241.7260080965      7.02e-06  
    6   -5241.7260082346      1.66e-06  
    7   -5241.7260082393      4.53e-07  
    8   -5241.7260082397      1.37e-07  
    9   -5241.7260082397      3.72e-08  
   10   -5241.7260082397      8.79e-09  Convergence criterion met
 ---------------------------------------
 SCF time:   CPU 21.20s  wall 6.00s 
 SCF   energy in the final basis set =    -5241.7260082397
 Total energy in the final basis set =    -5241.7260082397

 --------------------------------------------------------------
             Orbital Energies (a.u.) and Symmetries
 --------------------------------------------------------------

 Alpha MOs, Restricted
 -- Occupied --                  
-482.86 -482.86  -62.51  -62.51  -56.34  -56.33  -56.33  -56.33
  1 A'    2 A'    3 A'    4 A'    5 A'    6 A'    1 A"    7 A'                 
-56.330 -56.329 -14.394 -10.297  -8.722  -8.721  -6.557  -6.553
  2 A"    8 A'    9 A'   10 A'   11 A'   12 A'   13 A'   14 A'                 
 -6.541  -6.540  -6.539  -6.539  -2.667  -2.664  -2.662  -2.661
  3 A"    4 A"   15 A'   16 A'   17 A'   18 A'    5 A"   19 A'                 
 -2.661  -2.659  -2.650  -2.650  -2.648  -2.648  -0.978  -0.827
  6 A"   20 A'   21 A'    7 A"   22 A'    8 A"   23 A'   24 A'                 
 -0.787  -0.610  -0.490  -0.487  -0.424  -0.348  -0.331  -0.319
 25 A'   26 A'   27 A'   28 A'    9 A"   29 A'   10 A"   30 A'                 
 -0.294  -0.288
 11 A"   31 A'                                                                 
 -- Virtual --                   
 -0.090  -0.060  -0.023  -0.005   0.026   0.037   0.048   0.066
 32 A'   12 A"   33 A'   34 A'   35 A'   36 A'   13 A"   37 A'                 
  0.069   0.073   0.085   0.087   0.093   0.108   0.126   0.137
 38 A'   14 A"   39 A'   15 A"   40 A'   41 A'   42 A'   43 A'                 
  0.181   0.186   0.213   0.258   0.271   0.297   0.378   0.388
 44 A'   16 A"   45 A'   46 A'   47 A'   48 A'   49 A'   50 A'                 
  0.402   0.405   0.429   0.435   0.441   0.470   0.528   0.542
 17 A"   51 A'   18 A"   52 A'   53 A'   19 A"   54 A'   20 A"                 
  0.557   0.558   0.570   0.585   0.598   0.616   0.621   0.650
 21 A"   22 A"   55 A'   56 A'   57 A'   23 A"   58 A'   59 A'                 
  0.706   0.772   0.818   0.870   0.870   0.910   0.943   0.998
 60 A'   61 A'   62 A'   63 A'   24 A"   64 A'   65 A'   66 A'                 
  1.110   1.233   1.336   1.485   1.564   1.729   1.730   1.898
 25 A"   67 A'   26 A"   68 A'   69 A'   70 A'   27 A"   71 A'                 
  1.930   1.953   1.974   2.021   2.091   2.128   2.166   2.230
 28 A"   72 A'   29 A"   73 A'   74 A'   30 A"   75 A'   76 A'                 
  2.384   2.495   2.608   2.732   2.767   2.783   3.050   3.584
 31 A"   77 A'   78 A'   79 A'   32 A"   80 A'   81 A'   82 A'                 
  3.822   3.916   3.976   3.983   3.986   4.016   4.029   4.062
 33 A"   83 A'   34 A"   84 A'   35 A"   85 A'   36 A"   37 A"                 
  4.108   4.152   4.330   4.363   4.494   6.527   6.651   7.525
 86 A'   87 A'   88 A'   89 A'   90 A'   91 A'   92 A'   38 A"                 
  7.539   7.542   7.574   7.637   7.645  23.810  35.490  47.817
 39 A"   93 A'   94 A'   95 A'   96 A'   97 A'   98 A'   99 A'                 
 47.924 289.719 289.734 289.734 289.769 289.858 289.8681020.588
100 A'   40 A"  101 A'   41 A"  102 A'  103 A'  104 A'  105 A'                 
*******
106 A'                                                                         

 Beta MOs, Restricted
 -- Occupied --                  
-482.86 -482.86  -62.51  -62.51  -56.34  -56.33  -56.33  -56.33
  1 A'    2 A'    3 A'    4 A'    5 A'    6 A'    1 A"    7 A'                 
-56.330 -56.329 -14.394 -10.297  -8.722  -8.721  -6.557  -6.553
  2 A"    8 A'    9 A'   10 A'   11 A'   12 A'   13 A'   14 A'                 
 -6.541  -6.540  -6.539  -6.539  -2.667  -2.664  -2.662  -2.661
  3 A"    4 A"   15 A'   16 A'   17 A'   18 A'    5 A"   19 A'                 
 -2.661  -2.659  -2.650  -2.650  -2.648  -2.648  -0.978  -0.827
  6 A"   20 A'   21 A'    7 A"   22 A'    8 A"   23 A'   24 A'                 
 -0.787  -0.610  -0.490  -0.487  -0.424  -0.348  -0.331  -0.319
 25 A'   26 A'   27 A'   28 A'    9 A"   29 A'   10 A"   30 A'                 
 -0.294  -0.288
 11 A"   31 A'                                                                 
 -- Virtual --                   
 -0.090  -0.060  -0.023  -0.005   0.026   0.037   0.048   0.066
 32 A'   12 A"   33 A'   34 A'   35 A'   36 A'   13 A"   37 A'                 
  0.069   0.073   0.085   0.087   0.093   0.108   0.126   0.137
 38 A'   14 A"   39 A'   15 A"   40 A'   41 A'   42 A'   43 A'                 
  0.181   0.186   0.213   0.258   0.271   0.297   0.378   0.388
 44 A'   16 A"   45 A'   46 A'   47 A'   48 A'   49 A'   50 A'                 
  0.402   0.405   0.429   0.435   0.441   0.470   0.528   0.542
 17 A"   51 A'   18 A"   52 A'   53 A'   19 A"   54 A'   20 A"                 
  0.557   0.558   0.570   0.585   0.598   0.616   0.621   0.650
 21 A"   22 A"   55 A'   56 A'   57 A'   23 A"   58 A'   59 A'                 
  0.706   0.772   0.818   0.870   0.870   0.910   0.943   0.998
 60 A'   61 A'   62 A'   63 A'   24 A"   64 A'   65 A'   66 A'                 
  1.110   1.233   1.336   1.485   1.564   1.729   1.730   1.898
 25 A"   67 A'   26 A"   68 A'   69 A'   70 A'   27 A"   71 A'                 
  1.930   1.953   1.974   2.021   2.091   2.128   2.166   2.230
 28 A"   72 A'   29 A"   73 A'   74 A'   30 A"   75 A'   76 A'                 
  2.384   2.495   2.608   2.732   2.767   2.783   3.050   3.584
 31 A"   77 A'   78 A'   79 A'   32 A"   80 A'   81 A'   82 A'                 
  3.822   3.916   3.976   3.983   3.986   4.016   4.029   4.062
 33 A"   83 A'   34 A"   84 A'   35 A"   85 A'   36 A"   37 A"                 
  4.108   4.152   4.330   4.363   4.494   6.527   6.651   7.525
 86 A'   87 A'   88 A'   89 A'   90 A'   91 A'   92 A'   38 A"                 
  7.539   7.542   7.574   7.637   7.645  23.810  35.490  47.817
 39 A"   93 A'   94 A'   95 A'   96 A'   97 A'   98 A'   99 A'                 
 47.924 289.719 289.734 289.734 289.769 289.858 289.8681020.588
100 A'   40 A"  101 A'   41 A"  102 A'  103 A'  104 A'  105 A'                 
*******
106 A'                                                                         
 --------------------------------------------------------------

          Ground-State Mulliken Net Atomic Charges

     Atom                 Charge (a.u.)
  ----------------------------------------
      1 C                    -0.198363
      2 N                    -0.061604
      3 Br                    0.021533
      4 H                     0.229266
      5 Br                    0.009167
  ----------------------------------------
  Sum of atomic charges =     0.000000

 -----------------------------------------------------------------
                    Cartesian Multipole Moments
 -----------------------------------------------------------------
    Charge (ESU x 10^10)
                 0.0000
    Dipole Moment (Debye)
         X       1.3183      Y      -0.1672      Z       0.0000
       Tot       1.3288
    Quadrupole Moments (Debye-Ang)
        XX     -47.8455     XY      -4.0011     YY     -45.8267
        XZ       0.0000     YZ       0.0000     ZZ     -49.0380
    Octopole Moments (Debye-Ang^2)
       XXX      -5.1304    XXY      15.1045    XYY       6.9740
       YYY      24.8011    XXZ      -0.0000    XYZ      -0.0000
       YYZ       0.0000    XZZ      -1.4746    YZZ       8.5182
       ZZZ       0.0000
    Hexadecapole Moments (Debye-Ang^3)
      XXXX    -734.2794   XXXY      -7.6988   XXYY    -143.0806
      XYYY     -22.8693   YYYY    -192.6482   XXXZ      -0.0000
      XXYZ       0.0000   XYYZ      -0.0000   YYYZ       0.0000
      XXZZ    -136.4444   XYZZ      -0.8809   YYZZ     -44.4449
      XZZZ      -0.0000   YZZZ       0.0000   ZZZZ     -58.2788
 -----------------------------------------------------------------
 Calculating analytic gradient of the SCF energy
 Gradient of SCF Energy
            1           2           3           4           5
    1   0.0008750  -0.0003280  -0.0000539  -0.0000842  -0.0004089
    2   0.0007840   0.0002694  -0.0002173  -0.0003947  -0.0004413
    3   0.0000000  -0.0000000  -0.0000000   0.0000000  -0.0000000
 Max gradient component =       8.750E-04
 RMS gradient           =       3.773E-04
 Gradient time:  CPU 6.47 s  wall 1.71 s
 Geometry Optimization Parameters
   NAtoms,    NIC,     NZ,  NCons,   NDum,   NFix, NCnnct, MaxDiis
        5      20       5       0       0       0       0       0

 Cartesian Hessian Update
 Hessian Updated using BFGS Update


** GEOMETRY OPTIMIZATION IN DELOCALIZED INTERNAL COORDINATES **
   Searching for a Minimum

   Optimization Cycle:   4

                       Coordinates (Angstroms)
     ATOM                X               Y               Z
      1  C         0.6140516938   -1.3028750384    0.0000000000
      2  N        -0.6401013635   -1.3948185853    0.0000000000
      3  Br       -1.6929839980    0.1814712522    0.0000000000
      4  H         1.1813241362   -2.2305739870    0.0000000000
      5  Br        1.7555310645    0.2333729256    0.0000000000
   Point Group: cs    Number of degrees of freedom:     7


   Energy is  -5241.726008240

 Hessian Updated using BFGS Update

  7 Hessian modes will be used to form the next step
  Hessian Eigenvalues:
     0.138604    0.171716    0.181318    0.235209    0.344610    0.349363
     0.788136

 Minimum Search - Taking Simple RFO Step
 Searching for Lamda that Minimizes Along All modes
 Value Taken    Lamda =  -0.00000510
 Step Taken.  Stepsize is  0.005366

                             Maximum     Tolerance    Cnvgd?
         Gradient           0.000622      0.000300      NO
         Displacement       0.003397      0.001200      NO
         Energy change     -0.000152      0.000001      NO


 New Cartesian Coordinates Obtained by Inverse Iteration

 Displacement from previous Coordinates is:  0.005902
 ----------------------------------------------------------------
             Standard Nuclear Orientation (Angstroms)
    I     Atom           X                Y                Z
 ----------------------------------------------------------------
    1      C       0.6129448631    -1.3039161628     0.0000000000
    2      N      -0.6409783404    -1.3961842155     0.0000000000
    3      Br     -1.6916374968     0.1824432054     0.0000000000
    4      H       1.1822832855    -2.2298545590     0.0000000000
    5      Br      1.7552092216     0.2340882991     0.0000000000
 ----------------------------------------------------------------
 Molecular Point Group                 Cs    NOp =  2
 Largest Abelian Subgroup              Cs    NOp =  2
 Nuclear Repulsion Energy =   434.3829595652 hartrees
 There are       42 alpha and       42 beta electrons
 Applying Cartesian multipole field
    Component          Value
    ---------          -----
     (2,0,0)        1.00000E-11
     (0,2,0)        2.00000E-11
     (0,0,2)       -3.00000E-11
 Nucleus-field energy     =     0.0000000099 hartrees
 Requested basis set is 6-311++G(d,p)
 There are 55 shells and 147 basis functions
 A cutoff of  1.0D-11 yielded   1309 shell pairs
 There are      9863 function pairs (     10977 Cartesian)
 Smallest overlap matrix eigenvalue = 3.90E-04
 Guess MOs from SCF MO coefficient file

 -----------------------------------------------------------------------
  General SCF calculation program by
  Eric Jon Sundstrom, Paul Horn, Yuezhi Mao, Dmitri Zuev, Alec White,
  David Stuck, Shaama M.S., Shane Yost, Joonho Lee, David Small,
  Daniel Levine, Susi Lehtola, Hugh Burton, Evgeny Epifanovsky
 -----------------------------------------------------------------------
 Exchange:     0.2000 Hartree-Fock + 0.0800 Slater + 0.7200 B88
 Correlation:  0.1900 VWN1RPA + 0.8100 LYP
 Using SG-1 standard quadrature grid
 using 4 threads for integral computing
 -------------------------------------------------------
 OpenMP Integral computing Module                
 Release: version 2.0, May 2017, Q-Chem Inc. Pleasanton 
 -------------------------------------------------------
 -------------------------------------------------------
 OpenMP BLAS3 based DFT computing Module                
 Release: version 1.0, May 2013, Q-Chem Inc. Pittsburgh 
 -------------------------------------------------------
 A restricted SCF calculation will be
 performed using DIIS
 SCF converges when DIIS error is below 1.0e-08
 ---------------------------------------
  Cycle       Energy         DIIS error
 ---------------------------------------
    1   -5241.7260087852      2.26e-05  
    2   -5241.7260110752      7.54e-06  
    3   -5241.7260108538      1.25e-05  
    4   -5241.7260112116      2.13e-06  
    5   -5241.7260112219      9.91e-07  
    6   -5241.7260112246      2.24e-07  
    7   -5241.7260112247      8.68e-08  
    8   -5241.7260112247      1.68e-08  
    9   -5241.7260112247      3.29e-09  Convergence criterion met
 ---------------------------------------
 SCF time:   CPU 19.07s  wall 5.00s 
 SCF   energy in the final basis set =    -5241.7260112247
 Total energy in the final basis set =    -5241.7260112247

 --------------------------------------------------------------
             Orbital Energies (a.u.) and Symmetries
 --------------------------------------------------------------

 Alpha MOs, Restricted
 -- Occupied --                  
-482.86 -482.86  -62.51  -62.51  -56.34  -56.33  -56.33  -56.33
  1 A'    2 A'    3 A'    4 A'    5 A'    6 A'    1 A"    7 A'                 
-56.329 -56.329 -14.395 -10.297  -8.722  -8.721  -6.557  -6.553
  2 A"    8 A'    9 A'   10 A'   11 A'   12 A'   13 A'   14 A'                 
 -6.540  -6.540  -6.539  -6.539  -2.667  -2.664  -2.662  -2.662
  3 A"    4 A"   15 A'   16 A'   17 A'   18 A'    5 A"   19 A'                 
 -2.660  -2.659  -2.650  -2.650  -2.648  -2.648  -0.978  -0.826
  6 A"   20 A'   21 A'    7 A"   22 A'    8 A"   23 A'   24 A'                 
 -0.787  -0.610  -0.490  -0.487  -0.424  -0.348  -0.331  -0.319
 25 A'   26 A'   27 A'   28 A'    9 A"   29 A'   10 A"   30 A'                 
 -0.294  -0.288
 11 A"   31 A'                                                                 
 -- Virtual --                   
 -0.090  -0.060  -0.023  -0.005   0.026   0.037   0.048   0.066
 32 A'   12 A"   33 A'   34 A'   35 A'   36 A'   13 A"   37 A'                 
  0.069   0.073   0.085   0.087   0.093   0.108   0.126   0.137
 38 A'   14 A"   39 A'   15 A"   40 A'   41 A'   42 A'   43 A'                 
  0.181   0.186   0.213   0.258   0.270   0.297   0.378   0.388
 44 A'   16 A"   45 A'   46 A'   47 A'   48 A'   49 A'   50 A'                 
  0.402   0.405   0.429   0.434   0.441   0.470   0.528   0.542
 17 A"   51 A'   18 A"   52 A'   53 A'   19 A"   54 A'   20 A"                 
  0.557   0.558   0.570   0.585   0.598   0.616   0.621   0.650
 21 A"   22 A"   55 A'   56 A'   57 A'   23 A"   58 A'   59 A'                 
  0.706   0.772   0.817   0.870   0.870   0.909   0.942   0.997
 60 A'   61 A'   62 A'   63 A'   24 A"   64 A'   65 A'   66 A'                 
  1.110   1.233   1.336   1.485   1.564   1.728   1.730   1.898
 25 A"   67 A'   26 A"   68 A'   69 A'   70 A'   27 A"   71 A'                 
  1.930   1.953   1.974   2.021   2.092   2.128   2.166   2.230
 28 A"   72 A'   29 A"   73 A'   74 A'   30 A"   75 A'   76 A'                 
  2.385   2.494   2.609   2.733   2.767   2.784   3.048   3.585
 31 A"   77 A'   78 A'   79 A'   32 A"   80 A'   81 A'   82 A'                 
  3.822   3.916   3.976   3.983   3.986   4.017   4.029   4.062
 33 A"   83 A'   34 A"   84 A'   35 A"   85 A'   36 A"   37 A"                 
  4.108   4.152   4.330   4.362   4.494   6.526   6.651   7.525
 86 A'   87 A'   88 A'   89 A'   90 A'   91 A'   92 A'   38 A"                 
  7.539   7.542   7.574   7.637   7.645  23.810  35.490  47.817
 39 A"   93 A'   94 A'   95 A'   96 A'   97 A'   98 A'   99 A'                 
 47.923 289.719 289.734 289.734 289.769 289.858 289.8681020.588
100 A'   40 A"  101 A'   41 A"  102 A'  103 A'  104 A'  105 A'                 
*******
106 A'                                                                         

 Beta MOs, Restricted
 -- Occupied --                  
-482.86 -482.86  -62.51  -62.51  -56.34  -56.33  -56.33  -56.33
  1 A'    2 A'    3 A'    4 A'    5 A'    6 A'    1 A"    7 A'                 
-56.329 -56.329 -14.395 -10.297  -8.722  -8.721  -6.557  -6.553
  2 A"    8 A'    9 A'   10 A'   11 A'   12 A'   13 A'   14 A'                 
 -6.540  -6.540  -6.539  -6.539  -2.667  -2.664  -2.662  -2.662
  3 A"    4 A"   15 A'   16 A'   17 A'   18 A'    5 A"   19 A'                 
 -2.660  -2.659  -2.650  -2.650  -2.648  -2.648  -0.978  -0.826
  6 A"   20 A'   21 A'    7 A"   22 A'    8 A"   23 A'   24 A'                 
 -0.787  -0.610  -0.490  -0.487  -0.424  -0.348  -0.331  -0.319
 25 A'   26 A'   27 A'   28 A'    9 A"   29 A'   10 A"   30 A'                 
 -0.294  -0.288
 11 A"   31 A'                                                                 
 -- Virtual --                   
 -0.090  -0.060  -0.023  -0.005   0.026   0.037   0.048   0.066
 32 A'   12 A"   33 A'   34 A'   35 A'   36 A'   13 A"   37 A'                 
  0.069   0.073   0.085   0.087   0.093   0.108   0.126   0.137
 38 A'   14 A"   39 A'   15 A"   40 A'   41 A'   42 A'   43 A'                 
  0.181   0.186   0.213   0.258   0.270   0.297   0.378   0.388
 44 A'   16 A"   45 A'   46 A'   47 A'   48 A'   49 A'   50 A'                 
  0.402   0.405   0.429   0.434   0.441   0.470   0.528   0.542
 17 A"   51 A'   18 A"   52 A'   53 A'   19 A"   54 A'   20 A"                 
  0.557   0.558   0.570   0.585   0.598   0.616   0.621   0.650
 21 A"   22 A"   55 A'   56 A'   57 A'   23 A"   58 A'   59 A'                 
  0.706   0.772   0.817   0.870   0.870   0.909   0.942   0.997
 60 A'   61 A'   62 A'   63 A'   24 A"   64 A'   65 A'   66 A'                 
  1.110   1.233   1.336   1.485   1.564   1.728   1.730   1.898
 25 A"   67 A'   26 A"   68 A'   69 A'   70 A'   27 A"   71 A'                 
  1.930   1.953   1.974   2.021   2.092   2.128   2.166   2.230
 28 A"   72 A'   29 A"   73 A'   74 A'   30 A"   75 A'   76 A'                 
  2.385   2.494   2.609   2.733   2.767   2.784   3.048   3.585
 31 A"   77 A'   78 A'   79 A'   32 A"   80 A'   81 A'   82 A'                 
  3.822   3.916   3.976   3.983   3.986   4.017   4.029   4.062
 33 A"   83 A'   34 A"   84 A'   35 A"   85 A'   36 A"   37 A"                 
  4.108   4.152   4.330   4.362   4.494   6.526   6.651   7.525
 86 A'   87 A'   88 A'   89 A'   90 A'   91 A'   92 A'   38 A"                 
  7.539   7.542   7.574   7.637   7.645  23.810  35.490  47.817
 39 A"   93 A'   94 A'   95 A'   96 A'   97 A'   98 A'   99 A'                 
 47.923 289.719 289.734 289.734 289.769 289.858 289.8681020.588
100 A'   40 A"  101 A'   41 A"  102 A'  103 A'  104 A'  105 A'                 
*******
106 A'                                                                         
 --------------------------------------------------------------

          Ground-State Mulliken Net Atomic Charges

     Atom                 Charge (a.u.)
  ----------------------------------------
      1 C                    -0.197887
      2 N                    -0.061452
      3 Br                    0.021447
      4 H                     0.229321
      5 Br                    0.008571
  ----------------------------------------
  Sum of atomic charges =     0.000000

 -----------------------------------------------------------------
                    Cartesian Multipole Moments
 -----------------------------------------------------------------
    Charge (ESU x 10^10)
                 0.0000
    Dipole Moment (Debye)
         X       1.3143      Y      -0.1710      Z       0.0000
       Tot       1.3253
    Quadrupole Moments (Debye-Ang)
        XX     -47.8614     XY      -4.0068     YY     -45.8157
        XZ       0.0000     YZ       0.0000     ZZ     -49.0417
    Octopole Moments (Debye-Ang^2)
       XXX      -5.1517    XXY      15.0748    XYY       6.9607
       YYY      24.7499    XXZ       0.0000    XYZ       0.0000
       YYZ       0.0000    XZZ      -1.4909    YZZ       8.4965
       ZZZ       0.0000
    Hexadecapole Moments (Debye-Ang^3)
      XXXX    -733.8610   XXXY      -7.7257   XXYY    -143.0004
      XYYY     -22.9398   YYYY    -192.8971   XXXZ       0.0000
      XXYZ       0.0000   XYYZ       0.0000   YYYZ       0.0000
      XXZZ    -136.3574   XYZZ      -0.8935   YYZZ     -44.4847
      XZZZ       0.0000   YZZZ       0.0000   ZZZZ     -58.2896
 -----------------------------------------------------------------
 Calculating analytic gradient of the SCF energy
 Gradient of SCF Energy
            1           2           3           4           5
    1   0.0004015  -0.0002554   0.0000121  -0.0000756  -0.0000826
    2   0.0002010  -0.0000681  -0.0000100  -0.0000941  -0.0000288
    3   0.0000000  -0.0000000   0.0000000  -0.0000000  -0.0000000
 Max gradient component =       4.015E-04
 RMS gradient           =       1.400E-04
 Gradient time:  CPU 6.46 s  wall 1.71 s
 Geometry Optimization Parameters
   NAtoms,    NIC,     NZ,  NCons,   NDum,   NFix, NCnnct, MaxDiis
        5      20       5       0       0       0       0       0

 Cartesian Hessian Update
 Hessian Updated using BFGS Update


** GEOMETRY OPTIMIZATION IN DELOCALIZED INTERNAL COORDINATES **
   Searching for a Minimum

   Optimization Cycle:   5

                       Coordinates (Angstroms)
     ATOM                X               Y               Z
      1  C         0.6129448631   -1.3039161628    0.0000000000
      2  N        -0.6409783404   -1.3961842155    0.0000000000
      3  Br       -1.6916374968    0.1824432054    0.0000000000
      4  H         1.1822832855   -2.2298545590    0.0000000000
      5  Br        1.7552092216    0.2340882991    0.0000000000
   Point Group: cs    Number of degrees of freedom:     7


   Energy is  -5241.726011225

 Hessian Updated using BFGS Update

  7 Hessian modes will be used to form the next step
  Hessian Eigenvalues:
     0.107256    0.172173    0.184153    0.236094    0.346242    0.376652
     0.761525

 Minimum Search - Taking Simple RFO Step
 Searching for Lamda that Minimizes Along All modes
 Value Taken    Lamda =   0.00000000
 Step Taken.  Stepsize is  0.001935

                             Maximum     Tolerance    Cnvgd?
         Gradient           0.000213      0.000300     YES
         Displacement       0.001361      0.001200      NO
         Energy change     -0.000003      0.000001      NO


 New Cartesian Coordinates Obtained by Inverse Iteration

 Displacement from previous Coordinates is:  0.001693
 ----------------------------------------------------------------
             Standard Nuclear Orientation (Angstroms)
    I     Atom           X                Y                Z
 ----------------------------------------------------------------
    1      C       0.6125303036    -1.3041460667     0.0000000000
    2      N      -0.6411519651    -1.3962571873     0.0000000000
    3      Br     -1.6917528766     0.1825713738     0.0000000000
    4      H       1.1827584884    -2.2294357391     0.0000000000
    5      Br      1.7554375827     0.2338441864     0.0000000000
 ----------------------------------------------------------------
 Molecular Point Group                 Cs    NOp =  2
 Largest Abelian Subgroup              Cs    NOp =  2
 Nuclear Repulsion Energy =   434.3506819551 hartrees
 There are       42 alpha and       42 beta electrons
 Applying Cartesian multipole field
    Component          Value
    ---------          -----
     (2,0,0)        1.00000E-11
     (0,2,0)        2.00000E-11
     (0,0,2)       -3.00000E-11
 Nucleus-field energy     =     0.0000000099 hartrees
 Requested basis set is 6-311++G(d,p)
 There are 55 shells and 147 basis functions
 A cutoff of  1.0D-11 yielded   1309 shell pairs
 There are      9863 function pairs (     10977 Cartesian)
 Smallest overlap matrix eigenvalue = 3.91E-04
 Guess MOs from SCF MO coefficient file

 -----------------------------------------------------------------------
  General SCF calculation program by
  Eric Jon Sundstrom, Paul Horn, Yuezhi Mao, Dmitri Zuev, Alec White,
  David Stuck, Shaama M.S., Shane Yost, Joonho Lee, David Small,
  Daniel Levine, Susi Lehtola, Hugh Burton, Evgeny Epifanovsky
 -----------------------------------------------------------------------
 Exchange:     0.2000 Hartree-Fock + 0.0800 Slater + 0.7200 B88
 Correlation:  0.1900 VWN1RPA + 0.8100 LYP
 Using SG-1 standard quadrature grid
 using 4 threads for integral computing
 -------------------------------------------------------
 OpenMP Integral computing Module                
 Release: version 2.0, May 2017, Q-Chem Inc. Pleasanton 
 -------------------------------------------------------
 -------------------------------------------------------
 OpenMP BLAS3 based DFT computing Module                
 Release: version 1.0, May 2013, Q-Chem Inc. Pittsburgh 
 -------------------------------------------------------
 A restricted SCF calculation will be
 performed using DIIS
 SCF converges when DIIS error is below 1.0e-08
 ---------------------------------------
  Cycle       Energy         DIIS error
 ---------------------------------------
    1   -5241.7260112915      6.93e-06  
    2   -5241.7260114596      3.06e-06  
    3   -5241.7260114278      4.74e-06  
    4   -5241.7260114795      7.01e-07  
    5   -5241.7260114808      1.98e-07  
    6   -5241.7260114810      5.85e-08  
    7   -5241.7260114810      1.96e-08  
    8   -5241.7260114809      8.57e-09  Convergence criterion met
 ---------------------------------------
 SCF time:   CPU 16.96s  wall 4.00s 
 SCF   energy in the final basis set =    -5241.7260114809
 Total energy in the final basis set =    -5241.7260114809

 --------------------------------------------------------------
             Orbital Energies (a.u.) and Symmetries
 --------------------------------------------------------------

 Alpha MOs, Restricted
 -- Occupied --                  
-482.86 -482.86  -62.51  -62.51  -56.34  -56.33  -56.33  -56.33
  1 A'    2 A'    3 A'    4 A'    5 A'    6 A'    1 A"    7 A'                 
-56.329 -56.329 -14.395 -10.297  -8.722  -8.721  -6.557  -6.553
  2 A"    8 A'    9 A'   10 A'   11 A'   12 A'   13 A'   14 A'                 
 -6.540  -6.540  -6.539  -6.539  -2.667  -2.663  -2.662  -2.662
  3 A"    4 A"   15 A'   16 A'   17 A'   18 A'    5 A"   19 A'                 
 -2.660  -2.659  -2.649  -2.649  -2.648  -2.648  -0.979  -0.826
  6 A"   20 A'   21 A'    7 A"   22 A'    8 A"   23 A'   24 A'                 
 -0.787  -0.610  -0.490  -0.487  -0.424  -0.348  -0.331  -0.319
 25 A'   26 A'   27 A'   28 A'    9 A"   29 A'   10 A"   30 A'                 
 -0.294  -0.288
 11 A"   31 A'                                                                 
 -- Virtual --                   
 -0.090  -0.060  -0.023  -0.005   0.026   0.037   0.048   0.066
 32 A'   12 A"   33 A'   34 A'   35 A'   36 A'   13 A"   37 A'                 
  0.069   0.073   0.085   0.087   0.093   0.108   0.126   0.137
 38 A'   14 A"   39 A'   15 A"   40 A'   41 A'   42 A'   43 A'                 
  0.182   0.186   0.213   0.258   0.270   0.297   0.378   0.388
 44 A'   16 A"   45 A'   46 A'   47 A'   48 A'   49 A'   50 A'                 
  0.402   0.405   0.429   0.434   0.441   0.470   0.528   0.542
 17 A"   51 A'   18 A"   52 A'   53 A'   19 A"   54 A'   20 A"                 
  0.557   0.558   0.570   0.585   0.598   0.616   0.621   0.650
 21 A"   22 A"   55 A'   56 A'   57 A'   23 A"   58 A'   59 A'                 
  0.706   0.772   0.817   0.870   0.870   0.909   0.942   0.997
 60 A'   61 A'   62 A'   24 A"   63 A'   64 A'   65 A'   66 A'                 
  1.110   1.233   1.336   1.485   1.564   1.727   1.730   1.898
 25 A"   67 A'   26 A"   68 A'   69 A'   70 A'   27 A"   71 A'                 
  1.930   1.953   1.974   2.021   2.092   2.128   2.166   2.230
 28 A"   72 A'   29 A"   73 A'   74 A'   30 A"   75 A'   76 A'                 
  2.385   2.494   2.609   2.733   2.767   2.784   3.048   3.585
 31 A"   77 A'   78 A'   79 A'   32 A"   80 A'   81 A'   82 A'                 
  3.822   3.916   3.976   3.983   3.986   4.016   4.029   4.062
 33 A"   83 A'   34 A"   84 A'   35 A"   85 A'   36 A"   37 A"                 
  4.108   4.152   4.330   4.362   4.494   6.526   6.651   7.525
 86 A'   87 A'   88 A'   89 A'   90 A'   91 A'   92 A'   38 A"                 
  7.539   7.542   7.575   7.637   7.645  23.811  35.490  47.817
 39 A"   93 A'   94 A'   95 A'   96 A'   97 A'   98 A'   99 A'                 
 47.923 289.719 289.734 289.734 289.769 289.858 289.8681020.588
100 A'   40 A"  101 A'   41 A"  102 A'  103 A'  104 A'  105 A'                 
*******
106 A'                                                                         

 Beta MOs, Restricted
 -- Occupied --                  
-482.86 -482.86  -62.51  -62.51  -56.34  -56.33  -56.33  -56.33
  1 A'    2 A'    3 A'    4 A'    5 A'    6 A'    1 A"    7 A'                 
-56.329 -56.329 -14.395 -10.297  -8.722  -8.721  -6.557  -6.553
  2 A"    8 A'    9 A'   10 A'   11 A'   12 A'   13 A'   14 A'                 
 -6.540  -6.540  -6.539  -6.539  -2.667  -2.663  -2.662  -2.662
  3 A"    4 A"   15 A'   16 A'   17 A'   18 A'    5 A"   19 A'                 
 -2.660  -2.659  -2.649  -2.649  -2.648  -2.648  -0.979  -0.826
  6 A"   20 A'   21 A'    7 A"   22 A'    8 A"   23 A'   24 A'                 
 -0.787  -0.610  -0.490  -0.487  -0.424  -0.348  -0.331  -0.319
 25 A'   26 A'   27 A'   28 A'    9 A"   29 A'   10 A"   30 A'                 
 -0.294  -0.288
 11 A"   31 A'                                                                 
 -- Virtual --                   
 -0.090  -0.060  -0.023  -0.005   0.026   0.037   0.048   0.066
 32 A'   12 A"   33 A'   34 A'   35 A'   36 A'   13 A"   37 A'                 
  0.069   0.073   0.085   0.087   0.093   0.108   0.126   0.137
 38 A'   14 A"   39 A'   15 A"   40 A'   41 A'   42 A'   43 A'                 
  0.182   0.186   0.213   0.258   0.270   0.297   0.378   0.388
 44 A'   16 A"   45 A'   46 A'   47 A'   48 A'   49 A'   50 A'                 
  0.402   0.405   0.429   0.434   0.441   0.470   0.528   0.542
 17 A"   51 A'   18 A"   52 A'   53 A'   19 A"   54 A'   20 A"                 
  0.557   0.558   0.570   0.585   0.598   0.616   0.621   0.650
 21 A"   22 A"   55 A'   56 A'   57 A'   23 A"   58 A'   59 A'                 
  0.706   0.772   0.817   0.870   0.870   0.909   0.942   0.997
 60 A'   61 A'   62 A'   24 A"   63 A'   64 A'   65 A'   66 A'                 
  1.110   1.233   1.336   1.485   1.564   1.727   1.730   1.898
 25 A"   67 A'   26 A"   68 A'   69 A'   70 A'   27 A"   71 A'                 
  1.930   1.953   1.974   2.021   2.092   2.128   2.166   2.230
 28 A"   72 A'   29 A"   73 A'   74 A'   30 A"   75 A'   76 A'                 
  2.385   2.494   2.609   2.733   2.767   2.784   3.048   3.585
 31 A"   77 A'   78 A'   79 A'   32 A"   80 A'   81 A'   82 A'                 
  3.822   3.916   3.976   3.983   3.986   4.016   4.029   4.062
 33 A"   83 A'   34 A"   84 A'   35 A"   85 A'   36 A"   37 A"                 
  4.108   4.152   4.330   4.362   4.494   6.526   6.651   7.525
 86 A'   87 A'   88 A'   89 A'   90 A'   91 A'   92 A'   38 A"                 
  7.539   7.542   7.575   7.637   7.645  23.811  35.490  47.817
 39 A"   93 A'   94 A'   95 A'   96 A'   97 A'   98 A'   99 A'                 
 47.923 289.719 289.734 289.734 289.769 289.858 289.8681020.588
100 A'   40 A"  101 A'   41 A"  102 A'  103 A'  104 A'  105 A'                 
*******
106 A'                                                                         
 --------------------------------------------------------------

          Ground-State Mulliken Net Atomic Charges

     Atom                 Charge (a.u.)
  ----------------------------------------
      1 C                    -0.197789
      2 N                    -0.061445
      3 Br                    0.021539
      4 H                     0.229295
      5 Br                    0.008400
  ----------------------------------------
  Sum of atomic charges =     0.000000

 -----------------------------------------------------------------
                    Cartesian Multipole Moments
 -----------------------------------------------------------------
    Charge (ESU x 10^10)
                 0.0000
    Dipole Moment (Debye)
         X       1.3118      Y      -0.1723      Z      -0.0000
       Tot       1.3230
    Quadrupole Moments (Debye-Ang)
        XX     -47.8620     XY      -4.0093     YY     -45.8154
        XZ      -0.0000     YZ       0.0000     ZZ     -49.0418
    Octopole Moments (Debye-Ang^2)
       XXX      -5.1577    XXY      15.0760    XYY       6.9574
       YYY      24.7585    XXZ      -0.0000    XYZ       0.0000
       YYZ      -0.0000    XZZ      -1.4929    YZZ       8.4980
       ZZZ       0.0000
    Hexadecapole Moments (Debye-Ang^3)
      XXXX    -733.9878   XXXY      -7.7121   XXYY    -143.0189
      XYYY     -22.9258   YYYY    -192.9189   XXXZ      -0.0000
      XXYZ      -0.0000   XYYZ       0.0000   YYYZ       0.0000
      XXZZ    -136.3823   XYZZ      -0.8864   YYZZ     -44.4837
      XZZZ       0.0000   YZZZ       0.0000   ZZZZ     -58.2908
 -----------------------------------------------------------------
 Calculating analytic gradient of the SCF energy
 Gradient of SCF Energy
            1           2           3           4           5
    1   0.0000413  -0.0000033  -0.0000125  -0.0000056  -0.0000198
    2   0.0000429  -0.0000600   0.0000283   0.0000052  -0.0000164
    3   0.0000000  -0.0000000   0.0000000  -0.0000000  -0.0000000
 Max gradient component =       5.996E-05
 RMS gradient           =       2.426E-05
 Gradient time:  CPU 6.45 s  wall 1.72 s
 Geometry Optimization Parameters
   NAtoms,    NIC,     NZ,  NCons,   NDum,   NFix, NCnnct, MaxDiis
        5      20       5       0       0       0       0       0

 Cartesian Hessian Update
 Hessian Updated using BFGS Update


** GEOMETRY OPTIMIZATION IN DELOCALIZED INTERNAL COORDINATES **
   Searching for a Minimum

   Optimization Cycle:   6

                       Coordinates (Angstroms)
     ATOM                X               Y               Z
      1  C         0.6125303036   -1.3041460667    0.0000000000
      2  N        -0.6411519651   -1.3962571873    0.0000000000
      3  Br       -1.6917528766    0.1825713738    0.0000000000
      4  H         1.1827584884   -2.2294357391    0.0000000000
      5  Br        1.7554375827    0.2338441864    0.0000000000
   Point Group: cs    Number of degrees of freedom:     7


   Energy is  -5241.726011481

 Hessian Updated using BFGS Update

  7 Hessian modes will be used to form the next step
  Hessian Eigenvalues:
     0.099843    0.173014    0.187301    0.236384    0.346280    0.367461
     0.761188

 Minimum Search - Taking Simple RFO Step
 Searching for Lamda that Minimizes Along All modes
 Value Taken    Lamda =   0.00000000
 Step Taken.  Stepsize is  0.000358

                             Maximum     Tolerance    Cnvgd?
         Gradient           0.000040      0.000300     YES
         Displacement       0.000288      0.001200     YES
         Energy change     -0.000000      0.000001     YES


                       Distance Matrix (Angstroms)
             C (  1)   N (  2)   Br(  3)   H (  4)
   N (  2)  1.257062
   Br(  3)  2.742271  1.896434
   H (  4)  1.086886  2.005202  3.752412
   Br(  5)  1.916155  2.898426  3.447572  2.528974

 Final energy is   -5241.7260114809287     


 ******************************
 **  OPTIMIZATION CONVERGED  **
 ******************************

                       Coordinates (Angstroms)
     ATOM                X               Y               Z
      1  C         0.6125303036   -1.3041460667    0.0000000000
      2  N        -0.6411519651   -1.3962571873    0.0000000000
      3  Br       -1.6917528766    0.1825713738    0.0000000000
      4  H         1.1827584884   -2.2294357391    0.0000000000
      5  Br        1.7554375827    0.2338441864    0.0000000000

Z-matrix Print:
$molecule
0 1
Br
N  1 1.896434
C  2 1.257062 1 119.438900
H  3 1.086886 2 117.442167 1 -180.000000 0
Br 3 1.916155 2 130.818793 1 -0.000000 0
$end


 --------------------------------------------------------------
             Orbital Energies (a.u.) and Symmetries
 --------------------------------------------------------------

 Alpha MOs, Restricted
 -- Occupied --                  
-482.86 -482.86  -62.51  -62.51  -56.34  -56.33  -56.33  -56.33
  1 A'    2 A'    3 A'    4 A'    5 A'    6 A'    1 A"    7 A'                 
-56.329 -56.329 -14.395 -10.297  -8.722  -8.721  -6.557  -6.553
  2 A"    8 A'    9 A'   10 A'   11 A'   12 A'   13 A'   14 A'                 
 -6.540  -6.540  -6.539  -6.539  -2.667  -2.663  -2.662  -2.662
  3 A"    4 A"   15 A'   16 A'   17 A'   18 A'    5 A"   19 A'                 
 -2.660  -2.659  -2.649  -2.649  -2.648  -2.648  -0.979  -0.826
  6 A"   20 A'   21 A'    7 A"   22 A'    8 A"   23 A'   24 A'                 
 -0.787  -0.610  -0.490  -0.487  -0.424  -0.348  -0.331  -0.319
 25 A'   26 A'   27 A'   28 A'    9 A"   29 A'   10 A"   30 A'                 
 -0.294  -0.288
 11 A"   31 A'                                                                 
 -- Virtual --                   
 -0.090  -0.060  -0.023  -0.005   0.026   0.037   0.048   0.066
 32 A'   12 A"   33 A'   34 A'   35 A'   36 A'   13 A"   37 A'                 
  0.069   0.073   0.085   0.087   0.093   0.108   0.126   0.137
 38 A'   14 A"   39 A'   15 A"   40 A'   41 A'   42 A'   43 A'                 
  0.182   0.186   0.213   0.258   0.270   0.297   0.378   0.388
 44 A'   16 A"   45 A'   46 A'   47 A'   48 A'   49 A'   50 A'                 
  0.402   0.405   0.429   0.434   0.441   0.470   0.528   0.542
 17 A"   51 A'   18 A"   52 A'   53 A'   19 A"   54 A'   20 A"                 
  0.557   0.558   0.570   0.585   0.598   0.616   0.621   0.650
 21 A"   22 A"   55 A'   56 A'   57 A'   23 A"   58 A'   59 A'                 
  0.706   0.772   0.817   0.870   0.870   0.909   0.942   0.997
 60 A'   61 A'   62 A'   24 A"   63 A'   64 A'   65 A'   66 A'                 
  1.110   1.233   1.336   1.485   1.564   1.727   1.730   1.898
 25 A"   67 A'   26 A"   68 A'   69 A'   70 A'   27 A"   71 A'                 
  1.930   1.953   1.974   2.021   2.092   2.128   2.166   2.230
 28 A"   72 A'   29 A"   73 A'   74 A'   30 A"   75 A'   76 A'                 
  2.385   2.494   2.609   2.733   2.767   2.784   3.048   3.585
 31 A"   77 A'   78 A'   79 A'   32 A"   80 A'   81 A'   82 A'                 
  3.822   3.916   3.976   3.983   3.986   4.016   4.029   4.062
 33 A"   83 A'   34 A"   84 A'   35 A"   85 A'   36 A"   37 A"                 
  4.108   4.152   4.330   4.362   4.494   6.526   6.651   7.525
 86 A'   87 A'   88 A'   89 A'   90 A'   91 A'   92 A'   38 A"                 
  7.539   7.542   7.575   7.637   7.645  23.811  35.490  47.817
 39 A"   93 A'   94 A'   95 A'   96 A'   97 A'   98 A'   99 A'                 
 47.923 289.719 289.734 289.734 289.769 289.858 289.8681020.588
100 A'   40 A"  101 A'   41 A"  102 A'  103 A'  104 A'  105 A'                 
*******
106 A'                                                                         

 Beta MOs, Restricted
 -- Occupied --                  
-482.86 -482.86  -62.51  -62.51  -56.34  -56.33  -56.33  -56.33
  1 A'    2 A'    3 A'    4 A'    5 A'    6 A'    1 A"    7 A'                 
-56.329 -56.329 -14.395 -10.297  -8.722  -8.721  -6.557  -6.553
  2 A"    8 A'    9 A'   10 A'   11 A'   12 A'   13 A'   14 A'                 
 -6.540  -6.540  -6.539  -6.539  -2.667  -2.663  -2.662  -2.662
  3 A"    4 A"   15 A'   16 A'   17 A'   18 A'    5 A"   19 A'                 
 -2.660  -2.659  -2.649  -2.649  -2.648  -2.648  -0.979  -0.826
  6 A"   20 A'   21 A'    7 A"   22 A'    8 A"   23 A'   24 A'                 
 -0.787  -0.610  -0.490  -0.487  -0.424  -0.348  -0.331  -0.319
 25 A'   26 A'   27 A'   28 A'    9 A"   29 A'   10 A"   30 A'                 
 -0.294  -0.288
 11 A"   31 A'                                                                 
 -- Virtual --                   
 -0.090  -0.060  -0.023  -0.005   0.026   0.037   0.048   0.066
 32 A'   12 A"   33 A'   34 A'   35 A'   36 A'   13 A"   37 A'                 
  0.069   0.073   0.085   0.087   0.093   0.108   0.126   0.137
 38 A'   14 A"   39 A'   15 A"   40 A'   41 A'   42 A'   43 A'                 
  0.182   0.186   0.213   0.258   0.270   0.297   0.378   0.388
 44 A'   16 A"   45 A'   46 A'   47 A'   48 A'   49 A'   50 A'                 
  0.402   0.405   0.429   0.434   0.441   0.470   0.528   0.542
 17 A"   51 A'   18 A"   52 A'   53 A'   19 A"   54 A'   20 A"                 
  0.557   0.558   0.570   0.585   0.598   0.616   0.621   0.650
 21 A"   22 A"   55 A'   56 A'   57 A'   23 A"   58 A'   59 A'                 
  0.706   0.772   0.817   0.870   0.870   0.909   0.942   0.997
 60 A'   61 A'   62 A'   24 A"   63 A'   64 A'   65 A'   66 A'                 
  1.110   1.233   1.336   1.485   1.564   1.727   1.730   1.898
 25 A"   67 A'   26 A"   68 A'   69 A'   70 A'   27 A"   71 A'                 
  1.930   1.953   1.974   2.021   2.092   2.128   2.166   2.230
 28 A"   72 A'   29 A"   73 A'   74 A'   30 A"   75 A'   76 A'                 
  2.385   2.494   2.609   2.733   2.767   2.784   3.048   3.585
 31 A"   77 A'   78 A'   79 A'   32 A"   80 A'   81 A'   82 A'                 
  3.822   3.916   3.976   3.983   3.986   4.016   4.029   4.062
 33 A"   83 A'   34 A"   84 A'   35 A"   85 A'   36 A"   37 A"                 
  4.108   4.152   4.330   4.362   4.494   6.526   6.651   7.525
 86 A'   87 A'   88 A'   89 A'   90 A'   91 A'   92 A'   38 A"                 
  7.539   7.542   7.575   7.637   7.645  23.811  35.490  47.817
 39 A"   93 A'   94 A'   95 A'   96 A'   97 A'   98 A'   99 A'                 
 47.923 289.719 289.734 289.734 289.769 289.858 289.8681020.588
100 A'   40 A"  101 A'   41 A"  102 A'  103 A'  104 A'  105 A'                 
*******
106 A'                                                                         
 --------------------------------------------------------------

          Ground-State Mulliken Net Atomic Charges

     Atom                 Charge (a.u.)
  ----------------------------------------
      1 C                    -0.197789
      2 N                    -0.061445
      3 Br                    0.021539
      4 H                     0.229295
      5 Br                    0.008400
  ----------------------------------------
  Sum of atomic charges =     0.000000

 -----------------------------------------------------------------
                    Cartesian Multipole Moments
 -----------------------------------------------------------------
    Charge (ESU x 10^10)
                 0.0000
    Dipole Moment (Debye)
         X       1.3118      Y      -0.1723      Z      -0.0000
       Tot       1.3230
    Quadrupole Moments (Debye-Ang)
        XX     -47.8620     XY      -4.0093     YY     -45.8154
        XZ      -0.0000     YZ       0.0000     ZZ     -49.0418
    Octopole Moments (Debye-Ang^2)
       XXX      -5.1577    XXY      15.0760    XYY       6.9574
       YYY      24.7585    XXZ      -0.0000    XYZ       0.0000
       YYZ      -0.0000    XZZ      -1.4929    YZZ       8.4980
       ZZZ       0.0000
    Hexadecapole Moments (Debye-Ang^3)
      XXXX    -733.9878   XXXY      -7.7121   XXYY    -143.0189
      XYYY     -22.9258   YYYY    -192.9189   XXXZ      -0.0000
      XXYZ      -0.0000   XYYZ       0.0000   YYYZ       0.0000
      XXZZ    -136.3823   XYZZ      -0.8864   YYZZ     -44.4837
      XZZZ       0.0000   YZZZ       0.0000   ZZZZ     -58.2908
 -----------------------------------------------------------------
Archival summary:
1\1\TWL01\OPT\ProcedureUnspecified\BasisUnspecified\r2111\taweetha\SunNov2521:02:002018SunNov2521:02:002018\0\\#,OPT,ProcedureUnspecified,BasisUnspecified,\\0,1\Br\N,1,1.89643\C,2,1.25706,1,119.439\H,3,1.08689,2,117.442,1,-180,0\Br,3,1.91616,2,130.819,1,-0,0\\\@

 Total job time:  45.81s(wall), 171.18s(cpu) 
 Sun Nov 25 21:02:00 2018

        *************************************************************
        *                                                           *
        *  Thank you very much for using Q-Chem.  Have a nice day.  *
        *                                                           *
        *************************************************************


 
User input: 2 of 2 
 
Q-Chem Developer Version!
                  Welcome to Q-Chem
     A Quantum Leap Into The Future Of Chemistry


 Q-Chem 5.1, Q-Chem, Inc., Pleasanton, CA (2018)

 Yihan Shao,  Zhengting Gan,  E. Epifanovsky,  A. T. B. Gilbert,  M. Wormit,  
 J. Kussmann,  A. W. Lange,  A. Behn,  Jia Deng,  Xintian Feng,  D. Ghosh,  
 M. Goldey,  P. R. Horn,  L. D. Jacobson,  I. Kaliman,  T. Kus,  A. Landau,  
 Jie Liu,  E. I. Proynov,  R. M. Richard,  R. P. Steele,  E. J. Sundstrom,  
 H. L. Woodcock III,  P. M. Zimmerman,  D. Zuev,  B. Albrecht,  E. Alguire,  
 S. A. Baeppler,  D. Barton,  Z. Benda,  Y. A. Bernard,  E. J. Berquist,  
 K. B. Bravaya,  H. Burton,  D. Casanova,  Chun-Min Chang,  Yunqing Chen,  
 A. Chien,  K. D. Closser,  M. P. Coons,  S. Coriani,  S. Dasgupta,  
 A. L. Dempwolff,  M. Diedenhofen,  Hainam Do,  R. G. Edgar,  Po-Tung Fang,  
 S. Faraji,  S. Fatehi,  Qingguo Feng,  K. D. Fenk,  J. Fosso-Tande,  
 Qinghui Ge,  A. Ghysels,  G. Gidofalvi,  J. Gomes,  J. Gonthier,  A. Gunina,  
 D. Hait,  M. W. D. Hanson-Heine,  P. H. P. Harbach,  A. W. Hauser,  
 J. E. Herr,  E. G. Hohenstein,  Z. C. Holden,  Kerwin Hui,  B. C. Huynh,  
 T.-C. Jagau,  Hyunjun Ji,  B. Kaduk,  K. Khistyaev,  Jaehoon Kim,  
 P. Klunzinger,  K. Koh,  D. Kosenkov,  L. Koulias,  T. Kowalczyk,  
 C. M. Krauter,  A. Kunitsa,  Ka Un Lao,  A. Laurent,  K. V. Lawler,  
 Joonho Lee,  D. Lefrancois,  S. Lehtola,  D. S. Levine,  Yi-Pei Li,  
 You-Sheng Lin,  Fenglai Liu,  E. Livshits,  A. Luenser,  P. Manohar,  
 E. Mansoor,  S. F. Manzer,  Shan-Ping Mao,  Yuezhi Mao,  N. Mardirossian,  
 A. V. Marenich,  T. Markovich,  L. A. Martinez-Martinez,  S. A. Maurer,  
 N. J. Mayhall,  S. C. McKenzie,  J.-M. Mewes,  A. F. Morrison,  
 J. W. Mullinax,  K. Nanda,  T. S. Nguyen-Beck,  R. Olivares-Amaya,  
 J. A. Parkhill,  T. M. Perrine,  F. Plasser,  P. Pokhilko,  S. Prager,  
 A. Prociuk,  E. Ramos,  D. R. Rehn,  F. Rob,  M. Schneider,  N. Sergueev,  
 S. M. Sharada,  S. Sharma,  D. W. Small,  T. Stauch,  T. Stein,  
 Yu-Chuan Su,  A. J. W. Thom,  A. Tkatchenko,  T. Tsuchimochi,  N. M. Tubman,  
 L. Vogt,  M. L. Vidal,  O. Vydrov,  M. A. Watson,  J. Wenzel,  
 M. de Wergifosse,  T. A. Wesolowski,  A. White,  J. Witte,  A. Yamada,  
 Jun Yang,  K. Yao,  S. Yeganeh,  S. R. Yost,  Zhi-Qiang You,  A. Zech,  
 Igor Ying Zhang,  Xing Zhang,  Yan Zhao,  Ying Zhu,  B. R. Brooks,  
 G. K. L. Chan,  C. J. Cramer,  M. S. Gordon,  W. J. Hehre,  A. Klamt,  
 M. W. Schmidt,  C. D. Sherrill,  D. G. Truhlar,  A. Aspuru-Guzik,  R. Baer,  
 A. T. Bell,  N. A. Besley,  Jeng-Da Chai,  A. E. DePrince, III,  
 R. A. DiStasio Jr.,  A. Dreuw,  B. D. Dunietz,  T. R. Furlani,  
 Chao-Ping Hsu,  Yousung Jung,  Jing Kong,  D. S. Lambrecht,  WanZhen Liang,  
 C. Ochsenfeld,  V. A. Rassolov,  L. V. Slipchenko,  J. E. Subotnik,  
 T. Van Voorhis,  J. M. Herbert,  A. I. Krylov,  P. M. W. Gill,  M. Head-Gordon

 Contributors to earlier versions of Q-Chem not listed above: 
 R. D. Adamson,  B. Austin,  J. Baker,  G. J. O. Beran,  K. Brandhorst,  
 S. T. Brown,  E. F. C. Byrd,  A. K. Chakraborty,  C.-L. Cheng,  
 Siu Hung Chien,  D. M. Chipman,  D. L. Crittenden,  H. Dachsel,  
 R. J. Doerksen,  A. D. Dutoi,  L. Fusti-Molnar,  W. A. Goddard III,  
 A. Golubeva-Zadorozhnaya,  S. R. Gwaltney,  G. Hawkins,  A. Heyden,  
 S. Hirata,  G. Kedziora,  F. J. Keil,  C. Kelley,  Jihan Kim,  R. A. King,  
 R. Z. Khaliullin,  P. P. Korambath,  W. Kurlancheek,  A. M. Lee,  M. S. Lee,  
 S. V. Levchenko,  Ching Yeh Lin,  D. Liotard,  R. C. Lochan,  I. Lotan,  
 P. E. Maslen,  N. Nair,  D. P. O'Neill,  D. Neuhauser,  E. Neuscamman,  
 C. M. Oana,  R. Olson,  B. Peters,  R. Peverati,  P. A. Pieniazek,  
 Y. M. Rhee,  J. Ritchie,  M. A. Rohrdanz,  E. Rosta,  N. J. Russ,  
 H. F. Schaefer III,  N. E. Schultz,  N. Shenvi,  A. C. Simmonett,  A. Sodt,  
 D. Stuck,  K. S. Thanthiriwatte,  V. Vanovschi,  Tao Wang,  A. Warshel,  
 C. F. Williams,  Q. Wu,  X. Xu,  W. Zhang

 Please cite Q-Chem as follows:
 Y. Shao et al., Mol. Phys. 113, 184-215 (2015)
 DOI: 10.1080/00268976.2014.952696

 Q-Chem 5.1.2 for Intel X86 EM64T Linux

 Parts of Q-Chem use Armadillo 8.300.2 (Tropical Shenanigans).
 http://arma.sourceforge.net/

 Q-Chem begins on Sun Nov 25 21:02:00 2018  

Host: 
0

     Scratch files written to /scratch/taweetham/qchem50982//
The previous job contains 0 fragments, simply inherited here
Input Ideriv = 2
Curr. Ideriv = -1
Max.  Ideriv = 2

Checking the input file for inconsistencies... 	...done.

--------------------------------------------------------------
User input:
--------------------------------------------------------------

$molecule
read
$end

$rem
   job_type 	frequency
   basis 	6-311++g**
   method	b3lyp	
$end


--------------------------------------------------------------
 ----------------------------------------------------------------
             Standard Nuclear Orientation (Angstroms)
    I     Atom           X                Y                Z
 ----------------------------------------------------------------
    1      C       0.5641864306    -1.2496087698     0.0000000000
    2      N      -0.6906604884    -1.3241936169     0.0000000000
    3      Br     -1.7190983963     0.2691605088     0.0000000000
    4      H       1.1214301864    -2.1827757201     0.0000000000
    5      Br      1.7284719577     0.2722618814    -0.0000000000
 ----------------------------------------------------------------
 Molecular Point Group                 Cs    NOp =  2
 Largest Abelian Subgroup              Cs    NOp =  2
 Nuclear Repulsion Energy =   434.3506819551 hartrees
 There are       42 alpha and       42 beta electrons
 Requested basis set is 6-311++G(d,p)
 There are 55 shells and 147 basis functions

 Total QAlloc Memory Limit   2000 MB
 Mega-Array Size       188 MB
 MEM_STATIC part       192 MB

                       Distance Matrix (Angstroms)
             C (  1)   N (  2)   Br(  3)   H (  4)
   N (  2)  1.257062
   Br(  3)  2.742271  1.896434
   H (  4)  1.086886  2.005202  3.752412
   Br(  5)  1.916155  2.898426  3.447572  2.528974

 A cutoff of  1.0D-11 yielded   1309 shell pairs
 There are      9863 function pairs (     10977 Cartesian)

 -------------------------------------------------------
 OpenMP Integral Computing Module                       
 Release: version 1.0, May 2013, Q-Chem Inc. Pittsburgh 
 -------------------------------------------------------
 Integral Job Info:
 Integral job number is                      11
 Integral operator is                         1
 short-range coefficients                     0
 long-range coefficients              100000000
 Omega coefficients                           0
 if combine SR and LR in K                    0
 Integral screening is                        0
 Integral computing path is                   2
 max size of driver memory is            800000
 size of driver memory is                593474
 size of scratch memory is             29623520
 max col of scratch BK array               1296
 max len of scratch array in speh3          155
 max len of scratch index in speh4           18
 max int batch size is                      520
 min int batch size is                       52
 fixed nKL is                                45
 max L of basis functions is                  2
 order of int derivative is                   0
 number of shells is                         55
 number of basis is                         155
 number of cartesian basis is               155
 number of contracted shell pairs          1309
 number of primitive shell pairs           3526
 maxK2 (contraction) of shell pair           36
 max number of K2 of shell pair               1
 max number of CS2 of shell pair            127
 max number of PS2 of shell pair            273
 mem total for path MDJ                  526822
 -------------------------------------------------------
 Smallest overlap matrix eigenvalue = 3.91E-04
 Guess from superposition of atomic densities
 Warning:  Energy on first SCF cycle will be non-variational
 SAD guess density has 84.000000 electrons

 -----------------------------------------------------------------------
  General SCF calculation program by
  Eric Jon Sundstrom, Paul Horn, Yuezhi Mao, Dmitri Zuev, Alec White,
  David Stuck, Shaama M.S., Shane Yost, Joonho Lee, David Small,
  Daniel Levine, Susi Lehtola, Hugh Burton, Evgeny Epifanovsky
 -----------------------------------------------------------------------
 Exchange:     0.2000 Hartree-Fock + 0.0800 Slater + 0.7200 B88
 Correlation:  0.1900 VWN1RPA + 0.8100 LYP
 Using SG-1 standard quadrature grid
 using 4 threads for integral computing
 -------------------------------------------------------
 OpenMP Integral computing Module                
 Release: version 2.0, May 2017, Q-Chem Inc. Pleasanton 
 -------------------------------------------------------
 -------------------------------------------------------
 OpenMP BLAS3 based DFT computing Module                
 Release: version 1.0, May 2013, Q-Chem Inc. Pittsburgh 
 -------------------------------------------------------
 A restricted SCF calculation will be
 performed using DIIS
 SCF converges when DIIS error is below 1.0e-08
 ---------------------------------------
  Cycle       Energy         DIIS error
 ---------------------------------------
    1   -5242.1420495911      4.31e-02  
    2   -5241.7041329473      3.99e-03  
    3   -5241.6578641513      5.84e-03  
    4   -5241.7160783090      2.02e-03  
    5   -5241.7259002553      2.48e-04  
    6   -5241.7259563082      1.41e-04  
    7   -5241.7260071181      3.64e-05  
    8   -5241.7260106554      5.81e-06  
    9   -5241.7260107231      1.97e-06  
   10   -5241.7260107295      6.62e-07  
   11   -5241.7260107303      1.10e-07  
   12   -5241.7260107303      1.96e-08  
   13   -5241.7260107303      4.69e-09  Convergence criterion met
 ---------------------------------------
 SCF time:   CPU 27.42s  wall 7.00s 
 SCF   energy in the final basis set =    -5241.7260107303
 Total energy in the final basis set =    -5241.7260107303

 --------------------------------------------------------------
             Orbital Energies (a.u.) and Symmetries
 --------------------------------------------------------------

 Alpha MOs, Restricted
 -- Occupied --                  
-482.86 -482.86  -62.51  -62.51  -56.34  -56.33  -56.33  -56.33
  1 A'    2 A'    3 A'    4 A'    5 A'    6 A'    1 A"    7 A'                 
-56.329 -56.329 -14.395 -10.297  -8.722  -8.721  -6.557  -6.553
  2 A"    8 A'    9 A'   10 A'   11 A'   12 A'   13 A'   14 A'                 
 -6.540  -6.540  -6.539  -6.539  -2.667  -2.663  -2.662  -2.662
  3 A"    4 A"   15 A'   16 A'   17 A'   18 A'    5 A"   19 A'                 
 -2.660  -2.659  -2.649  -2.649  -2.648  -2.648  -0.979  -0.826
  6 A"   20 A'    7 A"   21 A'   22 A'    8 A"   23 A'   24 A'                 
 -0.787  -0.610  -0.490  -0.487  -0.424  -0.348  -0.331  -0.319
 25 A'   26 A'   27 A'   28 A'    9 A"   29 A'   10 A"   30 A'                 
 -0.294  -0.288
 11 A"   31 A'                                                                 
 -- Virtual --                   
 -0.090  -0.060  -0.023  -0.005   0.026   0.037   0.048   0.066
 32 A'   12 A"   33 A'   34 A'   35 A'   36 A'   13 A"   37 A'                 
  0.069   0.073   0.085   0.087   0.093   0.108   0.126   0.137
 38 A'   14 A"   39 A'   15 A"   40 A'   41 A'   42 A'   43 A'                 
  0.182   0.186   0.213   0.258   0.270   0.297   0.378   0.388
 44 A'   16 A"   45 A'   46 A'   47 A'   48 A'   49 A'   50 A'                 
  0.402   0.405   0.429   0.434   0.441   0.470   0.528   0.542
 17 A"   51 A'   18 A"   52 A'   53 A'   19 A"   54 A'   20 A"                 
  0.557   0.558   0.570   0.585   0.598   0.616   0.621   0.650
 21 A"   22 A"   55 A'   56 A'   57 A'   23 A"   58 A'   59 A'                 
  0.706   0.772   0.817   0.870   0.870   0.909   0.942   0.997
 60 A'   61 A'   62 A'   24 A"   63 A'   64 A'   65 A'   66 A'                 
  1.110   1.233   1.336   1.485   1.564   1.727   1.730   1.898
 25 A"   67 A'   26 A"   68 A'   69 A'   70 A'   27 A"   71 A'                 
  1.930   1.953   1.974   2.021   2.092   2.128   2.166   2.230
 28 A"   72 A'   29 A"   73 A'   74 A'   30 A"   75 A'   76 A'                 
  2.385   2.494   2.609   2.733   2.767   2.784   3.048   3.585
 31 A"   77 A'   78 A'   79 A'   32 A"   80 A'   81 A'   82 A'                 
  3.822   3.916   3.976   3.983   3.986   4.016   4.029   4.062
 33 A"   83 A'   34 A"   84 A'   35 A"   85 A'   36 A"   37 A"                 
  4.108   4.152   4.330   4.363   4.494   6.526   6.651   7.525
 86 A'   87 A'   88 A'   89 A'   90 A'   91 A'   92 A'   38 A"                 
  7.539   7.542   7.575   7.637   7.646  23.811  35.490  47.817
 39 A"   93 A'   94 A'   95 A'   96 A'   97 A'   98 A'   99 A'                 
 47.923 289.719 289.734 289.734 289.769 289.858 289.8681020.588
100 A'   40 A"  101 A'   41 A"  102 A'  103 A'  104 A'  105 A'                 
*******
106 A'                                                                         

 Beta MOs, Restricted
 -- Occupied --                  
-482.86 -482.86  -62.51  -62.51  -56.34  -56.33  -56.33  -56.33
  1 A'    2 A'    3 A'    4 A'    5 A'    6 A'    1 A"    7 A'                 
-56.329 -56.329 -14.395 -10.297  -8.722  -8.721  -6.557  -6.553
  2 A"    8 A'    9 A'   10 A'   11 A'   12 A'   13 A'   14 A'                 
 -6.540  -6.540  -6.539  -6.539  -2.667  -2.663  -2.662  -2.662
  3 A"    4 A"   15 A'   16 A'   17 A'   18 A'    5 A"   19 A'                 
 -2.660  -2.659  -2.649  -2.649  -2.648  -2.648  -0.979  -0.826
  6 A"   20 A'    7 A"   21 A'   22 A'    8 A"   23 A'   24 A'                 
 -0.787  -0.610  -0.490  -0.487  -0.424  -0.348  -0.331  -0.319
 25 A'   26 A'   27 A'   28 A'    9 A"   29 A'   10 A"   30 A'                 
 -0.294  -0.288
 11 A"   31 A'                                                                 
 -- Virtual --                   
 -0.090  -0.060  -0.023  -0.005   0.026   0.037   0.048   0.066
 32 A'   12 A"   33 A'   34 A'   35 A'   36 A'   13 A"   37 A'                 
  0.069   0.073   0.085   0.087   0.093   0.108   0.126   0.137
 38 A'   14 A"   39 A'   15 A"   40 A'   41 A'   42 A'   43 A'                 
  0.182   0.186   0.213   0.258   0.270   0.297   0.378   0.388
 44 A'   16 A"   45 A'   46 A'   47 A'   48 A'   49 A'   50 A'                 
  0.402   0.405   0.429   0.434   0.441   0.470   0.528   0.542
 17 A"   51 A'   18 A"   52 A'   53 A'   19 A"   54 A'   20 A"                 
  0.557   0.558   0.570   0.585   0.598   0.616   0.621   0.650
 21 A"   22 A"   55 A'   56 A'   57 A'   23 A"   58 A'   59 A'                 
  0.706   0.772   0.817   0.870   0.870   0.909   0.942   0.997
 60 A'   61 A'   62 A'   24 A"   63 A'   64 A'   65 A'   66 A'                 
  1.110   1.233   1.336   1.485   1.564   1.727   1.730   1.898
 25 A"   67 A'   26 A"   68 A'   69 A'   70 A'   27 A"   71 A'                 
  1.930   1.953   1.974   2.021   2.092   2.128   2.166   2.230
 28 A"   72 A'   29 A"   73 A'   74 A'   30 A"   75 A'   76 A'                 
  2.385   2.494   2.609   2.733   2.767   2.784   3.048   3.585
 31 A"   77 A'   78 A'   79 A'   32 A"   80 A'   81 A'   82 A'                 
  3.822   3.916   3.976   3.983   3.986   4.016   4.029   4.062
 33 A"   83 A'   34 A"   84 A'   35 A"   85 A'   36 A"   37 A"                 
  4.108   4.152   4.330   4.363   4.494   6.526   6.651   7.525
 86 A'   87 A'   88 A'   89 A'   90 A'   91 A'   92 A'   38 A"                 
  7.539   7.542   7.575   7.637   7.646  23.811  35.490  47.817
 39 A"   93 A'   94 A'   95 A'   96 A'   97 A'   98 A'   99 A'                 
 47.923 289.719 289.734 289.734 289.769 289.858 289.8681020.588
100 A'   40 A"  101 A'   41 A"  102 A'  103 A'  104 A'  105 A'                 
*******
106 A'                                                                         
 --------------------------------------------------------------

          Ground-State Mulliken Net Atomic Charges

     Atom                 Charge (a.u.)
  ----------------------------------------
      1 C                    -0.197763
      2 N                    -0.061425
      3 Br                    0.021505
      4 H                     0.229297
      5 Br                    0.008387
  ----------------------------------------
  Sum of atomic charges =     0.000000

 -----------------------------------------------------------------
                    Cartesian Multipole Moments
 -----------------------------------------------------------------
    Charge (ESU x 10^10)
                 0.0000
    Dipole Moment (Debye)
         X       1.3094      Y      -0.1906      Z       0.0000
       Tot       1.3232
    Quadrupole Moments (Debye-Ang)
        XX     -48.0527     XY      -3.8911     YY     -45.7277
        XZ       0.0000     YZ      -0.0000     ZZ     -49.0418
    Octopole Moments (Debye-Ang^2)
       XXX      -0.1896    XXY      12.5505    XYY       7.7549
       YYY      15.8326    XXZ       0.0000    XYZ       0.0000
       YYZ      -0.0000    XZZ       0.1003    YZZ       5.4300
       ZZZ       0.0000
    Hexadecapole Moments (Debye-Ang^3)
      XXXX    -734.0196   XXXY      -4.8636   XXYY    -142.1411
      XYYY     -18.8329   YYYY    -186.6547   XXXZ       0.0000
      XXYZ       0.0000   XYYZ       0.0000   YYYZ      -0.0000
      XXZZ    -136.3510   XYZZ       0.1482   YYZZ     -43.5987
      XZZZ       0.0000   YZZZ      -0.0000   ZZZZ     -58.2909
 -----------------------------------------------------------------
 Calculating MO derivatives via CPSCF
 D1JvT checksum  = 188940 15068.0885699842
 D1KAT checksum  = 419940 762.4521393137
   1         3          15      0.139565    0.046794
   2         3          15      0.018330    0.007341
   3         3          15      0.002681    0.001040
   4         3          15      0.000237    0.000104
   5        16           2      0.000012    0.000007
   6        18           0      0.000000    0.000000    Roots Converged
 Time for AOints: 6.0 s (CPU) 1.5 s (wall)
 ------------------------------------------------------------------------------
                     AOints        : Timing summary (seconds)
 ------------------------------------------------------------------------------
     job step          cpu (% of tot)      sys (% of tot)     wall (% of tot)
 ------------------------------------------------------------------------------
  cpscf_lag         0.3714E+02 (35.5)   0.7000E-05 (41.2)   0.9578E+01 (35.2)
  iterzp            0.6141E+02 (58.7)   0.1000E-04 (58.8)   0.1600E+02 (58.8)
  make_fx           0.0000E+00 ( 0.0)   0.0000E+00 ( 0.0)   0.0000E+00 ( 0.0)
  AOints            0.5976E+01 ( 5.7)   0.0000E+00 ( 0.0)   0.1517E+01 ( 5.6)
 ------------------------------------------------------------------------------
   Grand Totals     0.1046E+03          0.1700E-04          0.2721E+02
 ------------------------------------------------------------------------------
 Calculating analytic Hessian of the SCF energy
 Polarizability Matrix (a.u.)
            1           2           3
    1 -84.5531267   1.8969467   0.0000000
    2   1.8969467 -57.3754518  -0.0000000
    3   0.0000000  -0.0000000 -36.6774825

 Direct stationary perturbation theory relativistic correction:

 rels  =      33.613507777987
 relv  =    -113.804180689625
 rel2e =      17.981504944907
 E_rel =     -62.209167966730

 Hessian of the SCF Energy
            1           2           3           4           5           6
    1   0.7942107  -0.1200061  -0.0000000  -0.6152379  -0.0044238   0.0000000
    2  -0.1200061   0.4505078   0.0000000  -0.0143239  -0.0720170   0.0000000
    3  -0.0000000   0.0000000   0.0989848   0.0000000   0.0000000  -0.0427792
    4  -0.6152379  -0.0143239   0.0000000   0.7258763  -0.0159841  -0.0000000
    5  -0.0044238  -0.0720170   0.0000000  -0.0159841   0.1806247  -0.0000000
    6   0.0000000   0.0000000  -0.0427792  -0.0000000  -0.0000000   0.0436641
    7  -0.0307575   0.0406404   0.0000000  -0.0445643   0.0281328  -0.0000000
    8   0.0087185  -0.0251470   0.0000000   0.0602094  -0.0943717   0.0000000
    9   0.0000000  -0.0000000   0.0024790   0.0000000   0.0000000  -0.0162218
   10  -0.1079991   0.1271193  -0.0000000  -0.0279032   0.0249151   0.0000000
   11   0.1367274  -0.2591935   0.0000000   0.0010251   0.0025042   0.0000000
   12  -0.0000000   0.0000000  -0.0333791  -0.0000000   0.0000000  -0.0012402
   13  -0.0402162  -0.0334297   0.0000000  -0.0381709  -0.0326400  -0.0000000
   14  -0.0210159  -0.0941504  -0.0000000  -0.0309264  -0.0167403   0.0000000
   15   0.0000000  -0.0000000  -0.0253056  -0.0000000   0.0000000   0.0165771
            7           8           9          10          11          12
    1  -0.0307575   0.0087185   0.0000000  -0.1079991   0.1367274  -0.0000000
    2   0.0406404  -0.0251470  -0.0000000   0.1271193  -0.2591935   0.0000000
    3   0.0000000   0.0000000   0.0024790  -0.0000000   0.0000000  -0.0333791
    4  -0.0445643   0.0602094   0.0000000  -0.0279032   0.0010251  -0.0000000
    5   0.0281328  -0.0943717   0.0000000   0.0249151   0.0025042   0.0000000
    6  -0.0000000   0.0000000  -0.0162218   0.0000000   0.0000000  -0.0012402
    7   0.0807491  -0.0690695  -0.0000000  -0.0030457  -0.0031660  -0.0000000
    8  -0.0690695   0.1072581  -0.0000000   0.0019799   0.0046294   0.0000000
    9  -0.0000000  -0.0000000   0.0093445   0.0000000   0.0000000   0.0083838
   10  -0.0030457   0.0019799   0.0000000   0.1400661  -0.1330816   0.0000000
   11  -0.0031660   0.0046294   0.0000000  -0.1330816   0.2684497  -0.0000000
   12  -0.0000000   0.0000000   0.0083838   0.0000000  -0.0000000   0.0214213
   13  -0.0023816  -0.0018382   0.0000000  -0.0011181  -0.0015049   0.0000000
   14   0.0034623   0.0076312  -0.0000000  -0.0209327  -0.0163899  -0.0000000
   15  -0.0000000  -0.0000000  -0.0039855   0.0000000   0.0000000   0.0048141
           13          14          15
    1  -0.0402162  -0.0210159   0.0000000
    2  -0.0334297  -0.0941504  -0.0000000
    3   0.0000000  -0.0000000  -0.0253056
    4  -0.0381709  -0.0309264  -0.0000000
    5  -0.0326400  -0.0167403   0.0000000
    6  -0.0000000   0.0000000   0.0165771
    7  -0.0023816   0.0034623  -0.0000000
    8  -0.0018382   0.0076312  -0.0000000
    9   0.0000000  -0.0000000  -0.0039855
   10  -0.0011181  -0.0209327   0.0000000
   11  -0.0015049  -0.0163899   0.0000000
   12   0.0000000  -0.0000000   0.0048141
   13   0.0818868   0.0694128  -0.0000000
   14   0.0694128   0.1196494   0.0000000
   15  -0.0000000   0.0000000   0.0078998
 Gradient time:  CPU 163.82 s  wall 42.66 s
 **********************************************************************
 **                                                                  **
 **                       VIBRATIONAL ANALYSIS                       **
 **                       --------------------                       **
 **                                                                  **
 **        VIBRATIONAL FREQUENCIES (CM**-1) AND NORMAL MODES         **
 **     FORCE CONSTANTS (mDYN/ANGSTROM) AND REDUCED MASSES (AMU)     **
 **                  INFRARED INTENSITIES (KM/MOL)                   **
 **                                                                  **
 **********************************************************************


 Mode:                 1                      2                      3
 Frequency:       119.76                 408.88                 450.17
 Force Cnst:      0.5130                 0.4919                 1.4322
 Red. Mass:      60.7073                 4.9938                11.9956
 IR Active:          YES                    YES                    YES
 IR Intens:        0.522                 10.747                 17.296
 Raman Active:       YES                    YES                    YES
               X      Y      Z        X      Y      Z        X      Y      Z
 C         -0.007 -0.307  0.000   -0.000  0.000 -0.391    0.587 -0.040 -0.000
 N         -0.011 -0.322 -0.000   -0.000  0.000  0.410    0.581  0.038  0.000
 Br         0.605  0.057  0.000    0.000 -0.000 -0.029   -0.099  0.089 -0.000
 H          0.139 -0.216  0.000   -0.000  0.000 -0.823    0.520 -0.094 -0.000
 Br        -0.603  0.050 -0.000    0.000  0.000  0.026   -0.100 -0.089  0.000
 TransDip   0.022  0.007  0.000   -0.000 -0.000 -0.105    0.131  0.023 -0.000

 Mode:                 4                      5                      6
 Frequency:       524.32                 710.82                 836.28
 Force Cnst:      2.1001                 1.7858                 0.5256
 Red. Mass:      12.9659                 5.9988                 1.2756
 IR Active:          YES                    YES                    YES
 IR Intens:        6.665                155.721                 20.233
 Raman Active:       YES                    YES                    YES
               X      Y      Z        X      Y      Z        X      Y      Z
 C         -0.000  0.492  0.000   -0.011  0.540 -0.000   -0.000 -0.000 -0.154
 N          0.026  0.730 -0.000   -0.000 -0.351  0.000    0.000 -0.000  0.017
 Br         0.064 -0.117  0.000    0.006  0.016 -0.000   -0.000  0.000  0.004
 H         -0.282  0.338  0.000    0.273  0.713 -0.000    0.000  0.000  0.988
 Br        -0.065 -0.091 -0.000   -0.007 -0.045  0.000    0.000 -0.000  0.004
 TransDip  -0.042  0.071  0.000    0.379  0.127 -0.000   -0.000 -0.000  0.144

 Mode:                 7                      8                      9
 Frequency:      1262.77                1646.17                3160.89
 Force Cnst:      1.0337                17.7064                 6.4182
 Red. Mass:       1.1003                11.0900                 1.0903
 IR Active:          YES                    YES                    YES
 IR Intens:       49.978                150.546                  6.963
 Raman Active:       YES                    YES                    YES
               X      Y      Z        X      Y      Z        X      Y      Z
 C         -0.031 -0.063 -0.000    0.691  0.047 -0.000    0.049 -0.071  0.000
 N         -0.033  0.042  0.000   -0.608  0.006  0.000   -0.003 -0.001  0.000
 Br        -0.001 -0.000 -0.000    0.001 -0.004 -0.000   -0.000  0.000 -0.000
 H          0.864  0.496 -0.000    0.202 -0.331  0.000   -0.526  0.846 -0.000
 Br         0.000 -0.004  0.000   -0.001  0.000  0.000   -0.000  0.000 -0.000
 TransDip  -0.224 -0.034 -0.000    0.343  0.191 -0.000   -0.083  0.016 -0.000

 STANDARD THERMODYNAMIC QUANTITIES AT   298.15 K  AND     1.00 ATM

   This Molecule has  0 Imaginary Frequencies
   Zero point vibrational energy:       13.038 kcal/mol

   Atom    1 Element C  Has Mass   12.00000
   Atom    2 Element N  Has Mass   14.00307
   Atom    3 Element Br Has Mass   78.91830
   Atom    4 Element H  Has Mass    1.00783
   Atom    5 Element Br Has Mass   78.91830
   Molecular Mass:   184.847500 amu
   Principal axes and moments of inertia in amu*Bohr^2:
                             1           2           3
    Eigenvalues --      212.05701  1716.90028  1928.95729
          X               0.99998    -0.00603     0.00000
          Y               0.00603     0.99998     0.00000
          Z              -0.00000    -0.00000     1.00000
   Rotational Symmetry Number is   1
   The Molecule is an Asymmetric Top
   Translational Enthalpy:        0.889 kcal/mol
   Rotational Enthalpy:           0.889 kcal/mol
   Vibrational Enthalpy:         14.080 kcal/mol
   gas constant (RT):             0.592 kcal/mol
   Translational Entropy:        41.549  cal/mol.K
   Rotational Entropy:           28.042  cal/mol.K
   Vibrational Entropy:           5.941  cal/mol.K

   Total Enthalpy:               16.450 kcal/mol
   Total Entropy:                75.533  cal/mol.K
Archival summary:
1\1\TWL01\FREQ\ProcedureUnspecified\BasisUnspecified\r2111\taweetha\SunNov2521:02:502018SunNov2521:02:502018\0\\#,FREQ,ProcedureUnspecified,BasisUnspecified,\\0,1\Br\N,1,1.89643\C,2,1.25706,1,119.439\H,3,1.08689,2,117.442,1,-180,0\Br,3,1.91616,2,130.819,1,0,0\\\@

 Total job time:  50.01s(wall), 191.37s(cpu) 
 Sun Nov 25 21:02:50 2018

        *************************************************************
        *                                                           *
        *  Thank you very much for using Q-Chem.  Have a nice day.  *
        *                                                           *
        *************************************************************
