# Supplementary material for: Geometric and energetic data from ab initio calculations of haloethene, haloimine, halomethylenephosphine, haloiminophosphine, halodiazene, halodiphosphene and halocyclopropane
Source: Data Brief. 2019 Nov 2;27:104738. doi: 10.1016/j.dib.2019.104738 (PMC6861602; doi:10.1016/j.dib.2019.104738)
Supplement: Multimedia component 4 [file mmc4.zip › CN/B3LYP/BrHCNClE.out]

Q-Chem Developer Version!
                  Welcome to Q-Chem
     A Quantum Leap Into The Future Of Chemistry


 Q-Chem 5.1, Q-Chem, Inc., Pleasanton, CA (2018)

 Yihan Shao,  Zhengting Gan,  E. Epifanovsky,  A. T. B. Gilbert,  M. Wormit,  
 J. Kussmann,  A. W. Lange,  A. Behn,  Jia Deng,  Xintian Feng,  D. Ghosh,  
 M. Goldey,  P. R. Horn,  L. D. Jacobson,  I. Kaliman,  T. Kus,  A. Landau,  
 Jie Liu,  E. I. Proynov,  R. M. Richard,  R. P. Steele,  E. J. Sundstrom,  
 H. L. Woodcock III,  P. M. Zimmerman,  D. Zuev,  B. Albrecht,  E. Alguire,  
 S. A. Baeppler,  D. Barton,  Z. Benda,  Y. A. Bernard,  E. J. Berquist,  
 K. B. Bravaya,  H. Burton,  D. Casanova,  Chun-Min Chang,  Yunqing Chen,  
 A. Chien,  K. D. Closser,  M. P. Coons,  S. Coriani,  S. Dasgupta,  
 A. L. Dempwolff,  M. Diedenhofen,  Hainam Do,  R. G. Edgar,  Po-Tung Fang,  
 S. Faraji,  S. Fatehi,  Qingguo Feng,  K. D. Fenk,  J. Fosso-Tande,  
 Qinghui Ge,  A. Ghysels,  G. Gidofalvi,  J. Gomes,  J. Gonthier,  A. Gunina,  
 D. Hait,  M. W. D. Hanson-Heine,  P. H. P. Harbach,  A. W. Hauser,  
 J. E. Herr,  E. G. Hohenstein,  Z. C. Holden,  Kerwin Hui,  B. C. Huynh,  
 T.-C. Jagau,  Hyunjun Ji,  B. Kaduk,  K. Khistyaev,  Jaehoon Kim,  
 P. Klunzinger,  K. Koh,  D. Kosenkov,  L. Koulias,  T. Kowalczyk,  
 C. M. Krauter,  A. Kunitsa,  Ka Un Lao,  A. Laurent,  K. V. Lawler,  
 Joonho Lee,  D. Lefrancois,  S. Lehtola,  D. S. Levine,  Yi-Pei Li,  
 You-Sheng Lin,  Fenglai Liu,  E. Livshits,  A. Luenser,  P. Manohar,  
 E. Mansoor,  S. F. Manzer,  Shan-Ping Mao,  Yuezhi Mao,  N. Mardirossian,  
 A. V. Marenich,  T. Markovich,  L. A. Martinez-Martinez,  S. A. Maurer,  
 N. J. Mayhall,  S. C. McKenzie,  J.-M. Mewes,  A. F. Morrison,  
 J. W. Mullinax,  K. Nanda,  T. S. Nguyen-Beck,  R. Olivares-Amaya,  
 J. A. Parkhill,  T. M. Perrine,  F. Plasser,  P. Pokhilko,  S. Prager,  
 A. Prociuk,  E. Ramos,  D. R. Rehn,  F. Rob,  M. Schneider,  N. Sergueev,  
 S. M. Sharada,  S. Sharma,  D. W. Small,  T. Stauch,  T. Stein,  
 Yu-Chuan Su,  A. J. W. Thom,  A. Tkatchenko,  T. Tsuchimochi,  N. M. Tubman,  
 L. Vogt,  M. L. Vidal,  O. Vydrov,  M. A. Watson,  J. Wenzel,  
 M. de Wergifosse,  T. A. Wesolowski,  A. White,  J. Witte,  A. Yamada,  
 Jun Yang,  K. Yao,  S. Yeganeh,  S. R. Yost,  Zhi-Qiang You,  A. Zech,  
 Igor Ying Zhang,  Xing Zhang,  Yan Zhao,  Ying Zhu,  B. R. Brooks,  
 G. K. L. Chan,  C. J. Cramer,  M. S. Gordon,  W. J. Hehre,  A. Klamt,  
 M. W. Schmidt,  C. D. Sherrill,  D. G. Truhlar,  A. Aspuru-Guzik,  R. Baer,  
 A. T. Bell,  N. A. Besley,  Jeng-Da Chai,  A. E. DePrince, III,  
 R. A. DiStasio Jr.,  A. Dreuw,  B. D. Dunietz,  T. R. Furlani,  
 Chao-Ping Hsu,  Yousung Jung,  Jing Kong,  D. S. Lambrecht,  WanZhen Liang,  
 C. Ochsenfeld,  V. A. Rassolov,  L. V. Slipchenko,  J. E. Subotnik,  
 T. Van Voorhis,  J. M. Herbert,  A. I. Krylov,  P. M. W. Gill,  M. Head-Gordon

 Contributors to earlier versions of Q-Chem not listed above: 
 R. D. Adamson,  B. Austin,  J. Baker,  G. J. O. Beran,  K. Brandhorst,  
 S. T. Brown,  E. F. C. Byrd,  A. K. Chakraborty,  C.-L. Cheng,  
 Siu Hung Chien,  D. M. Chipman,  D. L. Crittenden,  H. Dachsel,  
 R. J. Doerksen,  A. D. Dutoi,  L. Fusti-Molnar,  W. A. Goddard III,  
 A. Golubeva-Zadorozhnaya,  S. R. Gwaltney,  G. Hawkins,  A. Heyden,  
 S. Hirata,  G. Kedziora,  F. J. Keil,  C. Kelley,  Jihan Kim,  R. A. King,  
 R. Z. Khaliullin,  P. P. Korambath,  W. Kurlancheek,  A. M. Lee,  M. S. Lee,  
 S. V. Levchenko,  Ching Yeh Lin,  D. Liotard,  R. C. Lochan,  I. Lotan,  
 P. E. Maslen,  N. Nair,  D. P. O'Neill,  D. Neuhauser,  E. Neuscamman,  
 C. M. Oana,  R. Olson,  B. Peters,  R. Peverati,  P. A. Pieniazek,  
 Y. M. Rhee,  J. Ritchie,  M. A. Rohrdanz,  E. Rosta,  N. J. Russ,  
 H. F. Schaefer III,  N. E. Schultz,  N. Shenvi,  A. C. Simmonett,  A. Sodt,  
 D. Stuck,  K. S. Thanthiriwatte,  V. Vanovschi,  Tao Wang,  A. Warshel,  
 C. F. Williams,  Q. Wu,  X. Xu,  W. Zhang

 Please cite Q-Chem as follows:
 Y. Shao et al., Mol. Phys. 113, 184-215 (2015)
 DOI: 10.1080/00268976.2014.952696

 Q-Chem 5.1.2 for Intel X86 EM64T Linux

 Parts of Q-Chem use Armadillo 8.300.2 (Tropical Shenanigans).
 http://arma.sourceforge.net/

 Q-Chem begins on Mon Nov 26 07:51:53 2018  

Host: 
0

     Scratch files written to /scratch/taweetham/qchem59146//
Input Ideriv = 2
Curr. Ideriv = -1
Max.  Ideriv = 2

Checking the input file for inconsistencies... 	...done.

--------------------------------------------------------------
User input:
--------------------------------------------------------------
$molecule
0 1
C 
N 1 1.3 
Cl 2 CCl 1 120. 
H 1 CH 2 120.  3 180.0
Br 1 CBr 2 120.  3 0.0

CC=1.54
CH=1.09
CF=1.35
CCl=1.77
CBr=1.94
CI=2.14
DHA=180.0
$end

$rem
   job_type	optimization
   basis	6-311++g**
   method	b3lyp
$end

--------------------------------------------------------------
 ----------------------------------------------------------------
             Standard Nuclear Orientation (Angstroms)
    I     Atom           X                Y                Z
 ----------------------------------------------------------------
    1      C      -0.0193676689    -1.2837398765    -0.0000000000
    2      N      -1.3039429567    -1.0840743310    -0.0000000000
    3      Cl     -1.9430112722     0.5665291005    -0.0000000000
    4      H       0.3741828757    -2.3002131762     0.0000000000
    5      Br      1.1971661561     0.2274336584     0.0000000000
 ----------------------------------------------------------------
 Molecular Point Group                 Cs    NOp =  2
 Largest Abelian Subgroup              Cs    NOp =  2
 Nuclear Repulsion Energy =   289.8835774110 hartrees
 There are       33 alpha and       33 beta electrons
 Requested basis set is 6-311++G(d,p)
 There are 49 shells and 129 basis functions

 Total QAlloc Memory Limit   2000 MB
 Mega-Array Size       188 MB
 MEM_STATIC part       192 MB
 A cutoff of  1.0D-11 yielded   1090 shell pairs
 There are      8007 function pairs (      8803 Cartesian)
 Smallest overlap matrix eigenvalue = 4.32E-04

 Scale SEOQF with 1.000000e-01/1.000000e-01/1.000000e-01

 Standard Electronic Orientation quadrupole field applied
 Nucleus-field energy     =     0.0000000067 hartrees
 Guess from superposition of atomic densities
 Warning:  Energy on first SCF cycle will be non-variational
 SAD guess density has 66.000000 electrons

 -----------------------------------------------------------------------
  General SCF calculation program by
  Eric Jon Sundstrom, Paul Horn, Yuezhi Mao, Dmitri Zuev, Alec White,
  David Stuck, Shaama M.S., Shane Yost, Joonho Lee, David Small,
  Daniel Levine, Susi Lehtola, Hugh Burton, Evgeny Epifanovsky
 -----------------------------------------------------------------------
 Exchange:     0.2000 Hartree-Fock + 0.0800 Slater + 0.7200 B88
 Correlation:  0.1900 VWN1RPA + 0.8100 LYP
 Using SG-1 standard quadrature grid
 A restricted SCF calculation will be
 performed using DIIS
 SCF converges when DIIS error is below 1.0e-08
 ---------------------------------------
  Cycle       Energy         DIIS error
 ---------------------------------------
    1   -3128.1787103515      4.37e-02  
    2   -3127.7762277803      3.43e-03  
    3   -3127.7576004569      4.59e-03  
    4   -3127.7837515235      2.02e-03  
    5   -3127.7911691061      2.27e-04  
    6   -3127.7912237360      7.80e-05  
    7   -3127.7912320281      2.08e-05  
    8   -3127.7912328398      8.91e-06  
    9   -3127.7912329782      2.70e-06  
   10   -3127.7912329951      6.59e-07  
   11   -3127.7912329960      1.60e-07  
   12   -3127.7912329961      2.11e-08  
   13   -3127.7912329961      5.16e-09  Convergence criterion met
 ---------------------------------------
 SCF time:   CPU 15.46s  wall 15.00s 
 SCF   energy in the final basis set =    -3127.7912329961
 Total energy in the final basis set =    -3127.7912329961

 --------------------------------------------------------------
             Orbital Energies (a.u.) and Symmetries
 --------------------------------------------------------------

 Alpha MOs, Restricted
 -- Occupied --                  
-482.86 -101.59  -62.51  -56.33  -56.33  -56.33  -14.41  -10.31
  1 A'    2 A'    3 A'    4 A'    1 A"    5 A'    6 A'    7 A'                 
 -9.503  -8.720  -7.270  -7.257  -7.256  -6.552  -6.539  -6.538
  8 A'    9 A'   10 A'    2 A"   11 A'   12 A'    3 A"   13 A'                 
 -2.663  -2.660  -2.659  -2.648  -2.648  -0.984  -0.841  -0.800
 14 A'    4 A"   15 A'    5 A"   16 A'   17 A'   18 A'   19 A'                 
 -0.621  -0.503  -0.487  -0.427  -0.375  -0.342  -0.315  -0.302
 20 A'   21 A'   22 A'    6 A"   23 A'    7 A"   24 A'    8 A"                 
 -0.300
 25 A'                                                                         
 -- Virtual --                   
 -0.083  -0.072  -0.025  -0.002   0.033   0.040   0.050   0.067
 26 A'    9 A"   27 A'   28 A'   29 A'   30 A'   10 A"   31 A'                 
  0.075   0.080   0.082   0.089   0.108   0.122   0.133   0.140
 32 A'   33 A'   11 A"   12 A"   34 A'   35 A'   36 A'   37 A'                 
  0.176   0.189   0.226   0.247   0.276   0.301   0.384   0.390
 38 A'   13 A"   39 A'   40 A'   41 A'   42 A'   43 A'   44 A'                 
  0.408   0.432   0.442   0.447   0.472   0.488   0.540   0.551
 14 A"   45 A'   15 A"   46 A'   47 A'   16 A"   48 A'   17 A"                 
  0.576   0.601   0.601   0.633   0.720   0.734   0.756   0.796
 49 A'   18 A"   50 A'   51 A'   19 A"   52 A'   53 A'   54 A'                 
  0.821   0.844   0.869   0.914   0.940   0.983   1.047   1.113
 55 A'   20 A"   56 A'   57 A'   21 A"   58 A'   59 A'   60 A'                 
  1.122   1.256   1.316   1.482   1.545   1.703   1.724   1.913
 22 A"   61 A'   23 A"   62 A'   63 A'   64 A'   24 A"   65 A'                 
  1.951   2.024   2.039   2.065   2.161   2.237   2.267   2.300
 25 A"   66 A'   26 A"   67 A'   68 A'   69 A'   27 A"   70 A'                 
  2.351   2.559   2.628   2.691   2.746   2.795   3.046   3.547
 28 A"   71 A'   72 A'   73 A'   29 A"   74 A'   75 A'   76 A'                 
  3.808   3.925   3.982   4.012   4.044   4.144   4.342   4.477
 30 A"   77 A'   31 A"   78 A'   32 A"   79 A'   80 A'   81 A'                 
  6.544   7.531   7.562   7.632   9.651  23.737  25.770  25.887
 82 A'   33 A"   83 A'   84 A'   85 A'   86 A'   34 A"   87 A'                 
 26.248  35.423  47.830 215.627 289.727 289.756 289.8561020.604
 88 A'   89 A'   90 A'   91 A'   35 A"   92 A'   93 A'   94 A'                 

 Beta MOs, Restricted
 -- Occupied --                  
-482.86 -101.59  -62.51  -56.33  -56.33  -56.33  -14.41  -10.31
  1 A'    2 A'    3 A'    4 A'    1 A"    5 A'    6 A'    7 A'                 
 -9.503  -8.720  -7.270  -7.257  -7.256  -6.552  -6.539  -6.538
  8 A'    9 A'   10 A'    2 A"   11 A'   12 A'    3 A"   13 A'                 
 -2.663  -2.660  -2.659  -2.648  -2.648  -0.984  -0.841  -0.800
 14 A'    4 A"   15 A'    5 A"   16 A'   17 A'   18 A'   19 A'                 
 -0.621  -0.503  -0.487  -0.427  -0.375  -0.342  -0.315  -0.302
 20 A'   21 A'   22 A'    6 A"   23 A'    7 A"   24 A'    8 A"                 
 -0.300
 25 A'                                                                         
 -- Virtual --                   
 -0.083  -0.072  -0.025  -0.002   0.033   0.040   0.050   0.067
 26 A'    9 A"   27 A'   28 A'   29 A'   30 A'   10 A"   31 A'                 
  0.075   0.080   0.082   0.089   0.108   0.122   0.133   0.140
 32 A'   33 A'   11 A"   12 A"   34 A'   35 A'   36 A'   37 A'                 
  0.176   0.189   0.226   0.247   0.276   0.301   0.384   0.390
 38 A'   13 A"   39 A'   40 A'   41 A'   42 A'   43 A'   44 A'                 
  0.408   0.432   0.442   0.447   0.472   0.488   0.540   0.551
 14 A"   45 A'   15 A"   46 A'   47 A'   16 A"   48 A'   17 A"                 
  0.576   0.601   0.601   0.633   0.720   0.734   0.756   0.796
 49 A'   18 A"   50 A'   51 A'   19 A"   52 A'   53 A'   54 A'                 
  0.821   0.844   0.869   0.914   0.940   0.983   1.047   1.113
 55 A'   20 A"   56 A'   57 A'   21 A"   58 A'   59 A'   60 A'                 
  1.122   1.256   1.316   1.482   1.545   1.703   1.724   1.913
 22 A"   61 A'   23 A"   62 A'   63 A'   64 A'   24 A"   65 A'                 
  1.951   2.024   2.039   2.065   2.161   2.237   2.267   2.300
 25 A"   66 A'   26 A"   67 A'   68 A'   69 A'   27 A"   70 A'                 
  2.351   2.559   2.628   2.691   2.746   2.795   3.046   3.547
 28 A"   71 A'   72 A'   73 A'   29 A"   74 A'   75 A'   76 A'                 
  3.808   3.925   3.982   4.012   4.044   4.144   4.342   4.477
 30 A"   77 A'   31 A"   78 A'   32 A"   79 A'   80 A'   81 A'                 
  6.544   7.531   7.562   7.632   9.651  23.737  25.770  25.887
 82 A'   33 A"   83 A'   84 A'   85 A'   86 A'   34 A"   87 A'                 
 26.248  35.423  47.830 215.627 289.727 289.756 289.8561020.604
 88 A'   89 A'   90 A'   91 A'   35 A"   92 A'   93 A'   94 A'                 
 --------------------------------------------------------------

          Ground-State Mulliken Net Atomic Charges

     Atom                 Charge (a.u.)
  ----------------------------------------
      1 C                    -0.256114
      2 N                     0.011490
      3 Cl                   -0.003813
      4 H                     0.237381
      5 Br                    0.011056
  ----------------------------------------
  Sum of atomic charges =     0.000000

 -----------------------------------------------------------------
                    Cartesian Multipole Moments
 -----------------------------------------------------------------
    Charge (ESU x 10^10)
                 0.0000
    Dipole Moment (Debye)
         X       1.4920      Y      -0.7116      Z      -0.0000
       Tot       1.6530
    Quadrupole Moments (Debye-Ang)
        XX     -45.8648     XY      -2.7391     YY     -38.2424
        XZ      -0.0000     YZ      -0.0000     ZZ     -43.3916
    Octopole Moments (Debye-Ang^2)
       XXX      35.1332    XXY      12.1747    XYY      15.4471
       YYY       4.0009    XXZ      -0.0000    XYZ      -0.0000
       YYZ      -0.0000    XZZ       9.9281    YZZ       3.1750
       ZZZ      -0.0000
    Hexadecapole Moments (Debye-Ang^3)
      XXXX    -564.9538   XXXY      -3.7885   XXYY    -120.8717
      XYYY     -11.7315   YYYY    -161.4838   XXXZ      -0.0000
      XXYZ      -0.0000   XYYZ      -0.0000   YYYZ       0.0000
      XXZZ    -102.8749   XYZZ       1.5176   YYZZ     -41.1930
      XZZZ      -0.0000   YZZZ      -0.0000   ZZZZ     -50.5880
 -----------------------------------------------------------------
 Calculating analytic gradient of the SCF energy
 Gradient of SCF Energy
            1           2           3           4           5
    1   0.0464542  -0.0330501  -0.0054026   0.0002209  -0.0082225
    2  -0.0412551   0.0163826   0.0136679  -0.0051315   0.0163361
    3  -0.0000000   0.0000000  -0.0000000   0.0000000  -0.0000000
 Max gradient component =       4.645E-02
 RMS gradient           =       1.966E-02
 Gradient time:  CPU 3.87 s  wall 3.87 s
 Geometry Optimization Parameters
   NAtoms,    NIC,     NZ,  NCons,   NDum,   NFix, NCnnct, MaxDiis
        5      20       5       0       0       0       0       0


** GEOMETRY OPTIMIZATION IN DELOCALIZED INTERNAL COORDINATES **
   Searching for a Minimum

   Optimization Cycle:   1

                       Coordinates (Angstroms)
     ATOM                X               Y               Z
      1  C        -0.0193676689   -1.2837398765    0.0000000000
      2  N        -1.3039429567   -1.0840743310    0.0000000000
      3  Cl       -1.9430112722    0.5665291005    0.0000000000
      4  H         0.3741828757   -2.3002131762    0.0000000000
      5  Br        1.1971661561    0.2274336584    0.0000000000
   Point Group: cs    Number of degrees of freedom:     7


   Energy is  -3127.791232996


 Attempting to Generate Delocalized Internal Coordinates

  7 Hessian modes will be used to form the next step
  Hessian Eigenvalues:
     0.160000    0.175927    0.220000    0.250000    0.286300    0.348126
     0.671931

 Minimum Search - Taking Simple RFO Step
 Searching for Lamda that Minimizes Along All modes
 Value Taken    Lamda =  -0.01386020
 Step Taken.  Stepsize is  0.226655

                             Maximum     Tolerance    Cnvgd?
         Gradient           0.046996      0.000300      NO
         Displacement       0.147143      0.001200      NO
         Energy change     *********      0.000001      NO


 New Cartesian Coordinates Obtained by Inverse Iteration

 Displacement from previous Coordinates is:  0.407167
 ----------------------------------------------------------------
             Standard Nuclear Orientation (Angstroms)
    I     Atom           X                Y                Z
 ----------------------------------------------------------------
    1      C      -0.0362154633    -1.2072022210     0.0000000000
    2      N      -1.2978561751    -1.0896005795     0.0000000000
    3      Cl     -2.0231617282     0.4965602185     0.0000000000
    4      H       0.3405935395    -2.2224205206     0.0000000000
    5      Br      1.3216669610     0.1485984778     0.0000000000
 ----------------------------------------------------------------
 Molecular Point Group                 Cs    NOp =  2
 Largest Abelian Subgroup              Cs    NOp =  2
 Nuclear Repulsion Energy =   285.0615691497 hartrees
 There are       33 alpha and       33 beta electrons
 Applying Cartesian multipole field
    Component          Value
    ---------          -----
     (2,0,0)        1.00000E-11
     (0,2,0)        2.00000E-11
     (0,0,2)       -3.00000E-11
 Nucleus-field energy     =     0.0000000070 hartrees
 Requested basis set is 6-311++G(d,p)
 There are 49 shells and 129 basis functions
 A cutoff of  1.0D-11 yielded   1089 shell pairs
 There are      7982 function pairs (      8774 Cartesian)
 Smallest overlap matrix eigenvalue = 4.17E-04
 Guess MOs from SCF MO coefficient file

 -----------------------------------------------------------------------
  General SCF calculation program by
  Eric Jon Sundstrom, Paul Horn, Yuezhi Mao, Dmitri Zuev, Alec White,
  David Stuck, Shaama M.S., Shane Yost, Joonho Lee, David Small,
  Daniel Levine, Susi Lehtola, Hugh Burton, Evgeny Epifanovsky
 -----------------------------------------------------------------------
 Exchange:     0.2000 Hartree-Fock + 0.0800 Slater + 0.7200 B88
 Correlation:  0.1900 VWN1RPA + 0.8100 LYP
 Using SG-1 standard quadrature grid
 A restricted SCF calculation will be
 performed using DIIS
 SCF converges when DIIS error is below 1.0e-08
 ---------------------------------------
  Cycle       Energy         DIIS error
 ---------------------------------------
    1   -3127.7908618787      1.42e-03  
    2   -3127.7979462734      5.27e-04  
    3   -3127.7972317808      8.05e-04  
    4   -3127.7984831533      1.53e-04  
    5   -3127.7985178661      6.47e-05  
    6   -3127.7985263785      1.70e-05  
    7   -3127.7985267740      3.98e-06  
    8   -3127.7985267931      8.11e-07  
    9   -3127.7985267944      2.16e-07  
   10   -3127.7985267945      3.05e-08  
   11   -3127.7985267945      7.05e-09  Convergence criterion met
 ---------------------------------------
 SCF time:   CPU 13.12s  wall 13.00s 
 SCF   energy in the final basis set =    -3127.7985267945
 Total energy in the final basis set =    -3127.7985267945

 --------------------------------------------------------------
             Orbital Energies (a.u.) and Symmetries
 --------------------------------------------------------------

 Alpha MOs, Restricted
 -- Occupied --                  
-482.86 -101.59  -62.52  -56.34  -56.33  -56.33  -14.40  -10.30
  1 A'    2 A'    3 A'    4 A'    1 A"    5 A'    6 A'    7 A'                 
 -9.503  -8.724  -7.270  -7.257  -7.256  -6.556  -6.543  -6.542
  8 A'    9 A'   10 A'    2 A"   11 A'   12 A'    3 A"   13 A'                 
 -2.667  -2.663  -2.662  -2.652  -2.652  -0.997  -0.847  -0.806
 14 A'    4 A"   15 A'    5 A"   16 A'   17 A'   18 A'   19 A'                 
 -0.616  -0.506  -0.492  -0.434  -0.370  -0.346  -0.322  -0.303
 20 A'   21 A'   22 A'    6 A"   23 A'    7 A"   24 A'    8 A"                 
 -0.301
 25 A'                                                                         
 -- Virtual --                   
 -0.073  -0.063  -0.020  -0.004   0.033   0.038   0.049   0.068
 26 A'    9 A"   27 A'   28 A'   29 A'   30 A'   10 A"   31 A'                 
  0.074   0.081   0.087   0.091   0.107   0.124   0.130   0.139
 32 A'   11 A"   33 A'   12 A"   34 A'   35 A'   36 A'   37 A'                 
  0.183   0.191   0.229   0.251   0.285   0.302   0.383   0.405
 38 A'   13 A"   39 A'   40 A'   41 A'   42 A'   43 A'   44 A'                 
  0.409   0.422   0.441   0.455   0.486   0.487   0.541   0.544
 14 A"   45 A'   15 A"   46 A'   47 A'   16 A"   48 A'   17 A"                 
  0.576   0.591   0.607   0.642   0.720   0.725   0.768   0.786
 49 A'   50 A'   18 A"   51 A'   19 A"   52 A'   53 A'   54 A'                 
  0.837   0.844   0.863   0.926   0.947   0.988   1.054   1.113
 55 A'   20 A"   56 A'   57 A'   21 A"   58 A'   59 A'   22 A"                 
  1.121   1.248   1.333   1.491   1.562   1.732   1.752   1.892
 60 A'   61 A'   23 A"   62 A'   63 A'   24 A"   64 A'   65 A'                 
  1.956   2.026   2.045   2.074   2.186   2.256   2.274   2.319
 25 A"   66 A'   26 A"   67 A'   68 A'   69 A'   27 A"   70 A'                 
  2.372   2.561   2.636   2.741   2.763   2.811   3.063   3.577
 28 A"   71 A'   72 A'   73 A'   29 A"   74 A'   75 A'   76 A'                 
  3.814   3.970   3.978   4.000   4.050   4.146   4.346   4.482
 30 A"   77 A'   31 A"   78 A'   32 A"   79 A'   80 A'   81 A'                 
  6.547   7.528   7.557   7.631   9.657  23.794  25.772  25.873
 82 A'   33 A"   83 A'   84 A'   85 A'   86 A'   34 A"   87 A'                 
 26.237  35.469  47.830 215.632 289.724 289.751 289.8551020.605
 88 A'   89 A'   90 A'   91 A'   35 A"   92 A'   93 A'   94 A'                 

 Beta MOs, Restricted
 -- Occupied --                  
-482.86 -101.59  -62.52  -56.34  -56.33  -56.33  -14.40  -10.30
  1 A'    2 A'    3 A'    4 A'    1 A"    5 A'    6 A'    7 A'                 
 -9.503  -8.724  -7.270  -7.257  -7.256  -6.556  -6.543  -6.542
  8 A'    9 A'   10 A'    2 A"   11 A'   12 A'    3 A"   13 A'                 
 -2.667  -2.663  -2.662  -2.652  -2.652  -0.997  -0.847  -0.806
 14 A'    4 A"   15 A'    5 A"   16 A'   17 A'   18 A'   19 A'                 
 -0.616  -0.506  -0.492  -0.434  -0.370  -0.346  -0.322  -0.303
 20 A'   21 A'   22 A'    6 A"   23 A'    7 A"   24 A'    8 A"                 
 -0.301
 25 A'                                                                         
 -- Virtual --                   
 -0.073  -0.063  -0.020  -0.004   0.033   0.038   0.049   0.068
 26 A'    9 A"   27 A'   28 A'   29 A'   30 A'   10 A"   31 A'                 
  0.074   0.081   0.087   0.091   0.107   0.124   0.130   0.139
 32 A'   11 A"   33 A'   12 A"   34 A'   35 A'   36 A'   37 A'                 
  0.183   0.191   0.229   0.251   0.285   0.302   0.383   0.405
 38 A'   13 A"   39 A'   40 A'   41 A'   42 A'   43 A'   44 A'                 
  0.409   0.422   0.441   0.455   0.486   0.487   0.541   0.544
 14 A"   45 A'   15 A"   46 A'   47 A'   16 A"   48 A'   17 A"                 
  0.576   0.591   0.607   0.642   0.720   0.725   0.768   0.786
 49 A'   50 A'   18 A"   51 A'   19 A"   52 A'   53 A'   54 A'                 
  0.837   0.844   0.863   0.926   0.947   0.988   1.054   1.113
 55 A'   20 A"   56 A'   57 A'   21 A"   58 A'   59 A'   22 A"                 
  1.121   1.248   1.333   1.491   1.562   1.732   1.752   1.892
 60 A'   61 A'   23 A"   62 A'   63 A'   24 A"   64 A'   65 A'                 
  1.956   2.026   2.045   2.074   2.186   2.256   2.274   2.319
 25 A"   66 A'   26 A"   67 A'   68 A'   69 A'   27 A"   70 A'                 
  2.372   2.561   2.636   2.741   2.763   2.811   3.063   3.577
 28 A"   71 A'   72 A'   73 A'   29 A"   74 A'   75 A'   76 A'                 
  3.814   3.970   3.978   4.000   4.050   4.146   4.346   4.482
 30 A"   77 A'   31 A"   78 A'   32 A"   79 A'   80 A'   81 A'                 
  6.547   7.528   7.557   7.631   9.657  23.794  25.772  25.873
 82 A'   33 A"   83 A'   84 A'   85 A'   86 A'   34 A"   87 A'                 
 26.237  35.469  47.830 215.632 289.724 289.751 289.8551020.605
 88 A'   89 A'   90 A'   91 A'   35 A"   92 A'   93 A'   94 A'                 
 --------------------------------------------------------------

          Ground-State Mulliken Net Atomic Charges

     Atom                 Charge (a.u.)
  ----------------------------------------
      1 C                    -0.259837
      2 N                     0.016482
      3 Cl                   -0.010550
      4 H                     0.230235
      5 Br                    0.023670
  ----------------------------------------
  Sum of atomic charges =     0.000000

 -----------------------------------------------------------------
                    Cartesian Multipole Moments
 -----------------------------------------------------------------
    Charge (ESU x 10^10)
                 0.0000
    Dipole Moment (Debye)
         X       1.4865      Y      -0.5721      Z      -0.0000
       Tot       1.5928
    Quadrupole Moments (Debye-Ang)
        XX     -44.9525     XY      -2.3934     YY     -39.4015
        XZ      -0.0000     YZ       0.0000     ZZ     -43.1928
    Octopole Moments (Debye-Ang^2)
       XXX      32.4581    XXY      14.3259    XYY      13.3683
       YYY      10.8083    XXZ       0.0000    XYZ       0.0000
       YYZ       0.0000    XZZ       8.7277    YZZ       4.9396
       ZZZ      -0.0000
    Hexadecapole Moments (Debye-Ang^3)
      XXXX    -612.3262   XXXY      -2.1229   XXYY    -127.9044
      XYYY     -10.2027   YYYY    -153.9590   XXXZ      -0.0000
      XXYZ       0.0000   XYYZ       0.0000   YYYZ       0.0000
      XXZZ    -112.1099   XYZZ       1.7537   YYZZ     -38.4191
      XZZZ      -0.0000   YZZZ       0.0000   ZZZZ     -50.0858
 -----------------------------------------------------------------
 Calculating analytic gradient of the SCF energy
 Gradient of SCF Energy
            1           2           3           4           5
    1   0.0114058  -0.0067702  -0.0031122  -0.0034853   0.0019618
    2  -0.0069451   0.0019715   0.0012481   0.0005838   0.0031416
    3   0.0000000   0.0000000  -0.0000000  -0.0000000  -0.0000000
 Max gradient component =       1.141E-02
 RMS gradient           =       4.207E-03
 Gradient time:  CPU 3.84 s  wall 3.84 s
 Geometry Optimization Parameters
   NAtoms,    NIC,     NZ,  NCons,   NDum,   NFix, NCnnct, MaxDiis
        5      20       5       0       0       0       0       0

 Cartesian Hessian Update
 Hessian Updated using BFGS Update


** GEOMETRY OPTIMIZATION IN DELOCALIZED INTERNAL COORDINATES **
   Searching for a Minimum

   Optimization Cycle:   2

                       Coordinates (Angstroms)
     ATOM                X               Y               Z
      1  C        -0.0362154633   -1.2072022210    0.0000000000
      2  N        -1.2978561751   -1.0896005795    0.0000000000
      3  Cl       -2.0231617282    0.4965602185    0.0000000000
      4  H         0.3405935395   -2.2224205206    0.0000000000
      5  Br        1.3216669610    0.1485984778    0.0000000000
   Point Group: cs    Number of degrees of freedom:     7


   Energy is  -3127.798526795

 Hessian Updated using BFGS Update

  7 Hessian modes will be used to form the next step
  Hessian Eigenvalues:
     0.155071    0.172116    0.219433    0.275948    0.286285    0.351133
     0.624513

 Minimum Search - Taking Simple RFO Step
 Searching for Lamda that Minimizes Along All modes
 Value Taken    Lamda =  -0.00071572
 Step Taken.  Stepsize is  0.056659

                             Maximum     Tolerance    Cnvgd?
         Gradient           0.008349      0.000300      NO
         Displacement       0.036474      0.001200      NO
         Energy change     -0.007294      0.000001      NO


 New Cartesian Coordinates Obtained by Inverse Iteration

 Displacement from previous Coordinates is:  0.096032
 ----------------------------------------------------------------
             Standard Nuclear Orientation (Angstroms)
    I     Atom           X                Y                Z
 ----------------------------------------------------------------
    1      C      -0.0513276752    -1.2045069503     0.0000000000
    2      N      -1.3039800551    -1.1002053763     0.0000000000
    3      Cl     -1.9883755620     0.4976669337     0.0000000000
    4      H       0.3533600432    -2.2117098276     0.0000000000
    5      Br      1.2953503831     0.1446905958     0.0000000000
 ----------------------------------------------------------------
 Molecular Point Group                 Cs    NOp =  2
 Largest Abelian Subgroup              Cs    NOp =  2
 Nuclear Repulsion Energy =   288.0478998222 hartrees
 There are       33 alpha and       33 beta electrons
 Applying Cartesian multipole field
    Component          Value
    ---------          -----
     (2,0,0)        1.00000E-11
     (0,2,0)        2.00000E-11
     (0,0,2)       -3.00000E-11
 Nucleus-field energy     =     0.0000000069 hartrees
 Requested basis set is 6-311++G(d,p)
 There are 49 shells and 129 basis functions
 A cutoff of  1.0D-11 yielded   1091 shell pairs
 There are      7990 function pairs (      8783 Cartesian)
 Smallest overlap matrix eigenvalue = 3.96E-04
 Guess MOs from SCF MO coefficient file

 -----------------------------------------------------------------------
  General SCF calculation program by
  Eric Jon Sundstrom, Paul Horn, Yuezhi Mao, Dmitri Zuev, Alec White,
  David Stuck, Shaama M.S., Shane Yost, Joonho Lee, David Small,
  Daniel Levine, Susi Lehtola, Hugh Burton, Evgeny Epifanovsky
 -----------------------------------------------------------------------
 Exchange:     0.2000 Hartree-Fock + 0.0800 Slater + 0.7200 B88
 Correlation:  0.1900 VWN1RPA + 0.8100 LYP
 Using SG-1 standard quadrature grid
 A restricted SCF calculation will be
 performed using DIIS
 SCF converges when DIIS error is below 1.0e-08
 ---------------------------------------
  Cycle       Energy         DIIS error
 ---------------------------------------
    1   -3127.7982871888      3.66e-04  
    2   -3127.7986542547      2.02e-04  
    3   -3127.7986302423      2.28e-04  
    4   -3127.7987310070      4.99e-05  
    5   -3127.7987351125      1.74e-05  
    6   -3127.7987357494      3.50e-06  
    7   -3127.7987357685      1.20e-06  
    8   -3127.7987357701      1.73e-07  
    9   -3127.7987357701      4.72e-08  
   10   -3127.7987357702      2.05e-08  
   11   -3127.7987357702      3.87e-09  Convergence criterion met
 ---------------------------------------
 SCF time:   CPU 13.21s  wall 13.00s 
 SCF   energy in the final basis set =    -3127.7987357702
 Total energy in the final basis set =    -3127.7987357702

 --------------------------------------------------------------
             Orbital Energies (a.u.) and Symmetries
 --------------------------------------------------------------

 Alpha MOs, Restricted
 -- Occupied --                  
-482.86 -101.59  -62.52  -56.34  -56.33  -56.33  -14.40  -10.30
  1 A'    2 A'    3 A'    4 A'    1 A"    5 A'    6 A'    7 A'                 
 -9.502  -8.724  -7.269  -7.256  -7.255  -6.556  -6.543  -6.542
  8 A'    9 A'   10 A'    2 A"   11 A'   12 A'    3 A"   13 A'                 
 -2.667  -2.663  -2.662  -2.652  -2.652  -1.002  -0.848  -0.808
 14 A'    4 A"   15 A'    5 A"   16 A'   17 A'   18 A'   19 A'                 
 -0.615  -0.507  -0.494  -0.437  -0.370  -0.346  -0.322  -0.303
 20 A'   21 A'   22 A'    6 A"   23 A'    7 A"   24 A'    8 A"                 
 -0.301
 25 A'                                                                         
 -- Virtual --                   
 -0.070  -0.061  -0.017  -0.003   0.033   0.038   0.049   0.068
 26 A'    9 A"   27 A'   28 A'   29 A'   30 A'   10 A"   31 A'                 
  0.075   0.081   0.089   0.091   0.107   0.124   0.131   0.138
 32 A'   11 A"   33 A'   12 A"   34 A'   35 A'   36 A'   37 A'                 
  0.184   0.192   0.230   0.252   0.283   0.304   0.384   0.404
 38 A'   13 A"   39 A'   40 A'   41 A'   42 A'   43 A'   44 A'                 
  0.408   0.424   0.441   0.455   0.484   0.488   0.539   0.544
 14 A"   45 A'   15 A"   46 A'   47 A'   16 A"   48 A'   17 A"                 
  0.574   0.596   0.607   0.643   0.720   0.727   0.770   0.790
 49 A'   50 A'   18 A"   51 A'   19 A"   52 A'   53 A'   54 A'                 
  0.839   0.844   0.870   0.934   0.948   0.981   1.055   1.113
 55 A'   20 A"   56 A'   57 A'   21 A"   58 A'   59 A'   22 A"                 
  1.124   1.248   1.338   1.487   1.570   1.730   1.751   1.903
 60 A'   61 A'   23 A"   62 A'   63 A'   24 A"   64 A'   65 A'                 
  1.957   2.031   2.047   2.085   2.191   2.261   2.278   2.327
 25 A"   66 A'   26 A"   67 A'   68 A'   69 A'   27 A"   70 A'                 
  2.381   2.562   2.646   2.752   2.766   2.820   3.059   3.582
 28 A"   71 A'   72 A'   73 A'   29 A"   74 A'   75 A'   76 A'                 
  3.817   3.973   3.978   4.002   4.052   4.152   4.346   4.482
 30 A"   77 A'   31 A"   78 A'   32 A"   79 A'   80 A'   81 A'                 
  6.552   7.528   7.559   7.632   9.660  23.811  25.774  25.883
 82 A'   33 A"   83 A'   84 A'   85 A'   86 A'   34 A"   87 A'                 
 26.239  35.486  47.833 215.635 289.724 289.753 289.8561020.608
 88 A'   89 A'   90 A'   91 A'   35 A"   92 A'   93 A'   94 A'                 

 Beta MOs, Restricted
 -- Occupied --                  
-482.86 -101.59  -62.52  -56.34  -56.33  -56.33  -14.40  -10.30
  1 A'    2 A'    3 A'    4 A'    1 A"    5 A'    6 A'    7 A'                 
 -9.502  -8.724  -7.269  -7.256  -7.255  -6.556  -6.543  -6.542
  8 A'    9 A'   10 A'    2 A"   11 A'   12 A'    3 A"   13 A'                 
 -2.667  -2.663  -2.662  -2.652  -2.652  -1.002  -0.848  -0.808
 14 A'    4 A"   15 A'    5 A"   16 A'   17 A'   18 A'   19 A'                 
 -0.615  -0.507  -0.494  -0.437  -0.370  -0.346  -0.322  -0.303
 20 A'   21 A'   22 A'    6 A"   23 A'    7 A"   24 A'    8 A"                 
 -0.301
 25 A'                                                                         
 -- Virtual --                   
 -0.070  -0.061  -0.017  -0.003   0.033   0.038   0.049   0.068
 26 A'    9 A"   27 A'   28 A'   29 A'   30 A'   10 A"   31 A'                 
  0.075   0.081   0.089   0.091   0.107   0.124   0.131   0.138
 32 A'   11 A"   33 A'   12 A"   34 A'   35 A'   36 A'   37 A'                 
  0.184   0.192   0.230   0.252   0.283   0.304   0.384   0.404
 38 A'   13 A"   39 A'   40 A'   41 A'   42 A'   43 A'   44 A'                 
  0.408   0.424   0.441   0.455   0.484   0.488   0.539   0.544
 14 A"   45 A'   15 A"   46 A'   47 A'   16 A"   48 A'   17 A"                 
  0.574   0.596   0.607   0.643   0.720   0.727   0.770   0.790
 49 A'   50 A'   18 A"   51 A'   19 A"   52 A'   53 A'   54 A'                 
  0.839   0.844   0.870   0.934   0.948   0.981   1.055   1.113
 55 A'   20 A"   56 A'   57 A'   21 A"   58 A'   59 A'   22 A"                 
  1.124   1.248   1.338   1.487   1.570   1.730   1.751   1.903
 60 A'   61 A'   23 A"   62 A'   63 A'   24 A"   64 A'   65 A'                 
  1.957   2.031   2.047   2.085   2.191   2.261   2.278   2.327
 25 A"   66 A'   26 A"   67 A'   68 A'   69 A'   27 A"   70 A'                 
  2.381   2.562   2.646   2.752   2.766   2.820   3.059   3.582
 28 A"   71 A'   72 A'   73 A'   29 A"   74 A'   75 A'   76 A'                 
  3.817   3.973   3.978   4.002   4.052   4.152   4.346   4.482
 30 A"   77 A'   31 A"   78 A'   32 A"   79 A'   80 A'   81 A'                 
  6.552   7.528   7.559   7.632   9.660  23.811  25.774  25.883
 82 A'   33 A"   83 A'   84 A'   85 A'   86 A'   34 A"   87 A'                 
 26.239  35.486  47.833 215.635 289.724 289.753 289.8561020.608
 88 A'   89 A'   90 A'   91 A'   35 A"   92 A'   93 A'   94 A'                 
 --------------------------------------------------------------

          Ground-State Mulliken Net Atomic Charges

     Atom                 Charge (a.u.)
  ----------------------------------------
      1 C                    -0.262745
      2 N                     0.014532
      3 Cl                   -0.007691
      4 H                     0.228853
      5 Br                    0.027052
  ----------------------------------------
  Sum of atomic charges =     0.000000

 -----------------------------------------------------------------
                    Cartesian Multipole Moments
 -----------------------------------------------------------------
    Charge (ESU x 10^10)
                 0.0000
    Dipole Moment (Debye)
         X       1.5268      Y      -0.5546      Z       0.0000
       Tot       1.6244
    Quadrupole Moments (Debye-Ang)
        XX     -45.0338     XY      -2.3608     YY     -39.4561
        XZ      -0.0000     YZ      -0.0000     ZZ     -43.1324
    Octopole Moments (Debye-Ang^2)
       XXX      33.4046    XXY      14.0744    XYY      13.5378
       YYY      11.4700    XXZ       0.0000    XYZ       0.0000
       YYZ       0.0000    XZZ       8.8849    YZZ       4.9859
       ZZZ       0.0000
    Hexadecapole Moments (Debye-Ang^3)
      XXXX    -596.5285   XXXY      -2.0643   XXYY    -125.3738
      XYYY     -10.9875   YYYY    -155.0045   XXXZ      -0.0000
      XXYZ      -0.0000   XYYZ      -0.0000   YYYZ      -0.0000
      XXZZ    -109.0823   XYZZ       1.5934   YYZZ     -38.4103
      XZZZ      -0.0000   YZZZ      -0.0000   ZZZZ     -49.9382
 -----------------------------------------------------------------
 Calculating analytic gradient of the SCF energy
 Gradient of SCF Energy
            1           2           3           4           5
    1  -0.0033976   0.0036342   0.0024512  -0.0009429  -0.0017449
    2   0.0035346  -0.0006168  -0.0016510  -0.0002372  -0.0010296
    3  -0.0000000   0.0000000  -0.0000000   0.0000000  -0.0000000
 Max gradient component =       3.634E-03
 RMS gradient           =       1.851E-03
 Gradient time:  CPU 3.87 s  wall 3.87 s
 Geometry Optimization Parameters
   NAtoms,    NIC,     NZ,  NCons,   NDum,   NFix, NCnnct, MaxDiis
        5      20       5       0       0       0       0       0

 Cartesian Hessian Update
 Hessian Updated using BFGS Update


** GEOMETRY OPTIMIZATION IN DELOCALIZED INTERNAL COORDINATES **
   Searching for a Minimum

   Optimization Cycle:   3

                       Coordinates (Angstroms)
     ATOM                X               Y               Z
      1  C        -0.0513276752   -1.2045069503    0.0000000000
      2  N        -1.3039800551   -1.1002053763    0.0000000000
      3  Cl       -1.9883755620    0.4976669337    0.0000000000
      4  H         0.3533600432   -2.2117098276    0.0000000000
      5  Br        1.2953503831    0.1446905958    0.0000000000
   Point Group: cs    Number of degrees of freedom:     7


   Energy is  -3127.798735770

 Hessian Updated using BFGS Update

  7 Hessian modes will be used to form the next step
  Hessian Eigenvalues:
     0.135828    0.180068    0.229834    0.285553    0.338328    0.354348
     0.759666

 Minimum Search - Taking Simple RFO Step
 Searching for Lamda that Minimizes Along All modes
 Value Taken    Lamda =  -0.00013969
 Step Taken.  Stepsize is  0.018079

                             Maximum     Tolerance    Cnvgd?
         Gradient           0.005845      0.000300      NO
         Displacement       0.011695      0.001200      NO
         Energy change     -0.000209      0.000001      NO


 New Cartesian Coordinates Obtained by Inverse Iteration

 Displacement from previous Coordinates is:  0.038824
 ----------------------------------------------------------------
             Standard Nuclear Orientation (Angstroms)
    I     Atom           X                Y                Z
 ----------------------------------------------------------------
    1      C      -0.0490782792    -1.2051961084     0.0000000000
    2      N      -1.3047252365    -1.0959049387     0.0000000000
    3      Cl     -2.0039569031     0.4991865119     0.0000000000
    4      H       0.3562773619    -2.2125147853     0.0000000000
    5      Br      1.3065101908     0.1403646956     0.0000000000
 ----------------------------------------------------------------
 Molecular Point Group                 Cs    NOp =  2
 Largest Abelian Subgroup              Cs    NOp =  2
 Nuclear Repulsion Energy =   286.7919302637 hartrees
 There are       33 alpha and       33 beta electrons
 Applying Cartesian multipole field
    Component          Value
    ---------          -----
     (2,0,0)        1.00000E-11
     (0,2,0)        2.00000E-11
     (0,0,2)       -3.00000E-11
 Nucleus-field energy     =     0.0000000069 hartrees
 Requested basis set is 6-311++G(d,p)
 There are 49 shells and 129 basis functions
 A cutoff of  1.0D-11 yielded   1089 shell pairs
 There are      7982 function pairs (      8774 Cartesian)
 Smallest overlap matrix eigenvalue = 4.03E-04
 Guess MOs from SCF MO coefficient file

 -----------------------------------------------------------------------
  General SCF calculation program by
  Eric Jon Sundstrom, Paul Horn, Yuezhi Mao, Dmitri Zuev, Alec White,
  David Stuck, Shaama M.S., Shane Yost, Joonho Lee, David Small,
  Daniel Levine, Susi Lehtola, Hugh Burton, Evgeny Epifanovsky
 -----------------------------------------------------------------------
 Exchange:     0.2000 Hartree-Fock + 0.0800 Slater + 0.7200 B88
 Correlation:  0.1900 VWN1RPA + 0.8100 LYP
 Using SG-1 standard quadrature grid
 A restricted SCF calculation will be
 performed using DIIS
 SCF converges when DIIS error is below 1.0e-08
 ---------------------------------------
  Cycle       Energy         DIIS error
 ---------------------------------------
    1   -3127.7987499649      1.25e-04  
    2   -3127.7987947015      7.22e-05  
    3   -3127.7987931036      7.75e-05  
    4   -3127.7988048202      1.78e-05  
    5   -3127.7988053266      6.59e-06  
    6   -3127.7988054153      1.26e-06  
    7   -3127.7988054179      3.90e-07  
    8   -3127.7988054180      5.73e-08  
    9   -3127.7988054180      1.40e-08  
   10   -3127.7988054181      6.57e-09  Convergence criterion met
 ---------------------------------------
 SCF time:   CPU 12.00s  wall 12.00s 
 SCF   energy in the final basis set =    -3127.7988054181
 Total energy in the final basis set =    -3127.7988054181

 --------------------------------------------------------------
             Orbital Energies (a.u.) and Symmetries
 --------------------------------------------------------------

 Alpha MOs, Restricted
 -- Occupied --                  
-482.86 -101.59  -62.52  -56.34  -56.33  -56.33  -14.40  -10.30
  1 A'    2 A'    3 A'    4 A'    1 A"    5 A'    6 A'    7 A'                 
 -9.502  -8.724  -7.269  -7.256  -7.255  -6.556  -6.543  -6.542
  8 A'    9 A'   10 A'    2 A"   11 A'   12 A'    3 A"   13 A'                 
 -2.667  -2.663  -2.662  -2.652  -2.652  -1.000  -0.848  -0.807
 14 A'    4 A"   15 A'    5 A"   16 A'   17 A'   18 A'   19 A'                 
 -0.616  -0.507  -0.493  -0.436  -0.370  -0.346  -0.322  -0.303
 20 A'   21 A'   22 A'    6 A"   23 A'    7 A"   24 A'    8 A"                 
 -0.302
 25 A'                                                                         
 -- Virtual --                   
 -0.071  -0.062  -0.018  -0.003   0.033   0.038   0.049   0.068
 26 A'    9 A"   27 A'   28 A'   29 A'   30 A'   10 A"   31 A'                 
  0.075   0.081   0.089   0.091   0.107   0.124   0.131   0.138
 32 A'   11 A"   33 A'   12 A"   34 A'   35 A'   36 A'   37 A'                 
  0.184   0.191   0.230   0.251   0.284   0.303   0.384   0.405
 38 A'   13 A"   39 A'   40 A'   41 A'   42 A'   43 A'   44 A'                 
  0.408   0.423   0.441   0.454   0.485   0.488   0.540   0.544
 14 A"   45 A'   15 A"   46 A'   47 A'   16 A"   48 A'   17 A"                 
  0.573   0.594   0.607   0.643   0.720   0.727   0.770   0.789
 49 A'   50 A'   18 A"   51 A'   19 A"   52 A'   53 A'   54 A'                 
  0.838   0.844   0.868   0.932   0.948   0.983   1.054   1.113
 55 A'   20 A"   56 A'   57 A'   21 A"   58 A'   59 A'   22 A"                 
  1.123   1.249   1.337   1.487   1.569   1.730   1.747   1.902
 60 A'   61 A'   23 A"   62 A'   63 A'   24 A"   64 A'   65 A'                 
  1.957   2.029   2.045   2.084   2.190   2.258   2.276   2.321
 25 A"   66 A'   26 A"   67 A'   68 A'   69 A'   27 A"   70 A'                 
  2.379   2.562   2.643   2.749   2.764   2.819   3.057   3.580
 28 A"   71 A'   72 A'   73 A'   29 A"   74 A'   75 A'   76 A'                 
  3.816   3.970   3.978   4.000   4.052   4.150   4.346   4.482
 30 A"   77 A'   31 A"   78 A'   32 A"   79 A'   80 A'   81 A'                 
  6.550   7.528   7.559   7.631   9.658  23.804  25.773  25.878
 82 A'   33 A"   83 A'   84 A'   85 A'   86 A'   34 A"   87 A'                 
 26.238  35.480  47.832 215.634 289.724 289.753 289.8561020.607
 88 A'   89 A'   90 A'   91 A'   35 A"   92 A'   93 A'   94 A'                 

 Beta MOs, Restricted
 -- Occupied --                  
-482.86 -101.59  -62.52  -56.34  -56.33  -56.33  -14.40  -10.30
  1 A'    2 A'    3 A'    4 A'    1 A"    5 A'    6 A'    7 A'                 
 -9.502  -8.724  -7.269  -7.256  -7.255  -6.556  -6.543  -6.542
  8 A'    9 A'   10 A'    2 A"   11 A'   12 A'    3 A"   13 A'                 
 -2.667  -2.663  -2.662  -2.652  -2.652  -1.000  -0.848  -0.807
 14 A'    4 A"   15 A'    5 A"   16 A'   17 A'   18 A'   19 A'                 
 -0.616  -0.507  -0.493  -0.436  -0.370  -0.346  -0.322  -0.303
 20 A'   21 A'   22 A'    6 A"   23 A'    7 A"   24 A'    8 A"                 
 -0.302
 25 A'                                                                         
 -- Virtual --                   
 -0.071  -0.062  -0.018  -0.003   0.033   0.038   0.049   0.068
 26 A'    9 A"   27 A'   28 A'   29 A'   30 A'   10 A"   31 A'                 
  0.075   0.081   0.089   0.091   0.107   0.124   0.131   0.138
 32 A'   11 A"   33 A'   12 A"   34 A'   35 A'   36 A'   37 A'                 
  0.184   0.191   0.230   0.251   0.284   0.303   0.384   0.405
 38 A'   13 A"   39 A'   40 A'   41 A'   42 A'   43 A'   44 A'                 
  0.408   0.423   0.441   0.454   0.485   0.488   0.540   0.544
 14 A"   45 A'   15 A"   46 A'   47 A'   16 A"   48 A'   17 A"                 
  0.573   0.594   0.607   0.643   0.720   0.727   0.770   0.789
 49 A'   50 A'   18 A"   51 A'   19 A"   52 A'   53 A'   54 A'                 
  0.838   0.844   0.868   0.932   0.948   0.983   1.054   1.113
 55 A'   20 A"   56 A'   57 A'   21 A"   58 A'   59 A'   22 A"                 
  1.123   1.249   1.337   1.487   1.569   1.730   1.747   1.902
 60 A'   61 A'   23 A"   62 A'   63 A'   24 A"   64 A'   65 A'                 
  1.957   2.029   2.045   2.084   2.190   2.258   2.276   2.321
 25 A"   66 A'   26 A"   67 A'   68 A'   69 A'   27 A"   70 A'                 
  2.379   2.562   2.643   2.749   2.764   2.819   3.057   3.580
 28 A"   71 A'   72 A'   73 A'   29 A"   74 A'   75 A'   76 A'                 
  3.816   3.970   3.978   4.000   4.052   4.150   4.346   4.482
 30 A"   77 A'   31 A"   78 A'   32 A"   79 A'   80 A'   81 A'                 
  6.550   7.528   7.559   7.631   9.658  23.804  25.773  25.878
 82 A'   33 A"   83 A'   84 A'   85 A'   86 A'   34 A"   87 A'                 
 26.238  35.480  47.832 215.634 289.724 289.753 289.8561020.607
 88 A'   89 A'   90 A'   91 A'   35 A"   92 A'   93 A'   94 A'                 
 --------------------------------------------------------------

          Ground-State Mulliken Net Atomic Charges

     Atom                 Charge (a.u.)
  ----------------------------------------
      1 C                    -0.262213
      2 N                     0.015010
      3 Cl                   -0.008149
      4 H                     0.228650
      5 Br                    0.026703
  ----------------------------------------
  Sum of atomic charges =     0.000000

 -----------------------------------------------------------------
                    Cartesian Multipole Moments
 -----------------------------------------------------------------
    Charge (ESU x 10^10)
                 0.0000
    Dipole Moment (Debye)
         X       1.5156      Y      -0.5637      Z       0.0000
       Tot       1.6170
    Quadrupole Moments (Debye-Ang)
        XX     -44.9890     XY      -2.3989     YY     -39.4626
        XZ       0.0000     YZ       0.0000     ZZ     -43.1545
    Octopole Moments (Debye-Ang^2)
       XXX      33.2311    XXY      14.2358    XYY      13.5147
       YYY      11.4892    XXZ       0.0000    XYZ       0.0000
       YYZ       0.0000    XZZ       8.8665    YZZ       5.0435
       ZZZ       0.0000
    Hexadecapole Moments (Debye-Ang^3)
      XXXX    -603.7024   XXXY      -1.6362   XXYY    -126.5334
      XYYY     -10.3533   YYYY    -154.7376   XXXZ       0.0000
      XXYZ       0.0000   XYYZ       0.0000   YYYZ       0.0000
      XXZZ    -110.4491   XYZZ       1.8302   YYZZ     -38.3952
      XZZZ       0.0000   YZZZ       0.0000   ZZZZ     -49.9909
 -----------------------------------------------------------------
 Calculating analytic gradient of the SCF energy
 Gradient of SCF Energy
            1           2           3           4           5
    1   0.0007976  -0.0002984   0.0000520  -0.0001546  -0.0003966
    2   0.0005992   0.0004038  -0.0001810  -0.0003516  -0.0004704
    3   0.0000000  -0.0000000   0.0000000  -0.0000000  -0.0000000
 Max gradient component =       7.976E-04
 RMS gradient           =       3.472E-04
 Gradient time:  CPU 3.86 s  wall 3.86 s
 Geometry Optimization Parameters
   NAtoms,    NIC,     NZ,  NCons,   NDum,   NFix, NCnnct, MaxDiis
        5      20       5       0       0       0       0       0

 Cartesian Hessian Update
 Hessian Updated using BFGS Update


** GEOMETRY OPTIMIZATION IN DELOCALIZED INTERNAL COORDINATES **
   Searching for a Minimum

   Optimization Cycle:   4

                       Coordinates (Angstroms)
     ATOM                X               Y               Z
      1  C        -0.0490782792   -1.2051961084    0.0000000000
      2  N        -1.3047252365   -1.0959049387    0.0000000000
      3  Cl       -2.0039569031    0.4991865119    0.0000000000
      4  H         0.3562773619   -2.2125147853    0.0000000000
      5  Br        1.3065101908    0.1403646956    0.0000000000
   Point Group: cs    Number of degrees of freedom:     7


   Energy is  -3127.798805418

 Hessian Updated using BFGS Update

  7 Hessian modes will be used to form the next step
  Hessian Eigenvalues:
     0.133509    0.169628    0.231111    0.283148    0.349652    0.352150
     0.798410

 Minimum Search - Taking Simple RFO Step
 Searching for Lamda that Minimizes Along All modes
 Value Taken    Lamda =  -0.00000365
 Step Taken.  Stepsize is  0.004460

                             Maximum     Tolerance    Cnvgd?
         Gradient           0.000549      0.000300      NO
         Displacement       0.003063      0.001200      NO
         Energy change     -0.000070      0.000001      NO


 New Cartesian Coordinates Obtained by Inverse Iteration

 Displacement from previous Coordinates is:  0.003921
 ----------------------------------------------------------------
             Standard Nuclear Orientation (Angstroms)
    I     Atom           X                Y                Z
 ----------------------------------------------------------------
    1      C      -0.0499838203    -1.2058642107     0.0000000000
    2      N      -1.3054797036    -1.0967133658     0.0000000000
    3      Cl     -2.0031695269     0.4996361510     0.0000000000
    4      H       0.3567925020    -2.2121922334     0.0000000000
    5      Br      1.3068676828     0.1410690341     0.0000000000
 ----------------------------------------------------------------
 Molecular Point Group                 Cs    NOp =  2
 Largest Abelian Subgroup              Cs    NOp =  2
 Nuclear Repulsion Energy =   286.7178827119 hartrees
 There are       33 alpha and       33 beta electrons
 Applying Cartesian multipole field
    Component          Value
    ---------          -----
     (2,0,0)        1.00000E-11
     (0,2,0)        2.00000E-11
     (0,0,2)       -3.00000E-11
 Nucleus-field energy     =     0.0000000069 hartrees
 Requested basis set is 6-311++G(d,p)
 There are 49 shells and 129 basis functions
 A cutoff of  1.0D-11 yielded   1089 shell pairs
 There are      7982 function pairs (      8774 Cartesian)
 Smallest overlap matrix eigenvalue = 4.05E-04
 Guess MOs from SCF MO coefficient file

 -----------------------------------------------------------------------
  General SCF calculation program by
  Eric Jon Sundstrom, Paul Horn, Yuezhi Mao, Dmitri Zuev, Alec White,
  David Stuck, Shaama M.S., Shane Yost, Joonho Lee, David Small,
  Daniel Levine, Susi Lehtola, Hugh Burton, Evgeny Epifanovsky
 -----------------------------------------------------------------------
 Exchange:     0.2000 Hartree-Fock + 0.0800 Slater + 0.7200 B88
 Correlation:  0.1900 VWN1RPA + 0.8100 LYP
 Using SG-1 standard quadrature grid
 A restricted SCF calculation will be
 performed using DIIS
 SCF converges when DIIS error is below 1.0e-08
 ---------------------------------------
  Cycle       Energy         DIIS error
 ---------------------------------------
    1   -3127.7988058158      2.17e-05  
    2   -3127.7988072953      7.97e-06  
    3   -3127.7988071369      1.24e-05  
    4   -3127.7988074149      1.99e-06  
    5   -3127.7988074220      9.01e-07  
    6   -3127.7988074236      2.06e-07  
    7   -3127.7988074236      6.23e-08  
    8   -3127.7988074236      1.74e-08  
    9   -3127.7988074236      4.17e-09  Convergence criterion met
 ---------------------------------------
 SCF time:   CPU 10.81s  wall 11.00s 
 SCF   energy in the final basis set =    -3127.7988074236
 Total energy in the final basis set =    -3127.7988074236

 --------------------------------------------------------------
             Orbital Energies (a.u.) and Symmetries
 --------------------------------------------------------------

 Alpha MOs, Restricted
 -- Occupied --                  
-482.86 -101.59  -62.52  -56.34  -56.33  -56.33  -14.40  -10.30
  1 A'    2 A'    3 A'    4 A'    1 A"    5 A'    6 A'    7 A'                 
 -9.502  -8.724  -7.269  -7.256  -7.255  -6.555  -6.543  -6.541
  8 A'    9 A'   10 A'    2 A"   11 A'   12 A'    3 A"   13 A'                 
 -2.667  -2.663  -2.662  -2.652  -2.652  -1.000  -0.848  -0.807
 14 A'    4 A"   15 A'    5 A"   16 A'   17 A'   18 A'   19 A'                 
 -0.616  -0.507  -0.493  -0.436  -0.370  -0.346  -0.322  -0.303
 20 A'   21 A'   22 A'    6 A"   23 A'    7 A"   24 A'    8 A"                 
 -0.302
 25 A'                                                                         
 -- Virtual --                   
 -0.072  -0.062  -0.018  -0.004   0.033   0.038   0.049   0.068
 26 A'    9 A"   27 A'   28 A'   29 A'   30 A'   10 A"   31 A'                 
  0.075   0.081   0.088   0.091   0.107   0.124   0.131   0.138
 32 A'   11 A"   33 A'   12 A"   34 A'   35 A'   36 A'   37 A'                 
  0.184   0.191   0.230   0.251   0.284   0.303   0.384   0.405
 38 A'   13 A"   39 A'   40 A'   41 A'   42 A'   43 A'   44 A'                 
  0.408   0.423   0.441   0.454   0.485   0.488   0.540   0.544
 14 A"   45 A'   15 A"   46 A'   47 A'   16 A"   48 A'   17 A"                 
  0.573   0.594   0.607   0.643   0.720   0.727   0.770   0.789
 49 A'   50 A'   18 A"   51 A'   19 A"   52 A'   53 A'   54 A'                 
  0.838   0.844   0.867   0.932   0.948   0.983   1.054   1.112
 55 A'   20 A"   56 A'   57 A'   21 A"   58 A'   59 A'   22 A"                 
  1.122   1.249   1.336   1.486   1.569   1.730   1.746   1.902
 60 A'   61 A'   23 A"   62 A'   63 A'   24 A"   64 A'   65 A'                 
  1.957   2.029   2.045   2.085   2.190   2.258   2.276   2.321
 25 A"   66 A'   26 A"   67 A'   68 A'   69 A'   27 A"   70 A'                 
  2.379   2.561   2.643   2.749   2.764   2.819   3.056   3.580
 28 A"   71 A'   72 A'   73 A'   29 A"   74 A'   75 A'   76 A'                 
  3.816   3.969   3.978   4.000   4.052   4.150   4.346   4.482
 30 A"   77 A'   31 A"   78 A'   32 A"   79 A'   80 A'   81 A'                 
  6.549   7.528   7.559   7.632   9.658  23.804  25.773  25.878
 82 A'   33 A"   83 A'   84 A'   85 A'   86 A'   34 A"   87 A'                 
 26.238  35.480  47.832 215.634 289.724 289.753 289.8561020.606
 88 A'   89 A'   90 A'   91 A'   35 A"   92 A'   93 A'   94 A'                 

 Beta MOs, Restricted
 -- Occupied --                  
-482.86 -101.59  -62.52  -56.34  -56.33  -56.33  -14.40  -10.30
  1 A'    2 A'    3 A'    4 A'    1 A"    5 A'    6 A'    7 A'                 
 -9.502  -8.724  -7.269  -7.256  -7.255  -6.555  -6.543  -6.541
  8 A'    9 A'   10 A'    2 A"   11 A'   12 A'    3 A"   13 A'                 
 -2.667  -2.663  -2.662  -2.652  -2.652  -1.000  -0.848  -0.807
 14 A'    4 A"   15 A'    5 A"   16 A'   17 A'   18 A'   19 A'                 
 -0.616  -0.507  -0.493  -0.436  -0.370  -0.346  -0.322  -0.303
 20 A'   21 A'   22 A'    6 A"   23 A'    7 A"   24 A'    8 A"                 
 -0.302
 25 A'                                                                         
 -- Virtual --                   
 -0.072  -0.062  -0.018  -0.004   0.033   0.038   0.049   0.068
 26 A'    9 A"   27 A'   28 A'   29 A'   30 A'   10 A"   31 A'                 
  0.075   0.081   0.088   0.091   0.107   0.124   0.131   0.138
 32 A'   11 A"   33 A'   12 A"   34 A'   35 A'   36 A'   37 A'                 
  0.184   0.191   0.230   0.251   0.284   0.303   0.384   0.405
 38 A'   13 A"   39 A'   40 A'   41 A'   42 A'   43 A'   44 A'                 
  0.408   0.423   0.441   0.454   0.485   0.488   0.540   0.544
 14 A"   45 A'   15 A"   46 A'   47 A'   16 A"   48 A'   17 A"                 
  0.573   0.594   0.607   0.643   0.720   0.727   0.770   0.789
 49 A'   50 A'   18 A"   51 A'   19 A"   52 A'   53 A'   54 A'                 
  0.838   0.844   0.867   0.932   0.948   0.983   1.054   1.112
 55 A'   20 A"   56 A'   57 A'   21 A"   58 A'   59 A'   22 A"                 
  1.122   1.249   1.336   1.486   1.569   1.730   1.746   1.902
 60 A'   61 A'   23 A"   62 A'   63 A'   24 A"   64 A'   65 A'                 
  1.957   2.029   2.045   2.085   2.190   2.258   2.276   2.321
 25 A"   66 A'   26 A"   67 A'   68 A'   69 A'   27 A"   70 A'                 
  2.379   2.561   2.643   2.749   2.764   2.819   3.056   3.580
 28 A"   71 A'   72 A'   73 A'   29 A"   74 A'   75 A'   76 A'                 
  3.816   3.969   3.978   4.000   4.052   4.150   4.346   4.482
 30 A"   77 A'   31 A"   78 A'   32 A"   79 A'   80 A'   81 A'                 
  6.549   7.528   7.559   7.632   9.658  23.804  25.773  25.878
 82 A'   33 A"   83 A'   84 A'   85 A'   86 A'   34 A"   87 A'                 
 26.238  35.480  47.832 215.634 289.724 289.753 289.8561020.606
 88 A'   89 A'   90 A'   91 A'   35 A"   92 A'   93 A'   94 A'                 
 --------------------------------------------------------------

          Ground-State Mulliken Net Atomic Charges

     Atom                 Charge (a.u.)
  ----------------------------------------
      1 C                    -0.261892
      2 N                     0.015055
      3 Cl                   -0.007900
      4 H                     0.228690
      5 Br                    0.026046
  ----------------------------------------
  Sum of atomic charges =     0.000000

 -----------------------------------------------------------------
                    Cartesian Multipole Moments
 -----------------------------------------------------------------
    Charge (ESU x 10^10)
                 0.0000
    Dipole Moment (Debye)
         X       1.5106      Y      -0.5677      Z      -0.0000
       Tot       1.6138
    Quadrupole Moments (Debye-Ang)
        XX     -44.9954     XY      -2.3974     YY     -39.4543
        XZ       0.0000     YZ       0.0000     ZZ     -43.1583
    Octopole Moments (Debye-Ang^2)
       XXX      33.2062    XXY      14.2196    XYY      13.5013
       YYY      11.4514    XXZ      -0.0000    XYZ      -0.0000
       YYZ      -0.0000    XZZ       8.8527    YZZ       5.0301
       ZZZ      -0.0000
    Hexadecapole Moments (Debye-Ang^3)
      XXXX    -603.7183   XXXY      -1.6856   XXYY    -126.5430
      XYYY     -10.4479   YYYY    -154.8567   XXXZ       0.0000
      XXYZ       0.0000   XYYZ       0.0000   YYYZ       0.0000
      XXZZ    -110.4474   XYZZ       1.8049   YYZZ     -38.4185
      XZZZ      -0.0000   YZZZ       0.0000   ZZZZ     -50.0021
 -----------------------------------------------------------------
 Calculating analytic gradient of the SCF energy
 Gradient of SCF Energy
            1           2           3           4           5
    1   0.0002898  -0.0003020   0.0001134  -0.0001663   0.0000652
    2   0.0000482   0.0001067  -0.0000169  -0.0000952  -0.0000428
    3  -0.0000000  -0.0000000   0.0000000   0.0000000   0.0000000
 Max gradient component =       3.020E-04
 RMS gradient           =       1.278E-04
 Gradient time:  CPU 3.86 s  wall 3.86 s
 Geometry Optimization Parameters
   NAtoms,    NIC,     NZ,  NCons,   NDum,   NFix, NCnnct, MaxDiis
        5      20       5       0       0       0       0       0

 Cartesian Hessian Update
 Hessian Updated using BFGS Update


** GEOMETRY OPTIMIZATION IN DELOCALIZED INTERNAL COORDINATES **
   Searching for a Minimum

   Optimization Cycle:   5

                       Coordinates (Angstroms)
     ATOM                X               Y               Z
      1  C        -0.0499838203   -1.2058642107    0.0000000000
      2  N        -1.3054797036   -1.0967133658    0.0000000000
      3  Cl       -2.0031695269    0.4996361510    0.0000000000
      4  H         0.3567925020   -2.2121922334    0.0000000000
      5  Br        1.3068676828    0.1410690341    0.0000000000
   Point Group: cs    Number of degrees of freedom:     7


   Energy is  -3127.798807424

 Hessian Updated using BFGS Update

  7 Hessian modes will be used to form the next step
  Hessian Eigenvalues:
     0.106762    0.189521    0.240325    0.270932    0.348260    0.370094
     0.771632

 Minimum Search - Taking Simple RFO Step
 Searching for Lamda that Minimizes Along All modes
 Value Taken    Lamda =   0.00000000
 Step Taken.  Stepsize is  0.001657

                             Maximum     Tolerance    Cnvgd?
         Gradient           0.000207      0.000300     YES
         Displacement       0.001053      0.001200     YES
         Energy change     -0.000002      0.000001      NO


                       Distance Matrix (Angstroms)
             C (  1)   N (  2)   Cl(  3)   H (  4)
   N (  2)  1.260232
   Cl(  3)  2.593003  1.742155
   H (  4)  1.085432  2.001860  3.594918
   Br(  5)  1.911877  2.890755  3.329402  2.537810

 Final energy is   -3127.7988074236446     


 ******************************
 **  OPTIMIZATION CONVERGED  **
 ******************************

                       Coordinates (Angstroms)
     ATOM                X               Y               Z
      1  C        -0.0499838203   -1.2058642107    0.0000000000
      2  N        -1.3054797036   -1.0967133658    0.0000000000
      3  Cl       -2.0031695269    0.4996361510    0.0000000000
      4  H         0.3567925020   -2.2121922334    0.0000000000
      5  Br        1.3068676828    0.1410690341    0.0000000000

Z-matrix Print:
$molecule
0 1
Br
C  1 1.911877
H  2 1.085432 1 112.780358
N  2 1.260232 1 130.241464 3 -180.000000 0
Cl 4 1.742155 2 118.576604 1 -0.000000 0
$end


 --------------------------------------------------------------
             Orbital Energies (a.u.) and Symmetries
 --------------------------------------------------------------

 Alpha MOs, Restricted
 -- Occupied --                  
-482.86 -101.59  -62.52  -56.34  -56.33  -56.33  -14.40  -10.30
  1 A'    2 A'    3 A'    4 A'    1 A"    5 A'    6 A'    7 A'                 
 -9.502  -8.724  -7.269  -7.256  -7.255  -6.555  -6.543  -6.541
  8 A'    9 A'   10 A'    2 A"   11 A'   12 A'    3 A"   13 A'                 
 -2.667  -2.663  -2.662  -2.652  -2.652  -1.000  -0.848  -0.807
 14 A'    4 A"   15 A'    5 A"   16 A'   17 A'   18 A'   19 A'                 
 -0.616  -0.507  -0.493  -0.436  -0.370  -0.346  -0.322  -0.303
 20 A'   21 A'   22 A'    6 A"   23 A'    7 A"   24 A'    8 A"                 
 -0.302
 25 A'                                                                         
 -- Virtual --                   
 -0.072  -0.062  -0.018  -0.004   0.033   0.038   0.049   0.068
 26 A'    9 A"   27 A'   28 A'   29 A'   30 A'   10 A"   31 A'                 
  0.075   0.081   0.088   0.091   0.107   0.124   0.131   0.138
 32 A'   11 A"   33 A'   12 A"   34 A'   35 A'   36 A'   37 A'                 
  0.184   0.191   0.230   0.251   0.284   0.303   0.384   0.405
 38 A'   13 A"   39 A'   40 A'   41 A'   42 A'   43 A'   44 A'                 
  0.408   0.423   0.441   0.454   0.485   0.488   0.540   0.544
 14 A"   45 A'   15 A"   46 A'   47 A'   16 A"   48 A'   17 A"                 
  0.573   0.594   0.607   0.643   0.720   0.727   0.770   0.789
 49 A'   50 A'   18 A"   51 A'   19 A"   52 A'   53 A'   54 A'                 
  0.838   0.844   0.867   0.932   0.948   0.983   1.054   1.112
 55 A'   20 A"   56 A'   57 A'   21 A"   58 A'   59 A'   22 A"                 
  1.122   1.249   1.336   1.486   1.569   1.730   1.746   1.902
 60 A'   61 A'   23 A"   62 A'   63 A'   24 A"   64 A'   65 A'                 
  1.957   2.029   2.045   2.085   2.190   2.258   2.276   2.321
 25 A"   66 A'   26 A"   67 A'   68 A'   69 A'   27 A"   70 A'                 
  2.379   2.561   2.643   2.749   2.764   2.819   3.056   3.580
 28 A"   71 A'   72 A'   73 A'   29 A"   74 A'   75 A'   76 A'                 
  3.816   3.969   3.978   4.000   4.052   4.150   4.346   4.482
 30 A"   77 A'   31 A"   78 A'   32 A"   79 A'   80 A'   81 A'                 
  6.549   7.528   7.559   7.632   9.658  23.804  25.773  25.878
 82 A'   33 A"   83 A'   84 A'   85 A'   86 A'   34 A"   87 A'                 
 26.238  35.480  47.832 215.634 289.724 289.753 289.8561020.606
 88 A'   89 A'   90 A'   91 A'   35 A"   92 A'   93 A'   94 A'                 

 Beta MOs, Restricted
 -- Occupied --                  
-482.86 -101.59  -62.52  -56.34  -56.33  -56.33  -14.40  -10.30
  1 A'    2 A'    3 A'    4 A'    1 A"    5 A'    6 A'    7 A'                 
 -9.502  -8.724  -7.269  -7.256  -7.255  -6.555  -6.543  -6.541
  8 A'    9 A'   10 A'    2 A"   11 A'   12 A'    3 A"   13 A'                 
 -2.667  -2.663  -2.662  -2.652  -2.652  -1.000  -0.848  -0.807
 14 A'    4 A"   15 A'    5 A"   16 A'   17 A'   18 A'   19 A'                 
 -0.616  -0.507  -0.493  -0.436  -0.370  -0.346  -0.322  -0.303
 20 A'   21 A'   22 A'    6 A"   23 A'    7 A"   24 A'    8 A"                 
 -0.302
 25 A'                                                                         
 -- Virtual --                   
 -0.072  -0.062  -0.018  -0.004   0.033   0.038   0.049   0.068
 26 A'    9 A"   27 A'   28 A'   29 A'   30 A'   10 A"   31 A'                 
  0.075   0.081   0.088   0.091   0.107   0.124   0.131   0.138
 32 A'   11 A"   33 A'   12 A"   34 A'   35 A'   36 A'   37 A'                 
  0.184   0.191   0.230   0.251   0.284   0.303   0.384   0.405
 38 A'   13 A"   39 A'   40 A'   41 A'   42 A'   43 A'   44 A'                 
  0.408   0.423   0.441   0.454   0.485   0.488   0.540   0.544
 14 A"   45 A'   15 A"   46 A'   47 A'   16 A"   48 A'   17 A"                 
  0.573   0.594   0.607   0.643   0.720   0.727   0.770   0.789
 49 A'   50 A'   18 A"   51 A'   19 A"   52 A'   53 A'   54 A'                 
  0.838   0.844   0.867   0.932   0.948   0.983   1.054   1.112
 55 A'   20 A"   56 A'   57 A'   21 A"   58 A'   59 A'   22 A"                 
  1.122   1.249   1.336   1.486   1.569   1.730   1.746   1.902
 60 A'   61 A'   23 A"   62 A'   63 A'   24 A"   64 A'   65 A'                 
  1.957   2.029   2.045   2.085   2.190   2.258   2.276   2.321
 25 A"   66 A'   26 A"   67 A'   68 A'   69 A'   27 A"   70 A'                 
  2.379   2.561   2.643   2.749   2.764   2.819   3.056   3.580
 28 A"   71 A'   72 A'   73 A'   29 A"   74 A'   75 A'   76 A'                 
  3.816   3.969   3.978   4.000   4.052   4.150   4.346   4.482
 30 A"   77 A'   31 A"   78 A'   32 A"   79 A'   80 A'   81 A'                 
  6.549   7.528   7.559   7.632   9.658  23.804  25.773  25.878
 82 A'   33 A"   83 A'   84 A'   85 A'   86 A'   34 A"   87 A'                 
 26.238  35.480  47.832 215.634 289.724 289.753 289.8561020.606
 88 A'   89 A'   90 A'   91 A'   35 A"   92 A'   93 A'   94 A'                 
 --------------------------------------------------------------

          Ground-State Mulliken Net Atomic Charges

     Atom                 Charge (a.u.)
  ----------------------------------------
      1 C                    -0.261892
      2 N                     0.015055
      3 Cl                   -0.007900
      4 H                     0.228690
      5 Br                    0.026046
  ----------------------------------------
  Sum of atomic charges =     0.000000

 -----------------------------------------------------------------
                    Cartesian Multipole Moments
 -----------------------------------------------------------------
    Charge (ESU x 10^10)
                 0.0000
    Dipole Moment (Debye)
         X       1.5106      Y      -0.5677      Z      -0.0000
       Tot       1.6138
    Quadrupole Moments (Debye-Ang)
        XX     -44.9954     XY      -2.3974     YY     -39.4543
        XZ       0.0000     YZ       0.0000     ZZ     -43.1583
    Octopole Moments (Debye-Ang^2)
       XXX      33.2062    XXY      14.2196    XYY      13.5013
       YYY      11.4514    XXZ      -0.0000    XYZ      -0.0000
       YYZ      -0.0000    XZZ       8.8527    YZZ       5.0301
       ZZZ      -0.0000
    Hexadecapole Moments (Debye-Ang^3)
      XXXX    -603.7183   XXXY      -1.6856   XXYY    -126.5430
      XYYY     -10.4479   YYYY    -154.8567   XXXZ       0.0000
      XXYZ       0.0000   XYYZ       0.0000   YYYZ       0.0000
      XXZZ    -110.4474   XYZZ       1.8049   YYZZ     -38.4185
      XZZZ      -0.0000   YZZZ       0.0000   ZZZZ     -50.0021
 -----------------------------------------------------------------
Archival summary:
1\1\TWL01\OPT\ProcedureUnspecified\BasisUnspecified\r1l1111\taweetha\MonNov2607:53:182018MonNov2607:53:182018\0\\#,OPT,ProcedureUnspecified,BasisUnspecified,\\0,1\Br\C,1,1.91188\H,2,1.08543,1,112.78\N,2,1.26023,1,130.241,3,-180,0\Cl,4,1.74215,2,118.577,1,-0,0\\\@

 Total job time:  84.30s(wall), 84.16s(cpu) 
 Mon Nov 26 07:53:18 2018

        *************************************************************
        *                                                           *
        *  Thank you very much for using Q-Chem.  Have a nice day.  *
        *                                                           *
        *************************************************************


 
User input: 2 of 2 
 
Q-Chem Developer Version!
                  Welcome to Q-Chem
     A Quantum Leap Into The Future Of Chemistry


 Q-Chem 5.1, Q-Chem, Inc., Pleasanton, CA (2018)

 Yihan Shao,  Zhengting Gan,  E. Epifanovsky,  A. T. B. Gilbert,  M. Wormit,  
 J. Kussmann,  A. W. Lange,  A. Behn,  Jia Deng,  Xintian Feng,  D. Ghosh,  
 M. Goldey,  P. R. Horn,  L. D. Jacobson,  I. Kaliman,  T. Kus,  A. Landau,  
 Jie Liu,  E. I. Proynov,  R. M. Richard,  R. P. Steele,  E. J. Sundstrom,  
 H. L. Woodcock III,  P. M. Zimmerman,  D. Zuev,  B. Albrecht,  E. Alguire,  
 S. A. Baeppler,  D. Barton,  Z. Benda,  Y. A. Bernard,  E. J. Berquist,  
 K. B. Bravaya,  H. Burton,  D. Casanova,  Chun-Min Chang,  Yunqing Chen,  
 A. Chien,  K. D. Closser,  M. P. Coons,  S. Coriani,  S. Dasgupta,  
 A. L. Dempwolff,  M. Diedenhofen,  Hainam Do,  R. G. Edgar,  Po-Tung Fang,  
 S. Faraji,  S. Fatehi,  Qingguo Feng,  K. D. Fenk,  J. Fosso-Tande,  
 Qinghui Ge,  A. Ghysels,  G. Gidofalvi,  J. Gomes,  J. Gonthier,  A. Gunina,  
 D. Hait,  M. W. D. Hanson-Heine,  P. H. P. Harbach,  A. W. Hauser,  
 J. E. Herr,  E. G. Hohenstein,  Z. C. Holden,  Kerwin Hui,  B. C. Huynh,  
 T.-C. Jagau,  Hyunjun Ji,  B. Kaduk,  K. Khistyaev,  Jaehoon Kim,  
 P. Klunzinger,  K. Koh,  D. Kosenkov,  L. Koulias,  T. Kowalczyk,  
 C. M. Krauter,  A. Kunitsa,  Ka Un Lao,  A. Laurent,  K. V. Lawler,  
 Joonho Lee,  D. Lefrancois,  S. Lehtola,  D. S. Levine,  Yi-Pei Li,  
 You-Sheng Lin,  Fenglai Liu,  E. Livshits,  A. Luenser,  P. Manohar,  
 E. Mansoor,  S. F. Manzer,  Shan-Ping Mao,  Yuezhi Mao,  N. Mardirossian,  
 A. V. Marenich,  T. Markovich,  L. A. Martinez-Martinez,  S. A. Maurer,  
 N. J. Mayhall,  S. C. McKenzie,  J.-M. Mewes,  A. F. Morrison,  
 J. W. Mullinax,  K. Nanda,  T. S. Nguyen-Beck,  R. Olivares-Amaya,  
 J. A. Parkhill,  T. M. Perrine,  F. Plasser,  P. Pokhilko,  S. Prager,  
 A. Prociuk,  E. Ramos,  D. R. Rehn,  F. Rob,  M. Schneider,  N. Sergueev,  
 S. M. Sharada,  S. Sharma,  D. W. Small,  T. Stauch,  T. Stein,  
 Yu-Chuan Su,  A. J. W. Thom,  A. Tkatchenko,  T. Tsuchimochi,  N. M. Tubman,  
 L. Vogt,  M. L. Vidal,  O. Vydrov,  M. A. Watson,  J. Wenzel,  
 M. de Wergifosse,  T. A. Wesolowski,  A. White,  J. Witte,  A. Yamada,  
 Jun Yang,  K. Yao,  S. Yeganeh,  S. R. Yost,  Zhi-Qiang You,  A. Zech,  
 Igor Ying Zhang,  Xing Zhang,  Yan Zhao,  Ying Zhu,  B. R. Brooks,  
 G. K. L. Chan,  C. J. Cramer,  M. S. Gordon,  W. J. Hehre,  A. Klamt,  
 M. W. Schmidt,  C. D. Sherrill,  D. G. Truhlar,  A. Aspuru-Guzik,  R. Baer,  
 A. T. Bell,  N. A. Besley,  Jeng-Da Chai,  A. E. DePrince, III,  
 R. A. DiStasio Jr.,  A. Dreuw,  B. D. Dunietz,  T. R. Furlani,  
 Chao-Ping Hsu,  Yousung Jung,  Jing Kong,  D. S. Lambrecht,  WanZhen Liang,  
 C. Ochsenfeld,  V. A. Rassolov,  L. V. Slipchenko,  J. E. Subotnik,  
 T. Van Voorhis,  J. M. Herbert,  A. I. Krylov,  P. M. W. Gill,  M. Head-Gordon

 Contributors to earlier versions of Q-Chem not listed above: 
 R. D. Adamson,  B. Austin,  J. Baker,  G. J. O. Beran,  K. Brandhorst,  
 S. T. Brown,  E. F. C. Byrd,  A. K. Chakraborty,  C.-L. Cheng,  
 Siu Hung Chien,  D. M. Chipman,  D. L. Crittenden,  H. Dachsel,  
 R. J. Doerksen,  A. D. Dutoi,  L. Fusti-Molnar,  W. A. Goddard III,  
 A. Golubeva-Zadorozhnaya,  S. R. Gwaltney,  G. Hawkins,  A. Heyden,  
 S. Hirata,  G. Kedziora,  F. J. Keil,  C. Kelley,  Jihan Kim,  R. A. King,  
 R. Z. Khaliullin,  P. P. Korambath,  W. Kurlancheek,  A. M. Lee,  M. S. Lee,  
 S. V. Levchenko,  Ching Yeh Lin,  D. Liotard,  R. C. Lochan,  I. Lotan,  
 P. E. Maslen,  N. Nair,  D. P. O'Neill,  D. Neuhauser,  E. Neuscamman,  
 C. M. Oana,  R. Olson,  B. Peters,  R. Peverati,  P. A. Pieniazek,  
 Y. M. Rhee,  J. Ritchie,  M. A. Rohrdanz,  E. Rosta,  N. J. Russ,  
 H. F. Schaefer III,  N. E. Schultz,  N. Shenvi,  A. C. Simmonett,  A. Sodt,  
 D. Stuck,  K. S. Thanthiriwatte,  V. Vanovschi,  Tao Wang,  A. Warshel,  
 C. F. Williams,  Q. Wu,  X. Xu,  W. Zhang

 Please cite Q-Chem as follows:
 Y. Shao et al., Mol. Phys. 113, 184-215 (2015)
 DOI: 10.1080/00268976.2014.952696

 Q-Chem 5.1.2 for Intel X86 EM64T Linux

 Parts of Q-Chem use Armadillo 8.300.2 (Tropical Shenanigans).
 http://arma.sourceforge.net/

 Q-Chem begins on Mon Nov 26 07:53:18 2018  

Host: 
0

     Scratch files written to /scratch/taweetham/qchem59146//
The previous job contains 0 fragments, simply inherited here
Input Ideriv = 2
Curr. Ideriv = -1
Max.  Ideriv = 2

Checking the input file for inconsistencies... 	...done.

--------------------------------------------------------------
User input:
--------------------------------------------------------------

$molecule
read
$end

$rem
   job_type 	frequency
   basis 	6-311++g**
   method	b3lyp	
$end


--------------------------------------------------------------
 ----------------------------------------------------------------
             Standard Nuclear Orientation (Angstroms)
    I     Atom           X                Y                Z
 ----------------------------------------------------------------
    1      C      -0.0811041347    -1.1505265973    -0.0000000000
    2      N      -1.3373592768    -1.0504924132    -0.0000000000
    3      Cl     -2.0466187972     0.5407504351     0.0000000000
    4      H       0.3329665175    -2.1538752707    -0.0000000000
    5      Br      1.2659340795     0.2062206957    -0.0000000000
 ----------------------------------------------------------------
 Molecular Point Group                 Cs    NOp =  2
 Largest Abelian Subgroup              Cs    NOp =  2
 Nuclear Repulsion Energy =   286.7178827119 hartrees
 There are       33 alpha and       33 beta electrons
 Requested basis set is 6-311++G(d,p)
 There are 49 shells and 129 basis functions

 Total QAlloc Memory Limit   2000 MB
 Mega-Array Size       188 MB
 MEM_STATIC part       192 MB

                       Distance Matrix (Angstroms)
             C (  1)   N (  2)   Cl(  3)   H (  4)
   N (  2)  1.260232
   Cl(  3)  2.593003  1.742155
   H (  4)  1.085432  2.001860  3.594918
   Br(  5)  1.911877  2.890755  3.329402  2.537810

 A cutoff of  1.0D-11 yielded   1089 shell pairs
 There are      7982 function pairs (      8774 Cartesian)
 Smallest overlap matrix eigenvalue = 4.05E-04
 Guess from superposition of atomic densities
 Warning:  Energy on first SCF cycle will be non-variational
 SAD guess density has 66.000000 electrons

 -----------------------------------------------------------------------
  General SCF calculation program by
  Eric Jon Sundstrom, Paul Horn, Yuezhi Mao, Dmitri Zuev, Alec White,
  David Stuck, Shaama M.S., Shane Yost, Joonho Lee, David Small,
  Daniel Levine, Susi Lehtola, Hugh Burton, Evgeny Epifanovsky
 -----------------------------------------------------------------------
 Exchange:     0.2000 Hartree-Fock + 0.0800 Slater + 0.7200 B88
 Correlation:  0.1900 VWN1RPA + 0.8100 LYP
 Using SG-1 standard quadrature grid
 A restricted SCF calculation will be
 performed using DIIS
 SCF converges when DIIS error is below 1.0e-08
 ---------------------------------------
  Cycle       Energy         DIIS error
 ---------------------------------------
    1   -3128.2861555459      4.61e-02  
    2   -3127.7823018679      3.62e-03  
    3   -3127.7635866280      4.74e-03  
    4   -3127.7921302757      1.91e-03  
    5   -3127.7987443174      2.39e-04  
    6   -3127.7987925588      1.15e-04  
    7   -3127.7988142538      3.27e-05  
    8   -3127.7988165059      7.97e-06  
    9   -3127.7988166259      2.00e-06  
   10   -3127.7988166336      5.48e-07  
   11   -3127.7988166342      1.53e-07  
   12   -3127.7988166343      1.91e-08  
   13   -3127.7988166343      4.97e-09  Convergence criterion met
 ---------------------------------------
 SCF time:   CPU 15.41s  wall 15.00s 
 SCF   energy in the final basis set =    -3127.7988166343
 Total energy in the final basis set =    -3127.7988166343

 --------------------------------------------------------------
             Orbital Energies (a.u.) and Symmetries
 --------------------------------------------------------------

 Alpha MOs, Restricted
 -- Occupied --                  
-482.86 -101.59  -62.52  -56.34  -56.33  -56.33  -14.40  -10.30
  1 A'    2 A'    3 A'    4 A'    1 A"    5 A'    6 A'    7 A'                 
 -9.502  -8.724  -7.269  -7.256  -7.255  -6.555  -6.543  -6.541
  8 A'    9 A'   10 A'    2 A"   11 A'   12 A'    3 A"   13 A'                 
 -2.667  -2.663  -2.662  -2.652  -2.652  -1.000  -0.848  -0.807
 14 A'    4 A"   15 A'    5 A"   16 A'   17 A'   18 A'   19 A'                 
 -0.616  -0.507  -0.493  -0.436  -0.370  -0.346  -0.322  -0.303
 20 A'   21 A'   22 A'    6 A"   23 A'    7 A"   24 A'    8 A"                 
 -0.302
 25 A'                                                                         
 -- Virtual --                   
 -0.072  -0.062  -0.018  -0.004   0.033   0.038   0.049   0.068
 26 A'    9 A"   27 A'   28 A'   29 A'   30 A'   10 A"   31 A'                 
  0.075   0.081   0.088   0.091   0.107   0.124   0.131   0.138
 32 A'   11 A"   33 A'   12 A"   34 A'   35 A'   36 A'   37 A'                 
  0.184   0.191   0.230   0.251   0.284   0.303   0.384   0.405
 38 A'   13 A"   39 A'   40 A'   41 A'   42 A'   43 A'   44 A'                 
  0.408   0.423   0.441   0.454   0.485   0.488   0.540   0.544
 14 A"   45 A'   15 A"   46 A'   47 A'   16 A"   48 A'   17 A"                 
  0.573   0.594   0.607   0.643   0.720   0.727   0.770   0.789
 49 A'   50 A'   18 A"   51 A'   19 A"   52 A'   53 A'   54 A'                 
  0.838   0.844   0.867   0.932   0.948   0.983   1.054   1.112
 55 A'   20 A"   56 A'   57 A'   21 A"   58 A'   59 A'   22 A"                 
  1.122   1.249   1.336   1.486   1.569   1.730   1.746   1.902
 60 A'   61 A'   23 A"   62 A'   63 A'   24 A"   64 A'   65 A'                 
  1.957   2.029   2.045   2.085   2.190   2.258   2.276   2.321
 25 A"   66 A'   26 A"   67 A'   68 A'   69 A'   27 A"   70 A'                 
  2.379   2.561   2.643   2.749   2.764   2.819   3.056   3.580
 28 A"   71 A'   72 A'   73 A'   29 A"   74 A'   75 A'   76 A'                 
  3.816   3.969   3.978   4.000   4.052   4.150   4.346   4.482
 30 A"   77 A'   31 A"   78 A'   32 A"   79 A'   80 A'   81 A'                 
  6.549   7.528   7.559   7.632   9.658  23.804  25.773  25.878
 82 A'   33 A"   83 A'   84 A'   85 A'   86 A'   34 A"   87 A'                 
 26.238  35.480  47.832 215.634 289.724 289.753 289.8561020.606
 88 A'   89 A'   90 A'   91 A'   35 A"   92 A'   93 A'   94 A'                 

 Beta MOs, Restricted
 -- Occupied --                  
-482.86 -101.59  -62.52  -56.34  -56.33  -56.33  -14.40  -10.30
  1 A'    2 A'    3 A'    4 A'    1 A"    5 A'    6 A'    7 A'                 
 -9.502  -8.724  -7.269  -7.256  -7.255  -6.555  -6.543  -6.541
  8 A'    9 A'   10 A'    2 A"   11 A'   12 A'    3 A"   13 A'                 
 -2.667  -2.663  -2.662  -2.652  -2.652  -1.000  -0.848  -0.807
 14 A'    4 A"   15 A'    5 A"   16 A'   17 A'   18 A'   19 A'                 
 -0.616  -0.507  -0.493  -0.436  -0.370  -0.346  -0.322  -0.303
 20 A'   21 A'   22 A'    6 A"   23 A'    7 A"   24 A'    8 A"                 
 -0.302
 25 A'                                                                         
 -- Virtual --                   
 -0.072  -0.062  -0.018  -0.004   0.033   0.038   0.049   0.068
 26 A'    9 A"   27 A'   28 A'   29 A'   30 A'   10 A"   31 A'                 
  0.075   0.081   0.088   0.091   0.107   0.124   0.131   0.138
 32 A'   11 A"   33 A'   12 A"   34 A'   35 A'   36 A'   37 A'                 
  0.184   0.191   0.230   0.251   0.284   0.303   0.384   0.405
 38 A'   13 A"   39 A'   40 A'   41 A'   42 A'   43 A'   44 A'                 
  0.408   0.423   0.441   0.454   0.485   0.488   0.540   0.544
 14 A"   45 A'   15 A"   46 A'   47 A'   16 A"   48 A'   17 A"                 
  0.573   0.594   0.607   0.643   0.720   0.727   0.770   0.789
 49 A'   50 A'   18 A"   51 A'   19 A"   52 A'   53 A'   54 A'                 
  0.838   0.844   0.867   0.932   0.948   0.983   1.054   1.112
 55 A'   20 A"   56 A'   57 A'   21 A"   58 A'   59 A'   22 A"                 
  1.122   1.249   1.336   1.486   1.569   1.730   1.746   1.902
 60 A'   61 A'   23 A"   62 A'   63 A'   24 A"   64 A'   65 A'                 
  1.957   2.029   2.045   2.085   2.190   2.258   2.276   2.321
 25 A"   66 A'   26 A"   67 A'   68 A'   69 A'   27 A"   70 A'                 
  2.379   2.561   2.643   2.749   2.764   2.819   3.056   3.580
 28 A"   71 A'   72 A'   73 A'   29 A"   74 A'   75 A'   76 A'                 
  3.816   3.969   3.978   4.000   4.052   4.150   4.346   4.482
 30 A"   77 A'   31 A"   78 A'   32 A"   79 A'   80 A'   81 A'                 
  6.549   7.528   7.559   7.632   9.658  23.804  25.773  25.878
 82 A'   33 A"   83 A'   84 A'   85 A'   86 A'   34 A"   87 A'                 
 26.238  35.480  47.832 215.634 289.724 289.753 289.8561020.606
 88 A'   89 A'   90 A'   91 A'   35 A"   92 A'   93 A'   94 A'                 
 --------------------------------------------------------------

          Ground-State Mulliken Net Atomic Charges

     Atom                 Charge (a.u.)
  ----------------------------------------
      1 C                    -0.261888
      2 N                     0.015031
      3 Cl                   -0.007876
      4 H                     0.228690
      5 Br                    0.026043
  ----------------------------------------
  Sum of atomic charges =     0.000000

 -----------------------------------------------------------------
                    Cartesian Multipole Moments
 -----------------------------------------------------------------
    Charge (ESU x 10^10)
                 0.0000
    Dipole Moment (Debye)
         X       1.5148      Y      -0.5568      Z      -0.0000
       Tot       1.6139
    Quadrupole Moments (Debye-Ang)
        XX     -45.0809     XY      -2.3310     YY     -39.5513
        XZ       0.0000     YZ       0.0000     ZZ     -43.1582
    Octopole Moments (Debye-Ang^2)
       XXX      38.2822    XXY      11.9465    XYY      14.9344
       YYY       5.1466    XXZ      -0.0000    XYZ       0.0000
       YYZ      -0.0000    XZZ      10.5370    YZZ       2.6916
       ZZZ      -0.0000
    Hexadecapole Moments (Debye-Ang^3)
      XXXX    -609.3202   XXXY      -2.9008   XXYY    -126.0950
      XYYY     -10.0296   YYYY    -153.3025   XXXZ      -0.0000
      XXYZ       0.0000   XYYZ       0.0000   YYYZ       0.0000
      XXZZ    -111.2413   XYZZ       1.6653   YYZZ     -37.9626
      XZZZ      -0.0000   YZZZ       0.0000   ZZZZ     -50.0021
 -----------------------------------------------------------------
 Calculating MO derivatives via CPSCF
   1         3          15      0.155131    0.054403
   2         3          15      0.018705    0.006866
   3         3          15      0.002412    0.000895
   4         3          15      0.000224    0.000098
   5        16           2      0.000011    0.000006
   6        18           0      0.000000    0.000000    Roots Converged
 Time for AOints: 4.0 s (CPU) 4.0 s (wall)
 ------------------------------------------------------------------------------
                     AOints        : Timing summary (seconds)
 ------------------------------------------------------------------------------
     job step          cpu (% of tot)      sys (% of tot)     wall (% of tot)
 ------------------------------------------------------------------------------
  cpscf_lag         0.3955E+02 (49.0)   0.5600E-04 (14.4)   0.3957E+02 (48.9)
  iterzp            0.3706E+02 (45.9)   0.3330E-03 (85.6)   0.3720E+02 (46.0)
  make_fx           0.0000E+00 ( 0.0)   0.0000E+00 ( 0.0)   0.0000E+00 ( 0.0)
  AOints            0.4003E+01 ( 5.0)   0.0000E+00 ( 0.0)   0.4004E+01 ( 5.0)
 ------------------------------------------------------------------------------
   Grand Totals     0.8069E+02          0.3890E-03          0.8084E+02
 ------------------------------------------------------------------------------
 Calculating analytic Hessian of the SCF energy
 Polarizability Matrix (a.u.)
            1           2           3
    1 -73.0427645   1.3184368  -0.0000000
    2   1.3184368 -51.1310086   0.0000000
    3  -0.0000000   0.0000000 -31.5582371

 Direct stationary perturbation theory relativistic correction:

 rels  =      17.595993505824
 relv  =     -59.591322762778
 rel2e =       9.473865358002
 E_rel =     -32.521463898951

 Hessian of the SCF Energy
            1           2           3           4           5           6
    1   0.7653404  -0.1525700   0.0000000  -0.6010643   0.0722852  -0.0000000
    2  -0.1525700   0.5136091  -0.0000000   0.0515112  -0.0795645   0.0000000
    3   0.0000000  -0.0000000   0.0989041  -0.0000000   0.0000000  -0.0432281
    4  -0.6010643   0.0515112  -0.0000000   0.7089003  -0.0888375   0.0000000
    5   0.0722852  -0.0795645   0.0000000  -0.0888375   0.2083141   0.0000000
    6  -0.0000000   0.0000000  -0.0432281   0.0000000   0.0000000   0.0474388
    7  -0.0271959   0.0501085   0.0000000  -0.0410881   0.0180150   0.0000000
    8   0.0081056  -0.0384997  -0.0000000   0.0593178  -0.1162652  -0.0000000
    9   0.0000000  -0.0000000   0.0031970   0.0000000   0.0000000  -0.0187643
   10  -0.0756444   0.1003820   0.0000000  -0.0218656   0.0287205  -0.0000000
   11   0.1112685  -0.2990204   0.0000000   0.0038872  -0.0018600  -0.0000000
   12   0.0000000  -0.0000000  -0.0334759  -0.0000000   0.0000000  -0.0032335
   13  -0.0614358  -0.0494318  -0.0000000  -0.0448823  -0.0301831   0.0000000
   14  -0.0390894  -0.0965245   0.0000000  -0.0258787  -0.0106244  -0.0000000
   15  -0.0000000   0.0000000  -0.0253972  -0.0000000  -0.0000000   0.0177872
            7           8           9          10          11          12
    1  -0.0271959   0.0081056   0.0000000  -0.0756444   0.1112685   0.0000000
    2   0.0501085  -0.0384997  -0.0000000   0.1003820  -0.2990204  -0.0000000
    3   0.0000000  -0.0000000   0.0031970   0.0000000   0.0000000  -0.0334759
    4  -0.0410881   0.0593178   0.0000000  -0.0218656   0.0038872  -0.0000000
    5   0.0180150  -0.1162652   0.0000000   0.0287205  -0.0018600   0.0000000
    6   0.0000000  -0.0000000  -0.0187643  -0.0000000  -0.0000000  -0.0032335
    7   0.0729298  -0.0704866  -0.0000000  -0.0037526  -0.0023930  -0.0000000
    8  -0.0704866   0.1405126  -0.0000000   0.0036982   0.0053723   0.0000000
    9  -0.0000000  -0.0000000   0.0106576  -0.0000000  -0.0000000   0.0098421
   10  -0.0037526   0.0036982  -0.0000000   0.1049625  -0.1101376  -0.0000000
   11  -0.0023930   0.0053723  -0.0000000  -0.1101376   0.3071570  -0.0000000
   12  -0.0000000   0.0000000   0.0098421  -0.0000000  -0.0000000   0.0223601
   13  -0.0008932  -0.0006350  -0.0000000  -0.0036999  -0.0026251  -0.0000000
   14   0.0047561   0.0088800   0.0000000  -0.0226631  -0.0116489   0.0000000
   15  -0.0000000   0.0000000  -0.0049325  -0.0000000  -0.0000000   0.0045072
           13          14          15
    1  -0.0614358  -0.0390894  -0.0000000
    2  -0.0494318  -0.0965245   0.0000000
    3  -0.0000000   0.0000000  -0.0253972
    4  -0.0448823  -0.0258787  -0.0000000
    5  -0.0301831  -0.0106244  -0.0000000
    6   0.0000000  -0.0000000   0.0177872
    7  -0.0008932   0.0047561  -0.0000000
    8  -0.0006350   0.0088800   0.0000000
    9  -0.0000000   0.0000000  -0.0049325
   10  -0.0036999  -0.0226631  -0.0000000
   11  -0.0026251  -0.0116489  -0.0000000
   12  -0.0000000   0.0000000   0.0045072
   13   0.1109112   0.0828751   0.0000000
   14   0.0828751   0.1099179  -0.0000000
   15   0.0000000  -0.0000000   0.0080352
 Gradient time:  CPU 107.50 s  wall 107.66 s
 **********************************************************************
 **                                                                  **
 **                       VIBRATIONAL ANALYSIS                       **
 **                       --------------------                       **
 **                                                                  **
 **        VIBRATIONAL FREQUENCIES (CM**-1) AND NORMAL MODES         **
 **     FORCE CONSTANTS (mDYN/ANGSTROM) AND REDUCED MASSES (AMU)     **
 **                  INFRARED INTENSITIES (KM/MOL)                   **
 **                                                                  **
 **********************************************************************


 Mode:                 1                      2                      3
 Frequency:       153.73                 430.72                 503.66
 Force Cnst:      0.4693                 0.6317                 2.0774
 Red. Mass:      33.7031                 5.7789                13.8996
 IR Active:          YES                    YES                    YES
 IR Intens:        0.384                  8.842                 12.892
 Raman Active:       YES                    YES                    YES
               X      Y      Z        X      Y      Z        X      Y      Z
 C          0.102 -0.309 -0.000    0.000 -0.000 -0.420    0.579  0.071  0.000
 N          0.106 -0.226  0.000    0.000 -0.000  0.445    0.614  0.244 -0.000
 Cl         0.757  0.075 -0.000   -0.000  0.000 -0.075   -0.163  0.113  0.000
 H          0.199 -0.267 -0.000    0.000 -0.000 -0.787    0.396 -0.013 -0.000
 Br        -0.372  0.057  0.000    0.000  0.000  0.028   -0.130 -0.104 -0.000
 TransDip   0.020 -0.004 -0.000   -0.000 -0.000 -0.095    0.111  0.030 -0.000

 Mode:                 4                      5                      6
 Frequency:       601.14                 734.26                 848.11
 Force Cnst:      2.7425                 1.8291                 0.5307
 Red. Mass:      12.8810                 5.7582                 1.2522
 IR Active:          YES                    YES                    YES
 IR Intens:       26.230                146.074                 19.869
 Raman Active:       YES                    YES                    YES
               X      Y      Z        X      Y      Z        X      Y      Z
 C         -0.111  0.460 -0.000    0.058  0.522 -0.000   -0.000 -0.000 -0.147
 N         -0.042  0.626  0.000   -0.044 -0.336  0.000    0.000  0.000  0.009
 Cl         0.150 -0.308 -0.000    0.023  0.034 -0.000   -0.000 -0.000  0.010
 H         -0.316  0.401 -0.000    0.395  0.670  0.000    0.000 -0.000  0.989
 Br        -0.038 -0.050  0.000   -0.016 -0.044  0.000    0.000  0.000  0.004
 TransDip  -0.125  0.107 -0.000    0.379  0.079  0.000   -0.000 -0.000  0.143

 Mode:                 7                      8                      9
 Frequency:      1266.26                1644.80                3178.36
 Force Cnst:      1.0477                17.7821                 6.4954
 Red. Mass:       1.1090                11.1560                 1.0913
 IR Active:          YES                    YES                    YES
 IR Intens:       38.922                133.357                  7.061
 Raman Active:       YES                    YES                    YES
               X      Y      Z        X      Y      Z        X      Y      Z
 C         -0.036 -0.062  0.000    0.699 -0.034  0.000    0.038 -0.078  0.000
 N         -0.031  0.048 -0.000   -0.599  0.091 -0.000   -0.003 -0.001 -0.000
 Cl        -0.002 -0.000  0.000    0.002 -0.012  0.000   -0.000  0.001  0.000
 H          0.929  0.358 -0.000    0.096 -0.367  0.000   -0.397  0.914  0.000
 Br         0.000 -0.004 -0.000   -0.002 -0.001 -0.000    0.000  0.000 -0.000
 TransDip  -0.197 -0.031 -0.000    0.328  0.170  0.000   -0.078  0.033 -0.000

 STANDARD THERMODYNAMIC QUANTITIES AT   298.15 K  AND     1.00 ATM

   This Molecule has  0 Imaginary Frequencies
   Zero point vibrational energy:       13.382 kcal/mol

   Atom    1 Element C  Has Mass   12.00000
   Atom    2 Element N  Has Mass   14.00307
   Atom    3 Element Cl Has Mass   34.96885
   Atom    4 Element H  Has Mass    1.00783
   Atom    5 Element Br Has Mass   78.91830
   Molecular Mass:   140.898050 amu
   Principal axes and moments of inertia in amu*Bohr^2:
                             1           2           3
    Eigenvalues --      176.55122  1062.82552  1239.37674
          X               0.99998    -0.00679     0.00000
          Y               0.00679     0.99998    -0.00000
          Z              -0.00000     0.00000     1.00000
   Rotational Symmetry Number is   1
   The Molecule is an Asymmetric Top
   Translational Enthalpy:        0.889 kcal/mol
   Rotational Enthalpy:           0.889 kcal/mol
   Vibrational Enthalpy:         14.310 kcal/mol
   gas constant (RT):             0.592 kcal/mol
   Translational Entropy:        40.740  cal/mol.K
   Rotational Entropy:           26.944  cal/mol.K
   Vibrational Entropy:           5.056  cal/mol.K

   Total Enthalpy:               16.680 kcal/mol
   Total Entropy:                72.740  cal/mol.K
Archival summary:
1\1\TWL01\FREQ\ProcedureUnspecified\BasisUnspecified\r1l1111\taweetha\MonNov2607:55:212018MonNov2607:55:212018\0\\#,FREQ,ProcedureUnspecified,BasisUnspecified,\\0,1\Br\C,1,1.91188\H,2,1.08543,1,112.78\N,2,1.26023,1,130.241,3,-180,0\Cl,4,1.74215,2,118.577,1,-0,0\\\@

 Total job time:  123.15s(wall), 122.98s(cpu) 
 Mon Nov 26 07:55:21 2018

        *************************************************************
        *                                                           *
        *  Thank you very much for using Q-Chem.  Have a nice day.  *
        *                                                           *
        *************************************************************
