# Supplementary material for: Geometric and energetic data from ab initio calculations of haloethene, haloimine, halomethylenephosphine, haloiminophosphine, halodiazene, halodiphosphene and halocyclopropane
Source: Data Brief. 2019 Nov 2;27:104738. doi: 10.1016/j.dib.2019.104738 (PMC6861602; doi:10.1016/j.dib.2019.104738)
Supplement: Multimedia component 4 [file mmc4.zip › CN/B3LYP/BrHCNFE.out]

Q-Chem Developer Version!
                  Welcome to Q-Chem
     A Quantum Leap Into The Future Of Chemistry


 Q-Chem 5.1, Q-Chem, Inc., Pleasanton, CA (2018)

 Yihan Shao,  Zhengting Gan,  E. Epifanovsky,  A. T. B. Gilbert,  M. Wormit,  
 J. Kussmann,  A. W. Lange,  A. Behn,  Jia Deng,  Xintian Feng,  D. Ghosh,  
 M. Goldey,  P. R. Horn,  L. D. Jacobson,  I. Kaliman,  T. Kus,  A. Landau,  
 Jie Liu,  E. I. Proynov,  R. M. Richard,  R. P. Steele,  E. J. Sundstrom,  
 H. L. Woodcock III,  P. M. Zimmerman,  D. Zuev,  B. Albrecht,  E. Alguire,  
 S. A. Baeppler,  D. Barton,  Z. Benda,  Y. A. Bernard,  E. J. Berquist,  
 K. B. Bravaya,  H. Burton,  D. Casanova,  Chun-Min Chang,  Yunqing Chen,  
 A. Chien,  K. D. Closser,  M. P. Coons,  S. Coriani,  S. Dasgupta,  
 A. L. Dempwolff,  M. Diedenhofen,  Hainam Do,  R. G. Edgar,  Po-Tung Fang,  
 S. Faraji,  S. Fatehi,  Qingguo Feng,  K. D. Fenk,  J. Fosso-Tande,  
 Qinghui Ge,  A. Ghysels,  G. Gidofalvi,  J. Gomes,  J. Gonthier,  A. Gunina,  
 D. Hait,  M. W. D. Hanson-Heine,  P. H. P. Harbach,  A. W. Hauser,  
 J. E. Herr,  E. G. Hohenstein,  Z. C. Holden,  Kerwin Hui,  B. C. Huynh,  
 T.-C. Jagau,  Hyunjun Ji,  B. Kaduk,  K. Khistyaev,  Jaehoon Kim,  
 P. Klunzinger,  K. Koh,  D. Kosenkov,  L. Koulias,  T. Kowalczyk,  
 C. M. Krauter,  A. Kunitsa,  Ka Un Lao,  A. Laurent,  K. V. Lawler,  
 Joonho Lee,  D. Lefrancois,  S. Lehtola,  D. S. Levine,  Yi-Pei Li,  
 You-Sheng Lin,  Fenglai Liu,  E. Livshits,  A. Luenser,  P. Manohar,  
 E. Mansoor,  S. F. Manzer,  Shan-Ping Mao,  Yuezhi Mao,  N. Mardirossian,  
 A. V. Marenich,  T. Markovich,  L. A. Martinez-Martinez,  S. A. Maurer,  
 N. J. Mayhall,  S. C. McKenzie,  J.-M. Mewes,  A. F. Morrison,  
 J. W. Mullinax,  K. Nanda,  T. S. Nguyen-Beck,  R. Olivares-Amaya,  
 J. A. Parkhill,  T. M. Perrine,  F. Plasser,  P. Pokhilko,  S. Prager,  
 A. Prociuk,  E. Ramos,  D. R. Rehn,  F. Rob,  M. Schneider,  N. Sergueev,  
 S. M. Sharada,  S. Sharma,  D. W. Small,  T. Stauch,  T. Stein,  
 Yu-Chuan Su,  A. J. W. Thom,  A. Tkatchenko,  T. Tsuchimochi,  N. M. Tubman,  
 L. Vogt,  M. L. Vidal,  O. Vydrov,  M. A. Watson,  J. Wenzel,  
 M. de Wergifosse,  T. A. Wesolowski,  A. White,  J. Witte,  A. Yamada,  
 Jun Yang,  K. Yao,  S. Yeganeh,  S. R. Yost,  Zhi-Qiang You,  A. Zech,  
 Igor Ying Zhang,  Xing Zhang,  Yan Zhao,  Ying Zhu,  B. R. Brooks,  
 G. K. L. Chan,  C. J. Cramer,  M. S. Gordon,  W. J. Hehre,  A. Klamt,  
 M. W. Schmidt,  C. D. Sherrill,  D. G. Truhlar,  A. Aspuru-Guzik,  R. Baer,  
 A. T. Bell,  N. A. Besley,  Jeng-Da Chai,  A. E. DePrince, III,  
 R. A. DiStasio Jr.,  A. Dreuw,  B. D. Dunietz,  T. R. Furlani,  
 Chao-Ping Hsu,  Yousung Jung,  Jing Kong,  D. S. Lambrecht,  WanZhen Liang,  
 C. Ochsenfeld,  V. A. Rassolov,  L. V. Slipchenko,  J. E. Subotnik,  
 T. Van Voorhis,  J. M. Herbert,  A. I. Krylov,  P. M. W. Gill,  M. Head-Gordon

 Contributors to earlier versions of Q-Chem not listed above: 
 R. D. Adamson,  B. Austin,  J. Baker,  G. J. O. Beran,  K. Brandhorst,  
 S. T. Brown,  E. F. C. Byrd,  A. K. Chakraborty,  C.-L. Cheng,  
 Siu Hung Chien,  D. M. Chipman,  D. L. Crittenden,  H. Dachsel,  
 R. J. Doerksen,  A. D. Dutoi,  L. Fusti-Molnar,  W. A. Goddard III,  
 A. Golubeva-Zadorozhnaya,  S. R. Gwaltney,  G. Hawkins,  A. Heyden,  
 S. Hirata,  G. Kedziora,  F. J. Keil,  C. Kelley,  Jihan Kim,  R. A. King,  
 R. Z. Khaliullin,  P. P. Korambath,  W. Kurlancheek,  A. M. Lee,  M. S. Lee,  
 S. V. Levchenko,  Ching Yeh Lin,  D. Liotard,  R. C. Lochan,  I. Lotan,  
 P. E. Maslen,  N. Nair,  D. P. O'Neill,  D. Neuhauser,  E. Neuscamman,  
 C. M. Oana,  R. Olson,  B. Peters,  R. Peverati,  P. A. Pieniazek,  
 Y. M. Rhee,  J. Ritchie,  M. A. Rohrdanz,  E. Rosta,  N. J. Russ,  
 H. F. Schaefer III,  N. E. Schultz,  N. Shenvi,  A. C. Simmonett,  A. Sodt,  
 D. Stuck,  K. S. Thanthiriwatte,  V. Vanovschi,  Tao Wang,  A. Warshel,  
 C. F. Williams,  Q. Wu,  X. Xu,  W. Zhang

 Please cite Q-Chem as follows:
 Y. Shao et al., Mol. Phys. 113, 184-215 (2015)
 DOI: 10.1080/00268976.2014.952696

 Q-Chem 5.1.2 for Intel X86 EM64T Linux

 Parts of Q-Chem use Armadillo 8.300.2 (Tropical Shenanigans).
 http://arma.sourceforge.net/

 Q-Chem begins on Sun Nov 25 22:09:59 2018  

Host: 
0

     Scratch files written to /scratch/taweetham/qchem53893//
Input Ideriv = 2
Curr. Ideriv = -1
Max.  Ideriv = 2

Checking the input file for inconsistencies... 	...done.

--------------------------------------------------------------
User input:
--------------------------------------------------------------
$molecule
0 1
C 
N 1 1.3 
F 2 CF 1 120. 
H 1 CH 2 120.  3 180.0
Br 1 CBr 2 120.  3 0.0

CC=1.54
CH=1.09
CF=1.35
CCl=1.77
CBr=1.94
CI=2.14
DHA=180.0
$end

$rem
   job_type	optimization
   basis	6-311++g**
   method	b3lyp
$end

--------------------------------------------------------------
 ----------------------------------------------------------------
             Standard Nuclear Orientation (Angstroms)
    I     Atom           X                Y                Z
 ----------------------------------------------------------------
    1      C      -0.6016351902    -1.0224044411    -0.0000000000
    2      N      -1.7881687496    -0.4912376949     0.0000000000
    3      F      -1.9265571291     0.8516504823     0.0000000000
    4      H      -0.4898993875    -2.1066623027    -0.0000000000
    5      Br      0.9701687411     0.1147113849    -0.0000000000
 ----------------------------------------------------------------
 Molecular Point Group                 Cs    NOp =  2
 Largest Abelian Subgroup              Cs    NOp =  2
 Nuclear Repulsion Energy =   226.3158915113 hartrees
 There are       29 alpha and       29 beta electrons
 Requested basis set is 6-311++G(d,p)
 There are 42 shells and 121 basis functions

 Total QAlloc Memory Limit   2000 MB
 Mega-Array Size       188 MB
 MEM_STATIC part       192 MB
 A cutoff of  1.0D-11 yielded    829 shell pairs
 There are      7101 function pairs (      7831 Cartesian)

 -------------------------------------------------------
 OpenMP Integral Computing Module                       
 Release: version 1.0, May 2013, Q-Chem Inc. Pittsburgh 
 -------------------------------------------------------
 Integral Job Info:
 Integral job number is                      11
 Integral operator is                         1
 short-range coefficients                     0
 long-range coefficients              100000000
 Omega coefficients                           0
 if combine SR and LR in K                    0
 Integral screening is                        0
 Integral computing path is                   2
 max size of driver memory is            800000
 size of driver memory is                593474
 size of scratch memory is             29623520
 max col of scratch BK array               1296
 max len of scratch array in speh3          155
 max len of scratch index in speh4           18
 max int batch size is                      520
 min int batch size is                       52
 fixed nKL is                                45
 max L of basis functions is                  2
 order of int derivative is                   0
 number of shells is                         42
 number of basis is                         127
 number of cartesian basis is               127
 number of contracted shell pairs           829
 number of primitive shell pairs           2374
 maxK2 (contraction) of shell pair           36
 max number of K2 of shell pair               1
 max number of CS2 of shell pair             92
 max number of PS2 of shell pair            240
 mem total for path MDJ                  516206
 -------------------------------------------------------
 Smallest overlap matrix eigenvalue = 4.15E-04

 Scale SEOQF with 1.000000e-01/1.000000e-01/1.000000e-01

 Standard Electronic Orientation quadrupole field applied
 Nucleus-field energy     =     0.0000000046 hartrees
 Guess from superposition of atomic densities
 Warning:  Energy on first SCF cycle will be non-variational
 SAD guess density has 58.000000 electrons

 -----------------------------------------------------------------------
  General SCF calculation program by
  Eric Jon Sundstrom, Paul Horn, Yuezhi Mao, Dmitri Zuev, Alec White,
  David Stuck, Shaama M.S., Shane Yost, Joonho Lee, David Small,
  Daniel Levine, Susi Lehtola, Hugh Burton, Evgeny Epifanovsky
 -----------------------------------------------------------------------
 Exchange:     0.2000 Hartree-Fock + 0.0800 Slater + 0.7200 B88
 Correlation:  0.1900 VWN1RPA + 0.8100 LYP
 Using SG-1 standard quadrature grid
 using 4 threads for integral computing
 -------------------------------------------------------
 OpenMP Integral computing Module                
 Release: version 2.0, May 2017, Q-Chem Inc. Pleasanton 
 -------------------------------------------------------
 -------------------------------------------------------
 OpenMP BLAS3 based DFT computing Module                
 Release: version 1.0, May 2013, Q-Chem Inc. Pittsburgh 
 -------------------------------------------------------
 A restricted SCF calculation will be
 performed using DIIS
 SCF converges when DIIS error is below 1.0e-08
 ---------------------------------------
  Cycle       Energy         DIIS error
 ---------------------------------------
    1   -2767.8318022690      4.75e-02  
    2   -2767.3933156474      4.12e-03  
    3   -2767.4002314870      3.24e-03  
    4   -2767.4063723281      1.30e-03  
    5   -2767.4081495411      2.75e-04  
    6   -2767.4082178031      8.04e-05  
    7   -2767.4082237552      3.56e-05  
    8   -2767.4082259451      1.10e-05  
    9   -2767.4082261125      3.44e-06  
   10   -2767.4082261355      6.87e-07  
   11   -2767.4082261364      1.25e-07  
   12   -2767.4082261364      1.96e-08  
   13   -2767.4082261364      3.50e-09  Convergence criterion met
 ---------------------------------------
 SCF time:   CPU 13.41s  wall 4.00s 
 SCF   energy in the final basis set =    -2767.4082261364
 Total energy in the final basis set =    -2767.4082261364

 --------------------------------------------------------------
             Orbital Energies (a.u.) and Symmetries
 --------------------------------------------------------------

 Alpha MOs, Restricted
 -- Occupied --                  
-482.86  -62.52  -56.34  -56.33  -56.33  -24.74  -14.44  -10.31
  1 A'    2 A'    3 A'    1 A"    4 A'    5 A'    6 A'    7 A'                 
 -8.724  -6.555  -6.542  -6.541  -2.666  -2.663  -2.662  -2.651
  8 A'    9 A'    2 A"   10 A'   11 A'    3 A"   12 A'   13 A'                 
 -2.651  -1.281  -0.933  -0.812  -0.659  -0.561  -0.518  -0.510
  4 A"   14 A'   15 A'   16 A'   17 A'   18 A'   19 A'    5 A"                 
 -0.446  -0.376  -0.327  -0.319  -0.307
 20 A'    6 A"   21 A'   22 A'    7 A"                                         
 -- Virtual --                   
 -0.068  -0.057  -0.012   0.032   0.039   0.045   0.050   0.068
  8 A"   23 A'   24 A'   25 A'   26 A'   27 A'    9 A"   28 A'                 
  0.083   0.084   0.113   0.134   0.142   0.155   0.178   0.215
 10 A"   29 A'   30 A'   31 A'   32 A'   11 A"   33 A'   34 A'                 
  0.238   0.273   0.288   0.292   0.304   0.387   0.415   0.417
 35 A'   12 A"   36 A'   37 A'   38 A'   39 A'   13 A"   40 A'                 
  0.427   0.468   0.496   0.548   0.552   0.583   0.600   0.602
 41 A'   14 A"   42 A'   15 A"   43 A'   44 A'   16 A"   45 A'                 
  0.644   0.745   0.782   0.801   0.836   0.864   0.944   1.107
 46 A'   47 A'   48 A'   17 A"   49 A'   50 A'   51 A'   18 A"                 
  1.182   1.249   1.289   1.357   1.363   1.514   1.533   1.683
 52 A'   19 A"   53 A'   20 A"   54 A'   55 A'   56 A'   57 A'                 
  1.722   1.905   1.945   1.953   2.044   2.056   2.103   2.160
 21 A"   58 A'   22 A"   59 A'   23 A"   60 A'   61 A'   62 A'                 
  2.331   2.420   2.543   2.618   2.722   2.729   3.024   3.540
 24 A"   63 A'   64 A'   65 A'   66 A'   25 A"   67 A'   68 A'                 
  3.676   3.685   3.747   3.758   3.945   3.966   3.983   4.006
 69 A'   26 A"   27 A"   70 A'   71 A'   28 A"   29 A"   72 A'                 
  4.043   4.135   4.307   4.354   5.019   6.253   6.295   6.525
 30 A"   73 A'   74 A'   75 A'   76 A'   31 A"   77 A'   78 A'                 
  6.626   7.526   7.550   7.628  23.739  35.394  47.828  66.743
 79 A'   32 A"   80 A'   81 A'   82 A'   83 A'   84 A'   85 A'                 
289.722 289.744 289.8521020.602
 33 A"   86 A'   87 A'   88 A'                                                 

 Beta MOs, Restricted
 -- Occupied --                  
-482.86  -62.52  -56.34  -56.33  -56.33  -24.74  -14.44  -10.31
  1 A'    2 A'    3 A'    1 A"    4 A'    5 A'    6 A'    7 A'                 
 -8.724  -6.555  -6.542  -6.541  -2.666  -2.663  -2.662  -2.651
  8 A'    9 A'    2 A"   10 A'   11 A'    3 A"   12 A'   13 A'                 
 -2.651  -1.281  -0.933  -0.812  -0.659  -0.561  -0.518  -0.510
  4 A"   14 A'   15 A'   16 A'   17 A'   18 A'   19 A'    5 A"                 
 -0.446  -0.376  -0.327  -0.319  -0.307
 20 A'    6 A"   21 A'   22 A'    7 A"                                         
 -- Virtual --                   
 -0.068  -0.057  -0.012   0.032   0.039   0.045   0.050   0.068
  8 A"   23 A'   24 A'   25 A'   26 A'   27 A'    9 A"   28 A'                 
  0.083   0.084   0.113   0.134   0.142   0.155   0.178   0.215
 10 A"   29 A'   30 A'   31 A'   32 A'   11 A"   33 A'   34 A'                 
  0.238   0.273   0.288   0.292   0.304   0.387   0.415   0.417
 35 A'   12 A"   36 A'   37 A'   38 A'   39 A'   13 A"   40 A'                 
  0.427   0.468   0.496   0.548   0.552   0.583   0.600   0.602
 41 A'   14 A"   42 A'   15 A"   43 A'   44 A'   16 A"   45 A'                 
  0.644   0.745   0.782   0.801   0.836   0.864   0.944   1.107
 46 A'   47 A'   48 A'   17 A"   49 A'   50 A'   51 A'   18 A"                 
  1.182   1.249   1.289   1.357   1.363   1.514   1.533   1.683
 52 A'   19 A"   53 A'   20 A"   54 A'   55 A'   56 A'   57 A'                 
  1.722   1.905   1.945   1.953   2.044   2.056   2.103   2.160
 21 A"   58 A'   22 A"   59 A'   23 A"   60 A'   61 A'   62 A'                 
  2.331   2.420   2.543   2.618   2.722   2.729   3.024   3.540
 24 A"   63 A'   64 A'   65 A'   66 A'   25 A"   67 A'   68 A'                 
  3.676   3.685   3.747   3.758   3.945   3.966   3.983   4.006
 69 A'   26 A"   27 A"   70 A'   71 A'   28 A"   29 A"   72 A'                 
  4.043   4.135   4.307   4.354   5.019   6.253   6.295   6.525
 30 A"   73 A'   74 A'   75 A'   76 A'   31 A"   77 A'   78 A'                 
  6.626   7.526   7.550   7.628  23.739  35.394  47.828  66.743
 79 A'   32 A"   80 A'   81 A'   82 A'   83 A'   84 A'   85 A'                 
289.722 289.744 289.8521020.602
 33 A"   86 A'   87 A'   88 A'                                                 
 --------------------------------------------------------------

          Ground-State Mulliken Net Atomic Charges

     Atom                 Charge (a.u.)
  ----------------------------------------
      1 C                    -0.094204
      2 N                    -0.094968
      3 F                    -0.003757
      4 H                     0.258740
      5 Br                   -0.065810
  ----------------------------------------
  Sum of atomic charges =     0.000000

 -----------------------------------------------------------------
                    Cartesian Multipole Moments
 -----------------------------------------------------------------
    Charge (ESU x 10^10)
                 0.0000
    Dipole Moment (Debye)
         X       1.4135      Y      -1.5840      Z       0.0000
       Tot       2.1230
    Quadrupole Moments (Debye-Ang)
        XX     -39.2950     XY       1.1346     YY     -31.3991
        XZ      -0.0000     YZ      -0.0000     ZZ     -35.3043
    Octopole Moments (Debye-Ang^2)
       XXX      30.9119    XXY       8.3543    XYY       6.3998
       YYY       0.8713    XXZ       0.0000    XYZ       0.0000
       YYZ      -0.0000    XZZ       4.8673    YZZ       3.7356
       ZZZ      -0.0000
    Hexadecapole Moments (Debye-Ang^3)
      XXXX    -395.5685   XXXY     -11.3875   XXYY     -85.2115
      XYYY      -4.3779   YYYY     -94.5511   XXXZ      -0.0000
      XXYZ      -0.0000   XYYZ      -0.0000   YYYZ      -0.0000
      XXZZ     -69.0047   XYZZ      -3.3422   YYZZ     -26.7322
      XZZZ      -0.0000   YZZZ      -0.0000   ZZZZ     -38.3866
 -----------------------------------------------------------------
 Calculating analytic gradient of the SCF energy
 Gradient of SCF Energy
            1           2           3           4           5
    1   0.0260098  -0.0168384  -0.0155694   0.0019993   0.0043987
    2  -0.0550921   0.0631957  -0.0148398  -0.0068038   0.0135400
    3  -0.0000000  -0.0000000   0.0000000   0.0000000  -0.0000000
 Max gradient component =       6.320E-02
 RMS gradient           =       2.409E-02
 Gradient time:  CPU 3.39 s  wall 0.95 s
 Geometry Optimization Parameters
   NAtoms,    NIC,     NZ,  NCons,   NDum,   NFix, NCnnct, MaxDiis
        5      20       5       0       0       0       0       0


** GEOMETRY OPTIMIZATION IN DELOCALIZED INTERNAL COORDINATES **
   Searching for a Minimum

   Optimization Cycle:   1

                       Coordinates (Angstroms)
     ATOM                X               Y               Z
      1  C        -0.6016351902   -1.0224044411    0.0000000000
      2  N        -1.7881687496   -0.4912376949    0.0000000000
      3  F        -1.9265571291    0.8516504823    0.0000000000
      4  H        -0.4898993875   -2.1066623027    0.0000000000
      5  Br        0.9701687411    0.1147113849    0.0000000000
   Point Group: cs    Number of degrees of freedom:     7


   Energy is  -2767.408226136


 Attempting to Generate Delocalized Internal Coordinates

  7 Hessian modes will be used to form the next step
  Hessian Eigenvalues:
     0.160000    0.175927    0.220000    0.250000    0.348126    0.550214
     0.671931

 Minimum Search - Taking Simple RFO Step
 Searching for Lamda that Minimizes Along All modes
 Value Taken    Lamda =  -0.01460753
 Step Taken.  Stepsize is  0.220589

                             Maximum     Tolerance    Cnvgd?
         Gradient           0.044861      0.000300      NO
         Displacement       0.120641      0.001200      NO
         Energy change     *********      0.000001      NO


 New Cartesian Coordinates Obtained by Inverse Iteration

 Displacement from previous Coordinates is:  0.276372
 ----------------------------------------------------------------
             Standard Nuclear Orientation (Angstroms)
    I     Atom           X                Y                Z
 ----------------------------------------------------------------
    1      C      -0.6285200121    -0.9792556740     0.0000000000
    2      N      -1.8152327922    -0.5499286562     0.0000000000
    3      F      -1.8331487083     0.8122445826     0.0000000000
    4      H      -0.4947259639    -2.0507546139     0.0000000000
    5      Br      0.9355357611     0.1137517901     0.0000000000
 ----------------------------------------------------------------
 Molecular Point Group                 Cs    NOp =  2
 Largest Abelian Subgroup              Cs    NOp =  2
 Nuclear Repulsion Energy =   231.1921785120 hartrees
 There are       29 alpha and       29 beta electrons
 Applying Cartesian multipole field
    Component          Value
    ---------          -----
     (2,0,0)        1.00000E-11
     (0,2,0)        2.00000E-11
     (0,0,2)       -3.00000E-11
 Nucleus-field energy     =     0.0000000044 hartrees
 Requested basis set is 6-311++G(d,p)
 There are 42 shells and 121 basis functions
 A cutoff of  1.0D-11 yielded    839 shell pairs
 There are      7151 function pairs (      7887 Cartesian)
 Smallest overlap matrix eigenvalue = 3.68E-04
 Guess MOs from SCF MO coefficient file

 -----------------------------------------------------------------------
  General SCF calculation program by
  Eric Jon Sundstrom, Paul Horn, Yuezhi Mao, Dmitri Zuev, Alec White,
  David Stuck, Shaama M.S., Shane Yost, Joonho Lee, David Small,
  Daniel Levine, Susi Lehtola, Hugh Burton, Evgeny Epifanovsky
 -----------------------------------------------------------------------
 Exchange:     0.2000 Hartree-Fock + 0.0800 Slater + 0.7200 B88
 Correlation:  0.1900 VWN1RPA + 0.8100 LYP
 Using SG-1 standard quadrature grid
 using 4 threads for integral computing
 -------------------------------------------------------
 OpenMP Integral computing Module                
 Release: version 2.0, May 2017, Q-Chem Inc. Pleasanton 
 -------------------------------------------------------
 -------------------------------------------------------
 OpenMP BLAS3 based DFT computing Module                
 Release: version 1.0, May 2013, Q-Chem Inc. Pittsburgh 
 -------------------------------------------------------
 A restricted SCF calculation will be
 performed using DIIS
 SCF converges when DIIS error is below 1.0e-08
 ---------------------------------------
  Cycle       Energy         DIIS error
 ---------------------------------------
    1   -2767.4072861259      1.69e-03  
    2   -2767.4137075960      7.70e-04  
    3   -2767.4131390957      1.01e-03  
    4   -2767.4146156429      1.36e-04  
    5   -2767.4146362153      5.82e-05  
    6   -2767.4146414896      2.35e-05  
    7   -2767.4146421496      6.14e-06  
    8   -2767.4146422127      2.10e-06  
    9   -2767.4146422162      2.83e-07  
   10   -2767.4146422164      4.74e-08  
   11   -2767.4146422164      1.25e-08  
   12   -2767.4146422164      2.52e-09  Convergence criterion met
 ---------------------------------------
 SCF time:   CPU 12.49s  wall 3.00s 
 SCF   energy in the final basis set =    -2767.4146422164
 Total energy in the final basis set =    -2767.4146422164

 --------------------------------------------------------------
             Orbital Energies (a.u.) and Symmetries
 --------------------------------------------------------------

 Alpha MOs, Restricted
 -- Occupied --                  
-482.87  -62.52  -56.34  -56.34  -56.34  -24.72  -14.43  -10.29
  1 A'    2 A'    3 A'    1 A"    4 A'    5 A'    6 A'    7 A'                 
 -8.728  -6.560  -6.547  -6.545  -2.671  -2.667  -2.666  -2.656
  8 A'    9 A'    2 A"   10 A'   11 A'    3 A"   12 A'   13 A'                 
 -2.656  -1.273  -0.944  -0.822  -0.650  -0.553  -0.524  -0.506
  4 A"   14 A'   15 A'   16 A'   17 A'   18 A'   19 A'    5 A"                 
 -0.434  -0.378  -0.340  -0.323  -0.312
 20 A'    6 A"   21 A'   22 A'    7 A"                                         
 -- Virtual --                   
 -0.059  -0.054  -0.010   0.034   0.041   0.046   0.049   0.068
  8 A"   23 A'   24 A'   25 A'   26 A'   27 A'    9 A"   28 A'                 
  0.083   0.091   0.113   0.134   0.146   0.159   0.181   0.222
 10 A"   29 A'   30 A'   31 A'   32 A'   11 A"   33 A'   34 A'                 
  0.243   0.266   0.284   0.300   0.305   0.388   0.412   0.421
 35 A'   12 A"   36 A'   37 A'   38 A'   39 A'   13 A"   40 A'                 
  0.426   0.469   0.507   0.547   0.556   0.602   0.602   0.610
 41 A'   14 A"   42 A'   15 A"   43 A'   16 A"   44 A'   45 A'                 
  0.656   0.743   0.792   0.806   0.849   0.859   0.920   1.111
 46 A'   47 A'   48 A'   17 A"   49 A'   50 A'   51 A'   18 A"                 
  1.183   1.255   1.277   1.355   1.367   1.547   1.559   1.711
 52 A'   19 A"   53 A'   20 A"   54 A'   55 A'   56 A'   57 A'                 
  1.735   1.893   1.948   1.974   2.056   2.059   2.113   2.199
 21 A"   58 A'   22 A"   59 A'   23 A"   60 A'   61 A'   62 A'                 
  2.367   2.426   2.593   2.641   2.741   2.750   3.043   3.581
 24 A"   63 A'   64 A'   65 A'   66 A'   25 A"   67 A'   68 A'                 
  3.673   3.693   3.757   3.772   3.922   3.963   3.983   4.005
 69 A'   26 A"   27 A"   70 A'   71 A'   28 A"   29 A"   72 A'                 
  4.047   4.145   4.337   4.384   5.005   6.259   6.322   6.544
 30 A"   73 A'   74 A'   75 A'   76 A'   31 A"   77 A'   78 A'                 
  6.603   7.523   7.548   7.627  23.817  35.447  47.837  66.753
 79 A'   32 A"   80 A'   81 A'   82 A'   83 A'   84 A'   85 A'                 
289.719 289.742 289.8501020.614
 33 A"   86 A'   87 A'   88 A'                                                 

 Beta MOs, Restricted
 -- Occupied --                  
-482.87  -62.52  -56.34  -56.34  -56.34  -24.72  -14.43  -10.29
  1 A'    2 A'    3 A'    1 A"    4 A'    5 A'    6 A'    7 A'                 
 -8.728  -6.560  -6.547  -6.545  -2.671  -2.667  -2.666  -2.656
  8 A'    9 A'    2 A"   10 A'   11 A'    3 A"   12 A'   13 A'                 
 -2.656  -1.273  -0.944  -0.822  -0.650  -0.553  -0.524  -0.506
  4 A"   14 A'   15 A'   16 A'   17 A'   18 A'   19 A'    5 A"                 
 -0.434  -0.378  -0.340  -0.323  -0.312
 20 A'    6 A"   21 A'   22 A'    7 A"                                         
 -- Virtual --                   
 -0.059  -0.054  -0.010   0.034   0.041   0.046   0.049   0.068
  8 A"   23 A'   24 A'   25 A'   26 A'   27 A'    9 A"   28 A'                 
  0.083   0.091   0.113   0.134   0.146   0.159   0.181   0.222
 10 A"   29 A'   30 A'   31 A'   32 A'   11 A"   33 A'   34 A'                 
  0.243   0.266   0.284   0.300   0.305   0.388   0.412   0.421
 35 A'   12 A"   36 A'   37 A'   38 A'   39 A'   13 A"   40 A'                 
  0.426   0.469   0.507   0.547   0.556   0.602   0.602   0.610
 41 A'   14 A"   42 A'   15 A"   43 A'   16 A"   44 A'   45 A'                 
  0.656   0.743   0.792   0.806   0.849   0.859   0.920   1.111
 46 A'   47 A'   48 A'   17 A"   49 A'   50 A'   51 A'   18 A"                 
  1.183   1.255   1.277   1.355   1.367   1.547   1.559   1.711
 52 A'   19 A"   53 A'   20 A"   54 A'   55 A'   56 A'   57 A'                 
  1.735   1.893   1.948   1.974   2.056   2.059   2.113   2.199
 21 A"   58 A'   22 A"   59 A'   23 A"   60 A'   61 A'   62 A'                 
  2.367   2.426   2.593   2.641   2.741   2.750   3.043   3.581
 24 A"   63 A'   64 A'   65 A'   66 A'   25 A"   67 A'   68 A'                 
  3.673   3.693   3.757   3.772   3.922   3.963   3.983   4.005
 69 A'   26 A"   27 A"   70 A'   71 A'   28 A"   29 A"   72 A'                 
  4.047   4.145   4.337   4.384   5.005   6.259   6.322   6.544
 30 A"   73 A'   74 A'   75 A'   76 A'   31 A"   77 A'   78 A'                 
  6.603   7.523   7.548   7.627  23.817  35.447  47.837  66.753
 79 A'   32 A"   80 A'   81 A'   82 A'   83 A'   84 A'   85 A'                 
289.719 289.742 289.8501020.614
 33 A"   86 A'   87 A'   88 A'                                                 
 --------------------------------------------------------------

          Ground-State Mulliken Net Atomic Charges

     Atom                 Charge (a.u.)
  ----------------------------------------
      1 C                    -0.090425
      2 N                    -0.084870
      3 F                    -0.027473
      4 H                     0.240996
      5 Br                   -0.038229
  ----------------------------------------
  Sum of atomic charges =     0.000000

 -----------------------------------------------------------------
                    Cartesian Multipole Moments
 -----------------------------------------------------------------
    Charge (ESU x 10^10)
                 0.0000
    Dipole Moment (Debye)
         X       1.5869      Y      -1.5285      Z      -0.0000
       Tot       2.2033
    Quadrupole Moments (Debye-Ang)
        XX     -38.9498     XY       1.3552     YY     -31.9183
        XZ      -0.0000     YZ      -0.0000     ZZ     -35.0794
    Octopole Moments (Debye-Ang^2)
       XXX      32.6695    XXY       7.9837    XYY       7.1228
       YYY       2.9056    XXZ      -0.0000    XYZ      -0.0000
       YYZ      -0.0000    XZZ       5.3833    YZZ       3.8437
       ZZZ      -0.0000
    Hexadecapole Moments (Debye-Ang^3)
      XXXX    -379.9860   XXXY     -14.2088   XXYY     -82.7447
      XYYY      -8.2774   YYYY     -94.7543   XXXZ      -0.0000
      XXYZ      -0.0000   XYYZ       0.0000   YYYZ      -0.0000
      XXZZ     -66.3729   XYZZ      -4.3813   YYZZ     -25.9927
      XZZZ      -0.0000   YZZZ      -0.0000   ZZZZ     -37.7593
 -----------------------------------------------------------------
 Calculating analytic gradient of the SCF energy
 Gradient of SCF Energy
            1           2           3           4           5
    1  -0.0079295  -0.0010783   0.0091264  -0.0024939   0.0023753
    2  -0.0002675   0.0160058  -0.0244455   0.0015849   0.0071223
    3  -0.0000000   0.0000000  -0.0000000   0.0000000   0.0000000
 Max gradient component =       2.445E-02
 RMS gradient           =       8.431E-03
 Gradient time:  CPU 3.41 s  wall 0.95 s
 Geometry Optimization Parameters
   NAtoms,    NIC,     NZ,  NCons,   NDum,   NFix, NCnnct, MaxDiis
        5      20       5       0       0       0       0       0

 Cartesian Hessian Update
 Hessian Updated using BFGS Update


** GEOMETRY OPTIMIZATION IN DELOCALIZED INTERNAL COORDINATES **
   Searching for a Minimum

   Optimization Cycle:   2

                       Coordinates (Angstroms)
     ATOM                X               Y               Z
      1  C        -0.6285200121   -0.9792556740    0.0000000000
      2  N        -1.8152327922   -0.5499286562    0.0000000000
      3  F        -1.8331487083    0.8122445826    0.0000000000
      4  H        -0.4947259639   -2.0507546139    0.0000000000
      5  Br        0.9355357611    0.1137517901    0.0000000000
   Point Group: cs    Number of degrees of freedom:     7


   Energy is  -2767.414642216

 Hessian Updated using BFGS Update

  7 Hessian modes will be used to form the next step
  Hessian Eigenvalues:
     0.155531    0.161817    0.194755    0.338320    0.357163    0.525787
     0.784595

 Minimum Search - Taking Simple RFO Step
 Searching for Lamda that Minimizes Along All modes
 Value Taken    Lamda =  -0.00307362
 Step Taken.  Stepsize is  0.098897

                             Maximum     Tolerance    Cnvgd?
         Gradient           0.025837      0.000300      NO
         Displacement       0.072623      0.001200      NO
         Energy change     -0.006416      0.000001      NO


 New Cartesian Coordinates Obtained by Inverse Iteration

 Displacement from previous Coordinates is:  0.200220
 ----------------------------------------------------------------
             Standard Nuclear Orientation (Angstroms)
    I     Atom           X                Y                Z
 ----------------------------------------------------------------
    1      C      -0.6137965301    -0.9620464130     0.0000000000
    2      N      -1.8063024804    -0.5494529730     0.0000000000
    3      F      -1.9077487164     0.8315080420     0.0000000000
    4      H      -0.4803035857    -2.0340714582     0.0000000000
    5      Br      0.9720595974     0.0601202307     0.0000000000
 ----------------------------------------------------------------
 Molecular Point Group                 Cs    NOp =  2
 Largest Abelian Subgroup              Cs    NOp =  2
 Nuclear Repulsion Energy =   228.5556548128 hartrees
 There are       29 alpha and       29 beta electrons
 Applying Cartesian multipole field
    Component          Value
    ---------          -----
     (2,0,0)        1.00000E-11
     (0,2,0)        2.00000E-11
     (0,0,2)       -3.00000E-11
 Nucleus-field energy     =     0.0000000046 hartrees
 Requested basis set is 6-311++G(d,p)
 There are 42 shells and 121 basis functions
 A cutoff of  1.0D-11 yielded    836 shell pairs
 There are      7114 function pairs (      7845 Cartesian)
 Smallest overlap matrix eigenvalue = 3.46E-04
 Guess MOs from SCF MO coefficient file

 -----------------------------------------------------------------------
  General SCF calculation program by
  Eric Jon Sundstrom, Paul Horn, Yuezhi Mao, Dmitri Zuev, Alec White,
  David Stuck, Shaama M.S., Shane Yost, Joonho Lee, David Small,
  Daniel Levine, Susi Lehtola, Hugh Burton, Evgeny Epifanovsky
 -----------------------------------------------------------------------
 Exchange:     0.2000 Hartree-Fock + 0.0800 Slater + 0.7200 B88
 Correlation:  0.1900 VWN1RPA + 0.8100 LYP
 Using SG-1 standard quadrature grid
 using 4 threads for integral computing
 -------------------------------------------------------
 OpenMP Integral computing Module                
 Release: version 2.0, May 2017, Q-Chem Inc. Pleasanton 
 -------------------------------------------------------
 -------------------------------------------------------
 OpenMP BLAS3 based DFT computing Module                
 Release: version 1.0, May 2013, Q-Chem Inc. Pittsburgh 
 -------------------------------------------------------
 A restricted SCF calculation will be
 performed using DIIS
 SCF converges when DIIS error is below 1.0e-08
 ---------------------------------------
  Cycle       Energy         DIIS error
 ---------------------------------------
    1   -2767.4135645774      9.62e-04  
    2   -2767.4159721785      3.33e-04  
    3   -2767.4157106089      5.38e-04  
    4   -2767.4161368679      5.25e-05  
    5   -2767.4161394196      3.96e-05  
    6   -2767.4161413499      5.90e-06  
    7   -2767.4161413891      1.93e-06  
    8   -2767.4161413926      5.21e-07  
    9   -2767.4161413930      1.21e-07  
   10   -2767.4161413931      3.71e-08  
   11   -2767.4161413930      3.45e-09  Convergence criterion met
 ---------------------------------------
 SCF time:   CPU 11.42s  wall 3.00s 
 SCF   energy in the final basis set =    -2767.4161413930
 Total energy in the final basis set =    -2767.4161413930

 --------------------------------------------------------------
             Orbital Energies (a.u.) and Symmetries
 --------------------------------------------------------------

 Alpha MOs, Restricted
 -- Occupied --                  
-482.87  -62.52  -56.34  -56.34  -56.34  -24.72  -14.43  -10.30
  1 A'    2 A'    3 A'    1 A"    4 A'    5 A'    6 A'    7 A'                 
 -8.731  -6.563  -6.550  -6.548  -2.674  -2.670  -2.669  -2.659
  8 A'    9 A'    2 A"   10 A'   11 A'    3 A"   12 A'   13 A'                 
 -2.659  -1.259  -0.947  -0.827  -0.647  -0.551  -0.520  -0.498
  4 A"   14 A'   15 A'   16 A'   17 A'   18 A'   19 A'    5 A"                 
 -0.436  -0.383  -0.338  -0.326  -0.313
 20 A'    6 A"   21 A'   22 A'    7 A"                                         
 -- Virtual --                   
 -0.059  -0.053  -0.012   0.029   0.038   0.046   0.049   0.067
  8 A"   23 A'   24 A'   25 A'   26 A'   27 A'    9 A"   28 A'                 
  0.083   0.091   0.112   0.134   0.147   0.162   0.176   0.220
 10 A"   29 A'   30 A'   31 A'   32 A'   11 A"   33 A'   34 A'                 
  0.245   0.268   0.282   0.297   0.305   0.389   0.409   0.415
 35 A'   12 A"   36 A'   37 A'   38 A'   39 A'   13 A"   40 A'                 
  0.430   0.469   0.510   0.541   0.557   0.596   0.601   0.603
 41 A'   14 A"   42 A'   15 A"   43 A'   44 A'   16 A"   45 A'                 
  0.645   0.742   0.795   0.810   0.860   0.863   0.924   1.107
 46 A'   47 A'   48 A'   17 A"   49 A'   50 A'   51 A'   18 A"                 
  1.184   1.256   1.293   1.362   1.371   1.544   1.558   1.718
 52 A'   19 A"   53 A'   20 A"   54 A'   55 A'   56 A'   57 A'                 
  1.733   1.889   1.948   1.959   2.059   2.064   2.115   2.202
 21 A"   58 A'   22 A"   59 A'   23 A"   60 A'   61 A'   62 A'                 
  2.366   2.422   2.585   2.640   2.741   2.749   3.052   3.579
 24 A"   63 A'   64 A'   65 A'   66 A'   25 A"   67 A'   68 A'                 
  3.671   3.705   3.761   3.774   3.919   3.943   3.975   3.997
 69 A'   26 A"   27 A"   70 A'   71 A'   28 A"   29 A"   72 A'                 
  4.049   4.150   4.338   4.356   4.973   6.262   6.319   6.521
 30 A"   73 A'   74 A'   75 A'   76 A'   31 A"   77 A'   78 A'                 
  6.586   7.520   7.546   7.626  23.813  35.447  47.837  66.756
 79 A'   32 A"   80 A'   81 A'   82 A'   83 A'   84 A'   85 A'                 
289.716 289.741 289.8501020.615
 33 A"   86 A'   87 A'   88 A'                                                 

 Beta MOs, Restricted
 -- Occupied --                  
-482.87  -62.52  -56.34  -56.34  -56.34  -24.72  -14.43  -10.30
  1 A'    2 A'    3 A'    1 A"    4 A'    5 A'    6 A'    7 A'                 
 -8.731  -6.563  -6.550  -6.548  -2.674  -2.670  -2.669  -2.659
  8 A'    9 A'    2 A"   10 A'   11 A'    3 A"   12 A'   13 A'                 
 -2.659  -1.259  -0.947  -0.827  -0.647  -0.551  -0.520  -0.498
  4 A"   14 A'   15 A'   16 A'   17 A'   18 A'   19 A'    5 A"                 
 -0.436  -0.383  -0.338  -0.326  -0.313
 20 A'    6 A"   21 A'   22 A'    7 A"                                         
 -- Virtual --                   
 -0.059  -0.053  -0.012   0.029   0.038   0.046   0.049   0.067
  8 A"   23 A'   24 A'   25 A'   26 A'   27 A'    9 A"   28 A'                 
  0.083   0.091   0.112   0.134   0.147   0.162   0.176   0.220
 10 A"   29 A'   30 A'   31 A'   32 A'   11 A"   33 A'   34 A'                 
  0.245   0.268   0.282   0.297   0.305   0.389   0.409   0.415
 35 A'   12 A"   36 A'   37 A'   38 A'   39 A'   13 A"   40 A'                 
  0.430   0.469   0.510   0.541   0.557   0.596   0.601   0.603
 41 A'   14 A"   42 A'   15 A"   43 A'   44 A'   16 A"   45 A'                 
  0.645   0.742   0.795   0.810   0.860   0.863   0.924   1.107
 46 A'   47 A'   48 A'   17 A"   49 A'   50 A'   51 A'   18 A"                 
  1.184   1.256   1.293   1.362   1.371   1.544   1.558   1.718
 52 A'   19 A"   53 A'   20 A"   54 A'   55 A'   56 A'   57 A'                 
  1.733   1.889   1.948   1.959   2.059   2.064   2.115   2.202
 21 A"   58 A'   22 A"   59 A'   23 A"   60 A'   61 A'   62 A'                 
  2.366   2.422   2.585   2.640   2.741   2.749   3.052   3.579
 24 A"   63 A'   64 A'   65 A'   66 A'   25 A"   67 A'   68 A'                 
  3.671   3.705   3.761   3.774   3.919   3.943   3.975   3.997
 69 A'   26 A"   27 A"   70 A'   71 A'   28 A"   29 A"   72 A'                 
  4.049   4.150   4.338   4.356   4.973   6.262   6.319   6.521
 30 A"   73 A'   74 A'   75 A'   76 A'   31 A"   77 A'   78 A'                 
  6.586   7.520   7.546   7.626  23.813  35.447  47.837  66.756
 79 A'   32 A"   80 A'   81 A'   82 A'   83 A'   84 A'   85 A'                 
289.716 289.741 289.8501020.615
 33 A"   86 A'   87 A'   88 A'                                                 
 --------------------------------------------------------------

          Ground-State Mulliken Net Atomic Charges

     Atom                 Charge (a.u.)
  ----------------------------------------
      1 C                    -0.094628
      2 N                    -0.079710
      3 F                    -0.042748
      4 H                     0.241935
      5 Br                   -0.024850
  ----------------------------------------
  Sum of atomic charges =     0.000000

 -----------------------------------------------------------------
                    Cartesian Multipole Moments
 -----------------------------------------------------------------
    Charge (ESU x 10^10)
                 0.0000
    Dipole Moment (Debye)
         X       1.7887      Y      -1.5593      Z      -0.0000
       Tot       2.3730
    Quadrupole Moments (Debye-Ang)
        XX     -39.0947     XY       1.3213     YY     -32.1472
        XZ       0.0000     YZ      -0.0000     ZZ     -35.0404
    Octopole Moments (Debye-Ang^2)
       XXX      32.7409    XXY       8.4657    XYY       6.8512
       YYY       5.2755    XXZ      -0.0000    XYZ      -0.0000
       YYZ      -0.0000    XZZ       5.0808    YZZ       4.5858
       ZZZ      -0.0000
    Hexadecapole Moments (Debye-Ang^3)
      XXXX    -394.0654   XXXY      -8.9927   XXYY     -85.6593
      XYYY      -4.2473   YYYY     -94.3373   XXXZ       0.0000
      XXYZ      -0.0000   XYYZ       0.0000   YYYZ      -0.0000
      XXZZ     -68.7694   XYZZ      -2.7807   YYZZ     -25.7393
      XZZZ       0.0000   YZZZ      -0.0000   ZZZZ     -37.5861
 -----------------------------------------------------------------
 Calculating analytic gradient of the SCF energy
 Gradient of SCF Energy
            1           2           3           4           5
    1  -0.0030923   0.0052310  -0.0010542  -0.0000256  -0.0010589
    2  -0.0010391   0.0071049  -0.0071594   0.0019548  -0.0008612
    3   0.0000000  -0.0000000   0.0000000  -0.0000000   0.0000000
 Max gradient component =       7.159E-03
 RMS gradient           =       3.126E-03
 Gradient time:  CPU 3.40 s  wall 0.95 s
 Geometry Optimization Parameters
   NAtoms,    NIC,     NZ,  NCons,   NDum,   NFix, NCnnct, MaxDiis
        5      20       5       0       0       0       0       0

 Cartesian Hessian Update
 Hessian Updated using BFGS Update


** GEOMETRY OPTIMIZATION IN DELOCALIZED INTERNAL COORDINATES **
   Searching for a Minimum

   Optimization Cycle:   3

                       Coordinates (Angstroms)
     ATOM                X               Y               Z
      1  C        -0.6137965301   -0.9620464130    0.0000000000
      2  N        -1.8063024804   -0.5494529730    0.0000000000
      3  F        -1.9077487164    0.8315080420    0.0000000000
      4  H        -0.4803035857   -2.0340714582    0.0000000000
      5  Br        0.9720595974    0.0601202307    0.0000000000
   Point Group: cs    Number of degrees of freedom:     7


   Energy is  -2767.416141393

 Hessian Updated using BFGS Update

  7 Hessian modes will be used to form the next step
  Hessian Eigenvalues:
     0.156615    0.162578    0.190867    0.348371    0.416657    0.481596
     0.721273

 Minimum Search - Taking Simple RFO Step
 Searching for Lamda that Minimizes Along All modes
 Value Taken    Lamda =  -0.00020142
 Step Taken.  Stepsize is  0.022462

                             Maximum     Tolerance    Cnvgd?
         Gradient           0.005509      0.000300      NO
         Displacement       0.012946      0.001200      NO
         Energy change     -0.001499      0.000001      NO


 New Cartesian Coordinates Obtained by Inverse Iteration

 Displacement from previous Coordinates is:  0.020966
 ----------------------------------------------------------------
             Standard Nuclear Orientation (Angstroms)
    I     Atom           X                Y                Z
 ----------------------------------------------------------------
    1      C      -0.6147093901    -0.9627099775     0.0000000000
    2      N      -1.8118114271    -0.5537170345     0.0000000000
    3      F      -1.9032838202     0.8367465180     0.0000000000
    4      H      -0.4778417402    -2.0373534357     0.0000000000
    5      Br      0.9715546623     0.0630913582     0.0000000000
 ----------------------------------------------------------------
 Molecular Point Group                 Cs    NOp =  2
 Largest Abelian Subgroup              Cs    NOp =  2
 Nuclear Repulsion Energy =   228.2284426471 hartrees
 There are       29 alpha and       29 beta electrons
 Applying Cartesian multipole field
    Component          Value
    ---------          -----
     (2,0,0)        1.00000E-11
     (0,2,0)        2.00000E-11
     (0,0,2)       -3.00000E-11
 Nucleus-field energy     =     0.0000000046 hartrees
 Requested basis set is 6-311++G(d,p)
 There are 42 shells and 121 basis functions
 A cutoff of  1.0D-11 yielded    836 shell pairs
 There are      7114 function pairs (      7845 Cartesian)
 Smallest overlap matrix eigenvalue = 3.50E-04
 Guess MOs from SCF MO coefficient file

 -----------------------------------------------------------------------
  General SCF calculation program by
  Eric Jon Sundstrom, Paul Horn, Yuezhi Mao, Dmitri Zuev, Alec White,
  David Stuck, Shaama M.S., Shane Yost, Joonho Lee, David Small,
  Daniel Levine, Susi Lehtola, Hugh Burton, Evgeny Epifanovsky
 -----------------------------------------------------------------------
 Exchange:     0.2000 Hartree-Fock + 0.0800 Slater + 0.7200 B88
 Correlation:  0.1900 VWN1RPA + 0.8100 LYP
 Using SG-1 standard quadrature grid
 using 4 threads for integral computing
 -------------------------------------------------------
 OpenMP Integral computing Module                
 Release: version 2.0, May 2017, Q-Chem Inc. Pleasanton 
 -------------------------------------------------------
 -------------------------------------------------------
 OpenMP BLAS3 based DFT computing Module                
 Release: version 1.0, May 2013, Q-Chem Inc. Pittsburgh 
 -------------------------------------------------------
 A restricted SCF calculation will be
 performed using DIIS
 SCF converges when DIIS error is below 1.0e-08
 ---------------------------------------
  Cycle       Energy         DIIS error
 ---------------------------------------
    1   -2767.4161822367      1.92e-04  
    2   -2767.4162667451      5.23e-05  
    3   -2767.4162595849      8.76e-05  
    4   -2767.4162718452      1.17e-05  
    5   -2767.4162719670      5.25e-06  
    6   -2767.4162720096      2.49e-06  
    7   -2767.4162720180      6.25e-07  
    8   -2767.4162720185      2.33e-07  
    9   -2767.4162720185      4.44e-08  
   10   -2767.4162720185      6.29e-09  Convergence criterion met
 ---------------------------------------
 SCF time:   CPU 10.38s  wall 3.00s 
 SCF   energy in the final basis set =    -2767.4162720185
 Total energy in the final basis set =    -2767.4162720185

 --------------------------------------------------------------
             Orbital Energies (a.u.) and Symmetries
 --------------------------------------------------------------

 Alpha MOs, Restricted
 -- Occupied --                  
-482.87  -62.52  -56.34  -56.34  -56.34  -24.72  -14.43  -10.30
  1 A'    2 A'    3 A'    1 A"    4 A'    5 A'    6 A'    7 A'                 
 -8.731  -6.563  -6.550  -6.549  -2.674  -2.671  -2.670  -2.659
  8 A'    9 A'    2 A"   10 A'   11 A'    3 A"   12 A'   13 A'                 
 -2.659  -1.254  -0.947  -0.828  -0.646  -0.548  -0.519  -0.495
  4 A"   14 A'   15 A'   16 A'   17 A'   18 A'   19 A'    5 A"                 
 -0.434  -0.382  -0.340  -0.327  -0.314
 20 A'    6 A"   21 A'   22 A'    7 A"                                         
 -- Virtual --                   
 -0.061  -0.055  -0.012   0.027   0.037   0.046   0.049   0.067
  8 A"   23 A'   24 A'   25 A'   26 A'   27 A'    9 A"   28 A'                 
  0.083   0.090   0.112   0.134   0.146   0.162   0.175   0.219
 10 A"   29 A'   30 A'   31 A'   32 A'   11 A"   33 A'   34 A'                 
  0.245   0.268   0.282   0.297   0.305   0.388   0.409   0.415
 35 A'   12 A"   36 A'   37 A'   38 A'   39 A'   13 A"   40 A'                 
  0.430   0.468   0.508   0.541   0.556   0.594   0.600   0.603
 41 A'   14 A"   42 A'   15 A"   43 A'   44 A'   16 A"   45 A'                 
  0.645   0.742   0.793   0.810   0.859   0.862   0.923   1.106
 46 A'   47 A'   48 A'   17 A"   49 A'   50 A'   51 A'   18 A"                 
  1.185   1.256   1.294   1.360   1.372   1.543   1.556   1.714
 52 A'   19 A"   53 A'   20 A"   54 A'   55 A'   56 A'   57 A'                 
  1.732   1.886   1.948   1.956   2.058   2.063   2.117   2.201
 21 A"   58 A'   22 A"   59 A'   23 A"   60 A'   61 A'   62 A'                 
  2.364   2.415   2.582   2.639   2.736   2.748   3.051   3.573
 24 A"   63 A'   64 A'   65 A'   66 A'   25 A"   67 A'   68 A'                 
  3.665   3.707   3.763   3.776   3.911   3.935   3.974   3.996
 69 A'   26 A"   27 A"   70 A'   71 A'   28 A"   29 A"   72 A'                 
  4.048   4.149   4.338   4.355   4.956   6.264   6.321   6.511
 30 A"   73 A'   74 A'   75 A'   76 A'   31 A"   77 A'   78 A'                 
  6.579   7.519   7.546   7.625  23.804  35.441  47.836  66.757
 79 A'   32 A"   80 A'   81 A'   82 A'   83 A'   84 A'   85 A'                 
289.715 289.740 289.8491020.614
 33 A"   86 A'   87 A'   88 A'                                                 

 Beta MOs, Restricted
 -- Occupied --                  
-482.87  -62.52  -56.34  -56.34  -56.34  -24.72  -14.43  -10.30
  1 A'    2 A'    3 A'    1 A"    4 A'    5 A'    6 A'    7 A'                 
 -8.731  -6.563  -6.550  -6.549  -2.674  -2.671  -2.670  -2.659
  8 A'    9 A'    2 A"   10 A'   11 A'    3 A"   12 A'   13 A'                 
 -2.659  -1.254  -0.947  -0.828  -0.646  -0.548  -0.519  -0.495
  4 A"   14 A'   15 A'   16 A'   17 A'   18 A'   19 A'    5 A"                 
 -0.434  -0.382  -0.340  -0.327  -0.314
 20 A'    6 A"   21 A'   22 A'    7 A"                                         
 -- Virtual --                   
 -0.061  -0.055  -0.012   0.027   0.037   0.046   0.049   0.067
  8 A"   23 A'   24 A'   25 A'   26 A'   27 A'    9 A"   28 A'                 
  0.083   0.090   0.112   0.134   0.146   0.162   0.175   0.219
 10 A"   29 A'   30 A'   31 A'   32 A'   11 A"   33 A'   34 A'                 
  0.245   0.268   0.282   0.297   0.305   0.388   0.409   0.415
 35 A'   12 A"   36 A'   37 A'   38 A'   39 A'   13 A"   40 A'                 
  0.430   0.468   0.508   0.541   0.556   0.594   0.600   0.603
 41 A'   14 A"   42 A'   15 A"   43 A'   44 A'   16 A"   45 A'                 
  0.645   0.742   0.793   0.810   0.859   0.862   0.923   1.106
 46 A'   47 A'   48 A'   17 A"   49 A'   50 A'   51 A'   18 A"                 
  1.185   1.256   1.294   1.360   1.372   1.543   1.556   1.714
 52 A'   19 A"   53 A'   20 A"   54 A'   55 A'   56 A'   57 A'                 
  1.732   1.886   1.948   1.956   2.058   2.063   2.117   2.201
 21 A"   58 A'   22 A"   59 A'   23 A"   60 A'   61 A'   62 A'                 
  2.364   2.415   2.582   2.639   2.736   2.748   3.051   3.573
 24 A"   63 A'   64 A'   65 A'   66 A'   25 A"   67 A'   68 A'                 
  3.665   3.707   3.763   3.776   3.911   3.935   3.974   3.996
 69 A'   26 A"   27 A"   70 A'   71 A'   28 A"   29 A"   72 A'                 
  4.048   4.149   4.338   4.355   4.956   6.264   6.321   6.511
 30 A"   73 A'   74 A'   75 A'   76 A'   31 A"   77 A'   78 A'                 
  6.579   7.519   7.546   7.625  23.804  35.441  47.836  66.757
 79 A'   32 A"   80 A'   81 A'   82 A'   83 A'   84 A'   85 A'                 
289.715 289.740 289.8491020.614
 33 A"   86 A'   87 A'   88 A'                                                 
 --------------------------------------------------------------

          Ground-State Mulliken Net Atomic Charges

     Atom                 Charge (a.u.)
  ----------------------------------------
      1 C                    -0.094914
      2 N                    -0.076223
      3 F                    -0.048387
      4 H                     0.241268
      5 Br                   -0.021745
  ----------------------------------------
  Sum of atomic charges =     0.000000

 -----------------------------------------------------------------
                    Cartesian Multipole Moments
 -----------------------------------------------------------------
    Charge (ESU x 10^10)
                 0.0000
    Dipole Moment (Debye)
         X       1.8239      Y      -1.5934      Z      -0.0000
       Tot       2.4219
    Quadrupole Moments (Debye-Ang)
        XX     -39.1354     XY       1.3924     YY     -32.1365
        XZ       0.0000     YZ      -0.0000     ZZ     -35.0585
    Octopole Moments (Debye-Ang^2)
       XXX      33.0092    XXY       8.3164    XYY       6.9173
       YYY       5.0576    XXZ      -0.0000    XYZ      -0.0000
       YYZ      -0.0000    XZZ       5.1501    YZZ       4.5326
       ZZZ      -0.0000
    Hexadecapole Moments (Debye-Ang^3)
      XXXX    -394.5477   XXXY      -8.9571   XXYY     -85.8105
      XYYY      -4.3826   YYYY     -94.7864   XXXZ       0.0000
      XXYZ      -0.0000   XYYZ       0.0000   YYYZ      -0.0000
      XXZZ     -68.8400   XYZZ      -2.8404   YYZZ     -25.8500
      XZZZ       0.0000   YZZZ      -0.0000   ZZZZ     -37.6045
 -----------------------------------------------------------------
 Calculating analytic gradient of the SCF energy
 Gradient of SCF Energy
            1           2           3           4           5
    1  -0.0004742   0.0003207  -0.0004171   0.0002944   0.0002762
    2  -0.0001390   0.0032315  -0.0029920  -0.0000099  -0.0000906
    3   0.0000000   0.0000000  -0.0000000  -0.0000000  -0.0000000
 Max gradient component =       3.232E-03
 RMS gradient           =       1.157E-03
 Gradient time:  CPU 3.40 s  wall 0.94 s
 Geometry Optimization Parameters
   NAtoms,    NIC,     NZ,  NCons,   NDum,   NFix, NCnnct, MaxDiis
        5      20       5       0       0       0       0       0

 Cartesian Hessian Update
 Hessian Updated using BFGS Update


** GEOMETRY OPTIMIZATION IN DELOCALIZED INTERNAL COORDINATES **
   Searching for a Minimum

   Optimization Cycle:   4

                       Coordinates (Angstroms)
     ATOM                X               Y               Z
      1  C        -0.6147093901   -0.9627099775    0.0000000000
      2  N        -1.8118114271   -0.5537170345    0.0000000000
      3  F        -1.9032838202    0.8367465180    0.0000000000
      4  H        -0.4778417402   -2.0373534357    0.0000000000
      5  Br        0.9715546623    0.0630913582    0.0000000000
   Point Group: cs    Number of degrees of freedom:     7


   Energy is  -2767.416272019

 Hessian Updated using BFGS Update

  7 Hessian modes will be used to form the next step
  Hessian Eigenvalues:
     0.152787    0.161069    0.198993    0.266865    0.357373    0.482858
     0.759223

 Minimum Search - Taking Simple RFO Step
 Searching for Lamda that Minimizes Along All modes
 Value Taken    Lamda =  -0.00004464
 Step Taken.  Stepsize is  0.013727

                             Maximum     Tolerance    Cnvgd?
         Gradient           0.002550      0.000300      NO
         Displacement       0.009681      0.001200      NO
         Energy change     -0.000131      0.000001      NO


 New Cartesian Coordinates Obtained by Inverse Iteration

 Displacement from previous Coordinates is:  0.016987
 ----------------------------------------------------------------
             Standard Nuclear Orientation (Angstroms)
    I     Atom           X                Y                Z
 ----------------------------------------------------------------
    1      C      -0.6150244376    -0.9638894584     0.0000000000
    2      N      -1.8129963810    -0.5569747599     0.0000000000
    3      F      -1.8979807550     0.8399300293     0.0000000000
    4      H      -0.4771066710    -2.0386137235     0.0000000000
    5      Br      0.9670165294     0.0656053412     0.0000000000
 ----------------------------------------------------------------
 Molecular Point Group                 Cs    NOp =  2
 Largest Abelian Subgroup              Cs    NOp =  2
 Nuclear Repulsion Energy =   228.3760681431 hartrees
 There are       29 alpha and       29 beta electrons
 Applying Cartesian multipole field
    Component          Value
    ---------          -----
     (2,0,0)        1.00000E-11
     (0,2,0)        2.00000E-11
     (0,0,2)       -3.00000E-11
 Nucleus-field energy     =     0.0000000046 hartrees
 Requested basis set is 6-311++G(d,p)
 There are 42 shells and 121 basis functions
 A cutoff of  1.0D-11 yielded    836 shell pairs
 There are      7114 function pairs (      7845 Cartesian)
 Smallest overlap matrix eigenvalue = 3.50E-04
 Guess MOs from SCF MO coefficient file

 -----------------------------------------------------------------------
  General SCF calculation program by
  Eric Jon Sundstrom, Paul Horn, Yuezhi Mao, Dmitri Zuev, Alec White,
  David Stuck, Shaama M.S., Shane Yost, Joonho Lee, David Small,
  Daniel Levine, Susi Lehtola, Hugh Burton, Evgeny Epifanovsky
 -----------------------------------------------------------------------
 Exchange:     0.2000 Hartree-Fock + 0.0800 Slater + 0.7200 B88
 Correlation:  0.1900 VWN1RPA + 0.8100 LYP
 Using SG-1 standard quadrature grid
 using 4 threads for integral computing
 -------------------------------------------------------
 OpenMP Integral computing Module                
 Release: version 2.0, May 2017, Q-Chem Inc. Pleasanton 
 -------------------------------------------------------
 -------------------------------------------------------
 OpenMP BLAS3 based DFT computing Module                
 Release: version 1.0, May 2013, Q-Chem Inc. Pittsburgh 
 -------------------------------------------------------
 A restricted SCF calculation will be
 performed using DIIS
 SCF converges when DIIS error is below 1.0e-08
 ---------------------------------------
  Cycle       Energy         DIIS error
 ---------------------------------------
    1   -2767.4162560036      1.23e-04  
    2   -2767.4162942452      1.75e-05  
    3   -2767.4162943723      2.02e-05  
    4   -2767.4162950035      5.21e-06  
    5   -2767.4162950230      2.06e-06  
    6   -2767.4162950280      9.84e-07  
    7   -2767.4162950296      2.26e-07  
    8   -2767.4162950296      9.80e-08  
    9   -2767.4162950297      1.87e-08  
   10   -2767.4162950297      3.54e-09  Convergence criterion met
 ---------------------------------------
 SCF time:   CPU 10.37s  wall 3.00s 
 SCF   energy in the final basis set =    -2767.4162950297
 Total energy in the final basis set =    -2767.4162950297

 --------------------------------------------------------------
             Orbital Energies (a.u.) and Symmetries
 --------------------------------------------------------------

 Alpha MOs, Restricted
 -- Occupied --                  
-482.87  -62.52  -56.34  -56.34  -56.34  -24.72  -14.43  -10.30
  1 A'    2 A'    3 A'    1 A"    4 A'    5 A'    6 A'    7 A'                 
 -8.732  -6.564  -6.551  -6.549  -2.675  -2.671  -2.670  -2.660
  8 A'    9 A'    2 A"   10 A'   11 A'    3 A"   12 A'   13 A'                 
 -2.659  -1.251  -0.947  -0.828  -0.645  -0.547  -0.519  -0.493
  4 A"   14 A'   15 A'   16 A'   17 A'   18 A'   19 A'    5 A"                 
 -0.433  -0.383  -0.341  -0.327  -0.314
 20 A'    6 A"   21 A'   22 A'    7 A"                                         
 -- Virtual --                   
 -0.061  -0.056  -0.012   0.026   0.037   0.045   0.049   0.067
  8 A"   23 A'   24 A'   25 A'   26 A'   27 A'    9 A"   28 A'                 
  0.083   0.089   0.112   0.134   0.146   0.162   0.174   0.219
 10 A"   29 A'   30 A'   31 A'   32 A'   11 A"   33 A'   34 A'                 
  0.245   0.268   0.282   0.296   0.305   0.388   0.409   0.416
 35 A'   12 A"   36 A'   37 A'   38 A'   39 A'   13 A"   40 A'                 
  0.429   0.468   0.507   0.541   0.556   0.593   0.600   0.604
 41 A'   14 A"   42 A'   15 A"   43 A'   44 A'   16 A"   45 A'                 
  0.645   0.741   0.793   0.810   0.859   0.861   0.922   1.106
 46 A'   47 A'   48 A'   17 A"   49 A'   50 A'   51 A'   18 A"                 
  1.185   1.256   1.295   1.360   1.373   1.543   1.556   1.713
 52 A'   19 A"   53 A'   20 A"   54 A'   55 A'   56 A'   57 A'                 
  1.732   1.886   1.948   1.954   2.059   2.063   2.117   2.201
 21 A"   58 A'   22 A"   59 A'   23 A"   60 A'   61 A'   62 A'                 
  2.364   2.412   2.582   2.640   2.735   2.749   3.052   3.571
 24 A"   63 A'   64 A'   65 A'   66 A'   25 A"   67 A'   68 A'                 
  3.663   3.709   3.764   3.778   3.908   3.930   3.974   3.996
 69 A'   26 A"   27 A"   70 A'   71 A'   28 A"   29 A"   72 A'                 
  4.048   4.149   4.337   4.355   4.945   6.265   6.322   6.504
 30 A"   73 A'   74 A'   75 A'   76 A'   31 A"   77 A'   78 A'                 
  6.577   7.519   7.546   7.624  23.803  35.440  47.836  66.758
 79 A'   32 A"   80 A'   81 A'   82 A'   83 A'   84 A'   85 A'                 
289.715 289.740 289.8481020.614
 33 A"   86 A'   87 A'   88 A'                                                 

 Beta MOs, Restricted
 -- Occupied --                  
-482.87  -62.52  -56.34  -56.34  -56.34  -24.72  -14.43  -10.30
  1 A'    2 A'    3 A'    1 A"    4 A'    5 A'    6 A'    7 A'                 
 -8.732  -6.564  -6.551  -6.549  -2.675  -2.671  -2.670  -2.660
  8 A'    9 A'    2 A"   10 A'   11 A'    3 A"   12 A'   13 A'                 
 -2.659  -1.251  -0.947  -0.828  -0.645  -0.547  -0.519  -0.493
  4 A"   14 A'   15 A'   16 A'   17 A'   18 A'   19 A'    5 A"                 
 -0.433  -0.383  -0.341  -0.327  -0.314
 20 A'    6 A"   21 A'   22 A'    7 A"                                         
 -- Virtual --                   
 -0.061  -0.056  -0.012   0.026   0.037   0.045   0.049   0.067
  8 A"   23 A'   24 A'   25 A'   26 A'   27 A'    9 A"   28 A'                 
  0.083   0.089   0.112   0.134   0.146   0.162   0.174   0.219
 10 A"   29 A'   30 A'   31 A'   32 A'   11 A"   33 A'   34 A'                 
  0.245   0.268   0.282   0.296   0.305   0.388   0.409   0.416
 35 A'   12 A"   36 A'   37 A'   38 A'   39 A'   13 A"   40 A'                 
  0.429   0.468   0.507   0.541   0.556   0.593   0.600   0.604
 41 A'   14 A"   42 A'   15 A"   43 A'   44 A'   16 A"   45 A'                 
  0.645   0.741   0.793   0.810   0.859   0.861   0.922   1.106
 46 A'   47 A'   48 A'   17 A"   49 A'   50 A'   51 A'   18 A"                 
  1.185   1.256   1.295   1.360   1.373   1.543   1.556   1.713
 52 A'   19 A"   53 A'   20 A"   54 A'   55 A'   56 A'   57 A'                 
  1.732   1.886   1.948   1.954   2.059   2.063   2.117   2.201
 21 A"   58 A'   22 A"   59 A'   23 A"   60 A'   61 A'   62 A'                 
  2.364   2.412   2.582   2.640   2.735   2.749   3.052   3.571
 24 A"   63 A'   64 A'   65 A'   66 A'   25 A"   67 A'   68 A'                 
  3.663   3.709   3.764   3.778   3.908   3.930   3.974   3.996
 69 A'   26 A"   27 A"   70 A'   71 A'   28 A"   29 A"   72 A'                 
  4.048   4.149   4.337   4.355   4.945   6.265   6.322   6.504
 30 A"   73 A'   74 A'   75 A'   76 A'   31 A"   77 A'   78 A'                 
  6.577   7.519   7.546   7.624  23.803  35.440  47.836  66.758
 79 A'   32 A"   80 A'   81 A'   82 A'   83 A'   84 A'   85 A'                 
289.715 289.740 289.8481020.614
 33 A"   86 A'   87 A'   88 A'                                                 
 --------------------------------------------------------------

          Ground-State Mulliken Net Atomic Charges

     Atom                 Charge (a.u.)
  ----------------------------------------
      1 C                    -0.094197
      2 N                    -0.074891
      3 F                    -0.052223
      4 H                     0.241080
      5 Br                   -0.019770
  ----------------------------------------
  Sum of atomic charges =     0.000000

 -----------------------------------------------------------------
                    Cartesian Multipole Moments
 -----------------------------------------------------------------
    Charge (ESU x 10^10)
                 0.0000
    Dipole Moment (Debye)
         X       1.8482      Y      -1.6156      Z       0.0000
       Tot       2.4548
    Quadrupole Moments (Debye-Ang)
        XX     -39.1712     XY       1.4411     YY     -32.1187
        XZ       0.0000     YZ       0.0000     ZZ     -35.0574
    Octopole Moments (Debye-Ang^2)
       XXX      33.2965    XXY       8.2069    XYY       7.0113
       YYY       4.9003    XXZ       0.0000    XYZ       0.0000
       YYZ       0.0000    XZZ       5.2429    YZZ       4.4838
       ZZZ      -0.0000
    Hexadecapole Moments (Debye-Ang^3)
      XXXX    -393.5179   XXXY      -8.9949   XXYY     -85.6439
      XYYY      -4.4937   YYYY     -95.0886   XXXZ      -0.0000
      XXYZ       0.0000   XYYZ      -0.0000   YYYZ       0.0000
      XXZZ     -68.6331   XYZZ      -2.8875   YYZZ     -25.9094
      XZZZ      -0.0000   YZZZ       0.0000   ZZZZ     -37.5861
 -----------------------------------------------------------------
 Calculating analytic gradient of the SCF energy
 Gradient of SCF Energy
            1           2           3           4           5
    1   0.0000139  -0.0000847  -0.0000029   0.0002273  -0.0001536
    2   0.0002944   0.0001339  -0.0002788  -0.0000715  -0.0000781
    3   0.0000000   0.0000000  -0.0000000   0.0000000  -0.0000000
 Max gradient component =       2.944E-04
 RMS gradient           =       1.357E-04
 Gradient time:  CPU 3.40 s  wall 0.94 s
 Geometry Optimization Parameters
   NAtoms,    NIC,     NZ,  NCons,   NDum,   NFix, NCnnct, MaxDiis
        5      20       5       0       0       0       0       0

 Cartesian Hessian Update
 Hessian Updated using BFGS Update


** GEOMETRY OPTIMIZATION IN DELOCALIZED INTERNAL COORDINATES **
   Searching for a Minimum

   Optimization Cycle:   5

                       Coordinates (Angstroms)
     ATOM                X               Y               Z
      1  C        -0.6150244376   -0.9638894584    0.0000000000
      2  N        -1.8129963810   -0.5569747599    0.0000000000
      3  F        -1.8979807550    0.8399300293    0.0000000000
      4  H        -0.4771066710   -2.0386137235    0.0000000000
      5  Br        0.9670165294    0.0656053412    0.0000000000
   Point Group: cs    Number of degrees of freedom:     7


   Energy is  -2767.416295030

 Hessian Updated using BFGS Update

  7 Hessian modes will be used to form the next step
  Hessian Eigenvalues:
     0.155647    0.161354    0.200434    0.252760    0.356674    0.479368
     0.759684

 Minimum Search - Taking Simple RFO Step
 Searching for Lamda that Minimizes Along All modes
 Value Taken    Lamda =   0.00000000
 Step Taken.  Stepsize is  0.002026

                             Maximum     Tolerance    Cnvgd?
         Gradient           0.000290      0.000300     YES
         Displacement       0.001543      0.001200      NO
         Energy change     -0.000023      0.000001      NO


 New Cartesian Coordinates Obtained by Inverse Iteration

 Displacement from previous Coordinates is:  0.002148
 ----------------------------------------------------------------
             Standard Nuclear Orientation (Angstroms)
    I     Atom           X                Y                Z
 ----------------------------------------------------------------
    1      C      -0.6148141418    -0.9641733944     0.0000000000
    2      N      -1.8127649786    -0.5571989470     0.0000000000
    3      F      -1.8980512139     0.8400590090     0.0000000000
    4      H      -0.4778050973    -2.0388571957     0.0000000000
    5      Br      0.9673437164     0.0662279568     0.0000000000
 ----------------------------------------------------------------
 Molecular Point Group                 Cs    NOp =  2
 Largest Abelian Subgroup              Cs    NOp =  2
 Nuclear Repulsion Energy =   228.3363825768 hartrees
 There are       29 alpha and       29 beta electrons
 Applying Cartesian multipole field
    Component          Value
    ---------          -----
     (2,0,0)        1.00000E-11
     (0,2,0)        2.00000E-11
     (0,0,2)       -3.00000E-11
 Nucleus-field energy     =     0.0000000046 hartrees
 Requested basis set is 6-311++G(d,p)
 There are 42 shells and 121 basis functions
 A cutoff of  1.0D-11 yielded    836 shell pairs
 There are      7114 function pairs (      7845 Cartesian)
 Smallest overlap matrix eigenvalue = 3.50E-04
 Guess MOs from SCF MO coefficient file

 -----------------------------------------------------------------------
  General SCF calculation program by
  Eric Jon Sundstrom, Paul Horn, Yuezhi Mao, Dmitri Zuev, Alec White,
  David Stuck, Shaama M.S., Shane Yost, Joonho Lee, David Small,
  Daniel Levine, Susi Lehtola, Hugh Burton, Evgeny Epifanovsky
 -----------------------------------------------------------------------
 Exchange:     0.2000 Hartree-Fock + 0.0800 Slater + 0.7200 B88
 Correlation:  0.1900 VWN1RPA + 0.8100 LYP
 Using SG-1 standard quadrature grid
 using 4 threads for integral computing
 -------------------------------------------------------
 OpenMP Integral computing Module                
 Release: version 2.0, May 2017, Q-Chem Inc. Pleasanton 
 -------------------------------------------------------
 -------------------------------------------------------
 OpenMP BLAS3 based DFT computing Module                
 Release: version 1.0, May 2013, Q-Chem Inc. Pittsburgh 
 -------------------------------------------------------
 A restricted SCF calculation will be
 performed using DIIS
 SCF converges when DIIS error is below 1.0e-08
 ---------------------------------------
  Cycle       Energy         DIIS error
 ---------------------------------------
    1   -2767.4162951531      9.98e-06  
    2   -2767.4162953864      2.52e-06  
    3   -2767.4162953835      2.83e-06  
    4   -2767.4162953979      8.50e-07  
    5   -2767.4162953988      2.81e-07  
    6   -2767.4162953990      1.03e-07  
    7   -2767.4162953990      3.59e-08  
    8   -2767.4162953990      1.53e-08  
    9   -2767.4162953990      3.34e-09  Convergence criterion met
 ---------------------------------------
 SCF time:   CPU 9.35s  wall 2.00s 
 SCF   energy in the final basis set =    -2767.4162953990
 Total energy in the final basis set =    -2767.4162953990

 --------------------------------------------------------------
             Orbital Energies (a.u.) and Symmetries
 --------------------------------------------------------------

 Alpha MOs, Restricted
 -- Occupied --                  
-482.87  -62.52  -56.34  -56.34  -56.34  -24.72  -14.43  -10.30
  1 A'    2 A'    3 A'    1 A"    4 A'    5 A'    6 A'    7 A'                 
 -8.732  -6.564  -6.551  -6.549  -2.675  -2.671  -2.670  -2.660
  8 A'    9 A'    2 A"   10 A'   11 A'    3 A"   12 A'   13 A'                 
 -2.659  -1.250  -0.947  -0.828  -0.645  -0.547  -0.519  -0.493
  4 A"   14 A'   15 A'   16 A'   17 A'   18 A'   19 A'    5 A"                 
 -0.433  -0.383  -0.341  -0.327  -0.314
 20 A'    6 A"   21 A'   22 A'    7 A"                                         
 -- Virtual --                   
 -0.061  -0.056  -0.012   0.026   0.037   0.045   0.049   0.067
  8 A"   23 A'   24 A'   25 A'   26 A'   27 A'    9 A"   28 A'                 
  0.083   0.089   0.112   0.134   0.146   0.162   0.174   0.219
 10 A"   29 A'   30 A'   31 A'   32 A'   11 A"   33 A'   34 A'                 
  0.245   0.268   0.282   0.296   0.305   0.388   0.409   0.416
 35 A'   12 A"   36 A'   37 A'   38 A'   39 A'   13 A"   40 A'                 
  0.429   0.468   0.507   0.541   0.556   0.593   0.600   0.604
 41 A'   14 A"   42 A'   15 A"   43 A'   44 A'   16 A"   45 A'                 
  0.645   0.741   0.793   0.809   0.859   0.861   0.922   1.106
 46 A'   47 A'   48 A'   17 A"   49 A'   50 A'   51 A'   18 A"                 
  1.185   1.256   1.295   1.360   1.373   1.543   1.556   1.713
 52 A'   19 A"   53 A'   20 A"   54 A'   55 A'   56 A'   57 A'                 
  1.732   1.885   1.948   1.954   2.059   2.062   2.117   2.201
 21 A"   58 A'   22 A"   59 A'   23 A"   60 A'   61 A'   62 A'                 
  2.364   2.412   2.582   2.640   2.735   2.749   3.052   3.571
 24 A"   63 A'   64 A'   65 A'   66 A'   25 A"   67 A'   68 A'                 
  3.663   3.709   3.764   3.778   3.907   3.930   3.974   3.996
 69 A'   26 A"   27 A"   70 A'   71 A'   28 A"   29 A"   72 A'                 
  4.048   4.148   4.337   4.355   4.944   6.265   6.322   6.503
 30 A"   73 A'   74 A'   75 A'   76 A'   31 A"   77 A'   78 A'                 
  6.577   7.519   7.546   7.624  23.803  35.440  47.836  66.758
 79 A'   32 A"   80 A'   81 A'   82 A'   83 A'   84 A'   85 A'                 
289.715 289.740 289.8481020.614
 33 A"   86 A'   87 A'   88 A'                                                 

 Beta MOs, Restricted
 -- Occupied --                  
-482.87  -62.52  -56.34  -56.34  -56.34  -24.72  -14.43  -10.30
  1 A'    2 A'    3 A'    1 A"    4 A'    5 A'    6 A'    7 A'                 
 -8.732  -6.564  -6.551  -6.549  -2.675  -2.671  -2.670  -2.660
  8 A'    9 A'    2 A"   10 A'   11 A'    3 A"   12 A'   13 A'                 
 -2.659  -1.250  -0.947  -0.828  -0.645  -0.547  -0.519  -0.493
  4 A"   14 A'   15 A'   16 A'   17 A'   18 A'   19 A'    5 A"                 
 -0.433  -0.383  -0.341  -0.327  -0.314
 20 A'    6 A"   21 A'   22 A'    7 A"                                         
 -- Virtual --                   
 -0.061  -0.056  -0.012   0.026   0.037   0.045   0.049   0.067
  8 A"   23 A'   24 A'   25 A'   26 A'   27 A'    9 A"   28 A'                 
  0.083   0.089   0.112   0.134   0.146   0.162   0.174   0.219
 10 A"   29 A'   30 A'   31 A'   32 A'   11 A"   33 A'   34 A'                 
  0.245   0.268   0.282   0.296   0.305   0.388   0.409   0.416
 35 A'   12 A"   36 A'   37 A'   38 A'   39 A'   13 A"   40 A'                 
  0.429   0.468   0.507   0.541   0.556   0.593   0.600   0.604
 41 A'   14 A"   42 A'   15 A"   43 A'   44 A'   16 A"   45 A'                 
  0.645   0.741   0.793   0.809   0.859   0.861   0.922   1.106
 46 A'   47 A'   48 A'   17 A"   49 A'   50 A'   51 A'   18 A"                 
  1.185   1.256   1.295   1.360   1.373   1.543   1.556   1.713
 52 A'   19 A"   53 A'   20 A"   54 A'   55 A'   56 A'   57 A'                 
  1.732   1.885   1.948   1.954   2.059   2.062   2.117   2.201
 21 A"   58 A'   22 A"   59 A'   23 A"   60 A'   61 A'   62 A'                 
  2.364   2.412   2.582   2.640   2.735   2.749   3.052   3.571
 24 A"   63 A'   64 A'   65 A'   66 A'   25 A"   67 A'   68 A'                 
  3.663   3.709   3.764   3.778   3.907   3.930   3.974   3.996
 69 A'   26 A"   27 A"   70 A'   71 A'   28 A"   29 A"   72 A'                 
  4.048   4.148   4.337   4.355   4.944   6.265   6.322   6.503
 30 A"   73 A'   74 A'   75 A'   76 A'   31 A"   77 A'   78 A'                 
  6.577   7.519   7.546   7.624  23.803  35.440  47.836  66.758
 79 A'   32 A"   80 A'   81 A'   82 A'   83 A'   84 A'   85 A'                 
289.715 289.740 289.8481020.614
 33 A"   86 A'   87 A'   88 A'                                                 
 --------------------------------------------------------------

          Ground-State Mulliken Net Atomic Charges

     Atom                 Charge (a.u.)
  ----------------------------------------
      1 C                    -0.094048
      2 N                    -0.074744
      3 F                    -0.052418
      4 H                     0.241160
      5 Br                   -0.019949
  ----------------------------------------
  Sum of atomic charges =     0.000000

 -----------------------------------------------------------------
                    Cartesian Multipole Moments
 -----------------------------------------------------------------
    Charge (ESU x 10^10)
                 0.0000
    Dipole Moment (Debye)
         X       1.8477      Y      -1.6172      Z       0.0000
       Tot       2.4554
    Quadrupole Moments (Debye-Ang)
        XX     -39.1725     XY       1.4468     YY     -32.1151
        XZ       0.0000     YZ       0.0000     ZZ     -35.0587
    Octopole Moments (Debye-Ang^2)
       XXX      33.2729    XXY       8.1949    XYY       7.0008
       YYY       4.8657    XXZ       0.0000    XYZ       0.0000
       YYZ       0.0000    XZZ       5.2352    YZZ       4.4737
       ZZZ       0.0000
    Hexadecapole Moments (Debye-Ang^3)
      XXXX    -393.5721   XXXY      -9.0095   XXYY     -85.6493
      XYYY      -4.5106   YYYY     -95.1081   XXXZ       0.0000
      XXYZ       0.0000   XYYZ      -0.0000   YYYZ       0.0000
      XXZZ     -68.6435   XYZZ      -2.8977   YYZZ     -25.9162
      XZZZ       0.0000   YZZZ       0.0000   ZZZZ     -37.5892
 -----------------------------------------------------------------
 Calculating analytic gradient of the SCF energy
 Gradient of SCF Energy
            1           2           3           4           5
    1  -0.0000054  -0.0000534  -0.0000573   0.0000878   0.0000283
    2  -0.0000336  -0.0000521  -0.0000549   0.0000289   0.0001118
    3   0.0000000  -0.0000000   0.0000000  -0.0000000  -0.0000000
 Max gradient component =       1.118E-04
 RMS gradient           =       4.822E-05
 Gradient time:  CPU 3.40 s  wall 0.94 s
 Geometry Optimization Parameters
   NAtoms,    NIC,     NZ,  NCons,   NDum,   NFix, NCnnct, MaxDiis
        5      20       5       0       0       0       0       0

 Cartesian Hessian Update
 Hessian Updated using BFGS Update


** GEOMETRY OPTIMIZATION IN DELOCALIZED INTERNAL COORDINATES **
   Searching for a Minimum

   Optimization Cycle:   6

                       Coordinates (Angstroms)
     ATOM                X               Y               Z
      1  C        -0.6148141418   -0.9641733944    0.0000000000
      2  N        -1.8127649786   -0.5571989470    0.0000000000
      3  F        -1.8980512139    0.8400590090    0.0000000000
      4  H        -0.4778050973   -2.0388571957    0.0000000000
      5  Br        0.9673437164    0.0662279568    0.0000000000
   Point Group: cs    Number of degrees of freedom:     7


   Energy is  -2767.416295399

 Hessian Updated using BFGS Update

  7 Hessian modes will be used to form the next step
  Hessian Eigenvalues:
     0.139460    0.165850    0.220247    0.264946    0.360686    0.460476
     0.764752

 Minimum Search - Taking Simple RFO Step
 Searching for Lamda that Minimizes Along All modes
 Value Taken    Lamda =   0.00000000
 Step Taken.  Stepsize is  0.000349

                             Maximum     Tolerance    Cnvgd?
         Gradient           0.000073      0.000300     YES
         Displacement       0.000247      0.001200     YES
         Energy change     -0.000000      0.000001     YES


                       Distance Matrix (Angstroms)
             C (  1)   N (  2)   F (  3)   H (  4)
   N (  2)  1.265193
   F (  3)  2.214035  1.399858
   H (  4)  1.083382  1.994349  3.210180
   Br(  5)  1.888108  2.849152  2.968047  2.553397

 Final energy is   -2767.4162953989694     


 ******************************
 **  OPTIMIZATION CONVERGED  **
 ******************************

                       Coordinates (Angstroms)
     ATOM                X               Y               Z
      1  C        -0.6148141418   -0.9641733944    0.0000000000
      2  N        -1.8127649786   -0.5571989470    0.0000000000
      3  F        -1.8980512139    0.8400590090    0.0000000000
      4  H        -0.4778050973   -2.0388571957    0.0000000000
      5  Br        0.9673437164    0.0662279568    0.0000000000

Z-matrix Print:
$molecule
0 1
Br
C  1 1.888108
H  2 1.083382 1 115.809403
N  2 1.265193 1 128.161344 3 -180.000000 0
F  4 1.399858 2 112.256837 1 -0.000000 0
$end


 --------------------------------------------------------------
             Orbital Energies (a.u.) and Symmetries
 --------------------------------------------------------------

 Alpha MOs, Restricted
 -- Occupied --                  
-482.87  -62.52  -56.34  -56.34  -56.34  -24.72  -14.43  -10.30
  1 A'    2 A'    3 A'    1 A"    4 A'    5 A'    6 A'    7 A'                 
 -8.732  -6.564  -6.551  -6.549  -2.675  -2.671  -2.670  -2.660
  8 A'    9 A'    2 A"   10 A'   11 A'    3 A"   12 A'   13 A'                 
 -2.659  -1.250  -0.947  -0.828  -0.645  -0.547  -0.519  -0.493
  4 A"   14 A'   15 A'   16 A'   17 A'   18 A'   19 A'    5 A"                 
 -0.433  -0.383  -0.341  -0.327  -0.314
 20 A'    6 A"   21 A'   22 A'    7 A"                                         
 -- Virtual --                   
 -0.061  -0.056  -0.012   0.026   0.037   0.045   0.049   0.067
  8 A"   23 A'   24 A'   25 A'   26 A'   27 A'    9 A"   28 A'                 
  0.083   0.089   0.112   0.134   0.146   0.162   0.174   0.219
 10 A"   29 A'   30 A'   31 A'   32 A'   11 A"   33 A'   34 A'                 
  0.245   0.268   0.282   0.296   0.305   0.388   0.409   0.416
 35 A'   12 A"   36 A'   37 A'   38 A'   39 A'   13 A"   40 A'                 
  0.429   0.468   0.507   0.541   0.556   0.593   0.600   0.604
 41 A'   14 A"   42 A'   15 A"   43 A'   44 A'   16 A"   45 A'                 
  0.645   0.741   0.793   0.809   0.859   0.861   0.922   1.106
 46 A'   47 A'   48 A'   17 A"   49 A'   50 A'   51 A'   18 A"                 
  1.185   1.256   1.295   1.360   1.373   1.543   1.556   1.713
 52 A'   19 A"   53 A'   20 A"   54 A'   55 A'   56 A'   57 A'                 
  1.732   1.885   1.948   1.954   2.059   2.062   2.117   2.201
 21 A"   58 A'   22 A"   59 A'   23 A"   60 A'   61 A'   62 A'                 
  2.364   2.412   2.582   2.640   2.735   2.749   3.052   3.571
 24 A"   63 A'   64 A'   65 A'   66 A'   25 A"   67 A'   68 A'                 
  3.663   3.709   3.764   3.778   3.907   3.930   3.974   3.996
 69 A'   26 A"   27 A"   70 A'   71 A'   28 A"   29 A"   72 A'                 
  4.048   4.148   4.337   4.355   4.944   6.265   6.322   6.503
 30 A"   73 A'   74 A'   75 A'   76 A'   31 A"   77 A'   78 A'                 
  6.577   7.519   7.546   7.624  23.803  35.440  47.836  66.758
 79 A'   32 A"   80 A'   81 A'   82 A'   83 A'   84 A'   85 A'                 
289.715 289.740 289.8481020.614
 33 A"   86 A'   87 A'   88 A'                                                 

 Beta MOs, Restricted
 -- Occupied --                  
-482.87  -62.52  -56.34  -56.34  -56.34  -24.72  -14.43  -10.30
  1 A'    2 A'    3 A'    1 A"    4 A'    5 A'    6 A'    7 A'                 
 -8.732  -6.564  -6.551  -6.549  -2.675  -2.671  -2.670  -2.660
  8 A'    9 A'    2 A"   10 A'   11 A'    3 A"   12 A'   13 A'                 
 -2.659  -1.250  -0.947  -0.828  -0.645  -0.547  -0.519  -0.493
  4 A"   14 A'   15 A'   16 A'   17 A'   18 A'   19 A'    5 A"                 
 -0.433  -0.383  -0.341  -0.327  -0.314
 20 A'    6 A"   21 A'   22 A'    7 A"                                         
 -- Virtual --                   
 -0.061  -0.056  -0.012   0.026   0.037   0.045   0.049   0.067
  8 A"   23 A'   24 A'   25 A'   26 A'   27 A'    9 A"   28 A'                 
  0.083   0.089   0.112   0.134   0.146   0.162   0.174   0.219
 10 A"   29 A'   30 A'   31 A'   32 A'   11 A"   33 A'   34 A'                 
  0.245   0.268   0.282   0.296   0.305   0.388   0.409   0.416
 35 A'   12 A"   36 A'   37 A'   38 A'   39 A'   13 A"   40 A'                 
  0.429   0.468   0.507   0.541   0.556   0.593   0.600   0.604
 41 A'   14 A"   42 A'   15 A"   43 A'   44 A'   16 A"   45 A'                 
  0.645   0.741   0.793   0.809   0.859   0.861   0.922   1.106
 46 A'   47 A'   48 A'   17 A"   49 A'   50 A'   51 A'   18 A"                 
  1.185   1.256   1.295   1.360   1.373   1.543   1.556   1.713
 52 A'   19 A"   53 A'   20 A"   54 A'   55 A'   56 A'   57 A'                 
  1.732   1.885   1.948   1.954   2.059   2.062   2.117   2.201
 21 A"   58 A'   22 A"   59 A'   23 A"   60 A'   61 A'   62 A'                 
  2.364   2.412   2.582   2.640   2.735   2.749   3.052   3.571
 24 A"   63 A'   64 A'   65 A'   66 A'   25 A"   67 A'   68 A'                 
  3.663   3.709   3.764   3.778   3.907   3.930   3.974   3.996
 69 A'   26 A"   27 A"   70 A'   71 A'   28 A"   29 A"   72 A'                 
  4.048   4.148   4.337   4.355   4.944   6.265   6.322   6.503
 30 A"   73 A'   74 A'   75 A'   76 A'   31 A"   77 A'   78 A'                 
  6.577   7.519   7.546   7.624  23.803  35.440  47.836  66.758
 79 A'   32 A"   80 A'   81 A'   82 A'   83 A'   84 A'   85 A'                 
289.715 289.740 289.8481020.614
 33 A"   86 A'   87 A'   88 A'                                                 
 --------------------------------------------------------------

          Ground-State Mulliken Net Atomic Charges

     Atom                 Charge (a.u.)
  ----------------------------------------
      1 C                    -0.094048
      2 N                    -0.074744
      3 F                    -0.052418
      4 H                     0.241160
      5 Br                   -0.019949
  ----------------------------------------
  Sum of atomic charges =     0.000000

 -----------------------------------------------------------------
                    Cartesian Multipole Moments
 -----------------------------------------------------------------
    Charge (ESU x 10^10)
                 0.0000
    Dipole Moment (Debye)
         X       1.8477      Y      -1.6172      Z       0.0000
       Tot       2.4554
    Quadrupole Moments (Debye-Ang)
        XX     -39.1725     XY       1.4468     YY     -32.1151
        XZ       0.0000     YZ       0.0000     ZZ     -35.0587
    Octopole Moments (Debye-Ang^2)
       XXX      33.2729    XXY       8.1949    XYY       7.0008
       YYY       4.8657    XXZ       0.0000    XYZ       0.0000
       YYZ       0.0000    XZZ       5.2352    YZZ       4.4737
       ZZZ       0.0000
    Hexadecapole Moments (Debye-Ang^3)
      XXXX    -393.5721   XXXY      -9.0095   XXYY     -85.6493
      XYYY      -4.5106   YYYY     -95.1081   XXXZ       0.0000
      XXYZ       0.0000   XYYZ      -0.0000   YYYZ       0.0000
      XXZZ     -68.6435   XYZZ      -2.8977   YYZZ     -25.9162
      XZZZ       0.0000   YZZZ       0.0000   ZZZZ     -37.5892
 -----------------------------------------------------------------
Archival summary:
1\1\TWL01\OPT\ProcedureUnspecified\BasisUnspecified\r11111\taweetha\SunNov2522:10:232018SunNov2522:10:232018\0\\#,OPT,ProcedureUnspecified,BasisUnspecified,\\0,1\Br\C,1,1.88811\H,2,1.08338,1,115.809\N,2,1.26519,1,128.161,3,-180,0\F,4,1.39986,2,112.257,1,-0,0\\\@

 Total job time:  24.40s(wall), 88.31s(cpu) 
 Sun Nov 25 22:10:23 2018

        *************************************************************
        *                                                           *
        *  Thank you very much for using Q-Chem.  Have a nice day.  *
        *                                                           *
        *************************************************************


 
User input: 2 of 2 
 
Q-Chem Developer Version!
                  Welcome to Q-Chem
     A Quantum Leap Into The Future Of Chemistry


 Q-Chem 5.1, Q-Chem, Inc., Pleasanton, CA (2018)

 Yihan Shao,  Zhengting Gan,  E. Epifanovsky,  A. T. B. Gilbert,  M. Wormit,  
 J. Kussmann,  A. W. Lange,  A. Behn,  Jia Deng,  Xintian Feng,  D. Ghosh,  
 M. Goldey,  P. R. Horn,  L. D. Jacobson,  I. Kaliman,  T. Kus,  A. Landau,  
 Jie Liu,  E. I. Proynov,  R. M. Richard,  R. P. Steele,  E. J. Sundstrom,  
 H. L. Woodcock III,  P. M. Zimmerman,  D. Zuev,  B. Albrecht,  E. Alguire,  
 S. A. Baeppler,  D. Barton,  Z. Benda,  Y. A. Bernard,  E. J. Berquist,  
 K. B. Bravaya,  H. Burton,  D. Casanova,  Chun-Min Chang,  Yunqing Chen,  
 A. Chien,  K. D. Closser,  M. P. Coons,  S. Coriani,  S. Dasgupta,  
 A. L. Dempwolff,  M. Diedenhofen,  Hainam Do,  R. G. Edgar,  Po-Tung Fang,  
 S. Faraji,  S. Fatehi,  Qingguo Feng,  K. D. Fenk,  J. Fosso-Tande,  
 Qinghui Ge,  A. Ghysels,  G. Gidofalvi,  J. Gomes,  J. Gonthier,  A. Gunina,  
 D. Hait,  M. W. D. Hanson-Heine,  P. H. P. Harbach,  A. W. Hauser,  
 J. E. Herr,  E. G. Hohenstein,  Z. C. Holden,  Kerwin Hui,  B. C. Huynh,  
 T.-C. Jagau,  Hyunjun Ji,  B. Kaduk,  K. Khistyaev,  Jaehoon Kim,  
 P. Klunzinger,  K. Koh,  D. Kosenkov,  L. Koulias,  T. Kowalczyk,  
 C. M. Krauter,  A. Kunitsa,  Ka Un Lao,  A. Laurent,  K. V. Lawler,  
 Joonho Lee,  D. Lefrancois,  S. Lehtola,  D. S. Levine,  Yi-Pei Li,  
 You-Sheng Lin,  Fenglai Liu,  E. Livshits,  A. Luenser,  P. Manohar,  
 E. Mansoor,  S. F. Manzer,  Shan-Ping Mao,  Yuezhi Mao,  N. Mardirossian,  
 A. V. Marenich,  T. Markovich,  L. A. Martinez-Martinez,  S. A. Maurer,  
 N. J. Mayhall,  S. C. McKenzie,  J.-M. Mewes,  A. F. Morrison,  
 J. W. Mullinax,  K. Nanda,  T. S. Nguyen-Beck,  R. Olivares-Amaya,  
 J. A. Parkhill,  T. M. Perrine,  F. Plasser,  P. Pokhilko,  S. Prager,  
 A. Prociuk,  E. Ramos,  D. R. Rehn,  F. Rob,  M. Schneider,  N. Sergueev,  
 S. M. Sharada,  S. Sharma,  D. W. Small,  T. Stauch,  T. Stein,  
 Yu-Chuan Su,  A. J. W. Thom,  A. Tkatchenko,  T. Tsuchimochi,  N. M. Tubman,  
 L. Vogt,  M. L. Vidal,  O. Vydrov,  M. A. Watson,  J. Wenzel,  
 M. de Wergifosse,  T. A. Wesolowski,  A. White,  J. Witte,  A. Yamada,  
 Jun Yang,  K. Yao,  S. Yeganeh,  S. R. Yost,  Zhi-Qiang You,  A. Zech,  
 Igor Ying Zhang,  Xing Zhang,  Yan Zhao,  Ying Zhu,  B. R. Brooks,  
 G. K. L. Chan,  C. J. Cramer,  M. S. Gordon,  W. J. Hehre,  A. Klamt,  
 M. W. Schmidt,  C. D. Sherrill,  D. G. Truhlar,  A. Aspuru-Guzik,  R. Baer,  
 A. T. Bell,  N. A. Besley,  Jeng-Da Chai,  A. E. DePrince, III,  
 R. A. DiStasio Jr.,  A. Dreuw,  B. D. Dunietz,  T. R. Furlani,  
 Chao-Ping Hsu,  Yousung Jung,  Jing Kong,  D. S. Lambrecht,  WanZhen Liang,  
 C. Ochsenfeld,  V. A. Rassolov,  L. V. Slipchenko,  J. E. Subotnik,  
 T. Van Voorhis,  J. M. Herbert,  A. I. Krylov,  P. M. W. Gill,  M. Head-Gordon

 Contributors to earlier versions of Q-Chem not listed above: 
 R. D. Adamson,  B. Austin,  J. Baker,  G. J. O. Beran,  K. Brandhorst,  
 S. T. Brown,  E. F. C. Byrd,  A. K. Chakraborty,  C.-L. Cheng,  
 Siu Hung Chien,  D. M. Chipman,  D. L. Crittenden,  H. Dachsel,  
 R. J. Doerksen,  A. D. Dutoi,  L. Fusti-Molnar,  W. A. Goddard III,  
 A. Golubeva-Zadorozhnaya,  S. R. Gwaltney,  G. Hawkins,  A. Heyden,  
 S. Hirata,  G. Kedziora,  F. J. Keil,  C. Kelley,  Jihan Kim,  R. A. King,  
 R. Z. Khaliullin,  P. P. Korambath,  W. Kurlancheek,  A. M. Lee,  M. S. Lee,  
 S. V. Levchenko,  Ching Yeh Lin,  D. Liotard,  R. C. Lochan,  I. Lotan,  
 P. E. Maslen,  N. Nair,  D. P. O'Neill,  D. Neuhauser,  E. Neuscamman,  
 C. M. Oana,  R. Olson,  B. Peters,  R. Peverati,  P. A. Pieniazek,  
 Y. M. Rhee,  J. Ritchie,  M. A. Rohrdanz,  E. Rosta,  N. J. Russ,  
 H. F. Schaefer III,  N. E. Schultz,  N. Shenvi,  A. C. Simmonett,  A. Sodt,  
 D. Stuck,  K. S. Thanthiriwatte,  V. Vanovschi,  Tao Wang,  A. Warshel,  
 C. F. Williams,  Q. Wu,  X. Xu,  W. Zhang

 Please cite Q-Chem as follows:
 Y. Shao et al., Mol. Phys. 113, 184-215 (2015)
 DOI: 10.1080/00268976.2014.952696

 Q-Chem 5.1.2 for Intel X86 EM64T Linux

 Parts of Q-Chem use Armadillo 8.300.2 (Tropical Shenanigans).
 http://arma.sourceforge.net/

 Q-Chem begins on Sun Nov 25 22:10:23 2018  

Host: 
0

     Scratch files written to /scratch/taweetham/qchem53893//
The previous job contains 0 fragments, simply inherited here
Input Ideriv = 2
Curr. Ideriv = -1
Max.  Ideriv = 2

Checking the input file for inconsistencies... 	...done.

--------------------------------------------------------------
User input:
--------------------------------------------------------------

$molecule
read
$end

$rem
   job_type 	frequency
   basis 	6-311++g**
   method	b3lyp	
$end


--------------------------------------------------------------
 ----------------------------------------------------------------
             Standard Nuclear Orientation (Angstroms)
    I     Atom           X                Y                Z
 ----------------------------------------------------------------
    1      C      -0.6068301665    -0.9366450698    -0.0000000000
    2      N      -1.8076165363    -0.5381146413     0.0000000000
    3      F      -1.9027377725     0.8585082455     0.0000000000
    4      H      -0.4622584216    -2.0103376523    -0.0000000000
    5      Br      0.9680341465     0.1048696100    -0.0000000000
 ----------------------------------------------------------------
 Molecular Point Group                 Cs    NOp =  2
 Largest Abelian Subgroup              Cs    NOp =  2
 Nuclear Repulsion Energy =   228.3363825768 hartrees
 There are       29 alpha and       29 beta electrons
 Requested basis set is 6-311++G(d,p)
 There are 42 shells and 121 basis functions

 Total QAlloc Memory Limit   2000 MB
 Mega-Array Size       188 MB
 MEM_STATIC part       192 MB

                       Distance Matrix (Angstroms)
             C (  1)   N (  2)   F (  3)   H (  4)
   N (  2)  1.265193
   F (  3)  2.214035  1.399858
   H (  4)  1.083382  1.994349  3.210180
   Br(  5)  1.888108  2.849152  2.968047  2.553397

 A cutoff of  1.0D-11 yielded    836 shell pairs
 There are      7114 function pairs (      7845 Cartesian)

 -------------------------------------------------------
 OpenMP Integral Computing Module                       
 Release: version 1.0, May 2013, Q-Chem Inc. Pittsburgh 
 -------------------------------------------------------
 Integral Job Info:
 Integral job number is                      11
 Integral operator is                         1
 short-range coefficients                     0
 long-range coefficients              100000000
 Omega coefficients                           0
 if combine SR and LR in K                    0
 Integral screening is                        0
 Integral computing path is                   2
 max size of driver memory is            800000
 size of driver memory is                593474
 size of scratch memory is             29623520
 max col of scratch BK array               1296
 max len of scratch array in speh3          155
 max len of scratch index in speh4           18
 max int batch size is                      520
 min int batch size is                       52
 fixed nKL is                                45
 max L of basis functions is                  2
 order of int derivative is                   0
 number of shells is                         42
 number of basis is                         127
 number of cartesian basis is               127
 number of contracted shell pairs           836
 number of primitive shell pairs           2394
 maxK2 (contraction) of shell pair           36
 max number of K2 of shell pair               1
 max number of CS2 of shell pair             92
 max number of PS2 of shell pair            246
 mem total for path MDJ                  516206
 -------------------------------------------------------
 Smallest overlap matrix eigenvalue = 3.50E-04
 Guess from superposition of atomic densities
 Warning:  Energy on first SCF cycle will be non-variational
 SAD guess density has 58.000000 electrons

 -----------------------------------------------------------------------
  General SCF calculation program by
  Eric Jon Sundstrom, Paul Horn, Yuezhi Mao, Dmitri Zuev, Alec White,
  David Stuck, Shaama M.S., Shane Yost, Joonho Lee, David Small,
  Daniel Levine, Susi Lehtola, Hugh Burton, Evgeny Epifanovsky
 -----------------------------------------------------------------------
 Exchange:     0.2000 Hartree-Fock + 0.0800 Slater + 0.7200 B88
 Correlation:  0.1900 VWN1RPA + 0.8100 LYP
 Using SG-1 standard quadrature grid
 using 4 threads for integral computing
 -------------------------------------------------------
 OpenMP Integral computing Module                
 Release: version 2.0, May 2017, Q-Chem Inc. Pleasanton 
 -------------------------------------------------------
 -------------------------------------------------------
 OpenMP BLAS3 based DFT computing Module                
 Release: version 1.0, May 2013, Q-Chem Inc. Pittsburgh 
 -------------------------------------------------------
 A restricted SCF calculation will be
 performed using DIIS
 SCF converges when DIIS error is below 1.0e-08
 ---------------------------------------
  Cycle       Energy         DIIS error
 ---------------------------------------
    1   -2767.8735154170      4.92e-02  
    2   -2767.3999053889      4.27e-03  
    3   -2767.4021083448      4.09e-03  
    4   -2767.4139388956      1.44e-03  
    5   -2767.4161641567      3.35e-04  
    6   -2767.4162753199      9.31e-05  
    7   -2767.4162870256      3.01e-05  
    8   -2767.4162886187      1.13e-05  
    9   -2767.4162887891      3.86e-06  
   10   -2767.4162888149      6.08e-07  
   11   -2767.4162888156      1.13e-07  
   12   -2767.4162888156      1.55e-08  
   13   -2767.4162888156      2.49e-09  Convergence criterion met
 ---------------------------------------
 SCF time:   CPU 13.60s  wall 4.00s 
 SCF   energy in the final basis set =    -2767.4162888156
 Total energy in the final basis set =    -2767.4162888156

 --------------------------------------------------------------
             Orbital Energies (a.u.) and Symmetries
 --------------------------------------------------------------

 Alpha MOs, Restricted
 -- Occupied --                  
-482.87  -62.52  -56.34  -56.34  -56.34  -24.72  -14.43  -10.30
  1 A'    2 A'    3 A'    1 A"    4 A'    5 A'    6 A'    7 A'                 
 -8.732  -6.564  -6.551  -6.549  -2.675  -2.671  -2.670  -2.660
  8 A'    9 A'    2 A"   10 A'   11 A'    3 A"   12 A'   13 A'                 
 -2.659  -1.250  -0.947  -0.828  -0.645  -0.547  -0.519  -0.493
  4 A"   14 A'   15 A'   16 A'   17 A'   18 A'   19 A'    5 A"                 
 -0.433  -0.383  -0.341  -0.327  -0.314
 20 A'    6 A"   21 A'   22 A'    7 A"                                         
 -- Virtual --                   
 -0.061  -0.056  -0.012   0.026   0.037   0.045   0.049   0.067
  8 A"   23 A'   24 A'   25 A'   26 A'   27 A'    9 A"   28 A'                 
  0.083   0.089   0.112   0.134   0.146   0.162   0.174   0.219
 10 A"   29 A'   30 A'   31 A'   32 A'   11 A"   33 A'   34 A'                 
  0.245   0.268   0.282   0.296   0.305   0.388   0.409   0.416
 35 A'   12 A"   36 A'   37 A'   38 A'   39 A'   13 A"   40 A'                 
  0.429   0.468   0.507   0.541   0.556   0.593   0.600   0.604
 41 A'   14 A"   42 A'   15 A"   43 A'   44 A'   16 A"   45 A'                 
  0.645   0.741   0.793   0.809   0.859   0.861   0.922   1.106
 46 A'   47 A'   48 A'   17 A"   49 A'   50 A'   51 A'   18 A"                 
  1.185   1.256   1.295   1.360   1.373   1.543   1.556   1.713
 52 A'   19 A"   53 A'   20 A"   54 A'   55 A'   56 A'   57 A'                 
  1.732   1.885   1.948   1.954   2.059   2.062   2.117   2.201
 21 A"   58 A'   22 A"   59 A'   23 A"   60 A'   61 A'   62 A'                 
  2.364   2.412   2.582   2.640   2.735   2.749   3.052   3.571
 24 A"   63 A'   64 A'   65 A'   66 A'   25 A"   67 A'   68 A'                 
  3.663   3.709   3.764   3.778   3.907   3.930   3.974   3.996
 69 A'   26 A"   27 A"   70 A'   71 A'   28 A"   29 A"   72 A'                 
  4.048   4.148   4.337   4.355   4.944   6.265   6.322   6.503
 30 A"   73 A'   74 A'   75 A'   76 A'   31 A"   77 A'   78 A'                 
  6.577   7.519   7.546   7.624  23.803  35.440  47.836  66.758
 79 A'   32 A"   80 A'   81 A'   82 A'   83 A'   84 A'   85 A'                 
289.715 289.740 289.8481020.614
 33 A"   86 A'   87 A'   88 A'                                                 

 Beta MOs, Restricted
 -- Occupied --                  
-482.87  -62.52  -56.34  -56.34  -56.34  -24.72  -14.43  -10.30
  1 A'    2 A'    3 A'    1 A"    4 A'    5 A'    6 A'    7 A'                 
 -8.732  -6.564  -6.551  -6.549  -2.675  -2.671  -2.670  -2.660
  8 A'    9 A'    2 A"   10 A'   11 A'    3 A"   12 A'   13 A'                 
 -2.659  -1.250  -0.947  -0.828  -0.645  -0.547  -0.519  -0.493
  4 A"   14 A'   15 A'   16 A'   17 A'   18 A'   19 A'    5 A"                 
 -0.433  -0.383  -0.341  -0.327  -0.314
 20 A'    6 A"   21 A'   22 A'    7 A"                                         
 -- Virtual --                   
 -0.061  -0.056  -0.012   0.026   0.037   0.045   0.049   0.067
  8 A"   23 A'   24 A'   25 A'   26 A'   27 A'    9 A"   28 A'                 
  0.083   0.089   0.112   0.134   0.146   0.162   0.174   0.219
 10 A"   29 A'   30 A'   31 A'   32 A'   11 A"   33 A'   34 A'                 
  0.245   0.268   0.282   0.296   0.305   0.388   0.409   0.416
 35 A'   12 A"   36 A'   37 A'   38 A'   39 A'   13 A"   40 A'                 
  0.429   0.468   0.507   0.541   0.556   0.593   0.600   0.604
 41 A'   14 A"   42 A'   15 A"   43 A'   44 A'   16 A"   45 A'                 
  0.645   0.741   0.793   0.809   0.859   0.861   0.922   1.106
 46 A'   47 A'   48 A'   17 A"   49 A'   50 A'   51 A'   18 A"                 
  1.185   1.256   1.295   1.360   1.373   1.543   1.556   1.713
 52 A'   19 A"   53 A'   20 A"   54 A'   55 A'   56 A'   57 A'                 
  1.732   1.885   1.948   1.954   2.059   2.062   2.117   2.201
 21 A"   58 A'   22 A"   59 A'   23 A"   60 A'   61 A'   62 A'                 
  2.364   2.412   2.582   2.640   2.735   2.749   3.052   3.571
 24 A"   63 A'   64 A'   65 A'   66 A'   25 A"   67 A'   68 A'                 
  3.663   3.709   3.764   3.778   3.907   3.930   3.974   3.996
 69 A'   26 A"   27 A"   70 A'   71 A'   28 A"   29 A"   72 A'                 
  4.048   4.148   4.337   4.355   4.944   6.265   6.322   6.503
 30 A"   73 A'   74 A'   75 A'   76 A'   31 A"   77 A'   78 A'                 
  6.577   7.519   7.546   7.624  23.803  35.440  47.836  66.758
 79 A'   32 A"   80 A'   81 A'   82 A'   83 A'   84 A'   85 A'                 
289.715 289.740 289.8481020.614
 33 A"   86 A'   87 A'   88 A'                                                 
 --------------------------------------------------------------

          Ground-State Mulliken Net Atomic Charges

     Atom                 Charge (a.u.)
  ----------------------------------------
      1 C                    -0.094055
      2 N                    -0.074744
      3 F                    -0.052414
      4 H                     0.241163
      5 Br                   -0.019950
  ----------------------------------------
  Sum of atomic charges =     0.000000

 -----------------------------------------------------------------
                    Cartesian Multipole Moments
 -----------------------------------------------------------------
    Charge (ESU x 10^10)
                 0.0000
    Dipole Moment (Debye)
         X       1.8589      Y      -1.6041      Z       0.0000
       Tot       2.4553
    Quadrupole Moments (Debye-Ang)
        XX     -39.1883     XY       1.4543     YY     -32.1972
        XZ       0.0000     YZ       0.0000     ZZ     -35.0588
    Octopole Moments (Debye-Ang^2)
       XXX      32.9588    XXY       7.0852    XYY       7.1350
       YYY       1.9444    XXZ      -0.0000    XYZ       0.0000
       YYZ       0.0000    XZZ       5.1620    YZZ       3.3944
       ZZZ       0.0000
    Hexadecapole Moments (Debye-Ang^3)
      XXXX    -393.1489   XXXY      -8.8911   XXYY     -85.2039
      XYYY      -4.9673   YYYY     -94.8080   XXXZ       0.0000
      XXYZ       0.0000   XYYZ       0.0000   YYYZ      -0.0000
      XXZZ     -68.5883   XYZZ      -3.0287   YYZZ     -25.7075
      XZZZ       0.0000   YZZZ       0.0000   ZZZZ     -37.5893
 -----------------------------------------------------------------
 Calculating MO derivatives via CPSCF
 D1JvT checksum  = 129540 11390.4330241013
 D1KAT checksum  = 266820 761.8823114077
   1         3          15      0.151964    0.050544
   2         3          15      0.017903    0.006254
   3         3          15      0.002008    0.000849
   4         3          15      0.000190    0.000090
   5        16           2      0.000008    0.000005
   6        18           0      0.000000    0.000000    Roots Converged
 Time for AOints: 3.0 s (CPU) 0.8 s (wall)
 ------------------------------------------------------------------------------
                     AOints        : Timing summary (seconds)
 ------------------------------------------------------------------------------
     job step          cpu (% of tot)      sys (% of tot)     wall (% of tot)
 ------------------------------------------------------------------------------
  cpscf_lag         0.1899E+02 (32.5)   0.5000E-05 (41.7)   0.4950E+01 (32.4)
  iterzp            0.3641E+02 (62.3)   0.6000E-05 (50.0)   0.9497E+01 (62.2)
  make_fx           0.0000E+00 ( 0.0)   0.0000E+00 ( 0.0)   0.0000E+00 ( 0.0)
  AOints            0.3010E+01 ( 5.1)   0.0000E+00 ( 0.0)   0.7690E+00 ( 5.0)
 ------------------------------------------------------------------------------
   Grand Totals     0.5847E+02          0.1200E-04          0.1528E+02
 ------------------------------------------------------------------------------
 Calculating analytic Hessian of the SCF energy
 Polarizability Matrix (a.u.)
            1           2           3
    1 -56.1354025  -2.5361330   0.0000000
    2  -2.5361330 -37.8926781   0.0000000
    3   0.0000000   0.0000000 -25.5913990

 Direct stationary perturbation theory relativistic correction:

 rels  =      16.869840855650
 relv  =     -56.909498943168
 rel2e =       8.828274759599
 E_rel =     -31.211383327919

 Hessian of the SCF Energy
            1           2           3           4           5           6
    1   0.7068232  -0.1754985  -0.0000000  -0.5530199   0.1717497   0.0000000
    2  -0.1754985   0.6259860   0.0000000   0.1351115  -0.1314179  -0.0000000
    3  -0.0000000   0.0000000   0.0933048   0.0000000  -0.0000000  -0.0386362
    4  -0.5530199   0.1351115   0.0000000   0.6601057  -0.1558333  -0.0000000
    5   0.1717497  -0.1314179  -0.0000000  -0.1558333   0.3669410   0.0000000
    6   0.0000000  -0.0000000  -0.0386362  -0.0000000   0.0000000   0.0553097
    7  -0.0108144   0.0657046  -0.0000000  -0.0507725  -0.0230588   0.0000000
    8   0.0080818  -0.0714412   0.0000000   0.0335893  -0.2211164  -0.0000000
    9   0.0000000   0.0000000   0.0028923   0.0000000  -0.0000000  -0.0282499
   10  -0.0461413   0.0330971   0.0000000  -0.0041457   0.0303770  -0.0000000
   11   0.0474238  -0.3436707  -0.0000000   0.0019138  -0.0121758   0.0000000
   12   0.0000000   0.0000000  -0.0327456   0.0000000  -0.0000000  -0.0079601
   13  -0.0968476  -0.0584147  -0.0000000  -0.0521678  -0.0232346   0.0000000
   14  -0.0517567  -0.0794562   0.0000000  -0.0147813  -0.0022310   0.0000000
   15  -0.0000000  -0.0000000  -0.0248152  -0.0000000   0.0000000   0.0195364
            7           8           9          10          11          12
    1  -0.0108144   0.0080818   0.0000000  -0.0461413   0.0474238   0.0000000
    2   0.0657046  -0.0714412   0.0000000   0.0330971  -0.3436707   0.0000000
    3  -0.0000000   0.0000000   0.0028923   0.0000000  -0.0000000  -0.0327456
    4  -0.0507725   0.0335893   0.0000000  -0.0041457   0.0019138   0.0000000
    5  -0.0230588  -0.2211164  -0.0000000   0.0303770  -0.0121758  -0.0000000
    6   0.0000000  -0.0000000  -0.0282499  -0.0000000   0.0000000  -0.0079601
    7   0.0620926  -0.0499088  -0.0000000  -0.0050009   0.0007569  -0.0000000
    8  -0.0499088   0.2786376   0.0000000   0.0064627   0.0056798   0.0000000
    9  -0.0000000   0.0000000   0.0188220  -0.0000000   0.0000000   0.0139345
   10  -0.0050009   0.0064627  -0.0000000   0.0632704  -0.0480469  -0.0000000
   11   0.0007569   0.0056798   0.0000000  -0.0480469   0.3549955  -0.0000000
   12  -0.0000000   0.0000000   0.0139345  -0.0000000  -0.0000000   0.0236065
   13   0.0044951   0.0017751  -0.0000000  -0.0079825  -0.0020476  -0.0000000
   14   0.0065061   0.0082402  -0.0000000  -0.0218899  -0.0048288  -0.0000000
   15   0.0000000  -0.0000000  -0.0073989  -0.0000000   0.0000000   0.0031646
           13          14          15
    1  -0.0968476  -0.0517567  -0.0000000
    2  -0.0584147  -0.0794562  -0.0000000
    3  -0.0000000   0.0000000  -0.0248152
    4  -0.0521678  -0.0147813  -0.0000000
    5  -0.0232346  -0.0022310   0.0000000
    6   0.0000000   0.0000000   0.0195364
    7   0.0044951   0.0065061   0.0000000
    8   0.0017751   0.0082402  -0.0000000
    9  -0.0000000  -0.0000000  -0.0073989
   10  -0.0079825  -0.0218899  -0.0000000
   11  -0.0020476  -0.0048288   0.0000000
   12  -0.0000000  -0.0000000   0.0031646
   13   0.1525028   0.0819218   0.0000000
   14   0.0819218   0.0782758  -0.0000000
   15   0.0000000  -0.0000000   0.0095131
 Gradient time:  CPU 89.93 s  wall 23.59 s
 **********************************************************************
 **                                                                  **
 **                       VIBRATIONAL ANALYSIS                       **
 **                       --------------------                       **
 **                                                                  **
 **        VIBRATIONAL FREQUENCIES (CM**-1) AND NORMAL MODES         **
 **     FORCE CONSTANTS (mDYN/ANGSTROM) AND REDUCED MASSES (AMU)     **
 **                  INFRARED INTENSITIES (KM/MOL)                   **
 **                                                                  **
 **********************************************************************


 Mode:                 1                      2                      3
 Frequency:       190.64                 460.78                 560.30
 Force Cnst:      0.4305                 1.0707                 2.3749
 Red. Mass:      20.1073                 8.5596                12.8398
 IR Active:          YES                    YES                    YES
 IR Intens:        1.054                  2.352                 21.284
 Raman Active:       YES                    YES                    YES
               X      Y      Z        X      Y      Z        X      Y      Z
 C          0.088 -0.311  0.000    0.000  0.000 -0.511    0.566  0.190  0.000
 N          0.175 -0.065 -0.000    0.000  0.000  0.547    0.579  0.139 -0.000
 F          0.832 -0.003  0.000   -0.000  0.000 -0.196   -0.219  0.130  0.000
 H          0.096 -0.306  0.000    0.000  0.000 -0.632    0.411  0.168  0.000
 Br        -0.246  0.064 -0.000   -0.000 -0.000  0.036   -0.141 -0.087 -0.000
 TransDip  -0.022 -0.025  0.000    0.000  0.000 -0.049    0.142  0.041  0.000

 Mode:                 4                      5                      6
 Frequency:       780.48                 862.87                 894.08
 Force Cnst:      2.2074                 0.5313                 3.9548
 Red. Mass:       6.1504                 1.2112                 8.3968
 IR Active:          YES                    YES                    YES
 IR Intens:       31.210                 20.537                146.149
 Raman Active:       YES                    YES                    YES
               X      Y      Z        X      Y      Z        X      Y      Z
 C          0.046  0.569  0.000    0.000  0.000 -0.131   -0.123 -0.051  0.000
 N         -0.142 -0.061 -0.000    0.000  0.000 -0.010    0.153  0.552  0.000
 F          0.143 -0.205 -0.000    0.000 -0.000  0.027    0.002 -0.403 -0.000
 H          0.415  0.644 -0.000    0.000  0.000  0.991   -0.692 -0.112 -0.000
 Br        -0.022 -0.035 -0.000   -0.000 -0.000  0.003   -0.000  0.008 -0.000
 TransDip   0.115  0.137 -0.000   -0.000  0.000  0.145   -0.323  0.214 -0.000

 Mode:                 7                      8                      9
 Frequency:      1262.70                1651.22                3211.14
 Force Cnst:      1.0944                16.9168                 6.6346
 Red. Mass:       1.1650                10.5308                 1.0921
 IR Active:          YES                    YES                    YES
 IR Intens:       19.304                 68.065                  7.451
 Raman Active:       YES                    YES                    YES
               X      Y      Z        X      Y      Z        X      Y      Z
 C         -0.036 -0.067  0.000    0.668 -0.155 -0.000    0.018 -0.086 -0.000
 N         -0.027  0.079  0.000   -0.539  0.207  0.000   -0.004 -0.000  0.000
 F         -0.008 -0.007 -0.000    0.004 -0.030 -0.000   -0.001  0.002 -0.000
 H          0.989  0.093 -0.000   -0.241 -0.370  0.000   -0.154  0.984 -0.000
 Br        -0.000 -0.003 -0.000   -0.004 -0.001  0.000    0.000  0.000  0.000
 TransDip  -0.138 -0.028 -0.000    0.219  0.147  0.000   -0.066  0.058 -0.000

 STANDARD THERMODYNAMIC QUANTITIES AT   298.15 K  AND     1.00 ATM

   This Molecule has  0 Imaginary Frequencies
   Zero point vibrational energy:       14.116 kcal/mol

   Atom    1 Element C  Has Mass   12.00000
   Atom    2 Element N  Has Mass   14.00307
   Atom    3 Element F  Has Mass   18.99840
   Atom    4 Element H  Has Mass    1.00783
   Atom    5 Element Br Has Mass   78.91830
   Molecular Mass:   124.927600 amu
   Principal axes and moments of inertia in amu*Bohr^2:
                             1           2           3
    Eigenvalues --      119.23622   688.26172   807.49795
          X               0.99993     0.01169     0.00000
          Y              -0.01169     0.99993    -0.00000
          Z              -0.00000     0.00000     1.00000
   Rotational Symmetry Number is   1
   The Molecule is an Asymmetric Top
   Translational Enthalpy:        0.889 kcal/mol
   Rotational Enthalpy:           0.889 kcal/mol
   Vibrational Enthalpy:         14.888 kcal/mol
   gas constant (RT):             0.592 kcal/mol
   Translational Entropy:        40.381  cal/mol.K
   Rotational Entropy:           25.697  cal/mol.K
   Vibrational Entropy:           4.075  cal/mol.K

   Total Enthalpy:               17.258 kcal/mol
   Total Entropy:                70.153  cal/mol.K
Archival summary:
1\1\TWL01\FREQ\ProcedureUnspecified\BasisUnspecified\r11111\taweetha\SunNov2522:10:512018SunNov2522:10:512018\0\\#,FREQ,ProcedureUnspecified,BasisUnspecified,\\0,1\Br\C,1,1.88811\H,2,1.08338,1,115.809\N,2,1.26519,1,128.161,3,180,0\F,4,1.39986,2,112.257,1,-0,0\\\@

 Total job time:  27.39s(wall), 103.63s(cpu) 
 Sun Nov 25 22:10:51 2018

        *************************************************************
        *                                                           *
        *  Thank you very much for using Q-Chem.  Have a nice day.  *
        *                                                           *
        *************************************************************
