# Supplementary material for: Geometric and energetic data from ab initio calculations of haloethene, haloimine, halomethylenephosphine, haloiminophosphine, halodiazene, halodiphosphene and halocyclopropane
Source: Data Brief. 2019 Nov 2;27:104738. doi: 10.1016/j.dib.2019.104738 (PMC6861602; doi:10.1016/j.dib.2019.104738)
Supplement: Multimedia component 4 [file mmc4.zip › CN/B3LYP/BrHCNHE.out]

Q-Chem Developer Version!
                  Welcome to Q-Chem
     A Quantum Leap Into The Future Of Chemistry


 Q-Chem 5.1, Q-Chem, Inc., Pleasanton, CA (2018)

 Yihan Shao,  Zhengting Gan,  E. Epifanovsky,  A. T. B. Gilbert,  M. Wormit,  
 J. Kussmann,  A. W. Lange,  A. Behn,  Jia Deng,  Xintian Feng,  D. Ghosh,  
 M. Goldey,  P. R. Horn,  L. D. Jacobson,  I. Kaliman,  T. Kus,  A. Landau,  
 Jie Liu,  E. I. Proynov,  R. M. Richard,  R. P. Steele,  E. J. Sundstrom,  
 H. L. Woodcock III,  P. M. Zimmerman,  D. Zuev,  B. Albrecht,  E. Alguire,  
 S. A. Baeppler,  D. Barton,  Z. Benda,  Y. A. Bernard,  E. J. Berquist,  
 K. B. Bravaya,  H. Burton,  D. Casanova,  Chun-Min Chang,  Yunqing Chen,  
 A. Chien,  K. D. Closser,  M. P. Coons,  S. Coriani,  S. Dasgupta,  
 A. L. Dempwolff,  M. Diedenhofen,  Hainam Do,  R. G. Edgar,  Po-Tung Fang,  
 S. Faraji,  S. Fatehi,  Qingguo Feng,  K. D. Fenk,  J. Fosso-Tande,  
 Qinghui Ge,  A. Ghysels,  G. Gidofalvi,  J. Gomes,  J. Gonthier,  A. Gunina,  
 D. Hait,  M. W. D. Hanson-Heine,  P. H. P. Harbach,  A. W. Hauser,  
 J. E. Herr,  E. G. Hohenstein,  Z. C. Holden,  Kerwin Hui,  B. C. Huynh,  
 T.-C. Jagau,  Hyunjun Ji,  B. Kaduk,  K. Khistyaev,  Jaehoon Kim,  
 P. Klunzinger,  K. Koh,  D. Kosenkov,  L. Koulias,  T. Kowalczyk,  
 C. M. Krauter,  A. Kunitsa,  Ka Un Lao,  A. Laurent,  K. V. Lawler,  
 Joonho Lee,  D. Lefrancois,  S. Lehtola,  D. S. Levine,  Yi-Pei Li,  
 You-Sheng Lin,  Fenglai Liu,  E. Livshits,  A. Luenser,  P. Manohar,  
 E. Mansoor,  S. F. Manzer,  Shan-Ping Mao,  Yuezhi Mao,  N. Mardirossian,  
 A. V. Marenich,  T. Markovich,  L. A. Martinez-Martinez,  S. A. Maurer,  
 N. J. Mayhall,  S. C. McKenzie,  J.-M. Mewes,  A. F. Morrison,  
 J. W. Mullinax,  K. Nanda,  T. S. Nguyen-Beck,  R. Olivares-Amaya,  
 J. A. Parkhill,  T. M. Perrine,  F. Plasser,  P. Pokhilko,  S. Prager,  
 A. Prociuk,  E. Ramos,  D. R. Rehn,  F. Rob,  M. Schneider,  N. Sergueev,  
 S. M. Sharada,  S. Sharma,  D. W. Small,  T. Stauch,  T. Stein,  
 Yu-Chuan Su,  A. J. W. Thom,  A. Tkatchenko,  T. Tsuchimochi,  N. M. Tubman,  
 L. Vogt,  M. L. Vidal,  O. Vydrov,  M. A. Watson,  J. Wenzel,  
 M. de Wergifosse,  T. A. Wesolowski,  A. White,  J. Witte,  A. Yamada,  
 Jun Yang,  K. Yao,  S. Yeganeh,  S. R. Yost,  Zhi-Qiang You,  A. Zech,  
 Igor Ying Zhang,  Xing Zhang,  Yan Zhao,  Ying Zhu,  B. R. Brooks,  
 G. K. L. Chan,  C. J. Cramer,  M. S. Gordon,  W. J. Hehre,  A. Klamt,  
 M. W. Schmidt,  C. D. Sherrill,  D. G. Truhlar,  A. Aspuru-Guzik,  R. Baer,  
 A. T. Bell,  N. A. Besley,  Jeng-Da Chai,  A. E. DePrince, III,  
 R. A. DiStasio Jr.,  A. Dreuw,  B. D. Dunietz,  T. R. Furlani,  
 Chao-Ping Hsu,  Yousung Jung,  Jing Kong,  D. S. Lambrecht,  WanZhen Liang,  
 C. Ochsenfeld,  V. A. Rassolov,  L. V. Slipchenko,  J. E. Subotnik,  
 T. Van Voorhis,  J. M. Herbert,  A. I. Krylov,  P. M. W. Gill,  M. Head-Gordon

 Contributors to earlier versions of Q-Chem not listed above: 
 R. D. Adamson,  B. Austin,  J. Baker,  G. J. O. Beran,  K. Brandhorst,  
 S. T. Brown,  E. F. C. Byrd,  A. K. Chakraborty,  C.-L. Cheng,  
 Siu Hung Chien,  D. M. Chipman,  D. L. Crittenden,  H. Dachsel,  
 R. J. Doerksen,  A. D. Dutoi,  L. Fusti-Molnar,  W. A. Goddard III,  
 A. Golubeva-Zadorozhnaya,  S. R. Gwaltney,  G. Hawkins,  A. Heyden,  
 S. Hirata,  G. Kedziora,  F. J. Keil,  C. Kelley,  Jihan Kim,  R. A. King,  
 R. Z. Khaliullin,  P. P. Korambath,  W. Kurlancheek,  A. M. Lee,  M. S. Lee,  
 S. V. Levchenko,  Ching Yeh Lin,  D. Liotard,  R. C. Lochan,  I. Lotan,  
 P. E. Maslen,  N. Nair,  D. P. O'Neill,  D. Neuhauser,  E. Neuscamman,  
 C. M. Oana,  R. Olson,  B. Peters,  R. Peverati,  P. A. Pieniazek,  
 Y. M. Rhee,  J. Ritchie,  M. A. Rohrdanz,  E. Rosta,  N. J. Russ,  
 H. F. Schaefer III,  N. E. Schultz,  N. Shenvi,  A. C. Simmonett,  A. Sodt,  
 D. Stuck,  K. S. Thanthiriwatte,  V. Vanovschi,  Tao Wang,  A. Warshel,  
 C. F. Williams,  Q. Wu,  X. Xu,  W. Zhang

 Please cite Q-Chem as follows:
 Y. Shao et al., Mol. Phys. 113, 184-215 (2015)
 DOI: 10.1080/00268976.2014.952696

 Q-Chem 5.1.2 for Intel X86 EM64T Linux

 Parts of Q-Chem use Armadillo 8.300.2 (Tropical Shenanigans).
 http://arma.sourceforge.net/

 Q-Chem begins on Sun Nov 25 22:34:49 2018  

Host: 
0

     Scratch files written to /scratch/taweetham/qchem55262//
Input Ideriv = 2
Curr. Ideriv = -1
Max.  Ideriv = 2

Checking the input file for inconsistencies... 	...done.

--------------------------------------------------------------
User input:
--------------------------------------------------------------
$molecule
0 1
C 
N 1 1.3 
H 2 CH 1 120. 
H 1 CH 2 120.  3 180.0
Br 1 CBr 2 120.  3 0.0

CC=1.54
CH=1.09
CF=1.35
CCl=1.77
CBr=1.94
CI=2.14
DHA=180.0
$end

$rem
   job_type	optimization
   basis	6-311++g**
   method	b3lyp
$end

--------------------------------------------------------------
 ----------------------------------------------------------------
             Standard Nuclear Orientation (Angstroms)
    I     Atom           X                Y                Z
 ----------------------------------------------------------------
    1      C       1.1356514468    -0.5614800008    -0.0000000000
    2      N       2.1037701244     0.3061294887     0.0000000000
    3      H       1.8796388578     1.3728371222     0.0000000000
    4      H       1.3597827134    -1.6281876343    -0.0000000000
    5      Br     -0.7079920321     0.0423235456    -0.0000000000
 ----------------------------------------------------------------
 Molecular Point Group                 Cs    NOp =  2
 Largest Abelian Subgroup              Cs    NOp =  2
 Nuclear Repulsion Energy =   143.4235474018 hartrees
 There are       25 alpha and       25 beta electrons
 Requested basis set is 6-311++G(d,p)
 There are 41 shells and 106 basis functions

 Total QAlloc Memory Limit   2000 MB
 Mega-Array Size       188 MB
 MEM_STATIC part       192 MB
 A cutoff of  1.0D-11 yielded    826 shell pairs
 There are      5671 function pairs (      6234 Cartesian)

 -------------------------------------------------------
 OpenMP Integral Computing Module                       
 Release: version 1.0, May 2013, Q-Chem Inc. Pittsburgh 
 -------------------------------------------------------
 Integral Job Info:
 Integral job number is                      11
 Integral operator is                         1
 short-range coefficients                     0
 long-range coefficients              100000000
 Omega coefficients                           0
 if combine SR and LR in K                    0
 Integral screening is                        0
 Integral computing path is                   2
 max size of driver memory is            800000
 size of driver memory is                593474
 size of scratch memory is             29623520
 max col of scratch BK array               1296
 max len of scratch array in speh3          155
 max len of scratch index in speh4           18
 max int batch size is                      520
 min int batch size is                       52
 fixed nKL is                                45
 max L of basis functions is                  2
 order of int derivative is                   0
 number of shells is                         41
 number of basis is                         111
 number of cartesian basis is               111
 number of contracted shell pairs           826
 number of primitive shell pairs           2253
 maxK2 (contraction) of shell pair           36
 max number of K2 of shell pair               1
 max number of CS2 of shell pair             87
 max number of PS2 of shell pair            186
 mem total for path MDJ                  515062
 -------------------------------------------------------
 Smallest overlap matrix eigenvalue = 4.24E-04

 Scale SEOQF with 1.000000e-01/1.000000e-01/1.000000e-01

 Standard Electronic Orientation quadrupole field applied
 Nucleus-field energy     =     0.0000000027 hartrees
 Guess from superposition of atomic densities
 Warning:  Energy on first SCF cycle will be non-variational
 SAD guess density has 50.000000 electrons

 -----------------------------------------------------------------------
  General SCF calculation program by
  Eric Jon Sundstrom, Paul Horn, Yuezhi Mao, Dmitri Zuev, Alec White,
  David Stuck, Shaama M.S., Shane Yost, Joonho Lee, David Small,
  Daniel Levine, Susi Lehtola, Hugh Burton, Evgeny Epifanovsky
 -----------------------------------------------------------------------
 Exchange:     0.2000 Hartree-Fock + 0.0800 Slater + 0.7200 B88
 Correlation:  0.1900 VWN1RPA + 0.8100 LYP
 Using SG-1 standard quadrature grid
 using 4 threads for integral computing
 -------------------------------------------------------
 OpenMP Integral computing Module                
 Release: version 2.0, May 2017, Q-Chem Inc. Pleasanton 
 -------------------------------------------------------
 -------------------------------------------------------
 OpenMP BLAS3 based DFT computing Module                
 Release: version 1.0, May 2013, Q-Chem Inc. Pittsburgh 
 -------------------------------------------------------
 A restricted SCF calculation will be
 performed using DIIS
 SCF converges when DIIS error is below 1.0e-08
 ---------------------------------------
  Cycle       Energy         DIIS error
 ---------------------------------------
    1   -2668.4130169048      5.03e-02  
    2   -2668.1530626239      6.88e-03  
    3   -2667.9326032673      1.44e-02  
    4   -2668.2004072728      1.93e-03  
    5   -2668.2053949199      5.53e-04  
    6   -2668.2057013547      2.91e-04  
    7   -2668.2058478040      5.69e-05  
    8   -2668.2058498769      1.30e-05  
    9   -2668.2058501209      2.20e-06  
   10   -2668.2058501272      5.12e-07  
   11   -2668.2058501275      1.25e-07  
   12   -2668.2058501276      1.78e-08  
   13   -2668.2058501276      2.85e-09  Convergence criterion met
 ---------------------------------------
 SCF time:   CPU 10.71s  wall 3.00s 
 SCF   energy in the final basis set =    -2668.2058501276
 Total energy in the final basis set =    -2668.2058501276

 --------------------------------------------------------------
             Orbital Energies (a.u.) and Symmetries
 --------------------------------------------------------------

 Alpha MOs, Restricted
 -- Occupied --                  
-482.85  -62.50  -56.32  -56.32  -56.32  -14.35  -10.30   -8.71
  1 A'    2 A'    3 A'    1 A"    4 A'    5 A'    6 A'    7 A'                 
 -6.539  -6.527  -6.526  -2.650  -2.647  -2.646  -2.637  -2.637
  8 A'    2 A"    9 A'   10 A'    3 A"   11 A'    4 A"   12 A'                 
 -0.927  -0.799  -0.635  -0.498  -0.464  -0.383  -0.321  -0.299
 13 A'   14 A'   15 A'   16 A'   17 A'    5 A"   18 A'    6 A"                 
 -0.289
 19 A'                                                                         
 -- Virtual --                   
 -0.059  -0.037  -0.003   0.005   0.044   0.053   0.069   0.073
  7 A"   20 A'   21 A'   22 A'   23 A'    8 A"   24 A'   25 A'                 
  0.078   0.088   0.115   0.140   0.149   0.156   0.167   0.195
 26 A'    9 A"   27 A'   28 A'   29 A'   10 A"   30 A'   31 A'                 
  0.255   0.268   0.293   0.391   0.421   0.428   0.463   0.480
 32 A'   33 A'   34 A'   35 A'   11 A"   36 A'   37 A'   12 A"                 
  0.520   0.545   0.557   0.573   0.607   0.615   0.629   0.761
 38 A'   39 A'   13 A"   40 A'   14 A"   41 A'   42 A'   43 A'                 
  0.780   0.814   0.833   0.877   0.929   1.112   1.166   1.226
 44 A'   15 A"   45 A'   46 A'   47 A'   16 A"   48 A'   17 A"                 
  1.431   1.439   1.523   1.574   1.682   1.764   1.854   1.985
 18 A"   49 A'   50 A'   51 A'   52 A'   19 A"   53 A'   54 A'                 
  1.986   2.087   2.149   2.243   2.278   2.398   2.513   2.595
 20 A"   55 A'   56 A'   57 A'   21 A"   22 A"   58 A'   59 A'                 
  2.733   2.760   2.810   2.961   3.171   3.569   3.827   3.992
 60 A'   23 A"   61 A'   62 A'   63 A'   64 A'   24 A"   25 A"                 
  4.001   4.055   4.097   4.181   4.352   4.716   6.548   7.540
 65 A'   26 A"   66 A'   67 A'   68 A'   69 A'   70 A'   27 A"                 
  7.565   7.641  23.750  35.497  47.835 289.737 289.762 289.866
 71 A'   72 A'   73 A'   74 A'   75 A'   28 A"   76 A'   77 A'                 
*******
 78 A'                                                                         

 Beta MOs, Restricted
 -- Occupied --                  
-482.85  -62.50  -56.32  -56.32  -56.32  -14.35  -10.30   -8.71
  1 A'    2 A'    3 A'    1 A"    4 A'    5 A'    6 A'    7 A'                 
 -6.539  -6.527  -6.526  -2.650  -2.647  -2.646  -2.637  -2.637
  8 A'    2 A"    9 A'   10 A'    3 A"   11 A'    4 A"   12 A'                 
 -0.927  -0.799  -0.635  -0.498  -0.464  -0.383  -0.321  -0.299
 13 A'   14 A'   15 A'   16 A'   17 A'    5 A"   18 A'    6 A"                 
 -0.289
 19 A'                                                                         
 -- Virtual --                   
 -0.059  -0.037  -0.003   0.005   0.044   0.053   0.069   0.073
  7 A"   20 A'   21 A'   22 A'   23 A'    8 A"   24 A'   25 A'                 
  0.078   0.088   0.115   0.140   0.149   0.156   0.167   0.195
 26 A'    9 A"   27 A'   28 A'   29 A'   10 A"   30 A'   31 A'                 
  0.255   0.268   0.293   0.391   0.421   0.428   0.463   0.480
 32 A'   33 A'   34 A'   35 A'   11 A"   36 A'   37 A'   12 A"                 
  0.520   0.545   0.557   0.573   0.607   0.615   0.629   0.761
 38 A'   39 A'   13 A"   40 A'   14 A"   41 A'   42 A'   43 A'                 
  0.780   0.814   0.833   0.877   0.929   1.112   1.166   1.226
 44 A'   15 A"   45 A'   46 A'   47 A'   16 A"   48 A'   17 A"                 
  1.431   1.439   1.523   1.574   1.682   1.764   1.854   1.985
 18 A"   49 A'   50 A'   51 A'   52 A'   19 A"   53 A'   54 A'                 
  1.986   2.087   2.149   2.243   2.278   2.398   2.513   2.595
 20 A"   55 A'   56 A'   57 A'   21 A"   22 A"   58 A'   59 A'                 
  2.733   2.760   2.810   2.961   3.171   3.569   3.827   3.992
 60 A'   23 A"   61 A'   62 A'   63 A'   64 A'   24 A"   25 A"                 
  4.001   4.055   4.097   4.181   4.352   4.716   6.548   7.540
 65 A'   26 A"   66 A'   67 A'   68 A'   69 A'   70 A'   27 A"                 
  7.565   7.641  23.750  35.497  47.835 289.737 289.762 289.866
 71 A'   72 A'   73 A'   74 A'   75 A'   28 A"   76 A'   77 A'                 
*******
 78 A'                                                                         
 --------------------------------------------------------------

          Ground-State Mulliken Net Atomic Charges

     Atom                 Charge (a.u.)
  ----------------------------------------
      1 C                    -0.140024
      2 N                    -0.228807
      3 H                     0.225191
      4 H                     0.234976
      5 Br                   -0.091336
  ----------------------------------------
  Sum of atomic charges =     0.000000

 -----------------------------------------------------------------
                    Cartesian Multipole Moments
 -----------------------------------------------------------------
    Charge (ESU x 10^10)
                 0.0000
    Dipole Moment (Debye)
         X      -0.4133      Y      -0.0475      Z      -0.0000
       Tot       0.4161
    Quadrupole Moments (Debye-Ang)
        XX     -35.6037     XY      -0.2105     YY     -26.3741
        XZ       0.0000     YZ       0.0000     ZZ     -31.7641
    Octopole Moments (Debye-Ang^2)
       XXX     -45.3017    XXY       3.5717    XYY       1.1543
       YYY       1.7843    XXZ      -0.0000    XYZ      -0.0000
       YYZ      -0.0000    XZZ      -7.7918    YZZ       0.7333
       ZZZ      -0.0000
    Hexadecapole Moments (Debye-Ang^3)
      XXXX    -371.4893   XXXY       1.0301   XXYY     -48.7690
      XYYY       1.3053   YYYY     -53.1673   XXXZ       0.0000
      XXYZ       0.0000   XYYZ       0.0000   YYYZ       0.0000
      XXZZ     -60.5951   XYZZ       0.0585   YYZZ     -17.3569
      XZZZ       0.0000   YZZZ       0.0000   ZZZZ     -37.5277
 -----------------------------------------------------------------
 Calculating analytic gradient of the SCF energy
 Gradient of SCF Energy
            1           2           3           4           5
    1  -0.0487652   0.0353651   0.0011789   0.0084084   0.0038128
    2  -0.0683044   0.0098777   0.0501248  -0.0024485   0.0107505
    3   0.0000000   0.0000000   0.0000000   0.0000000  -0.0000000
 Max gradient component =       6.830E-02
 RMS gradient           =       2.722E-02
 Gradient time:  CPU 2.47 s  wall 0.71 s
 Geometry Optimization Parameters
   NAtoms,    NIC,     NZ,  NCons,   NDum,   NFix, NCnnct, MaxDiis
        5      20       5       0       0       0       0       0


** GEOMETRY OPTIMIZATION IN DELOCALIZED INTERNAL COORDINATES **
   Searching for a Minimum

   Optimization Cycle:   1

                       Coordinates (Angstroms)
     ATOM                X               Y               Z
      1  C         1.1356514468   -0.5614800008    0.0000000000
      2  N         2.1037701244    0.3061294887    0.0000000000
      3  H         1.8796388578    1.3728371222    0.0000000000
      4  H         1.3597827134   -1.6281876343    0.0000000000
      5  Br       -0.7079920321    0.0423235456    0.0000000000
   Point Group: cs    Number of degrees of freedom:     7


   Energy is  -2668.205850128


 Attempting to Generate Delocalized Internal Coordinates

  7 Hessian modes will be used to form the next step
  Hessian Eigenvalues:
     0.160000    0.160000    0.175927    0.220000    0.348126    0.348126
     0.671931

 Minimum Search - Taking Simple RFO Step
 Searching for Lamda that Minimizes Along All modes
 Value Taken    Lamda =  -0.02006781
 Step Taken.  Stepsize is  0.248295

                             Maximum     Tolerance    Cnvgd?
         Gradient           0.064311      0.000300      NO
         Displacement       0.151070      0.001200      NO
         Energy change     *********      0.000001      NO


 New Cartesian Coordinates Obtained by Inverse Iteration

 Displacement from previous Coordinates is:  0.287657
 ----------------------------------------------------------------
             Standard Nuclear Orientation (Angstroms)
    I     Atom           X                Y                Z
 ----------------------------------------------------------------
    1      C       1.1646366741    -0.4937619955     0.0000000000
    2      N       2.1323882551     0.2951384010     0.0000000000
    3      H       1.8390742766     1.2719253734     0.0000000000
    4      H       1.3411371159    -1.5633717053     0.0000000000
    5      Br     -0.7063852113     0.0216924479     0.0000000000
 ----------------------------------------------------------------
 Molecular Point Group                 Cs    NOp =  2
 Largest Abelian Subgroup              Cs    NOp =  2
 Nuclear Repulsion Energy =   144.4637612880 hartrees
 There are       25 alpha and       25 beta electrons
 Applying Cartesian multipole field
    Component          Value
    ---------          -----
     (2,0,0)        1.00000E-11
     (0,2,0)        2.00000E-11
     (0,0,2)       -3.00000E-11
 Nucleus-field energy     =     0.0000000027 hartrees
 Requested basis set is 6-311++G(d,p)
 There are 41 shells and 106 basis functions
 A cutoff of  1.0D-11 yielded    832 shell pairs
 There are      5683 function pairs (      6247 Cartesian)
 Smallest overlap matrix eigenvalue = 3.79E-04
 Guess MOs from SCF MO coefficient file

 -----------------------------------------------------------------------
  General SCF calculation program by
  Eric Jon Sundstrom, Paul Horn, Yuezhi Mao, Dmitri Zuev, Alec White,
  David Stuck, Shaama M.S., Shane Yost, Joonho Lee, David Small,
  Daniel Levine, Susi Lehtola, Hugh Burton, Evgeny Epifanovsky
 -----------------------------------------------------------------------
 Exchange:     0.2000 Hartree-Fock + 0.0800 Slater + 0.7200 B88
 Correlation:  0.1900 VWN1RPA + 0.8100 LYP
 Using SG-1 standard quadrature grid
 using 4 threads for integral computing
 -------------------------------------------------------
 OpenMP Integral computing Module                
 Release: version 2.0, May 2017, Q-Chem Inc. Pleasanton 
 -------------------------------------------------------
 -------------------------------------------------------
 OpenMP BLAS3 based DFT computing Module                
 Release: version 1.0, May 2013, Q-Chem Inc. Pittsburgh 
 -------------------------------------------------------
 A restricted SCF calculation will be
 performed using DIIS
 SCF converges when DIIS error is below 1.0e-08
 ---------------------------------------
  Cycle       Energy         DIIS error
 ---------------------------------------
    1   -2668.2120855326      1.64e-03  
    2   -2668.2148434983      1.10e-03  
    3   -2668.2150111075      1.01e-03  
    4   -2668.2162494605      2.32e-04  
    5   -2668.2163139923      5.66e-05  
    6   -2668.2163189974      2.08e-05  
    7   -2668.2163193341      3.13e-06  
    8   -2668.2163193462      5.33e-07  
    9   -2668.2163193468      1.03e-07  
   10   -2668.2163193468      1.77e-08  
   11   -2668.2163193468      5.28e-09  Convergence criterion met
 ---------------------------------------
 SCF time:   CPU 9.07s  wall 2.00s 
 SCF   energy in the final basis set =    -2668.2163193468
 Total energy in the final basis set =    -2668.2163193468

 --------------------------------------------------------------
             Orbital Energies (a.u.) and Symmetries
 --------------------------------------------------------------

 Alpha MOs, Restricted
 -- Occupied --                  
-482.85  -62.50  -56.32  -56.32  -56.32  -14.34  -10.29   -8.71
  1 A'    2 A'    3 A'    1 A"    4 A'    5 A'    6 A'    7 A'                 
 -6.539  -6.527  -6.526  -2.650  -2.646  -2.646  -2.637  -2.637
  8 A'    2 A"    9 A'   10 A'    3 A"   11 A'    4 A"   12 A'                 
 -0.956  -0.803  -0.640  -0.506  -0.465  -0.393  -0.319  -0.304
 13 A'   14 A'   15 A'   16 A'   17 A'    5 A"   18 A'    6 A"                 
 -0.302
 19 A'                                                                         
 -- Virtual --                   
 -0.048  -0.034  -0.002   0.010   0.044   0.052   0.070   0.074
  7 A"   20 A'   21 A'   22 A'   23 A'    8 A"   24 A'   25 A'                 
  0.081   0.087   0.118   0.141   0.157   0.161   0.173   0.202
 26 A'    9 A"   27 A'   28 A'   29 A'   10 A"   30 A'   31 A'                 
  0.246   0.268   0.312   0.390   0.420   0.431   0.477   0.483
 32 A'   33 A'   34 A'   35 A'   11 A"   36 A'   12 A"   37 A'                 
  0.527   0.544   0.555   0.571   0.610   0.632   0.655   0.760
 38 A'   39 A'   13 A"   40 A'   14 A"   41 A'   42 A'   43 A'                 
  0.792   0.818   0.856   0.874   0.894   1.124   1.169   1.215
 44 A'   15 A"   45 A'   46 A'   47 A'   16 A"   48 A'   17 A"                 
  1.404   1.431   1.563   1.611   1.730   1.782   1.888   1.987
 49 A'   18 A"   50 A'   51 A'   52 A'   19 A"   53 A'   20 A"                 
  2.010   2.134   2.165   2.300   2.359   2.429   2.532   2.622
 54 A'   55 A'   56 A'   57 A'   21 A"   22 A"   58 A'   59 A'                 
  2.754   2.774   2.840   2.986   3.200   3.605   3.843   3.992
 60 A'   23 A"   61 A'   62 A'   63 A'   64 A'   24 A"   25 A"                 
  3.999   4.059   4.142   4.241   4.355   4.806   6.550   7.540
 65 A'   26 A"   66 A'   67 A'   68 A'   69 A'   70 A'   27 A"                 
  7.567   7.643  23.845  35.603  47.836 289.738 289.764 289.868
 71 A'   72 A'   73 A'   74 A'   75 A'   28 A"   76 A'   77 A'                 
*******
 78 A'                                                                         

 Beta MOs, Restricted
 -- Occupied --                  
-482.85  -62.50  -56.32  -56.32  -56.32  -14.34  -10.29   -8.71
  1 A'    2 A'    3 A'    1 A"    4 A'    5 A'    6 A'    7 A'                 
 -6.539  -6.527  -6.526  -2.650  -2.646  -2.646  -2.637  -2.637
  8 A'    2 A"    9 A'   10 A'    3 A"   11 A'    4 A"   12 A'                 
 -0.956  -0.803  -0.640  -0.506  -0.465  -0.393  -0.319  -0.304
 13 A'   14 A'   15 A'   16 A'   17 A'    5 A"   18 A'    6 A"                 
 -0.302
 19 A'                                                                         
 -- Virtual --                   
 -0.048  -0.034  -0.002   0.010   0.044   0.052   0.070   0.074
  7 A"   20 A'   21 A'   22 A'   23 A'    8 A"   24 A'   25 A'                 
  0.081   0.087   0.118   0.141   0.157   0.161   0.173   0.202
 26 A'    9 A"   27 A'   28 A'   29 A'   10 A"   30 A'   31 A'                 
  0.246   0.268   0.312   0.390   0.420   0.431   0.477   0.483
 32 A'   33 A'   34 A'   35 A'   11 A"   36 A'   12 A"   37 A'                 
  0.527   0.544   0.555   0.571   0.610   0.632   0.655   0.760
 38 A'   39 A'   13 A"   40 A'   14 A"   41 A'   42 A'   43 A'                 
  0.792   0.818   0.856   0.874   0.894   1.124   1.169   1.215
 44 A'   15 A"   45 A'   46 A'   47 A'   16 A"   48 A'   17 A"                 
  1.404   1.431   1.563   1.611   1.730   1.782   1.888   1.987
 49 A'   18 A"   50 A'   51 A'   52 A'   19 A"   53 A'   20 A"                 
  2.010   2.134   2.165   2.300   2.359   2.429   2.532   2.622
 54 A'   55 A'   56 A'   57 A'   21 A"   22 A"   58 A'   59 A'                 
  2.754   2.774   2.840   2.986   3.200   3.605   3.843   3.992
 60 A'   23 A"   61 A'   62 A'   63 A'   64 A'   24 A"   25 A"                 
  3.999   4.059   4.142   4.241   4.355   4.806   6.550   7.540
 65 A'   26 A"   66 A'   67 A'   68 A'   69 A'   70 A'   27 A"                 
  7.567   7.643  23.845  35.603  47.836 289.738 289.764 289.868
 71 A'   72 A'   73 A'   74 A'   75 A'   28 A"   76 A'   77 A'                 
*******
 78 A'                                                                         
 --------------------------------------------------------------

          Ground-State Mulliken Net Atomic Charges

     Atom                 Charge (a.u.)
  ----------------------------------------
      1 C                    -0.131476
      2 N                    -0.209214
      3 H                     0.214989
      4 H                     0.214145
      5 Br                   -0.088444
  ----------------------------------------
  Sum of atomic charges =     0.000000

 -----------------------------------------------------------------
                    Cartesian Multipole Moments
 -----------------------------------------------------------------
    Charge (ESU x 10^10)
                 0.0000
    Dipole Moment (Debye)
         X      -0.4110      Y      -0.0355      Z       0.0000
       Tot       0.4126
    Quadrupole Moments (Debye-Ang)
        XX     -35.3606     XY      -0.1775     YY     -27.0926
        XZ      -0.0000     YZ       0.0000     ZZ     -31.5107
    Octopole Moments (Debye-Ang^2)
       XXX     -45.6324    XXY       2.7863    XYY      -0.2497
       YYY       2.1342    XXZ      -0.0000    XYZ       0.0000
       YYZ       0.0000    XZZ      -7.6228    YZZ       0.8786
       ZZZ       0.0000
    Hexadecapole Moments (Debye-Ang^3)
      XXXX    -371.7086   XXXY      -1.2614   XXYY     -51.3456
      XYYY      -0.1580   YYYY     -51.8327   XXXZ      -0.0000
      XXYZ       0.0000   XYYZ      -0.0000   YYYZ       0.0000
      XXZZ     -60.3186   XYZZ      -0.2352   YYZZ     -16.4753
      XZZZ      -0.0000   YZZZ       0.0000   ZZZZ     -36.9606
 -----------------------------------------------------------------
 Calculating analytic gradient of the SCF energy
 Gradient of SCF Energy
            1           2           3           4           5
    1  -0.0103613   0.0037571  -0.0030205   0.0076123   0.0020124
    2  -0.0011358  -0.0026600  -0.0024485   0.0029777   0.0032666
    3   0.0000000   0.0000000  -0.0000000   0.0000000  -0.0000000
 Max gradient component =       1.036E-02
 RMS gradient           =       3.886E-03
 Gradient time:  CPU 2.49 s  wall 0.72 s
 Geometry Optimization Parameters
   NAtoms,    NIC,     NZ,  NCons,   NDum,   NFix, NCnnct, MaxDiis
        5      20       5       0       0       0       0       0

 Cartesian Hessian Update
 Hessian Updated using BFGS Update


** GEOMETRY OPTIMIZATION IN DELOCALIZED INTERNAL COORDINATES **
   Searching for a Minimum

   Optimization Cycle:   2

                       Coordinates (Angstroms)
     ATOM                X               Y               Z
      1  C         1.1646366741   -0.4937619955    0.0000000000
      2  N         2.1323882551    0.2951384010    0.0000000000
      3  H         1.8390742766    1.2719253734    0.0000000000
      4  H         1.3411371159   -1.5633717053    0.0000000000
      5  Br       -0.7063852113    0.0216924479    0.0000000000
   Point Group: cs    Number of degrees of freedom:     7


   Energy is  -2668.216319347

 Hessian Updated using BFGS Update

  7 Hessian modes will be used to form the next step
  Hessian Eigenvalues:
     0.145411    0.175494    0.176515    0.218507    0.347416    0.366493
     0.692578

 Minimum Search - Taking Simple RFO Step
 Searching for Lamda that Minimizes Along All modes
 Value Taken    Lamda =  -0.00123198
 Step Taken.  Stepsize is  0.087409

                             Maximum     Tolerance    Cnvgd?
         Gradient           0.008444      0.000300      NO
         Displacement       0.043900      0.001200      NO
         Energy change     -0.010469      0.000001      NO


 New Cartesian Coordinates Obtained by Inverse Iteration

 Displacement from previous Coordinates is:  0.125375
 ----------------------------------------------------------------
             Standard Nuclear Orientation (Angstroms)
    I     Atom           X                Y                Z
 ----------------------------------------------------------------
    1      C       1.1714676568    -0.4855619552     0.0000000000
    2      N       2.1351335783     0.3066632464     0.0000000000
    3      H       1.8726437251     1.2899822343     0.0000000000
    4      H       1.3065794991    -1.5633844003     0.0000000000
    5      Br     -0.7149733490    -0.0160766040     0.0000000000
 ----------------------------------------------------------------
 Molecular Point Group                 Cs    NOp =  2
 Largest Abelian Subgroup              Cs    NOp =  2
 Nuclear Repulsion Energy =   144.0645538624 hartrees
 There are       25 alpha and       25 beta electrons
 Applying Cartesian multipole field
    Component          Value
    ---------          -----
     (2,0,0)        1.00000E-11
     (0,2,0)        2.00000E-11
     (0,0,2)       -3.00000E-11
 Nucleus-field energy     =     0.0000000027 hartrees
 Requested basis set is 6-311++G(d,p)
 There are 41 shells and 106 basis functions
 A cutoff of  1.0D-11 yielded    832 shell pairs
 There are      5683 function pairs (      6247 Cartesian)
 Smallest overlap matrix eigenvalue = 3.79E-04
 Guess MOs from SCF MO coefficient file

 -----------------------------------------------------------------------
  General SCF calculation program by
  Eric Jon Sundstrom, Paul Horn, Yuezhi Mao, Dmitri Zuev, Alec White,
  David Stuck, Shaama M.S., Shane Yost, Joonho Lee, David Small,
  Daniel Levine, Susi Lehtola, Hugh Burton, Evgeny Epifanovsky
 -----------------------------------------------------------------------
 Exchange:     0.2000 Hartree-Fock + 0.0800 Slater + 0.7200 B88
 Correlation:  0.1900 VWN1RPA + 0.8100 LYP
 Using SG-1 standard quadrature grid
 using 4 threads for integral computing
 -------------------------------------------------------
 OpenMP Integral computing Module                
 Release: version 2.0, May 2017, Q-Chem Inc. Pleasanton 
 -------------------------------------------------------
 -------------------------------------------------------
 OpenMP BLAS3 based DFT computing Module                
 Release: version 1.0, May 2013, Q-Chem Inc. Pittsburgh 
 -------------------------------------------------------
 A restricted SCF calculation will be
 performed using DIIS
 SCF converges when DIIS error is below 1.0e-08
 ---------------------------------------
  Cycle       Energy         DIIS error
 ---------------------------------------
    1   -2668.2166933606      3.74e-04  
    2   -2668.2170339004      1.37e-04  
    3   -2668.2170046391      2.09e-04  
    4   -2668.2170557731      3.36e-05  
    5   -2668.2170573985      7.18e-06  
    6   -2668.2170574591      3.69e-06  
    7   -2668.2170574738      4.33e-07  
    8   -2668.2170574741      1.45e-07  
    9   -2668.2170574742      2.30e-08  
   10   -2668.2170574742      6.26e-09  Convergence criterion met
 ---------------------------------------
 SCF time:   CPU 8.24s  wall 2.00s 
 SCF   energy in the final basis set =    -2668.2170574742
 Total energy in the final basis set =    -2668.2170574742

 --------------------------------------------------------------
             Orbital Energies (a.u.) and Symmetries
 --------------------------------------------------------------

 Alpha MOs, Restricted
 -- Occupied --                  
-482.84  -62.50  -56.32  -56.31  -56.31  -14.34  -10.29   -8.71
  1 A'    2 A'    3 A'    1 A"    4 A'    5 A'    6 A'    7 A'                 
 -6.537  -6.525  -6.524  -2.648  -2.644  -2.644  -2.635  -2.635
  8 A'    2 A"    9 A'   10 A'    3 A"   11 A'    4 A"   12 A'                 
 -0.955  -0.802  -0.641  -0.511  -0.463  -0.394  -0.316  -0.304
 13 A'   14 A'   15 A'   16 A'   17 A'    5 A"   18 A'    6 A"                 
 -0.302
 19 A'                                                                         
 -- Virtual --                   
 -0.048  -0.032  -0.002   0.009   0.044   0.052   0.070   0.074
  7 A"   20 A'   21 A'   22 A'   23 A'    8 A"   24 A'   25 A'                 
  0.083   0.087   0.117   0.141   0.158   0.161   0.171   0.200
 26 A'    9 A"   27 A'   28 A'   29 A'   10 A"   30 A'   31 A'                 
  0.249   0.267   0.312   0.390   0.421   0.431   0.477   0.482
 32 A'   33 A'   34 A'   35 A'   11 A"   36 A'   12 A"   37 A'                 
  0.532   0.545   0.557   0.570   0.612   0.633   0.651   0.759
 38 A'   39 A'   13 A"   40 A'   14 A"   41 A'   42 A'   43 A'                 
  0.795   0.818   0.857   0.873   0.902   1.119   1.169   1.216
 44 A'   15 A"   45 A'   46 A'   47 A'   16 A"   48 A'   17 A"                 
  1.404   1.440   1.571   1.601   1.712   1.775   1.900   1.986
 49 A'   18 A"   50 A'   51 A'   52 A'   19 A"   53 A'   20 A"                 
  2.008   2.147   2.180   2.282   2.352   2.436   2.523   2.623
 54 A'   55 A'   56 A'   57 A'   21 A"   22 A"   58 A'   59 A'                 
  2.767   2.773   2.850   2.981   3.199   3.604   3.843   3.993
 60 A'   23 A"   61 A'   62 A'   63 A'   64 A'   24 A"   25 A"                 
  4.000   4.062   4.145   4.220   4.357   4.819   6.548   7.542
 65 A'   26 A"   66 A'   67 A'   68 A'   69 A'   70 A'   27 A"                 
  7.570   7.645  23.845  35.607  47.836 289.740 289.766 289.870
 71 A'   72 A'   73 A'   74 A'   75 A'   28 A"   76 A'   77 A'                 
*******
 78 A'                                                                         

 Beta MOs, Restricted
 -- Occupied --                  
-482.84  -62.50  -56.32  -56.31  -56.31  -14.34  -10.29   -8.71
  1 A'    2 A'    3 A'    1 A"    4 A'    5 A'    6 A'    7 A'                 
 -6.537  -6.525  -6.524  -2.648  -2.644  -2.644  -2.635  -2.635
  8 A'    2 A"    9 A'   10 A'    3 A"   11 A'    4 A"   12 A'                 
 -0.955  -0.802  -0.641  -0.511  -0.463  -0.394  -0.316  -0.304
 13 A'   14 A'   15 A'   16 A'   17 A'    5 A"   18 A'    6 A"                 
 -0.302
 19 A'                                                                         
 -- Virtual --                   
 -0.048  -0.032  -0.002   0.009   0.044   0.052   0.070   0.074
  7 A"   20 A'   21 A'   22 A'   23 A'    8 A"   24 A'   25 A'                 
  0.083   0.087   0.117   0.141   0.158   0.161   0.171   0.200
 26 A'    9 A"   27 A'   28 A'   29 A'   10 A"   30 A'   31 A'                 
  0.249   0.267   0.312   0.390   0.421   0.431   0.477   0.482
 32 A'   33 A'   34 A'   35 A'   11 A"   36 A'   12 A"   37 A'                 
  0.532   0.545   0.557   0.570   0.612   0.633   0.651   0.759
 38 A'   39 A'   13 A"   40 A'   14 A"   41 A'   42 A'   43 A'                 
  0.795   0.818   0.857   0.873   0.902   1.119   1.169   1.216
 44 A'   15 A"   45 A'   46 A'   47 A'   16 A"   48 A'   17 A"                 
  1.404   1.440   1.571   1.601   1.712   1.775   1.900   1.986
 49 A'   18 A"   50 A'   51 A'   52 A'   19 A"   53 A'   20 A"                 
  2.008   2.147   2.180   2.282   2.352   2.436   2.523   2.623
 54 A'   55 A'   56 A'   57 A'   21 A"   22 A"   58 A'   59 A'                 
  2.767   2.773   2.850   2.981   3.199   3.604   3.843   3.993
 60 A'   23 A"   61 A'   62 A'   63 A'   64 A'   24 A"   25 A"                 
  4.000   4.062   4.145   4.220   4.357   4.819   6.548   7.542
 65 A'   26 A"   66 A'   67 A'   68 A'   69 A'   70 A'   27 A"                 
  7.570   7.645  23.845  35.607  47.836 289.740 289.766 289.870
 71 A'   72 A'   73 A'   74 A'   75 A'   28 A"   76 A'   77 A'                 
*******
 78 A'                                                                         
 --------------------------------------------------------------

          Ground-State Mulliken Net Atomic Charges

     Atom                 Charge (a.u.)
  ----------------------------------------
      1 C                    -0.132284
      2 N                    -0.210181
      3 H                     0.221458
      4 H                     0.211558
      5 Br                   -0.090551
  ----------------------------------------
  Sum of atomic charges =     0.000000

 -----------------------------------------------------------------
                    Cartesian Multipole Moments
 -----------------------------------------------------------------
    Charge (ESU x 10^10)
                 0.0000
    Dipole Moment (Debye)
         X      -0.3091      Y       0.0049      Z       0.0000
       Tot       0.3092
    Quadrupole Moments (Debye-Ang)
        XX     -35.2248     XY       0.0783     YY     -27.0314
        XZ      -0.0000     YZ       0.0000     ZZ     -31.5210
    Octopole Moments (Debye-Ang^2)
       XXX     -44.8820    XXY       3.7792    XYY       0.1747
       YYY       4.0919    XXZ       0.0000    XYZ      -0.0000
       YYZ       0.0000    XZZ      -7.4633    YZZ       1.4777
       ZZZ       0.0000
    Hexadecapole Moments (Debye-Ang^3)
      XXXX    -372.9061   XXXY      -1.7779   XXYY     -51.5215
      XYYY      -1.6023   YYYY     -51.5758   XXXZ      -0.0000
      XXYZ       0.0000   XYYZ      -0.0000   YYYZ       0.0000
      XXZZ     -60.6800   XYZZ      -0.9700   YYZZ     -16.5170
      XZZZ      -0.0000   YZZZ       0.0000   ZZZZ     -37.0237
 -----------------------------------------------------------------
 Calculating analytic gradient of the SCF energy
 Gradient of SCF Energy
            1           2           3           4           5
    1  -0.0064685   0.0022073   0.0000699   0.0017547   0.0024366
    2  -0.0002830   0.0025465  -0.0021553  -0.0001738   0.0000656
    3   0.0000000  -0.0000000   0.0000000   0.0000000  -0.0000000
 Max gradient component =       6.468E-03
 RMS gradient           =       2.113E-03
 Gradient time:  CPU 2.50 s  wall 0.74 s
 Geometry Optimization Parameters
   NAtoms,    NIC,     NZ,  NCons,   NDum,   NFix, NCnnct, MaxDiis
        5      20       5       0       0       0       0       0

 Cartesian Hessian Update
 Hessian Updated using BFGS Update


** GEOMETRY OPTIMIZATION IN DELOCALIZED INTERNAL COORDINATES **
   Searching for a Minimum

   Optimization Cycle:   3

                       Coordinates (Angstroms)
     ATOM                X               Y               Z
      1  C         1.1714676568   -0.4855619552    0.0000000000
      2  N         2.1351335783    0.3066632464    0.0000000000
      3  H         1.8726437251    1.2899822343    0.0000000000
      4  H         1.3065794991   -1.5633844003    0.0000000000
      5  Br       -0.7149733490   -0.0160766040    0.0000000000
   Point Group: cs    Number of degrees of freedom:     7


   Energy is  -2668.217057474

 Hessian Updated using BFGS Update

  7 Hessian modes will be used to form the next step
  Hessian Eigenvalues:
     0.110686    0.168551    0.190458    0.219268    0.350621    0.359514
     0.713251

 Minimum Search - Taking Simple RFO Step
 Searching for Lamda that Minimizes Along All modes
 Value Taken    Lamda =  -0.00013720
 Step Taken.  Stepsize is  0.032934

                             Maximum     Tolerance    Cnvgd?
         Gradient           0.003412      0.000300      NO
         Displacement       0.025212      0.001200      NO
         Energy change     -0.000738      0.000001      NO


 New Cartesian Coordinates Obtained by Inverse Iteration

 Displacement from previous Coordinates is:  0.033158
 ----------------------------------------------------------------
             Standard Nuclear Orientation (Angstroms)
    I     Atom           X                Y                Z
 ----------------------------------------------------------------
    1      C       1.1773622795    -0.4843904731     0.0000000000
    2      N       2.1371237691     0.3081366348     0.0000000000
    3      H       1.8796307743     1.2955676976     0.0000000000
    4      H       1.2974825459    -1.5632781812     0.0000000000
    5      Br     -0.7207482585    -0.0244131566     0.0000000000
 ----------------------------------------------------------------
 Molecular Point Group                 Cs    NOp =  2
 Largest Abelian Subgroup              Cs    NOp =  2
 Nuclear Repulsion Energy =   143.6670963767 hartrees
 There are       25 alpha and       25 beta electrons
 Applying Cartesian multipole field
    Component          Value
    ---------          -----
     (2,0,0)        1.00000E-11
     (0,2,0)        2.00000E-11
     (0,0,2)       -3.00000E-11
 Nucleus-field energy     =     0.0000000027 hartrees
 Requested basis set is 6-311++G(d,p)
 There are 41 shells and 106 basis functions
 A cutoff of  1.0D-11 yielded    830 shell pairs
 There are      5675 function pairs (      6238 Cartesian)
 Smallest overlap matrix eigenvalue = 3.85E-04
 Guess MOs from SCF MO coefficient file

 -----------------------------------------------------------------------
  General SCF calculation program by
  Eric Jon Sundstrom, Paul Horn, Yuezhi Mao, Dmitri Zuev, Alec White,
  David Stuck, Shaama M.S., Shane Yost, Joonho Lee, David Small,
  Daniel Levine, Susi Lehtola, Hugh Burton, Evgeny Epifanovsky
 -----------------------------------------------------------------------
 Exchange:     0.2000 Hartree-Fock + 0.0800 Slater + 0.7200 B88
 Correlation:  0.1900 VWN1RPA + 0.8100 LYP
 Using SG-1 standard quadrature grid
 using 4 threads for integral computing
 -------------------------------------------------------
 OpenMP Integral computing Module                
 Release: version 2.0, May 2017, Q-Chem Inc. Pleasanton 
 -------------------------------------------------------
 -------------------------------------------------------
 OpenMP BLAS3 based DFT computing Module                
 Release: version 1.0, May 2013, Q-Chem Inc. Pittsburgh 
 -------------------------------------------------------
 A restricted SCF calculation will be
 performed using DIIS
 SCF converges when DIIS error is below 1.0e-08
 ---------------------------------------
  Cycle       Energy         DIIS error
 ---------------------------------------
    1   -2668.2170782874      1.55e-04  
    2   -2668.2171292037      6.24e-05  
    3   -2668.2171252008      8.53e-05  
    4   -2668.2171337174      1.59e-05  
    5   -2668.2171340660      6.00e-06  
    6   -2668.2171341133      1.30e-06  
    7   -2668.2171341151      1.87e-07  
    8   -2668.2171341152      7.43e-08  
    9   -2668.2171341152      1.28e-08  
   10   -2668.2171341152      3.16e-09  Convergence criterion met
 ---------------------------------------
 SCF time:   CPU 8.22s  wall 2.00s 
 SCF   energy in the final basis set =    -2668.2171341152
 Total energy in the final basis set =    -2668.2171341152

 --------------------------------------------------------------
             Orbital Energies (a.u.) and Symmetries
 --------------------------------------------------------------

 Alpha MOs, Restricted
 -- Occupied --                  
-482.84  -62.50  -56.32  -56.31  -56.31  -14.34  -10.29   -8.70
  1 A'    2 A'    3 A'    1 A"    4 A'    5 A'    6 A'    7 A'                 
 -6.535  -6.524  -6.523  -2.646  -2.643  -2.643  -2.633  -2.633
  8 A'    2 A"    9 A'   10 A'    3 A"   11 A'    4 A"   12 A'                 
 -0.956  -0.801  -0.641  -0.513  -0.462  -0.394  -0.315  -0.303
 13 A'   14 A'   15 A'   16 A'   17 A'    5 A"   18 A'    6 A"                 
 -0.302
 19 A'                                                                         
 -- Virtual --                   
 -0.048  -0.033  -0.003   0.009   0.044   0.052   0.071   0.073
  7 A"   20 A'   21 A'   22 A'   23 A'    8 A"   24 A'   25 A'                 
  0.083   0.087   0.117   0.141   0.158   0.161   0.170   0.199
 26 A'    9 A"   27 A'   28 A'   29 A'   10 A"   30 A'   31 A'                 
  0.249   0.266   0.314   0.390   0.422   0.431   0.477   0.481
 32 A'   33 A'   34 A'   35 A'   11 A"   36 A'   12 A"   37 A'                 
  0.534   0.544   0.558   0.571   0.613   0.633   0.649   0.759
 38 A'   39 A'   13 A"   40 A'   14 A"   41 A'   42 A'   43 A'                 
  0.794   0.817   0.857   0.872   0.905   1.117   1.169   1.214
 44 A'   15 A"   45 A'   46 A'   47 A'   16 A"   48 A'   17 A"                 
  1.402   1.441   1.571   1.599   1.704   1.774   1.903   1.987
 49 A'   18 A"   50 A'   51 A'   52 A'   19 A"   53 A'   20 A"                 
  2.005   2.150   2.186   2.278   2.350   2.439   2.521   2.624
 54 A'   55 A'   56 A'   57 A'   21 A"   22 A"   58 A'   59 A'                 
  2.772   2.773   2.852   2.975   3.195   3.605   3.843   3.994
 60 A'   23 A"   61 A'   62 A'   63 A'   64 A'   24 A"   25 A"                 
  4.001   4.062   4.145   4.213   4.358   4.817   6.546   7.543
 65 A'   26 A"   66 A'   67 A'   68 A'   69 A'   70 A'   27 A"                 
  7.571   7.646  23.850  35.608  47.835 289.741 289.767 289.871
 71 A'   72 A'   73 A'   74 A'   75 A'   28 A"   76 A'   77 A'                 
*******
 78 A'                                                                         

 Beta MOs, Restricted
 -- Occupied --                  
-482.84  -62.50  -56.32  -56.31  -56.31  -14.34  -10.29   -8.70
  1 A'    2 A'    3 A'    1 A"    4 A'    5 A'    6 A'    7 A'                 
 -6.535  -6.524  -6.523  -2.646  -2.643  -2.643  -2.633  -2.633
  8 A'    2 A"    9 A'   10 A'    3 A"   11 A'    4 A"   12 A'                 
 -0.956  -0.801  -0.641  -0.513  -0.462  -0.394  -0.315  -0.303
 13 A'   14 A'   15 A'   16 A'   17 A'    5 A"   18 A'    6 A"                 
 -0.302
 19 A'                                                                         
 -- Virtual --                   
 -0.048  -0.033  -0.003   0.009   0.044   0.052   0.071   0.073
  7 A"   20 A'   21 A'   22 A'   23 A'    8 A"   24 A'   25 A'                 
  0.083   0.087   0.117   0.141   0.158   0.161   0.170   0.199
 26 A'    9 A"   27 A'   28 A'   29 A'   10 A"   30 A'   31 A'                 
  0.249   0.266   0.314   0.390   0.422   0.431   0.477   0.481
 32 A'   33 A'   34 A'   35 A'   11 A"   36 A'   12 A"   37 A'                 
  0.534   0.544   0.558   0.571   0.613   0.633   0.649   0.759
 38 A'   39 A'   13 A"   40 A'   14 A"   41 A'   42 A'   43 A'                 
  0.794   0.817   0.857   0.872   0.905   1.117   1.169   1.214
 44 A'   15 A"   45 A'   46 A'   47 A'   16 A"   48 A'   17 A"                 
  1.402   1.441   1.571   1.599   1.704   1.774   1.903   1.987
 49 A'   18 A"   50 A'   51 A'   52 A'   19 A"   53 A'   20 A"                 
  2.005   2.150   2.186   2.278   2.350   2.439   2.521   2.624
 54 A'   55 A'   56 A'   57 A'   21 A"   22 A"   58 A'   59 A'                 
  2.772   2.773   2.852   2.975   3.195   3.605   3.843   3.994
 60 A'   23 A"   61 A'   62 A'   63 A'   64 A'   24 A"   25 A"                 
  4.001   4.062   4.145   4.213   4.358   4.817   6.546   7.543
 65 A'   26 A"   66 A'   67 A'   68 A'   69 A'   70 A'   27 A"                 
  7.571   7.646  23.850  35.608  47.835 289.741 289.767 289.871
 71 A'   72 A'   73 A'   74 A'   75 A'   28 A"   76 A'   77 A'                 
*******
 78 A'                                                                         
 --------------------------------------------------------------

          Ground-State Mulliken Net Atomic Charges

     Atom                 Charge (a.u.)
  ----------------------------------------
      1 C                    -0.130463
      2 N                    -0.208757
      3 H                     0.223662
      4 H                     0.211038
      5 Br                   -0.095480
  ----------------------------------------
  Sum of atomic charges =     0.000000

 -----------------------------------------------------------------
                    Cartesian Multipole Moments
 -----------------------------------------------------------------
    Charge (ESU x 10^10)
                -0.0000
    Dipole Moment (Debye)
         X      -0.2287      Y       0.0139      Z      -0.0000
       Tot       0.2291
    Quadrupole Moments (Debye-Ang)
        XX     -35.1338     XY       0.1418     YY     -27.0056
        XZ      -0.0000     YZ       0.0000     ZZ     -31.5373
    Octopole Moments (Debye-Ang^2)
       XXX     -44.3238    XXY       4.0196    XYY       0.3734
       YYY       4.5498    XXZ      -0.0000    XYZ       0.0000
       YYZ      -0.0000    XZZ      -7.3397    YZZ       1.6137
       ZZZ      -0.0000
    Hexadecapole Moments (Debye-Ang^3)
      XXXX    -373.7645   XXXY      -1.8065   XXYY     -51.7021
      XYYY      -1.8475   YYYY     -51.5246   XXXZ      -0.0000
      XXYZ       0.0000   XYYZ      -0.0000   YYYZ       0.0000
      XXZZ     -60.9146   XYZZ      -1.1218   YYZZ     -16.5476
      XZZZ      -0.0000   YZZZ       0.0000   ZZZZ     -37.0875
 -----------------------------------------------------------------
 Calculating analytic gradient of the SCF energy
 Gradient of SCF Energy
            1           2           3           4           5
    1  -0.0015153   0.0007034  -0.0001150   0.0000614   0.0008655
    2   0.0006250  -0.0005766   0.0004036  -0.0001151  -0.0003370
    3   0.0000000   0.0000000  -0.0000000   0.0000000  -0.0000000
 Max gradient component =       1.515E-03
 RMS gradient           =       5.520E-04
 Gradient time:  CPU 2.46 s  wall 0.71 s
 Geometry Optimization Parameters
   NAtoms,    NIC,     NZ,  NCons,   NDum,   NFix, NCnnct, MaxDiis
        5      20       5       0       0       0       0       0

 Cartesian Hessian Update
 Hessian Updated using BFGS Update


** GEOMETRY OPTIMIZATION IN DELOCALIZED INTERNAL COORDINATES **
   Searching for a Minimum

   Optimization Cycle:   4

                       Coordinates (Angstroms)
     ATOM                X               Y               Z
      1  C         1.1773622795   -0.4843904731    0.0000000000
      2  N         2.1371237691    0.3081366348    0.0000000000
      3  H         1.8796307743    1.2955676976    0.0000000000
      4  H         1.2974825459   -1.5632781812    0.0000000000
      5  Br       -0.7207482585   -0.0244131566    0.0000000000
   Point Group: cs    Number of degrees of freedom:     7


   Energy is  -2668.217134115

 Hessian Updated using BFGS Update

  7 Hessian modes will be used to form the next step
  Hessian Eigenvalues:
     0.093578    0.164984    0.189554    0.220811    0.350411    0.383664
     0.707769

 Minimum Search - Taking Simple RFO Step
 Searching for Lamda that Minimizes Along All modes
 Value Taken    Lamda =  -0.00001010
 Step Taken.  Stepsize is  0.008845

                             Maximum     Tolerance    Cnvgd?
         Gradient           0.001050      0.000300      NO
         Displacement       0.008028      0.001200      NO
         Energy change     -0.000077      0.000001      NO


 New Cartesian Coordinates Obtained by Inverse Iteration

 Displacement from previous Coordinates is:  0.005515
 ----------------------------------------------------------------
             Standard Nuclear Orientation (Angstroms)
    I     Atom           X                Y                Z
 ----------------------------------------------------------------
    1      C       1.1792415369    -0.4851213733     0.0000000000
    2      N       2.1371239231     0.3088746484     0.0000000000
    3      H       1.8795841303     1.2955840294     0.0000000000
    4      H       1.2973396380    -1.5640066937     0.0000000000
    5      Br     -0.7224381180    -0.0237080894     0.0000000000
 ----------------------------------------------------------------
 Molecular Point Group                 Cs    NOp =  2
 Largest Abelian Subgroup              Cs    NOp =  2
 Nuclear Repulsion Energy =   143.5306444660 hartrees
 There are       25 alpha and       25 beta electrons
 Applying Cartesian multipole field
    Component          Value
    ---------          -----
     (2,0,0)        1.00000E-11
     (0,2,0)        2.00000E-11
     (0,0,2)       -3.00000E-11
 Nucleus-field energy     =     0.0000000027 hartrees
 Requested basis set is 6-311++G(d,p)
 There are 41 shells and 106 basis functions
 A cutoff of  1.0D-11 yielded    830 shell pairs
 There are      5675 function pairs (      6238 Cartesian)
 Smallest overlap matrix eigenvalue = 3.88E-04
 Guess MOs from SCF MO coefficient file

 -----------------------------------------------------------------------
  General SCF calculation program by
  Eric Jon Sundstrom, Paul Horn, Yuezhi Mao, Dmitri Zuev, Alec White,
  David Stuck, Shaama M.S., Shane Yost, Joonho Lee, David Small,
  Daniel Levine, Susi Lehtola, Hugh Burton, Evgeny Epifanovsky
 -----------------------------------------------------------------------
 Exchange:     0.2000 Hartree-Fock + 0.0800 Slater + 0.7200 B88
 Correlation:  0.1900 VWN1RPA + 0.8100 LYP
 Using SG-1 standard quadrature grid
 using 4 threads for integral computing
 -------------------------------------------------------
 OpenMP Integral computing Module                
 Release: version 2.0, May 2017, Q-Chem Inc. Pleasanton 
 -------------------------------------------------------
 -------------------------------------------------------
 OpenMP BLAS3 based DFT computing Module                
 Release: version 1.0, May 2013, Q-Chem Inc. Pittsburgh 
 -------------------------------------------------------
 A restricted SCF calculation will be
 performed using DIIS
 SCF converges when DIIS error is below 1.0e-08
 ---------------------------------------
  Cycle       Energy         DIIS error
 ---------------------------------------
    1   -2668.2171345985      4.98e-05  
    2   -2668.2171392731      2.47e-05  
    3   -2668.2171386931      3.30e-05  
    4   -2668.2171400244      4.37e-06  
    5   -2668.2171400517      2.02e-06  
    6   -2668.2171400568      2.78e-07  
    7   -2668.2171400569      3.97e-08  
    8   -2668.2171400569      1.22e-08  
    9   -2668.2171400569      4.99e-09  Convergence criterion met
 ---------------------------------------
 SCF time:   CPU 7.41s  wall 2.00s 
 SCF   energy in the final basis set =    -2668.2171400569
 Total energy in the final basis set =    -2668.2171400569

 --------------------------------------------------------------
             Orbital Energies (a.u.) and Symmetries
 --------------------------------------------------------------

 Alpha MOs, Restricted
 -- Occupied --                  
-482.84  -62.50  -56.32  -56.31  -56.31  -14.34  -10.29   -8.70
  1 A'    2 A'    3 A'    1 A"    4 A'    5 A'    6 A'    7 A'                 
 -6.535  -6.523  -6.523  -2.646  -2.643  -2.642  -2.633  -2.633
  8 A'    2 A"    9 A'   10 A'    3 A"   11 A'    4 A"   12 A'                 
 -0.956  -0.800  -0.642  -0.514  -0.462  -0.394  -0.315  -0.303
 13 A'   14 A'   15 A'   16 A'   17 A'    5 A"   18 A'    6 A"                 
 -0.302
 19 A'                                                                         
 -- Virtual --                   
 -0.048  -0.034  -0.003   0.009   0.044   0.052   0.071   0.073
  7 A"   20 A'   21 A'   22 A'   23 A'    8 A"   24 A'   25 A'                 
  0.083   0.087   0.117   0.141   0.158   0.161   0.170   0.199
 26 A'    9 A"   27 A'   28 A'   29 A'   10 A"   30 A'   31 A'                 
  0.249   0.266   0.314   0.390   0.422   0.431   0.477   0.481
 32 A'   33 A'   34 A'   35 A'   11 A"   36 A'   12 A"   37 A'                 
  0.535   0.544   0.558   0.571   0.613   0.633   0.649   0.758
 38 A'   39 A'   13 A"   40 A'   14 A"   41 A'   42 A'   43 A'                 
  0.794   0.817   0.856   0.872   0.905   1.117   1.169   1.214
 44 A'   15 A"   45 A'   46 A'   47 A'   16 A"   48 A'   17 A"                 
  1.401   1.441   1.570   1.598   1.703   1.773   1.903   1.987
 49 A'   18 A"   50 A'   51 A'   52 A'   19 A"   53 A'   20 A"                 
  2.005   2.151   2.187   2.277   2.350   2.439   2.520   2.624
 54 A'   55 A'   56 A'   57 A'   21 A"   22 A"   58 A'   59 A'                 
  2.773   2.773   2.852   2.974   3.195   3.605   3.843   3.995
 23 A"   60 A'   61 A'   62 A'   63 A'   64 A'   24 A"   25 A"                 
  4.001   4.062   4.144   4.212   4.358   4.819   6.545   7.543
 65 A'   26 A"   66 A'   67 A'   68 A'   69 A'   70 A'   27 A"                 
  7.571   7.646  23.851  35.609  47.834 289.741 289.768 289.871
 71 A'   72 A'   73 A'   74 A'   75 A'   28 A"   76 A'   77 A'                 
*******
 78 A'                                                                         

 Beta MOs, Restricted
 -- Occupied --                  
-482.84  -62.50  -56.32  -56.31  -56.31  -14.34  -10.29   -8.70
  1 A'    2 A'    3 A'    1 A"    4 A'    5 A'    6 A'    7 A'                 
 -6.535  -6.523  -6.523  -2.646  -2.643  -2.642  -2.633  -2.633
  8 A'    2 A"    9 A'   10 A'    3 A"   11 A'    4 A"   12 A'                 
 -0.956  -0.800  -0.642  -0.514  -0.462  -0.394  -0.315  -0.303
 13 A'   14 A'   15 A'   16 A'   17 A'    5 A"   18 A'    6 A"                 
 -0.302
 19 A'                                                                         
 -- Virtual --                   
 -0.048  -0.034  -0.003   0.009   0.044   0.052   0.071   0.073
  7 A"   20 A'   21 A'   22 A'   23 A'    8 A"   24 A'   25 A'                 
  0.083   0.087   0.117   0.141   0.158   0.161   0.170   0.199
 26 A'    9 A"   27 A'   28 A'   29 A'   10 A"   30 A'   31 A'                 
  0.249   0.266   0.314   0.390   0.422   0.431   0.477   0.481
 32 A'   33 A'   34 A'   35 A'   11 A"   36 A'   12 A"   37 A'                 
  0.535   0.544   0.558   0.571   0.613   0.633   0.649   0.758
 38 A'   39 A'   13 A"   40 A'   14 A"   41 A'   42 A'   43 A'                 
  0.794   0.817   0.856   0.872   0.905   1.117   1.169   1.214
 44 A'   15 A"   45 A'   46 A'   47 A'   16 A"   48 A'   17 A"                 
  1.401   1.441   1.570   1.598   1.703   1.773   1.903   1.987
 49 A'   18 A"   50 A'   51 A'   52 A'   19 A"   53 A'   20 A"                 
  2.005   2.151   2.187   2.277   2.350   2.439   2.520   2.624
 54 A'   55 A'   56 A'   57 A'   21 A"   22 A"   58 A'   59 A'                 
  2.773   2.773   2.852   2.974   3.195   3.605   3.843   3.995
 23 A"   60 A'   61 A'   62 A'   63 A'   64 A'   24 A"   25 A"                 
  4.001   4.062   4.144   4.212   4.358   4.819   6.545   7.543
 65 A'   26 A"   66 A'   67 A'   68 A'   69 A'   70 A'   27 A"                 
  7.571   7.646  23.851  35.609  47.834 289.741 289.768 289.871
 71 A'   72 A'   73 A'   74 A'   75 A'   28 A"   76 A'   77 A'                 
*******
 78 A'                                                                         
 --------------------------------------------------------------

          Ground-State Mulliken Net Atomic Charges

     Atom                 Charge (a.u.)
  ----------------------------------------
      1 C                    -0.129584
      2 N                    -0.208467
      3 H                     0.224406
      4 H                     0.211358
      5 Br                   -0.097714
  ----------------------------------------
  Sum of atomic charges =     0.000000

 -----------------------------------------------------------------
                    Cartesian Multipole Moments
 -----------------------------------------------------------------
    Charge (ESU x 10^10)
                -0.0000
    Dipole Moment (Debye)
         X      -0.2031      Y       0.0109      Z       0.0000
       Tot       0.2033
    Quadrupole Moments (Debye-Ang)
        XX     -35.1100     XY       0.1367     YY     -26.9940
        XZ       0.0000     YZ      -0.0000     ZZ     -31.5439
    Octopole Moments (Debye-Ang^2)
       XXX     -44.1484    XXY       4.0073    XYY       0.4312
       YYY       4.5054    XXZ       0.0000    XYZ       0.0000
       YYZ       0.0000    XZZ      -7.2982    YZZ       1.6011
       ZZZ      -0.0000
    Hexadecapole Moments (Debye-Ang^3)
      XXXX    -373.9818   XXXY      -1.7957   XXYY     -51.7373
      XYYY      -1.8185   YYYY     -51.5061   XXXZ       0.0000
      XXYZ      -0.0000   XYYZ      -0.0000   YYYZ      -0.0000
      XXZZ     -60.9725   XYZZ      -1.1130   YYZZ     -16.5562
      XZZZ      -0.0000   YZZZ      -0.0000   ZZZZ     -37.1131
 -----------------------------------------------------------------
 Calculating analytic gradient of the SCF energy
 Gradient of SCF Energy
            1           2           3           4           5
    1  -0.0003493   0.0002660   0.0000506  -0.0000916   0.0001243
    2   0.0001435   0.0000138  -0.0000377  -0.0000511  -0.0000684
    3  -0.0000000   0.0000000  -0.0000000  -0.0000000   0.0000000
 Max gradient component =       3.493E-04
 RMS gradient           =       1.288E-04
 Gradient time:  CPU 2.47 s  wall 0.71 s
 Geometry Optimization Parameters
   NAtoms,    NIC,     NZ,  NCons,   NDum,   NFix, NCnnct, MaxDiis
        5      20       5       0       0       0       0       0

 Cartesian Hessian Update
 Hessian Updated using BFGS Update


** GEOMETRY OPTIMIZATION IN DELOCALIZED INTERNAL COORDINATES **
   Searching for a Minimum

   Optimization Cycle:   5

                       Coordinates (Angstroms)
     ATOM                X               Y               Z
      1  C         1.1792415369   -0.4851213733    0.0000000000
      2  N         2.1371239231    0.3088746484    0.0000000000
      3  H         1.8795841303    1.2955840294    0.0000000000
      4  H         1.2973396380   -1.5640066937    0.0000000000
      5  Br       -0.7224381180   -0.0237080894    0.0000000000
   Point Group: cs    Number of degrees of freedom:     7


   Energy is  -2668.217140057

 Hessian Updated using BFGS Update

  7 Hessian modes will be used to form the next step
  Hessian Eigenvalues:
     0.092386    0.153366    0.180150    0.207538    0.350154    0.388126
     0.700215

 Minimum Search - Taking Simple RFO Step
 Searching for Lamda that Minimizes Along All modes
 Value Taken    Lamda =   0.00000000
 Step Taken.  Stepsize is  0.002251

                             Maximum     Tolerance    Cnvgd?
         Gradient           0.000250      0.000300     YES
         Displacement       0.001638      0.001200      NO
         Energy change     -0.000006      0.000001      NO


 New Cartesian Coordinates Obtained by Inverse Iteration

 Displacement from previous Coordinates is:  0.002745
 ----------------------------------------------------------------
             Standard Nuclear Orientation (Angstroms)
    I     Atom           X                Y                Z
 ----------------------------------------------------------------
    1      C       1.1796941436    -0.4856062364     0.0000000000
    2      N       2.1368628656     0.3088974331     0.0000000000
    3      H       1.8789545072     1.2955331286     0.0000000000
    4      H       1.2977816427    -1.5644115861     0.0000000000
    5      Br     -0.7224420488    -0.0227902178     0.0000000000
 ----------------------------------------------------------------
 Molecular Point Group                 Cs    NOp =  2
 Largest Abelian Subgroup              Cs    NOp =  2
 Nuclear Repulsion Energy =   143.5158963621 hartrees
 There are       25 alpha and       25 beta electrons
 Applying Cartesian multipole field
    Component          Value
    ---------          -----
     (2,0,0)        1.00000E-11
     (0,2,0)        2.00000E-11
     (0,0,2)       -3.00000E-11
 Nucleus-field energy     =     0.0000000027 hartrees
 Requested basis set is 6-311++G(d,p)
 There are 41 shells and 106 basis functions
 A cutoff of  1.0D-11 yielded    830 shell pairs
 There are      5675 function pairs (      6238 Cartesian)
 Smallest overlap matrix eigenvalue = 3.88E-04
 Guess MOs from SCF MO coefficient file

 -----------------------------------------------------------------------
  General SCF calculation program by
  Eric Jon Sundstrom, Paul Horn, Yuezhi Mao, Dmitri Zuev, Alec White,
  David Stuck, Shaama M.S., Shane Yost, Joonho Lee, David Small,
  Daniel Levine, Susi Lehtola, Hugh Burton, Evgeny Epifanovsky
 -----------------------------------------------------------------------
 Exchange:     0.2000 Hartree-Fock + 0.0800 Slater + 0.7200 B88
 Correlation:  0.1900 VWN1RPA + 0.8100 LYP
 Using SG-1 standard quadrature grid
 using 4 threads for integral computing
 -------------------------------------------------------
 OpenMP Integral computing Module                
 Release: version 2.0, May 2017, Q-Chem Inc. Pleasanton 
 -------------------------------------------------------
 -------------------------------------------------------
 OpenMP BLAS3 based DFT computing Module                
 Release: version 1.0, May 2013, Q-Chem Inc. Pittsburgh 
 -------------------------------------------------------
 A restricted SCF calculation will be
 performed using DIIS
 SCF converges when DIIS error is below 1.0e-08
 ---------------------------------------
  Cycle       Energy         DIIS error
 ---------------------------------------
    1   -2668.2171399276      1.49e-05  
    2   -2668.2171404279      3.51e-06  
    3   -2668.2171404155      4.92e-06  
    4   -2668.2171404469      1.20e-06  
    5   -2668.2171404485      5.03e-07  
    6   -2668.2171404488      1.22e-07  
    7   -2668.2171404488      1.12e-08  
    8   -2668.2171404488      1.86e-09  Convergence criterion met
 ---------------------------------------
 SCF time:   CPU 6.58s  wall 2.00s 
 SCF   energy in the final basis set =    -2668.2171404488
 Total energy in the final basis set =    -2668.2171404488

 --------------------------------------------------------------
             Orbital Energies (a.u.) and Symmetries
 --------------------------------------------------------------

 Alpha MOs, Restricted
 -- Occupied --                  
-482.84  -62.50  -56.32  -56.31  -56.31  -14.34  -10.29   -8.70
  1 A'    2 A'    3 A'    1 A"    4 A'    5 A'    6 A'    7 A'                 
 -6.535  -6.523  -6.522  -2.646  -2.643  -2.642  -2.633  -2.633
  8 A'    2 A"    9 A'   10 A'    3 A"   11 A'    4 A"   12 A'                 
 -0.956  -0.800  -0.642  -0.514  -0.462  -0.394  -0.315  -0.303
 13 A'   14 A'   15 A'   16 A'   17 A'    5 A"   18 A'    6 A"                 
 -0.301
 19 A'                                                                         
 -- Virtual --                   
 -0.048  -0.034  -0.003   0.009   0.044   0.052   0.071   0.073
  7 A"   20 A'   21 A'   22 A'   23 A'    8 A"   24 A'   25 A'                 
  0.083   0.087   0.117   0.141   0.158   0.161   0.170   0.199
 26 A'    9 A"   27 A'   28 A'   29 A'   10 A"   30 A'   31 A'                 
  0.249   0.266   0.314   0.390   0.422   0.431   0.476   0.481
 32 A'   33 A'   34 A'   35 A'   11 A"   36 A'   12 A"   37 A'                 
  0.535   0.544   0.558   0.571   0.613   0.633   0.649   0.758
 38 A'   39 A'   13 A"   40 A'   14 A"   41 A'   42 A'   43 A'                 
  0.794   0.816   0.856   0.872   0.905   1.117   1.169   1.214
 44 A'   15 A"   45 A'   46 A'   47 A'   16 A"   48 A'   17 A"                 
  1.401   1.441   1.570   1.598   1.702   1.773   1.903   1.987
 49 A'   18 A"   50 A'   51 A'   52 A'   19 A"   53 A'   20 A"                 
  2.005   2.151   2.187   2.277   2.350   2.439   2.520   2.624
 54 A'   55 A'   56 A'   57 A'   21 A"   22 A"   58 A'   59 A'                 
  2.773   2.773   2.852   2.974   3.195   3.605   3.843   3.995
 23 A"   60 A'   61 A'   62 A'   63 A'   64 A'   24 A"   25 A"                 
  4.001   4.062   4.144   4.212   4.358   4.819   6.545   7.543
 65 A'   26 A"   66 A'   67 A'   68 A'   69 A'   70 A'   27 A"                 
  7.571   7.646  23.852  35.609  47.834 289.741 289.768 289.871
 71 A'   72 A'   73 A'   74 A'   75 A'   28 A"   76 A'   77 A'                 
*******
 78 A'                                                                         

 Beta MOs, Restricted
 -- Occupied --                  
-482.84  -62.50  -56.32  -56.31  -56.31  -14.34  -10.29   -8.70
  1 A'    2 A'    3 A'    1 A"    4 A'    5 A'    6 A'    7 A'                 
 -6.535  -6.523  -6.522  -2.646  -2.643  -2.642  -2.633  -2.633
  8 A'    2 A"    9 A'   10 A'    3 A"   11 A'    4 A"   12 A'                 
 -0.956  -0.800  -0.642  -0.514  -0.462  -0.394  -0.315  -0.303
 13 A'   14 A'   15 A'   16 A'   17 A'    5 A"   18 A'    6 A"                 
 -0.301
 19 A'                                                                         
 -- Virtual --                   
 -0.048  -0.034  -0.003   0.009   0.044   0.052   0.071   0.073
  7 A"   20 A'   21 A'   22 A'   23 A'    8 A"   24 A'   25 A'                 
  0.083   0.087   0.117   0.141   0.158   0.161   0.170   0.199
 26 A'    9 A"   27 A'   28 A'   29 A'   10 A"   30 A'   31 A'                 
  0.249   0.266   0.314   0.390   0.422   0.431   0.476   0.481
 32 A'   33 A'   34 A'   35 A'   11 A"   36 A'   12 A"   37 A'                 
  0.535   0.544   0.558   0.571   0.613   0.633   0.649   0.758
 38 A'   39 A'   13 A"   40 A'   14 A"   41 A'   42 A'   43 A'                 
  0.794   0.816   0.856   0.872   0.905   1.117   1.169   1.214
 44 A'   15 A"   45 A'   46 A'   47 A'   16 A"   48 A'   17 A"                 
  1.401   1.441   1.570   1.598   1.702   1.773   1.903   1.987
 49 A'   18 A"   50 A'   51 A'   52 A'   19 A"   53 A'   20 A"                 
  2.005   2.151   2.187   2.277   2.350   2.439   2.520   2.624
 54 A'   55 A'   56 A'   57 A'   21 A"   22 A"   58 A'   59 A'                 
  2.773   2.773   2.852   2.974   3.195   3.605   3.843   3.995
 23 A"   60 A'   61 A'   62 A'   63 A'   64 A'   24 A"   25 A"                 
  4.001   4.062   4.144   4.212   4.358   4.819   6.545   7.543
 65 A'   26 A"   66 A'   67 A'   68 A'   69 A'   70 A'   27 A"                 
  7.571   7.646  23.852  35.609  47.834 289.741 289.768 289.871
 71 A'   72 A'   73 A'   74 A'   75 A'   28 A"   76 A'   77 A'                 
*******
 78 A'                                                                         
 --------------------------------------------------------------

          Ground-State Mulliken Net Atomic Charges

     Atom                 Charge (a.u.)
  ----------------------------------------
      1 C                    -0.129296
      2 N                    -0.208440
      3 H                     0.224541
      4 H                     0.211509
      5 Br                   -0.098314
  ----------------------------------------
  Sum of atomic charges =     0.000000

 -----------------------------------------------------------------
                    Cartesian Multipole Moments
 -----------------------------------------------------------------
    Charge (ESU x 10^10)
                -0.0000
    Dipole Moment (Debye)
         X      -0.1974      Y       0.0093      Z       0.0000
       Tot       0.1977
    Quadrupole Moments (Debye-Ang)
        XX     -35.1064     XY       0.1311     YY     -26.9896
        XZ      -0.0000     YZ       0.0000     ZZ     -31.5452
    Octopole Moments (Debye-Ang^2)
       XXX     -44.1255    XXY       3.9880    XYY       0.4377
       YYY       4.4571    XXZ      -0.0000    XYZ      -0.0000
       YYZ       0.0000    XZZ      -7.2940    YZZ       1.5862
       ZZZ       0.0000
    Hexadecapole Moments (Debye-Ang^3)
      XXXX    -373.9533   XXXY      -1.7767   XXYY     -51.7284
      XYYY      -1.7763   YYYY     -51.5029   XXXZ      -0.0000
      XXYZ       0.0000   XYYZ      -0.0000   YYYZ       0.0000
      XXZZ     -60.9688   XYZZ      -1.0961   YYZZ     -16.5585
      XZZZ      -0.0000   YZZZ       0.0000   ZZZZ     -37.1182
 -----------------------------------------------------------------
 Calculating analytic gradient of the SCF energy
 Gradient of SCF Energy
            1           2           3           4           5
    1   0.0000048   0.0000115   0.0000438  -0.0000633   0.0000032
    2   0.0000156  -0.0000819   0.0000072  -0.0000052   0.0000643
    3   0.0000000  -0.0000000  -0.0000000  -0.0000000  -0.0000000
 Max gradient component =       8.186E-05
 RMS gradient           =       3.391E-05
 Gradient time:  CPU 2.47 s  wall 0.71 s
 Geometry Optimization Parameters
   NAtoms,    NIC,     NZ,  NCons,   NDum,   NFix, NCnnct, MaxDiis
        5      20       5       0       0       0       0       0

 Cartesian Hessian Update
 Hessian Updated using BFGS Update


** GEOMETRY OPTIMIZATION IN DELOCALIZED INTERNAL COORDINATES **
   Searching for a Minimum

   Optimization Cycle:   6

                       Coordinates (Angstroms)
     ATOM                X               Y               Z
      1  C         1.1796941436   -0.4856062364    0.0000000000
      2  N         2.1368628656    0.3088974331    0.0000000000
      3  H         1.8789545072    1.2955331286    0.0000000000
      4  H         1.2977816427   -1.5644115861    0.0000000000
      5  Br       -0.7224420488   -0.0227902178    0.0000000000
   Point Group: cs    Number of degrees of freedom:     7


   Energy is  -2668.217140449

 Hessian Updated using BFGS Update

  7 Hessian modes will be used to form the next step
  Hessian Eigenvalues:
     0.094734    0.147331    0.178678    0.205667    0.350279    0.390318
     0.709955

 Minimum Search - Taking Simple RFO Step
 Searching for Lamda that Minimizes Along All modes
 Value Taken    Lamda =   0.00000000
 Step Taken.  Stepsize is  0.000149

                             Maximum     Tolerance    Cnvgd?
         Gradient           0.000030      0.000300     YES
         Displacement       0.000091      0.001200     YES
         Energy change     -0.000000      0.000001     YES


                       Distance Matrix (Angstroms)
             C (  1)   N (  2)   H (  3)   H (  4)
   N (  2)  1.243949
   H (  3)  1.913484  1.019788
   H (  4)  1.085249  2.052643  2.918398
   Br(  5)  1.957631  2.878479  2.916375  2.541240

 Final energy is   -2668.2171404488040     


 ******************************
 **  OPTIMIZATION CONVERGED  **
 ******************************

                       Coordinates (Angstroms)
     ATOM                X               Y               Z
      1  C         1.1796941436   -0.4856062364    0.0000000000
      2  N         2.1368628656    0.3088974331    0.0000000000
      3  H         1.8789545072    1.2955331286    0.0000000000
      4  H         1.2977816427   -1.5644115861    0.0000000000
      5  Br       -0.7224420488   -0.0227902178    0.0000000000

Z-matrix Print:
$molecule
0 1
Br
C  1 1.957631
H  2 1.085249 1 109.921929
N  2 1.243949 1 126.630301 3 -180.000000 0
H  4 1.019788 2 115.045151 1 -0.000000 0
$end


 --------------------------------------------------------------
             Orbital Energies (a.u.) and Symmetries
 --------------------------------------------------------------

 Alpha MOs, Restricted
 -- Occupied --                  
-482.84  -62.50  -56.32  -56.31  -56.31  -14.34  -10.29   -8.70
  1 A'    2 A'    3 A'    1 A"    4 A'    5 A'    6 A'    7 A'                 
 -6.535  -6.523  -6.522  -2.646  -2.643  -2.642  -2.633  -2.633
  8 A'    2 A"    9 A'   10 A'    3 A"   11 A'    4 A"   12 A'                 
 -0.956  -0.800  -0.642  -0.514  -0.462  -0.394  -0.315  -0.303
 13 A'   14 A'   15 A'   16 A'   17 A'    5 A"   18 A'    6 A"                 
 -0.301
 19 A'                                                                         
 -- Virtual --                   
 -0.048  -0.034  -0.003   0.009   0.044   0.052   0.071   0.073
  7 A"   20 A'   21 A'   22 A'   23 A'    8 A"   24 A'   25 A'                 
  0.083   0.087   0.117   0.141   0.158   0.161   0.170   0.199
 26 A'    9 A"   27 A'   28 A'   29 A'   10 A"   30 A'   31 A'                 
  0.249   0.266   0.314   0.390   0.422   0.431   0.476   0.481
 32 A'   33 A'   34 A'   35 A'   11 A"   36 A'   12 A"   37 A'                 
  0.535   0.544   0.558   0.571   0.613   0.633   0.649   0.758
 38 A'   39 A'   13 A"   40 A'   14 A"   41 A'   42 A'   43 A'                 
  0.794   0.816   0.856   0.872   0.905   1.117   1.169   1.214
 44 A'   15 A"   45 A'   46 A'   47 A'   16 A"   48 A'   17 A"                 
  1.401   1.441   1.570   1.598   1.702   1.773   1.903   1.987
 49 A'   18 A"   50 A'   51 A'   52 A'   19 A"   53 A'   20 A"                 
  2.005   2.151   2.187   2.277   2.350   2.439   2.520   2.624
 54 A'   55 A'   56 A'   57 A'   21 A"   22 A"   58 A'   59 A'                 
  2.773   2.773   2.852   2.974   3.195   3.605   3.843   3.995
 23 A"   60 A'   61 A'   62 A'   63 A'   64 A'   24 A"   25 A"                 
  4.001   4.062   4.144   4.212   4.358   4.819   6.545   7.543
 65 A'   26 A"   66 A'   67 A'   68 A'   69 A'   70 A'   27 A"                 
  7.571   7.646  23.852  35.609  47.834 289.741 289.768 289.871
 71 A'   72 A'   73 A'   74 A'   75 A'   28 A"   76 A'   77 A'                 
*******
 78 A'                                                                         

 Beta MOs, Restricted
 -- Occupied --                  
-482.84  -62.50  -56.32  -56.31  -56.31  -14.34  -10.29   -8.70
  1 A'    2 A'    3 A'    1 A"    4 A'    5 A'    6 A'    7 A'                 
 -6.535  -6.523  -6.522  -2.646  -2.643  -2.642  -2.633  -2.633
  8 A'    2 A"    9 A'   10 A'    3 A"   11 A'    4 A"   12 A'                 
 -0.956  -0.800  -0.642  -0.514  -0.462  -0.394  -0.315  -0.303
 13 A'   14 A'   15 A'   16 A'   17 A'    5 A"   18 A'    6 A"                 
 -0.301
 19 A'                                                                         
 -- Virtual --                   
 -0.048  -0.034  -0.003   0.009   0.044   0.052   0.071   0.073
  7 A"   20 A'   21 A'   22 A'   23 A'    8 A"   24 A'   25 A'                 
  0.083   0.087   0.117   0.141   0.158   0.161   0.170   0.199
 26 A'    9 A"   27 A'   28 A'   29 A'   10 A"   30 A'   31 A'                 
  0.249   0.266   0.314   0.390   0.422   0.431   0.476   0.481
 32 A'   33 A'   34 A'   35 A'   11 A"   36 A'   12 A"   37 A'                 
  0.535   0.544   0.558   0.571   0.613   0.633   0.649   0.758
 38 A'   39 A'   13 A"   40 A'   14 A"   41 A'   42 A'   43 A'                 
  0.794   0.816   0.856   0.872   0.905   1.117   1.169   1.214
 44 A'   15 A"   45 A'   46 A'   47 A'   16 A"   48 A'   17 A"                 
  1.401   1.441   1.570   1.598   1.702   1.773   1.903   1.987
 49 A'   18 A"   50 A'   51 A'   52 A'   19 A"   53 A'   20 A"                 
  2.005   2.151   2.187   2.277   2.350   2.439   2.520   2.624
 54 A'   55 A'   56 A'   57 A'   21 A"   22 A"   58 A'   59 A'                 
  2.773   2.773   2.852   2.974   3.195   3.605   3.843   3.995
 23 A"   60 A'   61 A'   62 A'   63 A'   64 A'   24 A"   25 A"                 
  4.001   4.062   4.144   4.212   4.358   4.819   6.545   7.543
 65 A'   26 A"   66 A'   67 A'   68 A'   69 A'   70 A'   27 A"                 
  7.571   7.646  23.852  35.609  47.834 289.741 289.768 289.871
 71 A'   72 A'   73 A'   74 A'   75 A'   28 A"   76 A'   77 A'                 
*******
 78 A'                                                                         
 --------------------------------------------------------------

          Ground-State Mulliken Net Atomic Charges

     Atom                 Charge (a.u.)
  ----------------------------------------
      1 C                    -0.129296
      2 N                    -0.208440
      3 H                     0.224541
      4 H                     0.211509
      5 Br                   -0.098314
  ----------------------------------------
  Sum of atomic charges =     0.000000

 -----------------------------------------------------------------
                    Cartesian Multipole Moments
 -----------------------------------------------------------------
    Charge (ESU x 10^10)
                -0.0000
    Dipole Moment (Debye)
         X      -0.1974      Y       0.0093      Z       0.0000
       Tot       0.1977
    Quadrupole Moments (Debye-Ang)
        XX     -35.1064     XY       0.1311     YY     -26.9896
        XZ      -0.0000     YZ       0.0000     ZZ     -31.5452
    Octopole Moments (Debye-Ang^2)
       XXX     -44.1255    XXY       3.9880    XYY       0.4377
       YYY       4.4571    XXZ      -0.0000    XYZ      -0.0000
       YYZ       0.0000    XZZ      -7.2940    YZZ       1.5862
       ZZZ       0.0000
    Hexadecapole Moments (Debye-Ang^3)
      XXXX    -373.9533   XXXY      -1.7767   XXYY     -51.7284
      XYYY      -1.7763   YYYY     -51.5029   XXXZ      -0.0000
      XXYZ       0.0000   XYYZ      -0.0000   YYYZ       0.0000
      XXZZ     -60.9688   XYZZ      -1.0961   YYZZ     -16.5585
      XZZZ      -0.0000   YZZZ       0.0000   ZZZZ     -37.1182
 -----------------------------------------------------------------
Archival summary:
1\1\TWL01\OPT\ProcedureUnspecified\BasisUnspecified\r1112\taweetha\SunNov2522:35:082018SunNov2522:35:082018\0\\#,OPT,ProcedureUnspecified,BasisUnspecified,\\0,1\Br\C,1,1.95763\H,2,1.08525,1,109.922\N,2,1.24395,1,126.63,3,-180,0\H,4,1.01979,2,115.045,1,-0,0\\\@

 Total job time:  18.41s(wall), 65.54s(cpu) 
 Sun Nov 25 22:35:08 2018

        *************************************************************
        *                                                           *
        *  Thank you very much for using Q-Chem.  Have a nice day.  *
        *                                                           *
        *************************************************************


 
User input: 2 of 2 
 
Q-Chem Developer Version!
                  Welcome to Q-Chem
     A Quantum Leap Into The Future Of Chemistry


 Q-Chem 5.1, Q-Chem, Inc., Pleasanton, CA (2018)

 Yihan Shao,  Zhengting Gan,  E. Epifanovsky,  A. T. B. Gilbert,  M. Wormit,  
 J. Kussmann,  A. W. Lange,  A. Behn,  Jia Deng,  Xintian Feng,  D. Ghosh,  
 M. Goldey,  P. R. Horn,  L. D. Jacobson,  I. Kaliman,  T. Kus,  A. Landau,  
 Jie Liu,  E. I. Proynov,  R. M. Richard,  R. P. Steele,  E. J. Sundstrom,  
 H. L. Woodcock III,  P. M. Zimmerman,  D. Zuev,  B. Albrecht,  E. Alguire,  
 S. A. Baeppler,  D. Barton,  Z. Benda,  Y. A. Bernard,  E. J. Berquist,  
 K. B. Bravaya,  H. Burton,  D. Casanova,  Chun-Min Chang,  Yunqing Chen,  
 A. Chien,  K. D. Closser,  M. P. Coons,  S. Coriani,  S. Dasgupta,  
 A. L. Dempwolff,  M. Diedenhofen,  Hainam Do,  R. G. Edgar,  Po-Tung Fang,  
 S. Faraji,  S. Fatehi,  Qingguo Feng,  K. D. Fenk,  J. Fosso-Tande,  
 Qinghui Ge,  A. Ghysels,  G. Gidofalvi,  J. Gomes,  J. Gonthier,  A. Gunina,  
 D. Hait,  M. W. D. Hanson-Heine,  P. H. P. Harbach,  A. W. Hauser,  
 J. E. Herr,  E. G. Hohenstein,  Z. C. Holden,  Kerwin Hui,  B. C. Huynh,  
 T.-C. Jagau,  Hyunjun Ji,  B. Kaduk,  K. Khistyaev,  Jaehoon Kim,  
 P. Klunzinger,  K. Koh,  D. Kosenkov,  L. Koulias,  T. Kowalczyk,  
 C. M. Krauter,  A. Kunitsa,  Ka Un Lao,  A. Laurent,  K. V. Lawler,  
 Joonho Lee,  D. Lefrancois,  S. Lehtola,  D. S. Levine,  Yi-Pei Li,  
 You-Sheng Lin,  Fenglai Liu,  E. Livshits,  A. Luenser,  P. Manohar,  
 E. Mansoor,  S. F. Manzer,  Shan-Ping Mao,  Yuezhi Mao,  N. Mardirossian,  
 A. V. Marenich,  T. Markovich,  L. A. Martinez-Martinez,  S. A. Maurer,  
 N. J. Mayhall,  S. C. McKenzie,  J.-M. Mewes,  A. F. Morrison,  
 J. W. Mullinax,  K. Nanda,  T. S. Nguyen-Beck,  R. Olivares-Amaya,  
 J. A. Parkhill,  T. M. Perrine,  F. Plasser,  P. Pokhilko,  S. Prager,  
 A. Prociuk,  E. Ramos,  D. R. Rehn,  F. Rob,  M. Schneider,  N. Sergueev,  
 S. M. Sharada,  S. Sharma,  D. W. Small,  T. Stauch,  T. Stein,  
 Yu-Chuan Su,  A. J. W. Thom,  A. Tkatchenko,  T. Tsuchimochi,  N. M. Tubman,  
 L. Vogt,  M. L. Vidal,  O. Vydrov,  M. A. Watson,  J. Wenzel,  
 M. de Wergifosse,  T. A. Wesolowski,  A. White,  J. Witte,  A. Yamada,  
 Jun Yang,  K. Yao,  S. Yeganeh,  S. R. Yost,  Zhi-Qiang You,  A. Zech,  
 Igor Ying Zhang,  Xing Zhang,  Yan Zhao,  Ying Zhu,  B. R. Brooks,  
 G. K. L. Chan,  C. J. Cramer,  M. S. Gordon,  W. J. Hehre,  A. Klamt,  
 M. W. Schmidt,  C. D. Sherrill,  D. G. Truhlar,  A. Aspuru-Guzik,  R. Baer,  
 A. T. Bell,  N. A. Besley,  Jeng-Da Chai,  A. E. DePrince, III,  
 R. A. DiStasio Jr.,  A. Dreuw,  B. D. Dunietz,  T. R. Furlani,  
 Chao-Ping Hsu,  Yousung Jung,  Jing Kong,  D. S. Lambrecht,  WanZhen Liang,  
 C. Ochsenfeld,  V. A. Rassolov,  L. V. Slipchenko,  J. E. Subotnik,  
 T. Van Voorhis,  J. M. Herbert,  A. I. Krylov,  P. M. W. Gill,  M. Head-Gordon

 Contributors to earlier versions of Q-Chem not listed above: 
 R. D. Adamson,  B. Austin,  J. Baker,  G. J. O. Beran,  K. Brandhorst,  
 S. T. Brown,  E. F. C. Byrd,  A. K. Chakraborty,  C.-L. Cheng,  
 Siu Hung Chien,  D. M. Chipman,  D. L. Crittenden,  H. Dachsel,  
 R. J. Doerksen,  A. D. Dutoi,  L. Fusti-Molnar,  W. A. Goddard III,  
 A. Golubeva-Zadorozhnaya,  S. R. Gwaltney,  G. Hawkins,  A. Heyden,  
 S. Hirata,  G. Kedziora,  F. J. Keil,  C. Kelley,  Jihan Kim,  R. A. King,  
 R. Z. Khaliullin,  P. P. Korambath,  W. Kurlancheek,  A. M. Lee,  M. S. Lee,  
 S. V. Levchenko,  Ching Yeh Lin,  D. Liotard,  R. C. Lochan,  I. Lotan,  
 P. E. Maslen,  N. Nair,  D. P. O'Neill,  D. Neuhauser,  E. Neuscamman,  
 C. M. Oana,  R. Olson,  B. Peters,  R. Peverati,  P. A. Pieniazek,  
 Y. M. Rhee,  J. Ritchie,  M. A. Rohrdanz,  E. Rosta,  N. J. Russ,  
 H. F. Schaefer III,  N. E. Schultz,  N. Shenvi,  A. C. Simmonett,  A. Sodt,  
 D. Stuck,  K. S. Thanthiriwatte,  V. Vanovschi,  Tao Wang,  A. Warshel,  
 C. F. Williams,  Q. Wu,  X. Xu,  W. Zhang

 Please cite Q-Chem as follows:
 Y. Shao et al., Mol. Phys. 113, 184-215 (2015)
 DOI: 10.1080/00268976.2014.952696

 Q-Chem 5.1.2 for Intel X86 EM64T Linux

 Parts of Q-Chem use Armadillo 8.300.2 (Tropical Shenanigans).
 http://arma.sourceforge.net/

 Q-Chem begins on Sun Nov 25 22:35:08 2018  

Host: 
0

     Scratch files written to /scratch/taweetham/qchem55262//
The previous job contains 0 fragments, simply inherited here
Input Ideriv = 2
Curr. Ideriv = -1
Max.  Ideriv = 2

Checking the input file for inconsistencies... 	...done.

--------------------------------------------------------------
User input:
--------------------------------------------------------------

$molecule
read
$end

$rem
   job_type 	frequency
   basis 	6-311++g**
   method	b3lyp	
$end


--------------------------------------------------------------
 ----------------------------------------------------------------
             Standard Nuclear Orientation (Angstroms)
    I     Atom           X                Y                Z
 ----------------------------------------------------------------
    1      C       1.1635093669    -0.4931257647    -0.0000000000
    2      N       2.1497338461     0.2650096585    -0.0000000000
    3      H       1.9289205191     1.2606040497    -0.0000000000
    4      H       1.2411512536    -1.5755939524     0.0000000000
    5      Br     -0.7199789970     0.0405336252     0.0000000000
 ----------------------------------------------------------------
 Molecular Point Group                 Cs    NOp =  2
 Largest Abelian Subgroup              Cs    NOp =  2
 Nuclear Repulsion Energy =   143.5158963621 hartrees
 There are       25 alpha and       25 beta electrons
 Requested basis set is 6-311++G(d,p)
 There are 41 shells and 106 basis functions

 Total QAlloc Memory Limit   2000 MB
 Mega-Array Size       188 MB
 MEM_STATIC part       192 MB

                       Distance Matrix (Angstroms)
             C (  1)   N (  2)   H (  3)   H (  4)
   N (  2)  1.243949
   H (  3)  1.913484  1.019788
   H (  4)  1.085249  2.052643  2.918398
   Br(  5)  1.957631  2.878479  2.916375  2.541240

 A cutoff of  1.0D-11 yielded    830 shell pairs
 There are      5675 function pairs (      6238 Cartesian)

 -------------------------------------------------------
 OpenMP Integral Computing Module                       
 Release: version 1.0, May 2013, Q-Chem Inc. Pittsburgh 
 -------------------------------------------------------
 Integral Job Info:
 Integral job number is                      11
 Integral operator is                         1
 short-range coefficients                     0
 long-range coefficients              100000000
 Omega coefficients                           0
 if combine SR and LR in K                    0
 Integral screening is                        0
 Integral computing path is                   2
 max size of driver memory is            800000
 size of driver memory is                593474
 size of scratch memory is             29623520
 max col of scratch BK array               1296
 max len of scratch array in speh3          155
 max len of scratch index in speh4           18
 max int batch size is                      520
 min int batch size is                       52
 fixed nKL is                                45
 max L of basis functions is                  2
 order of int derivative is                   0
 number of shells is                         41
 number of basis is                         111
 number of cartesian basis is               111
 number of contracted shell pairs           830
 number of primitive shell pairs           2267
 maxK2 (contraction) of shell pair           36
 max number of K2 of shell pair               1
 max number of CS2 of shell pair             87
 max number of PS2 of shell pair            186
 mem total for path MDJ                  515062
 -------------------------------------------------------
 Smallest overlap matrix eigenvalue = 3.88E-04
 Guess from superposition of atomic densities
 Warning:  Energy on first SCF cycle will be non-variational
 SAD guess density has 50.000000 electrons

 -----------------------------------------------------------------------
  General SCF calculation program by
  Eric Jon Sundstrom, Paul Horn, Yuezhi Mao, Dmitri Zuev, Alec White,
  David Stuck, Shaama M.S., Shane Yost, Joonho Lee, David Small,
  Daniel Levine, Susi Lehtola, Hugh Burton, Evgeny Epifanovsky
 -----------------------------------------------------------------------
 Exchange:     0.2000 Hartree-Fock + 0.0800 Slater + 0.7200 B88
 Correlation:  0.1900 VWN1RPA + 0.8100 LYP
 Using SG-1 standard quadrature grid
 using 4 threads for integral computing
 -------------------------------------------------------
 OpenMP Integral computing Module                
 Release: version 2.0, May 2017, Q-Chem Inc. Pleasanton 
 -------------------------------------------------------
 -------------------------------------------------------
 OpenMP BLAS3 based DFT computing Module                
 Release: version 1.0, May 2013, Q-Chem Inc. Pittsburgh 
 -------------------------------------------------------
 A restricted SCF calculation will be
 performed using DIIS
 SCF converges when DIIS error is below 1.0e-08
 ---------------------------------------
  Cycle       Energy         DIIS error
 ---------------------------------------
    1   -2668.5220324775      5.34e-02  
    2   -2668.1629311189      7.06e-03  
    3   -2667.9818700390      1.35e-02  
    4   -2668.2117048755      1.91e-03  
    5   -2668.2167815565      4.66e-04  
    6   -2668.2169765706      2.69e-04  
    7   -2668.2171035321      6.24e-05  
    8   -2668.2171057332      1.04e-05  
    9   -2668.2171058987      1.57e-06  
   10   -2668.2171059022      4.65e-07  
   11   -2668.2171059025      9.44e-08  
   12   -2668.2171059025      1.44e-08  
   13   -2668.2171059025      2.70e-09  Convergence criterion met
 ---------------------------------------
 SCF time:   CPU 10.57s  wall 2.00s 
 SCF   energy in the final basis set =    -2668.2171059025
 Total energy in the final basis set =    -2668.2171059025

 --------------------------------------------------------------
             Orbital Energies (a.u.) and Symmetries
 --------------------------------------------------------------

 Alpha MOs, Restricted
 -- Occupied --                  
-482.84  -62.50  -56.32  -56.31  -56.31  -14.34  -10.29   -8.70
  1 A'    2 A'    3 A'    1 A"    4 A'    5 A'    6 A'    7 A'                 
 -6.535  -6.523  -6.522  -2.646  -2.643  -2.642  -2.633  -2.633
  8 A'    2 A"    9 A'   10 A'    3 A"   11 A'    4 A"   12 A'                 
 -0.956  -0.800  -0.642  -0.514  -0.462  -0.394  -0.315  -0.303
 13 A'   14 A'   15 A'   16 A'   17 A'    5 A"   18 A'    6 A"                 
 -0.301
 19 A'                                                                         
 -- Virtual --                   
 -0.048  -0.034  -0.003   0.009   0.044   0.052   0.071   0.073
  7 A"   20 A'   21 A'   22 A'   23 A'    8 A"   24 A'   25 A'                 
  0.083   0.087   0.117   0.141   0.158   0.161   0.170   0.199
 26 A'    9 A"   27 A'   28 A'   29 A'   10 A"   30 A'   31 A'                 
  0.249   0.266   0.314   0.390   0.422   0.431   0.476   0.481
 32 A'   33 A'   34 A'   35 A'   11 A"   36 A'   12 A"   37 A'                 
  0.535   0.544   0.558   0.571   0.613   0.633   0.649   0.758
 38 A'   39 A'   13 A"   40 A'   14 A"   41 A'   42 A'   43 A'                 
  0.794   0.816   0.856   0.872   0.905   1.117   1.169   1.214
 44 A'   15 A"   45 A'   46 A'   47 A'   16 A"   48 A'   17 A"                 
  1.401   1.441   1.570   1.598   1.702   1.773   1.903   1.987
 49 A'   18 A"   50 A'   51 A'   52 A'   19 A"   53 A'   20 A"                 
  2.005   2.151   2.187   2.277   2.350   2.439   2.520   2.624
 54 A'   55 A'   56 A'   57 A'   21 A"   22 A"   58 A'   59 A'                 
  2.773   2.773   2.852   2.974   3.195   3.605   3.843   3.995
 23 A"   60 A'   61 A'   62 A'   63 A'   64 A'   24 A"   25 A"                 
  4.001   4.061   4.144   4.212   4.358   4.819   6.545   7.543
 65 A'   26 A"   66 A'   67 A'   68 A'   69 A'   70 A'   27 A"                 
  7.571   7.646  23.852  35.609  47.834 289.741 289.768 289.871
 71 A'   72 A'   73 A'   74 A'   75 A'   28 A"   76 A'   77 A'                 
*******
 78 A'                                                                         

 Beta MOs, Restricted
 -- Occupied --                  
-482.84  -62.50  -56.32  -56.31  -56.31  -14.34  -10.29   -8.70
  1 A'    2 A'    3 A'    1 A"    4 A'    5 A'    6 A'    7 A'                 
 -6.535  -6.523  -6.522  -2.646  -2.643  -2.642  -2.633  -2.633
  8 A'    2 A"    9 A'   10 A'    3 A"   11 A'    4 A"   12 A'                 
 -0.956  -0.800  -0.642  -0.514  -0.462  -0.394  -0.315  -0.303
 13 A'   14 A'   15 A'   16 A'   17 A'    5 A"   18 A'    6 A"                 
 -0.301
 19 A'                                                                         
 -- Virtual --                   
 -0.048  -0.034  -0.003   0.009   0.044   0.052   0.071   0.073
  7 A"   20 A'   21 A'   22 A'   23 A'    8 A"   24 A'   25 A'                 
  0.083   0.087   0.117   0.141   0.158   0.161   0.170   0.199
 26 A'    9 A"   27 A'   28 A'   29 A'   10 A"   30 A'   31 A'                 
  0.249   0.266   0.314   0.390   0.422   0.431   0.476   0.481
 32 A'   33 A'   34 A'   35 A'   11 A"   36 A'   12 A"   37 A'                 
  0.535   0.544   0.558   0.571   0.613   0.633   0.649   0.758
 38 A'   39 A'   13 A"   40 A'   14 A"   41 A'   42 A'   43 A'                 
  0.794   0.816   0.856   0.872   0.905   1.117   1.169   1.214
 44 A'   15 A"   45 A'   46 A'   47 A'   16 A"   48 A'   17 A"                 
  1.401   1.441   1.570   1.598   1.702   1.773   1.903   1.987
 49 A'   18 A"   50 A'   51 A'   52 A'   19 A"   53 A'   20 A"                 
  2.005   2.151   2.187   2.277   2.350   2.439   2.520   2.624
 54 A'   55 A'   56 A'   57 A'   21 A"   22 A"   58 A'   59 A'                 
  2.773   2.773   2.852   2.974   3.195   3.605   3.843   3.995
 23 A"   60 A'   61 A'   62 A'   63 A'   64 A'   24 A"   25 A"                 
  4.001   4.061   4.144   4.212   4.358   4.819   6.545   7.543
 65 A'   26 A"   66 A'   67 A'   68 A'   69 A'   70 A'   27 A"                 
  7.571   7.646  23.852  35.609  47.834 289.741 289.768 289.871
 71 A'   72 A'   73 A'   74 A'   75 A'   28 A"   76 A'   77 A'                 
*******
 78 A'                                                                         
 --------------------------------------------------------------

          Ground-State Mulliken Net Atomic Charges

     Atom                 Charge (a.u.)
  ----------------------------------------
      1 C                    -0.129219
      2 N                    -0.208445
      3 H                     0.224532
      4 H                     0.211499
      5 Br                   -0.098368
  ----------------------------------------
  Sum of atomic charges =     0.000000

 -----------------------------------------------------------------
                    Cartesian Multipole Moments
 -----------------------------------------------------------------
    Charge (ESU x 10^10)
                -0.0000
    Dipole Moment (Debye)
         X      -0.1971      Y       0.0169      Z       0.0000
       Tot       0.1979
    Quadrupole Moments (Debye-Ang)
        XX     -35.0865     XY       0.4268     YY     -27.0098
        XZ      -0.0000     YZ       0.0000     ZZ     -31.5451
    Octopole Moments (Debye-Ang^2)
       XXX     -43.8803    XXY       4.3860    XYY       0.1980
       YYY       1.4792    XXZ      -0.0000    XYZ       0.0000
       YYZ       0.0000    XZZ      -7.3181    YZZ       0.7140
       ZZZ       0.0000
    Hexadecapole Moments (Debye-Ang^3)
      XXXX    -374.1026   XXXY       4.8565   XXYY     -51.5246
      XYYY       2.1424   YYYY     -51.1022   XXXZ      -0.0000
      XXYZ       0.0000   XYYZ      -0.0000   YYYZ      -0.0000
      XXZZ     -61.0298   XYZZ       0.3068   YYZZ     -16.4458
      XZZZ      -0.0000   YZZZ       0.0000   ZZZZ     -37.1181
 -----------------------------------------------------------------
 Calculating MO derivatives via CPSCF
 D1JvT checksum  = 109080 8526.1392360352
 D1KAT checksum  = 216000 635.9043335452
   1         3          15      0.166274    0.061075
   2         3          15      0.020213    0.007031
   3         3          15      0.002161    0.001150
   4         5          13      0.000157    0.000093
   5        16           2      0.000006    0.000005
   6        18           0      0.000000    0.000000    Roots Converged
 Time for AOints: 2.0 s (CPU) 0.5 s (wall)
 ------------------------------------------------------------------------------
                     AOints        : Timing summary (seconds)
 ------------------------------------------------------------------------------
     job step          cpu (% of tot)      sys (% of tot)     wall (% of tot)
 ------------------------------------------------------------------------------
  cpscf_lag         0.1384E+02 (32.4)   0.3000E-05 (37.5)   0.3636E+01 (32.5)
  iterzp            0.2689E+02 (62.8)   0.5000E-05 (62.5)   0.7001E+01 (62.5)
  make_fx           0.0000E+00 ( 0.0)   0.0000E+00 ( 0.0)   0.0000E+00 ( 0.0)
  AOints            0.2011E+01 ( 4.7)   0.0000E+00 ( 0.0)   0.5169E+00 ( 4.6)
 ------------------------------------------------------------------------------
   Grand Totals     0.4278E+02          0.8000E-05          0.1120E+02
 ------------------------------------------------------------------------------
 Calculating analytic Hessian of the SCF energy
 Polarizability Matrix (a.u.)
            1           2           3
    1 -60.9872560  -1.1470537  -0.0000000
    2  -1.1470537 -34.4218302  -0.0000000
    3  -0.0000000  -0.0000000 -25.4734737

 Direct stationary perturbation theory relativistic correction:

 rels  =      16.818401037671
 relv  =     -56.592550787890
 rel2e =       8.648216838367
 E_rel =     -31.125932911852

 Hessian of the SCF Energy
            1           2           3           4           5           6
    1   0.5192459   0.2631200   0.0000000  -0.4080259  -0.3112403  -0.0000000
    2   0.2631200   0.7832640  -0.0000000  -0.2897089  -0.3680925   0.0000000
    3   0.0000000  -0.0000000   0.1094004  -0.0000000   0.0000000  -0.0450296
    4  -0.4080259  -0.2897089  -0.0000000   0.5200800   0.2382681   0.0000000
    5  -0.3112403  -0.3680925   0.0000000   0.2382681   0.7649521  -0.0000000
    6  -0.0000000   0.0000000  -0.0450296   0.0000000  -0.0000000   0.0640949
    7  -0.0155728  -0.0449932   0.0000000  -0.0438022   0.1179621  -0.0000000
    8   0.0109113  -0.0292702  -0.0000000   0.0592289  -0.3948124  -0.0000000
    9   0.0000000  -0.0000000   0.0015779  -0.0000000   0.0000000  -0.0353287
   10  -0.0381339   0.0344541   0.0000000  -0.0019978  -0.0359125  -0.0000000
   11   0.0198525  -0.3362303   0.0000000  -0.0053463  -0.0173744   0.0000000
   12   0.0000000  -0.0000000  -0.0410240  -0.0000000   0.0000000  -0.0028133
   13  -0.0575133   0.0371280  -0.0000000  -0.0662541  -0.0090775   0.0000000
   14   0.0173564  -0.0496710   0.0000000  -0.0024419   0.0153272  -0.0000000
   15  -0.0000000   0.0000000  -0.0249247   0.0000000  -0.0000000   0.0190768
            7           8           9          10          11          12
    1  -0.0155728   0.0109113   0.0000000  -0.0381339   0.0198525   0.0000000
    2  -0.0449932  -0.0292702  -0.0000000   0.0344541  -0.3362303  -0.0000000
    3   0.0000000  -0.0000000   0.0015779   0.0000000   0.0000000  -0.0410240
    4  -0.0438022   0.0592289  -0.0000000  -0.0019978  -0.0053463  -0.0000000
    5   0.1179621  -0.3948124   0.0000000  -0.0359125  -0.0173744   0.0000000
    6  -0.0000000  -0.0000000  -0.0353287  -0.0000000   0.0000000  -0.0028133
    7   0.0544609  -0.0694744  -0.0000000  -0.0013413  -0.0015550   0.0000000
    8  -0.0694744   0.4224456   0.0000000  -0.0039334  -0.0002145   0.0000000
    9  -0.0000000   0.0000000   0.0265812   0.0000000  -0.0000000   0.0144089
   10  -0.0013413  -0.0039334   0.0000000   0.0593162  -0.0147965   0.0000000
   11  -0.0015550  -0.0002145  -0.0000000  -0.0147965   0.3536653  -0.0000000
   12   0.0000000   0.0000000   0.0144089   0.0000000  -0.0000000   0.0239476
   13   0.0062554   0.0032675  -0.0000000  -0.0178432   0.0018453  -0.0000000
   14  -0.0019396   0.0018514   0.0000000   0.0201882   0.0001540   0.0000000
   15  -0.0000000   0.0000000  -0.0072393  -0.0000000   0.0000000   0.0054809
           13          14          15
    1  -0.0575133   0.0173564  -0.0000000
    2   0.0371280  -0.0496710   0.0000000
    3  -0.0000000   0.0000000  -0.0249247
    4  -0.0662541  -0.0024419   0.0000000
    5  -0.0090775   0.0153272  -0.0000000
    6   0.0000000  -0.0000000   0.0190768
    7   0.0062554  -0.0019396  -0.0000000
    8   0.0032675   0.0018514   0.0000000
    9  -0.0000000   0.0000000  -0.0072393
   10  -0.0178432   0.0201882  -0.0000000
   11   0.0018453   0.0001540   0.0000000
   12  -0.0000000   0.0000000   0.0054809
   13   0.1353552  -0.0331632   0.0000000
   14  -0.0331632   0.0323384  -0.0000000
   15   0.0000000  -0.0000000   0.0076063
 Gradient time:  CPU 63.15 s  wall 16.65 s
 **********************************************************************
 **                                                                  **
 **                       VIBRATIONAL ANALYSIS                       **
 **                       --------------------                       **
 **                                                                  **
 **        VIBRATIONAL FREQUENCIES (CM**-1) AND NORMAL MODES         **
 **     FORCE CONSTANTS (mDYN/ANGSTROM) AND REDUCED MASSES (AMU)     **
 **                  INFRARED INTENSITIES (KM/MOL)                   **
 **                                                                  **
 **********************************************************************


 Mode:                 1                      2                      3
 Frequency:       353.09                 595.71                 753.65
 Force Cnst:      0.4011                 0.9108                 0.6246
 Red. Mass:       5.4600                 4.3564                 1.8665
 IR Active:          YES                    YES                    YES
 IR Intens:       25.335                 76.265                 11.289
 Raman Active:       YES                    YES                    YES
               X      Y      Z        X      Y      Z        X      Y      Z
 C          0.226  0.173  0.000    0.373 -0.346 -0.000    0.000 -0.000  0.229
 N          0.423 -0.085 -0.000   -0.014  0.114  0.000   -0.000  0.000 -0.146
 H          0.831  0.006  0.000   -0.603 -0.020 -0.000   -0.000 -0.000  0.725
 H          0.038  0.162 -0.000    0.494 -0.340  0.000    0.000 -0.000 -0.633
 Br        -0.120 -0.013 -0.000   -0.053  0.037  0.000   -0.000  0.000 -0.010
 TransDip   0.153  0.052  0.000    0.252 -0.122 -0.000    0.000 -0.000  0.108

 Mode:                 4                      5                      6
 Frequency:      1058.23                1125.03                1307.98
 Force Cnst:      0.7120                 0.9029                 1.1635
 Red. Mass:       1.0791                 1.2108                 1.1543
 IR Active:          YES                    YES                    YES
 IR Intens:       82.070                211.866                133.006
 Raman Active:       YES                    YES                    YES
               X      Y      Z        X      Y      Z        X      Y      Z
 C          0.000 -0.000 -0.063    0.019 -0.050 -0.000   -0.084  0.038 -0.000
 N          0.000  0.000 -0.046   -0.114  0.016 -0.000    0.039 -0.050  0.000
 H         -0.000 -0.000  0.714    0.892  0.200  0.000   -0.257 -0.095  0.000
 H         -0.000 -0.000  0.696    0.384 -0.034  0.000    0.950  0.095  0.000
 Br        -0.000  0.000 -0.000    0.001  0.003 -0.000   -0.003  0.003  0.000
 TransDip  -0.000 -0.000  0.290    0.435  0.167  0.000   -0.368  0.029  0.000

 Mode:                 7                      8                      9
 Frequency:      1715.59                3175.60                3492.58
 Force Cnst:     12.7392                 6.5155                 7.7346
 Red. Mass:       7.3462                 1.0966                 1.0762
 IR Active:          YES                    YES                    YES
 IR Intens:      250.475                  1.830                 20.108
 Raman Active:       YES                    YES                    YES
               X      Y      Z        X      Y      Z        X      Y      Z
 C          0.422  0.370 -0.000   -0.001 -0.090  0.000    0.007  0.000 -0.000
 N         -0.351 -0.313  0.000    0.004  0.005 -0.000    0.008 -0.072 -0.000
 H         -0.327 -0.383 -0.000    0.010 -0.006 -0.000   -0.187  0.980  0.000
 H          0.072  0.452  0.000   -0.055  0.994 -0.000   -0.004  0.012  0.000
 Br         0.001 -0.002  0.000   -0.000  0.000 -0.000    0.000  0.000 -0.000
 TransDip   0.502  0.070 -0.000    0.031 -0.030 -0.000    0.070  0.126  0.000

 STANDARD THERMODYNAMIC QUANTITIES AT   298.15 K  AND     1.00 ATM

   This Molecule has  0 Imaginary Frequencies
   Zero point vibrational energy:       19.410 kcal/mol

   Atom    1 Element C  Has Mass   12.00000
   Atom    2 Element N  Has Mass   14.00307
   Atom    3 Element H  Has Mass    1.00783
   Atom    4 Element H  Has Mass    1.00783
   Atom    5 Element Br Has Mass   78.91830
   Molecular Mass:   106.937030 amu
   Principal axes and moments of inertia in amu*Bohr^2:
                             1           2           3
    Eigenvalues --       29.02066   451.09220   480.11285
          X               0.99998     0.00567     0.00000
          Y              -0.00567     0.99998     0.00000
          Z              -0.00000    -0.00000     1.00000
   Rotational Symmetry Number is   1
   The Molecule is an Asymmetric Top
   Translational Enthalpy:        0.889 kcal/mol
   Rotational Enthalpy:           0.889 kcal/mol
   Vibrational Enthalpy:         19.835 kcal/mol
   gas constant (RT):             0.592 kcal/mol
   Translational Entropy:        39.918  cal/mol.K
   Rotational Entropy:           23.356  cal/mol.K
   Vibrational Entropy:           2.019  cal/mol.K

   Total Enthalpy:               22.205 kcal/mol
   Total Entropy:                65.293  cal/mol.K
Archival summary:
1\1\TWL01\FREQ\ProcedureUnspecified\BasisUnspecified\r1112\taweetha\SunNov2522:35:272018SunNov2522:35:272018\0\\#,FREQ,ProcedureUnspecified,BasisUnspecified,\\0,1\Br\C,1,1.95763\H,2,1.08525,1,109.922\N,2,1.24395,1,126.63,3,-180,0\H,4,1.01979,2,115.045,1,-0,0\\\@

 Total job time:  19.61s(wall), 73.81s(cpu) 
 Sun Nov 25 22:35:27 2018

        *************************************************************
        *                                                           *
        *  Thank you very much for using Q-Chem.  Have a nice day.  *
        *                                                           *
        *************************************************************
