# Supplementary material for: Geometric and energetic data from ab initio calculations of haloethene, haloimine, halomethylenephosphine, haloiminophosphine, halodiazene, halodiphosphene and halocyclopropane
Source: Data Brief. 2019 Nov 2;27:104738. doi: 10.1016/j.dib.2019.104738 (PMC6861602; doi:10.1016/j.dib.2019.104738)
Supplement: Multimedia component 4 [file mmc4.zip › CN/B3LYP/BrHCNIE.out]

Q-Chem Developer Version!
                  Welcome to Q-Chem
     A Quantum Leap Into The Future Of Chemistry


 Q-Chem 5.1, Q-Chem, Inc., Pleasanton, CA (2018)

 Yihan Shao,  Zhengting Gan,  E. Epifanovsky,  A. T. B. Gilbert,  M. Wormit,  
 J. Kussmann,  A. W. Lange,  A. Behn,  Jia Deng,  Xintian Feng,  D. Ghosh,  
 M. Goldey,  P. R. Horn,  L. D. Jacobson,  I. Kaliman,  T. Kus,  A. Landau,  
 Jie Liu,  E. I. Proynov,  R. M. Richard,  R. P. Steele,  E. J. Sundstrom,  
 H. L. Woodcock III,  P. M. Zimmerman,  D. Zuev,  B. Albrecht,  E. Alguire,  
 S. A. Baeppler,  D. Barton,  Z. Benda,  Y. A. Bernard,  E. J. Berquist,  
 K. B. Bravaya,  H. Burton,  D. Casanova,  Chun-Min Chang,  Yunqing Chen,  
 A. Chien,  K. D. Closser,  M. P. Coons,  S. Coriani,  S. Dasgupta,  
 A. L. Dempwolff,  M. Diedenhofen,  Hainam Do,  R. G. Edgar,  Po-Tung Fang,  
 S. Faraji,  S. Fatehi,  Qingguo Feng,  K. D. Fenk,  J. Fosso-Tande,  
 Qinghui Ge,  A. Ghysels,  G. Gidofalvi,  J. Gomes,  J. Gonthier,  A. Gunina,  
 D. Hait,  M. W. D. Hanson-Heine,  P. H. P. Harbach,  A. W. Hauser,  
 J. E. Herr,  E. G. Hohenstein,  Z. C. Holden,  Kerwin Hui,  B. C. Huynh,  
 T.-C. Jagau,  Hyunjun Ji,  B. Kaduk,  K. Khistyaev,  Jaehoon Kim,  
 P. Klunzinger,  K. Koh,  D. Kosenkov,  L. Koulias,  T. Kowalczyk,  
 C. M. Krauter,  A. Kunitsa,  Ka Un Lao,  A. Laurent,  K. V. Lawler,  
 Joonho Lee,  D. Lefrancois,  S. Lehtola,  D. S. Levine,  Yi-Pei Li,  
 You-Sheng Lin,  Fenglai Liu,  E. Livshits,  A. Luenser,  P. Manohar,  
 E. Mansoor,  S. F. Manzer,  Shan-Ping Mao,  Yuezhi Mao,  N. Mardirossian,  
 A. V. Marenich,  T. Markovich,  L. A. Martinez-Martinez,  S. A. Maurer,  
 N. J. Mayhall,  S. C. McKenzie,  J.-M. Mewes,  A. F. Morrison,  
 J. W. Mullinax,  K. Nanda,  T. S. Nguyen-Beck,  R. Olivares-Amaya,  
 J. A. Parkhill,  T. M. Perrine,  F. Plasser,  P. Pokhilko,  S. Prager,  
 A. Prociuk,  E. Ramos,  D. R. Rehn,  F. Rob,  M. Schneider,  N. Sergueev,  
 S. M. Sharada,  S. Sharma,  D. W. Small,  T. Stauch,  T. Stein,  
 Yu-Chuan Su,  A. J. W. Thom,  A. Tkatchenko,  T. Tsuchimochi,  N. M. Tubman,  
 L. Vogt,  M. L. Vidal,  O. Vydrov,  M. A. Watson,  J. Wenzel,  
 M. de Wergifosse,  T. A. Wesolowski,  A. White,  J. Witte,  A. Yamada,  
 Jun Yang,  K. Yao,  S. Yeganeh,  S. R. Yost,  Zhi-Qiang You,  A. Zech,  
 Igor Ying Zhang,  Xing Zhang,  Yan Zhao,  Ying Zhu,  B. R. Brooks,  
 G. K. L. Chan,  C. J. Cramer,  M. S. Gordon,  W. J. Hehre,  A. Klamt,  
 M. W. Schmidt,  C. D. Sherrill,  D. G. Truhlar,  A. Aspuru-Guzik,  R. Baer,  
 A. T. Bell,  N. A. Besley,  Jeng-Da Chai,  A. E. DePrince, III,  
 R. A. DiStasio Jr.,  A. Dreuw,  B. D. Dunietz,  T. R. Furlani,  
 Chao-Ping Hsu,  Yousung Jung,  Jing Kong,  D. S. Lambrecht,  WanZhen Liang,  
 C. Ochsenfeld,  V. A. Rassolov,  L. V. Slipchenko,  J. E. Subotnik,  
 T. Van Voorhis,  J. M. Herbert,  A. I. Krylov,  P. M. W. Gill,  M. Head-Gordon

 Contributors to earlier versions of Q-Chem not listed above: 
 R. D. Adamson,  B. Austin,  J. Baker,  G. J. O. Beran,  K. Brandhorst,  
 S. T. Brown,  E. F. C. Byrd,  A. K. Chakraborty,  C.-L. Cheng,  
 Siu Hung Chien,  D. M. Chipman,  D. L. Crittenden,  H. Dachsel,  
 R. J. Doerksen,  A. D. Dutoi,  L. Fusti-Molnar,  W. A. Goddard III,  
 A. Golubeva-Zadorozhnaya,  S. R. Gwaltney,  G. Hawkins,  A. Heyden,  
 S. Hirata,  G. Kedziora,  F. J. Keil,  C. Kelley,  Jihan Kim,  R. A. King,  
 R. Z. Khaliullin,  P. P. Korambath,  W. Kurlancheek,  A. M. Lee,  M. S. Lee,  
 S. V. Levchenko,  Ching Yeh Lin,  D. Liotard,  R. C. Lochan,  I. Lotan,  
 P. E. Maslen,  N. Nair,  D. P. O'Neill,  D. Neuhauser,  E. Neuscamman,  
 C. M. Oana,  R. Olson,  B. Peters,  R. Peverati,  P. A. Pieniazek,  
 Y. M. Rhee,  J. Ritchie,  M. A. Rohrdanz,  E. Rosta,  N. J. Russ,  
 H. F. Schaefer III,  N. E. Schultz,  N. Shenvi,  A. C. Simmonett,  A. Sodt,  
 D. Stuck,  K. S. Thanthiriwatte,  V. Vanovschi,  Tao Wang,  A. Warshel,  
 C. F. Williams,  Q. Wu,  X. Xu,  W. Zhang

 Please cite Q-Chem as follows:
 Y. Shao et al., Mol. Phys. 113, 184-215 (2015)
 DOI: 10.1080/00268976.2014.952696

 Q-Chem 5.1.2 for Intel X86 EM64T Linux

 Parts of Q-Chem use Armadillo 8.300.2 (Tropical Shenanigans).
 http://arma.sourceforge.net/

 Q-Chem begins on Sun Nov 25 23:15:52 2018  

Host: 
0

     Scratch files written to /scratch/taweetham/qchem56693//
Input Ideriv = 2
Curr. Ideriv = -1
Max.  Ideriv = 2

Checking the input file for inconsistencies... 	...done.

--------------------------------------------------------------
User input:
--------------------------------------------------------------
$molecule
0 1
C 
N 1 1.3 
I 2 CI 1 120. 
H 1 CH 2 120.  3 180.0
Br 1 CBr 2 120.  3 0.0

CC=1.54
CH=1.09
CF=1.35
CCl=1.77
CBr=1.94
CI=2.14
DHA=180.0
$end

$rem
   job_type	optimization
   basis	6-311++g**
   method	b3lyp
$end

--------------------------------------------------------------
 ----------------------------------------------------------------
             Standard Nuclear Orientation (Angstroms)
    I     Atom           X                Y                Z
 ----------------------------------------------------------------
    1      C       1.1471869531    -1.4109858804     0.0000000000
    2      N      -0.1446870322    -1.5561120534     0.0000000000
    3      I      -1.4148921728     0.1661477705    -0.0000000000
    4      H       1.7941605995    -2.2882116785     0.0000000000
    5      Br      1.9235660591     0.3668879857     0.0000000000
 ----------------------------------------------------------------
 Molecular Point Group                 Cs    NOp =  2
 Largest Abelian Subgroup              Cs    NOp =  2
 Nuclear Repulsion Energy =   580.0742197713 hartrees
 There are       51 alpha and       51 beta electrons
 Requested basis set is 6-311++G(d,p)
 There are 60 shells and 161 basis functions

 Total QAlloc Memory Limit   2000 MB
 Mega-Array Size       188 MB
 MEM_STATIC part       192 MB
 A cutoff of  1.0D-11 yielded   1491 shell pairs
 There are     11346 function pairs (     12818 Cartesian)

 -------------------------------------------------------
 OpenMP Integral Computing Module                       
 Release: version 1.0, May 2013, Q-Chem Inc. Pittsburgh 
 -------------------------------------------------------
 Integral Job Info:
 Integral job number is                      11
 Integral operator is                         1
 short-range coefficients                     0
 long-range coefficients              100000000
 Omega coefficients                           0
 if combine SR and LR in K                    0
 Integral screening is                        0
 Integral computing path is                   2
 max size of driver memory is            800000
 size of driver memory is                593474
 size of scratch memory is             29623520
 max col of scratch BK array               1296
 max len of scratch array in speh3          155
 max len of scratch index in speh4           18
 max int batch size is                      520
 min int batch size is                       52
 fixed nKL is                                45
 max L of basis functions is                  2
 order of int derivative is                   0
 number of shells is                         60
 number of basis is                         171
 number of cartesian basis is               171
 number of contracted shell pairs          1491
 number of primitive shell pairs           3406
 maxK2 (contraction) of shell pair           36
 max number of K2 of shell pair               1
 max number of CS2 of shell pair            188
 max number of PS2 of shell pair            188
 mem total for path MDJ                  524714
 -------------------------------------------------------
 Smallest overlap matrix eigenvalue = 4.82E-04

 Scale SEOQF with 1.000000e-01/1.000000e-01/1.000000e-01

 Standard Electronic Orientation quadrupole field applied
 Nucleus-field energy     =     0.0000000117 hartrees
 Guess from superposition of atomic densities
 Warning:  Energy on first SCF cycle will be non-variational
 SAD guess density has 102.000000 electrons

 -----------------------------------------------------------------------
  General SCF calculation program by
  Eric Jon Sundstrom, Paul Horn, Yuezhi Mao, Dmitri Zuev, Alec White,
  David Stuck, Shaama M.S., Shane Yost, Joonho Lee, David Small,
  Daniel Levine, Susi Lehtola, Hugh Burton, Evgeny Epifanovsky
 -----------------------------------------------------------------------
 Exchange:     0.2000 Hartree-Fock + 0.0800 Slater + 0.7200 B88
 Correlation:  0.1900 VWN1RPA + 0.8100 LYP
 Using SG-1 standard quadrature grid
 using 4 threads for integral computing
 -------------------------------------------------------
 OpenMP Integral computing Module                
 Release: version 2.0, May 2017, Q-Chem Inc. Pleasanton 
 -------------------------------------------------------
 -------------------------------------------------------
 OpenMP BLAS3 based DFT computing Module                
 Release: version 1.0, May 2013, Q-Chem Inc. Pittsburgh 
 -------------------------------------------------------
 A restricted SCF calculation will be
 performed using DIIS
 SCF converges when DIIS error is below 1.0e-08
 ---------------------------------------
  Cycle       Energy         DIIS error
 ---------------------------------------
    1   -9587.3788057722      3.84e-02  
    2   -9587.0730845807      3.55e-03  
    3   -9586.9602089263      6.93e-03  
    4   -9587.0923017468      1.65e-03  
    5   -9587.1002365067      1.93e-04  
    6   -9587.1002753326      1.11e-04  
    7   -9587.1003089748      3.73e-05  
    8   -9587.1003138757      7.37e-06  
    9   -9587.1003140177      1.94e-06  
   10   -9587.1003140272      5.29e-07  
   11   -9587.1003140278      2.16e-07  
   12   -9587.1003140280      2.79e-08  
   13   -9587.1003140279      7.19e-09  Convergence criterion met
 ---------------------------------------
 SCF time:   CPU 27.71s  wall 8.00s 
 SCF   energy in the final basis set =    -9587.1003140279
 Total energy in the final basis set =    -9587.1003140279

 --------------------------------------------------------------
             Orbital Energies (a.u.) and Symmetries
 --------------------------------------------------------------

 Alpha MOs, Restricted
 -- Occupied --                  
******* -482.86 -176.32 -165.73 -165.73 -165.73  -62.51  -56.33
  1 A'    2 A'    3 A'    4 A'    1 A"    5 A'    6 A'    7 A'                 
-56.325 -56.325 -35.820 -31.314 -31.307 -31.306 -22.965 -22.963
  2 A"    8 A'    9 A'   10 A'    3 A"   11 A'   12 A'    4 A"                 
-22.963 -22.957 -22.957 -14.385 -10.302  -8.717  -6.548  -6.536
 13 A'    5 A"   14 A'   15 A'   16 A'   17 A'   18 A'    6 A"                 
 -6.535  -6.369  -4.784  -4.766  -4.765  -2.659  -2.656  -2.655
 19 A'   20 A'   21 A'    7 A"   22 A'   23 A'    8 A"   24 A'                 
 -2.645  -2.645  -2.049  -2.044  -2.043  -2.027  -2.027  -0.944
  9 A"   25 A'   26 A'   10 A"   27 A'   28 A'   11 A"   29 A'                 
 -0.807  -0.683  -0.594  -0.479  -0.457  -0.404  -0.344  -0.315
 30 A'   31 A'   32 A'   33 A'   34 A'   12 A"   35 A'   13 A"                 
 -0.301  -0.277  -0.265
 36 A'   14 A"   37 A'                                                         
 -- Virtual --                   
 -0.113  -0.068  -0.030  -0.002   0.043   0.045   0.053   0.069
 38 A'   15 A"   39 A'   40 A'   41 A'   42 A'   16 A"   43 A'                 
  0.078   0.084   0.116   0.126   0.142   0.160   0.165   0.184
 44 A'   17 A"   45 A'   46 A'   47 A'   48 A'   18 A"   49 A'                 
  0.214   0.215   0.239   0.279   0.300   0.352   0.372   0.392
 50 A'   19 A"   51 A'   52 A'   53 A'   54 A'   20 A"   55 A'                 
  0.402   0.421   0.432   0.434   0.468   0.480   0.497   0.549
 56 A'   21 A"   57 A'   22 A"   58 A'   23 A"   59 A'   60 A'                 
  0.553   0.581   0.604   0.623   0.639   0.697   0.756   0.808
 24 A"   61 A'   25 A"   62 A'   63 A'   64 A'   65 A'   66 A'                 
  0.831   0.859   0.877   0.985   1.119   1.226   1.270   1.323
 26 A"   67 A'   68 A'   69 A'   27 A"   70 A'   28 A"   71 A'                 
  1.328   1.341   1.476   1.543   1.710   1.729   1.915   1.958
 29 A"   72 A'   73 A'   74 A'   75 A'   30 A"   76 A'   31 A"                 
  2.044   2.073   2.075   2.170   2.349   2.361   2.569   2.671
 77 A'   32 A"   78 A'   79 A'   80 A'   33 A"   81 A'   82 A'                 
  2.748   2.749   3.029   3.544   3.814   3.897   3.945   3.951
 34 A"   83 A'   84 A'   85 A'   35 A"   86 A'   36 A"   87 A'                 
  3.980   3.992   3.996   4.051   4.067   4.148   4.204   4.350
 37 A"   38 A"   88 A'   39 A"   89 A'   90 A'   91 A'   92 A'                 
  4.380   4.485   5.972   6.001   6.021   6.566   7.533   7.566
 93 A'   94 A'   40 A"   95 A'   96 A'   97 A'   41 A"   98 A'                 
  7.635  23.740  27.819  28.316  28.340  28.349  28.521  28.532
 99 A'  100 A'  101 A'   42 A"  102 A'  103 A'   43 A"  104 A'                 
 28.533  28.560  28.641  35.441  47.841 127.862 127.881 127.898
 44 A"  105 A'  106 A'  107 A'  108 A'   45 A"  109 A'  110 A'                 
151.622 289.730 289.762 289.8591020.6171901.783
111 A'   46 A"  112 A'  113 A'  114 A'  115 A'                                 

 Beta MOs, Restricted
 -- Occupied --                  
******* -482.86 -176.32 -165.73 -165.73 -165.73  -62.51  -56.33
  1 A'    2 A'    3 A'    4 A'    1 A"    5 A'    6 A'    7 A'                 
-56.325 -56.325 -35.820 -31.314 -31.307 -31.306 -22.965 -22.963
  2 A"    8 A'    9 A'   10 A'    3 A"   11 A'   12 A'    4 A"                 
-22.963 -22.957 -22.957 -14.385 -10.302  -8.717  -6.548  -6.536
 13 A'    5 A"   14 A'   15 A'   16 A'   17 A'   18 A'    6 A"                 
 -6.535  -6.369  -4.784  -4.766  -4.765  -2.659  -2.656  -2.655
 19 A'   20 A'   21 A'    7 A"   22 A'   23 A'    8 A"   24 A'                 
 -2.645  -2.645  -2.049  -2.044  -2.043  -2.027  -2.027  -0.944
  9 A"   25 A'   26 A'   10 A"   27 A'   28 A'   11 A"   29 A'                 
 -0.807  -0.683  -0.594  -0.479  -0.457  -0.404  -0.344  -0.315
 30 A'   31 A'   32 A'   33 A'   34 A'   12 A"   35 A'   13 A"                 
 -0.301  -0.277  -0.265
 36 A'   14 A"   37 A'                                                         
 -- Virtual --                   
 -0.113  -0.068  -0.030  -0.002   0.043   0.045   0.053   0.069
 38 A'   15 A"   39 A'   40 A'   41 A'   42 A'   16 A"   43 A'                 
  0.078   0.084   0.116   0.126   0.142   0.160   0.165   0.184
 44 A'   17 A"   45 A'   46 A'   47 A'   48 A'   18 A"   49 A'                 
  0.214   0.215   0.239   0.279   0.300   0.352   0.372   0.392
 50 A'   19 A"   51 A'   52 A'   53 A'   54 A'   20 A"   55 A'                 
  0.402   0.421   0.432   0.434   0.468   0.480   0.497   0.549
 56 A'   21 A"   57 A'   22 A"   58 A'   23 A"   59 A'   60 A'                 
  0.553   0.581   0.604   0.623   0.639   0.697   0.756   0.808
 24 A"   61 A'   25 A"   62 A'   63 A'   64 A'   65 A'   66 A'                 
  0.831   0.859   0.877   0.985   1.119   1.226   1.270   1.323
 26 A"   67 A'   68 A'   69 A'   27 A"   70 A'   28 A"   71 A'                 
  1.328   1.341   1.476   1.543   1.710   1.729   1.915   1.958
 29 A"   72 A'   73 A'   74 A'   75 A'   30 A"   76 A'   31 A"                 
  2.044   2.073   2.075   2.170   2.349   2.361   2.569   2.671
 77 A'   32 A"   78 A'   79 A'   80 A'   33 A"   81 A'   82 A'                 
  2.748   2.749   3.029   3.544   3.814   3.897   3.945   3.951
 34 A"   83 A'   84 A'   85 A'   35 A"   86 A'   36 A"   87 A'                 
  3.980   3.992   3.996   4.051   4.067   4.148   4.204   4.350
 37 A"   38 A"   88 A'   39 A"   89 A'   90 A'   91 A'   92 A'                 
  4.380   4.485   5.972   6.001   6.021   6.566   7.533   7.566
 93 A'   94 A'   40 A"   95 A'   96 A'   97 A'   41 A"   98 A'                 
  7.635  23.740  27.819  28.316  28.340  28.349  28.521  28.532
 99 A'  100 A'  101 A'   42 A"  102 A'  103 A'   43 A"  104 A'                 
 28.533  28.560  28.641  35.441  47.841 127.862 127.881 127.898
 44 A"  105 A'  106 A'  107 A'  108 A'   45 A"  109 A'  110 A'                 
151.622 289.730 289.762 289.8591020.6171901.783
111 A'   46 A"  112 A'  113 A'  114 A'  115 A'                                 
 --------------------------------------------------------------

          Ground-State Mulliken Net Atomic Charges

     Atom                 Charge (a.u.)
  ----------------------------------------
      1 C                    -0.213505
      2 N                    -0.130299
      3 I                     0.122354
      4 H                     0.234319
      5 Br                   -0.012869
  ----------------------------------------
  Sum of atomic charges =     0.000000

 -----------------------------------------------------------------
                    Cartesian Multipole Moments
 -----------------------------------------------------------------
    Charge (ESU x 10^10)
                 0.0000
    Dipole Moment (Debye)
         X       1.1017      Y       0.1469      Z      -0.0000
       Tot       1.1114
    Quadrupole Moments (Debye-Ang)
        XX     -56.5562     XY      -5.8025     YY     -55.7240
        XZ      -0.0000     YZ       0.0000     ZZ     -59.5102
    Octopole Moments (Debye-Ang^2)
       XXX      -9.2177    XXY       7.3607    XYY       9.7989
       YYY      21.1711    XXZ      -0.0000    XYZ      -0.0000
       YYZ       0.0000    XZZ      -1.6902    YZZ       6.4592
       ZZZ      -0.0000
    Hexadecapole Moments (Debye-Ang^3)
      XXXX    -879.9689   XXXY      -9.5224   XXYY    -159.6347
      XYYY     -14.7815   YYYY    -247.1073   XXXZ      -0.0000
      XXYZ       0.0000   XYYZ       0.0000   YYYZ       0.0000
      XXZZ    -163.0784   XYZZ       3.2583   YYZZ     -56.7187
      XZZZ      -0.0000   YZZZ       0.0000   ZZZZ     -76.8154
 -----------------------------------------------------------------
 Calculating analytic gradient of the SCF energy
 Gradient of SCF Energy
            1           2           3           4           5
    1   0.0644340  -0.0450979   0.0016944  -0.0015742  -0.0194564
    2  -0.0199598   0.0058246   0.0072779  -0.0053035   0.0121608
    3  -0.0000000   0.0000000  -0.0000000   0.0000000   0.0000000
 Max gradient component =       6.443E-02
 RMS gradient           =       2.196E-02
 Gradient time:  CPU 7.43 s  wall 1.97 s
 Geometry Optimization Parameters
   NAtoms,    NIC,     NZ,  NCons,   NDum,   NFix, NCnnct, MaxDiis
        5      20       5       0       0       0       0       0


** GEOMETRY OPTIMIZATION IN DELOCALIZED INTERNAL COORDINATES **
   Searching for a Minimum

   Optimization Cycle:   1

                       Coordinates (Angstroms)
     ATOM                X               Y               Z
      1  C         1.1471869531   -1.4109858804    0.0000000000
      2  N        -0.1446870322   -1.5561120534    0.0000000000
      3  I        -1.4148921728    0.1661477705    0.0000000000
      4  H         1.7941605995   -2.2882116785    0.0000000000
      5  Br        1.9235660591    0.3668879857    0.0000000000
   Point Group: cs    Number of degrees of freedom:     7


   Energy is  -9587.100314028


 Attempting to Generate Delocalized Internal Coordinates

  7 Hessian modes will be used to form the next step
  Hessian Eigenvalues:
     0.108095    0.160000    0.175927    0.220000    0.250000    0.348126
     0.671931

 Minimum Search - Taking Simple RFO Step
 Searching for Lamda that Minimizes Along All modes
 Value Taken    Lamda =  -0.02152217
 Step Taken.  Stepsize is  0.287154

                             Maximum     Tolerance    Cnvgd?
         Gradient           0.048660      0.000300      NO
         Displacement       0.211262      0.001200      NO
         Energy change     *********      0.000001      NO


 New Cartesian Coordinates Obtained by Inverse Iteration

 Displacement from previous Coordinates is:  0.739503
 ----------------------------------------------------------------
             Standard Nuclear Orientation (Angstroms)
    I     Atom           X                Y                Z
 ----------------------------------------------------------------
    1      C       1.1199790600    -1.3187206341     0.0000000000
    2      N      -0.1351471589    -1.5016029737     0.0000000000
    3      I      -1.5980150647     0.0314463479     0.0000000000
    4      H       1.7244438132    -2.2199638962     0.0000000000
    5      Br      2.1940737570     0.2865672999     0.0000000000
 ----------------------------------------------------------------
 Molecular Point Group                 Cs    NOp =  2
 Largest Abelian Subgroup              Cs    NOp =  2
 Nuclear Repulsion Energy =   544.6179102917 hartrees
 There are       51 alpha and       51 beta electrons
 Applying Cartesian multipole field
    Component          Value
    ---------          -----
     (2,0,0)        1.00000E-11
     (0,2,0)        2.00000E-11
     (0,0,2)       -3.00000E-11
 Nucleus-field energy     =     0.0000000137 hartrees
 Requested basis set is 6-311++G(d,p)
 There are 60 shells and 161 basis functions
 A cutoff of  1.0D-11 yielded   1488 shell pairs
 There are     11285 function pairs (     12743 Cartesian)
 Smallest overlap matrix eigenvalue = 4.47E-04
 Guess MOs from SCF MO coefficient file

 -----------------------------------------------------------------------
  General SCF calculation program by
  Eric Jon Sundstrom, Paul Horn, Yuezhi Mao, Dmitri Zuev, Alec White,
  David Stuck, Shaama M.S., Shane Yost, Joonho Lee, David Small,
  Daniel Levine, Susi Lehtola, Hugh Burton, Evgeny Epifanovsky
 -----------------------------------------------------------------------
 Exchange:     0.2000 Hartree-Fock + 0.0800 Slater + 0.7200 B88
 Correlation:  0.1900 VWN1RPA + 0.8100 LYP
 Using SG-1 standard quadrature grid
 using 4 threads for integral computing
 -------------------------------------------------------
 OpenMP Integral computing Module                
 Release: version 2.0, May 2017, Q-Chem Inc. Pleasanton 
 -------------------------------------------------------
 -------------------------------------------------------
 OpenMP BLAS3 based DFT computing Module                
 Release: version 1.0, May 2013, Q-Chem Inc. Pittsburgh 
 -------------------------------------------------------
 A restricted SCF calculation will be
 performed using DIIS
 SCF converges when DIIS error is below 1.0e-08
 ---------------------------------------
  Cycle       Energy         DIIS error
 ---------------------------------------
    1   -9587.0913120882      1.58e-03  
    2   -9587.1068501109      5.37e-04  
    3   -9587.1052679608      9.14e-04  
    4   -9587.1077167028      2.21e-04  
    5   -9587.1078627949      4.23e-05  
    6   -9587.1078665941      2.84e-05  
    7   -9587.1078690932      3.79e-06  
    8   -9587.1078691202      1.18e-06  
    9   -9587.1078691244      2.17e-07  
   10   -9587.1078691246      1.21e-07  
   11   -9587.1078691247      1.48e-08  
   12   -9587.1078691247      5.17e-09  Convergence criterion met
 ---------------------------------------
 SCF time:   CPU 24.97s  wall 6.00s 
 SCF   energy in the final basis set =    -9587.1078691247
 Total energy in the final basis set =    -9587.1078691247

 --------------------------------------------------------------
             Orbital Energies (a.u.) and Symmetries
 --------------------------------------------------------------

 Alpha MOs, Restricted
 -- Occupied --                  
******* -482.86 -176.33 -165.73 -165.73 -165.73  -62.51  -56.33
  1 A'    2 A'    3 A'    4 A'    1 A"    5 A'    6 A'    7 A'                 
-56.326 -56.326 -35.823 -31.317 -31.309 -31.309 -22.967 -22.966
  2 A"    8 A'    9 A'   10 A'    3 A"   11 A'   12 A'    4 A"                 
-22.965 -22.960 -22.960 -14.384 -10.297  -8.718  -6.549  -6.537
 13 A'    5 A"   14 A'   15 A'   16 A'   17 A'   18 A'    6 A"                 
 -6.536  -6.372  -4.787  -4.768  -4.767  -2.660  -2.657  -2.656
 19 A'   20 A'   21 A'    7 A"   22 A'   23 A'    8 A"   24 A'                 
 -2.646  -2.646  -2.052  -2.046  -2.045  -2.030  -2.030  -0.952
 25 A'    9 A"   26 A'   10 A"   27 A'   11 A"   28 A'   29 A'                 
 -0.814  -0.687  -0.590  -0.478  -0.464  -0.408  -0.327  -0.320
 30 A'   31 A'   32 A'   33 A'   34 A'   12 A"   35 A'   13 A"                 
 -0.313  -0.277  -0.269
 36 A'   14 A"   37 A'                                                         
 -- Virtual --                   
 -0.109  -0.061  -0.028  -0.003   0.041   0.044   0.052   0.070
 38 A'   15 A"   39 A'   40 A'   41 A'   42 A'   16 A"   43 A'                 
  0.086   0.086   0.113   0.130   0.145   0.163   0.170   0.183
 17 A"   44 A'   45 A'   46 A'   47 A'   48 A'   18 A"   49 A'                 
  0.211   0.219   0.233   0.279   0.303   0.360   0.385   0.399
 19 A"   50 A'   51 A'   52 A'   53 A'   54 A'   20 A"   55 A'                 
  0.417   0.420   0.429   0.436   0.460   0.477   0.519   0.533
 21 A"   56 A'   22 A"   57 A'   58 A'   23 A"   59 A'   60 A'                 
  0.548   0.575   0.614   0.624   0.641   0.670   0.755   0.811
 24 A"   61 A'   25 A"   62 A'   63 A'   64 A'   65 A'   66 A'                 
  0.840   0.869   0.898   1.003   1.108   1.223   1.266   1.312
 26 A"   67 A'   68 A'   69 A'   27 A"   70 A'   28 A"   71 A'                 
  1.334   1.344   1.491   1.549   1.736   1.750   1.893   1.961
 72 A'   29 A"   73 A'   74 A'   30 A"   75 A'   76 A'   31 A"                 
  2.053   2.076   2.080   2.196   2.372   2.379   2.578   2.694
 77 A'   78 A'   32 A"   79 A'   80 A'   33 A"   81 A'   82 A'                 
  2.762   2.763   3.038   3.572   3.822   3.935   3.947   3.961
 83 A'   34 A"   84 A'   85 A'   35 A"   86 A'   36 A"   87 A'                 
  3.982   3.984   3.994   4.044   4.058   4.147   4.199   4.357
 37 A"   38 A"   88 A'   89 A'   39 A"   90 A'   91 A'   92 A'                 
  4.371   4.478   5.966   5.991   6.014   6.551   7.531   7.561
 93 A'   94 A'   40 A"   95 A'   96 A'   97 A'   41 A"   98 A'                 
  7.638  23.789  27.816  28.311  28.330  28.342  28.518  28.525
 99 A'  100 A'  101 A'   42 A"  102 A'  103 A'   43 A"  104 A'                 
 28.532  28.554  28.641  35.482  47.833 127.857 127.872 127.893
 44 A"  105 A'  106 A'  107 A'  108 A'   45 A"  109 A'  110 A'                 
151.619 289.728 289.755 289.8611020.6071901.780
111 A'   46 A"  112 A'  113 A'  114 A'  115 A'                                 

 Beta MOs, Restricted
 -- Occupied --                  
******* -482.86 -176.33 -165.73 -165.73 -165.73  -62.51  -56.33
  1 A'    2 A'    3 A'    4 A'    1 A"    5 A'    6 A'    7 A'                 
-56.326 -56.326 -35.823 -31.317 -31.309 -31.309 -22.967 -22.966
  2 A"    8 A'    9 A'   10 A'    3 A"   11 A'   12 A'    4 A"                 
-22.965 -22.960 -22.960 -14.384 -10.297  -8.718  -6.549  -6.537
 13 A'    5 A"   14 A'   15 A'   16 A'   17 A'   18 A'    6 A"                 
 -6.536  -6.372  -4.787  -4.768  -4.767  -2.660  -2.657  -2.656
 19 A'   20 A'   21 A'    7 A"   22 A'   23 A'    8 A"   24 A'                 
 -2.646  -2.646  -2.052  -2.046  -2.045  -2.030  -2.030  -0.952
 25 A'    9 A"   26 A'   10 A"   27 A'   11 A"   28 A'   29 A'                 
 -0.814  -0.687  -0.590  -0.478  -0.464  -0.408  -0.327  -0.320
 30 A'   31 A'   32 A'   33 A'   34 A'   12 A"   35 A'   13 A"                 
 -0.313  -0.277  -0.269
 36 A'   14 A"   37 A'                                                         
 -- Virtual --                   
 -0.109  -0.061  -0.028  -0.003   0.041   0.044   0.052   0.070
 38 A'   15 A"   39 A'   40 A'   41 A'   42 A'   16 A"   43 A'                 
  0.086   0.086   0.113   0.130   0.145   0.163   0.170   0.183
 17 A"   44 A'   45 A'   46 A'   47 A'   48 A'   18 A"   49 A'                 
  0.211   0.219   0.233   0.279   0.303   0.360   0.385   0.399
 19 A"   50 A'   51 A'   52 A'   53 A'   54 A'   20 A"   55 A'                 
  0.417   0.420   0.429   0.436   0.460   0.477   0.519   0.533
 21 A"   56 A'   22 A"   57 A'   58 A'   23 A"   59 A'   60 A'                 
  0.548   0.575   0.614   0.624   0.641   0.670   0.755   0.811
 24 A"   61 A'   25 A"   62 A'   63 A'   64 A'   65 A'   66 A'                 
  0.840   0.869   0.898   1.003   1.108   1.223   1.266   1.312
 26 A"   67 A'   68 A'   69 A'   27 A"   70 A'   28 A"   71 A'                 
  1.334   1.344   1.491   1.549   1.736   1.750   1.893   1.961
 72 A'   29 A"   73 A'   74 A'   30 A"   75 A'   76 A'   31 A"                 
  2.053   2.076   2.080   2.196   2.372   2.379   2.578   2.694
 77 A'   78 A'   32 A"   79 A'   80 A'   33 A"   81 A'   82 A'                 
  2.762   2.763   3.038   3.572   3.822   3.935   3.947   3.961
 83 A'   34 A"   84 A'   85 A'   35 A"   86 A'   36 A"   87 A'                 
  3.982   3.984   3.994   4.044   4.058   4.147   4.199   4.357
 37 A"   38 A"   88 A'   89 A'   39 A"   90 A'   91 A'   92 A'                 
  4.371   4.478   5.966   5.991   6.014   6.551   7.531   7.561
 93 A'   94 A'   40 A"   95 A'   96 A'   97 A'   41 A"   98 A'                 
  7.638  23.789  27.816  28.311  28.330  28.342  28.518  28.525
 99 A'  100 A'  101 A'   42 A"  102 A'  103 A'   43 A"  104 A'                 
 28.532  28.554  28.641  35.482  47.833 127.857 127.872 127.893
 44 A"  105 A'  106 A'  107 A'  108 A'   45 A"  109 A'  110 A'                 
151.619 289.728 289.755 289.8611020.6071901.780
111 A'   46 A"  112 A'  113 A'  114 A'  115 A'                                 
 --------------------------------------------------------------

          Ground-State Mulliken Net Atomic Charges

     Atom                 Charge (a.u.)
  ----------------------------------------
      1 C                    -0.230142
      2 N                    -0.114888
      3 I                     0.127930
      4 H                     0.219263
      5 Br                   -0.002163
  ----------------------------------------
  Sum of atomic charges =     0.000000

 -----------------------------------------------------------------
                    Cartesian Multipole Moments
 -----------------------------------------------------------------
    Charge (ESU x 10^10)
                 0.0000
    Dipole Moment (Debye)
         X       0.7790      Y       0.0574      Z      -0.0000
       Tot       0.7812
    Quadrupole Moments (Debye-Ang)
        XX     -55.3106     XY      -4.7092     YY     -56.8832
        XZ      -0.0000     YZ       0.0000     ZZ     -59.3804
    Octopole Moments (Debye-Ang^2)
       XXX      -9.5926    XXY      15.0870    XYY       8.5655
       YYY      33.1466    XXZ      -0.0000    XYZ       0.0000
       YYZ      -0.0000    XZZ      -1.2364    YZZ      10.7416
       ZZZ      -0.0000
    Hexadecapole Moments (Debye-Ang^3)
      XXXX   -1066.4364   XXXY     -15.0051   XXYY    -194.7464
      XYYY     -22.8963   YYYY    -228.0874   XXXZ      -0.0000
      XXYZ       0.0000   XYYZ      -0.0000   YYYZ       0.0000
      XXZZ    -198.4930   XYZZ      -1.2993   YYZZ     -52.3640
      XZZZ      -0.0000   YZZZ       0.0000   ZZZZ     -76.5080
 -----------------------------------------------------------------
 Calculating analytic gradient of the SCF energy
 Gradient of SCF Energy
            1           2           3           4           5
    1   0.0260034  -0.0143483  -0.0100096  -0.0045248   0.0028792
    2  -0.0001516  -0.0035969   0.0023848  -0.0003518   0.0017155
    3   0.0000000   0.0000000  -0.0000000   0.0000000  -0.0000000
 Max gradient component =       2.600E-02
 RMS gradient           =       8.297E-03
 Gradient time:  CPU 7.10 s  wall 1.87 s
 Geometry Optimization Parameters
   NAtoms,    NIC,     NZ,  NCons,   NDum,   NFix, NCnnct, MaxDiis
        5      20       5       0       0       0       0       0

 Cartesian Hessian Update
 Hessian Updated using BFGS Update


** GEOMETRY OPTIMIZATION IN DELOCALIZED INTERNAL COORDINATES **
   Searching for a Minimum

   Optimization Cycle:   2

                       Coordinates (Angstroms)
     ATOM                X               Y               Z
      1  C         1.1199790600   -1.3187206341    0.0000000000
      2  N        -0.1351471589   -1.5016029737    0.0000000000
      3  I        -1.5980150647    0.0314463479    0.0000000000
      4  H         1.7244438132   -2.2199638962    0.0000000000
      5  Br        2.1940737570    0.2865672999    0.0000000000
   Point Group: cs    Number of degrees of freedom:     7


   Energy is  -9587.107869125

 Hessian Updated using BFGS Update

  7 Hessian modes will be used to form the next step
  Hessian Eigenvalues:
     0.103175    0.155255    0.174985    0.214695    0.343675    0.367180
     0.617387

 Minimum Search - Taking Simple RFO Step
 Searching for Lamda that Minimizes Along All modes
 Value Taken    Lamda =  -0.00326115
 Step Taken.  Stepsize is  0.116361

                             Maximum     Tolerance    Cnvgd?
         Gradient           0.026872      0.000300      NO
         Displacement       0.072116      0.001200      NO
         Energy change     -0.007555      0.000001      NO


 New Cartesian Coordinates Obtained by Inverse Iteration

 Displacement from previous Coordinates is:  0.222360
 ----------------------------------------------------------------
             Standard Nuclear Orientation (Angstroms)
    I     Atom           X                Y                Z
 ----------------------------------------------------------------
    1      C       1.0880572322    -1.3244552464     0.0000000000
    2      N      -0.1421162853    -1.5256483391     0.0000000000
    3      I      -1.5080218819     0.0401327835     0.0000000000
    4      H       1.7327718870    -2.2002220566     0.0000000000
    5      Br      2.1346434545     0.2879190025     0.0000000000
 ----------------------------------------------------------------
 Molecular Point Group                 Cs    NOp =  2
 Largest Abelian Subgroup              Cs    NOp =  2
 Nuclear Repulsion Energy =   560.1478488656 hartrees
 There are       51 alpha and       51 beta electrons
 Applying Cartesian multipole field
    Component          Value
    ---------          -----
     (2,0,0)        1.00000E-11
     (0,2,0)        2.00000E-11
     (0,0,2)       -3.00000E-11
 Nucleus-field energy     =     0.0000000128 hartrees
 Requested basis set is 6-311++G(d,p)
 There are 60 shells and 161 basis functions
 A cutoff of  1.0D-11 yielded   1494 shell pairs
 There are     11325 function pairs (     12783 Cartesian)
 Smallest overlap matrix eigenvalue = 4.21E-04
 Guess MOs from SCF MO coefficient file

 -----------------------------------------------------------------------
  General SCF calculation program by
  Eric Jon Sundstrom, Paul Horn, Yuezhi Mao, Dmitri Zuev, Alec White,
  David Stuck, Shaama M.S., Shane Yost, Joonho Lee, David Small,
  Daniel Levine, Susi Lehtola, Hugh Burton, Evgeny Epifanovsky
 -----------------------------------------------------------------------
 Exchange:     0.2000 Hartree-Fock + 0.0800 Slater + 0.7200 B88
 Correlation:  0.1900 VWN1RPA + 0.8100 LYP
 Using SG-1 standard quadrature grid
 using 4 threads for integral computing
 -------------------------------------------------------
 OpenMP Integral computing Module                
 Release: version 2.0, May 2017, Q-Chem Inc. Pleasanton 
 -------------------------------------------------------
 -------------------------------------------------------
 OpenMP BLAS3 based DFT computing Module                
 Release: version 1.0, May 2013, Q-Chem Inc. Pittsburgh 
 -------------------------------------------------------
 A restricted SCF calculation will be
 performed using DIIS
 SCF converges when DIIS error is below 1.0e-08
 ---------------------------------------
  Cycle       Energy         DIIS error
 ---------------------------------------
    1   -9587.1078327458      5.71e-04  
    2   -9587.1085908134      4.99e-04  
    3   -9587.1087861815      4.19e-04  
    4   -9587.1093103103      9.90e-05  
    5   -9587.1093382379      3.30e-05  
    6   -9587.1093420975      7.42e-06  
    7   -9587.1093422608      2.89e-06  
    8   -9587.1093422757      5.89e-07  
    9   -9587.1093422764      1.34e-07  
   10   -9587.1093422766      4.30e-08  
   11   -9587.1093422765      9.06e-09  Convergence criterion met
 ---------------------------------------
 SCF time:   CPU 23.17s  wall 7.00s 
 SCF   energy in the final basis set =    -9587.1093422765
 Total energy in the final basis set =    -9587.1093422765

 --------------------------------------------------------------
             Orbital Energies (a.u.) and Symmetries
 --------------------------------------------------------------

 Alpha MOs, Restricted
 -- Occupied --                  
******* -482.86 -176.33 -165.73 -165.73 -165.73  -62.51  -56.33
  1 A'    2 A'    3 A'    4 A'    1 A"    5 A'    6 A'    7 A'                 
-56.325 -56.325 -35.822 -31.317 -31.309 -31.308 -22.967 -22.965
  2 A"    8 A'    9 A'   10 A'    3 A"   11 A'   12 A'    4 A"                 
-22.965 -22.959 -22.959 -14.380 -10.293  -8.717  -6.548  -6.536
 13 A'    5 A"   14 A'   15 A'   16 A'   17 A'   18 A'    6 A"                 
 -6.535  -6.371  -4.786  -4.768  -4.767  -2.659  -2.656  -2.655
 19 A'   20 A'   21 A'    7 A"   22 A'   23 A'    8 A"   24 A'                 
 -2.646  -2.645  -2.052  -2.046  -2.045  -2.030  -2.029  -0.964
 25 A'    9 A"   26 A'   10 A"   27 A'   11 A"   28 A'   29 A'                 
 -0.815  -0.691  -0.588  -0.481  -0.468  -0.416  -0.328  -0.321
 30 A'   31 A'   32 A'   33 A'   34 A'   12 A"   35 A'   13 A"                 
 -0.314  -0.277  -0.268
 36 A'   14 A"   37 A'                                                         
 -- Virtual --                   
 -0.102  -0.056  -0.024  -0.003   0.042   0.044   0.052   0.070
 38 A'   15 A"   39 A'   40 A'   41 A'   42 A'   16 A"   43 A'                 
  0.085   0.088   0.112   0.128   0.145   0.164   0.171   0.188
 17 A"   44 A'   45 A'   46 A'   47 A'   48 A'   18 A"   49 A'                 
  0.211   0.216   0.236   0.283   0.304   0.358   0.380   0.397
 19 A"   50 A'   51 A'   52 A'   53 A'   54 A'   20 A"   55 A'                 
  0.413   0.418   0.429   0.441   0.470   0.481   0.518   0.539
 56 A'   21 A"   22 A"   57 A'   58 A'   23 A"   59 A'   60 A'                 
  0.549   0.579   0.614   0.636   0.646   0.689   0.756   0.823
 24 A"   61 A'   25 A"   62 A'   63 A'   64 A'   65 A'   66 A'                 
  0.840   0.876   0.898   0.987   1.110   1.220   1.267   1.318
 26 A"   67 A'   68 A'   69 A'   27 A"   70 A'   28 A"   71 A'                 
  1.337   1.350   1.496   1.558   1.733   1.751   1.914   1.963
 72 A'   29 A"   73 A'   74 A'   30 A"   75 A'   76 A'   31 A"                 
  2.059   2.088   2.093   2.207   2.377   2.397   2.585   2.721
 77 A'   32 A"   78 A'   79 A'   80 A'   33 A"   81 A'   82 A'                 
  2.769   2.788   3.031   3.587   3.826   3.933   3.947   3.962
 34 A"   83 A'   84 A'   85 A'   35 A"   86 A'   36 A"   87 A'                 
  3.984   3.987   3.995   4.057   4.062   4.153   4.206   4.359
 37 A"   38 A"   88 A'   89 A'   39 A"   90 A'   91 A'   92 A'                 
  4.384   4.475   5.967   5.996   6.019   6.558   7.532   7.565
 93 A'   94 A'   40 A"   95 A'   96 A'   97 A'   41 A"   98 A'                 
  7.640  23.826  27.828  28.312  28.335  28.345  28.519  28.528
 99 A'  100 A'  101 A'   42 A"  102 A'  103 A'   43 A"  104 A'                 
 28.534  28.560  28.644  35.519  47.838 127.859 127.876 127.895
 44 A"  105 A'  106 A'  107 A'  108 A'   45 A"  109 A'  110 A'                 
151.628 289.730 289.760 289.8641020.6121901.790
111 A'   46 A"  112 A'  113 A'  114 A'  115 A'                                 

 Beta MOs, Restricted
 -- Occupied --                  
******* -482.86 -176.33 -165.73 -165.73 -165.73  -62.51  -56.33
  1 A'    2 A'    3 A'    4 A'    1 A"    5 A'    6 A'    7 A'                 
-56.325 -56.325 -35.822 -31.317 -31.309 -31.308 -22.967 -22.965
  2 A"    8 A'    9 A'   10 A'    3 A"   11 A'   12 A'    4 A"                 
-22.965 -22.959 -22.959 -14.380 -10.293  -8.717  -6.548  -6.536
 13 A'    5 A"   14 A'   15 A'   16 A'   17 A'   18 A'    6 A"                 
 -6.535  -6.371  -4.786  -4.768  -4.767  -2.659  -2.656  -2.655
 19 A'   20 A'   21 A'    7 A"   22 A'   23 A'    8 A"   24 A'                 
 -2.646  -2.645  -2.052  -2.046  -2.045  -2.030  -2.029  -0.964
 25 A'    9 A"   26 A'   10 A"   27 A'   11 A"   28 A'   29 A'                 
 -0.815  -0.691  -0.588  -0.481  -0.468  -0.416  -0.328  -0.321
 30 A'   31 A'   32 A'   33 A'   34 A'   12 A"   35 A'   13 A"                 
 -0.314  -0.277  -0.268
 36 A'   14 A"   37 A'                                                         
 -- Virtual --                   
 -0.102  -0.056  -0.024  -0.003   0.042   0.044   0.052   0.070
 38 A'   15 A"   39 A'   40 A'   41 A'   42 A'   16 A"   43 A'                 
  0.085   0.088   0.112   0.128   0.145   0.164   0.171   0.188
 17 A"   44 A'   45 A'   46 A'   47 A'   48 A'   18 A"   49 A'                 
  0.211   0.216   0.236   0.283   0.304   0.358   0.380   0.397
 19 A"   50 A'   51 A'   52 A'   53 A'   54 A'   20 A"   55 A'                 
  0.413   0.418   0.429   0.441   0.470   0.481   0.518   0.539
 56 A'   21 A"   22 A"   57 A'   58 A'   23 A"   59 A'   60 A'                 
  0.549   0.579   0.614   0.636   0.646   0.689   0.756   0.823
 24 A"   61 A'   25 A"   62 A'   63 A'   64 A'   65 A'   66 A'                 
  0.840   0.876   0.898   0.987   1.110   1.220   1.267   1.318
 26 A"   67 A'   68 A'   69 A'   27 A"   70 A'   28 A"   71 A'                 
  1.337   1.350   1.496   1.558   1.733   1.751   1.914   1.963
 72 A'   29 A"   73 A'   74 A'   30 A"   75 A'   76 A'   31 A"                 
  2.059   2.088   2.093   2.207   2.377   2.397   2.585   2.721
 77 A'   32 A"   78 A'   79 A'   80 A'   33 A"   81 A'   82 A'                 
  2.769   2.788   3.031   3.587   3.826   3.933   3.947   3.962
 34 A"   83 A'   84 A'   85 A'   35 A"   86 A'   36 A"   87 A'                 
  3.984   3.987   3.995   4.057   4.062   4.153   4.206   4.359
 37 A"   38 A"   88 A'   89 A'   39 A"   90 A'   91 A'   92 A'                 
  4.384   4.475   5.967   5.996   6.019   6.558   7.532   7.565
 93 A'   94 A'   40 A"   95 A'   96 A'   97 A'   41 A"   98 A'                 
  7.640  23.826  27.828  28.312  28.335  28.345  28.519  28.528
 99 A'  100 A'  101 A'   42 A"  102 A'  103 A'   43 A"  104 A'                 
 28.534  28.560  28.644  35.519  47.838 127.859 127.876 127.895
 44 A"  105 A'  106 A'  107 A'  108 A'   45 A"  109 A'  110 A'                 
151.628 289.730 289.760 289.8641020.6121901.790
111 A'   46 A"  112 A'  113 A'  114 A'  115 A'                                 
 --------------------------------------------------------------

          Ground-State Mulliken Net Atomic Charges

     Atom                 Charge (a.u.)
  ----------------------------------------
      1 C                    -0.222326
      2 N                    -0.115915
      3 I                     0.128961
      4 H                     0.216376
      5 Br                   -0.007096
  ----------------------------------------
  Sum of atomic charges =     0.000000

 -----------------------------------------------------------------
                    Cartesian Multipole Moments
 -----------------------------------------------------------------
    Charge (ESU x 10^10)
                 0.0000
    Dipole Moment (Debye)
         X       0.8015      Y       0.0952      Z      -0.0000
       Tot       0.8071
    Quadrupole Moments (Debye-Ang)
        XX     -55.7690     XY      -4.6595     YY     -56.8386
        XZ       0.0000     YZ      -0.0000     ZZ     -59.2464
    Octopole Moments (Debye-Ang^2)
       XXX     -11.7531    XXY      14.5260    XYY       6.6829
       YYY      33.5350    XXZ       0.0000    XYZ       0.0000
       YYZ       0.0000    XZZ      -2.4889    YZZ      10.4447
       ZZZ      -0.0000
    Hexadecapole Moments (Debye-Ang^3)
      XXXX    -996.4583   XXXY     -13.5470   XXYY    -182.5991
      XYYY     -21.5805   YYYY    -231.7993   XXXZ       0.0000
      XXYZ       0.0000   XYYZ       0.0000   YYYZ      -0.0000
      XXZZ    -185.3077   XYZZ      -1.0310   YYZZ     -52.4679
      XZZZ       0.0000   YZZZ      -0.0000   ZZZZ     -76.1832
 -----------------------------------------------------------------
 Calculating analytic gradient of the SCF energy
 Gradient of SCF Energy
            1           2           3           4           5
    1  -0.0080029   0.0083068   0.0020278  -0.0022146  -0.0001170
    2   0.0059751   0.0001595  -0.0031793  -0.0004597  -0.0024956
    3   0.0000000  -0.0000000   0.0000000   0.0000000  -0.0000000
 Max gradient component =       8.307E-03
 RMS gradient           =       3.600E-03
 Gradient time:  CPU 7.27 s  wall 1.92 s
 Geometry Optimization Parameters
   NAtoms,    NIC,     NZ,  NCons,   NDum,   NFix, NCnnct, MaxDiis
        5      20       5       0       0       0       0       0

 Cartesian Hessian Update
 Hessian Updated using BFGS Update


** GEOMETRY OPTIMIZATION IN DELOCALIZED INTERNAL COORDINATES **
   Searching for a Minimum

   Optimization Cycle:   3

                       Coordinates (Angstroms)
     ATOM                X               Y               Z
      1  C         1.0880572322   -1.3244552464    0.0000000000
      2  N        -0.1421162853   -1.5256483391    0.0000000000
      3  I        -1.5080218819    0.0401327835    0.0000000000
      4  H         1.7327718870   -2.2002220566    0.0000000000
      5  Br        2.1346434545    0.2879190025    0.0000000000
   Point Group: cs    Number of degrees of freedom:     7


   Energy is  -9587.109342276

 Hessian Updated using BFGS Update

  7 Hessian modes will be used to form the next step
  Hessian Eigenvalues:
     0.118886    0.145487    0.178731    0.234899    0.300351    0.347961
     0.735062

 Minimum Search - Taking Simple RFO Step
 Searching for Lamda that Minimizes Along All modes
 Value Taken    Lamda =  -0.00048925
 Step Taken.  Stepsize is  0.045535

                             Maximum     Tolerance    Cnvgd?
         Gradient           0.008795      0.000300      NO
         Displacement       0.031932      0.001200      NO
         Energy change     -0.001473      0.000001      NO


 New Cartesian Coordinates Obtained by Inverse Iteration

 Displacement from previous Coordinates is:  0.073969
 ----------------------------------------------------------------
             Standard Nuclear Orientation (Angstroms)
    I     Atom           X                Y                Z
 ----------------------------------------------------------------
    1      C       1.0901888958    -1.3392456073     0.0000000000
    2      N      -0.1477364221    -1.5326684377     0.0000000000
    3      I      -1.5027512849     0.0602700539     0.0000000000
    4      H       1.7511040458    -2.2045152291     0.0000000000
    5      Br      2.1145291720     0.2938853642     0.0000000000
 ----------------------------------------------------------------
 Molecular Point Group                 Cs    NOp =  2
 Largest Abelian Subgroup              Cs    NOp =  2
 Nuclear Repulsion Energy =   560.9328722271 hartrees
 There are       51 alpha and       51 beta electrons
 Applying Cartesian multipole field
    Component          Value
    ---------          -----
     (2,0,0)        1.00000E-11
     (0,2,0)        2.00000E-11
     (0,0,2)       -3.00000E-11
 Nucleus-field energy     =     0.0000000128 hartrees
 Requested basis set is 6-311++G(d,p)
 There are 60 shells and 161 basis functions
 A cutoff of  1.0D-11 yielded   1493 shell pairs
 There are     11313 function pairs (     12771 Cartesian)
 Smallest overlap matrix eigenvalue = 4.33E-04
 Guess MOs from SCF MO coefficient file

 -----------------------------------------------------------------------
  General SCF calculation program by
  Eric Jon Sundstrom, Paul Horn, Yuezhi Mao, Dmitri Zuev, Alec White,
  David Stuck, Shaama M.S., Shane Yost, Joonho Lee, David Small,
  Daniel Levine, Susi Lehtola, Hugh Burton, Evgeny Epifanovsky
 -----------------------------------------------------------------------
 Exchange:     0.2000 Hartree-Fock + 0.0800 Slater + 0.7200 B88
 Correlation:  0.1900 VWN1RPA + 0.8100 LYP
 Using SG-1 standard quadrature grid
 using 4 threads for integral computing
 -------------------------------------------------------
 OpenMP Integral computing Module                
 Release: version 2.0, May 2017, Q-Chem Inc. Pleasanton 
 -------------------------------------------------------
 -------------------------------------------------------
 OpenMP BLAS3 based DFT computing Module                
 Release: version 1.0, May 2013, Q-Chem Inc. Pittsburgh 
 -------------------------------------------------------
 A restricted SCF calculation will be
 performed using DIIS
 SCF converges when DIIS error is below 1.0e-08
 ---------------------------------------
  Cycle       Energy         DIIS error
 ---------------------------------------
    1   -9587.1094173815      2.08e-04  
    2   -9587.1095909131      1.22e-04  
    3   -9587.1095455322      1.73e-04  
    4   -9587.1096364643      2.49e-05  
    5   -9587.1096381225      8.94e-06  
    6   -9587.1096383736      2.56e-06  
    7   -9587.1096383896      5.95e-07  
    8   -9587.1096383902      1.52e-07  
    9   -9587.1096383903      2.88e-08  
   10   -9587.1096383902      1.27e-08  
   11   -9587.1096383902      1.37e-09  Convergence criterion met
 ---------------------------------------
 SCF time:   CPU 23.15s  wall 6.00s 
 SCF   energy in the final basis set =    -9587.1096383902
 Total energy in the final basis set =    -9587.1096383902

 --------------------------------------------------------------
             Orbital Energies (a.u.) and Symmetries
 --------------------------------------------------------------

 Alpha MOs, Restricted
 -- Occupied --                  
******* -482.85 -176.33 -165.73 -165.73 -165.73  -62.51  -56.33
  1 A'    2 A'    3 A'    4 A'    1 A"    5 A'    6 A'    7 A'                 
-56.325 -56.324 -35.822 -31.317 -31.309 -31.309 -22.967 -22.965
  2 A"    8 A'    9 A'   10 A'    3 A"   11 A'   12 A'    4 A"                 
-22.965 -22.959 -22.959 -14.382 -10.295  -8.716  -6.547  -6.536
 13 A'   14 A'    5 A"   15 A'   16 A'   17 A'   18 A'    6 A"                 
 -6.534  -6.371  -4.786  -4.768  -4.767  -2.658  -2.655  -2.654
 19 A'   20 A'   21 A'    7 A"   22 A'   23 A'    8 A"   24 A'                 
 -2.645  -2.645  -2.052  -2.046  -2.045  -2.030  -2.029  -0.961
 25 A'    9 A"   26 A'   10 A"   27 A'   11 A"   28 A'   29 A'                 
 -0.814  -0.689  -0.590  -0.480  -0.467  -0.414  -0.329  -0.320
 30 A'   31 A'   32 A'   33 A'   34 A'   12 A"   35 A'   13 A"                 
 -0.313  -0.277  -0.269
 36 A'   14 A"   37 A'                                                         
 -- Virtual --                   
 -0.105  -0.057  -0.024  -0.003   0.042   0.044   0.052   0.070
 38 A'   15 A"   39 A'   40 A'   41 A'   42 A'   16 A"   43 A'                 
  0.085   0.087   0.113   0.127   0.144   0.164   0.170   0.187
 17 A"   44 A'   45 A'   46 A'   47 A'   48 A'   18 A"   49 A'                 
  0.211   0.216   0.237   0.285   0.301   0.355   0.380   0.396
 19 A"   50 A'   51 A'   52 A'   53 A'   54 A'   20 A"   55 A'                 
  0.412   0.419   0.429   0.438   0.470   0.480   0.513   0.540
 56 A'   21 A"   22 A"   57 A'   58 A'   23 A"   59 A'   60 A'                 
  0.549   0.580   0.614   0.633   0.645   0.688   0.756   0.823
 24 A"   61 A'   25 A"   62 A'   63 A'   64 A'   65 A'   66 A'                 
  0.838   0.874   0.894   0.987   1.110   1.222   1.267   1.317
 26 A"   67 A'   68 A'   69 A'   27 A"   70 A'   28 A"   71 A'                 
  1.336   1.347   1.490   1.559   1.732   1.737   1.917   1.963
 72 A'   29 A"   73 A'   74 A'   30 A"   75 A'   76 A'   31 A"                 
  2.058   2.084   2.096   2.205   2.366   2.394   2.584   2.720
 77 A'   32 A"   78 A'   79 A'   80 A'   33 A"   81 A'   82 A'                 
  2.766   2.785   3.025   3.580   3.825   3.927   3.947   3.961
 34 A"   83 A'   84 A'   85 A'   35 A"   86 A'   36 A"   87 A'                 
  3.984   3.986   3.995   4.056   4.060   4.152   4.205   4.358
 37 A"   38 A"   88 A'   89 A'   39 A"   90 A'   91 A'   92 A'                 
  4.380   4.477   5.967   5.996   6.017   6.557   7.532   7.566
 93 A'   94 A'   40 A"   95 A'   96 A'   97 A'   41 A"   98 A'                 
  7.639  23.814  27.823  28.312  28.335  28.344  28.519  28.527
 99 A'  100 A'  101 A'   42 A"  102 A'  103 A'   43 A"  104 A'                 
 28.533  28.559  28.642  35.508  47.836 127.859 127.876 127.894
 44 A"  105 A'  106 A'  107 A'  108 A'   45 A"  109 A'  110 A'                 
151.625 289.730 289.762 289.8641020.6111901.787
111 A'   46 A"  112 A'  113 A'  114 A'  115 A'                                 

 Beta MOs, Restricted
 -- Occupied --                  
******* -482.85 -176.33 -165.73 -165.73 -165.73  -62.51  -56.33
  1 A'    2 A'    3 A'    4 A'    1 A"    5 A'    6 A'    7 A'                 
-56.325 -56.324 -35.822 -31.317 -31.309 -31.309 -22.967 -22.965
  2 A"    8 A'    9 A'   10 A'    3 A"   11 A'   12 A'    4 A"                 
-22.965 -22.959 -22.959 -14.382 -10.295  -8.716  -6.547  -6.536
 13 A'   14 A'    5 A"   15 A'   16 A'   17 A'   18 A'    6 A"                 
 -6.534  -6.371  -4.786  -4.768  -4.767  -2.658  -2.655  -2.654
 19 A'   20 A'   21 A'    7 A"   22 A'   23 A'    8 A"   24 A'                 
 -2.645  -2.645  -2.052  -2.046  -2.045  -2.030  -2.029  -0.961
 25 A'    9 A"   26 A'   10 A"   27 A'   11 A"   28 A'   29 A'                 
 -0.814  -0.689  -0.590  -0.480  -0.467  -0.414  -0.329  -0.320
 30 A'   31 A'   32 A'   33 A'   34 A'   12 A"   35 A'   13 A"                 
 -0.313  -0.277  -0.269
 36 A'   14 A"   37 A'                                                         
 -- Virtual --                   
 -0.105  -0.057  -0.024  -0.003   0.042   0.044   0.052   0.070
 38 A'   15 A"   39 A'   40 A'   41 A'   42 A'   16 A"   43 A'                 
  0.085   0.087   0.113   0.127   0.144   0.164   0.170   0.187
 17 A"   44 A'   45 A'   46 A'   47 A'   48 A'   18 A"   49 A'                 
  0.211   0.216   0.237   0.285   0.301   0.355   0.380   0.396
 19 A"   50 A'   51 A'   52 A'   53 A'   54 A'   20 A"   55 A'                 
  0.412   0.419   0.429   0.438   0.470   0.480   0.513   0.540
 56 A'   21 A"   22 A"   57 A'   58 A'   23 A"   59 A'   60 A'                 
  0.549   0.580   0.614   0.633   0.645   0.688   0.756   0.823
 24 A"   61 A'   25 A"   62 A'   63 A'   64 A'   65 A'   66 A'                 
  0.838   0.874   0.894   0.987   1.110   1.222   1.267   1.317
 26 A"   67 A'   68 A'   69 A'   27 A"   70 A'   28 A"   71 A'                 
  1.336   1.347   1.490   1.559   1.732   1.737   1.917   1.963
 72 A'   29 A"   73 A'   74 A'   30 A"   75 A'   76 A'   31 A"                 
  2.058   2.084   2.096   2.205   2.366   2.394   2.584   2.720
 77 A'   32 A"   78 A'   79 A'   80 A'   33 A"   81 A'   82 A'                 
  2.766   2.785   3.025   3.580   3.825   3.927   3.947   3.961
 34 A"   83 A'   84 A'   85 A'   35 A"   86 A'   36 A"   87 A'                 
  3.984   3.986   3.995   4.056   4.060   4.152   4.205   4.358
 37 A"   38 A"   88 A'   89 A'   39 A"   90 A'   91 A'   92 A'                 
  4.380   4.477   5.967   5.996   6.017   6.557   7.532   7.566
 93 A'   94 A'   40 A"   95 A'   96 A'   97 A'   41 A"   98 A'                 
  7.639  23.814  27.823  28.312  28.335  28.344  28.519  28.527
 99 A'  100 A'  101 A'   42 A"  102 A'  103 A'   43 A"  104 A'                 
 28.533  28.559  28.642  35.508  47.836 127.859 127.876 127.894
 44 A"  105 A'  106 A'  107 A'  108 A'   45 A"  109 A'  110 A'                 
151.625 289.730 289.762 289.8641020.6111901.787
111 A'   46 A"  112 A'  113 A'  114 A'  115 A'                                 
 --------------------------------------------------------------

          Ground-State Mulliken Net Atomic Charges

     Atom                 Charge (a.u.)
  ----------------------------------------
      1 C                    -0.222431
      2 N                    -0.115919
      3 I                     0.128624
      4 H                     0.218122
      5 Br                   -0.008396
  ----------------------------------------
  Sum of atomic charges =     0.000000

 -----------------------------------------------------------------
                    Cartesian Multipole Moments
 -----------------------------------------------------------------
    Charge (ESU x 10^10)
                 0.0000
    Dipole Moment (Debye)
         X       0.8174      Y       0.0942      Z      -0.0000
       Tot       0.8228
    Quadrupole Moments (Debye-Ang)
        XX     -55.8271     XY      -4.8456     YY     -56.7254
        XZ       0.0000     YZ       0.0000     ZZ     -59.2948
    Octopole Moments (Debye-Ang^2)
       XXX     -11.1686    XXY      13.6486    XYY       7.1574
       YYY      32.0230    XXZ       0.0000    XYZ       0.0000
       YYZ      -0.0000    XZZ      -2.3022    YZZ       9.9269
       ZZZ      -0.0000
    Hexadecapole Moments (Debye-Ang^3)
      XXXX    -987.0222   XXXY     -12.4671   XXYY    -180.2803
      XYYY     -20.0477   YYYY    -234.2894   XXXZ       0.0000
      XXYZ      -0.0000   XYYZ       0.0000   YYYZ       0.0000
      XXZZ    -183.4619   XYZZ      -0.2371   YYZZ     -52.9989
      XZZZ       0.0000   YZZZ      -0.0000   ZZZZ     -76.3029
 -----------------------------------------------------------------
 Calculating analytic gradient of the SCF energy
 Gradient of SCF Energy
            1           2           3           4           5
    1   0.0005177  -0.0003240   0.0002688   0.0002196  -0.0006820
    2   0.0021116   0.0009260  -0.0019673  -0.0005021  -0.0005682
    3   0.0000000  -0.0000000   0.0000000   0.0000000  -0.0000000
 Max gradient component =       2.112E-03
 RMS gradient           =       8.454E-04
 Gradient time:  CPU 7.26 s  wall 1.91 s
 Geometry Optimization Parameters
   NAtoms,    NIC,     NZ,  NCons,   NDum,   NFix, NCnnct, MaxDiis
        5      20       5       0       0       0       0       0

 Cartesian Hessian Update
 Hessian Updated using BFGS Update


** GEOMETRY OPTIMIZATION IN DELOCALIZED INTERNAL COORDINATES **
   Searching for a Minimum

   Optimization Cycle:   4

                       Coordinates (Angstroms)
     ATOM                X               Y               Z
      1  C         1.0901888958   -1.3392456073    0.0000000000
      2  N        -0.1477364221   -1.5326684377    0.0000000000
      3  I        -1.5027512849    0.0602700539    0.0000000000
      4  H         1.7511040458   -2.2045152291    0.0000000000
      5  Br        2.1145291720    0.2938853642    0.0000000000
   Point Group: cs    Number of degrees of freedom:     7


   Energy is  -9587.109638390

 Hessian Updated using BFGS Update

  7 Hessian modes will be used to form the next step
  Hessian Eigenvalues:
     0.098014    0.135918    0.171374    0.237170    0.288689    0.351861
     0.795539

 Minimum Search - Taking Simple RFO Step
 Searching for Lamda that Minimizes Along All modes
 Value Taken    Lamda =  -0.00006827
 Step Taken.  Stepsize is  0.024673

                             Maximum     Tolerance    Cnvgd?
         Gradient           0.002002      0.000300      NO
         Displacement       0.014513      0.001200      NO
         Energy change     -0.000296      0.000001      NO


 New Cartesian Coordinates Obtained by Inverse Iteration

 Displacement from previous Coordinates is:  0.041418
 ----------------------------------------------------------------
             Standard Nuclear Orientation (Angstroms)
    I     Atom           X                Y                Z
 ----------------------------------------------------------------
    1      C       1.0887763923    -1.3464951426     0.0000000000
    2      N      -0.1492313308    -1.5407181569     0.0000000000
    3      I      -1.4957931360     0.0712683993     0.0000000000
    4      H       1.7582148487    -2.2039489735     0.0000000000
    5      Br      2.1033676323     0.2976200175     0.0000000000
 ----------------------------------------------------------------
 Molecular Point Group                 Cs    NOp =  2
 Largest Abelian Subgroup              Cs    NOp =  2
 Nuclear Repulsion Energy =   561.7504999174 hartrees
 There are       51 alpha and       51 beta electrons
 Applying Cartesian multipole field
    Component          Value
    ---------          -----
     (2,0,0)        1.00000E-11
     (0,2,0)        2.00000E-11
     (0,0,2)       -3.00000E-11
 Nucleus-field energy     =     0.0000000127 hartrees
 Requested basis set is 6-311++G(d,p)
 There are 60 shells and 161 basis functions
 A cutoff of  1.0D-11 yielded   1492 shell pairs
 There are     11301 function pairs (     12759 Cartesian)
 Smallest overlap matrix eigenvalue = 4.40E-04
 Guess MOs from SCF MO coefficient file

 -----------------------------------------------------------------------
  General SCF calculation program by
  Eric Jon Sundstrom, Paul Horn, Yuezhi Mao, Dmitri Zuev, Alec White,
  David Stuck, Shaama M.S., Shane Yost, Joonho Lee, David Small,
  Daniel Levine, Susi Lehtola, Hugh Burton, Evgeny Epifanovsky
 -----------------------------------------------------------------------
 Exchange:     0.2000 Hartree-Fock + 0.0800 Slater + 0.7200 B88
 Correlation:  0.1900 VWN1RPA + 0.8100 LYP
 Using SG-1 standard quadrature grid
 using 4 threads for integral computing
 -------------------------------------------------------
 OpenMP Integral computing Module                
 Release: version 2.0, May 2017, Q-Chem Inc. Pleasanton 
 -------------------------------------------------------
 -------------------------------------------------------
 OpenMP BLAS3 based DFT computing Module                
 Release: version 1.0, May 2013, Q-Chem Inc. Pittsburgh 
 -------------------------------------------------------
 A restricted SCF calculation will be
 performed using DIIS
 SCF converges when DIIS error is below 1.0e-08
 ---------------------------------------
  Cycle       Energy         DIIS error
 ---------------------------------------
    1   -9587.1096094687      1.10e-04  
    2   -9587.1096722927      4.68e-05  
    3   -9587.1096572098      8.63e-05  
    4   -9587.1096794494      9.32e-06  
    5   -9587.1096796884      3.54e-06  
    6   -9587.1096797173      1.51e-06  
    7   -9587.1096797246      3.40e-07  
    8   -9587.1096797248      9.02e-08  
    9   -9587.1096797250      2.02e-08  
   10   -9587.1096797250      5.27e-09  Convergence criterion met
 ---------------------------------------
 SCF time:   CPU 21.07s  wall 5.00s 
 SCF   energy in the final basis set =    -9587.1096797250
 Total energy in the final basis set =    -9587.1096797250

 --------------------------------------------------------------
             Orbital Energies (a.u.) and Symmetries
 --------------------------------------------------------------

 Alpha MOs, Restricted
 -- Occupied --                  
******* -482.85 -176.33 -165.73 -165.73 -165.73  -62.51  -56.33
  1 A'    2 A'    3 A'    4 A'    1 A"    5 A'    6 A'    7 A'                 
-56.324 -56.324 -35.822 -31.317 -31.309 -31.309 -22.967 -22.965
  2 A"    8 A'    9 A'   10 A'    3 A"   11 A'   12 A'    4 A"                 
-22.965 -22.959 -22.959 -14.382 -10.295  -8.716  -6.547  -6.535
 13 A'   14 A'    5 A"   15 A'   16 A'   17 A'   18 A'    6 A"                 
 -6.534  -6.371  -4.786  -4.768  -4.767  -2.658  -2.655  -2.654
 19 A'   20 A'   21 A'    7 A"   22 A'   23 A'    8 A"   24 A'                 
 -2.645  -2.645  -2.051  -2.046  -2.045  -2.029  -2.029  -0.961
 25 A'    9 A"   26 A'   10 A"   27 A'   11 A"   28 A'   29 A'                 
 -0.813  -0.688  -0.591  -0.479  -0.466  -0.414  -0.330  -0.319
 30 A'   31 A'   32 A'   33 A'   34 A'   12 A"   35 A'   13 A"                 
 -0.312  -0.278  -0.269
 36 A'   14 A"   37 A'                                                         
 -- Virtual --                   
 -0.107  -0.058  -0.025  -0.003   0.042   0.044   0.052   0.070
 38 A'   15 A"   39 A'   40 A'   41 A'   42 A'   16 A"   43 A'                 
  0.085   0.087   0.113   0.127   0.144   0.164   0.170   0.187
 17 A"   44 A'   45 A'   46 A'   47 A'   48 A'   18 A"   49 A'                 
  0.212   0.216   0.237   0.287   0.299   0.354   0.379   0.395
 19 A"   50 A'   51 A'   52 A'   53 A'   54 A'   20 A"   55 A'                 
  0.411   0.419   0.429   0.437   0.471   0.480   0.512   0.541
 56 A'   21 A"   22 A"   57 A'   58 A'   23 A"   59 A'   60 A'                 
  0.550   0.581   0.613   0.631   0.644   0.688   0.756   0.822
 24 A"   61 A'   25 A"   62 A'   63 A'   64 A'   65 A'   66 A'                 
  0.838   0.873   0.893   0.986   1.110   1.223   1.267   1.317
 26 A"   67 A'   68 A'   69 A'   27 A"   70 A'   28 A"   71 A'                 
  1.335   1.345   1.489   1.559   1.732   1.732   1.920   1.963
 72 A'   29 A"   73 A'   74 A'   30 A"   75 A'   76 A'   31 A"                 
  2.058   2.083   2.098   2.205   2.362   2.395   2.585   2.723
 77 A'   32 A"   78 A'   79 A'   80 A'   33 A"   81 A'   82 A'                 
  2.765   2.786   3.021   3.580   3.824   3.926   3.947   3.961
 34 A"   83 A'   84 A'   85 A'   35 A"   86 A'   36 A"   87 A'                 
  3.983   3.986   3.994   4.056   4.060   4.152   4.205   4.358
 37 A"   38 A"   88 A'   89 A'   39 A"   90 A'   91 A'   92 A'                 
  4.377   4.479   5.967   5.996   6.016   6.556   7.533   7.567
 93 A'   94 A'   40 A"   95 A'   96 A'   97 A'   41 A"   98 A'                 
  7.639  23.815  27.821  28.312  28.335  28.344  28.519  28.528
 99 A'  100 A'  101 A'   42 A"  102 A'  103 A'   43 A"  104 A'                 
 28.533  28.558  28.642  35.507  47.836 127.859 127.876 127.894
 44 A"  105 A'  106 A'  107 A'  108 A'   45 A"  109 A'  110 A'                 
151.623 289.730 289.762 289.8641020.6101901.784
111 A'   46 A"  112 A'  113 A'  114 A'  115 A'                                 

 Beta MOs, Restricted
 -- Occupied --                  
******* -482.85 -176.33 -165.73 -165.73 -165.73  -62.51  -56.33
  1 A'    2 A'    3 A'    4 A'    1 A"    5 A'    6 A'    7 A'                 
-56.324 -56.324 -35.822 -31.317 -31.309 -31.309 -22.967 -22.965
  2 A"    8 A'    9 A'   10 A'    3 A"   11 A'   12 A'    4 A"                 
-22.965 -22.959 -22.959 -14.382 -10.295  -8.716  -6.547  -6.535
 13 A'   14 A'    5 A"   15 A'   16 A'   17 A'   18 A'    6 A"                 
 -6.534  -6.371  -4.786  -4.768  -4.767  -2.658  -2.655  -2.654
 19 A'   20 A'   21 A'    7 A"   22 A'   23 A'    8 A"   24 A'                 
 -2.645  -2.645  -2.051  -2.046  -2.045  -2.029  -2.029  -0.961
 25 A'    9 A"   26 A'   10 A"   27 A'   11 A"   28 A'   29 A'                 
 -0.813  -0.688  -0.591  -0.479  -0.466  -0.414  -0.330  -0.319
 30 A'   31 A'   32 A'   33 A'   34 A'   12 A"   35 A'   13 A"                 
 -0.312  -0.278  -0.269
 36 A'   14 A"   37 A'                                                         
 -- Virtual --                   
 -0.107  -0.058  -0.025  -0.003   0.042   0.044   0.052   0.070
 38 A'   15 A"   39 A'   40 A'   41 A'   42 A'   16 A"   43 A'                 
  0.085   0.087   0.113   0.127   0.144   0.164   0.170   0.187
 17 A"   44 A'   45 A'   46 A'   47 A'   48 A'   18 A"   49 A'                 
  0.212   0.216   0.237   0.287   0.299   0.354   0.379   0.395
 19 A"   50 A'   51 A'   52 A'   53 A'   54 A'   20 A"   55 A'                 
  0.411   0.419   0.429   0.437   0.471   0.480   0.512   0.541
 56 A'   21 A"   22 A"   57 A'   58 A'   23 A"   59 A'   60 A'                 
  0.550   0.581   0.613   0.631   0.644   0.688   0.756   0.822
 24 A"   61 A'   25 A"   62 A'   63 A'   64 A'   65 A'   66 A'                 
  0.838   0.873   0.893   0.986   1.110   1.223   1.267   1.317
 26 A"   67 A'   68 A'   69 A'   27 A"   70 A'   28 A"   71 A'                 
  1.335   1.345   1.489   1.559   1.732   1.732   1.920   1.963
 72 A'   29 A"   73 A'   74 A'   30 A"   75 A'   76 A'   31 A"                 
  2.058   2.083   2.098   2.205   2.362   2.395   2.585   2.723
 77 A'   32 A"   78 A'   79 A'   80 A'   33 A"   81 A'   82 A'                 
  2.765   2.786   3.021   3.580   3.824   3.926   3.947   3.961
 34 A"   83 A'   84 A'   85 A'   35 A"   86 A'   36 A"   87 A'                 
  3.983   3.986   3.994   4.056   4.060   4.152   4.205   4.358
 37 A"   38 A"   88 A'   89 A'   39 A"   90 A'   91 A'   92 A'                 
  4.377   4.479   5.967   5.996   6.016   6.556   7.533   7.567
 93 A'   94 A'   40 A"   95 A'   96 A'   97 A'   41 A"   98 A'                 
  7.639  23.815  27.821  28.312  28.335  28.344  28.519  28.528
 99 A'  100 A'  101 A'   42 A"  102 A'  103 A'   43 A"  104 A'                 
 28.533  28.558  28.642  35.507  47.836 127.859 127.876 127.894
 44 A"  105 A'  106 A'  107 A'  108 A'   45 A"  109 A'  110 A'                 
151.623 289.730 289.762 289.8641020.6101901.784
111 A'   46 A"  112 A'  113 A'  114 A'  115 A'                                 
 --------------------------------------------------------------

          Ground-State Mulliken Net Atomic Charges

     Atom                 Charge (a.u.)
  ----------------------------------------
      1 C                    -0.221114
      2 N                    -0.114757
      3 I                     0.126626
      4 H                     0.218307
      5 Br                   -0.009063
  ----------------------------------------
  Sum of atomic charges =     0.000000

 -----------------------------------------------------------------
                    Cartesian Multipole Moments
 -----------------------------------------------------------------
    Charge (ESU x 10^10)
                 0.0000
    Dipole Moment (Debye)
         X       0.8303      Y       0.0915      Z      -0.0000
       Tot       0.8353
    Quadrupole Moments (Debye-Ang)
        XX     -55.9012     XY      -4.9241     YY     -56.6547
        XZ      -0.0000     YZ      -0.0000     ZZ     -59.3162
    Octopole Moments (Debye-Ang^2)
       XXX     -11.0208    XXY      13.2023    XYY       7.2406
       YYY      31.2388    XXZ      -0.0000    XYZ       0.0000
       YYZ       0.0000    XZZ      -2.2914    YZZ       9.6299
       ZZZ      -0.0000
    Hexadecapole Moments (Debye-Ang^3)
      XXXX    -979.8479   XXXY     -11.7819   XXYY    -178.8056
      XYYY     -19.2444   YYYY    -236.0374   XXXZ      -0.0000
      XXYZ       0.0000   XYYZ       0.0000   YYYZ       0.0000
      XXZZ    -182.0770   XYZZ       0.1379   YYZZ     -53.3115
      XZZZ      -0.0000   YZZZ       0.0000   ZZZZ     -76.3654
 -----------------------------------------------------------------
 Calculating analytic gradient of the SCF energy
 Gradient of SCF Energy
            1           2           3           4           5
    1   0.0008675  -0.0005791   0.0000315   0.0004312  -0.0007510
    2  -0.0002700   0.0008594  -0.0014562   0.0003039   0.0005629
    3   0.0000000  -0.0000000   0.0000000  -0.0000000  -0.0000000
 Max gradient component =       1.456E-03
 RMS gradient           =       5.877E-04
 Gradient time:  CPU 7.29 s  wall 1.92 s
 Geometry Optimization Parameters
   NAtoms,    NIC,     NZ,  NCons,   NDum,   NFix, NCnnct, MaxDiis
        5      20       5       0       0       0       0       0

 Cartesian Hessian Update
 Hessian Updated using BFGS Update


** GEOMETRY OPTIMIZATION IN DELOCALIZED INTERNAL COORDINATES **
   Searching for a Minimum

   Optimization Cycle:   5

                       Coordinates (Angstroms)
     ATOM                X               Y               Z
      1  C         1.0887763923   -1.3464951426    0.0000000000
      2  N        -0.1492313308   -1.5407181569    0.0000000000
      3  I        -1.4957931360    0.0712683993    0.0000000000
      4  H         1.7582148487   -2.2039489735    0.0000000000
      5  Br        2.1033676323    0.2976200175    0.0000000000
   Point Group: cs    Number of degrees of freedom:     7


   Energy is  -9587.109679725

 Hessian Updated using BFGS Update

  7 Hessian modes will be used to form the next step
  Hessian Eigenvalues:
     0.063984    0.138666    0.173974    0.263171    0.307307    0.351286
     0.795741

 Minimum Search - Taking Simple RFO Step
 Searching for Lamda that Minimizes Along All modes
 Value Taken    Lamda =  -0.00001323
 Step Taken.  Stepsize is  0.013189

                             Maximum     Tolerance    Cnvgd?
         Gradient           0.000806      0.000300      NO
         Displacement       0.009400      0.001200      NO
         Energy change     -0.000041      0.000001      NO


 New Cartesian Coordinates Obtained by Inverse Iteration

 Displacement from previous Coordinates is:  0.012417
 ----------------------------------------------------------------
             Standard Nuclear Orientation (Angstroms)
    I     Atom           X                Y                Z
 ----------------------------------------------------------------
    1      C       1.0880067886    -1.3479140995     0.0000000000
    2      N      -0.1493389797    -1.5447700106     0.0000000000
    3      I      -1.4958424608     0.0752453390     0.0000000000
    4      H       1.7604656047    -2.2027633201     0.0000000000
    5      Br      2.1020434537     0.2979282351     0.0000000000
 ----------------------------------------------------------------
 Molecular Point Group                 Cs    NOp =  2
 Largest Abelian Subgroup              Cs    NOp =  2
 Nuclear Repulsion Energy =   561.4919985804 hartrees
 There are       51 alpha and       51 beta electrons
 Applying Cartesian multipole field
    Component          Value
    ---------          -----
     (2,0,0)        1.00000E-11
     (0,2,0)        2.00000E-11
     (0,0,2)       -3.00000E-11
 Nucleus-field energy     =     0.0000000127 hartrees
 Requested basis set is 6-311++G(d,p)
 There are 60 shells and 161 basis functions
 A cutoff of  1.0D-11 yielded   1492 shell pairs
 There are     11301 function pairs (     12759 Cartesian)
 Smallest overlap matrix eigenvalue = 4.42E-04
 Guess MOs from SCF MO coefficient file

 -----------------------------------------------------------------------
  General SCF calculation program by
  Eric Jon Sundstrom, Paul Horn, Yuezhi Mao, Dmitri Zuev, Alec White,
  David Stuck, Shaama M.S., Shane Yost, Joonho Lee, David Small,
  Daniel Levine, Susi Lehtola, Hugh Burton, Evgeny Epifanovsky
 -----------------------------------------------------------------------
 Exchange:     0.2000 Hartree-Fock + 0.0800 Slater + 0.7200 B88
 Correlation:  0.1900 VWN1RPA + 0.8100 LYP
 Using SG-1 standard quadrature grid
 using 4 threads for integral computing
 -------------------------------------------------------
 OpenMP Integral computing Module                
 Release: version 2.0, May 2017, Q-Chem Inc. Pleasanton 
 -------------------------------------------------------
 -------------------------------------------------------
 OpenMP BLAS3 based DFT computing Module                
 Release: version 1.0, May 2013, Q-Chem Inc. Pittsburgh 
 -------------------------------------------------------
 A restricted SCF calculation will be
 performed using DIIS
 SCF converges when DIIS error is below 1.0e-08
 ---------------------------------------
  Cycle       Energy         DIIS error
 ---------------------------------------
    1   -9587.1096751259      5.08e-05  
    2   -9587.1096852500      3.08e-05  
    3   -9587.1096818332      4.63e-05  
    4   -9587.1096881603      3.65e-06  
    5   -9587.1096881904      1.85e-06  
    6   -9587.1096881989      4.93e-07  
    7   -9587.1096881996      2.24e-07  
    8   -9587.1096881998      4.32e-08  
    9   -9587.1096881998      7.74e-09  Convergence criterion met
 ---------------------------------------
 SCF time:   CPU 18.96s  wall 6.00s 
 SCF   energy in the final basis set =    -9587.1096881998
 Total energy in the final basis set =    -9587.1096881998

 --------------------------------------------------------------
             Orbital Energies (a.u.) and Symmetries
 --------------------------------------------------------------

 Alpha MOs, Restricted
 -- Occupied --                  
******* -482.85 -176.33 -165.73 -165.73 -165.73  -62.51  -56.33
  1 A'    2 A'    3 A'    4 A'    1 A"    5 A'    6 A'    7 A'                 
-56.324 -56.324 -35.822 -31.317 -31.309 -31.308 -22.967 -22.965
  2 A"    8 A'    9 A'   10 A'    3 A"   11 A'   12 A'    4 A"                 
-22.965 -22.959 -22.959 -14.383 -10.295  -8.716  -6.547  -6.535
 13 A'   14 A'    5 A"   15 A'   16 A'   17 A'   18 A'    6 A"                 
 -6.534  -6.371  -4.786  -4.768  -4.767  -2.658  -2.655  -2.654
 19 A'   20 A'   21 A'    7 A"   22 A'   23 A'    8 A"   24 A'                 
 -2.645  -2.645  -2.051  -2.046  -2.045  -2.029  -2.029  -0.961
 25 A'    9 A"   26 A'   10 A"   27 A'   11 A"   28 A'   29 A'                 
 -0.813  -0.688  -0.591  -0.479  -0.466  -0.413  -0.330  -0.319
 30 A'   31 A'   32 A'   33 A'   34 A'   12 A"   35 A'   13 A"                 
 -0.312  -0.278  -0.269
 36 A'   14 A"   37 A'                                                         
 -- Virtual --                   
 -0.108  -0.058  -0.025  -0.003   0.042   0.044   0.052   0.070
 38 A'   15 A"   39 A'   40 A'   41 A'   42 A'   16 A"   43 A'                 
  0.085   0.087   0.113   0.127   0.144   0.163   0.170   0.187
 17 A"   44 A'   45 A'   46 A'   47 A'   48 A'   18 A"   49 A'                 
  0.212   0.216   0.237   0.287   0.299   0.354   0.379   0.395
 19 A"   50 A'   51 A'   52 A'   53 A'   54 A'   20 A"   55 A'                 
  0.411   0.419   0.428   0.435   0.471   0.479   0.512   0.541
 56 A'   21 A"   22 A"   57 A'   58 A'   23 A"   59 A'   60 A'                 
  0.550   0.581   0.613   0.630   0.644   0.688   0.755   0.822
 24 A"   61 A'   25 A"   62 A'   63 A'   64 A'   65 A'   66 A'                 
  0.837   0.872   0.893   0.986   1.109   1.223   1.267   1.317
 26 A"   67 A'   68 A'   69 A'   27 A"   70 A'   28 A"   71 A'                 
  1.334   1.345   1.489   1.558   1.731   1.731   1.920   1.963
 72 A'   29 A"   73 A'   74 A'   75 A'   30 A"   76 A'   31 A"                 
  2.057   2.083   2.099   2.205   2.360   2.396   2.585   2.724
 77 A'   32 A"   78 A'   79 A'   80 A'   33 A"   81 A'   82 A'                 
  2.765   2.787   3.020   3.580   3.824   3.925   3.947   3.961
 34 A"   83 A'   84 A'   85 A'   35 A"   86 A'   36 A"   87 A'                 
  3.983   3.986   3.994   4.055   4.059   4.152   4.204   4.357
 37 A"   38 A"   88 A'   89 A'   39 A"   90 A'   91 A'   92 A'                 
  4.374   4.481   5.967   5.996   6.015   6.555   7.533   7.567
 93 A'   94 A'   40 A"   95 A'   96 A'   97 A'   41 A"   98 A'                 
  7.639  23.815  27.819  28.312  28.335  28.343  28.519  28.528
 99 A'  100 A'  101 A'   42 A"  102 A'  103 A'   43 A"  104 A'                 
 28.533  28.558  28.641  35.507  47.835 127.859 127.876 127.894
 44 A"  105 A'  106 A'  107 A'  108 A'   45 A"  109 A'  110 A'                 
151.621 289.730 289.762 289.8641020.6091901.783
111 A'   46 A"  112 A'  113 A'  114 A'  115 A'                                 

 Beta MOs, Restricted
 -- Occupied --                  
******* -482.85 -176.33 -165.73 -165.73 -165.73  -62.51  -56.33
  1 A'    2 A'    3 A'    4 A'    1 A"    5 A'    6 A'    7 A'                 
-56.324 -56.324 -35.822 -31.317 -31.309 -31.308 -22.967 -22.965
  2 A"    8 A'    9 A'   10 A'    3 A"   11 A'   12 A'    4 A"                 
-22.965 -22.959 -22.959 -14.383 -10.295  -8.716  -6.547  -6.535
 13 A'   14 A'    5 A"   15 A'   16 A'   17 A'   18 A'    6 A"                 
 -6.534  -6.371  -4.786  -4.768  -4.767  -2.658  -2.655  -2.654
 19 A'   20 A'   21 A'    7 A"   22 A'   23 A'    8 A"   24 A'                 
 -2.645  -2.645  -2.051  -2.046  -2.045  -2.029  -2.029  -0.961
 25 A'    9 A"   26 A'   10 A"   27 A'   11 A"   28 A'   29 A'                 
 -0.813  -0.688  -0.591  -0.479  -0.466  -0.413  -0.330  -0.319
 30 A'   31 A'   32 A'   33 A'   34 A'   12 A"   35 A'   13 A"                 
 -0.312  -0.278  -0.269
 36 A'   14 A"   37 A'                                                         
 -- Virtual --                   
 -0.108  -0.058  -0.025  -0.003   0.042   0.044   0.052   0.070
 38 A'   15 A"   39 A'   40 A'   41 A'   42 A'   16 A"   43 A'                 
  0.085   0.087   0.113   0.127   0.144   0.163   0.170   0.187
 17 A"   44 A'   45 A'   46 A'   47 A'   48 A'   18 A"   49 A'                 
  0.212   0.216   0.237   0.287   0.299   0.354   0.379   0.395
 19 A"   50 A'   51 A'   52 A'   53 A'   54 A'   20 A"   55 A'                 
  0.411   0.419   0.428   0.435   0.471   0.479   0.512   0.541
 56 A'   21 A"   22 A"   57 A'   58 A'   23 A"   59 A'   60 A'                 
  0.550   0.581   0.613   0.630   0.644   0.688   0.755   0.822
 24 A"   61 A'   25 A"   62 A'   63 A'   64 A'   65 A'   66 A'                 
  0.837   0.872   0.893   0.986   1.109   1.223   1.267   1.317
 26 A"   67 A'   68 A'   69 A'   27 A"   70 A'   28 A"   71 A'                 
  1.334   1.345   1.489   1.558   1.731   1.731   1.920   1.963
 72 A'   29 A"   73 A'   74 A'   75 A'   30 A"   76 A'   31 A"                 
  2.057   2.083   2.099   2.205   2.360   2.396   2.585   2.724
 77 A'   32 A"   78 A'   79 A'   80 A'   33 A"   81 A'   82 A'                 
  2.765   2.787   3.020   3.580   3.824   3.925   3.947   3.961
 34 A"   83 A'   84 A'   85 A'   35 A"   86 A'   36 A"   87 A'                 
  3.983   3.986   3.994   4.055   4.059   4.152   4.204   4.357
 37 A"   38 A"   88 A'   89 A'   39 A"   90 A'   91 A'   92 A'                 
  4.374   4.481   5.967   5.996   6.015   6.555   7.533   7.567
 93 A'   94 A'   40 A"   95 A'   96 A'   97 A'   41 A"   98 A'                 
  7.639  23.815  27.819  28.312  28.335  28.343  28.519  28.528
 99 A'  100 A'  101 A'   42 A"  102 A'  103 A'   43 A"  104 A'                 
 28.533  28.558  28.641  35.507  47.835 127.859 127.876 127.894
 44 A"  105 A'  106 A'  107 A'  108 A'   45 A"  109 A'  110 A'                 
151.621 289.730 289.762 289.8641020.6091901.783
111 A'   46 A"  112 A'  113 A'  114 A'  115 A'                                 
 --------------------------------------------------------------

          Ground-State Mulliken Net Atomic Charges

     Atom                 Charge (a.u.)
  ----------------------------------------
      1 C                    -0.220769
      2 N                    -0.113569
      3 I                     0.124624
      4 H                     0.217977
      5 Br                   -0.008264
  ----------------------------------------
  Sum of atomic charges =     0.000000

 -----------------------------------------------------------------
                    Cartesian Multipole Moments
 -----------------------------------------------------------------
    Charge (ESU x 10^10)
                 0.0000
    Dipole Moment (Debye)
         X       0.8430      Y       0.0917      Z      -0.0000
       Tot       0.8480
    Quadrupole Moments (Debye-Ang)
        XX     -55.9108     XY      -4.9398     YY     -56.6415
        XZ      -0.0000     YZ       0.0000     ZZ     -59.3273
    Octopole Moments (Debye-Ang^2)
       XXX     -10.8280    XXY      13.1032    XYY       7.2776
       YYY      31.0165    XXZ      -0.0000    XYZ       0.0000
       YYZ      -0.0000    XZZ      -2.2510    YZZ       9.5426
       ZZZ      -0.0000
    Hexadecapole Moments (Debye-Ang^3)
      XXXX    -979.4289   XXXY     -11.3666   XXYY    -178.7124
      XYYY     -18.8373   YYYY    -236.6956   XXXZ      -0.0000
      XXYZ       0.0000   XYYZ      -0.0000   YYYZ      -0.0000
      XXZZ    -182.0019   XYZZ       0.2997   YYZZ     -53.4188
      XZZZ      -0.0000   YZZZ       0.0000   ZZZZ     -76.3982
 -----------------------------------------------------------------
 Calculating analytic gradient of the SCF energy
 Gradient of SCF Energy
            1           2           3           4           5
    1   0.0003708   0.0000403  -0.0003864   0.0005141  -0.0005388
    2  -0.0006285   0.0002992  -0.0010430   0.0005580   0.0008144
    3   0.0000000   0.0000000  -0.0000000  -0.0000000  -0.0000000
 Max gradient component =       1.043E-03
 RMS gradient           =       4.754E-04
 Gradient time:  CPU 7.27 s  wall 1.92 s
 Geometry Optimization Parameters
   NAtoms,    NIC,     NZ,  NCons,   NDum,   NFix, NCnnct, MaxDiis
        5      20       5       0       0       0       0       0

 Cartesian Hessian Update
 Hessian Updated using BFGS Update


** GEOMETRY OPTIMIZATION IN DELOCALIZED INTERNAL COORDINATES **
   Searching for a Minimum

   Optimization Cycle:   6

                       Coordinates (Angstroms)
     ATOM                X               Y               Z
      1  C         1.0880067886   -1.3479140995    0.0000000000
      2  N        -0.1493389797   -1.5447700106    0.0000000000
      3  I        -1.4958424608    0.0752453390    0.0000000000
      4  H         1.7604656047   -2.2027633201    0.0000000000
      5  Br        2.1020434537    0.2979282351    0.0000000000
   Point Group: cs    Number of degrees of freedom:     7


   Energy is  -9587.109688200

 Hessian Updated using BFGS Update

  7 Hessian modes will be used to form the next step
  Hessian Eigenvalues:
     0.051704    0.139529    0.177165    0.229291    0.307097    0.353185
     0.791318

 Minimum Search - Taking Simple RFO Step
 Searching for Lamda that Minimizes Along All modes
 Value Taken    Lamda =  -0.00000356
 Step Taken.  Stepsize is  0.006474

                             Maximum     Tolerance    Cnvgd?
         Gradient           0.000445      0.000300      NO
         Displacement       0.003864      0.001200      NO
         Energy change     -0.000008      0.000001      NO


 New Cartesian Coordinates Obtained by Inverse Iteration

 Displacement from previous Coordinates is:  0.005531
 ----------------------------------------------------------------
             Standard Nuclear Orientation (Angstroms)
    I     Atom           X                Y                Z
 ----------------------------------------------------------------
    1      C       1.0874982950    -1.3476555675     0.0000000000
    2      N      -0.1493938636    -1.5470294280     0.0000000000
    3      I      -1.4954936947     0.0766100549     0.0000000000
    4      H       1.7609631930    -2.2018894267     0.0000000000
    5      Br      2.1017604768     0.2976905112     0.0000000000
 ----------------------------------------------------------------
 Molecular Point Group                 Cs    NOp =  2
 Largest Abelian Subgroup              Cs    NOp =  2
 Nuclear Repulsion Energy =   561.4351700947 hartrees
 There are       51 alpha and       51 beta electrons
 Applying Cartesian multipole field
    Component          Value
    ---------          -----
     (2,0,0)        1.00000E-11
     (0,2,0)        2.00000E-11
     (0,0,2)       -3.00000E-11
 Nucleus-field energy     =     0.0000000127 hartrees
 Requested basis set is 6-311++G(d,p)
 There are 60 shells and 161 basis functions
 A cutoff of  1.0D-11 yielded   1492 shell pairs
 There are     11301 function pairs (     12759 Cartesian)
 Smallest overlap matrix eigenvalue = 4.42E-04
 Guess MOs from SCF MO coefficient file

 -----------------------------------------------------------------------
  General SCF calculation program by
  Eric Jon Sundstrom, Paul Horn, Yuezhi Mao, Dmitri Zuev, Alec White,
  David Stuck, Shaama M.S., Shane Yost, Joonho Lee, David Small,
  Daniel Levine, Susi Lehtola, Hugh Burton, Evgeny Epifanovsky
 -----------------------------------------------------------------------
 Exchange:     0.2000 Hartree-Fock + 0.0800 Slater + 0.7200 B88
 Correlation:  0.1900 VWN1RPA + 0.8100 LYP
 Using SG-1 standard quadrature grid
 using 4 threads for integral computing
 -------------------------------------------------------
 OpenMP Integral computing Module                
 Release: version 2.0, May 2017, Q-Chem Inc. Pleasanton 
 -------------------------------------------------------
 -------------------------------------------------------
 OpenMP BLAS3 based DFT computing Module                
 Release: version 1.0, May 2013, Q-Chem Inc. Pittsburgh 
 -------------------------------------------------------
 A restricted SCF calculation will be
 performed using DIIS
 SCF converges when DIIS error is below 1.0e-08
 ---------------------------------------
  Cycle       Energy         DIIS error
 ---------------------------------------
    1   -9587.1096863447      2.79e-05  
    2   -9587.1096897498      1.42e-05  
    3   -9587.1096886042      2.46e-05  
    4   -9587.1096903579      1.63e-06  
    5   -9587.1096903660      8.32e-07  
    6   -9587.1096903675      1.23e-07  
    7   -9587.1096903675      6.44e-08  
    8   -9587.1096903676      3.30e-08  
    9   -9587.1096903675      4.87e-09  Convergence criterion met
 ---------------------------------------
 SCF time:   CPU 18.94s  wall 5.00s 
 SCF   energy in the final basis set =    -9587.1096903675
 Total energy in the final basis set =    -9587.1096903675

 --------------------------------------------------------------
             Orbital Energies (a.u.) and Symmetries
 --------------------------------------------------------------

 Alpha MOs, Restricted
 -- Occupied --                  
******* -482.85 -176.33 -165.73 -165.73 -165.73  -62.51  -56.33
  1 A'    2 A'    3 A'    4 A'    1 A"    5 A'    6 A'    7 A'                 
-56.325 -56.324 -35.822 -31.316 -31.309 -31.308 -22.967 -22.965
  2 A"    8 A'    9 A'   10 A'    3 A"   11 A'   12 A'    4 A"                 
-22.965 -22.959 -22.959 -14.383 -10.295  -8.716  -6.547  -6.536
 13 A'   14 A'    5 A"   15 A'   16 A'   17 A'   18 A'    6 A"                 
 -6.534  -6.371  -4.786  -4.767  -4.767  -2.658  -2.655  -2.654
 19 A'   20 A'   21 A'    7 A"   22 A'   23 A'    8 A"   24 A'                 
 -2.645  -2.645  -2.051  -2.046  -2.045  -2.029  -2.029  -0.961
 25 A'    9 A"   26 A'   10 A"   27 A'   11 A"   28 A'   29 A'                 
 -0.813  -0.687  -0.591  -0.479  -0.465  -0.413  -0.329  -0.319
 30 A'   31 A'   32 A'   33 A'   34 A'   12 A"   35 A'   13 A"                 
 -0.312  -0.278  -0.269
 36 A'   14 A"   37 A'                                                         
 -- Virtual --                   
 -0.109  -0.058  -0.025  -0.003   0.042   0.044   0.052   0.070
 38 A'   15 A"   39 A'   40 A'   41 A'   42 A'   16 A"   43 A'                 
  0.085   0.087   0.113   0.127   0.144   0.163   0.170   0.187
 17 A"   44 A'   45 A'   46 A'   47 A'   48 A'   18 A"   49 A'                 
  0.212   0.216   0.237   0.287   0.298   0.355   0.379   0.395
 19 A"   50 A'   51 A'   52 A'   53 A'   54 A'   20 A"   55 A'                 
  0.411   0.419   0.428   0.435   0.471   0.479   0.512   0.541
 56 A'   21 A"   22 A"   57 A'   58 A'   23 A"   59 A'   60 A'                 
  0.550   0.581   0.613   0.630   0.643   0.687   0.755   0.822
 24 A"   61 A'   25 A"   62 A'   63 A'   64 A'   65 A'   66 A'                 
  0.837   0.872   0.894   0.985   1.109   1.223   1.267   1.318
 26 A"   67 A'   68 A'   69 A'   27 A"   70 A'   28 A"   71 A'                 
  1.333   1.344   1.489   1.558   1.731   1.731   1.920   1.963
 72 A'   29 A"   73 A'   74 A'   30 A"   75 A'   76 A'   31 A"                 
  2.057   2.082   2.099   2.205   2.360   2.396   2.585   2.724
 77 A'   32 A"   78 A'   79 A'   80 A'   33 A"   81 A'   82 A'                 
  2.765   2.787   3.020   3.579   3.824   3.925   3.947   3.961
 34 A"   83 A'   84 A'   85 A'   35 A"   86 A'   36 A"   87 A'                 
  3.983   3.986   3.994   4.055   4.059   4.152   4.204   4.357
 37 A"   38 A"   88 A'   89 A'   39 A"   90 A'   91 A'   92 A'                 
  4.373   4.481   5.968   5.996   6.015   6.555   7.533   7.567
 93 A'   94 A'   40 A"   95 A'   96 A'   97 A'   41 A"   98 A'                 
  7.639  23.815  27.818  28.312  28.335  28.343  28.519  28.528
 99 A'  100 A'  101 A'   42 A"  102 A'  103 A'   43 A"  104 A'                 
 28.533  28.558  28.641  35.507  47.835 127.859 127.876 127.894
 44 A"  105 A'  106 A'  107 A'  108 A'   45 A"  109 A'  110 A'                 
151.621 289.730 289.762 289.8631020.6091901.782
111 A'   46 A"  112 A'  113 A'  114 A'  115 A'                                 

 Beta MOs, Restricted
 -- Occupied --                  
******* -482.85 -176.33 -165.73 -165.73 -165.73  -62.51  -56.33
  1 A'    2 A'    3 A'    4 A'    1 A"    5 A'    6 A'    7 A'                 
-56.325 -56.324 -35.822 -31.316 -31.309 -31.308 -22.967 -22.965
  2 A"    8 A'    9 A'   10 A'    3 A"   11 A'   12 A'    4 A"                 
-22.965 -22.959 -22.959 -14.383 -10.295  -8.716  -6.547  -6.536
 13 A'   14 A'    5 A"   15 A'   16 A'   17 A'   18 A'    6 A"                 
 -6.534  -6.371  -4.786  -4.767  -4.767  -2.658  -2.655  -2.654
 19 A'   20 A'   21 A'    7 A"   22 A'   23 A'    8 A"   24 A'                 
 -2.645  -2.645  -2.051  -2.046  -2.045  -2.029  -2.029  -0.961
 25 A'    9 A"   26 A'   10 A"   27 A'   11 A"   28 A'   29 A'                 
 -0.813  -0.687  -0.591  -0.479  -0.465  -0.413  -0.329  -0.319
 30 A'   31 A'   32 A'   33 A'   34 A'   12 A"   35 A'   13 A"                 
 -0.312  -0.278  -0.269
 36 A'   14 A"   37 A'                                                         
 -- Virtual --                   
 -0.109  -0.058  -0.025  -0.003   0.042   0.044   0.052   0.070
 38 A'   15 A"   39 A'   40 A'   41 A'   42 A'   16 A"   43 A'                 
  0.085   0.087   0.113   0.127   0.144   0.163   0.170   0.187
 17 A"   44 A'   45 A'   46 A'   47 A'   48 A'   18 A"   49 A'                 
  0.212   0.216   0.237   0.287   0.298   0.355   0.379   0.395
 19 A"   50 A'   51 A'   52 A'   53 A'   54 A'   20 A"   55 A'                 
  0.411   0.419   0.428   0.435   0.471   0.479   0.512   0.541
 56 A'   21 A"   22 A"   57 A'   58 A'   23 A"   59 A'   60 A'                 
  0.550   0.581   0.613   0.630   0.643   0.687   0.755   0.822
 24 A"   61 A'   25 A"   62 A'   63 A'   64 A'   65 A'   66 A'                 
  0.837   0.872   0.894   0.985   1.109   1.223   1.267   1.318
 26 A"   67 A'   68 A'   69 A'   27 A"   70 A'   28 A"   71 A'                 
  1.333   1.344   1.489   1.558   1.731   1.731   1.920   1.963
 72 A'   29 A"   73 A'   74 A'   30 A"   75 A'   76 A'   31 A"                 
  2.057   2.082   2.099   2.205   2.360   2.396   2.585   2.724
 77 A'   32 A"   78 A'   79 A'   80 A'   33 A"   81 A'   82 A'                 
  2.765   2.787   3.020   3.579   3.824   3.925   3.947   3.961
 34 A"   83 A'   84 A'   85 A'   35 A"   86 A'   36 A"   87 A'                 
  3.983   3.986   3.994   4.055   4.059   4.152   4.204   4.357
 37 A"   38 A"   88 A'   89 A'   39 A"   90 A'   91 A'   92 A'                 
  4.373   4.481   5.968   5.996   6.015   6.555   7.533   7.567
 93 A'   94 A'   40 A"   95 A'   96 A'   97 A'   41 A"   98 A'                 
  7.639  23.815  27.818  28.312  28.335  28.343  28.519  28.528
 99 A'  100 A'  101 A'   42 A"  102 A'  103 A'   43 A"  104 A'                 
 28.533  28.558  28.641  35.507  47.835 127.859 127.876 127.894
 44 A"  105 A'  106 A'  107 A'  108 A'   45 A"  109 A'  110 A'                 
151.621 289.730 289.762 289.8631020.6091901.782
111 A'   46 A"  112 A'  113 A'  114 A'  115 A'                                 
 --------------------------------------------------------------

          Ground-State Mulliken Net Atomic Charges

     Atom                 Charge (a.u.)
  ----------------------------------------
      1 C                    -0.220619
      2 N                    -0.112977
      3 I                     0.123263
      4 H                     0.217707
      5 Br                   -0.007374
  ----------------------------------------
  Sum of atomic charges =     0.000000

 -----------------------------------------------------------------
                    Cartesian Multipole Moments
 -----------------------------------------------------------------
    Charge (ESU x 10^10)
                 0.0000
    Dipole Moment (Debye)
         X       0.8557      Y       0.0950      Z      -0.0000
       Tot       0.8609
    Quadrupole Moments (Debye-Ang)
        XX     -55.9098     XY      -4.9345     YY     -56.6441
        XZ      -0.0000     YZ       0.0000     ZZ     -59.3308
    Octopole Moments (Debye-Ang^2)
       XXX     -10.7148    XXY      13.0929    XYY       7.2674
       YYY      30.9843    XXZ      -0.0000    XYZ      -0.0000
       YYZ      -0.0000    XZZ      -2.2388    YZZ       9.5212
       ZZZ      -0.0000
    Hexadecapole Moments (Debye-Ang^3)
      XXXX    -979.0720   XXXY     -11.1291   XXYY    -178.6811
      XYYY     -18.6460   YYYY    -236.9805   XXXZ      -0.0000
      XXYZ      -0.0000   XYYZ      -0.0000   YYYZ       0.0000
      XXZZ    -181.9459   XYZZ       0.3642   YYZZ     -53.4567
      XZZZ      -0.0000   YZZZ      -0.0000   ZZZZ     -76.4086
 -----------------------------------------------------------------
 Calculating analytic gradient of the SCF energy
 Gradient of SCF Energy
            1           2           3           4           5
    1  -0.0000140   0.0003191  -0.0004329   0.0005701  -0.0004424
    2  -0.0002206  -0.0001608  -0.0009189   0.0005432   0.0007570
    3  -0.0000000  -0.0000000   0.0000000   0.0000000   0.0000000
 Max gradient component =       9.189E-04
 RMS gradient           =       4.161E-04
 Gradient time:  CPU 7.29 s  wall 1.92 s
 Geometry Optimization Parameters
   NAtoms,    NIC,     NZ,  NCons,   NDum,   NFix, NCnnct, MaxDiis
        5      20       5       0       0       0       0       0

 Cartesian Hessian Update
 Hessian Updated using BFGS Update


** GEOMETRY OPTIMIZATION IN DELOCALIZED INTERNAL COORDINATES **
   Searching for a Minimum

   Optimization Cycle:   7

                       Coordinates (Angstroms)
     ATOM                X               Y               Z
      1  C         1.0874982950   -1.3476555675    0.0000000000
      2  N        -0.1493938636   -1.5470294280    0.0000000000
      3  I        -1.4954936947    0.0766100549    0.0000000000
      4  H         1.7609631930   -2.2018894267    0.0000000000
      5  Br        2.1017604768    0.2976905112    0.0000000000
   Point Group: cs    Number of degrees of freedom:     7


   Energy is  -9587.109690368

 Hessian Updated using BFGS Update

  7 Hessian modes will be used to form the next step
  Hessian Eigenvalues:
     0.050534    0.134198    0.165142    0.202870    0.307862    0.352255
     0.801306

 Minimum Search - Taking Simple RFO Step
 Searching for Lamda that Minimizes Along All modes
 Value Taken    Lamda =   0.00000000
 Step Taken.  Stepsize is  0.002313

                             Maximum     Tolerance    Cnvgd?
         Gradient           0.000271      0.000300     YES
         Displacement       0.002007      0.001200      NO
         Energy change     -0.000002      0.000001      NO


 New Cartesian Coordinates Obtained by Inverse Iteration

 Displacement from previous Coordinates is:  0.001419
 ----------------------------------------------------------------
             Standard Nuclear Orientation (Angstroms)
    I     Atom           X                Y                Z
 ----------------------------------------------------------------
    1      C       1.0876015816    -1.3471972775     0.0000000000
    2      N      -0.1492434249    -1.5474671733     0.0000000000
    3      I      -1.4955361616     0.0767164550     0.0000000000
    4      H       1.7607479992    -2.2017778215     0.0000000000
    5      Br      2.1017644123     0.2974519613     0.0000000000
 ----------------------------------------------------------------
 Molecular Point Group                 Cs    NOp =  2
 Largest Abelian Subgroup              Cs    NOp =  2
 Nuclear Repulsion Energy =   561.4292617423 hartrees
 There are       51 alpha and       51 beta electrons
 Applying Cartesian multipole field
    Component          Value
    ---------          -----
     (2,0,0)        1.00000E-11
     (0,2,0)        2.00000E-11
     (0,0,2)       -3.00000E-11
 Nucleus-field energy     =     0.0000000127 hartrees
 Requested basis set is 6-311++G(d,p)
 There are 60 shells and 161 basis functions
 A cutoff of  1.0D-11 yielded   1492 shell pairs
 There are     11301 function pairs (     12759 Cartesian)
 Smallest overlap matrix eigenvalue = 4.41E-04
 Guess MOs from SCF MO coefficient file

 -----------------------------------------------------------------------
  General SCF calculation program by
  Eric Jon Sundstrom, Paul Horn, Yuezhi Mao, Dmitri Zuev, Alec White,
  David Stuck, Shaama M.S., Shane Yost, Joonho Lee, David Small,
  Daniel Levine, Susi Lehtola, Hugh Burton, Evgeny Epifanovsky
 -----------------------------------------------------------------------
 Exchange:     0.2000 Hartree-Fock + 0.0800 Slater + 0.7200 B88
 Correlation:  0.1900 VWN1RPA + 0.8100 LYP
 Using SG-1 standard quadrature grid
 using 4 threads for integral computing
 -------------------------------------------------------
 OpenMP Integral computing Module                
 Release: version 2.0, May 2017, Q-Chem Inc. Pleasanton 
 -------------------------------------------------------
 -------------------------------------------------------
 OpenMP BLAS3 based DFT computing Module                
 Release: version 1.0, May 2013, Q-Chem Inc. Pittsburgh 
 -------------------------------------------------------
 A restricted SCF calculation will be
 performed using DIIS
 SCF converges when DIIS error is below 1.0e-08
 ---------------------------------------
  Cycle       Energy         DIIS error
 ---------------------------------------
    1   -9587.1096902587      9.60e-06  
    2   -9587.1096906234      5.87e-06  
    3   -9587.1096905222      8.37e-06  
    4   -9587.1096907190      8.78e-07  
    5   -9587.1096907221      3.04e-07  
    6   -9587.1096907223      8.39e-08  
    7   -9587.1096907222      5.17e-08  
    8   -9587.1096907222      7.17e-09  Convergence criterion met
 ---------------------------------------
 SCF time:   CPU 16.84s  wall 4.00s 
 SCF   energy in the final basis set =    -9587.1096907222
 Total energy in the final basis set =    -9587.1096907222

 --------------------------------------------------------------
             Orbital Energies (a.u.) and Symmetries
 --------------------------------------------------------------

 Alpha MOs, Restricted
 -- Occupied --                  
******* -482.85 -176.33 -165.73 -165.73 -165.73  -62.51  -56.33
  1 A'    2 A'    3 A'    4 A'    1 A"    5 A'    6 A'    7 A'                 
-56.325 -56.324 -35.822 -31.316 -31.309 -31.308 -22.966 -22.965
  2 A"    8 A'    9 A'   10 A'    3 A"   11 A'   12 A'    4 A"                 
-22.964 -22.959 -22.959 -14.383 -10.295  -8.716  -6.548  -6.536
 13 A'   14 A'    5 A"   15 A'   16 A'   17 A'   18 A'    6 A"                 
 -6.534  -6.371  -4.786  -4.767  -4.767  -2.658  -2.655  -2.654
 19 A'   20 A'   21 A'    7 A"   22 A'   23 A'    8 A"   24 A'                 
 -2.645  -2.645  -2.051  -2.046  -2.045  -2.029  -2.029  -0.961
 25 A'    9 A"   26 A'   10 A"   27 A'   11 A"   28 A'   29 A'                 
 -0.813  -0.687  -0.591  -0.479  -0.465  -0.413  -0.329  -0.319
 30 A'   31 A'   32 A'   33 A'   34 A'   12 A"   35 A'   13 A"                 
 -0.312  -0.278  -0.269
 36 A'   14 A"   37 A'                                                         
 -- Virtual --                   
 -0.109  -0.058  -0.025  -0.003   0.042   0.044   0.052   0.070
 38 A'   15 A"   39 A'   40 A'   41 A'   42 A'   16 A"   43 A'                 
  0.085   0.087   0.113   0.127   0.144   0.163   0.170   0.187
 17 A"   44 A'   45 A'   46 A'   47 A'   48 A'   18 A"   49 A'                 
  0.212   0.216   0.237   0.287   0.298   0.355   0.379   0.395
 19 A"   50 A'   51 A'   52 A'   53 A'   54 A'   20 A"   55 A'                 
  0.410   0.419   0.428   0.435   0.471   0.479   0.512   0.541
 56 A'   21 A"   22 A"   57 A'   58 A'   23 A"   59 A'   60 A'                 
  0.550   0.581   0.613   0.629   0.643   0.687   0.755   0.822
 24 A"   61 A'   25 A"   62 A'   63 A'   64 A'   65 A'   66 A'                 
  0.837   0.872   0.893   0.985   1.109   1.223   1.267   1.318
 26 A"   67 A'   68 A'   69 A'   27 A"   70 A'   28 A"   71 A'                 
  1.333   1.345   1.489   1.558   1.731   1.732   1.919   1.963
 72 A'   29 A"   73 A'   74 A'   30 A"   75 A'   76 A'   31 A"                 
  2.058   2.082   2.099   2.205   2.360   2.396   2.585   2.724
 77 A'   32 A"   78 A'   79 A'   80 A'   33 A"   81 A'   82 A'                 
  2.765   2.787   3.021   3.579   3.824   3.926   3.947   3.961
 34 A"   83 A'   84 A'   85 A'   35 A"   86 A'   36 A"   87 A'                 
  3.982   3.986   3.994   4.055   4.059   4.152   4.204   4.357
 37 A"   38 A"   88 A'   89 A'   39 A"   90 A'   91 A'   92 A'                 
  4.373   4.481   5.968   5.996   6.015   6.555   7.532   7.567
 93 A'   94 A'   40 A"   95 A'   96 A'   97 A'   41 A"   98 A'                 
  7.639  23.815  27.818  28.312  28.335  28.344  28.519  28.528
 99 A'  100 A'  101 A'   42 A"  102 A'  103 A'   43 A"  104 A'                 
 28.533  28.558  28.641  35.506  47.835 127.859 127.876 127.894
 44 A"  105 A'  106 A'  107 A'  108 A'   45 A"  109 A'  110 A'                 
151.620 289.730 289.762 289.8631020.6091901.782
111 A'   46 A"  112 A'  113 A'  114 A'  115 A'                                 

 Beta MOs, Restricted
 -- Occupied --                  
******* -482.85 -176.33 -165.73 -165.73 -165.73  -62.51  -56.33
  1 A'    2 A'    3 A'    4 A'    1 A"    5 A'    6 A'    7 A'                 
-56.325 -56.324 -35.822 -31.316 -31.309 -31.308 -22.966 -22.965
  2 A"    8 A'    9 A'   10 A'    3 A"   11 A'   12 A'    4 A"                 
-22.964 -22.959 -22.959 -14.383 -10.295  -8.716  -6.548  -6.536
 13 A'   14 A'    5 A"   15 A'   16 A'   17 A'   18 A'    6 A"                 
 -6.534  -6.371  -4.786  -4.767  -4.767  -2.658  -2.655  -2.654
 19 A'   20 A'   21 A'    7 A"   22 A'   23 A'    8 A"   24 A'                 
 -2.645  -2.645  -2.051  -2.046  -2.045  -2.029  -2.029  -0.961
 25 A'    9 A"   26 A'   10 A"   27 A'   11 A"   28 A'   29 A'                 
 -0.813  -0.687  -0.591  -0.479  -0.465  -0.413  -0.329  -0.319
 30 A'   31 A'   32 A'   33 A'   34 A'   12 A"   35 A'   13 A"                 
 -0.312  -0.278  -0.269
 36 A'   14 A"   37 A'                                                         
 -- Virtual --                   
 -0.109  -0.058  -0.025  -0.003   0.042   0.044   0.052   0.070
 38 A'   15 A"   39 A'   40 A'   41 A'   42 A'   16 A"   43 A'                 
  0.085   0.087   0.113   0.127   0.144   0.163   0.170   0.187
 17 A"   44 A'   45 A'   46 A'   47 A'   48 A'   18 A"   49 A'                 
  0.212   0.216   0.237   0.287   0.298   0.355   0.379   0.395
 19 A"   50 A'   51 A'   52 A'   53 A'   54 A'   20 A"   55 A'                 
  0.410   0.419   0.428   0.435   0.471   0.479   0.512   0.541
 56 A'   21 A"   22 A"   57 A'   58 A'   23 A"   59 A'   60 A'                 
  0.550   0.581   0.613   0.629   0.643   0.687   0.755   0.822
 24 A"   61 A'   25 A"   62 A'   63 A'   64 A'   65 A'   66 A'                 
  0.837   0.872   0.893   0.985   1.109   1.223   1.267   1.318
 26 A"   67 A'   68 A'   69 A'   27 A"   70 A'   28 A"   71 A'                 
  1.333   1.345   1.489   1.558   1.731   1.732   1.919   1.963
 72 A'   29 A"   73 A'   74 A'   30 A"   75 A'   76 A'   31 A"                 
  2.058   2.082   2.099   2.205   2.360   2.396   2.585   2.724
 77 A'   32 A"   78 A'   79 A'   80 A'   33 A"   81 A'   82 A'                 
  2.765   2.787   3.021   3.579   3.824   3.926   3.947   3.961
 34 A"   83 A'   84 A'   85 A'   35 A"   86 A'   36 A"   87 A'                 
  3.982   3.986   3.994   4.055   4.059   4.152   4.204   4.357
 37 A"   38 A"   88 A'   89 A'   39 A"   90 A'   91 A'   92 A'                 
  4.373   4.481   5.968   5.996   6.015   6.555   7.532   7.567
 93 A'   94 A'   40 A"   95 A'   96 A'   97 A'   41 A"   98 A'                 
  7.639  23.815  27.818  28.312  28.335  28.344  28.519  28.528
 99 A'  100 A'  101 A'   42 A"  102 A'  103 A'   43 A"  104 A'                 
 28.533  28.558  28.641  35.506  47.835 127.859 127.876 127.894
 44 A"  105 A'  106 A'  107 A'  108 A'   45 A"  109 A'  110 A'                 
151.620 289.730 289.762 289.8631020.6091901.782
111 A'   46 A"  112 A'  113 A'  114 A'  115 A'                                 
 --------------------------------------------------------------

          Ground-State Mulliken Net Atomic Charges

     Atom                 Charge (a.u.)
  ----------------------------------------
      1 C                    -0.220663
      2 N                    -0.112873
      3 I                     0.122768
      4 H                     0.217627
      5 Br                   -0.006859
  ----------------------------------------
  Sum of atomic charges =     0.000000

 -----------------------------------------------------------------
                    Cartesian Multipole Moments
 -----------------------------------------------------------------
    Charge (ESU x 10^10)
                 0.0000
    Dipole Moment (Debye)
         X       0.8619      Y       0.0973      Z      -0.0000
       Tot       0.8674
    Quadrupole Moments (Debye-Ang)
        XX     -55.9046     XY      -4.9284     YY     -56.6483
        XZ      -0.0000     YZ       0.0000     ZZ     -59.3310
    Octopole Moments (Debye-Ang^2)
       XXX     -10.6649    XXY      13.1049    XYY       7.2657
       YYY      31.0009    XXZ      -0.0000    XYZ      -0.0000
       YYZ      -0.0000    XZZ      -2.2307    YZZ       9.5243
       ZZZ      -0.0000
    Hexadecapole Moments (Debye-Ang^3)
      XXXX    -979.0233   XXXY     -11.0511   XXYY    -178.6928
      XYYY     -18.5885   YYYY    -237.0017   XXXZ      -0.0000
      XXYZ      -0.0000   XYYZ      -0.0000   YYYZ      -0.0000
      XXZZ    -181.9427   XYZZ       0.3798   YYZZ     -53.4577
      XZZZ      -0.0000   YZZZ      -0.0000   ZZZZ     -76.4087
 -----------------------------------------------------------------
 Calculating analytic gradient of the SCF energy
 Gradient of SCF Energy
            1           2           3           4           5
    1   0.0000319   0.0003360  -0.0004441   0.0005475  -0.0004713
    2   0.0000770  -0.0003159  -0.0008977   0.0004930   0.0006435
    3  -0.0000000   0.0000000  -0.0000000   0.0000000   0.0000000
 Max gradient component =       8.977E-04
 RMS gradient           =       4.002E-04
 Gradient time:  CPU 7.27 s  wall 1.93 s
 Geometry Optimization Parameters
   NAtoms,    NIC,     NZ,  NCons,   NDum,   NFix, NCnnct, MaxDiis
        5      20       5       0       0       0       0       0

 Cartesian Hessian Update
 Hessian Updated using BFGS Update


** GEOMETRY OPTIMIZATION IN DELOCALIZED INTERNAL COORDINATES **
   Searching for a Minimum

   Optimization Cycle:   8

                       Coordinates (Angstroms)
     ATOM                X               Y               Z
      1  C         1.0876015816   -1.3471972775    0.0000000000
      2  N        -0.1492434249   -1.5474671733    0.0000000000
      3  I        -1.4955361616    0.0767164550    0.0000000000
      4  H         1.7607479992   -2.2017778215    0.0000000000
      5  Br        2.1017644123    0.2974519613    0.0000000000
   Point Group: cs    Number of degrees of freedom:     7


   Energy is  -9587.109690722

 Hessian Updated using BFGS Update

  7 Hessian modes will be used to form the next step
  Hessian Eigenvalues:
     0.051851    0.100359    0.161282    0.209088    0.314623    0.351648
     0.794407

 Minimum Search - Taking Simple RFO Step
 Searching for Lamda that Minimizes Along All modes
 Value Taken    Lamda =   0.00000000
 Step Taken.  Stepsize is  0.000840

                             Maximum     Tolerance    Cnvgd?
         Gradient           0.000087      0.000300     YES
         Displacement       0.000758      0.001200     YES
         Energy change     -0.000000      0.000001     YES


                       Distance Matrix (Angstroms)
             C (  1)   N (  2)   I (  3)   H (  4)
   N (  2)  1.252954
   I (  3)  2.949598  2.109615
   H (  4)  1.087858  2.018958  3.974283
   Br(  5)  1.932200  2.910458  3.604067  2.522388

 Final energy is   -9587.1096907221818     


 ******************************
 **  OPTIMIZATION CONVERGED  **
 ******************************

                       Coordinates (Angstroms)
     ATOM                X               Y               Z
      1  C         1.0876015816   -1.3471972775    0.0000000000
      2  N        -0.1492434249   -1.5474671733    0.0000000000
      3  I        -1.4955361616    0.0767164550    0.0000000000
      4  H         1.7607479992   -2.2017778215    0.0000000000
      5  Br        2.1017644123    0.2974519613    0.0000000000

Z-matrix Print:
$molecule
0 1
I 
N  1 2.109615
C  2 1.252954 1 120.457976
H  3 1.087858 2 119.029723 1 -180.000000 0
Br 3 1.932200 2 130.857308 1 -0.000000 0
$end


 --------------------------------------------------------------
             Orbital Energies (a.u.) and Symmetries
 --------------------------------------------------------------

 Alpha MOs, Restricted
 -- Occupied --                  
******* -482.85 -176.33 -165.73 -165.73 -165.73  -62.51  -56.33
  1 A'    2 A'    3 A'    4 A'    1 A"    5 A'    6 A'    7 A'                 
-56.325 -56.324 -35.822 -31.316 -31.309 -31.308 -22.966 -22.965
  2 A"    8 A'    9 A'   10 A'    3 A"   11 A'   12 A'    4 A"                 
-22.964 -22.959 -22.959 -14.383 -10.295  -8.716  -6.548  -6.536
 13 A'   14 A'    5 A"   15 A'   16 A'   17 A'   18 A'    6 A"                 
 -6.534  -6.371  -4.786  -4.767  -4.767  -2.658  -2.655  -2.654
 19 A'   20 A'   21 A'    7 A"   22 A'   23 A'    8 A"   24 A'                 
 -2.645  -2.645  -2.051  -2.046  -2.045  -2.029  -2.029  -0.961
 25 A'    9 A"   26 A'   10 A"   27 A'   11 A"   28 A'   29 A'                 
 -0.813  -0.687  -0.591  -0.479  -0.465  -0.413  -0.329  -0.319
 30 A'   31 A'   32 A'   33 A'   34 A'   12 A"   35 A'   13 A"                 
 -0.312  -0.278  -0.269
 36 A'   14 A"   37 A'                                                         
 -- Virtual --                   
 -0.109  -0.058  -0.025  -0.003   0.042   0.044   0.052   0.070
 38 A'   15 A"   39 A'   40 A'   41 A'   42 A'   16 A"   43 A'                 
  0.085   0.087   0.113   0.127   0.144   0.163   0.170   0.187
 17 A"   44 A'   45 A'   46 A'   47 A'   48 A'   18 A"   49 A'                 
  0.212   0.216   0.237   0.287   0.298   0.355   0.379   0.395
 19 A"   50 A'   51 A'   52 A'   53 A'   54 A'   20 A"   55 A'                 
  0.410   0.419   0.428   0.435   0.471   0.479   0.512   0.541
 56 A'   21 A"   22 A"   57 A'   58 A'   23 A"   59 A'   60 A'                 
  0.550   0.581   0.613   0.629   0.643   0.687   0.755   0.822
 24 A"   61 A'   25 A"   62 A'   63 A'   64 A'   65 A'   66 A'                 
  0.837   0.872   0.893   0.985   1.109   1.223   1.267   1.318
 26 A"   67 A'   68 A'   69 A'   27 A"   70 A'   28 A"   71 A'                 
  1.333   1.345   1.489   1.558   1.731   1.732   1.919   1.963
 72 A'   29 A"   73 A'   74 A'   30 A"   75 A'   76 A'   31 A"                 
  2.058   2.082   2.099   2.205   2.360   2.396   2.585   2.724
 77 A'   32 A"   78 A'   79 A'   80 A'   33 A"   81 A'   82 A'                 
  2.765   2.787   3.021   3.579   3.824   3.926   3.947   3.961
 34 A"   83 A'   84 A'   85 A'   35 A"   86 A'   36 A"   87 A'                 
  3.982   3.986   3.994   4.055   4.059   4.152   4.204   4.357
 37 A"   38 A"   88 A'   89 A'   39 A"   90 A'   91 A'   92 A'                 
  4.373   4.481   5.968   5.996   6.015   6.555   7.532   7.567
 93 A'   94 A'   40 A"   95 A'   96 A'   97 A'   41 A"   98 A'                 
  7.639  23.815  27.818  28.312  28.335  28.344  28.519  28.528
 99 A'  100 A'  101 A'   42 A"  102 A'  103 A'   43 A"  104 A'                 
 28.533  28.558  28.641  35.506  47.835 127.859 127.876 127.894
 44 A"  105 A'  106 A'  107 A'  108 A'   45 A"  109 A'  110 A'                 
151.620 289.730 289.762 289.8631020.6091901.782
111 A'   46 A"  112 A'  113 A'  114 A'  115 A'                                 

 Beta MOs, Restricted
 -- Occupied --                  
******* -482.85 -176.33 -165.73 -165.73 -165.73  -62.51  -56.33
  1 A'    2 A'    3 A'    4 A'    1 A"    5 A'    6 A'    7 A'                 
-56.325 -56.324 -35.822 -31.316 -31.309 -31.308 -22.966 -22.965
  2 A"    8 A'    9 A'   10 A'    3 A"   11 A'   12 A'    4 A"                 
-22.964 -22.959 -22.959 -14.383 -10.295  -8.716  -6.548  -6.536
 13 A'   14 A'    5 A"   15 A'   16 A'   17 A'   18 A'    6 A"                 
 -6.534  -6.371  -4.786  -4.767  -4.767  -2.658  -2.655  -2.654
 19 A'   20 A'   21 A'    7 A"   22 A'   23 A'    8 A"   24 A'                 
 -2.645  -2.645  -2.051  -2.046  -2.045  -2.029  -2.029  -0.961
 25 A'    9 A"   26 A'   10 A"   27 A'   11 A"   28 A'   29 A'                 
 -0.813  -0.687  -0.591  -0.479  -0.465  -0.413  -0.329  -0.319
 30 A'   31 A'   32 A'   33 A'   34 A'   12 A"   35 A'   13 A"                 
 -0.312  -0.278  -0.269
 36 A'   14 A"   37 A'                                                         
 -- Virtual --                   
 -0.109  -0.058  -0.025  -0.003   0.042   0.044   0.052   0.070
 38 A'   15 A"   39 A'   40 A'   41 A'   42 A'   16 A"   43 A'                 
  0.085   0.087   0.113   0.127   0.144   0.163   0.170   0.187
 17 A"   44 A'   45 A'   46 A'   47 A'   48 A'   18 A"   49 A'                 
  0.212   0.216   0.237   0.287   0.298   0.355   0.379   0.395
 19 A"   50 A'   51 A'   52 A'   53 A'   54 A'   20 A"   55 A'                 
  0.410   0.419   0.428   0.435   0.471   0.479   0.512   0.541
 56 A'   21 A"   22 A"   57 A'   58 A'   23 A"   59 A'   60 A'                 
  0.550   0.581   0.613   0.629   0.643   0.687   0.755   0.822
 24 A"   61 A'   25 A"   62 A'   63 A'   64 A'   65 A'   66 A'                 
  0.837   0.872   0.893   0.985   1.109   1.223   1.267   1.318
 26 A"   67 A'   68 A'   69 A'   27 A"   70 A'   28 A"   71 A'                 
  1.333   1.345   1.489   1.558   1.731   1.732   1.919   1.963
 72 A'   29 A"   73 A'   74 A'   30 A"   75 A'   76 A'   31 A"                 
  2.058   2.082   2.099   2.205   2.360   2.396   2.585   2.724
 77 A'   32 A"   78 A'   79 A'   80 A'   33 A"   81 A'   82 A'                 
  2.765   2.787   3.021   3.579   3.824   3.926   3.947   3.961
 34 A"   83 A'   84 A'   85 A'   35 A"   86 A'   36 A"   87 A'                 
  3.982   3.986   3.994   4.055   4.059   4.152   4.204   4.357
 37 A"   38 A"   88 A'   89 A'   39 A"   90 A'   91 A'   92 A'                 
  4.373   4.481   5.968   5.996   6.015   6.555   7.532   7.567
 93 A'   94 A'   40 A"   95 A'   96 A'   97 A'   41 A"   98 A'                 
  7.639  23.815  27.818  28.312  28.335  28.344  28.519  28.528
 99 A'  100 A'  101 A'   42 A"  102 A'  103 A'   43 A"  104 A'                 
 28.533  28.558  28.641  35.506  47.835 127.859 127.876 127.894
 44 A"  105 A'  106 A'  107 A'  108 A'   45 A"  109 A'  110 A'                 
151.620 289.730 289.762 289.8631020.6091901.782
111 A'   46 A"  112 A'  113 A'  114 A'  115 A'                                 
 --------------------------------------------------------------

          Ground-State Mulliken Net Atomic Charges

     Atom                 Charge (a.u.)
  ----------------------------------------
      1 C                    -0.220663
      2 N                    -0.112873
      3 I                     0.122768
      4 H                     0.217627
      5 Br                   -0.006859
  ----------------------------------------
  Sum of atomic charges =     0.000000

 -----------------------------------------------------------------
                    Cartesian Multipole Moments
 -----------------------------------------------------------------
    Charge (ESU x 10^10)
                 0.0000
    Dipole Moment (Debye)
         X       0.8619      Y       0.0973      Z      -0.0000
       Tot       0.8674
    Quadrupole Moments (Debye-Ang)
        XX     -55.9046     XY      -4.9284     YY     -56.6483
        XZ      -0.0000     YZ       0.0000     ZZ     -59.3310
    Octopole Moments (Debye-Ang^2)
       XXX     -10.6649    XXY      13.1049    XYY       7.2657
       YYY      31.0009    XXZ      -0.0000    XYZ      -0.0000
       YYZ      -0.0000    XZZ      -2.2307    YZZ       9.5243
       ZZZ      -0.0000
    Hexadecapole Moments (Debye-Ang^3)
      XXXX    -979.0233   XXXY     -11.0511   XXYY    -178.6928
      XYYY     -18.5885   YYYY    -237.0017   XXXZ      -0.0000
      XXYZ      -0.0000   XYYZ      -0.0000   YYYZ      -0.0000
      XXZZ    -181.9427   XYZZ       0.3798   YYZZ     -53.4577
      XZZZ      -0.0000   YZZZ      -0.0000   ZZZZ     -76.4087
 -----------------------------------------------------------------
Archival summary:
1\1\TWL01\OPT\ProcedureUnspecified\BasisUnspecified\1r1111\taweetha\SunNov2523:16:552018SunNov2523:16:552018\0\\#,OPT,ProcedureUnspecified,BasisUnspecified,\\0,1\I\N,1,2.10962\C,2,1.25295,1,120.458\H,3,1.08786,2,119.03,1,-180,0\Br,3,1.9322,2,130.857,1,-0,0\\\@

 Total job time:  63.05s(wall), 233.95s(cpu) 
 Sun Nov 25 23:16:55 2018

        *************************************************************
        *                                                           *
        *  Thank you very much for using Q-Chem.  Have a nice day.  *
        *                                                           *
        *************************************************************


 
User input: 2 of 2 
 
Q-Chem Developer Version!
                  Welcome to Q-Chem
     A Quantum Leap Into The Future Of Chemistry


 Q-Chem 5.1, Q-Chem, Inc., Pleasanton, CA (2018)

 Yihan Shao,  Zhengting Gan,  E. Epifanovsky,  A. T. B. Gilbert,  M. Wormit,  
 J. Kussmann,  A. W. Lange,  A. Behn,  Jia Deng,  Xintian Feng,  D. Ghosh,  
 M. Goldey,  P. R. Horn,  L. D. Jacobson,  I. Kaliman,  T. Kus,  A. Landau,  
 Jie Liu,  E. I. Proynov,  R. M. Richard,  R. P. Steele,  E. J. Sundstrom,  
 H. L. Woodcock III,  P. M. Zimmerman,  D. Zuev,  B. Albrecht,  E. Alguire,  
 S. A. Baeppler,  D. Barton,  Z. Benda,  Y. A. Bernard,  E. J. Berquist,  
 K. B. Bravaya,  H. Burton,  D. Casanova,  Chun-Min Chang,  Yunqing Chen,  
 A. Chien,  K. D. Closser,  M. P. Coons,  S. Coriani,  S. Dasgupta,  
 A. L. Dempwolff,  M. Diedenhofen,  Hainam Do,  R. G. Edgar,  Po-Tung Fang,  
 S. Faraji,  S. Fatehi,  Qingguo Feng,  K. D. Fenk,  J. Fosso-Tande,  
 Qinghui Ge,  A. Ghysels,  G. Gidofalvi,  J. Gomes,  J. Gonthier,  A. Gunina,  
 D. Hait,  M. W. D. Hanson-Heine,  P. H. P. Harbach,  A. W. Hauser,  
 J. E. Herr,  E. G. Hohenstein,  Z. C. Holden,  Kerwin Hui,  B. C. Huynh,  
 T.-C. Jagau,  Hyunjun Ji,  B. Kaduk,  K. Khistyaev,  Jaehoon Kim,  
 P. Klunzinger,  K. Koh,  D. Kosenkov,  L. Koulias,  T. Kowalczyk,  
 C. M. Krauter,  A. Kunitsa,  Ka Un Lao,  A. Laurent,  K. V. Lawler,  
 Joonho Lee,  D. Lefrancois,  S. Lehtola,  D. S. Levine,  Yi-Pei Li,  
 You-Sheng Lin,  Fenglai Liu,  E. Livshits,  A. Luenser,  P. Manohar,  
 E. Mansoor,  S. F. Manzer,  Shan-Ping Mao,  Yuezhi Mao,  N. Mardirossian,  
 A. V. Marenich,  T. Markovich,  L. A. Martinez-Martinez,  S. A. Maurer,  
 N. J. Mayhall,  S. C. McKenzie,  J.-M. Mewes,  A. F. Morrison,  
 J. W. Mullinax,  K. Nanda,  T. S. Nguyen-Beck,  R. Olivares-Amaya,  
 J. A. Parkhill,  T. M. Perrine,  F. Plasser,  P. Pokhilko,  S. Prager,  
 A. Prociuk,  E. Ramos,  D. R. Rehn,  F. Rob,  M. Schneider,  N. Sergueev,  
 S. M. Sharada,  S. Sharma,  D. W. Small,  T. Stauch,  T. Stein,  
 Yu-Chuan Su,  A. J. W. Thom,  A. Tkatchenko,  T. Tsuchimochi,  N. M. Tubman,  
 L. Vogt,  M. L. Vidal,  O. Vydrov,  M. A. Watson,  J. Wenzel,  
 M. de Wergifosse,  T. A. Wesolowski,  A. White,  J. Witte,  A. Yamada,  
 Jun Yang,  K. Yao,  S. Yeganeh,  S. R. Yost,  Zhi-Qiang You,  A. Zech,  
 Igor Ying Zhang,  Xing Zhang,  Yan Zhao,  Ying Zhu,  B. R. Brooks,  
 G. K. L. Chan,  C. J. Cramer,  M. S. Gordon,  W. J. Hehre,  A. Klamt,  
 M. W. Schmidt,  C. D. Sherrill,  D. G. Truhlar,  A. Aspuru-Guzik,  R. Baer,  
 A. T. Bell,  N. A. Besley,  Jeng-Da Chai,  A. E. DePrince, III,  
 R. A. DiStasio Jr.,  A. Dreuw,  B. D. Dunietz,  T. R. Furlani,  
 Chao-Ping Hsu,  Yousung Jung,  Jing Kong,  D. S. Lambrecht,  WanZhen Liang,  
 C. Ochsenfeld,  V. A. Rassolov,  L. V. Slipchenko,  J. E. Subotnik,  
 T. Van Voorhis,  J. M. Herbert,  A. I. Krylov,  P. M. W. Gill,  M. Head-Gordon

 Contributors to earlier versions of Q-Chem not listed above: 
 R. D. Adamson,  B. Austin,  J. Baker,  G. J. O. Beran,  K. Brandhorst,  
 S. T. Brown,  E. F. C. Byrd,  A. K. Chakraborty,  C.-L. Cheng,  
 Siu Hung Chien,  D. M. Chipman,  D. L. Crittenden,  H. Dachsel,  
 R. J. Doerksen,  A. D. Dutoi,  L. Fusti-Molnar,  W. A. Goddard III,  
 A. Golubeva-Zadorozhnaya,  S. R. Gwaltney,  G. Hawkins,  A. Heyden,  
 S. Hirata,  G. Kedziora,  F. J. Keil,  C. Kelley,  Jihan Kim,  R. A. King,  
 R. Z. Khaliullin,  P. P. Korambath,  W. Kurlancheek,  A. M. Lee,  M. S. Lee,  
 S. V. Levchenko,  Ching Yeh Lin,  D. Liotard,  R. C. Lochan,  I. Lotan,  
 P. E. Maslen,  N. Nair,  D. P. O'Neill,  D. Neuhauser,  E. Neuscamman,  
 C. M. Oana,  R. Olson,  B. Peters,  R. Peverati,  P. A. Pieniazek,  
 Y. M. Rhee,  J. Ritchie,  M. A. Rohrdanz,  E. Rosta,  N. J. Russ,  
 H. F. Schaefer III,  N. E. Schultz,  N. Shenvi,  A. C. Simmonett,  A. Sodt,  
 D. Stuck,  K. S. Thanthiriwatte,  V. Vanovschi,  Tao Wang,  A. Warshel,  
 C. F. Williams,  Q. Wu,  X. Xu,  W. Zhang

 Please cite Q-Chem as follows:
 Y. Shao et al., Mol. Phys. 113, 184-215 (2015)
 DOI: 10.1080/00268976.2014.952696

 Q-Chem 5.1.2 for Intel X86 EM64T Linux

 Parts of Q-Chem use Armadillo 8.300.2 (Tropical Shenanigans).
 http://arma.sourceforge.net/

 Q-Chem begins on Sun Nov 25 23:16:55 2018  

Host: 
0

     Scratch files written to /scratch/taweetham/qchem56693//
The previous job contains 0 fragments, simply inherited here
Input Ideriv = 2
Curr. Ideriv = -1
Max.  Ideriv = 2

Checking the input file for inconsistencies... 	...done.

--------------------------------------------------------------
User input:
--------------------------------------------------------------

$molecule
read
$end

$rem
   job_type 	frequency
   basis 	6-311++g**
   method	b3lyp	
$end


--------------------------------------------------------------
 ----------------------------------------------------------------
             Standard Nuclear Orientation (Angstroms)
    I     Atom           X                Y                Z
 ----------------------------------------------------------------
    1      C       1.0472449616    -1.3028082714     0.0000000000
    2      N      -0.1932774135    -1.4788702999     0.0000000000
    3      I      -1.5075743283     0.1713115723    -0.0000000000
    4      H       1.7035631810    -2.1703798250     0.0000000000
    5      Br      2.0933528099     0.3217088063    -0.0000000000
 ----------------------------------------------------------------
 Molecular Point Group                 Cs    NOp =  2
 Largest Abelian Subgroup              Cs    NOp =  2
 Nuclear Repulsion Energy =   561.4292617423 hartrees
 There are       51 alpha and       51 beta electrons
 Requested basis set is 6-311++G(d,p)
 There are 60 shells and 161 basis functions

 Total QAlloc Memory Limit   2000 MB
 Mega-Array Size       188 MB
 MEM_STATIC part       192 MB

                       Distance Matrix (Angstroms)
             C (  1)   N (  2)   I (  3)   H (  4)
   N (  2)  1.252954
   I (  3)  2.949598  2.109615
   H (  4)  1.087858  2.018958  3.974283
   Br(  5)  1.932200  2.910458  3.604067  2.522388

 A cutoff of  1.0D-11 yielded   1492 shell pairs
 There are     11301 function pairs (     12759 Cartesian)

 -------------------------------------------------------
 OpenMP Integral Computing Module                       
 Release: version 1.0, May 2013, Q-Chem Inc. Pittsburgh 
 -------------------------------------------------------
 Integral Job Info:
 Integral job number is                      11
 Integral operator is                         1
 short-range coefficients                     0
 long-range coefficients              100000000
 Omega coefficients                           0
 if combine SR and LR in K                    0
 Integral screening is                        0
 Integral computing path is                   2
 max size of driver memory is            800000
 size of driver memory is                593474
 size of scratch memory is             29623520
 max col of scratch BK array               1296
 max len of scratch array in speh3          155
 max len of scratch index in speh4           18
 max int batch size is                      520
 min int batch size is                       52
 fixed nKL is                                45
 max L of basis functions is                  2
 order of int derivative is                   0
 number of shells is                         60
 number of basis is                         171
 number of cartesian basis is               171
 number of contracted shell pairs          1492
 number of primitive shell pairs           3417
 maxK2 (contraction) of shell pair           36
 max number of K2 of shell pair               1
 max number of CS2 of shell pair            188
 max number of PS2 of shell pair            188
 mem total for path MDJ                  524380
 -------------------------------------------------------
 Smallest overlap matrix eigenvalue = 4.41E-04
 Guess from superposition of atomic densities
 Warning:  Energy on first SCF cycle will be non-variational
 SAD guess density has 102.000000 electrons

 -----------------------------------------------------------------------
  General SCF calculation program by
  Eric Jon Sundstrom, Paul Horn, Yuezhi Mao, Dmitri Zuev, Alec White,
  David Stuck, Shaama M.S., Shane Yost, Joonho Lee, David Small,
  Daniel Levine, Susi Lehtola, Hugh Burton, Evgeny Epifanovsky
 -----------------------------------------------------------------------
 Exchange:     0.2000 Hartree-Fock + 0.0800 Slater + 0.7200 B88
 Correlation:  0.1900 VWN1RPA + 0.8100 LYP
 Using SG-1 standard quadrature grid
 using 4 threads for integral computing
 -------------------------------------------------------
 OpenMP Integral computing Module                
 Release: version 2.0, May 2017, Q-Chem Inc. Pleasanton 
 -------------------------------------------------------
 -------------------------------------------------------
 OpenMP BLAS3 based DFT computing Module                
 Release: version 1.0, May 2013, Q-Chem Inc. Pittsburgh 
 -------------------------------------------------------
 A restricted SCF calculation will be
 performed using DIIS
 SCF converges when DIIS error is below 1.0e-08
 ---------------------------------------
  Cycle       Energy         DIIS error
 ---------------------------------------
    1   -9587.4620537831      3.98e-02  
    2   -9587.0811354185      3.66e-03  
    3   -9586.9809986486      6.70e-03  
    4   -9587.1019740075      1.62e-03  
    5   -9587.1097647218      2.31e-04  
    6   -9587.1098201800      1.56e-04  
    7   -9587.1098975122      3.19e-05  
    8   -9587.1099005991      7.83e-06  
    9   -9587.1099007395      1.96e-06  
   10   -9587.1099007480      6.95e-07  
   11   -9587.1099007494      1.53e-07  
   12   -9587.1099007495      1.99e-08  
   13   -9587.1099007494      6.99e-09  Convergence criterion met
 ---------------------------------------
 SCF time:   CPU 27.47s  wall 8.00s 
 SCF   energy in the final basis set =    -9587.1099007494
 Total energy in the final basis set =    -9587.1099007494

 --------------------------------------------------------------
             Orbital Energies (a.u.) and Symmetries
 --------------------------------------------------------------

 Alpha MOs, Restricted
 -- Occupied --                  
******* -482.85 -176.33 -165.73 -165.73 -165.73  -62.51  -56.33
  1 A'    2 A'    3 A'    4 A'    1 A"    5 A'    6 A'    7 A'                 
-56.325 -56.324 -35.822 -31.316 -31.309 -31.308 -22.966 -22.965
  2 A"    8 A'    9 A'   10 A'    3 A"   11 A'   12 A'    4 A"                 
-22.964 -22.959 -22.959 -14.383 -10.295  -8.716  -6.548  -6.536
 13 A'   14 A'    5 A"   15 A'   16 A'   17 A'   18 A'    6 A"                 
 -6.534  -6.371  -4.786  -4.767  -4.767  -2.658  -2.655  -2.654
 19 A'   20 A'   21 A'    7 A"   22 A'   23 A'    8 A"   24 A'                 
 -2.645  -2.645  -2.051  -2.046  -2.045  -2.029  -2.029  -0.961
 25 A'    9 A"   26 A'   10 A"   27 A'   11 A"   28 A'   29 A'                 
 -0.813  -0.687  -0.591  -0.479  -0.465  -0.413  -0.329  -0.319
 30 A'   31 A'   32 A'   33 A'   34 A'   12 A"   35 A'   13 A"                 
 -0.312  -0.278  -0.270
 36 A'   14 A"   37 A'                                                         
 -- Virtual --                   
 -0.109  -0.058  -0.025  -0.003   0.042   0.044   0.052   0.070
 38 A'   15 A"   39 A'   40 A'   41 A'   42 A'   16 A"   43 A'                 
  0.085   0.087   0.113   0.127   0.144   0.163   0.170   0.187
 17 A"   44 A'   45 A'   46 A'   47 A'   48 A'   18 A"   49 A'                 
  0.212   0.216   0.237   0.287   0.298   0.355   0.379   0.395
 19 A"   50 A'   51 A'   52 A'   53 A'   54 A'   20 A"   55 A'                 
  0.410   0.419   0.428   0.435   0.471   0.479   0.512   0.541
 56 A'   21 A"   22 A"   57 A'   58 A'   23 A"   59 A'   60 A'                 
  0.550   0.581   0.613   0.629   0.643   0.687   0.755   0.822
 24 A"   61 A'   25 A"   62 A'   63 A'   64 A'   65 A'   66 A'                 
  0.837   0.872   0.894   0.985   1.109   1.223   1.267   1.318
 26 A"   67 A'   68 A'   69 A'   27 A"   70 A'   28 A"   71 A'                 
  1.333   1.345   1.489   1.558   1.731   1.732   1.919   1.963
 72 A'   29 A"   73 A'   74 A'   30 A"   75 A'   76 A'   31 A"                 
  2.058   2.082   2.099   2.205   2.360   2.396   2.585   2.724
 77 A'   32 A"   78 A'   79 A'   80 A'   33 A"   81 A'   82 A'                 
  2.765   2.787   3.021   3.579   3.824   3.926   3.947   3.961
 34 A"   83 A'   84 A'   85 A'   35 A"   86 A'   36 A"   87 A'                 
  3.983   3.986   3.994   4.055   4.059   4.152   4.204   4.357
 37 A"   38 A"   88 A'   89 A'   39 A"   90 A'   91 A'   92 A'                 
  4.373   4.481   5.968   5.997   6.015   6.555   7.532   7.566
 93 A'   94 A'   40 A"   95 A'   96 A'   97 A'   41 A"   98 A'                 
  7.639  23.815  27.818  28.312  28.336  28.343  28.519  28.528
 99 A'  100 A'  101 A'   42 A"  102 A'  103 A'   43 A"  104 A'                 
 28.533  28.558  28.641  35.507  47.835 127.859 127.876 127.894
 44 A"  105 A'  106 A'  107 A'  108 A'   45 A"  109 A'  110 A'                 
151.621 289.730 289.762 289.8631020.6091901.782
111 A'   46 A"  112 A'  113 A'  114 A'  115 A'                                 

 Beta MOs, Restricted
 -- Occupied --                  
******* -482.85 -176.33 -165.73 -165.73 -165.73  -62.51  -56.33
  1 A'    2 A'    3 A'    4 A'    1 A"    5 A'    6 A'    7 A'                 
-56.325 -56.324 -35.822 -31.316 -31.309 -31.308 -22.966 -22.965
  2 A"    8 A'    9 A'   10 A'    3 A"   11 A'   12 A'    4 A"                 
-22.964 -22.959 -22.959 -14.383 -10.295  -8.716  -6.548  -6.536
 13 A'   14 A'    5 A"   15 A'   16 A'   17 A'   18 A'    6 A"                 
 -6.534  -6.371  -4.786  -4.767  -4.767  -2.658  -2.655  -2.654
 19 A'   20 A'   21 A'    7 A"   22 A'   23 A'    8 A"   24 A'                 
 -2.645  -2.645  -2.051  -2.046  -2.045  -2.029  -2.029  -0.961
 25 A'    9 A"   26 A'   10 A"   27 A'   11 A"   28 A'   29 A'                 
 -0.813  -0.687  -0.591  -0.479  -0.465  -0.413  -0.329  -0.319
 30 A'   31 A'   32 A'   33 A'   34 A'   12 A"   35 A'   13 A"                 
 -0.312  -0.278  -0.270
 36 A'   14 A"   37 A'                                                         
 -- Virtual --                   
 -0.109  -0.058  -0.025  -0.003   0.042   0.044   0.052   0.070
 38 A'   15 A"   39 A'   40 A'   41 A'   42 A'   16 A"   43 A'                 
  0.085   0.087   0.113   0.127   0.144   0.163   0.170   0.187
 17 A"   44 A'   45 A'   46 A'   47 A'   48 A'   18 A"   49 A'                 
  0.212   0.216   0.237   0.287   0.298   0.355   0.379   0.395
 19 A"   50 A'   51 A'   52 A'   53 A'   54 A'   20 A"   55 A'                 
  0.410   0.419   0.428   0.435   0.471   0.479   0.512   0.541
 56 A'   21 A"   22 A"   57 A'   58 A'   23 A"   59 A'   60 A'                 
  0.550   0.581   0.613   0.629   0.643   0.687   0.755   0.822
 24 A"   61 A'   25 A"   62 A'   63 A'   64 A'   65 A'   66 A'                 
  0.837   0.872   0.894   0.985   1.109   1.223   1.267   1.318
 26 A"   67 A'   68 A'   69 A'   27 A"   70 A'   28 A"   71 A'                 
  1.333   1.345   1.489   1.558   1.731   1.732   1.919   1.963
 72 A'   29 A"   73 A'   74 A'   30 A"   75 A'   76 A'   31 A"                 
  2.058   2.082   2.099   2.205   2.360   2.396   2.585   2.724
 77 A'   32 A"   78 A'   79 A'   80 A'   33 A"   81 A'   82 A'                 
  2.765   2.787   3.021   3.579   3.824   3.926   3.947   3.961
 34 A"   83 A'   84 A'   85 A'   35 A"   86 A'   36 A"   87 A'                 
  3.983   3.986   3.994   4.055   4.059   4.152   4.204   4.357
 37 A"   38 A"   88 A'   89 A'   39 A"   90 A'   91 A'   92 A'                 
  4.373   4.481   5.968   5.997   6.015   6.555   7.532   7.566
 93 A'   94 A'   40 A"   95 A'   96 A'   97 A'   41 A"   98 A'                 
  7.639  23.815  27.818  28.312  28.336  28.343  28.519  28.528
 99 A'  100 A'  101 A'   42 A"  102 A'  103 A'   43 A"  104 A'                 
 28.533  28.558  28.641  35.507  47.835 127.859 127.876 127.894
 44 A"  105 A'  106 A'  107 A'  108 A'   45 A"  109 A'  110 A'                 
151.621 289.730 289.762 289.8631020.6091901.782
111 A'   46 A"  112 A'  113 A'  114 A'  115 A'                                 
 --------------------------------------------------------------

          Ground-State Mulliken Net Atomic Charges

     Atom                 Charge (a.u.)
  ----------------------------------------
      1 C                    -0.220721
      2 N                    -0.112990
      3 I                     0.122886
      4 H                     0.217608
      5 Br                   -0.006784
  ----------------------------------------
  Sum of atomic charges =     0.000000

 -----------------------------------------------------------------
                    Cartesian Multipole Moments
 -----------------------------------------------------------------
    Charge (ESU x 10^10)
                 0.0000
    Dipole Moment (Debye)
         X       0.8634      Y       0.0806      Z      -0.0000
       Tot       0.8672
    Quadrupole Moments (Debye-Ang)
        XX     -56.1186     XY      -4.8839     YY     -56.4448
        XZ      -0.0000     YZ       0.0000     ZZ     -59.3306
    Octopole Moments (Debye-Ang^2)
       XXX      -7.5599    XXY      10.0577    XYY       7.4826
       YYY      19.5004    XXZ      -0.0000    XYZ      -0.0000
       YYZ      -0.0000    XZZ      -1.2248    YZZ       5.6868
       ZZZ       0.0000
    Hexadecapole Moments (Debye-Ang^3)
      XXXX    -979.0211   XXXY      -3.4581   XXYY    -177.6971
      XYYY     -11.6125   YYYY    -229.2297   XXXZ      -0.0000
      XXYZ      -0.0000   XYYZ      -0.0000   YYYZ       0.0000
      XXZZ    -181.8293   XYZZ       2.6774   YYZZ     -52.5237
      XZZZ       0.0000   YZZZ      -0.0000   ZZZZ     -76.4072
 -----------------------------------------------------------------
 Calculating MO derivatives via CPSCF
 D1JvT checksum  = 221160 16457.1347090710
 D1KAT checksum  = 514380 727.7564225378
   1         3          15      0.131204    0.041624
   2         3          15      0.017435    0.007125
   3         3          15      0.002366    0.000935
   4         3          15      0.000233    0.000100
   5        16           2      0.000019    0.000011
   6        18           0      0.000000    0.000000    Roots Converged
 Time for AOints: 7.8 s (CPU) 2.0 s (wall)
 ------------------------------------------------------------------------------
                     AOints        : Timing summary (seconds)
 ------------------------------------------------------------------------------
     job step          cpu (% of tot)      sys (% of tot)     wall (% of tot)
 ------------------------------------------------------------------------------
  cpscf_lag         0.4291E+02 (35.7)   0.7000E-05 (31.8)   0.1107E+02 (35.4)
  iterzp            0.6921E+02 (57.6)   0.1300E-04 (59.1)   0.1807E+02 (57.8)
  make_fx           0.0000E+00 ( 0.0)   0.0000E+00 ( 0.0)   0.0000E+00 ( 0.0)
  AOints            0.7803E+01 ( 6.5)   0.1000E-05 ( 4.5)   0.1982E+01 ( 6.3)
 ------------------------------------------------------------------------------
   Grand Totals     0.1201E+03          0.2200E-04          0.3126E+02
 ------------------------------------------------------------------------------
 Calculating analytic Hessian of the SCF energy
 Polarizability Matrix (a.u.)
            1           2           3
    1-100.7693932   4.0060000   0.0000000
    2   4.0060000 -66.0893832  -0.0000000
    3   0.0000000  -0.0000000 -42.1690981

 Direct stationary perturbation theory relativistic correction:

 rels  =     113.772145491418
 relv  =    -378.440077544482
 rel2e =      50.842553783362
 E_rel =    -213.825378269702

 Hessian of the SCF Energy
            1           2           3           4           5           6
    1   0.8137432  -0.1021714  -0.0000000  -0.6202943  -0.0496578   0.0000000
    2  -0.1021714   0.3997909   0.0000000  -0.0488177  -0.0740277  -0.0000000
    3  -0.0000000   0.0000000   0.1018869   0.0000000  -0.0000000  -0.0439584
    4  -0.6202943  -0.0488177   0.0000000   0.7237923   0.0523625  -0.0000000
    5  -0.0496578  -0.0740277  -0.0000000   0.0523625   0.1222927   0.0000000
    6   0.0000000  -0.0000000  -0.0439584  -0.0000000   0.0000000   0.0423709
    7  -0.0302122   0.0312720   0.0000000  -0.0374059   0.0095390  -0.0000000
    8   0.0078033  -0.0172502   0.0000000   0.0345451  -0.0335183  -0.0000000
    9  -0.0000000   0.0000000   0.0021976  -0.0000000  -0.0000000  -0.0152057
   10  -0.1349010   0.1398292  -0.0000000  -0.0317306   0.0208832   0.0000000
   11   0.1487766  -0.2258506   0.0000000  -0.0026949   0.0055538   0.0000000
   12  -0.0000000   0.0000000  -0.0344619  -0.0000000  -0.0000000   0.0014844
   13  -0.0283358  -0.0201121   0.0000000  -0.0343615  -0.0331268  -0.0000000
   14  -0.0047507  -0.0826624   0.0000000  -0.0353950  -0.0203004   0.0000000
   15   0.0000000   0.0000000  -0.0256643  -0.0000000   0.0000000   0.0153087
            7           8           9          10          11          12
    1  -0.0302122   0.0078033  -0.0000000  -0.1349010   0.1487766  -0.0000000
    2   0.0312720  -0.0172502   0.0000000   0.1398292  -0.2258506   0.0000000
    3   0.0000000   0.0000000   0.0021976  -0.0000000   0.0000000  -0.0344619
    4  -0.0374059   0.0345451  -0.0000000  -0.0317306  -0.0026949  -0.0000000
    5   0.0095390  -0.0335183  -0.0000000   0.0208832   0.0055538  -0.0000000
    6  -0.0000000  -0.0000000  -0.0152057   0.0000000   0.0000000   0.0014844
    7   0.0732859  -0.0406618   0.0000000  -0.0021334  -0.0030081   0.0000000
    8  -0.0406618   0.0412575   0.0000000   0.0009679   0.0034937   0.0000000
    9   0.0000000   0.0000000   0.0091575  -0.0000000   0.0000000   0.0067669
   10  -0.0021334   0.0009679  -0.0000000   0.1680913  -0.1423838  -0.0000000
   11  -0.0030081   0.0034937   0.0000000  -0.1423838   0.2365340  -0.0000000
   12   0.0000000   0.0000000   0.0067669  -0.0000000  -0.0000000   0.0208318
   13  -0.0035344  -0.0026546   0.0000000   0.0006737  -0.0006898   0.0000000
   14   0.0028589   0.0060174  -0.0000000  -0.0192965  -0.0197309  -0.0000000
   15  -0.0000000  -0.0000000  -0.0029163   0.0000000  -0.0000000   0.0053788
           13          14          15
    1  -0.0283358  -0.0047507   0.0000000
    2  -0.0201121  -0.0826624   0.0000000
    3   0.0000000   0.0000000  -0.0256643
    4  -0.0343615  -0.0353950  -0.0000000
    5  -0.0331268  -0.0203004   0.0000000
    6  -0.0000000   0.0000000   0.0153087
    7  -0.0035344   0.0028589  -0.0000000
    8  -0.0026546   0.0060174  -0.0000000
    9   0.0000000  -0.0000000  -0.0029163
   10   0.0006737  -0.0192965   0.0000000
   11  -0.0006898  -0.0197309  -0.0000000
   12   0.0000000  -0.0000000   0.0053788
   13   0.0655580   0.0565833  -0.0000000
   14   0.0565833   0.1166763   0.0000000
   15  -0.0000000   0.0000000   0.0078931
 Gradient time:  CPU 185.63 s  wall 48.44 s
 **********************************************************************
 **                                                                  **
 **                       VIBRATIONAL ANALYSIS                       **
 **                       --------------------                       **
 **                                                                  **
 **        VIBRATIONAL FREQUENCIES (CM**-1) AND NORMAL MODES         **
 **     FORCE CONSTANTS (mDYN/ANGSTROM) AND REDUCED MASSES (AMU)     **
 **                  INFRARED INTENSITIES (KM/MOL)                   **
 **                                                                  **
 **********************************************************************


 Mode:                 1                      2                      3
 Frequency:       104.40                 356.85                 390.14
 Force Cnst:      0.4373                 0.7981                 0.3869
 Red. Mass:      68.1067                10.6374                 4.3147
 IR Active:          YES                    YES                    YES
 IR Intens:        1.361                 15.022                 12.780
 Raman Active:       YES                    YES                    YES
               X      Y      Z        X      Y      Z        X      Y      Z
 C          0.053  0.291 -0.000   -0.406  0.226 -0.000   -0.000 -0.000 -0.358
 N          0.041  0.419  0.000   -0.425  0.498  0.000   -0.000 -0.000  0.374
 I         -0.445 -0.052 -0.000    0.081 -0.082 -0.000   -0.000  0.000 -0.016
 H         -0.127  0.153 -0.000   -0.574  0.114 -0.000    0.000 -0.000 -0.855
 Br         0.702 -0.037  0.000    0.014  0.007  0.000    0.000  0.000  0.024
 TransDip  -0.035 -0.013 -0.000   -0.123 -0.015 -0.000    0.000 -0.000 -0.114

 Mode:                 4                      5                      6
 Frequency:       442.22                 666.26                 835.69
 Force Cnst:      1.7440                 1.6282                 0.5404
 Red. Mass:      15.1368                 6.2254                 1.3133
 IR Active:          YES                    YES                    YES
 IR Intens:        8.439                165.002                 20.246
 Raman Active:       YES                    YES                    YES
               X      Y      Z        X      Y      Z        X      Y      Z
 C          0.469  0.315 -0.000   -0.074  0.594  0.000   -0.000 -0.000 -0.164
 N          0.435  0.635  0.000    0.004 -0.287 -0.000   -0.000  0.000  0.027
 I         -0.017 -0.009 -0.000    0.007  0.001  0.000    0.000 -0.000  0.002
 H          0.200  0.107 -0.000    0.113  0.737  0.000    0.000 -0.000  0.986
 Br        -0.123 -0.148  0.000   -0.003 -0.051 -0.000    0.000  0.000  0.005
 TransDip   0.075  0.054 -0.000    0.379  0.160  0.000   -0.000 -0.000  0.144

 Mode:                 7                      8                      9
 Frequency:      1251.81                1649.48                3145.95
 Force Cnst:      1.0047                17.3014                 6.3588
 Red. Mass:       1.0882                10.7929                 1.0905
 IR Active:          YES                    YES                    YES
 IR Intens:       63.571                190.759                  6.346
 Raman Active:       YES                    YES                    YES
               X      Y      Z        X      Y      Z        X      Y      Z
 C         -0.030 -0.061  0.000    0.672  0.086 -0.000    0.057 -0.066 -0.000
 N         -0.030  0.035  0.000   -0.602 -0.050  0.000   -0.003 -0.001  0.000
 I         -0.000  0.000 -0.000    0.000 -0.001 -0.000   -0.000  0.000  0.000
 H          0.802  0.591 -0.000    0.308 -0.286 -0.000   -0.614  0.785  0.000
 Br         0.000 -0.005  0.000    0.000  0.002  0.000   -0.000  0.000  0.000
 TransDip  -0.253 -0.033 -0.000    0.394  0.201 -0.000   -0.081 -0.001 -0.000

 STANDARD THERMODYNAMIC QUANTITIES AT   298.15 K  AND     1.00 ATM

   This Molecule has  0 Imaginary Frequencies
   Zero point vibrational energy:       12.641 kcal/mol

   Atom    1 Element C  Has Mass   12.00000
   Atom    2 Element N  Has Mass   14.00307
   Atom    3 Element I  Has Mass  126.90440
   Atom    4 Element H  Has Mass    1.00783
   Atom    5 Element Br Has Mass   78.91830
   Molecular Mass:   232.833600 amu
   Principal axes and moments of inertia in amu*Bohr^2:
                             1           2           3
    Eigenvalues --      240.24494  2321.17988  2561.42482
          X               0.99997    -0.00826     0.00000
          Y               0.00826     0.99997     0.00000
          Z              -0.00000    -0.00000     1.00000
   Rotational Symmetry Number is   1
   The Molecule is an Asymmetric Top
   Translational Enthalpy:        0.889 kcal/mol
   Rotational Enthalpy:           0.889 kcal/mol
   Vibrational Enthalpy:         13.822 kcal/mol
   gas constant (RT):             0.592 kcal/mol
   Translational Entropy:        42.237  cal/mol.K
   Rotational Entropy:           28.748  cal/mol.K
   Vibrational Entropy:           6.894  cal/mol.K

   Total Enthalpy:               16.192 kcal/mol
   Total Entropy:                77.879  cal/mol.K
Archival summary:
1\1\TWL01\FREQ\ProcedureUnspecified\BasisUnspecified\1r1111\taweetha\SunNov2523:17:512018SunNov2523:17:512018\0\\#,FREQ,ProcedureUnspecified,BasisUnspecified,\\0,1\I\N,1,2.10962\C,2,1.25295,1,120.458\H,3,1.08786,2,119.03,1,-180,0\Br,3,1.9322,2,130.857,1,0,0\\\@

 Total job time:  55.87s(wall), 213.24s(cpu) 
 Sun Nov 25 23:17:51 2018

        *************************************************************
        *                                                           *
        *  Thank you very much for using Q-Chem.  Have a nice day.  *
        *                                                           *
        *************************************************************
