# Supplementary material for: Geometric and energetic data from ab initio calculations of haloethene, haloimine, halomethylenephosphine, haloiminophosphine, halodiazene, halodiphosphene and halocyclopropane
Source: Data Brief. 2019 Nov 2;27:104738. doi: 10.1016/j.dib.2019.104738 (PMC6861602; doi:10.1016/j.dib.2019.104738)
Supplement: Multimedia component 4 [file mmc4.zip › CN/B3LYP/BrICNBrE.out]

Q-Chem Developer Version!
                  Welcome to Q-Chem
     A Quantum Leap Into The Future Of Chemistry


 Q-Chem 5.1, Q-Chem, Inc., Pleasanton, CA (2018)

 Yihan Shao,  Zhengting Gan,  E. Epifanovsky,  A. T. B. Gilbert,  M. Wormit,  
 J. Kussmann,  A. W. Lange,  A. Behn,  Jia Deng,  Xintian Feng,  D. Ghosh,  
 M. Goldey,  P. R. Horn,  L. D. Jacobson,  I. Kaliman,  T. Kus,  A. Landau,  
 Jie Liu,  E. I. Proynov,  R. M. Richard,  R. P. Steele,  E. J. Sundstrom,  
 H. L. Woodcock III,  P. M. Zimmerman,  D. Zuev,  B. Albrecht,  E. Alguire,  
 S. A. Baeppler,  D. Barton,  Z. Benda,  Y. A. Bernard,  E. J. Berquist,  
 K. B. Bravaya,  H. Burton,  D. Casanova,  Chun-Min Chang,  Yunqing Chen,  
 A. Chien,  K. D. Closser,  M. P. Coons,  S. Coriani,  S. Dasgupta,  
 A. L. Dempwolff,  M. Diedenhofen,  Hainam Do,  R. G. Edgar,  Po-Tung Fang,  
 S. Faraji,  S. Fatehi,  Qingguo Feng,  K. D. Fenk,  J. Fosso-Tande,  
 Qinghui Ge,  A. Ghysels,  G. Gidofalvi,  J. Gomes,  J. Gonthier,  A. Gunina,  
 D. Hait,  M. W. D. Hanson-Heine,  P. H. P. Harbach,  A. W. Hauser,  
 J. E. Herr,  E. G. Hohenstein,  Z. C. Holden,  Kerwin Hui,  B. C. Huynh,  
 T.-C. Jagau,  Hyunjun Ji,  B. Kaduk,  K. Khistyaev,  Jaehoon Kim,  
 P. Klunzinger,  K. Koh,  D. Kosenkov,  L. Koulias,  T. Kowalczyk,  
 C. M. Krauter,  A. Kunitsa,  Ka Un Lao,  A. Laurent,  K. V. Lawler,  
 Joonho Lee,  D. Lefrancois,  S. Lehtola,  D. S. Levine,  Yi-Pei Li,  
 You-Sheng Lin,  Fenglai Liu,  E. Livshits,  A. Luenser,  P. Manohar,  
 E. Mansoor,  S. F. Manzer,  Shan-Ping Mao,  Yuezhi Mao,  N. Mardirossian,  
 A. V. Marenich,  T. Markovich,  L. A. Martinez-Martinez,  S. A. Maurer,  
 N. J. Mayhall,  S. C. McKenzie,  J.-M. Mewes,  A. F. Morrison,  
 J. W. Mullinax,  K. Nanda,  T. S. Nguyen-Beck,  R. Olivares-Amaya,  
 J. A. Parkhill,  T. M. Perrine,  F. Plasser,  P. Pokhilko,  S. Prager,  
 A. Prociuk,  E. Ramos,  D. R. Rehn,  F. Rob,  M. Schneider,  N. Sergueev,  
 S. M. Sharada,  S. Sharma,  D. W. Small,  T. Stauch,  T. Stein,  
 Yu-Chuan Su,  A. J. W. Thom,  A. Tkatchenko,  T. Tsuchimochi,  N. M. Tubman,  
 L. Vogt,  M. L. Vidal,  O. Vydrov,  M. A. Watson,  J. Wenzel,  
 M. de Wergifosse,  T. A. Wesolowski,  A. White,  J. Witte,  A. Yamada,  
 Jun Yang,  K. Yao,  S. Yeganeh,  S. R. Yost,  Zhi-Qiang You,  A. Zech,  
 Igor Ying Zhang,  Xing Zhang,  Yan Zhao,  Ying Zhu,  B. R. Brooks,  
 G. K. L. Chan,  C. J. Cramer,  M. S. Gordon,  W. J. Hehre,  A. Klamt,  
 M. W. Schmidt,  C. D. Sherrill,  D. G. Truhlar,  A. Aspuru-Guzik,  R. Baer,  
 A. T. Bell,  N. A. Besley,  Jeng-Da Chai,  A. E. DePrince, III,  
 R. A. DiStasio Jr.,  A. Dreuw,  B. D. Dunietz,  T. R. Furlani,  
 Chao-Ping Hsu,  Yousung Jung,  Jing Kong,  D. S. Lambrecht,  WanZhen Liang,  
 C. Ochsenfeld,  V. A. Rassolov,  L. V. Slipchenko,  J. E. Subotnik,  
 T. Van Voorhis,  J. M. Herbert,  A. I. Krylov,  P. M. W. Gill,  M. Head-Gordon

 Contributors to earlier versions of Q-Chem not listed above: 
 R. D. Adamson,  B. Austin,  J. Baker,  G. J. O. Beran,  K. Brandhorst,  
 S. T. Brown,  E. F. C. Byrd,  A. K. Chakraborty,  C.-L. Cheng,  
 Siu Hung Chien,  D. M. Chipman,  D. L. Crittenden,  H. Dachsel,  
 R. J. Doerksen,  A. D. Dutoi,  L. Fusti-Molnar,  W. A. Goddard III,  
 A. Golubeva-Zadorozhnaya,  S. R. Gwaltney,  G. Hawkins,  A. Heyden,  
 S. Hirata,  G. Kedziora,  F. J. Keil,  C. Kelley,  Jihan Kim,  R. A. King,  
 R. Z. Khaliullin,  P. P. Korambath,  W. Kurlancheek,  A. M. Lee,  M. S. Lee,  
 S. V. Levchenko,  Ching Yeh Lin,  D. Liotard,  R. C. Lochan,  I. Lotan,  
 P. E. Maslen,  N. Nair,  D. P. O'Neill,  D. Neuhauser,  E. Neuscamman,  
 C. M. Oana,  R. Olson,  B. Peters,  R. Peverati,  P. A. Pieniazek,  
 Y. M. Rhee,  J. Ritchie,  M. A. Rohrdanz,  E. Rosta,  N. J. Russ,  
 H. F. Schaefer III,  N. E. Schultz,  N. Shenvi,  A. C. Simmonett,  A. Sodt,  
 D. Stuck,  K. S. Thanthiriwatte,  V. Vanovschi,  Tao Wang,  A. Warshel,  
 C. F. Williams,  Q. Wu,  X. Xu,  W. Zhang

 Please cite Q-Chem as follows:
 Y. Shao et al., Mol. Phys. 113, 184-215 (2015)
 DOI: 10.1080/00268976.2014.952696

 Q-Chem 5.1.2 for Intel X86 EM64T Linux

 Parts of Q-Chem use Armadillo 8.300.2 (Tropical Shenanigans).
 http://arma.sourceforge.net/

 Q-Chem begins on Sun Nov 25 21:06:46 2018  

Host: 
0

     Scratch files written to /scratch/taweetham/qchem51354//
Input Ideriv = 2
Curr. Ideriv = -1
Max.  Ideriv = 2

Checking the input file for inconsistencies... 	...done.

--------------------------------------------------------------
User input:
--------------------------------------------------------------
$molecule
0 1
C 
N 1 1.3 
Br 2 CBr 1 120. 
I 1 CI 2 120.  3 180.0
Br 1 CBr 2 120.  3 0.0

CC=1.54
CH=1.09
CF=1.35
CCl=1.77
CBr=1.94
CI=2.14
DHA=180.0
$end

$rem
   job_type	optimization
   basis	6-311++g**
   method	b3lyp
$end

--------------------------------------------------------------
 ----------------------------------------------------------------
             Standard Nuclear Orientation (Angstroms)
    I     Atom           X                Y                Z
 ----------------------------------------------------------------
    1      C       0.1028046081     0.0999080750     0.0000000000
    2      N      -0.6969880140     1.1247650219    -0.0000000000
    3      Br     -2.6182572578     0.8558328875    -0.0000000000
    4      I       2.2221428461     0.3965651717    -0.0000000000
    5      Br     -0.6249279535    -1.6984259648     0.0000000000
 ----------------------------------------------------------------
 Molecular Point Group                 Cs    NOp =  2
 Largest Abelian Subgroup              Cs    NOp =  2
 Nuclear Repulsion Energy =  1050.0232488137 hartrees
 There are       68 alpha and       68 beta electrons
 Requested basis set is 6-311++G(d,p)
 There are 74 shells and 202 basis functions

 Total QAlloc Memory Limit   2000 MB
 Mega-Array Size       188 MB
 MEM_STATIC part       192 MB
 A cutoff of  1.0D-11 yielded   2015 shell pairs
 There are     16304 function pairs (     18416 Cartesian)

 -------------------------------------------------------
 OpenMP Integral Computing Module                       
 Release: version 1.0, May 2013, Q-Chem Inc. Pittsburgh 
 -------------------------------------------------------
 Integral Job Info:
 Integral job number is                      11
 Integral operator is                         1
 short-range coefficients                     0
 long-range coefficients              100000000
 Omega coefficients                           0
 if combine SR and LR in K                    0
 Integral screening is                        0
 Integral computing path is                   2
 max size of driver memory is            800000
 size of driver memory is                593474
 size of scratch memory is             29623520
 max col of scratch BK array               1296
 max len of scratch array in speh3          155
 max len of scratch index in speh4           18
 max int batch size is                      520
 min int batch size is                       52
 fixed nKL is                                45
 max L of basis functions is                  2
 order of int derivative is                   0
 number of shells is                         74
 number of basis is                         215
 number of cartesian basis is               215
 number of contracted shell pairs          2015
 number of primitive shell pairs           4750
 maxK2 (contraction) of shell pair           36
 max number of K2 of shell pair               1
 max number of CS2 of shell pair            238
 max number of PS2 of shell pair            240
 mem total for path MDJ                  534060
 -------------------------------------------------------
 Smallest overlap matrix eigenvalue = 3.88E-04

 Scale SEOQF with 1.000000e-01/1.000000e-01/1.000000e-01

 Standard Electronic Orientation quadrupole field applied
 Nucleus-field energy     =     0.0000000288 hartrees
 Guess from superposition of atomic densities
 Warning:  Energy on first SCF cycle will be non-variational
 SAD guess density has 136.000000 electrons

 -----------------------------------------------------------------------
  General SCF calculation program by
  Eric Jon Sundstrom, Paul Horn, Yuezhi Mao, Dmitri Zuev, Alec White,
  David Stuck, Shaama M.S., Shane Yost, Joonho Lee, David Small,
  Daniel Levine, Susi Lehtola, Hugh Burton, Evgeny Epifanovsky
 -----------------------------------------------------------------------
 Exchange:     0.2000 Hartree-Fock + 0.0800 Slater + 0.7200 B88
 Correlation:  0.1900 VWN1RPA + 0.8100 LYP
 Using SG-1 standard quadrature grid
 using 4 threads for integral computing
 -------------------------------------------------------
 OpenMP Integral computing Module                
 Release: version 2.0, May 2017, Q-Chem Inc. Pleasanton 
 -------------------------------------------------------
 -------------------------------------------------------
 OpenMP BLAS3 based DFT computing Module                
 Release: version 1.0, May 2013, Q-Chem Inc. Pittsburgh 
 -------------------------------------------------------
 A restricted SCF calculation will be
 performed using DIIS
 SCF converges when DIIS error is below 1.0e-08
 ---------------------------------------
  Cycle       Energy         DIIS error
 ---------------------------------------
    1  -12161.0341505764      3.43e-02  
    2  -12160.5955100676      3.27e-03  
    3  -12160.4737364814      6.06e-03  
    4  -12160.6175793903      1.57e-03  
    5  -12160.6275106637      2.13e-04  
    6  -12160.6275276314      1.76e-04  
    7  -12160.6276882100      3.87e-05  
    8  -12160.6276943979      6.18e-06  
    9  -12160.6276944845      2.21e-06  
   10  -12160.6276945005      6.21e-07  
   11  -12160.6276945026      1.12e-07  
   12  -12160.6276945027      3.08e-08  
   13  -12160.6276945027      1.27e-08  
   14  -12160.6276945024      2.20e-09  Convergence criterion met
 ---------------------------------------
 SCF time:   CPU 61.33s  wall 17.00s 
 SCF   energy in the final basis set =   -12160.6276945024
 Total energy in the final basis set =   -12160.6276945024

 --------------------------------------------------------------
             Orbital Energies (a.u.) and Symmetries
 --------------------------------------------------------------

 Alpha MOs, Restricted
 -- Occupied --                  
******* -482.87 -482.86 -176.34 -165.75 -165.74 -165.74  -62.52
  1 A'    2 A'    3 A'    4 A'    5 A'    1 A"    6 A'    7 A'                 
-62.516 -56.339 -56.336 -56.334 -56.333 -56.332 -56.332 -35.838
  8 A'    9 A'   10 A'    2 A"   11 A'    3 A"   12 A'   13 A'                 
-31.331 -31.324 -31.324 -22.982 -22.980 -22.980 -22.975 -22.975
 14 A'    4 A"   15 A'   16 A'    5 A"   17 A'   18 A'    6 A"                 
-14.400 -10.336  -8.725  -8.724  -6.560  -6.557  -6.543  -6.542
 19 A'   20 A'   21 A'   22 A'   23 A'   24 A'    7 A"    8 A"                 
 -6.542  -6.541  -6.387  -4.800  -4.784  -4.783  -2.670  -2.667
 25 A'   26 A'   27 A'   28 A'    9 A"   29 A'   30 A'   31 A'                 
 -2.665  -2.664  -2.664  -2.663  -2.652  -2.652  -2.651  -2.651
 10 A"   32 A'   11 A"   33 A'   12 A"   34 A'   35 A'   13 A"                 
 -2.066  -2.061  -2.060  -2.046  -2.046  -0.967  -0.823  -0.789
 36 A'   14 A"   37 A'   38 A'   15 A"   39 A'   40 A'   41 A'                 
 -0.700  -0.554  -0.490  -0.452  -0.426  -0.354  -0.332  -0.321
 42 A'   43 A'   44 A'   45 A'   16 A"   46 A'   17 A"   47 A'                 
 -0.313  -0.295  -0.288  -0.286
 18 A"   48 A'   49 A'   19 A"                                                 
 -- Virtual --                   
 -0.118  -0.098  -0.074  -0.005   0.018   0.035   0.041   0.050
 50 A'   51 A'   20 A"   52 A'   53 A'   54 A'   55 A'   21 A"                 
  0.066   0.073   0.079   0.092   0.094   0.104   0.108   0.136
 56 A'   22 A"   57 A'   23 A"   58 A'   59 A'   60 A'   61 A'                 
  0.169   0.175   0.185   0.212   0.230   0.235   0.270   0.295
 62 A'   24 A"   63 A'   64 A'   25 A"   65 A'   66 A'   67 A'                 
  0.367   0.372   0.375   0.384   0.397   0.405   0.412   0.425
 68 A'   26 A"   69 A'   27 A"   70 A'   28 A"   71 A'   72 A'                 
  0.427   0.435   0.452   0.474   0.502   0.539   0.551   0.555
 29 A"   73 A'   74 A'   30 A"   75 A'   31 A"   76 A'   32 A"                 
  0.567   0.584   0.595   0.604   0.676   0.677   0.703   0.752
 33 A"   77 A'   78 A'   79 A'   80 A'   34 A"   81 A'   82 A'                 
  0.805   0.826   0.880   0.888   0.918   0.947   1.035   1.238
 83 A'   84 A'   35 A"   85 A'   86 A'   87 A'   88 A'   36 A"                 
  1.248   1.299   1.335   1.351   1.365   1.586   1.625   1.814
 89 A'   37 A"   90 A'   38 A"   91 A'   92 A'   93 A'   94 A'                 
  1.912   1.937   1.974   2.001   2.043   2.075   2.152   2.297
 39 A"   95 A'   40 A"   96 A'   97 A'   41 A"   98 A'   99 A'                 
  2.328   2.543   2.698   2.730   2.858   3.162   3.815   3.862
 42 A"  100 A'  101 A'   43 A"  102 A'  103 A'   44 A"  104 A'                 
  3.933   3.948   3.967   3.967   3.971   3.992   4.020   4.022
 45 A"  105 A'  106 A'   46 A"   47 A"   48 A"   49 A"  107 A'                 
  4.040   4.065   4.095   4.143   4.241   4.285   4.349   4.385
108 A'   50 A"  109 A'  110 A'  111 A'  112 A'  113 A'  114 A'                 
  4.439   5.974   6.004   6.042   6.536   6.660   7.524   7.538
115 A'   51 A"  116 A'  117 A'  118 A'  119 A'   52 A"   53 A"                 
  7.559   7.571   7.621   7.653  23.586  27.817  28.313  28.336
120 A'  121 A'  122 A'  123 A'  124 A'  125 A'   54 A"  126 A'                 
 28.348  28.504  28.510  28.524  28.564  28.650  35.412  47.823
127 A'   55 A"  128 A'   56 A"  129 A'  130 A'  131 A'  132 A'                 
 47.930 127.856 127.874 127.899 151.616 289.717 289.731 289.743
133 A'   57 A"  134 A'  135 A'  136 A'   58 A"   59 A"  137 A'                 
289.768 289.846 289.8741020.5961020.7311901.777
138 A'  139 A'  140 A'  141 A'  142 A'  143 A'                                 

 Beta MOs, Restricted
 -- Occupied --                  
******* -482.87 -482.86 -176.34 -165.75 -165.74 -165.74  -62.52
  1 A'    2 A'    3 A'    4 A'    5 A'    1 A"    6 A'    7 A'                 
-62.516 -56.339 -56.336 -56.334 -56.333 -56.332 -56.332 -35.838
  8 A'    9 A'   10 A'    2 A"   11 A'    3 A"   12 A'   13 A'                 
-31.331 -31.324 -31.324 -22.982 -22.980 -22.980 -22.975 -22.975
 14 A'    4 A"   15 A'   16 A'    5 A"   17 A'   18 A'    6 A"                 
-14.400 -10.336  -8.725  -8.724  -6.560  -6.557  -6.543  -6.542
 19 A'   20 A'   21 A'   22 A'   23 A'   24 A'    7 A"    8 A"                 
 -6.542  -6.541  -6.387  -4.800  -4.784  -4.783  -2.670  -2.667
 25 A'   26 A'   27 A'   28 A'    9 A"   29 A'   30 A'   31 A'                 
 -2.665  -2.664  -2.664  -2.663  -2.652  -2.652  -2.651  -2.651
 10 A"   32 A'   11 A"   33 A'   12 A"   34 A'   35 A'   13 A"                 
 -2.066  -2.061  -2.060  -2.046  -2.046  -0.967  -0.823  -0.789
 36 A'   14 A"   37 A'   38 A'   15 A"   39 A'   40 A'   41 A'                 
 -0.700  -0.554  -0.490  -0.452  -0.426  -0.354  -0.332  -0.321
 42 A'   43 A'   44 A'   45 A'   16 A"   46 A'   17 A"   47 A'                 
 -0.313  -0.295  -0.288  -0.286
 18 A"   48 A'   49 A'   19 A"                                                 
 -- Virtual --                   
 -0.118  -0.098  -0.074  -0.005   0.018   0.035   0.041   0.050
 50 A'   51 A'   20 A"   52 A'   53 A'   54 A'   55 A'   21 A"                 
  0.066   0.073   0.079   0.092   0.094   0.104   0.108   0.136
 56 A'   22 A"   57 A'   23 A"   58 A'   59 A'   60 A'   61 A'                 
  0.169   0.175   0.185   0.212   0.230   0.235   0.270   0.295
 62 A'   24 A"   63 A'   64 A'   25 A"   65 A'   66 A'   67 A'                 
  0.367   0.372   0.375   0.384   0.397   0.405   0.412   0.425
 68 A'   26 A"   69 A'   27 A"   70 A'   28 A"   71 A'   72 A'                 
  0.427   0.435   0.452   0.474   0.502   0.539   0.551   0.555
 29 A"   73 A'   74 A'   30 A"   75 A'   31 A"   76 A'   32 A"                 
  0.567   0.584   0.595   0.604   0.676   0.677   0.703   0.752
 33 A"   77 A'   78 A'   79 A'   80 A'   34 A"   81 A'   82 A'                 
  0.805   0.826   0.880   0.888   0.918   0.947   1.035   1.238
 83 A'   84 A'   35 A"   85 A'   86 A'   87 A'   88 A'   36 A"                 
  1.248   1.299   1.335   1.351   1.365   1.586   1.625   1.814
 89 A'   37 A"   90 A'   38 A"   91 A'   92 A'   93 A'   94 A'                 
  1.912   1.937   1.974   2.001   2.043   2.075   2.152   2.297
 39 A"   95 A'   40 A"   96 A'   97 A'   41 A"   98 A'   99 A'                 
  2.328   2.543   2.698   2.730   2.858   3.162   3.815   3.862
 42 A"  100 A'  101 A'   43 A"  102 A'  103 A'   44 A"  104 A'                 
  3.933   3.948   3.967   3.967   3.971   3.992   4.020   4.022
 45 A"  105 A'  106 A'   46 A"   47 A"   48 A"   49 A"  107 A'                 
  4.040   4.065   4.095   4.143   4.241   4.285   4.349   4.385
108 A'   50 A"  109 A'  110 A'  111 A'  112 A'  113 A'  114 A'                 
  4.439   5.974   6.004   6.042   6.536   6.660   7.524   7.538
115 A'   51 A"  116 A'  117 A'  118 A'  119 A'   52 A"   53 A"                 
  7.559   7.571   7.621   7.653  23.586  27.817  28.313  28.336
120 A'  121 A'  122 A'  123 A'  124 A'  125 A'   54 A"  126 A'                 
 28.348  28.504  28.510  28.524  28.564  28.650  35.412  47.823
127 A'   55 A"  128 A'   56 A"  129 A'  130 A'  131 A'  132 A'                 
 47.930 127.856 127.874 127.899 151.616 289.717 289.731 289.743
133 A'   57 A"  134 A'  135 A'  136 A'   58 A"   59 A"  137 A'                 
289.768 289.846 289.8741020.5961020.7311901.777
138 A'  139 A'  140 A'  141 A'  142 A'  143 A'                                 
 --------------------------------------------------------------

          Ground-State Mulliken Net Atomic Charges

     Atom                 Charge (a.u.)
  ----------------------------------------
      1 C                    -0.282690
      2 N                     0.045580
      3 Br                    0.040778
      4 I                     0.190316
      5 Br                    0.006017
  ----------------------------------------
  Sum of atomic charges =     0.000000

 -----------------------------------------------------------------
                    Cartesian Multipole Moments
 -----------------------------------------------------------------
    Charge (ESU x 10^10)
                 0.0000
    Dipole Moment (Debye)
         X       1.0261      Y      -0.9874      Z      -0.0000
       Tot       1.4241
    Quadrupole Moments (Debye-Ang)
        XX     -67.8977     XY       2.6274     YY     -78.1798
        XZ      -0.0000     YZ      -0.0000     ZZ     -76.9719
    Octopole Moments (Debye-Ang^2)
       XXX       8.0727    XXY       1.7440    XYY      -1.5055
       YYY     -20.5909    XXZ      -0.0000    XYZ      -0.0000
       YYZ      -0.0000    XZZ       0.4864    YZZ      -2.5848
       ZZZ      -0.0000
    Hexadecapole Moments (Debye-Ang^3)
      XXXX   -1538.0834   XXXY      15.2711   XXYY    -381.8176
      XYYY      23.9249   YYYY    -550.1080   XXXZ      -0.0000
      XXYZ      -0.0000   XYYZ       0.0000   YYYZ      -0.0000
      XXZZ    -311.3582   XYZZ       2.1060   YYZZ    -112.1512
      XZZZ      -0.0000   YZZZ      -0.0000   ZZZZ     -97.7524
 -----------------------------------------------------------------
 Calculating analytic gradient of the SCF energy
 Gradient of SCF Energy
            1           2           3           4           5
    1   0.0534396  -0.0323596  -0.0132582   0.0086627  -0.0164845
    2  -0.0244061   0.0254407  -0.0039539  -0.0006833   0.0036026
    3  -0.0000000   0.0000000  -0.0000000  -0.0000000   0.0000000
 Max gradient component =       5.344E-02
 RMS gradient           =       1.949E-02
 Gradient time:  CPU 14.68 s  wall 3.78 s
 Geometry Optimization Parameters
   NAtoms,    NIC,     NZ,  NCons,   NDum,   NFix, NCnnct, MaxDiis
        5      20       5       0       0       0       0       0


** GEOMETRY OPTIMIZATION IN DELOCALIZED INTERNAL COORDINATES **
   Searching for a Minimum

   Optimization Cycle:   1

                       Coordinates (Angstroms)
     ATOM                X               Y               Z
      1  C         0.1028046081    0.0999080750    0.0000000000
      2  N        -0.6969880140    1.1247650219    0.0000000000
      3  Br       -2.6182572578    0.8558328875    0.0000000000
      4  I         2.2221428461    0.3965651717    0.0000000000
      5  Br       -0.6249279535   -1.6984259648    0.0000000000
   Point Group: cs    Number of degrees of freedom:     7


   Energy is -12160.627694502


 Attempting to Generate Delocalized Internal Coordinates

  7 Hessian modes will be used to form the next step
  Hessian Eigenvalues:
     0.108095    0.175927    0.175927    0.250000    0.250000    0.250000
     0.671931

 Minimum Search - Taking Simple RFO Step
 Searching for Lamda that Minimizes Along All modes
 Value Taken    Lamda =  -0.01488147
 Step Taken.  Stepsize is  0.231268

                             Maximum     Tolerance    Cnvgd?
         Gradient           0.046455      0.000300      NO
         Displacement       0.178808      0.001200      NO
         Energy change     *********      0.000001      NO


 New Cartesian Coordinates Obtained by Inverse Iteration

 Displacement from previous Coordinates is:  0.494610
 ----------------------------------------------------------------
             Standard Nuclear Orientation (Angstroms)
    I     Atom           X                Y                Z
 ----------------------------------------------------------------
    1      C       0.0388687171     0.0580495351     0.0000000000
    2      N      -0.6848428012     1.0961338491     0.0000000000
    3      Br     -2.5839237476     0.9978141683     0.0000000000
    4      I       2.1099196214     0.4256057588     0.0000000000
    5      Br     -0.4952475607    -1.7989581199     0.0000000000
 ----------------------------------------------------------------
 Molecular Point Group                 Cs    NOp =  2
 Largest Abelian Subgroup              Cs    NOp =  2
 Nuclear Repulsion Energy =  1055.9832284406 hartrees
 There are       68 alpha and       68 beta electrons
 Applying Cartesian multipole field
    Component          Value
    ---------          -----
     (2,0,0)        1.00000E-11
     (0,2,0)        2.00000E-11
     (0,0,2)       -3.00000E-11
 Nucleus-field energy     =     0.0000000291 hartrees
 Requested basis set is 6-311++G(d,p)
 There are 74 shells and 202 basis functions
 A cutoff of  1.0D-11 yielded   2022 shell pairs
 There are     16311 function pairs (     18433 Cartesian)
 Smallest overlap matrix eigenvalue = 3.92E-04
 Guess MOs from SCF MO coefficient file

 -----------------------------------------------------------------------
  General SCF calculation program by
  Eric Jon Sundstrom, Paul Horn, Yuezhi Mao, Dmitri Zuev, Alec White,
  David Stuck, Shaama M.S., Shane Yost, Joonho Lee, David Small,
  Daniel Levine, Susi Lehtola, Hugh Burton, Evgeny Epifanovsky
 -----------------------------------------------------------------------
 Exchange:     0.2000 Hartree-Fock + 0.0800 Slater + 0.7200 B88
 Correlation:  0.1900 VWN1RPA + 0.8100 LYP
 Using SG-1 standard quadrature grid
 using 4 threads for integral computing
 -------------------------------------------------------
 OpenMP Integral computing Module                
 Release: version 2.0, May 2017, Q-Chem Inc. Pleasanton 
 -------------------------------------------------------
 -------------------------------------------------------
 OpenMP BLAS3 based DFT computing Module                
 Release: version 1.0, May 2013, Q-Chem Inc. Pittsburgh 
 -------------------------------------------------------
 A restricted SCF calculation will be
 performed using DIIS
 SCF converges when DIIS error is below 1.0e-08
 ---------------------------------------
  Cycle       Energy         DIIS error
 ---------------------------------------
    1  -12160.6255343696      9.91e-04  
    2  -12160.6334046827      4.69e-04  
    3  -12160.6321204290      6.82e-04  
    4  -12160.6345099797      1.12e-04  
    5  -12160.6345535627      5.39e-05  
    6  -12160.6345661282      1.81e-05  
    7  -12160.6345674554      4.57e-06  
    8  -12160.6345675157      9.56e-07  
    9  -12160.6345675193      1.22e-07  
   10  -12160.6345675194      3.68e-08  
   11  -12160.6345675194      1.34e-08  
   12  -12160.6345675193      4.75e-09  Convergence criterion met
 ---------------------------------------
 SCF time:   CPU 52.63s  wall 14.00s 
 SCF   energy in the final basis set =   -12160.6345675193
 Total energy in the final basis set =   -12160.6345675193

 --------------------------------------------------------------
             Orbital Energies (a.u.) and Symmetries
 --------------------------------------------------------------

 Alpha MOs, Restricted
 -- Occupied --                  
******* -482.87 -482.87 -176.33 -165.74 -165.73 -165.73  -62.52
  1 A'    2 A'    3 A'    4 A'    5 A'    1 A"    6 A'    7 A'                 
-62.519 -56.341 -56.340 -56.336 -56.336 -56.336 -56.336 -35.830
  8 A'    9 A'   10 A'    2 A"    3 A"   11 A'   12 A'   13 A'                 
-31.323 -31.317 -31.316 -22.974 -22.972 -22.972 -22.967 -22.967
 14 A'    4 A"   15 A'   16 A'    5 A"   17 A'   18 A'    6 A"                 
-14.397 -10.332  -8.728  -8.728  -6.563  -6.560  -6.547  -6.545
 19 A'   20 A'   21 A'   22 A'   23 A'   24 A'    7 A"   25 A'                 
 -6.545  -6.544  -6.379  -4.792  -4.776  -4.776  -2.673  -2.671
  8 A"   26 A'   27 A'   28 A'    9 A"   29 A'   30 A'   31 A'                 
 -2.668  -2.667  -2.667  -2.666  -2.656  -2.656  -2.653  -2.653
 10 A"   32 A'   11 A"   33 A'   12 A"   34 A'   13 A"   35 A'                 
 -2.058  -2.053  -2.053  -2.039  -2.039  -0.983  -0.832  -0.795
 36 A'   14 A"   37 A'   38 A'   15 A"   39 A'   40 A'   41 A'                 
 -0.698  -0.556  -0.499  -0.455  -0.436  -0.348  -0.338  -0.331
 42 A'   43 A'   44 A'   45 A'   16 A"   46 A'   17 A"   47 A'                 
 -0.312  -0.292  -0.286  -0.283
 18 A"   48 A'   49 A'   19 A"                                                 
 -- Virtual --                   
 -0.106  -0.090  -0.068  -0.008   0.018   0.037   0.039   0.048
 50 A'   51 A'   20 A"   52 A'   53 A'   54 A'   55 A'   21 A"                 
  0.065   0.071   0.083   0.088   0.094   0.106   0.109   0.140
 56 A'   22 A"   57 A'   58 A'   23 A"   59 A'   60 A'   61 A'                 
  0.170   0.173   0.193   0.212   0.232   0.243   0.265   0.301
 62 A'   24 A"   63 A'   64 A'   25 A"   65 A'   66 A'   67 A'                 
  0.362   0.376   0.382   0.387   0.393   0.410   0.412   0.425
 68 A'   26 A"   69 A'   27 A"   70 A'   71 A'   28 A"   72 A'                 
  0.426   0.438   0.465   0.471   0.521   0.540   0.551   0.558
 29 A"   73 A'   74 A'   30 A"   75 A'   31 A"   32 A"   33 A"                 
  0.562   0.578   0.591   0.618   0.680   0.680   0.695   0.753
 76 A'   77 A'   78 A'   79 A'   80 A'   34 A"   81 A'   82 A'                 
  0.798   0.854   0.878   0.883   0.927   0.955   1.022   1.238
 83 A'   84 A'   85 A'   35 A"   86 A'   87 A'   88 A'   36 A"                 
  1.247   1.310   1.348   1.354   1.374   1.593   1.621   1.838
 89 A'   37 A"   90 A'   38 A"   91 A'   92 A'   93 A'   94 A'                 
  1.911   1.933   1.970   2.011   2.049   2.083   2.171   2.294
 39 A"   95 A'   40 A"   96 A'   97 A'   41 A"   98 A'   99 A'                 
  2.353   2.583   2.741   2.744   2.853   3.151   3.819   3.873
 42 A"  100 A'   43 A"  101 A'  102 A'  103 A'   44 A"  104 A'                 
  3.941   3.962   3.969   3.974   3.977   3.983   4.008   4.026
 45 A"  105 A'   46 A"  106 A'   47 A"   48 A"  107 A'   49 A"                 
  4.055   4.068   4.106   4.137   4.236   4.303   4.356   4.407
108 A'   50 A"  109 A'  110 A'  111 A'  112 A'  113 A'  114 A'                 
  4.447   5.980   6.012   6.049   6.555   6.656   7.520   7.536
115 A'   51 A"  116 A'  117 A'  118 A'  119 A'   52 A"   53 A"                 
  7.538   7.570   7.634   7.651  23.656  27.842  28.321  28.345
120 A'  121 A'  122 A'  123 A'  124 A'  125 A'   54 A"  126 A'                 
 28.358  28.512  28.521  28.533  28.576  28.656  35.453  47.835
127 A'   55 A"  128 A'   56 A"  129 A'  130 A'  131 A'  132 A'                 
 47.927 127.864 127.883 127.907 151.638 289.713 289.729 289.730
133 A'   57 A"  134 A'  135 A'  136 A'   58 A"   59 A"  137 A'                 
289.761 289.854 289.8731020.6121020.7271901.801
138 A'  139 A'  140 A'  141 A'  142 A'  143 A'                                 

 Beta MOs, Restricted
 -- Occupied --                  
******* -482.87 -482.87 -176.33 -165.74 -165.73 -165.73  -62.52
  1 A'    2 A'    3 A'    4 A'    5 A'    1 A"    6 A'    7 A'                 
-62.519 -56.341 -56.340 -56.336 -56.336 -56.336 -56.336 -35.830
  8 A'    9 A'   10 A'    2 A"    3 A"   11 A'   12 A'   13 A'                 
-31.323 -31.317 -31.316 -22.974 -22.972 -22.972 -22.967 -22.967
 14 A'    4 A"   15 A'   16 A'    5 A"   17 A'   18 A'    6 A"                 
-14.397 -10.332  -8.728  -8.728  -6.563  -6.560  -6.547  -6.545
 19 A'   20 A'   21 A'   22 A'   23 A'   24 A'    7 A"   25 A'                 
 -6.545  -6.544  -6.379  -4.792  -4.776  -4.776  -2.673  -2.671
  8 A"   26 A'   27 A'   28 A'    9 A"   29 A'   30 A'   31 A'                 
 -2.668  -2.667  -2.667  -2.666  -2.656  -2.656  -2.653  -2.653
 10 A"   32 A'   11 A"   33 A'   12 A"   34 A'   13 A"   35 A'                 
 -2.058  -2.053  -2.053  -2.039  -2.039  -0.983  -0.832  -0.795
 36 A'   14 A"   37 A'   38 A'   15 A"   39 A'   40 A'   41 A'                 
 -0.698  -0.556  -0.499  -0.455  -0.436  -0.348  -0.338  -0.331
 42 A'   43 A'   44 A'   45 A'   16 A"   46 A'   17 A"   47 A'                 
 -0.312  -0.292  -0.286  -0.283
 18 A"   48 A'   49 A'   19 A"                                                 
 -- Virtual --                   
 -0.106  -0.090  -0.068  -0.008   0.018   0.037   0.039   0.048
 50 A'   51 A'   20 A"   52 A'   53 A'   54 A'   55 A'   21 A"                 
  0.065   0.071   0.083   0.088   0.094   0.106   0.109   0.140
 56 A'   22 A"   57 A'   58 A'   23 A"   59 A'   60 A'   61 A'                 
  0.170   0.173   0.193   0.212   0.232   0.243   0.265   0.301
 62 A'   24 A"   63 A'   64 A'   25 A"   65 A'   66 A'   67 A'                 
  0.362   0.376   0.382   0.387   0.393   0.410   0.412   0.425
 68 A'   26 A"   69 A'   27 A"   70 A'   71 A'   28 A"   72 A'                 
  0.426   0.438   0.465   0.471   0.521   0.540   0.551   0.558
 29 A"   73 A'   74 A'   30 A"   75 A'   31 A"   32 A"   33 A"                 
  0.562   0.578   0.591   0.618   0.680   0.680   0.695   0.753
 76 A'   77 A'   78 A'   79 A'   80 A'   34 A"   81 A'   82 A'                 
  0.798   0.854   0.878   0.883   0.927   0.955   1.022   1.238
 83 A'   84 A'   85 A'   35 A"   86 A'   87 A'   88 A'   36 A"                 
  1.247   1.310   1.348   1.354   1.374   1.593   1.621   1.838
 89 A'   37 A"   90 A'   38 A"   91 A'   92 A'   93 A'   94 A'                 
  1.911   1.933   1.970   2.011   2.049   2.083   2.171   2.294
 39 A"   95 A'   40 A"   96 A'   97 A'   41 A"   98 A'   99 A'                 
  2.353   2.583   2.741   2.744   2.853   3.151   3.819   3.873
 42 A"  100 A'   43 A"  101 A'  102 A'  103 A'   44 A"  104 A'                 
  3.941   3.962   3.969   3.974   3.977   3.983   4.008   4.026
 45 A"  105 A'   46 A"  106 A'   47 A"   48 A"  107 A'   49 A"                 
  4.055   4.068   4.106   4.137   4.236   4.303   4.356   4.407
108 A'   50 A"  109 A'  110 A'  111 A'  112 A'  113 A'  114 A'                 
  4.447   5.980   6.012   6.049   6.555   6.656   7.520   7.536
115 A'   51 A"  116 A'  117 A'  118 A'  119 A'   52 A"   53 A"                 
  7.538   7.570   7.634   7.651  23.656  27.842  28.321  28.345
120 A'  121 A'  122 A'  123 A'  124 A'  125 A'   54 A"  126 A'                 
 28.358  28.512  28.521  28.533  28.576  28.656  35.453  47.835
127 A'   55 A"  128 A'   56 A"  129 A'  130 A'  131 A'  132 A'                 
 47.927 127.864 127.883 127.907 151.638 289.713 289.729 289.730
133 A'   57 A"  134 A'  135 A'  136 A'   58 A"   59 A"  137 A'                 
289.761 289.854 289.8731020.6121020.7271901.801
138 A'  139 A'  140 A'  141 A'  142 A'  143 A'                                 
 --------------------------------------------------------------

          Ground-State Mulliken Net Atomic Charges

     Atom                 Charge (a.u.)
  ----------------------------------------
      1 C                    -0.290572
      2 N                     0.061414
      3 Br                    0.050364
      4 I                     0.168957
      5 Br                    0.009838
  ----------------------------------------
  Sum of atomic charges =    -0.000000

 -----------------------------------------------------------------
                    Cartesian Multipole Moments
 -----------------------------------------------------------------
    Charge (ESU x 10^10)
                -0.0000
    Dipole Moment (Debye)
         X       0.6204      Y      -0.9149      Z      -0.0000
       Tot       1.1054
    Quadrupole Moments (Debye-Ang)
        XX     -69.4345     XY       1.6611     YY     -77.1011
        XZ      -0.0000     YZ      -0.0000     ZZ     -76.8014
    Octopole Moments (Debye-Ang^2)
       XXX       4.7885    XXY       3.8392    XYY      -1.1749
       YYY     -25.6325    XXZ      -0.0000    XYZ       0.0000
       YYZ      -0.0000    XZZ       0.5720    YZZ      -3.7467
       ZZZ      -0.0000
    Hexadecapole Moments (Debye-Ang^3)
      XXXX   -1446.2300   XXXY      30.2407   XXYY    -372.5732
      XYYY      45.5646   YYYY    -606.3192   XXXZ      -0.0000
      XXYZ      -0.0000   XYYZ       0.0000   YYYZ      -0.0000
      XXZZ    -292.0587   XYZZ      10.4993   YYZZ    -123.2086
      XZZZ      -0.0000   YZZZ       0.0000   ZZZZ     -97.4597
 -----------------------------------------------------------------
 Calculating analytic gradient of the SCF energy
 Gradient of SCF Energy
            1           2           3           4           5
    1   0.0192369  -0.0072895  -0.0027983  -0.0091814   0.0000323
    2  -0.0066201   0.0081188   0.0033222  -0.0010889  -0.0037319
    3   0.0000000  -0.0000000  -0.0000000  -0.0000000   0.0000000
 Max gradient component =       1.924E-02
 RMS gradient           =       6.589E-03
 Gradient time:  CPU 14.37 s  wall 3.71 s
 Geometry Optimization Parameters
   NAtoms,    NIC,     NZ,  NCons,   NDum,   NFix, NCnnct, MaxDiis
        5      20       5       0       0       0       0       0

 Cartesian Hessian Update
 Hessian Updated using BFGS Update


** GEOMETRY OPTIMIZATION IN DELOCALIZED INTERNAL COORDINATES **
   Searching for a Minimum

   Optimization Cycle:   2

                       Coordinates (Angstroms)
     ATOM                X               Y               Z
      1  C         0.0388687171    0.0580495351    0.0000000000
      2  N        -0.6848428012    1.0961338491    0.0000000000
      3  Br       -2.5839237476    0.9978141683    0.0000000000
      4  I         2.1099196214    0.4256057588    0.0000000000
      5  Br       -0.4952475607   -1.7989581199    0.0000000000
   Point Group: cs    Number of degrees of freedom:     7


   Energy is -12160.634567519

 Hessian Updated using BFGS Update

  6 Hessian modes will be used to form the next step
  Hessian Eigenvalues:
     0.113570    0.168229    0.176623    0.231548    0.333053    0.599301

 Minimum Search - Taking Simple RFO Step
 Searching for Lamda that Minimizes Along All modes
 Value Taken    Lamda =  -0.00170375
 Step Taken.  Stepsize is  0.093006

                             Maximum     Tolerance    Cnvgd?
         Gradient           0.015310      0.000300      NO
         Displacement       0.061601      0.001200      NO
         Energy change     -0.006873      0.000001      NO


 New Cartesian Coordinates Obtained by Inverse Iteration

 Displacement from previous Coordinates is:  0.136924
 ----------------------------------------------------------------
             Standard Nuclear Orientation (Angstroms)
    I     Atom           X                Y                Z
 ----------------------------------------------------------------
    1      C       0.0210927253     0.0722225480     0.0000000000
    2      N      -0.6820736405     1.1058196755     0.0000000000
    3      Br     -2.5652295763     0.9526169888     0.0000000000
    4      I       2.1341781186     0.4183539890     0.0000000000
    5      Br     -0.5231933982    -1.7703680098     0.0000000000
 ----------------------------------------------------------------
 Molecular Point Group                 Cs    NOp =  2
 Largest Abelian Subgroup              Cs    NOp =  2
 Nuclear Repulsion Energy =  1059.3683569658 hartrees
 There are       68 alpha and       68 beta electrons
 Applying Cartesian multipole field
    Component          Value
    ---------          -----
     (2,0,0)        1.00000E-11
     (0,2,0)        2.00000E-11
     (0,0,2)       -3.00000E-11
 Nucleus-field energy     =     0.0000000287 hartrees
 Requested basis set is 6-311++G(d,p)
 There are 74 shells and 202 basis functions
 A cutoff of  1.0D-11 yielded   2021 shell pairs
 There are     16310 function pairs (     18432 Cartesian)
 Smallest overlap matrix eigenvalue = 3.70E-04
 Guess MOs from SCF MO coefficient file

 -----------------------------------------------------------------------
  General SCF calculation program by
  Eric Jon Sundstrom, Paul Horn, Yuezhi Mao, Dmitri Zuev, Alec White,
  David Stuck, Shaama M.S., Shane Yost, Joonho Lee, David Small,
  Daniel Levine, Susi Lehtola, Hugh Burton, Evgeny Epifanovsky
 -----------------------------------------------------------------------
 Exchange:     0.2000 Hartree-Fock + 0.0800 Slater + 0.7200 B88
 Correlation:  0.1900 VWN1RPA + 0.8100 LYP
 Using SG-1 standard quadrature grid
 using 4 threads for integral computing
 -------------------------------------------------------
 OpenMP Integral computing Module                
 Release: version 2.0, May 2017, Q-Chem Inc. Pleasanton 
 -------------------------------------------------------
 -------------------------------------------------------
 OpenMP BLAS3 based DFT computing Module                
 Release: version 1.0, May 2013, Q-Chem Inc. Pittsburgh 
 -------------------------------------------------------
 A restricted SCF calculation will be
 performed using DIIS
 SCF converges when DIIS error is below 1.0e-08
 ---------------------------------------
  Cycle       Energy         DIIS error
 ---------------------------------------
    1  -12160.6343758199      3.44e-04  
    2  -12160.6351256927      2.03e-04  
    3  -12160.6350144020      2.58e-04  
    4  -12160.6353002112      4.03e-05  
    5  -12160.6353088408      9.71e-06  
    6  -12160.6353091773      2.99e-06  
    7  -12160.6353092063      1.10e-06  
    8  -12160.6353092111      6.99e-07  
    9  -12160.6353092137      8.29e-08  
   10  -12160.6353092136      2.38e-08  
   11  -12160.6353092137      5.89e-09  Convergence criterion met
 ---------------------------------------
 SCF time:   CPU 48.25s  wall 13.00s 
 SCF   energy in the final basis set =   -12160.6353092137
 Total energy in the final basis set =   -12160.6353092137

 --------------------------------------------------------------
             Orbital Energies (a.u.) and Symmetries
 --------------------------------------------------------------

 Alpha MOs, Restricted
 -- Occupied --                  
******* -482.87 -482.87 -176.33 -165.73 -165.73 -165.73  -62.52
  1 A'    2 A'    3 A'    4 A'    5 A'    1 A"    6 A'    7 A'                 
-62.521 -56.342 -56.342 -56.338 -56.337 -56.337 -56.336 -35.827
  8 A'    9 A'   10 A'    2 A"   11 A'    3 A"   12 A'   13 A'                 
-31.321 -31.314 -31.314 -22.971 -22.970 -22.970 -22.965 -22.965
 14 A'    4 A"   15 A'   16 A'    5 A"   17 A'   18 A'    6 A"                 
-14.397 -10.331  -8.729  -8.729  -6.563  -6.562  -6.548  -6.547
 19 A'   20 A'   21 A'   22 A'   23 A'   24 A'    7 A"   25 A'                 
 -6.546  -6.545  -6.377  -4.790  -4.774  -4.773  -2.674  -2.672
  8 A"   26 A'   27 A'   28 A'    9 A"   29 A'   30 A'   31 A'                 
 -2.669  -2.669  -2.668  -2.668  -2.657  -2.657  -2.654  -2.654
 10 A"   11 A"   32 A'   33 A'   12 A"   34 A'   35 A'   13 A"                 
 -2.056  -2.051  -2.050  -2.036  -2.036  -0.992  -0.834  -0.797
 36 A'   14 A"   37 A'   38 A'   15 A"   39 A'   40 A'   41 A'                 
 -0.692  -0.556  -0.502  -0.457  -0.440  -0.347  -0.339  -0.332
 42 A'   43 A'   44 A'   45 A'   16 A"   46 A'   17 A"   47 A'                 
 -0.311  -0.293  -0.286  -0.284
 18 A"   48 A'   49 A'   19 A"                                                 
 -- Virtual --                   
 -0.108  -0.090  -0.065  -0.007   0.018   0.037   0.039   0.048
 50 A'   51 A'   20 A"   52 A'   53 A'   54 A'   55 A'   21 A"                 
  0.065   0.071   0.083   0.090   0.094   0.107   0.110   0.139
 56 A'   22 A"   57 A'   58 A'   23 A"   59 A'   60 A'   61 A'                 
  0.171   0.174   0.193   0.211   0.232   0.244   0.267   0.300
 62 A'   24 A"   63 A'   64 A'   25 A"   65 A'   66 A'   67 A'                 
  0.362   0.377   0.378   0.386   0.394   0.410   0.411   0.424
 68 A'   26 A"   69 A'   27 A"   70 A'   28 A"   71 A'   29 A"                 
  0.425   0.434   0.463   0.470   0.522   0.538   0.554   0.558
 72 A'   73 A'   74 A'   30 A"   75 A'   31 A"   32 A"   33 A"                 
  0.560   0.579   0.600   0.614   0.679   0.686   0.692   0.757
 76 A'   77 A'   78 A'   79 A'   34 A"   80 A'   81 A'   82 A'                 
  0.804   0.852   0.882   0.886   0.924   0.961   1.016   1.236
 83 A'   84 A'   35 A"   85 A'   86 A'   87 A'   88 A'   36 A"                 
  1.245   1.315   1.343   1.351   1.371   1.585   1.630   1.853
 89 A'   37 A"   90 A'   38 A"   91 A'   92 A'   93 A'   94 A'                 
  1.909   1.942   1.970   2.014   2.053   2.089   2.171   2.311
 39 A"   95 A'   40 A"   96 A'   97 A'   41 A"   98 A'   99 A'                 
  2.365   2.587   2.747   2.766   2.860   3.141   3.821   3.875
 42 A"  100 A'   43 A"  101 A'  102 A'  103 A'   44 A"  104 A'                 
  3.943   3.962   3.968   3.971   3.976   3.984   4.012   4.027
 45 A"  105 A'   46 A"  106 A'   47 A"   48 A"  107 A'   49 A"                 
  4.053   4.068   4.112   4.139   4.241   4.307   4.356   4.399
108 A'   50 A"  109 A'  110 A'  111 A'  112 A'  113 A'  114 A'                 
  4.447   5.982   6.012   6.045   6.554   6.662   7.520   7.535
115 A'   51 A"  116 A'  117 A'  118 A'  119 A'   52 A"   53 A"                 
  7.540   7.571   7.630   7.650  23.688  27.837  28.322  28.346
120 A'  121 A'  122 A'  123 A'  124 A'  125 A'   54 A"  126 A'                 
 28.357  28.514  28.522  28.533  28.576  28.657  35.474  47.834
127 A'   55 A"  128 A'   56 A"  129 A'  130 A'  131 A'  132 A'                 
 47.932 127.866 127.884 127.907 151.634 289.713 289.728 289.730
133 A'   57 A"  134 A'  135 A'  136 A'   58 A"   59 A"  137 A'                 
289.764 289.853 289.8721020.6111020.7331901.796
138 A'  139 A'  140 A'  141 A'  142 A'  143 A'                                 

 Beta MOs, Restricted
 -- Occupied --                  
******* -482.87 -482.87 -176.33 -165.73 -165.73 -165.73  -62.52
  1 A'    2 A'    3 A'    4 A'    5 A'    1 A"    6 A'    7 A'                 
-62.521 -56.342 -56.342 -56.338 -56.337 -56.337 -56.336 -35.827
  8 A'    9 A'   10 A'    2 A"   11 A'    3 A"   12 A'   13 A'                 
-31.321 -31.314 -31.314 -22.971 -22.970 -22.970 -22.965 -22.965
 14 A'    4 A"   15 A'   16 A'    5 A"   17 A'   18 A'    6 A"                 
-14.397 -10.331  -8.729  -8.729  -6.563  -6.562  -6.548  -6.547
 19 A'   20 A'   21 A'   22 A'   23 A'   24 A'    7 A"   25 A'                 
 -6.546  -6.545  -6.377  -4.790  -4.774  -4.773  -2.674  -2.672
  8 A"   26 A'   27 A'   28 A'    9 A"   29 A'   30 A'   31 A'                 
 -2.669  -2.669  -2.668  -2.668  -2.657  -2.657  -2.654  -2.654
 10 A"   11 A"   32 A'   33 A'   12 A"   34 A'   35 A'   13 A"                 
 -2.056  -2.051  -2.050  -2.036  -2.036  -0.992  -0.834  -0.797
 36 A'   14 A"   37 A'   38 A'   15 A"   39 A'   40 A'   41 A'                 
 -0.692  -0.556  -0.502  -0.457  -0.440  -0.347  -0.339  -0.332
 42 A'   43 A'   44 A'   45 A'   16 A"   46 A'   17 A"   47 A'                 
 -0.311  -0.293  -0.286  -0.284
 18 A"   48 A'   49 A'   19 A"                                                 
 -- Virtual --                   
 -0.108  -0.090  -0.065  -0.007   0.018   0.037   0.039   0.048
 50 A'   51 A'   20 A"   52 A'   53 A'   54 A'   55 A'   21 A"                 
  0.065   0.071   0.083   0.090   0.094   0.107   0.110   0.139
 56 A'   22 A"   57 A'   58 A'   23 A"   59 A'   60 A'   61 A'                 
  0.171   0.174   0.193   0.211   0.232   0.244   0.267   0.300
 62 A'   24 A"   63 A'   64 A'   25 A"   65 A'   66 A'   67 A'                 
  0.362   0.377   0.378   0.386   0.394   0.410   0.411   0.424
 68 A'   26 A"   69 A'   27 A"   70 A'   28 A"   71 A'   29 A"                 
  0.425   0.434   0.463   0.470   0.522   0.538   0.554   0.558
 72 A'   73 A'   74 A'   30 A"   75 A'   31 A"   32 A"   33 A"                 
  0.560   0.579   0.600   0.614   0.679   0.686   0.692   0.757
 76 A'   77 A'   78 A'   79 A'   34 A"   80 A'   81 A'   82 A'                 
  0.804   0.852   0.882   0.886   0.924   0.961   1.016   1.236
 83 A'   84 A'   35 A"   85 A'   86 A'   87 A'   88 A'   36 A"                 
  1.245   1.315   1.343   1.351   1.371   1.585   1.630   1.853
 89 A'   37 A"   90 A'   38 A"   91 A'   92 A'   93 A'   94 A'                 
  1.909   1.942   1.970   2.014   2.053   2.089   2.171   2.311
 39 A"   95 A'   40 A"   96 A'   97 A'   41 A"   98 A'   99 A'                 
  2.365   2.587   2.747   2.766   2.860   3.141   3.821   3.875
 42 A"  100 A'   43 A"  101 A'  102 A'  103 A'   44 A"  104 A'                 
  3.943   3.962   3.968   3.971   3.976   3.984   4.012   4.027
 45 A"  105 A'   46 A"  106 A'   47 A"   48 A"  107 A'   49 A"                 
  4.053   4.068   4.112   4.139   4.241   4.307   4.356   4.399
108 A'   50 A"  109 A'  110 A'  111 A'  112 A'  113 A'  114 A'                 
  4.447   5.982   6.012   6.045   6.554   6.662   7.520   7.535
115 A'   51 A"  116 A'  117 A'  118 A'  119 A'   52 A"   53 A"                 
  7.540   7.571   7.630   7.650  23.688  27.837  28.322  28.346
120 A'  121 A'  122 A'  123 A'  124 A'  125 A'   54 A"  126 A'                 
 28.357  28.514  28.522  28.533  28.576  28.657  35.474  47.834
127 A'   55 A"  128 A'   56 A"  129 A'  130 A'  131 A'  132 A'                 
 47.932 127.866 127.884 127.907 151.634 289.713 289.728 289.730
133 A'   57 A"  134 A'  135 A'  136 A'   58 A"   59 A"  137 A'                 
289.764 289.853 289.8721020.6111020.7331901.796
138 A'  139 A'  140 A'  141 A'  142 A'  143 A'                                 
 --------------------------------------------------------------

          Ground-State Mulliken Net Atomic Charges

     Atom                 Charge (a.u.)
  ----------------------------------------
      1 C                    -0.286996
      2 N                     0.070084
      3 Br                    0.051642
      4 I                     0.149912
      5 Br                    0.015359
  ----------------------------------------
  Sum of atomic charges =    -0.000000

 -----------------------------------------------------------------
                    Cartesian Multipole Moments
 -----------------------------------------------------------------
    Charge (ESU x 10^10)
                -0.0000
    Dipole Moment (Debye)
         X       0.4436      Y      -0.9970      Z       0.0000
       Tot       1.0912
    Quadrupole Moments (Debye-Ang)
        XX     -69.5852     XY       1.7693     YY     -77.0929
        XZ      -0.0000     YZ      -0.0000     ZZ     -76.8098
    Octopole Moments (Debye-Ang^2)
       XXX       3.0044    XXY       3.0103    XYY      -1.8308
       YYY     -24.6661    XXZ      -0.0000    XYZ       0.0000
       YYZ       0.0000    XZZ      -0.1734    YZZ      -3.4142
       ZZZ       0.0000
    Hexadecapole Moments (Debye-Ang^3)
      XXXX   -1456.7222   XXXY      24.3995   XXYY    -372.2783
      XYYY      37.0212   YYYY    -585.5580   XXXZ      -0.0000
      XXYZ      -0.0000   XYYZ      -0.0000   YYYZ      -0.0000
      XXZZ    -294.0573   XYZZ       7.4299   YYZZ    -119.5365
      XZZZ      -0.0000   YZZZ      -0.0000   ZZZZ     -97.5807
 -----------------------------------------------------------------
 Calculating analytic gradient of the SCF energy
 Gradient of SCF Energy
            1           2           3           4           5
    1  -0.0017236   0.0008798   0.0040561  -0.0023567  -0.0008555
    2   0.0047380  -0.0036026  -0.0004802  -0.0004470  -0.0002082
    3   0.0000000  -0.0000000   0.0000000  -0.0000000  -0.0000000
 Max gradient component =       4.738E-03
 RMS gradient           =       2.039E-03
 Gradient time:  CPU 14.51 s  wall 3.75 s
 Geometry Optimization Parameters
   NAtoms,    NIC,     NZ,  NCons,   NDum,   NFix, NCnnct, MaxDiis
        5      20       5       0       0       0       0       0

 Cartesian Hessian Update
 Hessian Updated using BFGS Update


** GEOMETRY OPTIMIZATION IN DELOCALIZED INTERNAL COORDINATES **
   Searching for a Minimum

   Optimization Cycle:   3

                       Coordinates (Angstroms)
     ATOM                X               Y               Z
      1  C         0.0210927253    0.0722225480    0.0000000000
      2  N        -0.6820736405    1.1058196755    0.0000000000
      3  Br       -2.5652295763    0.9526169888    0.0000000000
      4  I         2.1341781186    0.4183539890    0.0000000000
      5  Br       -0.5231933982   -1.7703680098    0.0000000000
   Point Group: cs    Number of degrees of freedom:     7


   Energy is -12160.635309214

 Hessian Updated using BFGS Update

  7 Hessian modes will be used to form the next step
  Hessian Eigenvalues:
     0.091678    0.172794    0.184013    0.242790    0.251759    0.352726
     0.716157

 Minimum Search - Taking Simple RFO Step
 Searching for Lamda that Minimizes Along All modes
 Value Taken    Lamda =  -0.00021923
 Step Taken.  Stepsize is  0.033869

                             Maximum     Tolerance    Cnvgd?
         Gradient           0.004912      0.000300      NO
         Displacement       0.023197      0.001200      NO
         Energy change     -0.000742      0.000001      NO


 New Cartesian Coordinates Obtained by Inverse Iteration

 Displacement from previous Coordinates is:  0.048216
 ----------------------------------------------------------------
             Standard Nuclear Orientation (Angstroms)
    I     Atom           X                Y                Z
 ----------------------------------------------------------------
    1      C       0.0208158662     0.0681563964     0.0000000000
    2      N      -0.6866309945     1.1031122174     0.0000000000
    3      Br     -2.5804820348     0.9643447701     0.0000000000
    4      I       2.1469382623     0.4177934250     0.0000000000
    5      Br     -0.5158668703    -1.7747616175     0.0000000000
 ----------------------------------------------------------------
 Molecular Point Group                 Cs    NOp =  2
 Largest Abelian Subgroup              Cs    NOp =  2
 Nuclear Repulsion Energy =  1054.5452272934 hartrees
 There are       68 alpha and       68 beta electrons
 Applying Cartesian multipole field
    Component          Value
    ---------          -----
     (2,0,0)        1.00000E-11
     (0,2,0)        2.00000E-11
     (0,0,2)       -3.00000E-11
 Nucleus-field energy     =     0.0000000290 hartrees
 Requested basis set is 6-311++G(d,p)
 There are 74 shells and 202 basis functions
 A cutoff of  1.0D-11 yielded   2018 shell pairs
 There are     16293 function pairs (     18414 Cartesian)
 Smallest overlap matrix eigenvalue = 3.74E-04
 Guess MOs from SCF MO coefficient file

 -----------------------------------------------------------------------
  General SCF calculation program by
  Eric Jon Sundstrom, Paul Horn, Yuezhi Mao, Dmitri Zuev, Alec White,
  David Stuck, Shaama M.S., Shane Yost, Joonho Lee, David Small,
  Daniel Levine, Susi Lehtola, Hugh Burton, Evgeny Epifanovsky
 -----------------------------------------------------------------------
 Exchange:     0.2000 Hartree-Fock + 0.0800 Slater + 0.7200 B88
 Correlation:  0.1900 VWN1RPA + 0.8100 LYP
 Using SG-1 standard quadrature grid
 using 4 threads for integral computing
 -------------------------------------------------------
 OpenMP Integral computing Module                
 Release: version 2.0, May 2017, Q-Chem Inc. Pleasanton 
 -------------------------------------------------------
 -------------------------------------------------------
 OpenMP BLAS3 based DFT computing Module                
 Release: version 1.0, May 2013, Q-Chem Inc. Pittsburgh 
 -------------------------------------------------------
 A restricted SCF calculation will be
 performed using DIIS
 SCF converges when DIIS error is below 1.0e-08
 ---------------------------------------
  Cycle       Energy         DIIS error
 ---------------------------------------
    1  -12160.6353190205      1.08e-04  
    2  -12160.6353685871      8.13e-05  
    3  -12160.6353713740      7.69e-05  
    4  -12160.6354027706      1.10e-05  
    5  -12160.6354032385      6.27e-06  
    6  -12160.6354034102      1.52e-06  
    7  -12160.6354034210      5.54e-07  
    8  -12160.6354034219      7.36e-08  
    9  -12160.6354034219      2.13e-08  
   10  -12160.6354034221      8.32e-09  Convergence criterion met
 ---------------------------------------
 SCF time:   CPU 43.75s  wall 11.00s 
 SCF   energy in the final basis set =   -12160.6354034221
 Total energy in the final basis set =   -12160.6354034221

 --------------------------------------------------------------
             Orbital Energies (a.u.) and Symmetries
 --------------------------------------------------------------

 Alpha MOs, Restricted
 -- Occupied --                  
******* -482.87 -482.87 -176.33 -165.74 -165.73 -165.73  -62.52
  1 A'    2 A'    3 A'    4 A'    5 A'    1 A"    6 A'    7 A'                 
-62.521 -56.342 -56.342 -56.338 -56.338 -56.337 -56.337 -35.827
  8 A'    9 A'   10 A'    2 A"   11 A'    3 A"   12 A'   13 A'                 
-31.321 -31.314 -31.314 -22.971 -22.970 -22.970 -22.965 -22.965
 14 A'    4 A"   15 A'   16 A'    5 A"   17 A'   18 A'    6 A"                 
-14.398 -10.332  -8.730  -8.729  -6.563  -6.562  -6.549  -6.547
 19 A'   20 A'   21 A'   22 A'   23 A'   24 A'    7 A"   25 A'                 
 -6.546  -6.545  -6.377  -4.790  -4.774  -4.773  -2.674  -2.673
  8 A"   26 A'   27 A'   28 A'    9 A"   29 A'   30 A'   31 A'                 
 -2.669  -2.669  -2.668  -2.668  -2.658  -2.658  -2.654  -2.654
 10 A"   11 A"   32 A'   33 A'   12 A"   34 A'   13 A"   35 A'                 
 -2.056  -2.051  -2.050  -2.036  -2.036  -0.989  -0.834  -0.796
 36 A'   14 A"   37 A'   38 A'   15 A"   39 A'   40 A'   41 A'                 
 -0.691  -0.556  -0.501  -0.455  -0.439  -0.347  -0.339  -0.332
 42 A'   43 A'   44 A'   45 A'   16 A"   46 A'   17 A"   47 A'                 
 -0.311  -0.293  -0.286  -0.284
 18 A"   48 A'   49 A'   19 A"                                                 
 -- Virtual --                   
 -0.112  -0.090  -0.065  -0.007   0.018   0.037   0.039   0.048
 50 A'   51 A'   20 A"   52 A'   53 A'   54 A'   55 A'   21 A"                 
  0.065   0.071   0.082   0.089   0.094   0.106   0.110   0.139
 56 A'   22 A"   57 A'   58 A'   23 A"   59 A'   60 A'   61 A'                 
  0.171   0.175   0.193   0.210   0.231   0.245   0.266   0.299
 62 A'   24 A"   63 A'   64 A'   25 A"   65 A'   66 A'   67 A'                 
  0.362   0.377   0.379   0.386   0.393   0.410   0.411   0.424
 68 A'   26 A"   69 A'   27 A"   70 A'   28 A"   71 A'   29 A"                 
  0.426   0.434   0.463   0.471   0.521   0.538   0.553   0.557
 72 A'   73 A'   74 A'   30 A"   75 A'   31 A"   32 A"   33 A"                 
  0.559   0.578   0.596   0.612   0.678   0.683   0.690   0.754
 76 A'   77 A'   78 A'   79 A'   34 A"   80 A'   81 A'   82 A'                 
  0.805   0.850   0.882   0.884   0.925   0.958   1.019   1.235
 83 A'   84 A'   35 A"   85 A'   86 A'   87 A'   88 A'   36 A"                 
  1.244   1.315   1.340   1.350   1.369   1.585   1.630   1.850
 89 A'   37 A"   90 A'   38 A"   91 A'   92 A'   93 A'   94 A'                 
  1.910   1.938   1.969   2.011   2.052   2.086   2.170   2.306
 39 A"   95 A'   40 A"   96 A'   97 A'   41 A"   98 A'   99 A'                 
  2.363   2.586   2.746   2.761   2.858   3.144   3.821   3.874
 42 A"  100 A'   43 A"  101 A'  102 A'  103 A'   44 A"  104 A'                 
  3.943   3.962   3.968   3.972   3.975   3.983   4.010   4.025
 45 A"  105 A'   46 A"  106 A'   47 A"   48 A"  107 A'   49 A"                 
  4.052   4.068   4.108   4.138   4.240   4.301   4.356   4.395
108 A'   50 A"  109 A'  110 A'  111 A'  112 A'  113 A'  114 A'                 
  4.447   5.981   6.011   6.043   6.553   6.658   7.519   7.535
115 A'   51 A"  116 A'  117 A'  118 A'  119 A'   52 A"   53 A"                 
  7.538   7.570   7.631   7.649  23.680  27.833  28.322  28.345
120 A'  121 A'  122 A'  123 A'  124 A'  125 A'   54 A"  126 A'                 
 28.355  28.514  28.522  28.532  28.575  28.656  35.468  47.833
127 A'   55 A"  128 A'   56 A"  129 A'  130 A'  131 A'  132 A'                 
 47.928 127.865 127.883 127.906 151.631 289.712 289.728 289.729
133 A'   57 A"  134 A'  135 A'  136 A'   58 A"   59 A"  137 A'                 
289.762 289.853 289.8711020.6101020.7281901.793
138 A'  139 A'  140 A'  141 A'  142 A'  143 A'                                 

 Beta MOs, Restricted
 -- Occupied --                  
******* -482.87 -482.87 -176.33 -165.74 -165.73 -165.73  -62.52
  1 A'    2 A'    3 A'    4 A'    5 A'    1 A"    6 A'    7 A'                 
-62.521 -56.342 -56.342 -56.338 -56.338 -56.337 -56.337 -35.827
  8 A'    9 A'   10 A'    2 A"   11 A'    3 A"   12 A'   13 A'                 
-31.321 -31.314 -31.314 -22.971 -22.970 -22.970 -22.965 -22.965
 14 A'    4 A"   15 A'   16 A'    5 A"   17 A'   18 A'    6 A"                 
-14.398 -10.332  -8.730  -8.729  -6.563  -6.562  -6.549  -6.547
 19 A'   20 A'   21 A'   22 A'   23 A'   24 A'    7 A"   25 A'                 
 -6.546  -6.545  -6.377  -4.790  -4.774  -4.773  -2.674  -2.673
  8 A"   26 A'   27 A'   28 A'    9 A"   29 A'   30 A'   31 A'                 
 -2.669  -2.669  -2.668  -2.668  -2.658  -2.658  -2.654  -2.654
 10 A"   11 A"   32 A'   33 A'   12 A"   34 A'   13 A"   35 A'                 
 -2.056  -2.051  -2.050  -2.036  -2.036  -0.989  -0.834  -0.796
 36 A'   14 A"   37 A'   38 A'   15 A"   39 A'   40 A'   41 A'                 
 -0.691  -0.556  -0.501  -0.455  -0.439  -0.347  -0.339  -0.332
 42 A'   43 A'   44 A'   45 A'   16 A"   46 A'   17 A"   47 A'                 
 -0.311  -0.293  -0.286  -0.284
 18 A"   48 A'   49 A'   19 A"                                                 
 -- Virtual --                   
 -0.112  -0.090  -0.065  -0.007   0.018   0.037   0.039   0.048
 50 A'   51 A'   20 A"   52 A'   53 A'   54 A'   55 A'   21 A"                 
  0.065   0.071   0.082   0.089   0.094   0.106   0.110   0.139
 56 A'   22 A"   57 A'   58 A'   23 A"   59 A'   60 A'   61 A'                 
  0.171   0.175   0.193   0.210   0.231   0.245   0.266   0.299
 62 A'   24 A"   63 A'   64 A'   25 A"   65 A'   66 A'   67 A'                 
  0.362   0.377   0.379   0.386   0.393   0.410   0.411   0.424
 68 A'   26 A"   69 A'   27 A"   70 A'   28 A"   71 A'   29 A"                 
  0.426   0.434   0.463   0.471   0.521   0.538   0.553   0.557
 72 A'   73 A'   74 A'   30 A"   75 A'   31 A"   32 A"   33 A"                 
  0.559   0.578   0.596   0.612   0.678   0.683   0.690   0.754
 76 A'   77 A'   78 A'   79 A'   34 A"   80 A'   81 A'   82 A'                 
  0.805   0.850   0.882   0.884   0.925   0.958   1.019   1.235
 83 A'   84 A'   35 A"   85 A'   86 A'   87 A'   88 A'   36 A"                 
  1.244   1.315   1.340   1.350   1.369   1.585   1.630   1.850
 89 A'   37 A"   90 A'   38 A"   91 A'   92 A'   93 A'   94 A'                 
  1.910   1.938   1.969   2.011   2.052   2.086   2.170   2.306
 39 A"   95 A'   40 A"   96 A'   97 A'   41 A"   98 A'   99 A'                 
  2.363   2.586   2.746   2.761   2.858   3.144   3.821   3.874
 42 A"  100 A'   43 A"  101 A'  102 A'  103 A'   44 A"  104 A'                 
  3.943   3.962   3.968   3.972   3.975   3.983   4.010   4.025
 45 A"  105 A'   46 A"  106 A'   47 A"   48 A"  107 A'   49 A"                 
  4.052   4.068   4.108   4.138   4.240   4.301   4.356   4.395
108 A'   50 A"  109 A'  110 A'  111 A'  112 A'  113 A'  114 A'                 
  4.447   5.981   6.011   6.043   6.553   6.658   7.519   7.535
115 A'   51 A"  116 A'  117 A'  118 A'  119 A'   52 A"   53 A"                 
  7.538   7.570   7.631   7.649  23.680  27.833  28.322  28.345
120 A'  121 A'  122 A'  123 A'  124 A'  125 A'   54 A"  126 A'                 
 28.355  28.514  28.522  28.532  28.575  28.656  35.468  47.833
127 A'   55 A"  128 A'   56 A"  129 A'  130 A'  131 A'  132 A'                 
 47.928 127.865 127.883 127.906 151.631 289.712 289.728 289.729
133 A'   57 A"  134 A'  135 A'  136 A'   58 A"   59 A"  137 A'                 
289.762 289.853 289.8711020.6101020.7281901.793
138 A'  139 A'  140 A'  141 A'  142 A'  143 A'                                 
 --------------------------------------------------------------

          Ground-State Mulliken Net Atomic Charges

     Atom                 Charge (a.u.)
  ----------------------------------------
      1 C                    -0.286097
      2 N                     0.070999
      3 Br                    0.051114
      4 I                     0.147377
      5 Br                    0.016607
  ----------------------------------------
  Sum of atomic charges =     0.000000

 -----------------------------------------------------------------
                    Cartesian Multipole Moments
 -----------------------------------------------------------------
    Charge (ESU x 10^10)
                 0.0000
    Dipole Moment (Debye)
         X       0.4473      Y      -1.0208      Z       0.0000
       Tot       1.1145
    Quadrupole Moments (Debye-Ang)
        XX     -69.5401     XY       1.7229     YY     -77.0595
        XZ      -0.0000     YZ      -0.0000     ZZ     -76.8511
    Octopole Moments (Debye-Ang^2)
       XXX       2.4986    XXY       3.1787    XYY      -2.0956
       YYY     -25.1357    XXZ       0.0000    XYZ      -0.0000
       YYZ       0.0000    XZZ      -0.3715    YZZ      -3.5495
       ZZZ       0.0000
    Hexadecapole Moments (Debye-Ang^3)
      XXXX   -1471.3136   XXXY      26.0399   XXYY    -375.5642
      XYYY      39.6662   YYYY    -588.9606   XXXZ      -0.0000
      XXYZ       0.0000   XYYZ      -0.0000   YYYZ       0.0000
      XXZZ    -297.0808   XYZZ       8.3632   YYZZ    -120.2101
      XZZZ      -0.0000   YZZZ      -0.0000   ZZZZ     -97.6839
 -----------------------------------------------------------------
 Calculating analytic gradient of the SCF energy
 Gradient of SCF Energy
            1           2           3           4           5
    1   0.0009931  -0.0013606   0.0002157   0.0007214  -0.0005697
    2   0.0003101  -0.0000560   0.0005808  -0.0004458  -0.0003891
    3   0.0000000  -0.0000000  -0.0000000   0.0000000  -0.0000000
 Max gradient component =       1.361E-03
 RMS gradient           =       5.487E-04
 Gradient time:  CPU 14.47 s  wall 3.72 s
 Geometry Optimization Parameters
   NAtoms,    NIC,     NZ,  NCons,   NDum,   NFix, NCnnct, MaxDiis
        5      20       5       0       0       0       0       0

 Cartesian Hessian Update
 Hessian Updated using BFGS Update


** GEOMETRY OPTIMIZATION IN DELOCALIZED INTERNAL COORDINATES **
   Searching for a Minimum

   Optimization Cycle:   4

                       Coordinates (Angstroms)
     ATOM                X               Y               Z
      1  C         0.0208158662    0.0681563964    0.0000000000
      2  N        -0.6866309945    1.1031122174    0.0000000000
      3  Br       -2.5804820348    0.9643447701    0.0000000000
      4  I         2.1469382623    0.4177934250    0.0000000000
      5  Br       -0.5158668703   -1.7747616175    0.0000000000
   Point Group: cs    Number of degrees of freedom:     7


   Energy is -12160.635403422

 Hessian Updated using BFGS Update

  7 Hessian modes will be used to form the next step
  Hessian Eigenvalues:
     0.095069    0.164653    0.180189    0.245433    0.281273    0.349613
     0.749654

 Minimum Search - Taking Simple RFO Step
 Searching for Lamda that Minimizes Along All modes
 Value Taken    Lamda =  -0.00001168
 Step Taken.  Stepsize is  0.006921

                             Maximum     Tolerance    Cnvgd?
         Gradient           0.001397      0.000300      NO
         Displacement       0.004536      0.001200      NO
         Energy change     -0.000094      0.000001      NO


 New Cartesian Coordinates Obtained by Inverse Iteration

 Displacement from previous Coordinates is:  0.007398
 ----------------------------------------------------------------
             Standard Nuclear Orientation (Angstroms)
    I     Atom           X                Y                Z
 ----------------------------------------------------------------
    1      C       0.0201748473     0.0675555931     0.0000000000
    2      N      -0.6846991767     1.1036987662     0.0000000000
    3      Br     -2.5793126904     0.9636898930     0.0000000000
    4      I       2.1440716924     0.4179310865     0.0000000000
    5      Br     -0.5154604436    -1.7742301474     0.0000000000
 ----------------------------------------------------------------
 Molecular Point Group                 Cs    NOp =  2
 Largest Abelian Subgroup              Cs    NOp =  2
 Nuclear Repulsion Energy =  1055.2542892411 hartrees
 There are       68 alpha and       68 beta electrons
 Applying Cartesian multipole field
    Component          Value
    ---------          -----
     (2,0,0)        1.00000E-11
     (0,2,0)        2.00000E-11
     (0,0,2)       -3.00000E-11
 Nucleus-field energy     =     0.0000000289 hartrees
 Requested basis set is 6-311++G(d,p)
 There are 74 shells and 202 basis functions
 A cutoff of  1.0D-11 yielded   2018 shell pairs
 There are     16293 function pairs (     18414 Cartesian)
 Smallest overlap matrix eigenvalue = 3.73E-04
 Guess MOs from SCF MO coefficient file

 -----------------------------------------------------------------------
  General SCF calculation program by
  Eric Jon Sundstrom, Paul Horn, Yuezhi Mao, Dmitri Zuev, Alec White,
  David Stuck, Shaama M.S., Shane Yost, Joonho Lee, David Small,
  Daniel Levine, Susi Lehtola, Hugh Burton, Evgeny Epifanovsky
 -----------------------------------------------------------------------
 Exchange:     0.2000 Hartree-Fock + 0.0800 Slater + 0.7200 B88
 Correlation:  0.1900 VWN1RPA + 0.8100 LYP
 Using SG-1 standard quadrature grid
 using 4 threads for integral computing
 -------------------------------------------------------
 OpenMP Integral computing Module                
 Release: version 2.0, May 2017, Q-Chem Inc. Pleasanton 
 -------------------------------------------------------
 -------------------------------------------------------
 OpenMP BLAS3 based DFT computing Module                
 Release: version 1.0, May 2013, Q-Chem Inc. Pittsburgh 
 -------------------------------------------------------
 A restricted SCF calculation will be
 performed using DIIS
 SCF converges when DIIS error is below 1.0e-08
 ---------------------------------------
  Cycle       Energy         DIIS error
 ---------------------------------------
    1  -12160.6354065269      2.48e-05  
    2  -12160.6354095877      1.54e-05  
    3  -12160.6354091501      1.81e-05  
    4  -12160.6354107739      1.99e-06  
    5  -12160.6354107897      1.00e-06  
    6  -12160.6354107938      3.69e-07  
    7  -12160.6354107945      1.03e-07  
    8  -12160.6354107944      1.51e-08  
    9  -12160.6354107946      3.91e-09  Convergence criterion met
 ---------------------------------------
 SCF time:   CPU 39.45s  wall 11.00s 
 SCF   energy in the final basis set =   -12160.6354107946
 Total energy in the final basis set =   -12160.6354107946

 --------------------------------------------------------------
             Orbital Energies (a.u.) and Symmetries
 --------------------------------------------------------------

 Alpha MOs, Restricted
 -- Occupied --                  
******* -482.87 -482.87 -176.33 -165.73 -165.73 -165.73  -62.52
  1 A'    2 A'    3 A'    4 A'    5 A'    1 A"    6 A'    7 A'                 
-62.520 -56.342 -56.342 -56.338 -56.338 -56.337 -56.336 -35.827
  8 A'    9 A'   10 A'    2 A"   11 A'    3 A"   12 A'   13 A'                 
-31.321 -31.314 -31.314 -22.971 -22.970 -22.970 -22.965 -22.965
 14 A'    4 A"   15 A'   16 A'    5 A"   17 A'   18 A'    6 A"                 
-14.398 -10.332  -8.730  -8.729  -6.563  -6.563  -6.549  -6.548
 19 A'   20 A'   21 A'   22 A'   23 A'   24 A'    7 A"   25 A'                 
 -6.546  -6.545  -6.377  -4.790  -4.774  -4.773  -2.673  -2.673
  8 A"   26 A'   27 A'   28 A'    9 A"   29 A'   30 A'   31 A'                 
 -2.669  -2.669  -2.669  -2.668  -2.658  -2.658  -2.654  -2.654
 10 A"   32 A'   11 A"   33 A'   12 A"   34 A'   13 A"   35 A'                 
 -2.056  -2.051  -2.050  -2.036  -2.036  -0.989  -0.834  -0.796
 36 A'   14 A"   37 A'   38 A'   15 A"   39 A'   40 A'   41 A'                 
 -0.691  -0.556  -0.502  -0.456  -0.439  -0.347  -0.339  -0.333
 42 A'   43 A'   44 A'   45 A'   16 A"   46 A'   17 A"   47 A'                 
 -0.311  -0.293  -0.286  -0.284
 18 A"   48 A'   49 A'   19 A"                                                 
 -- Virtual --                   
 -0.111  -0.090  -0.065  -0.007   0.018   0.037   0.039   0.048
 50 A'   51 A'   20 A"   52 A'   53 A'   54 A'   55 A'   21 A"                 
  0.065   0.071   0.082   0.089   0.094   0.106   0.110   0.139
 56 A'   22 A"   57 A'   58 A'   23 A"   59 A'   60 A'   61 A'                 
  0.171   0.174   0.193   0.210   0.231   0.245   0.267   0.299
 62 A'   24 A"   63 A'   64 A'   25 A"   65 A'   66 A'   67 A'                 
  0.362   0.377   0.379   0.386   0.393   0.410   0.411   0.424
 68 A'   26 A"   69 A'   27 A"   70 A'   28 A"   71 A'   29 A"                 
  0.426   0.435   0.463   0.471   0.521   0.538   0.553   0.557
 72 A'   73 A'   74 A'   30 A"   75 A'   31 A"   32 A"   33 A"                 
  0.559   0.578   0.596   0.612   0.678   0.683   0.690   0.754
 76 A'   77 A'   78 A'   79 A'   34 A"   80 A'   81 A'   82 A'                 
  0.804   0.850   0.882   0.884   0.925   0.958   1.018   1.235
 83 A'   84 A'   35 A"   85 A'   86 A'   87 A'   88 A'   36 A"                 
  1.245   1.315   1.340   1.350   1.369   1.585   1.630   1.851
 89 A'   37 A"   90 A'   38 A"   91 A'   92 A'   93 A'   94 A'                 
  1.910   1.938   1.969   2.011   2.052   2.086   2.170   2.306
 39 A"   95 A'   40 A"   96 A'   97 A'   41 A"   98 A'   99 A'                 
  2.363   2.585   2.746   2.762   2.858   3.144   3.821   3.874
 42 A"  100 A'   43 A"  101 A'  102 A'  103 A'   44 A"  104 A'                 
  3.943   3.962   3.968   3.972   3.975   3.983   4.011   4.025
 45 A"  105 A'   46 A"  106 A'   47 A"   48 A"  107 A'   49 A"                 
  4.052   4.068   4.108   4.138   4.240   4.301   4.356   4.396
108 A'   50 A"  109 A'  110 A'  111 A'  112 A'  113 A'  114 A'                 
  4.448   5.981   6.011   6.043   6.553   6.658   7.519   7.535
115 A'   51 A"  116 A'  117 A'  118 A'  119 A'   52 A"   53 A"                 
  7.538   7.570   7.631   7.649  23.681  27.834  28.322  28.345
120 A'  121 A'  122 A'  123 A'  124 A'  125 A'   54 A"  126 A'                 
 28.356  28.514  28.522  28.532  28.575  28.656  35.469  47.833
127 A'   55 A"  128 A'   56 A"  129 A'  130 A'  131 A'  132 A'                 
 47.928 127.865 127.884 127.906 151.632 289.712 289.728 289.729
133 A'   57 A"  134 A'  135 A'  136 A'   58 A"   59 A"  137 A'                 
289.762 289.853 289.8711020.6101020.7281901.794
138 A'  139 A'  140 A'  141 A'  142 A'  143 A'                                 

 Beta MOs, Restricted
 -- Occupied --                  
******* -482.87 -482.87 -176.33 -165.73 -165.73 -165.73  -62.52
  1 A'    2 A'    3 A'    4 A'    5 A'    1 A"    6 A'    7 A'                 
-62.520 -56.342 -56.342 -56.338 -56.338 -56.337 -56.336 -35.827
  8 A'    9 A'   10 A'    2 A"   11 A'    3 A"   12 A'   13 A'                 
-31.321 -31.314 -31.314 -22.971 -22.970 -22.970 -22.965 -22.965
 14 A'    4 A"   15 A'   16 A'    5 A"   17 A'   18 A'    6 A"                 
-14.398 -10.332  -8.730  -8.729  -6.563  -6.563  -6.549  -6.548
 19 A'   20 A'   21 A'   22 A'   23 A'   24 A'    7 A"   25 A'                 
 -6.546  -6.545  -6.377  -4.790  -4.774  -4.773  -2.673  -2.673
  8 A"   26 A'   27 A'   28 A'    9 A"   29 A'   30 A'   31 A'                 
 -2.669  -2.669  -2.669  -2.668  -2.658  -2.658  -2.654  -2.654
 10 A"   32 A'   11 A"   33 A'   12 A"   34 A'   13 A"   35 A'                 
 -2.056  -2.051  -2.050  -2.036  -2.036  -0.989  -0.834  -0.796
 36 A'   14 A"   37 A'   38 A'   15 A"   39 A'   40 A'   41 A'                 
 -0.691  -0.556  -0.502  -0.456  -0.439  -0.347  -0.339  -0.333
 42 A'   43 A'   44 A'   45 A'   16 A"   46 A'   17 A"   47 A'                 
 -0.311  -0.293  -0.286  -0.284
 18 A"   48 A'   49 A'   19 A"                                                 
 -- Virtual --                   
 -0.111  -0.090  -0.065  -0.007   0.018   0.037   0.039   0.048
 50 A'   51 A'   20 A"   52 A'   53 A'   54 A'   55 A'   21 A"                 
  0.065   0.071   0.082   0.089   0.094   0.106   0.110   0.139
 56 A'   22 A"   57 A'   58 A'   23 A"   59 A'   60 A'   61 A'                 
  0.171   0.174   0.193   0.210   0.231   0.245   0.267   0.299
 62 A'   24 A"   63 A'   64 A'   25 A"   65 A'   66 A'   67 A'                 
  0.362   0.377   0.379   0.386   0.393   0.410   0.411   0.424
 68 A'   26 A"   69 A'   27 A"   70 A'   28 A"   71 A'   29 A"                 
  0.426   0.435   0.463   0.471   0.521   0.538   0.553   0.557
 72 A'   73 A'   74 A'   30 A"   75 A'   31 A"   32 A"   33 A"                 
  0.559   0.578   0.596   0.612   0.678   0.683   0.690   0.754
 76 A'   77 A'   78 A'   79 A'   34 A"   80 A'   81 A'   82 A'                 
  0.804   0.850   0.882   0.884   0.925   0.958   1.018   1.235
 83 A'   84 A'   35 A"   85 A'   86 A'   87 A'   88 A'   36 A"                 
  1.245   1.315   1.340   1.350   1.369   1.585   1.630   1.851
 89 A'   37 A"   90 A'   38 A"   91 A'   92 A'   93 A'   94 A'                 
  1.910   1.938   1.969   2.011   2.052   2.086   2.170   2.306
 39 A"   95 A'   40 A"   96 A'   97 A'   41 A"   98 A'   99 A'                 
  2.363   2.585   2.746   2.762   2.858   3.144   3.821   3.874
 42 A"  100 A'   43 A"  101 A'  102 A'  103 A'   44 A"  104 A'                 
  3.943   3.962   3.968   3.972   3.975   3.983   4.011   4.025
 45 A"  105 A'   46 A"  106 A'   47 A"   48 A"  107 A'   49 A"                 
  4.052   4.068   4.108   4.138   4.240   4.301   4.356   4.396
108 A'   50 A"  109 A'  110 A'  111 A'  112 A'  113 A'  114 A'                 
  4.448   5.981   6.011   6.043   6.553   6.658   7.519   7.535
115 A'   51 A"  116 A'  117 A'  118 A'  119 A'   52 A"   53 A"                 
  7.538   7.570   7.631   7.649  23.681  27.834  28.322  28.345
120 A'  121 A'  122 A'  123 A'  124 A'  125 A'   54 A"  126 A'                 
 28.356  28.514  28.522  28.532  28.575  28.656  35.469  47.833
127 A'   55 A"  128 A'   56 A"  129 A'  130 A'  131 A'  132 A'                 
 47.928 127.865 127.884 127.906 151.632 289.712 289.728 289.729
133 A'   57 A"  134 A'  135 A'  136 A'   58 A"   59 A"  137 A'                 
289.762 289.853 289.8711020.6101020.7281901.794
138 A'  139 A'  140 A'  141 A'  142 A'  143 A'                                 
 --------------------------------------------------------------

          Ground-State Mulliken Net Atomic Charges

     Atom                 Charge (a.u.)
  ----------------------------------------
      1 C                    -0.285953
      2 N                     0.071060
      3 Br                    0.049975
      4 I                     0.147307
      5 Br                    0.017610
  ----------------------------------------
  Sum of atomic charges =     0.000000

 -----------------------------------------------------------------
                    Cartesian Multipole Moments
 -----------------------------------------------------------------
    Charge (ESU x 10^10)
                 0.0000
    Dipole Moment (Debye)
         X       0.4510      Y      -1.0317      Z      -0.0000
       Tot       1.1260
    Quadrupole Moments (Debye-Ang)
        XX     -69.5917     XY       1.7392     YY     -77.0424
        XZ       0.0000     YZ      -0.0000     ZZ     -76.8459
    Octopole Moments (Debye-Ang^2)
       XXX       2.6682    XXY       3.1236    XYY      -2.0266
       YYY     -25.1948    XXZ      -0.0000    XYZ       0.0000
       YYZ       0.0000    XZZ      -0.3178    YZZ      -3.5618
       ZZZ      -0.0000
    Hexadecapole Moments (Debye-Ang^3)
      XXXX   -1469.3862   XXXY      26.1889   XXYY    -375.0991
      XYYY      39.6535   YYYY    -588.5346   XXXZ      -0.0000
      XXYZ      -0.0000   XYYZ      -0.0000   YYYZ      -0.0000
      XXZZ    -296.6256   XYZZ       8.3628   YYZZ    -120.1425
      XZZZ       0.0000   YZZZ      -0.0000   ZZZZ     -97.6707
 -----------------------------------------------------------------
 Calculating analytic gradient of the SCF energy
 Gradient of SCF Energy
            1           2           3           4           5
    1   0.0003008  -0.0002479   0.0002366   0.0000517  -0.0003412
    2   0.0005255  -0.0004294   0.0004187  -0.0004461  -0.0000686
    3   0.0000000   0.0000000  -0.0000000  -0.0000000  -0.0000000
 Max gradient component =       5.255E-04
 RMS gradient           =       2.789E-04
 Gradient time:  CPU 14.53 s  wall 3.74 s
 Geometry Optimization Parameters
   NAtoms,    NIC,     NZ,  NCons,   NDum,   NFix, NCnnct, MaxDiis
        5      20       5       0       0       0       0       0

 Cartesian Hessian Update
 Hessian Updated using BFGS Update


** GEOMETRY OPTIMIZATION IN DELOCALIZED INTERNAL COORDINATES **
   Searching for a Minimum

   Optimization Cycle:   5

                       Coordinates (Angstroms)
     ATOM                X               Y               Z
      1  C         0.0201748473    0.0675555931    0.0000000000
      2  N        -0.6846991767    1.1036987662    0.0000000000
      3  Br       -2.5793126904    0.9636898930    0.0000000000
      4  I         2.1440716924    0.4179310865    0.0000000000
      5  Br       -0.5154604436   -1.7742301474    0.0000000000
   Point Group: cs    Number of degrees of freedom:     7


   Energy is -12160.635410795

 Hessian Updated using BFGS Update

  7 Hessian modes will be used to form the next step
  Hessian Eigenvalues:
     0.100538    0.132128    0.183107    0.217988    0.248206    0.351468
     0.813944

 Minimum Search - Taking Simple RFO Step
 Searching for Lamda that Minimizes Along All modes
 Value Taken    Lamda =  -0.00000253
 Step Taken.  Stepsize is  0.004251

                             Maximum     Tolerance    Cnvgd?
         Gradient           0.000373      0.000300      NO
         Displacement       0.003316      0.001200      NO
         Energy change     -0.000007      0.000001      NO


 New Cartesian Coordinates Obtained by Inverse Iteration

 Displacement from previous Coordinates is:  0.003378
 ----------------------------------------------------------------
             Standard Nuclear Orientation (Angstroms)
    I     Atom           X                Y                Z
 ----------------------------------------------------------------
    1      C       0.0195457559     0.0668503784     0.0000000000
    2      N      -0.6836302425     1.1043167500     0.0000000000
    3      Br     -2.5790274883     0.9633990674     0.0000000000
    4      I       2.1434803273     0.4184139771     0.0000000000
    5      Br     -0.5155941234    -1.7743349816     0.0000000000
 ----------------------------------------------------------------
 Molecular Point Group                 Cs    NOp =  2
 Largest Abelian Subgroup              Cs    NOp =  2
 Nuclear Repulsion Energy =  1055.3343252002 hartrees
 There are       68 alpha and       68 beta electrons
 Applying Cartesian multipole field
    Component          Value
    ---------          -----
     (2,0,0)        1.00000E-11
     (0,2,0)        2.00000E-11
     (0,0,2)       -3.00000E-11
 Nucleus-field energy     =     0.0000000289 hartrees
 Requested basis set is 6-311++G(d,p)
 There are 74 shells and 202 basis functions
 A cutoff of  1.0D-11 yielded   2018 shell pairs
 There are     16293 function pairs (     18414 Cartesian)
 Smallest overlap matrix eigenvalue = 3.72E-04
 Guess MOs from SCF MO coefficient file

 -----------------------------------------------------------------------
  General SCF calculation program by
  Eric Jon Sundstrom, Paul Horn, Yuezhi Mao, Dmitri Zuev, Alec White,
  David Stuck, Shaama M.S., Shane Yost, Joonho Lee, David Small,
  Daniel Levine, Susi Lehtola, Hugh Burton, Evgeny Epifanovsky
 -----------------------------------------------------------------------
 Exchange:     0.2000 Hartree-Fock + 0.0800 Slater + 0.7200 B88
 Correlation:  0.1900 VWN1RPA + 0.8100 LYP
 Using SG-1 standard quadrature grid
 using 4 threads for integral computing
 -------------------------------------------------------
 OpenMP Integral computing Module                
 Release: version 2.0, May 2017, Q-Chem Inc. Pleasanton 
 -------------------------------------------------------
 -------------------------------------------------------
 OpenMP BLAS3 based DFT computing Module                
 Release: version 1.0, May 2013, Q-Chem Inc. Pittsburgh 
 -------------------------------------------------------
 A restricted SCF calculation will be
 performed using DIIS
 SCF converges when DIIS error is below 1.0e-08
 ---------------------------------------
  Cycle       Energy         DIIS error
 ---------------------------------------
    1  -12160.6354100748      1.63e-05  
    2  -12160.6354121422      4.64e-06  
    3  -12160.6354119205      8.74e-06  
    4  -12160.6354122401      1.29e-06  
    5  -12160.6354122492      4.03e-07  
    6  -12160.6354122497      1.10e-07  
    7  -12160.6354122499      3.54e-08  
    8  -12160.6354122498      2.42e-08  
    9  -12160.6354122497      2.57e-09  Convergence criterion met
 ---------------------------------------
 SCF time:   CPU 39.50s  wall 10.00s 
 SCF   energy in the final basis set =   -12160.6354122497
 Total energy in the final basis set =   -12160.6354122497

 --------------------------------------------------------------
             Orbital Energies (a.u.) and Symmetries
 --------------------------------------------------------------

 Alpha MOs, Restricted
 -- Occupied --                  
******* -482.87 -482.87 -176.33 -165.73 -165.73 -165.73  -62.52
  1 A'    2 A'    3 A'    4 A'    5 A'    1 A"    6 A'    7 A'                 
-62.520 -56.343 -56.342 -56.339 -56.338 -56.336 -56.336 -35.827
  8 A'    9 A'   10 A'    2 A"   11 A'    3 A"   12 A'   13 A'                 
-31.321 -31.314 -31.314 -22.971 -22.970 -22.970 -22.965 -22.965
 14 A'    4 A"   15 A'   16 A'    5 A"   17 A'   18 A'    6 A"                 
-14.398 -10.332  -8.731  -8.728  -6.563  -6.563  -6.549  -6.548
 19 A'   20 A'   21 A'   22 A'   23 A'   24 A'    7 A"   25 A'                 
 -6.545  -6.545  -6.376  -4.790  -4.774  -4.773  -2.674  -2.673
  8 A"   26 A'   27 A'   28 A'    9 A"   29 A'   30 A'   31 A'                 
 -2.670  -2.669  -2.668  -2.668  -2.658  -2.658  -2.654  -2.654
 10 A"   32 A'   11 A"   33 A'   12 A"   34 A'   13 A"   35 A'                 
 -2.055  -2.051  -2.050  -2.036  -2.036  -0.989  -0.834  -0.796
 36 A'   14 A"   37 A'   38 A'   15 A"   39 A'   40 A'   41 A'                 
 -0.691  -0.556  -0.502  -0.456  -0.439  -0.346  -0.339  -0.333
 42 A'   43 A'   44 A'   45 A'   16 A"   46 A'   17 A"   47 A'                 
 -0.311  -0.293  -0.286  -0.284
 18 A"   48 A'   49 A'   19 A"                                                 
 -- Virtual --                   
 -0.111  -0.090  -0.065  -0.007   0.018   0.037   0.039   0.048
 50 A'   51 A'   20 A"   52 A'   53 A'   54 A'   55 A'   21 A"                 
  0.065   0.071   0.082   0.089   0.094   0.106   0.110   0.139
 56 A'   22 A"   57 A'   58 A'   23 A"   59 A'   60 A'   61 A'                 
  0.171   0.174   0.193   0.210   0.231   0.245   0.267   0.299
 62 A'   24 A"   63 A'   64 A'   25 A"   65 A'   66 A'   67 A'                 
  0.362   0.377   0.379   0.386   0.393   0.410   0.411   0.424
 68 A'   26 A"   69 A'   27 A"   70 A'   28 A"   71 A'   29 A"                 
  0.425   0.435   0.463   0.471   0.521   0.538   0.553   0.557
 72 A'   73 A'   74 A'   30 A"   75 A'   31 A"   32 A"   33 A"                 
  0.559   0.578   0.596   0.612   0.678   0.683   0.690   0.754
 76 A'   77 A'   78 A'   79 A'   34 A"   80 A'   81 A'   82 A'                 
  0.804   0.851   0.882   0.884   0.925   0.958   1.018   1.235
 83 A'   84 A'   35 A"   85 A'   86 A'   87 A'   88 A'   36 A"                 
  1.245   1.315   1.340   1.350   1.369   1.585   1.630   1.851
 89 A'   37 A"   90 A'   38 A"   91 A'   92 A'   93 A'   94 A'                 
  1.910   1.938   1.969   2.011   2.052   2.086   2.170   2.307
 39 A"   95 A'   40 A"   96 A'   97 A'   41 A"   98 A'   99 A'                 
  2.363   2.585   2.746   2.762   2.858   3.144   3.821   3.874
 42 A"  100 A'   43 A"  101 A'  102 A'  103 A'   44 A"  104 A'                 
  3.943   3.962   3.968   3.971   3.975   3.983   4.011   4.025
 45 A"  105 A'   46 A"  106 A'   47 A"   48 A"  107 A'   49 A"                 
  4.052   4.068   4.108   4.138   4.240   4.301   4.355   4.396
108 A'   50 A"  109 A'  110 A'  111 A'  112 A'  113 A'  114 A'                 
  4.447   5.981   6.011   6.043   6.553   6.658   7.519   7.535
115 A'   51 A"  116 A'  117 A'  118 A'  119 A'   52 A"   53 A"                 
  7.538   7.570   7.631   7.649  23.681  27.834  28.322  28.345
120 A'  121 A'  122 A'  123 A'  124 A'  125 A'   54 A"  126 A'                 
 28.356  28.514  28.522  28.532  28.575  28.656  35.469  47.833
127 A'   55 A"  128 A'   56 A"  129 A'  130 A'  131 A'  132 A'                 
 47.928 127.865 127.884 127.906 151.632 289.712 289.728 289.729
133 A'   57 A"  134 A'  135 A'  136 A'   58 A"   59 A"  137 A'                 
289.762 289.853 289.8711020.6101020.7281901.794
138 A'  139 A'  140 A'  141 A'  142 A'  143 A'                                 

 Beta MOs, Restricted
 -- Occupied --                  
******* -482.87 -482.87 -176.33 -165.73 -165.73 -165.73  -62.52
  1 A'    2 A'    3 A'    4 A'    5 A'    1 A"    6 A'    7 A'                 
-62.520 -56.343 -56.342 -56.339 -56.338 -56.336 -56.336 -35.827
  8 A'    9 A'   10 A'    2 A"   11 A'    3 A"   12 A'   13 A'                 
-31.321 -31.314 -31.314 -22.971 -22.970 -22.970 -22.965 -22.965
 14 A'    4 A"   15 A'   16 A'    5 A"   17 A'   18 A'    6 A"                 
-14.398 -10.332  -8.731  -8.728  -6.563  -6.563  -6.549  -6.548
 19 A'   20 A'   21 A'   22 A'   23 A'   24 A'    7 A"   25 A'                 
 -6.545  -6.545  -6.376  -4.790  -4.774  -4.773  -2.674  -2.673
  8 A"   26 A'   27 A'   28 A'    9 A"   29 A'   30 A'   31 A'                 
 -2.670  -2.669  -2.668  -2.668  -2.658  -2.658  -2.654  -2.654
 10 A"   32 A'   11 A"   33 A'   12 A"   34 A'   13 A"   35 A'                 
 -2.055  -2.051  -2.050  -2.036  -2.036  -0.989  -0.834  -0.796
 36 A'   14 A"   37 A'   38 A'   15 A"   39 A'   40 A'   41 A'                 
 -0.691  -0.556  -0.502  -0.456  -0.439  -0.346  -0.339  -0.333
 42 A'   43 A'   44 A'   45 A'   16 A"   46 A'   17 A"   47 A'                 
 -0.311  -0.293  -0.286  -0.284
 18 A"   48 A'   49 A'   19 A"                                                 
 -- Virtual --                   
 -0.111  -0.090  -0.065  -0.007   0.018   0.037   0.039   0.048
 50 A'   51 A'   20 A"   52 A'   53 A'   54 A'   55 A'   21 A"                 
  0.065   0.071   0.082   0.089   0.094   0.106   0.110   0.139
 56 A'   22 A"   57 A'   58 A'   23 A"   59 A'   60 A'   61 A'                 
  0.171   0.174   0.193   0.210   0.231   0.245   0.267   0.299
 62 A'   24 A"   63 A'   64 A'   25 A"   65 A'   66 A'   67 A'                 
  0.362   0.377   0.379   0.386   0.393   0.410   0.411   0.424
 68 A'   26 A"   69 A'   27 A"   70 A'   28 A"   71 A'   29 A"                 
  0.425   0.435   0.463   0.471   0.521   0.538   0.553   0.557
 72 A'   73 A'   74 A'   30 A"   75 A'   31 A"   32 A"   33 A"                 
  0.559   0.578   0.596   0.612   0.678   0.683   0.690   0.754
 76 A'   77 A'   78 A'   79 A'   34 A"   80 A'   81 A'   82 A'                 
  0.804   0.851   0.882   0.884   0.925   0.958   1.018   1.235
 83 A'   84 A'   35 A"   85 A'   86 A'   87 A'   88 A'   36 A"                 
  1.245   1.315   1.340   1.350   1.369   1.585   1.630   1.851
 89 A'   37 A"   90 A'   38 A"   91 A'   92 A'   93 A'   94 A'                 
  1.910   1.938   1.969   2.011   2.052   2.086   2.170   2.307
 39 A"   95 A'   40 A"   96 A'   97 A'   41 A"   98 A'   99 A'                 
  2.363   2.585   2.746   2.762   2.858   3.144   3.821   3.874
 42 A"  100 A'   43 A"  101 A'  102 A'  103 A'   44 A"  104 A'                 
  3.943   3.962   3.968   3.971   3.975   3.983   4.011   4.025
 45 A"  105 A'   46 A"  106 A'   47 A"   48 A"  107 A'   49 A"                 
  4.052   4.068   4.108   4.138   4.240   4.301   4.355   4.396
108 A'   50 A"  109 A'  110 A'  111 A'  112 A'  113 A'  114 A'                 
  4.447   5.981   6.011   6.043   6.553   6.658   7.519   7.535
115 A'   51 A"  116 A'  117 A'  118 A'  119 A'   52 A"   53 A"                 
  7.538   7.570   7.631   7.649  23.681  27.834  28.322  28.345
120 A'  121 A'  122 A'  123 A'  124 A'  125 A'   54 A"  126 A'                 
 28.356  28.514  28.522  28.532  28.575  28.656  35.469  47.833
127 A'   55 A"  128 A'   56 A"  129 A'  130 A'  131 A'  132 A'                 
 47.928 127.865 127.884 127.906 151.632 289.712 289.728 289.729
133 A'   57 A"  134 A'  135 A'  136 A'   58 A"   59 A"  137 A'                 
289.762 289.853 289.8711020.6101020.7281901.794
138 A'  139 A'  140 A'  141 A'  142 A'  143 A'                                 
 --------------------------------------------------------------

          Ground-State Mulliken Net Atomic Charges

     Atom                 Charge (a.u.)
  ----------------------------------------
      1 C                    -0.285613
      2 N                     0.071236
      3 Br                    0.049201
      4 I                     0.146904
      5 Br                    0.018272
  ----------------------------------------
  Sum of atomic charges =     0.000000

 -----------------------------------------------------------------
                    Cartesian Multipole Moments
 -----------------------------------------------------------------
    Charge (ESU x 10^10)
                 0.0000
    Dipole Moment (Debye)
         X       0.4521      Y      -1.0414      Z      -0.0000
       Tot       1.1353
    Quadrupole Moments (Debye-Ang)
        XX     -69.6251     XY       1.7539     YY     -77.0278
        XZ       0.0000     YZ      -0.0000     ZZ     -76.8471
    Octopole Moments (Debye-Ang^2)
       XXX       2.7385    XXY       3.0875    XYY      -2.0064
       YYY     -25.2688    XXZ      -0.0000    XYZ       0.0000
       YYZ      -0.0000    XZZ      -0.3048    YZZ      -3.5786
       ZZZ       0.0000
    Hexadecapole Moments (Debye-Ang^3)
      XXXX   -1469.2554   XXXY      26.2137   XXYY    -375.0371
      XYYY      39.5533   YYYY    -588.4840   XXXZ      -0.0000
      XXYZ      -0.0000   XYYZ       0.0000   YYYZ      -0.0000
      XXZZ    -296.5525   XYZZ       8.3241   YYZZ    -120.1460
      XZZZ       0.0000   YZZZ      -0.0000   ZZZZ     -97.6738
 -----------------------------------------------------------------
 Calculating analytic gradient of the SCF energy
 Gradient of SCF Energy
            1           2           3           4           5
    1  -0.0000311   0.0001456   0.0001708  -0.0000204  -0.0002650
    2   0.0001868  -0.0001185   0.0003145  -0.0003699  -0.0000129
    3  -0.0000000   0.0000000  -0.0000000   0.0000000   0.0000000
 Max gradient component =       3.699E-04
 RMS gradient           =       1.647E-04
 Gradient time:  CPU 14.50 s  wall 3.73 s
 Geometry Optimization Parameters
   NAtoms,    NIC,     NZ,  NCons,   NDum,   NFix, NCnnct, MaxDiis
        5      20       5       0       0       0       0       0

 Cartesian Hessian Update
 Hessian Updated using BFGS Update


** GEOMETRY OPTIMIZATION IN DELOCALIZED INTERNAL COORDINATES **
   Searching for a Minimum

   Optimization Cycle:   6

                       Coordinates (Angstroms)
     ATOM                X               Y               Z
      1  C         0.0195457559    0.0668503784    0.0000000000
      2  N        -0.6836302425    1.1043167500    0.0000000000
      3  Br       -2.5790274883    0.9633990674    0.0000000000
      4  I         2.1434803273    0.4184139771    0.0000000000
      5  Br       -0.5155941234   -1.7743349816    0.0000000000
   Point Group: cs    Number of degrees of freedom:     7


   Energy is -12160.635412250

 Hessian Updated using BFGS Update

  7 Hessian modes will be used to form the next step
  Hessian Eigenvalues:
     0.087683    0.124803    0.183163    0.221746    0.253144    0.349694
     0.812430

 Minimum Search - Taking Simple RFO Step
 Searching for Lamda that Minimizes Along All modes
 Value Taken    Lamda =   0.00000000
 Step Taken.  Stepsize is  0.001145

                             Maximum     Tolerance    Cnvgd?
         Gradient           0.000136      0.000300     YES
         Displacement       0.001006      0.001200     YES
         Energy change     -0.000001      0.000001      NO


                       Distance Matrix (Angstroms)
             C (  1)   N (  2)   Br(  3)   I (  4)
   N (  2)  1.253313
   Br(  3)  2.748887  1.900628
   I (  4)  2.152834  2.909126  4.753850
   Br(  5)  1.917378  2.883552  3.428257  3.446567

 Final energy is   -12160.635412249716     


 ******************************
 **  OPTIMIZATION CONVERGED  **
 ******************************

                       Coordinates (Angstroms)
     ATOM                X               Y               Z
      1  C         0.0195457559    0.0668503784    0.0000000000
      2  N        -0.6836302425    1.1043167500    0.0000000000
      3  Br       -2.5790274883    0.9633990674    0.0000000000
      4  I         2.1434803273    0.4184139771    0.0000000000
      5  Br       -0.5155941234   -1.7743349816    0.0000000000

Z-matrix Print:
$molecule
0 1
I 
C  1 2.152834
N  2 1.253313 1 114.730064
Br 3 1.900628 2 119.876747 1 -180.000000 0
Br 2 1.917378 1 115.605136 3 -180.000000 0
$end


 --------------------------------------------------------------
             Orbital Energies (a.u.) and Symmetries
 --------------------------------------------------------------

 Alpha MOs, Restricted
 -- Occupied --                  
******* -482.87 -482.87 -176.33 -165.73 -165.73 -165.73  -62.52
  1 A'    2 A'    3 A'    4 A'    5 A'    1 A"    6 A'    7 A'                 
-62.520 -56.343 -56.342 -56.339 -56.338 -56.336 -56.336 -35.827
  8 A'    9 A'   10 A'    2 A"   11 A'    3 A"   12 A'   13 A'                 
-31.321 -31.314 -31.314 -22.971 -22.970 -22.970 -22.965 -22.965
 14 A'    4 A"   15 A'   16 A'    5 A"   17 A'   18 A'    6 A"                 
-14.398 -10.332  -8.731  -8.728  -6.563  -6.563  -6.549  -6.548
 19 A'   20 A'   21 A'   22 A'   23 A'   24 A'    7 A"   25 A'                 
 -6.545  -6.545  -6.376  -4.790  -4.774  -4.773  -2.674  -2.673
  8 A"   26 A'   27 A'   28 A'    9 A"   29 A'   30 A'   31 A'                 
 -2.670  -2.669  -2.668  -2.668  -2.658  -2.658  -2.654  -2.654
 10 A"   32 A'   11 A"   33 A'   12 A"   34 A'   13 A"   35 A'                 
 -2.055  -2.051  -2.050  -2.036  -2.036  -0.989  -0.834  -0.796
 36 A'   14 A"   37 A'   38 A'   15 A"   39 A'   40 A'   41 A'                 
 -0.691  -0.556  -0.502  -0.456  -0.439  -0.346  -0.339  -0.333
 42 A'   43 A'   44 A'   45 A'   16 A"   46 A'   17 A"   47 A'                 
 -0.311  -0.293  -0.286  -0.284
 18 A"   48 A'   49 A'   19 A"                                                 
 -- Virtual --                   
 -0.111  -0.090  -0.065  -0.007   0.018   0.037   0.039   0.048
 50 A'   51 A'   20 A"   52 A'   53 A'   54 A'   55 A'   21 A"                 
  0.065   0.071   0.082   0.089   0.094   0.106   0.110   0.139
 56 A'   22 A"   57 A'   58 A'   23 A"   59 A'   60 A'   61 A'                 
  0.171   0.174   0.193   0.210   0.231   0.245   0.267   0.299
 62 A'   24 A"   63 A'   64 A'   25 A"   65 A'   66 A'   67 A'                 
  0.362   0.377   0.379   0.386   0.393   0.410   0.411   0.424
 68 A'   26 A"   69 A'   27 A"   70 A'   28 A"   71 A'   29 A"                 
  0.425   0.435   0.463   0.471   0.521   0.538   0.553   0.557
 72 A'   73 A'   74 A'   30 A"   75 A'   31 A"   32 A"   33 A"                 
  0.559   0.578   0.596   0.612   0.678   0.683   0.690   0.754
 76 A'   77 A'   78 A'   79 A'   34 A"   80 A'   81 A'   82 A'                 
  0.804   0.851   0.882   0.884   0.925   0.958   1.018   1.235
 83 A'   84 A'   35 A"   85 A'   86 A'   87 A'   88 A'   36 A"                 
  1.245   1.315   1.340   1.350   1.369   1.585   1.630   1.851
 89 A'   37 A"   90 A'   38 A"   91 A'   92 A'   93 A'   94 A'                 
  1.910   1.938   1.969   2.011   2.052   2.086   2.170   2.307
 39 A"   95 A'   40 A"   96 A'   97 A'   41 A"   98 A'   99 A'                 
  2.363   2.585   2.746   2.762   2.858   3.144   3.821   3.874
 42 A"  100 A'   43 A"  101 A'  102 A'  103 A'   44 A"  104 A'                 
  3.943   3.962   3.968   3.971   3.975   3.983   4.011   4.025
 45 A"  105 A'   46 A"  106 A'   47 A"   48 A"  107 A'   49 A"                 
  4.052   4.068   4.108   4.138   4.240   4.301   4.355   4.396
108 A'   50 A"  109 A'  110 A'  111 A'  112 A'  113 A'  114 A'                 
  4.447   5.981   6.011   6.043   6.553   6.658   7.519   7.535
115 A'   51 A"  116 A'  117 A'  118 A'  119 A'   52 A"   53 A"                 
  7.538   7.570   7.631   7.649  23.681  27.834  28.322  28.345
120 A'  121 A'  122 A'  123 A'  124 A'  125 A'   54 A"  126 A'                 
 28.356  28.514  28.522  28.532  28.575  28.656  35.469  47.833
127 A'   55 A"  128 A'   56 A"  129 A'  130 A'  131 A'  132 A'                 
 47.928 127.865 127.884 127.906 151.632 289.712 289.728 289.729
133 A'   57 A"  134 A'  135 A'  136 A'   58 A"   59 A"  137 A'                 
289.762 289.853 289.8711020.6101020.7281901.794
138 A'  139 A'  140 A'  141 A'  142 A'  143 A'                                 

 Beta MOs, Restricted
 -- Occupied --                  
******* -482.87 -482.87 -176.33 -165.73 -165.73 -165.73  -62.52
  1 A'    2 A'    3 A'    4 A'    5 A'    1 A"    6 A'    7 A'                 
-62.520 -56.343 -56.342 -56.339 -56.338 -56.336 -56.336 -35.827
  8 A'    9 A'   10 A'    2 A"   11 A'    3 A"   12 A'   13 A'                 
-31.321 -31.314 -31.314 -22.971 -22.970 -22.970 -22.965 -22.965
 14 A'    4 A"   15 A'   16 A'    5 A"   17 A'   18 A'    6 A"                 
-14.398 -10.332  -8.731  -8.728  -6.563  -6.563  -6.549  -6.548
 19 A'   20 A'   21 A'   22 A'   23 A'   24 A'    7 A"   25 A'                 
 -6.545  -6.545  -6.376  -4.790  -4.774  -4.773  -2.674  -2.673
  8 A"   26 A'   27 A'   28 A'    9 A"   29 A'   30 A'   31 A'                 
 -2.670  -2.669  -2.668  -2.668  -2.658  -2.658  -2.654  -2.654
 10 A"   32 A'   11 A"   33 A'   12 A"   34 A'   13 A"   35 A'                 
 -2.055  -2.051  -2.050  -2.036  -2.036  -0.989  -0.834  -0.796
 36 A'   14 A"   37 A'   38 A'   15 A"   39 A'   40 A'   41 A'                 
 -0.691  -0.556  -0.502  -0.456  -0.439  -0.346  -0.339  -0.333
 42 A'   43 A'   44 A'   45 A'   16 A"   46 A'   17 A"   47 A'                 
 -0.311  -0.293  -0.286  -0.284
 18 A"   48 A'   49 A'   19 A"                                                 
 -- Virtual --                   
 -0.111  -0.090  -0.065  -0.007   0.018   0.037   0.039   0.048
 50 A'   51 A'   20 A"   52 A'   53 A'   54 A'   55 A'   21 A"                 
  0.065   0.071   0.082   0.089   0.094   0.106   0.110   0.139
 56 A'   22 A"   57 A'   58 A'   23 A"   59 A'   60 A'   61 A'                 
  0.171   0.174   0.193   0.210   0.231   0.245   0.267   0.299
 62 A'   24 A"   63 A'   64 A'   25 A"   65 A'   66 A'   67 A'                 
  0.362   0.377   0.379   0.386   0.393   0.410   0.411   0.424
 68 A'   26 A"   69 A'   27 A"   70 A'   28 A"   71 A'   29 A"                 
  0.425   0.435   0.463   0.471   0.521   0.538   0.553   0.557
 72 A'   73 A'   74 A'   30 A"   75 A'   31 A"   32 A"   33 A"                 
  0.559   0.578   0.596   0.612   0.678   0.683   0.690   0.754
 76 A'   77 A'   78 A'   79 A'   34 A"   80 A'   81 A'   82 A'                 
  0.804   0.851   0.882   0.884   0.925   0.958   1.018   1.235
 83 A'   84 A'   35 A"   85 A'   86 A'   87 A'   88 A'   36 A"                 
  1.245   1.315   1.340   1.350   1.369   1.585   1.630   1.851
 89 A'   37 A"   90 A'   38 A"   91 A'   92 A'   93 A'   94 A'                 
  1.910   1.938   1.969   2.011   2.052   2.086   2.170   2.307
 39 A"   95 A'   40 A"   96 A'   97 A'   41 A"   98 A'   99 A'                 
  2.363   2.585   2.746   2.762   2.858   3.144   3.821   3.874
 42 A"  100 A'   43 A"  101 A'  102 A'  103 A'   44 A"  104 A'                 
  3.943   3.962   3.968   3.971   3.975   3.983   4.011   4.025
 45 A"  105 A'   46 A"  106 A'   47 A"   48 A"  107 A'   49 A"                 
  4.052   4.068   4.108   4.138   4.240   4.301   4.355   4.396
108 A'   50 A"  109 A'  110 A'  111 A'  112 A'  113 A'  114 A'                 
  4.447   5.981   6.011   6.043   6.553   6.658   7.519   7.535
115 A'   51 A"  116 A'  117 A'  118 A'  119 A'   52 A"   53 A"                 
  7.538   7.570   7.631   7.649  23.681  27.834  28.322  28.345
120 A'  121 A'  122 A'  123 A'  124 A'  125 A'   54 A"  126 A'                 
 28.356  28.514  28.522  28.532  28.575  28.656  35.469  47.833
127 A'   55 A"  128 A'   56 A"  129 A'  130 A'  131 A'  132 A'                 
 47.928 127.865 127.884 127.906 151.632 289.712 289.728 289.729
133 A'   57 A"  134 A'  135 A'  136 A'   58 A"   59 A"  137 A'                 
289.762 289.853 289.8711020.6101020.7281901.794
138 A'  139 A'  140 A'  141 A'  142 A'  143 A'                                 
 --------------------------------------------------------------

          Ground-State Mulliken Net Atomic Charges

     Atom                 Charge (a.u.)
  ----------------------------------------
      1 C                    -0.285613
      2 N                     0.071236
      3 Br                    0.049201
      4 I                     0.146904
      5 Br                    0.018272
  ----------------------------------------
  Sum of atomic charges =     0.000000

 -----------------------------------------------------------------
                    Cartesian Multipole Moments
 -----------------------------------------------------------------
    Charge (ESU x 10^10)
                 0.0000
    Dipole Moment (Debye)
         X       0.4521      Y      -1.0414      Z      -0.0000
       Tot       1.1353
    Quadrupole Moments (Debye-Ang)
        XX     -69.6251     XY       1.7539     YY     -77.0278
        XZ       0.0000     YZ      -0.0000     ZZ     -76.8471
    Octopole Moments (Debye-Ang^2)
       XXX       2.7385    XXY       3.0875    XYY      -2.0064
       YYY     -25.2688    XXZ      -0.0000    XYZ       0.0000
       YYZ      -0.0000    XZZ      -0.3048    YZZ      -3.5786
       ZZZ       0.0000
    Hexadecapole Moments (Debye-Ang^3)
      XXXX   -1469.2554   XXXY      26.2137   XXYY    -375.0371
      XYYY      39.5533   YYYY    -588.4840   XXXZ      -0.0000
      XXYZ      -0.0000   XYYZ       0.0000   YYYZ      -0.0000
      XXZZ    -296.5525   XYZZ       8.3241   YYZZ    -120.1460
      XZZZ       0.0000   YZZZ      -0.0000   ZZZZ     -97.6738
 -----------------------------------------------------------------
Archival summary:
1\1\TWL01\OPT\ProcedureUnspecified\BasisUnspecified\1r211\taweetha\SunNov2521:08:252018SunNov2521:08:252018\0\\#,OPT,ProcedureUnspecified,BasisUnspecified,\\0,1\I\C,1,2.15283\N,2,1.25331,1,114.73\Br,3,1.90063,2,119.877,1,-180,0\Br,2,1.91738,1,115.605,3,-180,0\\\@

 Total job time:  98.66s(wall), 373.01s(cpu) 
 Sun Nov 25 21:08:25 2018

        *************************************************************
        *                                                           *
        *  Thank you very much for using Q-Chem.  Have a nice day.  *
        *                                                           *
        *************************************************************


 
User input: 2 of 2 
 
Q-Chem Developer Version!
                  Welcome to Q-Chem
     A Quantum Leap Into The Future Of Chemistry


 Q-Chem 5.1, Q-Chem, Inc., Pleasanton, CA (2018)

 Yihan Shao,  Zhengting Gan,  E. Epifanovsky,  A. T. B. Gilbert,  M. Wormit,  
 J. Kussmann,  A. W. Lange,  A. Behn,  Jia Deng,  Xintian Feng,  D. Ghosh,  
 M. Goldey,  P. R. Horn,  L. D. Jacobson,  I. Kaliman,  T. Kus,  A. Landau,  
 Jie Liu,  E. I. Proynov,  R. M. Richard,  R. P. Steele,  E. J. Sundstrom,  
 H. L. Woodcock III,  P. M. Zimmerman,  D. Zuev,  B. Albrecht,  E. Alguire,  
 S. A. Baeppler,  D. Barton,  Z. Benda,  Y. A. Bernard,  E. J. Berquist,  
 K. B. Bravaya,  H. Burton,  D. Casanova,  Chun-Min Chang,  Yunqing Chen,  
 A. Chien,  K. D. Closser,  M. P. Coons,  S. Coriani,  S. Dasgupta,  
 A. L. Dempwolff,  M. Diedenhofen,  Hainam Do,  R. G. Edgar,  Po-Tung Fang,  
 S. Faraji,  S. Fatehi,  Qingguo Feng,  K. D. Fenk,  J. Fosso-Tande,  
 Qinghui Ge,  A. Ghysels,  G. Gidofalvi,  J. Gomes,  J. Gonthier,  A. Gunina,  
 D. Hait,  M. W. D. Hanson-Heine,  P. H. P. Harbach,  A. W. Hauser,  
 J. E. Herr,  E. G. Hohenstein,  Z. C. Holden,  Kerwin Hui,  B. C. Huynh,  
 T.-C. Jagau,  Hyunjun Ji,  B. Kaduk,  K. Khistyaev,  Jaehoon Kim,  
 P. Klunzinger,  K. Koh,  D. Kosenkov,  L. Koulias,  T. Kowalczyk,  
 C. M. Krauter,  A. Kunitsa,  Ka Un Lao,  A. Laurent,  K. V. Lawler,  
 Joonho Lee,  D. Lefrancois,  S. Lehtola,  D. S. Levine,  Yi-Pei Li,  
 You-Sheng Lin,  Fenglai Liu,  E. Livshits,  A. Luenser,  P. Manohar,  
 E. Mansoor,  S. F. Manzer,  Shan-Ping Mao,  Yuezhi Mao,  N. Mardirossian,  
 A. V. Marenich,  T. Markovich,  L. A. Martinez-Martinez,  S. A. Maurer,  
 N. J. Mayhall,  S. C. McKenzie,  J.-M. Mewes,  A. F. Morrison,  
 J. W. Mullinax,  K. Nanda,  T. S. Nguyen-Beck,  R. Olivares-Amaya,  
 J. A. Parkhill,  T. M. Perrine,  F. Plasser,  P. Pokhilko,  S. Prager,  
 A. Prociuk,  E. Ramos,  D. R. Rehn,  F. Rob,  M. Schneider,  N. Sergueev,  
 S. M. Sharada,  S. Sharma,  D. W. Small,  T. Stauch,  T. Stein,  
 Yu-Chuan Su,  A. J. W. Thom,  A. Tkatchenko,  T. Tsuchimochi,  N. M. Tubman,  
 L. Vogt,  M. L. Vidal,  O. Vydrov,  M. A. Watson,  J. Wenzel,  
 M. de Wergifosse,  T. A. Wesolowski,  A. White,  J. Witte,  A. Yamada,  
 Jun Yang,  K. Yao,  S. Yeganeh,  S. R. Yost,  Zhi-Qiang You,  A. Zech,  
 Igor Ying Zhang,  Xing Zhang,  Yan Zhao,  Ying Zhu,  B. R. Brooks,  
 G. K. L. Chan,  C. J. Cramer,  M. S. Gordon,  W. J. Hehre,  A. Klamt,  
 M. W. Schmidt,  C. D. Sherrill,  D. G. Truhlar,  A. Aspuru-Guzik,  R. Baer,  
 A. T. Bell,  N. A. Besley,  Jeng-Da Chai,  A. E. DePrince, III,  
 R. A. DiStasio Jr.,  A. Dreuw,  B. D. Dunietz,  T. R. Furlani,  
 Chao-Ping Hsu,  Yousung Jung,  Jing Kong,  D. S. Lambrecht,  WanZhen Liang,  
 C. Ochsenfeld,  V. A. Rassolov,  L. V. Slipchenko,  J. E. Subotnik,  
 T. Van Voorhis,  J. M. Herbert,  A. I. Krylov,  P. M. W. Gill,  M. Head-Gordon

 Contributors to earlier versions of Q-Chem not listed above: 
 R. D. Adamson,  B. Austin,  J. Baker,  G. J. O. Beran,  K. Brandhorst,  
 S. T. Brown,  E. F. C. Byrd,  A. K. Chakraborty,  C.-L. Cheng,  
 Siu Hung Chien,  D. M. Chipman,  D. L. Crittenden,  H. Dachsel,  
 R. J. Doerksen,  A. D. Dutoi,  L. Fusti-Molnar,  W. A. Goddard III,  
 A. Golubeva-Zadorozhnaya,  S. R. Gwaltney,  G. Hawkins,  A. Heyden,  
 S. Hirata,  G. Kedziora,  F. J. Keil,  C. Kelley,  Jihan Kim,  R. A. King,  
 R. Z. Khaliullin,  P. P. Korambath,  W. Kurlancheek,  A. M. Lee,  M. S. Lee,  
 S. V. Levchenko,  Ching Yeh Lin,  D. Liotard,  R. C. Lochan,  I. Lotan,  
 P. E. Maslen,  N. Nair,  D. P. O'Neill,  D. Neuhauser,  E. Neuscamman,  
 C. M. Oana,  R. Olson,  B. Peters,  R. Peverati,  P. A. Pieniazek,  
 Y. M. Rhee,  J. Ritchie,  M. A. Rohrdanz,  E. Rosta,  N. J. Russ,  
 H. F. Schaefer III,  N. E. Schultz,  N. Shenvi,  A. C. Simmonett,  A. Sodt,  
 D. Stuck,  K. S. Thanthiriwatte,  V. Vanovschi,  Tao Wang,  A. Warshel,  
 C. F. Williams,  Q. Wu,  X. Xu,  W. Zhang

 Please cite Q-Chem as follows:
 Y. Shao et al., Mol. Phys. 113, 184-215 (2015)
 DOI: 10.1080/00268976.2014.952696

 Q-Chem 5.1.2 for Intel X86 EM64T Linux

 Parts of Q-Chem use Armadillo 8.300.2 (Tropical Shenanigans).
 http://arma.sourceforge.net/

 Q-Chem begins on Sun Nov 25 21:08:25 2018  

Host: 
0

     Scratch files written to /scratch/taweetham/qchem51354//
The previous job contains 0 fragments, simply inherited here
Input Ideriv = 2
Curr. Ideriv = -1
Max.  Ideriv = 2

Checking the input file for inconsistencies... 	...done.

--------------------------------------------------------------
User input:
--------------------------------------------------------------

$molecule
read
$end

$rem
   job_type 	frequency
   basis 	6-311++g**
   method	b3lyp	
$end


--------------------------------------------------------------
 ----------------------------------------------------------------
             Standard Nuclear Orientation (Angstroms)
    I     Atom           X                Y                Z
 ----------------------------------------------------------------
    1      C       0.0129095769    -0.0532371682    -0.0000000000
    2      N      -0.7297591620    -1.0628094049    -0.0000000000
    3      Br     -2.6183106593    -0.8488894324    -0.0000000000
    4      I       2.1217035379    -0.4864611952     0.0000000000
    5      Br     -0.4508159359     1.8072189235     0.0000000000
 ----------------------------------------------------------------
 Molecular Point Group                 Cs    NOp =  2
 Largest Abelian Subgroup              Cs    NOp =  2
 Nuclear Repulsion Energy =  1055.3343252002 hartrees
 There are       68 alpha and       68 beta electrons
 Requested basis set is 6-311++G(d,p)
 There are 74 shells and 202 basis functions

 Total QAlloc Memory Limit   2000 MB
 Mega-Array Size       188 MB
 MEM_STATIC part       192 MB

                       Distance Matrix (Angstroms)
             C (  1)   N (  2)   Br(  3)   I (  4)
   N (  2)  1.253313
   Br(  3)  2.748887  1.900628
   I (  4)  2.152834  2.909126  4.753850
   Br(  5)  1.917378  2.883552  3.428257  3.446567

 A cutoff of  1.0D-11 yielded   2018 shell pairs
 There are     16293 function pairs (     18414 Cartesian)

 -------------------------------------------------------
 OpenMP Integral Computing Module                       
 Release: version 1.0, May 2013, Q-Chem Inc. Pittsburgh 
 -------------------------------------------------------
 Integral Job Info:
 Integral job number is                      11
 Integral operator is                         1
 short-range coefficients                     0
 long-range coefficients              100000000
 Omega coefficients                           0
 if combine SR and LR in K                    0
 Integral screening is                        0
 Integral computing path is                   2
 max size of driver memory is            800000
 size of driver memory is                593474
 size of scratch memory is             29623520
 max col of scratch BK array               1296
 max len of scratch array in speh3          155
 max len of scratch index in speh4           18
 max int batch size is                      520
 min int batch size is                       52
 fixed nKL is                                45
 max L of basis functions is                  2
 order of int derivative is                   0
 number of shells is                         74
 number of basis is                         215
 number of cartesian basis is               215
 number of contracted shell pairs          2018
 number of primitive shell pairs           4755
 maxK2 (contraction) of shell pair           36
 max number of K2 of shell pair               1
 max number of CS2 of shell pair            239
 max number of PS2 of shell pair            240
 mem total for path MDJ                  534684
 -------------------------------------------------------
 Smallest overlap matrix eigenvalue = 3.72E-04
 Guess from superposition of atomic densities
 Warning:  Energy on first SCF cycle will be non-variational
 SAD guess density has 136.000000 electrons

 -----------------------------------------------------------------------
  General SCF calculation program by
  Eric Jon Sundstrom, Paul Horn, Yuezhi Mao, Dmitri Zuev, Alec White,
  David Stuck, Shaama M.S., Shane Yost, Joonho Lee, David Small,
  Daniel Levine, Susi Lehtola, Hugh Burton, Evgeny Epifanovsky
 -----------------------------------------------------------------------
 Exchange:     0.2000 Hartree-Fock + 0.0800 Slater + 0.7200 B88
 Correlation:  0.1900 VWN1RPA + 0.8100 LYP
 Using SG-1 standard quadrature grid
 using 4 threads for integral computing
 -------------------------------------------------------
 OpenMP Integral computing Module                
 Release: version 2.0, May 2017, Q-Chem Inc. Pleasanton 
 -------------------------------------------------------
 -------------------------------------------------------
 OpenMP BLAS3 based DFT computing Module                
 Release: version 1.0, May 2013, Q-Chem Inc. Pittsburgh 
 -------------------------------------------------------
 A restricted SCF calculation will be
 performed using DIIS
 SCF converges when DIIS error is below 1.0e-08
 ---------------------------------------
  Cycle       Energy         DIIS error
 ---------------------------------------
    1  -12161.1434743257      3.57e-02  
    2  -12160.6042327944      3.31e-03  
    3  -12160.4981773507      5.83e-03  
    4  -12160.6263830830      1.48e-03  
    5  -12160.6354433320      1.77e-04  
    6  -12160.6354865939      1.03e-04  
    7  -12160.6355348434      4.05e-05  
    8  -12160.6355427592      7.19e-06  
    9  -12160.6355429274      2.37e-06  
   10  -12160.6355429464      5.40e-07  
   11  -12160.6355429479      1.00e-07  
   12  -12160.6355429478      2.02e-08  
   13  -12160.6355429478      1.05e-08  
   14  -12160.6355429479      2.14e-09  Convergence criterion met
 ---------------------------------------
 SCF time:   CPU 62.37s  wall 16.00s 
 SCF   energy in the final basis set =   -12160.6355429479
 Total energy in the final basis set =   -12160.6355429479

 --------------------------------------------------------------
             Orbital Energies (a.u.) and Symmetries
 --------------------------------------------------------------

 Alpha MOs, Restricted
 -- Occupied --                  
******* -482.87 -482.87 -176.33 -165.73 -165.73 -165.73  -62.52
  1 A'    2 A'    3 A'    4 A'    5 A'    1 A"    6 A'    7 A'                 
-62.520 -56.343 -56.342 -56.339 -56.338 -56.336 -56.336 -35.827
  8 A'    9 A'   10 A'    2 A"   11 A'    3 A"   12 A'   13 A'                 
-31.321 -31.314 -31.314 -22.971 -22.970 -22.970 -22.965 -22.965
 14 A'    4 A"   15 A'   16 A'    5 A"   17 A'   18 A'    6 A"                 
-14.398 -10.332  -8.731  -8.728  -6.563  -6.563  -6.549  -6.548
 19 A'   20 A'   21 A'   22 A'   23 A'   24 A'    7 A"   25 A'                 
 -6.545  -6.545  -6.376  -4.790  -4.774  -4.773  -2.673  -2.673
  8 A"   26 A'   27 A'   28 A'    9 A"   29 A'   30 A'   31 A'                 
 -2.670  -2.669  -2.669  -2.668  -2.658  -2.658  -2.654  -2.654
 10 A"   32 A'   11 A"   33 A'   12 A"   34 A'   35 A'   13 A"                 
 -2.055  -2.051  -2.050  -2.036  -2.036  -0.989  -0.834  -0.796
 36 A'   14 A"   37 A'   38 A'   15 A"   39 A'   40 A'   41 A'                 
 -0.691  -0.556  -0.502  -0.456  -0.439  -0.346  -0.339  -0.333
 42 A'   43 A'   44 A'   45 A'   16 A"   46 A'   17 A"   47 A'                 
 -0.311  -0.293  -0.286  -0.284
 18 A"   48 A'   49 A'   19 A"                                                 
 -- Virtual --                   
 -0.111  -0.090  -0.065  -0.007   0.018   0.037   0.039   0.048
 50 A'   51 A'   20 A"   52 A'   53 A'   54 A'   55 A'   21 A"                 
  0.065   0.071   0.082   0.089   0.094   0.106   0.110   0.139
 56 A'   22 A"   57 A'   58 A'   23 A"   59 A'   60 A'   61 A'                 
  0.171   0.174   0.193   0.210   0.231   0.245   0.267   0.299
 62 A'   24 A"   63 A'   64 A'   25 A"   65 A'   66 A'   67 A'                 
  0.362   0.377   0.379   0.386   0.393   0.410   0.411   0.424
 68 A'   26 A"   69 A'   27 A"   70 A'   28 A"   71 A'   29 A"                 
  0.425   0.434   0.463   0.471   0.521   0.538   0.553   0.557
 72 A'   73 A'   74 A'   30 A"   75 A'   31 A"   32 A"   33 A"                 
  0.559   0.578   0.596   0.612   0.678   0.683   0.690   0.754
 76 A'   77 A'   78 A'   79 A'   34 A"   80 A'   81 A'   82 A'                 
  0.804   0.851   0.882   0.884   0.925   0.958   1.018   1.235
 83 A'   84 A'   35 A"   85 A'   86 A'   87 A'   88 A'   36 A"                 
  1.245   1.315   1.340   1.350   1.369   1.585   1.630   1.851
 89 A'   37 A"   90 A'   38 A"   91 A'   92 A'   93 A'   94 A'                 
  1.910   1.938   1.969   2.011   2.052   2.086   2.170   2.307
 39 A"   95 A'   40 A"   96 A'   97 A'   41 A"   98 A'   99 A'                 
  2.363   2.585   2.746   2.762   2.858   3.144   3.821   3.874
 42 A"  100 A'   43 A"  101 A'  102 A'  103 A'   44 A"  104 A'                 
  3.943   3.962   3.967   3.971   3.975   3.983   4.011   4.025
 45 A"  105 A'   46 A"  106 A'   47 A"   48 A"  107 A'   49 A"                 
  4.052   4.068   4.108   4.138   4.240   4.301   4.355   4.396
108 A'   50 A"  109 A'  110 A'  111 A'  112 A'  113 A'  114 A'                 
  4.447   5.981   6.011   6.043   6.553   6.658   7.519   7.535
115 A'   51 A"  116 A'  117 A'  118 A'  119 A'   52 A"   53 A"                 
  7.538   7.570   7.631   7.649  23.681  27.834  28.322  28.345
120 A'  121 A'  122 A'  123 A'  124 A'  125 A'   54 A"  126 A'                 
 28.356  28.514  28.522  28.532  28.575  28.656  35.469  47.833
127 A'   55 A"  128 A'   56 A"  129 A'  130 A'  131 A'  132 A'                 
 47.928 127.865 127.884 127.906 151.632 289.712 289.728 289.729
133 A'   57 A"  134 A'  135 A'  136 A'   58 A"   59 A"  137 A'                 
289.762 289.853 289.8711020.6101020.7281901.794
138 A'  139 A'  140 A'  141 A'  142 A'  143 A'                                 

 Beta MOs, Restricted
 -- Occupied --                  
******* -482.87 -482.87 -176.33 -165.73 -165.73 -165.73  -62.52
  1 A'    2 A'    3 A'    4 A'    5 A'    1 A"    6 A'    7 A'                 
-62.520 -56.343 -56.342 -56.339 -56.338 -56.336 -56.336 -35.827
  8 A'    9 A'   10 A'    2 A"   11 A'    3 A"   12 A'   13 A'                 
-31.321 -31.314 -31.314 -22.971 -22.970 -22.970 -22.965 -22.965
 14 A'    4 A"   15 A'   16 A'    5 A"   17 A'   18 A'    6 A"                 
-14.398 -10.332  -8.731  -8.728  -6.563  -6.563  -6.549  -6.548
 19 A'   20 A'   21 A'   22 A'   23 A'   24 A'    7 A"   25 A'                 
 -6.545  -6.545  -6.376  -4.790  -4.774  -4.773  -2.673  -2.673
  8 A"   26 A'   27 A'   28 A'    9 A"   29 A'   30 A'   31 A'                 
 -2.670  -2.669  -2.669  -2.668  -2.658  -2.658  -2.654  -2.654
 10 A"   32 A'   11 A"   33 A'   12 A"   34 A'   35 A'   13 A"                 
 -2.055  -2.051  -2.050  -2.036  -2.036  -0.989  -0.834  -0.796
 36 A'   14 A"   37 A'   38 A'   15 A"   39 A'   40 A'   41 A'                 
 -0.691  -0.556  -0.502  -0.456  -0.439  -0.346  -0.339  -0.333
 42 A'   43 A'   44 A'   45 A'   16 A"   46 A'   17 A"   47 A'                 
 -0.311  -0.293  -0.286  -0.284
 18 A"   48 A'   49 A'   19 A"                                                 
 -- Virtual --                   
 -0.111  -0.090  -0.065  -0.007   0.018   0.037   0.039   0.048
 50 A'   51 A'   20 A"   52 A'   53 A'   54 A'   55 A'   21 A"                 
  0.065   0.071   0.082   0.089   0.094   0.106   0.110   0.139
 56 A'   22 A"   57 A'   58 A'   23 A"   59 A'   60 A'   61 A'                 
  0.171   0.174   0.193   0.210   0.231   0.245   0.267   0.299
 62 A'   24 A"   63 A'   64 A'   25 A"   65 A'   66 A'   67 A'                 
  0.362   0.377   0.379   0.386   0.393   0.410   0.411   0.424
 68 A'   26 A"   69 A'   27 A"   70 A'   28 A"   71 A'   29 A"                 
  0.425   0.434   0.463   0.471   0.521   0.538   0.553   0.557
 72 A'   73 A'   74 A'   30 A"   75 A'   31 A"   32 A"   33 A"                 
  0.559   0.578   0.596   0.612   0.678   0.683   0.690   0.754
 76 A'   77 A'   78 A'   79 A'   34 A"   80 A'   81 A'   82 A'                 
  0.804   0.851   0.882   0.884   0.925   0.958   1.018   1.235
 83 A'   84 A'   35 A"   85 A'   86 A'   87 A'   88 A'   36 A"                 
  1.245   1.315   1.340   1.350   1.369   1.585   1.630   1.851
 89 A'   37 A"   90 A'   38 A"   91 A'   92 A'   93 A'   94 A'                 
  1.910   1.938   1.969   2.011   2.052   2.086   2.170   2.307
 39 A"   95 A'   40 A"   96 A'   97 A'   41 A"   98 A'   99 A'                 
  2.363   2.585   2.746   2.762   2.858   3.144   3.821   3.874
 42 A"  100 A'   43 A"  101 A'  102 A'  103 A'   44 A"  104 A'                 
  3.943   3.962   3.967   3.971   3.975   3.983   4.011   4.025
 45 A"  105 A'   46 A"  106 A'   47 A"   48 A"  107 A'   49 A"                 
  4.052   4.068   4.108   4.138   4.240   4.301   4.355   4.396
108 A'   50 A"  109 A'  110 A'  111 A'  112 A'  113 A'  114 A'                 
  4.447   5.981   6.011   6.043   6.553   6.658   7.519   7.535
115 A'   51 A"  116 A'  117 A'  118 A'  119 A'   52 A"   53 A"                 
  7.538   7.570   7.631   7.649  23.681  27.834  28.322  28.345
120 A'  121 A'  122 A'  123 A'  124 A'  125 A'   54 A"  126 A'                 
 28.356  28.514  28.522  28.532  28.575  28.656  35.469  47.833
127 A'   55 A"  128 A'   56 A"  129 A'  130 A'  131 A'  132 A'                 
 47.928 127.865 127.884 127.906 151.632 289.712 289.728 289.729
133 A'   57 A"  134 A'  135 A'  136 A'   58 A"   59 A"  137 A'                 
289.762 289.853 289.8711020.6101020.7281901.794
138 A'  139 A'  140 A'  141 A'  142 A'  143 A'                                 
 --------------------------------------------------------------

          Ground-State Mulliken Net Atomic Charges

     Atom                 Charge (a.u.)
  ----------------------------------------
      1 C                    -0.285907
      2 N                     0.071342
      3 Br                    0.049277
      4 I                     0.146980
      5 Br                    0.018309
  ----------------------------------------
  Sum of atomic charges =     0.000000

 -----------------------------------------------------------------
                    Cartesian Multipole Moments
 -----------------------------------------------------------------
    Charge (ESU x 10^10)
                 0.0000
    Dipole Moment (Debye)
         X       0.4929      Y       1.0232      Z       0.0000
       Tot       1.1357
    Quadrupole Moments (Debye-Ang)
        XX     -69.7719     XY      -2.0301     YY     -76.8496
        XZ      -0.0000     YZ       0.0000     ZZ     -76.8463
    Octopole Moments (Debye-Ang^2)
       XXX       3.2304    XXY      -4.2783    XYY      -0.5230
       YYY      22.1216    XXZ       0.0000    XYZ       0.0000
       YYZ      -0.0000    XZZ       0.1466    YZZ       2.4862
       ZZZ      -0.0000
    Hexadecapole Moments (Debye-Ang^3)
      XXXX   -1472.2620   XXXY     -12.8331   XXYY    -375.8552
      XYYY     -18.8337   YYYY    -582.5990   XXXZ      -0.0000
      XXYZ       0.0000   XYYZ      -0.0000   YYYZ       0.0000
      XXZZ    -296.9257   XYZZ      -1.5137   YYZZ    -119.6760
      XZZZ      -0.0000   YZZZ       0.0000   ZZZZ     -97.6710
 -----------------------------------------------------------------
 Calculating MO derivatives via CPSCF
 D1JvT checksum  = 315180 23407.7760193429
 D1KAT checksum  = 811560 840.9270498528
   1         3          15      0.117532    0.037834
   2         3          15      0.016373    0.005609
   3         3          15      0.002578    0.000965
   4         4          14      0.000369    0.000152
   5        15           3      0.000027    0.000016
   6        17           1      0.000002    0.000002
   7        18           0      0.000000    0.000000    Roots Converged
 Time for AOints: 16.1 s (CPU) 4.1 s (wall)
 ------------------------------------------------------------------------------
                     AOints        : Timing summary (seconds)
 ------------------------------------------------------------------------------
     job step          cpu (% of tot)      sys (% of tot)     wall (% of tot)
 ------------------------------------------------------------------------------
  cpscf_lag         0.8826E+02 (37.1)   0.5000E-05 (11.6)   0.2260E+02 (36.5)
  iterzp            0.1336E+03 (56.1)   0.3600E-04 (83.7)   0.3504E+02 (56.5)
  make_fx           0.0000E+00 ( 0.0)   0.0000E+00 ( 0.0)   0.0000E+00 ( 0.0)
  AOints            0.1606E+02 ( 6.7)   0.2000E-05 ( 4.7)   0.4065E+01 ( 6.6)
 ------------------------------------------------------------------------------
   Grand Totals     0.2382E+03          0.4300E-04          0.6198E+02
 ------------------------------------------------------------------------------
 Calculating analytic Hessian of the SCF energy
 Polarizability Matrix (a.u.)
            1           2           3
    1-141.0290294  -1.6591741  -0.0000000
    2  -1.6591741 -89.2150688  -0.0000000
    3  -0.0000000  -0.0000000 -55.1549535

 Direct stationary perturbation theory relativistic correction:

 rels  =     130.568377248187
 relv  =    -436.791683503486
 rel2e =      61.314118659592
 E_rel =    -244.909187595707

 Hessian of the SCF Energy
            1           2           3           4           5           6
    1   0.3925137   0.2267996  -0.0000000  -0.2553064  -0.2331463   0.0000000
    2   0.2267996   0.5262416   0.0000000  -0.2886428  -0.3977712   0.0000000
    3  -0.0000000   0.0000000   0.0787694   0.0000000   0.0000000  -0.0408888
    4  -0.2553064  -0.2886428   0.0000000   0.4088086   0.2657903  -0.0000000
    5  -0.2331463  -0.3977712   0.0000000   0.2657903   0.4611107  -0.0000000
    6   0.0000000   0.0000000  -0.0408888  -0.0000000  -0.0000000   0.0366595
    7  -0.0470031   0.0096554  -0.0000000  -0.1131431  -0.0025306   0.0000000
    8  -0.0236037  -0.0074393  -0.0000000   0.0298665  -0.0140693   0.0000000
    9   0.0000000  -0.0000000   0.0043651   0.0000000   0.0000000  -0.0120501
   10  -0.0578949   0.0247241   0.0000000  -0.0438669  -0.0213404   0.0000000
   11   0.0122725  -0.0238354  -0.0000000  -0.0084344   0.0025907  -0.0000000
   12  -0.0000000  -0.0000000  -0.0182594   0.0000000  -0.0000000   0.0011080
   13  -0.0323093   0.0274637  -0.0000000   0.0035079  -0.0087730  -0.0000000
   14   0.0176778  -0.0971957  -0.0000000   0.0014205  -0.0518610  -0.0000000
   15  -0.0000000  -0.0000000  -0.0239863  -0.0000000  -0.0000000   0.0151714
            7           8           9          10          11          12
    1  -0.0470031  -0.0236037   0.0000000  -0.0578949   0.0122725  -0.0000000
    2   0.0096554  -0.0074393  -0.0000000   0.0247241  -0.0238354  -0.0000000
    3  -0.0000000  -0.0000000   0.0043651   0.0000000  -0.0000000  -0.0182594
    4  -0.1131431   0.0298665   0.0000000  -0.0438669  -0.0084344   0.0000000
    5  -0.0025306  -0.0140693   0.0000000  -0.0213404   0.0025907  -0.0000000
    6   0.0000000   0.0000000  -0.0120501   0.0000000  -0.0000000   0.0011080
    7   0.1593439   0.0006480  -0.0000000  -0.0010886  -0.0050393   0.0000000
    8   0.0006480   0.0208072  -0.0000000   0.0007689   0.0005361   0.0000000
    9  -0.0000000  -0.0000000   0.0068464  -0.0000000   0.0000000   0.0037241
   10  -0.0010886   0.0007689  -0.0000000   0.1160102  -0.0159452  -0.0000000
   11  -0.0050393   0.0005361   0.0000000  -0.0159452   0.0311756   0.0000000
   12   0.0000000   0.0000000   0.0037241  -0.0000000   0.0000000   0.0099169
   13   0.0018909  -0.0076797  -0.0000000  -0.0131598   0.0171463   0.0000000
   14  -0.0027335   0.0001653   0.0000000   0.0117925  -0.0104671   0.0000000
   15   0.0000000   0.0000000  -0.0028855   0.0000000  -0.0000000   0.0035104
           13          14          15
    1  -0.0323093   0.0176778  -0.0000000
    2   0.0274637  -0.0971957  -0.0000000
    3  -0.0000000  -0.0000000  -0.0239863
    4   0.0035079   0.0014205  -0.0000000
    5  -0.0087730  -0.0518610  -0.0000000
    6  -0.0000000  -0.0000000   0.0151714
    7   0.0018909  -0.0027335   0.0000000
    8  -0.0076797   0.0001653   0.0000000
    9  -0.0000000   0.0000000  -0.0028855
   10  -0.0131598   0.0117925   0.0000000
   11   0.0171463  -0.0104671  -0.0000000
   12   0.0000000   0.0000000   0.0035104
   13   0.0400703  -0.0281573   0.0000000
   14  -0.0281573   0.1593585   0.0000000
   15   0.0000000   0.0000000   0.0081899
 Gradient time:  CPU 368.08 s  wall 95.81 s
 **********************************************************************
 **                                                                  **
 **                       VIBRATIONAL ANALYSIS                       **
 **                       --------------------                       **
 **                                                                  **
 **        VIBRATIONAL FREQUENCIES (CM**-1) AND NORMAL MODES         **
 **     FORCE CONSTANTS (mDYN/ANGSTROM) AND REDUCED MASSES (AMU)     **
 **                  INFRARED INTENSITIES (KM/MOL)                   **
 **                                                                  **
 **********************************************************************


 Mode:                 1                      2                      3
 Frequency:       114.39                 146.35                 161.58
 Force Cnst:      0.5175                 0.7543                 0.2308
 Red. Mass:      67.1215                59.7704                15.0020
 IR Active:          YES                    YES                    YES
 IR Intens:        0.670                  0.536                  2.401
 Raman Active:       YES                    YES                    YES
               X      Y      Z        X      Y      Z        X      Y      Z
 C          0.095 -0.326 -0.000   -0.135 -0.412  0.000    0.000 -0.000  0.510
 N          0.037 -0.300 -0.000   -0.287 -0.305  0.000    0.000 -0.000  0.848
 Br         0.091  0.546  0.000   -0.372 -0.006 -0.000    0.000  0.000 -0.127
 I          0.192  0.048  0.000   -0.035  0.315 -0.000   -0.000 -0.000 -0.065
 Br        -0.420 -0.521 -0.000    0.500 -0.384 -0.000   -0.000 -0.000  0.003
 TransDip   0.020  0.017  0.000    0.011  0.021 -0.000    0.000  0.000 -0.050

 Mode:                 4                      5                      6
 Frequency:       182.90                 472.30                 473.22
 Force Cnst:      1.6389                 1.6532                 2.0546
 Red. Mass:      83.1535                12.5791                15.5724
 IR Active:          YES                    YES                    YES
 IR Intens:        0.230                  0.111                  7.491
 Raman Active:       YES                    YES                    YES
               X      Y      Z        X      Y      Z        X      Y      Z
 C         -0.137  0.109  0.000   -0.000 -0.000  0.889    0.205  0.605  0.000
 N         -0.291  0.239  0.000   -0.000 -0.000 -0.456    0.093  0.740 -0.000
 Br        -0.652 -0.106 -0.000    0.000  0.000  0.012   -0.030 -0.029  0.000
 I          0.561 -0.091 -0.000    0.000  0.000 -0.014   -0.019 -0.006 -0.000
 Br        -0.177  0.194  0.000   -0.000  0.000 -0.044    0.013 -0.185 -0.000
 TransDip  -0.015 -0.005 -0.000    0.000 -0.000  0.011   -0.013  0.087  0.000

 Mode:                 7                      8                      9
 Frequency:       564.17                 747.99                1628.57
 Force Cnst:      2.8294                 4.1232                20.0699
 Red. Mass:      15.0874                12.5079                12.8435
 IR Active:          YES                    YES                    YES
 IR Intens:       81.131                193.924                161.031
 Raman Active:       YES                    YES                    YES
               X      Y      Z        X      Y      Z        X      Y      Z
 C          0.497  0.056  0.000    0.749 -0.527 -0.000    0.446  0.618 -0.000
 N          0.810 -0.263 -0.000   -0.295  0.269  0.000   -0.424 -0.490  0.000
 Br        -0.144  0.017  0.000   -0.005 -0.016 -0.000    0.004 -0.003 -0.000
 I         -0.040 -0.001 -0.000   -0.019  0.009  0.000    0.002 -0.000 -0.000
 Br        -0.011  0.023 -0.000   -0.026  0.033  0.000    0.001 -0.004  0.000
 TransDip   0.278  0.077  0.000    0.138 -0.424 -0.000    0.283  0.292 -0.000

 STANDARD THERMODYNAMIC QUANTITIES AT   298.15 K  AND     1.00 ATM

   This Molecule has  0 Imaginary Frequencies
   Zero point vibrational energy:        6.421 kcal/mol

   Atom    1 Element C  Has Mass   12.00000
   Atom    2 Element N  Has Mass   14.00307
   Atom    3 Element Br Has Mass   78.91830
   Atom    4 Element I  Has Mass  126.90440
   Atom    5 Element Br Has Mass   78.91830
   Molecular Mass:   310.744070 amu
   Principal axes and moments of inertia in amu*Bohr^2:
                             1           2           3
    Eigenvalues --     1286.97992  4053.07995  5340.05987
          X               0.99993     0.01153     0.00000
          Y              -0.01153     0.99993     0.00000
          Z               0.00000    -0.00000     1.00000
   Rotational Symmetry Number is   1
   The Molecule is an Asymmetric Top
   Translational Enthalpy:        0.889 kcal/mol
   Rotational Enthalpy:           0.889 kcal/mol
   Vibrational Enthalpy:          8.515 kcal/mol
   gas constant (RT):             0.592 kcal/mol
   Translational Entropy:        43.097  cal/mol.K
   Rotational Entropy:           31.699  cal/mol.K
   Vibrational Entropy:          12.978  cal/mol.K

   Total Enthalpy:               10.885 kcal/mol
   Total Entropy:                87.775  cal/mol.K
Archival summary:
1\1\TWL01\FREQ\ProcedureUnspecified\BasisUnspecified\1r211\taweetha\SunNov2521:10:172018SunNov2521:10:172018\0\\#,FREQ,ProcedureUnspecified,BasisUnspecified,\\0,1\I\C,1,2.15283\N,2,1.25331,1,114.73\Br,3,1.90063,2,119.877,1,180,0\Br,2,1.91738,1,115.605,3,-180,0\\\@

 Total job time:  112.36s(wall), 430.66s(cpu) 
 Sun Nov 25 21:10:17 2018

        *************************************************************
        *                                                           *
        *  Thank you very much for using Q-Chem.  Have a nice day.  *
        *                                                           *
        *************************************************************
