# Supplementary material for: Geometric and energetic data from ab initio calculations of haloethene, haloimine, halomethylenephosphine, haloiminophosphine, halodiazene, halodiphosphene and halocyclopropane
Source: Data Brief. 2019 Nov 2;27:104738. doi: 10.1016/j.dib.2019.104738 (PMC6861602; doi:10.1016/j.dib.2019.104738)
Supplement: Multimedia component 4 [file mmc4.zip › CN/B3LYP/BrICNClE.out]

Q-Chem Developer Version!
                  Welcome to Q-Chem
     A Quantum Leap Into The Future Of Chemistry


 Q-Chem 5.1, Q-Chem, Inc., Pleasanton, CA (2018)

 Yihan Shao,  Zhengting Gan,  E. Epifanovsky,  A. T. B. Gilbert,  M. Wormit,  
 J. Kussmann,  A. W. Lange,  A. Behn,  Jia Deng,  Xintian Feng,  D. Ghosh,  
 M. Goldey,  P. R. Horn,  L. D. Jacobson,  I. Kaliman,  T. Kus,  A. Landau,  
 Jie Liu,  E. I. Proynov,  R. M. Richard,  R. P. Steele,  E. J. Sundstrom,  
 H. L. Woodcock III,  P. M. Zimmerman,  D. Zuev,  B. Albrecht,  E. Alguire,  
 S. A. Baeppler,  D. Barton,  Z. Benda,  Y. A. Bernard,  E. J. Berquist,  
 K. B. Bravaya,  H. Burton,  D. Casanova,  Chun-Min Chang,  Yunqing Chen,  
 A. Chien,  K. D. Closser,  M. P. Coons,  S. Coriani,  S. Dasgupta,  
 A. L. Dempwolff,  M. Diedenhofen,  Hainam Do,  R. G. Edgar,  Po-Tung Fang,  
 S. Faraji,  S. Fatehi,  Qingguo Feng,  K. D. Fenk,  J. Fosso-Tande,  
 Qinghui Ge,  A. Ghysels,  G. Gidofalvi,  J. Gomes,  J. Gonthier,  A. Gunina,  
 D. Hait,  M. W. D. Hanson-Heine,  P. H. P. Harbach,  A. W. Hauser,  
 J. E. Herr,  E. G. Hohenstein,  Z. C. Holden,  Kerwin Hui,  B. C. Huynh,  
 T.-C. Jagau,  Hyunjun Ji,  B. Kaduk,  K. Khistyaev,  Jaehoon Kim,  
 P. Klunzinger,  K. Koh,  D. Kosenkov,  L. Koulias,  T. Kowalczyk,  
 C. M. Krauter,  A. Kunitsa,  Ka Un Lao,  A. Laurent,  K. V. Lawler,  
 Joonho Lee,  D. Lefrancois,  S. Lehtola,  D. S. Levine,  Yi-Pei Li,  
 You-Sheng Lin,  Fenglai Liu,  E. Livshits,  A. Luenser,  P. Manohar,  
 E. Mansoor,  S. F. Manzer,  Shan-Ping Mao,  Yuezhi Mao,  N. Mardirossian,  
 A. V. Marenich,  T. Markovich,  L. A. Martinez-Martinez,  S. A. Maurer,  
 N. J. Mayhall,  S. C. McKenzie,  J.-M. Mewes,  A. F. Morrison,  
 J. W. Mullinax,  K. Nanda,  T. S. Nguyen-Beck,  R. Olivares-Amaya,  
 J. A. Parkhill,  T. M. Perrine,  F. Plasser,  P. Pokhilko,  S. Prager,  
 A. Prociuk,  E. Ramos,  D. R. Rehn,  F. Rob,  M. Schneider,  N. Sergueev,  
 S. M. Sharada,  S. Sharma,  D. W. Small,  T. Stauch,  T. Stein,  
 Yu-Chuan Su,  A. J. W. Thom,  A. Tkatchenko,  T. Tsuchimochi,  N. M. Tubman,  
 L. Vogt,  M. L. Vidal,  O. Vydrov,  M. A. Watson,  J. Wenzel,  
 M. de Wergifosse,  T. A. Wesolowski,  A. White,  J. Witte,  A. Yamada,  
 Jun Yang,  K. Yao,  S. Yeganeh,  S. R. Yost,  Zhi-Qiang You,  A. Zech,  
 Igor Ying Zhang,  Xing Zhang,  Yan Zhao,  Ying Zhu,  B. R. Brooks,  
 G. K. L. Chan,  C. J. Cramer,  M. S. Gordon,  W. J. Hehre,  A. Klamt,  
 M. W. Schmidt,  C. D. Sherrill,  D. G. Truhlar,  A. Aspuru-Guzik,  R. Baer,  
 A. T. Bell,  N. A. Besley,  Jeng-Da Chai,  A. E. DePrince, III,  
 R. A. DiStasio Jr.,  A. Dreuw,  B. D. Dunietz,  T. R. Furlani,  
 Chao-Ping Hsu,  Yousung Jung,  Jing Kong,  D. S. Lambrecht,  WanZhen Liang,  
 C. Ochsenfeld,  V. A. Rassolov,  L. V. Slipchenko,  J. E. Subotnik,  
 T. Van Voorhis,  J. M. Herbert,  A. I. Krylov,  P. M. W. Gill,  M. Head-Gordon

 Contributors to earlier versions of Q-Chem not listed above: 
 R. D. Adamson,  B. Austin,  J. Baker,  G. J. O. Beran,  K. Brandhorst,  
 S. T. Brown,  E. F. C. Byrd,  A. K. Chakraborty,  C.-L. Cheng,  
 Siu Hung Chien,  D. M. Chipman,  D. L. Crittenden,  H. Dachsel,  
 R. J. Doerksen,  A. D. Dutoi,  L. Fusti-Molnar,  W. A. Goddard III,  
 A. Golubeva-Zadorozhnaya,  S. R. Gwaltney,  G. Hawkins,  A. Heyden,  
 S. Hirata,  G. Kedziora,  F. J. Keil,  C. Kelley,  Jihan Kim,  R. A. King,  
 R. Z. Khaliullin,  P. P. Korambath,  W. Kurlancheek,  A. M. Lee,  M. S. Lee,  
 S. V. Levchenko,  Ching Yeh Lin,  D. Liotard,  R. C. Lochan,  I. Lotan,  
 P. E. Maslen,  N. Nair,  D. P. O'Neill,  D. Neuhauser,  E. Neuscamman,  
 C. M. Oana,  R. Olson,  B. Peters,  R. Peverati,  P. A. Pieniazek,  
 Y. M. Rhee,  J. Ritchie,  M. A. Rohrdanz,  E. Rosta,  N. J. Russ,  
 H. F. Schaefer III,  N. E. Schultz,  N. Shenvi,  A. C. Simmonett,  A. Sodt,  
 D. Stuck,  K. S. Thanthiriwatte,  V. Vanovschi,  Tao Wang,  A. Warshel,  
 C. F. Williams,  Q. Wu,  X. Xu,  W. Zhang

 Please cite Q-Chem as follows:
 Y. Shao et al., Mol. Phys. 113, 184-215 (2015)
 DOI: 10.1080/00268976.2014.952696

 Q-Chem 5.1.2 for Intel X86 EM64T Linux

 Parts of Q-Chem use Armadillo 8.300.2 (Tropical Shenanigans).
 http://arma.sourceforge.net/

 Q-Chem begins on Sun Nov 25 21:43:18 2018  

Host: 
0

     Scratch files written to /scratch/taweetham/qchem52767//
Input Ideriv = 2
Curr. Ideriv = -1
Max.  Ideriv = 2

Checking the input file for inconsistencies... 	...done.

--------------------------------------------------------------
User input:
--------------------------------------------------------------
$molecule
0 1
C 
N 1 1.3 
Cl 2 CCl 1 120. 
I 1 CI 2 120.  3 180.0
Br 1 CBr 2 120.  3 0.0

CC=1.54
CH=1.09
CF=1.35
CCl=1.77
CBr=1.94
CI=2.14
DHA=180.0
$end

$rem
   job_type	optimization
   basis	6-311++g**
   method	b3lyp
$end

--------------------------------------------------------------
 ----------------------------------------------------------------
             Standard Nuclear Orientation (Angstroms)
    I     Atom           X                Y                Z
 ----------------------------------------------------------------
    1      C       0.2698823677    -0.2857680122     0.0000000000
    2      N       0.8523317514    -1.4479868880     0.0000000000
    3      Cl      2.6192489058    -1.5524080043    -0.0000000000
    4      I      -1.8663903500    -0.1595187530     0.0000000000
    5      Br      1.3373097339     1.3341698934    -0.0000000000
 ----------------------------------------------------------------
 Molecular Point Group                 Cs    NOp =  2
 Largest Abelian Subgroup              Cs    NOp =  2
 Nuclear Repulsion Energy =   798.8786123297 hartrees
 There are       59 alpha and       59 beta electrons
 Requested basis set is 6-311++G(d,p)
 There are 68 shells and 184 basis functions

 Total QAlloc Memory Limit   2000 MB
 Mega-Array Size       188 MB
 MEM_STATIC part       192 MB
 A cutoff of  1.0D-11 yielded   1776 shell pairs
 There are     14180 function pairs (     15930 Cartesian)

 -------------------------------------------------------
 OpenMP Integral Computing Module                       
 Release: version 1.0, May 2013, Q-Chem Inc. Pittsburgh 
 -------------------------------------------------------
 Integral Job Info:
 Integral job number is                      11
 Integral operator is                         1
 short-range coefficients                     0
 long-range coefficients              100000000
 Omega coefficients                           0
 if combine SR and LR in K                    0
 Integral screening is                        0
 Integral computing path is                   2
 max size of driver memory is            800000
 size of driver memory is                593474
 size of scratch memory is             29634545
 max col of scratch BK array               1296
 max len of scratch array in speh3          155
 max len of scratch index in speh4           18
 max int batch size is                      520
 min int batch size is                       52
 fixed nKL is                                45
 max L of basis functions is                  2
 order of int derivative is                   0
 number of shells is                         68
 number of basis is                         195
 number of cartesian basis is               195
 number of contracted shell pairs          1776
 number of primitive shell pairs           4201
 maxK2 (contraction) of shell pair           36
 max number of K2 of shell pair               1
 max number of CS2 of shell pair            209
 max number of PS2 of shell pair            216
 mem total for path MDJ                  529068
 -------------------------------------------------------
 Smallest overlap matrix eigenvalue = 3.71E-04

 Scale SEOQF with 1.000000e-01/1.000000e-01/1.000000e-01

 Standard Electronic Orientation quadrupole field applied
 Nucleus-field energy     =     0.0000000217 hartrees
 Guess from superposition of atomic densities
 Warning:  Energy on first SCF cycle will be non-variational
 SAD guess density has 118.000000 electrons

 -----------------------------------------------------------------------
  General SCF calculation program by
  Eric Jon Sundstrom, Paul Horn, Yuezhi Mao, Dmitri Zuev, Alec White,
  David Stuck, Shaama M.S., Shane Yost, Joonho Lee, David Small,
  Daniel Levine, Susi Lehtola, Hugh Burton, Evgeny Epifanovsky
 -----------------------------------------------------------------------
 Exchange:     0.2000 Hartree-Fock + 0.0800 Slater + 0.7200 B88
 Correlation:  0.1900 VWN1RPA + 0.8100 LYP
 Using SG-1 standard quadrature grid
 using 4 threads for integral computing
 -------------------------------------------------------
 OpenMP Integral computing Module                
 Release: version 2.0, May 2017, Q-Chem Inc. Pleasanton 
 -------------------------------------------------------
 -------------------------------------------------------
 OpenMP BLAS3 based DFT computing Module                
 Release: version 1.0, May 2013, Q-Chem Inc. Pittsburgh 
 -------------------------------------------------------
 A restricted SCF calculation will be
 performed using DIIS
 SCF converges when DIIS error is below 1.0e-08
 ---------------------------------------
  Cycle       Energy         DIIS error
 ---------------------------------------
    1  -10047.1850692117      3.60e-02  
    2  -10046.6731320352      3.06e-03  
    3  -10046.5802403549      5.77e-03  
    4  -10046.6952425662      1.31e-03  
    5  -10046.7008662316      2.47e-04  
    6  -10046.7009600405      1.47e-04  
    7  -10046.7010450690      4.39e-05  
    8  -10046.7010522348      8.35e-06  
    9  -10046.7010525039      2.49e-06  
   10  -10046.7010525330      4.97e-07  
   11  -10046.7010525341      1.15e-07  
   12  -10046.7010525341      3.42e-08  
   13  -10046.7010525341      1.11e-08  
   14  -10046.7010525341      1.90e-09  Convergence criterion met
 ---------------------------------------
 SCF time:   CPU 42.77s  wall 11.00s 
 SCF   energy in the final basis set =   -10046.7010525341
 Total energy in the final basis set =   -10046.7010525341

 --------------------------------------------------------------
             Orbital Energies (a.u.) and Symmetries
 --------------------------------------------------------------

 Alpha MOs, Restricted
 -- Occupied --                  
******* -482.86 -176.34 -165.75 -165.74 -165.74 -101.59  -62.52
  1 A'    2 A'    3 A'    4 A'    1 A"    5 A'    6 A'    7 A'                 
-56.338 -56.334 -56.333 -35.839 -31.333 -31.326 -31.326 -22.983
  8 A'    2 A"    9 A'   10 A'   11 A'    3 A"   12 A'   13 A'                 
-22.982 -22.981 -22.976 -22.976 -14.408 -10.338  -9.506  -8.726
  4 A"   14 A'    5 A"   15 A'   16 A'   17 A'   18 A'   19 A'                 
 -7.273  -7.261  -7.260  -6.558  -6.545  -6.543  -6.388  -4.802
 20 A'    6 A"   21 A'   22 A'    7 A"   23 A'   24 A'   25 A'                 
 -4.785  -4.784  -2.669  -2.665  -2.664  -2.653  -2.653  -2.067
  8 A"   26 A'   27 A'    9 A"   28 A'   29 A'   10 A"   30 A'                 
 -2.062  -2.062  -2.047  -2.047  -0.990  -0.847  -0.806  -0.703
 11 A"   31 A'   12 A"   32 A'   33 A'   34 A'   35 A'   36 A'                 
 -0.565  -0.502  -0.461  -0.437  -0.370  -0.351  -0.325  -0.315
 37 A'   38 A'   39 A'   13 A"   40 A'   14 A"   41 A'   15 A"                 
 -0.304  -0.296  -0.290
 42 A'   43 A'   16 A"                                                         
 -- Virtual --                   
 -0.111  -0.087  -0.075  -0.003   0.023   0.040   0.043   0.052
 44 A'   45 A'   17 A"   46 A'   47 A'   48 A'   49 A'   18 A"                 
  0.069   0.081   0.085   0.097   0.100   0.117   0.125   0.141
 50 A'   19 A"   51 A'   20 A"   52 A'   53 A'   54 A'   55 A'                 
  0.168   0.179   0.189   0.220   0.229   0.234   0.276   0.299
 56 A'   21 A"   57 A'   58 A'   22 A"   59 A'   60 A'   61 A'                 
  0.368   0.376   0.383   0.385   0.411   0.411   0.436   0.438
 62 A'   23 A"   24 A"   63 A'   64 A'   25 A"   65 A'   26 A"                 
  0.439   0.458   0.491   0.494   0.511   0.548   0.569   0.594
 66 A'   67 A'   27 A"   68 A'   69 A'   28 A"   70 A'   71 A'                 
  0.643   0.672   0.708   0.721   0.743   0.788   0.831   0.844
 72 A'   29 A"   73 A'   30 A"   74 A'   75 A'   76 A'   31 A"                 
  0.857   0.869   0.945   0.958   0.977   1.088   1.127   1.238
 77 A'   78 A'   79 A'   32 A"   80 A'   81 A'   82 A'   33 A"                 
  1.260   1.300   1.329   1.350   1.367   1.587   1.639   1.812
 83 A'   34 A"   84 A'   35 A"   85 A'   86 A'   87 A'   88 A'                 
  1.943   1.998   2.004   2.075   2.189   2.245   2.253   2.330
 36 A"   89 A'   37 A"   90 A'   91 A'   92 A'   38 A"   39 A"                 
  2.371   2.685   2.716   2.728   2.859   3.159   3.809   3.904
 93 A'   94 A'   95 A'   40 A"   96 A'   97 A'   41 A"   98 A'                 
  3.932   3.949   3.969   3.978   4.006   4.045   4.057   4.129
 42 A"   99 A'   43 A"   44 A"  100 A'  101 A'   45 A"  102 A'                 
  4.241   4.337   4.356   4.411   5.972   5.998   6.040   6.562
103 A'  104 A'  105 A'  106 A'   46 A"  107 A'  108 A'  109 A'                 
  7.527   7.563   7.634   9.655  23.581  25.770  25.889  26.254
 47 A"  110 A'  111 A'  112 A'  113 A'   48 A"  114 A'  115 A'                 
 27.820  28.312  28.331  28.347  28.502  28.509  28.522  28.563
116 A'   49 A"  117 A'  118 A'   50 A"  119 A'   51 A"  120 A'                 
 28.649  35.405  47.843 127.854 127.870 127.897 151.618 215.631
121 A'  122 A'  123 A'   52 A"  124 A'  125 A'  126 A'  127 A'                 
289.723 289.756 289.8601020.6211901.780
 53 A"  128 A'  129 A'  130 A'  131 A'                                         

 Beta MOs, Restricted
 -- Occupied --                  
******* -482.86 -176.34 -165.75 -165.74 -165.74 -101.59  -62.52
  1 A'    2 A'    3 A'    4 A'    1 A"    5 A'    6 A'    7 A'                 
-56.338 -56.334 -56.333 -35.839 -31.333 -31.326 -31.326 -22.983
  8 A'    2 A"    9 A'   10 A'   11 A'    3 A"   12 A'   13 A'                 
-22.982 -22.981 -22.976 -22.976 -14.408 -10.338  -9.506  -8.726
  4 A"   14 A'    5 A"   15 A'   16 A'   17 A'   18 A'   19 A'                 
 -7.273  -7.261  -7.260  -6.558  -6.545  -6.543  -6.388  -4.802
 20 A'    6 A"   21 A'   22 A'    7 A"   23 A'   24 A'   25 A'                 
 -4.785  -4.784  -2.669  -2.665  -2.664  -2.653  -2.653  -2.067
  8 A"   26 A'   27 A'    9 A"   28 A'   29 A'   10 A"   30 A'                 
 -2.062  -2.062  -2.047  -2.047  -0.990  -0.847  -0.806  -0.703
 11 A"   31 A'   12 A"   32 A'   33 A'   34 A'   35 A'   36 A'                 
 -0.565  -0.502  -0.461  -0.437  -0.370  -0.351  -0.325  -0.315
 37 A'   38 A'   39 A'   13 A"   40 A'   14 A"   41 A'   15 A"                 
 -0.304  -0.296  -0.290
 42 A'   43 A'   16 A"                                                         
 -- Virtual --                   
 -0.111  -0.087  -0.075  -0.003   0.023   0.040   0.043   0.052
 44 A'   45 A'   17 A"   46 A'   47 A'   48 A'   49 A'   18 A"                 
  0.069   0.081   0.085   0.097   0.100   0.117   0.125   0.141
 50 A'   19 A"   51 A'   20 A"   52 A'   53 A'   54 A'   55 A'                 
  0.168   0.179   0.189   0.220   0.229   0.234   0.276   0.299
 56 A'   21 A"   57 A'   58 A'   22 A"   59 A'   60 A'   61 A'                 
  0.368   0.376   0.383   0.385   0.411   0.411   0.436   0.438
 62 A'   23 A"   24 A"   63 A'   64 A'   25 A"   65 A'   26 A"                 
  0.439   0.458   0.491   0.494   0.511   0.548   0.569   0.594
 66 A'   67 A'   27 A"   68 A'   69 A'   28 A"   70 A'   71 A'                 
  0.643   0.672   0.708   0.721   0.743   0.788   0.831   0.844
 72 A'   29 A"   73 A'   30 A"   74 A'   75 A'   76 A'   31 A"                 
  0.857   0.869   0.945   0.958   0.977   1.088   1.127   1.238
 77 A'   78 A'   79 A'   32 A"   80 A'   81 A'   82 A'   33 A"                 
  1.260   1.300   1.329   1.350   1.367   1.587   1.639   1.812
 83 A'   34 A"   84 A'   35 A"   85 A'   86 A'   87 A'   88 A'                 
  1.943   1.998   2.004   2.075   2.189   2.245   2.253   2.330
 36 A"   89 A'   37 A"   90 A'   91 A'   92 A'   38 A"   39 A"                 
  2.371   2.685   2.716   2.728   2.859   3.159   3.809   3.904
 93 A'   94 A'   95 A'   40 A"   96 A'   97 A'   41 A"   98 A'                 
  3.932   3.949   3.969   3.978   4.006   4.045   4.057   4.129
 42 A"   99 A'   43 A"   44 A"  100 A'  101 A'   45 A"  102 A'                 
  4.241   4.337   4.356   4.411   5.972   5.998   6.040   6.562
103 A'  104 A'  105 A'  106 A'   46 A"  107 A'  108 A'  109 A'                 
  7.527   7.563   7.634   9.655  23.581  25.770  25.889  26.254
 47 A"  110 A'  111 A'  112 A'  113 A'   48 A"  114 A'  115 A'                 
 27.820  28.312  28.331  28.347  28.502  28.509  28.522  28.563
116 A'   49 A"  117 A'  118 A'   50 A"  119 A'   51 A"  120 A'                 
 28.649  35.405  47.843 127.854 127.870 127.897 151.618 215.631
121 A'  122 A'  123 A'   52 A"  124 A'  125 A'  126 A'  127 A'                 
289.723 289.756 289.8601020.6211901.780
 53 A"  128 A'  129 A'  130 A'  131 A'                                         
 --------------------------------------------------------------

          Ground-State Mulliken Net Atomic Charges

     Atom                 Charge (a.u.)
  ----------------------------------------
      1 C                    -0.315252
      2 N                     0.111877
      3 Cl                    0.006739
      4 I                     0.193522
      5 Br                    0.003115
  ----------------------------------------
  Sum of atomic charges =     0.000000

 -----------------------------------------------------------------
                    Cartesian Multipole Moments
 -----------------------------------------------------------------
    Charge (ESU x 10^10)
                 0.0000
    Dipole Moment (Debye)
         X      -1.1216      Y       1.2515      Z      -0.0000
       Tot       1.6805
    Quadrupole Moments (Debye-Ang)
        XX     -63.8732     XY       1.6102     YY     -73.4739
        XZ       0.0000     YZ      -0.0000     ZZ     -71.0788
    Octopole Moments (Debye-Ang^2)
       XXX     -43.4960    XXY      10.2358    XYY      -8.1217
       YYY      40.4641    XXZ      -0.0000    XYZ      -0.0000
       YYZ       0.0000    XZZ     -11.4982    YZZ       9.3396
       ZZZ       0.0000
    Hexadecapole Moments (Debye-Ang^3)
      XXXX   -1276.5569   XXXY      44.6582   XXYY    -314.6676
      XYYY      71.7980   YYYY    -552.9258   XXXZ       0.0000
      XXYZ       0.0000   XYYZ       0.0000   YYYZ      -0.0000
      XXZZ    -254.6471   XYZZ      18.3387   YYZZ    -107.4828
      XZZZ       0.0000   YZZZ       0.0000   ZZZZ     -89.4523
 -----------------------------------------------------------------
 Calculating analytic gradient of the SCF energy
 Gradient of SCF Energy
            1           2           3           4           5
    1  -0.0443519   0.0283179   0.0129860  -0.0107453   0.0137933
    2   0.0293061  -0.0267219  -0.0012566   0.0028827  -0.0042103
    3  -0.0000000   0.0000000   0.0000000   0.0000000   0.0000000
 Max gradient component =       4.435E-02
 RMS gradient           =       1.797E-02
 Gradient time:  CPU 10.80 s  wall 2.80 s
 Geometry Optimization Parameters
   NAtoms,    NIC,     NZ,  NCons,   NDum,   NFix, NCnnct, MaxDiis
        5      20       5       0       0       0       0       0


** GEOMETRY OPTIMIZATION IN DELOCALIZED INTERNAL COORDINATES **
   Searching for a Minimum

   Optimization Cycle:   1

                       Coordinates (Angstroms)
     ATOM                X               Y               Z
      1  C         0.2698823677   -0.2857680122    0.0000000000
      2  N         0.8523317514   -1.4479868880    0.0000000000
      3  Cl        2.6192489058   -1.5524080043    0.0000000000
      4  I        -1.8663903500   -0.1595187530    0.0000000000
      5  Br        1.3373097339    1.3341698934    0.0000000000
   Point Group: cs    Number of degrees of freedom:     7


   Energy is -10046.701052534


 Attempting to Generate Delocalized Internal Coordinates

  7 Hessian modes will be used to form the next step
  Hessian Eigenvalues:
     0.108095    0.175927    0.250000    0.250000    0.250000    0.286300
     0.671931

 Minimum Search - Taking Simple RFO Step
 Searching for Lamda that Minimizes Along All modes
 Value Taken    Lamda =  -0.01216107
 Step Taken.  Stepsize is  0.210245

                             Maximum     Tolerance    Cnvgd?
         Gradient           0.047298      0.000300      NO
         Displacement       0.178923      0.001200      NO
         Energy change     *********      0.000001      NO


 New Cartesian Coordinates Obtained by Inverse Iteration

 Displacement from previous Coordinates is:  0.378225
 ----------------------------------------------------------------
             Standard Nuclear Orientation (Angstroms)
    I     Atom           X                Y                Z
 ----------------------------------------------------------------
    1      C       0.3281525998    -0.2683470807     0.0000000000
    2      N       0.8257517407    -1.4328626533     0.0000000000
    3      Cl      2.5610474389    -1.6329843268     0.0000000000
    4      I      -1.7626711404    -0.1974424659     0.0000000000
    5      Br      1.2601017699     1.4201247628     0.0000000000
 ----------------------------------------------------------------
 Molecular Point Group                 Cs    NOp =  2
 Largest Abelian Subgroup              Cs    NOp =  2
 Nuclear Repulsion Energy =   811.5146835003 hartrees
 There are       59 alpha and       59 beta electrons
 Applying Cartesian multipole field
    Component          Value
    ---------          -----
     (2,0,0)        1.00000E-11
     (0,2,0)        2.00000E-11
     (0,0,2)       -3.00000E-11
 Nucleus-field energy     =     0.0000000215 hartrees
 Requested basis set is 6-311++G(d,p)
 There are 68 shells and 184 basis functions
 A cutoff of  1.0D-11 yielded   1785 shell pairs
 There are     14229 function pairs (     15980 Cartesian)
 Smallest overlap matrix eigenvalue = 3.76E-04
 Guess MOs from SCF MO coefficient file

 -----------------------------------------------------------------------
  General SCF calculation program by
  Eric Jon Sundstrom, Paul Horn, Yuezhi Mao, Dmitri Zuev, Alec White,
  David Stuck, Shaama M.S., Shane Yost, Joonho Lee, David Small,
  Daniel Levine, Susi Lehtola, Hugh Burton, Evgeny Epifanovsky
 -----------------------------------------------------------------------
 Exchange:     0.2000 Hartree-Fock + 0.0800 Slater + 0.7200 B88
 Correlation:  0.1900 VWN1RPA + 0.8100 LYP
 Using SG-1 standard quadrature grid
 using 4 threads for integral computing
 -------------------------------------------------------
 OpenMP Integral computing Module                
 Release: version 2.0, May 2017, Q-Chem Inc. Pleasanton 
 -------------------------------------------------------
 -------------------------------------------------------
 OpenMP BLAS3 based DFT computing Module                
 Release: version 1.0, May 2013, Q-Chem Inc. Pittsburgh 
 -------------------------------------------------------
 A restricted SCF calculation will be
 performed using DIIS
 SCF converges when DIIS error is below 1.0e-08
 ---------------------------------------
  Cycle       Energy         DIIS error
 ---------------------------------------
    1  -10046.7008898953      9.60e-04  
    2  -10046.7060000063      4.83e-04  
    3  -10046.7052694662      6.23e-04  
    4  -10046.7069957575      7.76e-05  
    5  -10046.7070139655      3.32e-05  
    6  -10046.7070169100      1.75e-05  
    7  -10046.7070179939      3.22e-06  
    8  -10046.7070180247      7.63e-07  
    9  -10046.7070180272      1.63e-07  
   10  -10046.7070180272      4.05e-08  
   11  -10046.7070180272      1.38e-08  
   12  -10046.7070180271      4.12e-09  Convergence criterion met
 ---------------------------------------
 SCF time:   CPU 36.90s  wall 10.00s 
 SCF   energy in the final basis set =   -10046.7070180271
 Total energy in the final basis set =   -10046.7070180271

 --------------------------------------------------------------
             Orbital Energies (a.u.) and Symmetries
 --------------------------------------------------------------

 Alpha MOs, Restricted
 -- Occupied --                  
******* -482.87 -176.34 -165.74 -165.74 -165.74 -101.60  -62.52
  1 A'    2 A'    3 A'    4 A'    1 A"    5 A'    6 A'    7 A'                 
-56.342 -56.338 -56.338 -35.832 -31.325 -31.319 -31.318 -22.976
  8 A'    2 A"    9 A'   10 A'   11 A'    3 A"   12 A'   13 A'                 
-22.974 -22.974 -22.969 -22.969 -14.406 -10.333  -9.507  -8.730
  4 A"   14 A'    5 A"   15 A'   16 A'   17 A'   18 A'   19 A'                 
 -7.274  -7.261  -7.260  -6.562  -6.548  -6.547  -6.381  -4.795
 20 A'    6 A"   21 A'   22 A'    7 A"   23 A'   24 A'   25 A'                 
 -4.778  -4.778  -2.673  -2.669  -2.668  -2.657  -2.657  -2.061
  8 A"   26 A'   27 A'    9 A"   28 A'   29 A'   10 A"   30 A'                 
 -2.055  -2.055  -2.041  -2.041  -1.005  -0.854  -0.814  -0.702
 11 A"   31 A'   12 A"   32 A'   33 A'   34 A'   35 A'   36 A'                 
 -0.566  -0.511  -0.464  -0.448  -0.367  -0.355  -0.333  -0.317
 37 A'   38 A'   39 A'   13 A"   40 A'   14 A"   41 A'   15 A"                 
 -0.306  -0.290  -0.287
 42 A'   43 A'   16 A"                                                         
 -- Virtual --                   
 -0.096  -0.081  -0.070  -0.005   0.024   0.040   0.043   0.051
 44 A'   45 A'   17 A"   46 A'   47 A'   48 A'   49 A'   18 A"                 
  0.068   0.079   0.088   0.099   0.100   0.116   0.123   0.142
 50 A'   19 A"   51 A'   20 A"   52 A'   53 A'   54 A'   55 A'                 
  0.172   0.176   0.197   0.219   0.231   0.240   0.281   0.300
 56 A'   21 A"   57 A'   58 A'   22 A"   59 A'   60 A'   61 A'                 
  0.365   0.380   0.386   0.389   0.410   0.414   0.434   0.437
 62 A'   23 A"   24 A"   63 A'   64 A'   25 A"   65 A'   26 A"                 
  0.444   0.468   0.488   0.493   0.531   0.542   0.573   0.585
 66 A'   67 A'   27 A"   68 A'   69 A'   28 A"   70 A'   71 A'                 
  0.661   0.672   0.703   0.720   0.741   0.784   0.838   0.843
 72 A'   29 A"   73 A'   30 A"   74 A'   75 A'   76 A'   31 A"                 
  0.861   0.868   0.953   0.959   0.974   1.084   1.134   1.238
 77 A'   78 A'   79 A'   32 A"   80 A'   81 A'   82 A'   33 A"                 
  1.259   1.310   1.343   1.353   1.378   1.591   1.639   1.836
 83 A'   34 A"   84 A'   35 A"   85 A'   86 A'   87 A'   88 A'                 
  1.945   1.997   2.003   2.086   2.203   2.246   2.259   2.352
 36 A"   89 A'   37 A"   90 A'   91 A'   92 A'   38 A"   39 A"                 
  2.396   2.718   2.738   2.747   2.858   3.147   3.813   3.918
 93 A'   94 A'   40 A"   95 A'   96 A'   97 A'   41 A"   98 A'                 
  3.940   3.964   3.973   3.978   3.994   4.061   4.062   4.134
 42 A"   99 A'   43 A"   44 A"  100 A'   45 A"  101 A'  102 A'                 
  4.237   4.351   4.384   4.424   5.979   6.006   6.051   6.567
103 A'  104 A'  105 A'  106 A'   46 A"  107 A'  108 A'  109 A'                 
  7.523   7.556   7.637   9.670  23.649  25.771  25.882  26.242
 47 A"  110 A'  111 A'  112 A'  113 A'   48 A"  114 A'  115 A'                 
 27.846  28.319  28.340  28.358  28.510  28.519  28.531  28.575
116 A'   49 A"  117 A'  118 A'   50 A"  119 A'   51 A"  120 A'                 
 28.655  35.446  47.843 127.862 127.879 127.907 151.641 215.648
121 A'  122 A'  123 A'   52 A"  124 A'  125 A'  126 A'  127 A'                 
289.719 289.749 289.8611020.6221901.804
 53 A"  128 A'  129 A'  130 A'  131 A'                                         

 Beta MOs, Restricted
 -- Occupied --                  
******* -482.87 -176.34 -165.74 -165.74 -165.74 -101.60  -62.52
  1 A'    2 A'    3 A'    4 A'    1 A"    5 A'    6 A'    7 A'                 
-56.342 -56.338 -56.338 -35.832 -31.325 -31.319 -31.318 -22.976
  8 A'    2 A"    9 A'   10 A'   11 A'    3 A"   12 A'   13 A'                 
-22.974 -22.974 -22.969 -22.969 -14.406 -10.333  -9.507  -8.730
  4 A"   14 A'    5 A"   15 A'   16 A'   17 A'   18 A'   19 A'                 
 -7.274  -7.261  -7.260  -6.562  -6.548  -6.547  -6.381  -4.795
 20 A'    6 A"   21 A'   22 A'    7 A"   23 A'   24 A'   25 A'                 
 -4.778  -4.778  -2.673  -2.669  -2.668  -2.657  -2.657  -2.061
  8 A"   26 A'   27 A'    9 A"   28 A'   29 A'   10 A"   30 A'                 
 -2.055  -2.055  -2.041  -2.041  -1.005  -0.854  -0.814  -0.702
 11 A"   31 A'   12 A"   32 A'   33 A'   34 A'   35 A'   36 A'                 
 -0.566  -0.511  -0.464  -0.448  -0.367  -0.355  -0.333  -0.317
 37 A'   38 A'   39 A'   13 A"   40 A'   14 A"   41 A'   15 A"                 
 -0.306  -0.290  -0.287
 42 A'   43 A'   16 A"                                                         
 -- Virtual --                   
 -0.096  -0.081  -0.070  -0.005   0.024   0.040   0.043   0.051
 44 A'   45 A'   17 A"   46 A'   47 A'   48 A'   49 A'   18 A"                 
  0.068   0.079   0.088   0.099   0.100   0.116   0.123   0.142
 50 A'   19 A"   51 A'   20 A"   52 A'   53 A'   54 A'   55 A'                 
  0.172   0.176   0.197   0.219   0.231   0.240   0.281   0.300
 56 A'   21 A"   57 A'   58 A'   22 A"   59 A'   60 A'   61 A'                 
  0.365   0.380   0.386   0.389   0.410   0.414   0.434   0.437
 62 A'   23 A"   24 A"   63 A'   64 A'   25 A"   65 A'   26 A"                 
  0.444   0.468   0.488   0.493   0.531   0.542   0.573   0.585
 66 A'   67 A'   27 A"   68 A'   69 A'   28 A"   70 A'   71 A'                 
  0.661   0.672   0.703   0.720   0.741   0.784   0.838   0.843
 72 A'   29 A"   73 A'   30 A"   74 A'   75 A'   76 A'   31 A"                 
  0.861   0.868   0.953   0.959   0.974   1.084   1.134   1.238
 77 A'   78 A'   79 A'   32 A"   80 A'   81 A'   82 A'   33 A"                 
  1.259   1.310   1.343   1.353   1.378   1.591   1.639   1.836
 83 A'   34 A"   84 A'   35 A"   85 A'   86 A'   87 A'   88 A'                 
  1.945   1.997   2.003   2.086   2.203   2.246   2.259   2.352
 36 A"   89 A'   37 A"   90 A'   91 A'   92 A'   38 A"   39 A"                 
  2.396   2.718   2.738   2.747   2.858   3.147   3.813   3.918
 93 A'   94 A'   40 A"   95 A'   96 A'   97 A'   41 A"   98 A'                 
  3.940   3.964   3.973   3.978   3.994   4.061   4.062   4.134
 42 A"   99 A'   43 A"   44 A"  100 A'   45 A"  101 A'  102 A'                 
  4.237   4.351   4.384   4.424   5.979   6.006   6.051   6.567
103 A'  104 A'  105 A'  106 A'   46 A"  107 A'  108 A'  109 A'                 
  7.523   7.556   7.637   9.670  23.649  25.771  25.882  26.242
 47 A"  110 A'  111 A'  112 A'  113 A'   48 A"  114 A'  115 A'                 
 27.846  28.319  28.340  28.358  28.510  28.519  28.531  28.575
116 A'   49 A"  117 A'  118 A'   50 A"  119 A'   51 A"  120 A'                 
 28.655  35.446  47.843 127.862 127.879 127.907 151.641 215.648
121 A'  122 A'  123 A'   52 A"  124 A'  125 A'  126 A'  127 A'                 
289.719 289.749 289.8611020.6221901.804
 53 A"  128 A'  129 A'  130 A'  131 A'                                         
 --------------------------------------------------------------

          Ground-State Mulliken Net Atomic Charges

     Atom                 Charge (a.u.)
  ----------------------------------------
      1 C                    -0.324629
      2 N                     0.129567
      3 Cl                   -0.000597
      4 I                     0.177181
      5 Br                    0.018479
  ----------------------------------------
  Sum of atomic charges =     0.000000

 -----------------------------------------------------------------
                    Cartesian Multipole Moments
 -----------------------------------------------------------------
    Charge (ESU x 10^10)
                 0.0000
    Dipole Moment (Debye)
         X      -0.7839      Y       1.2200      Z       0.0000
       Tot       1.4502
    Quadrupole Moments (Debye-Ang)
        XX     -65.2247     XY       1.5177     YY     -72.4739
        XZ       0.0000     YZ       0.0000     ZZ     -70.8876
    Octopole Moments (Debye-Ang^2)
       XXX     -45.1224    XXY       8.8932    XYY      -7.8347
       YYY      42.1230    XXZ       0.0000    XYZ       0.0000
       YYZ       0.0000    XZZ     -12.1242    YZZ       9.5816
       ZZZ       0.0000
    Hexadecapole Moments (Debye-Ang^3)
      XXXX   -1192.5695   XXXY      41.7795   XXYY    -303.1637
      XYYY      70.7384   YYYY    -588.0595   XXXZ       0.0000
      XXYZ       0.0000   XYYZ       0.0000   YYYZ       0.0000
      XXZZ    -236.7605   XYZZ      18.0630   YYZZ    -114.5712
      XZZZ       0.0000   YZZZ       0.0000   ZZZZ     -89.0716
 -----------------------------------------------------------------
 Calculating analytic gradient of the SCF energy
 Gradient of SCF Energy
            1           2           3           4           5
    1  -0.0145137   0.0032066   0.0013310   0.0084226   0.0015535
    2   0.0040002  -0.0045125  -0.0022521  -0.0004944   0.0032589
    3  -0.0000000  -0.0000000   0.0000000   0.0000000   0.0000000
 Max gradient component =       1.451E-02
 RMS gradient           =       4.819E-03
 Gradient time:  CPU 10.92 s  wall 2.83 s
 Geometry Optimization Parameters
   NAtoms,    NIC,     NZ,  NCons,   NDum,   NFix, NCnnct, MaxDiis
        5      20       5       0       0       0       0       0

 Cartesian Hessian Update
 Hessian Updated using BFGS Update


** GEOMETRY OPTIMIZATION IN DELOCALIZED INTERNAL COORDINATES **
   Searching for a Minimum

   Optimization Cycle:   2

                       Coordinates (Angstroms)
     ATOM                X               Y               Z
      1  C         0.3281525998   -0.2683470807    0.0000000000
      2  N         0.8257517407   -1.4328626533    0.0000000000
      3  Cl        2.5610474389   -1.6329843268    0.0000000000
      4  I        -1.7626711404   -0.1974424659    0.0000000000
      5  Br        1.2601017699    1.4201247628    0.0000000000
   Point Group: cs    Number of degrees of freedom:     7


   Energy is -10046.707018027

 Hessian Updated using BFGS Update

  6 Hessian modes will be used to form the next step
  Hessian Eigenvalues:
     0.119082    0.172203    0.233471    0.283758    0.292327    0.619969

 Minimum Search - Taking Simple RFO Step
 Searching for Lamda that Minimizes Along All modes
 Value Taken    Lamda =  -0.00094910
 Step Taken.  Stepsize is  0.078116

                             Maximum     Tolerance    Cnvgd?
         Gradient           0.008272      0.000300      NO
         Displacement       0.059905      0.001200      NO
         Energy change     -0.005965      0.000001      NO


 New Cartesian Coordinates Obtained by Inverse Iteration

 Displacement from previous Coordinates is:  0.083643
 ----------------------------------------------------------------
             Standard Nuclear Orientation (Angstroms)
    I     Atom           X                Y                Z
 ----------------------------------------------------------------
    1      C       0.3414383037    -0.2765168614     0.0000000000
    2      N       0.8253241066    -1.4372118897     0.0000000000
    3      Cl      2.5589036185    -1.6076819259     0.0000000000
    4      I      -1.7845142515    -0.1902459962     0.0000000000
    5      Br      1.2712306315     1.4001449092     0.0000000000
 ----------------------------------------------------------------
 Molecular Point Group                 Cs    NOp =  2
 Largest Abelian Subgroup              Cs    NOp =  2
 Nuclear Repulsion Energy =   810.3047398653 hartrees
 There are       59 alpha and       59 beta electrons
 Applying Cartesian multipole field
    Component          Value
    ---------          -----
     (2,0,0)        1.00000E-11
     (0,2,0)        2.00000E-11
     (0,0,2)       -3.00000E-11
 Nucleus-field energy     =     0.0000000215 hartrees
 Requested basis set is 6-311++G(d,p)
 There are 68 shells and 184 basis functions
 A cutoff of  1.0D-11 yielded   1784 shell pairs
 There are     14230 function pairs (     15981 Cartesian)
 Smallest overlap matrix eigenvalue = 3.61E-04
 Guess MOs from SCF MO coefficient file

 -----------------------------------------------------------------------
  General SCF calculation program by
  Eric Jon Sundstrom, Paul Horn, Yuezhi Mao, Dmitri Zuev, Alec White,
  David Stuck, Shaama M.S., Shane Yost, Joonho Lee, David Small,
  Daniel Levine, Susi Lehtola, Hugh Burton, Evgeny Epifanovsky
 -----------------------------------------------------------------------
 Exchange:     0.2000 Hartree-Fock + 0.0800 Slater + 0.7200 B88
 Correlation:  0.1900 VWN1RPA + 0.8100 LYP
 Using SG-1 standard quadrature grid
 using 4 threads for integral computing
 -------------------------------------------------------
 OpenMP Integral computing Module                
 Release: version 2.0, May 2017, Q-Chem Inc. Pleasanton 
 -------------------------------------------------------
 -------------------------------------------------------
 OpenMP BLAS3 based DFT computing Module                
 Release: version 1.0, May 2013, Q-Chem Inc. Pittsburgh 
 -------------------------------------------------------
 A restricted SCF calculation will be
 performed using DIIS
 SCF converges when DIIS error is below 1.0e-08
 ---------------------------------------
  Cycle       Energy         DIIS error
 ---------------------------------------
    1  -10046.7069504882      2.83e-04  
    2  -10046.7073616919      1.54e-04  
    3  -10046.7072984390      2.04e-04  
    4  -10046.7074479212      3.09e-05  
    5  -10046.7074520021      8.62e-06  
    6  -10046.7074522387      3.07e-06  
    7  -10046.7074522692      1.60e-06  
    8  -10046.7074522801      2.93e-07  
    9  -10046.7074522805      5.58e-08  
   10  -10046.7074522806      1.51e-08  
   11  -10046.7074522806      6.21e-09  Convergence criterion met
 ---------------------------------------
 SCF time:   CPU 33.83s  wall 9.00s 
 SCF   energy in the final basis set =   -10046.7074522806
 Total energy in the final basis set =   -10046.7074522806

 --------------------------------------------------------------
             Orbital Energies (a.u.) and Symmetries
 --------------------------------------------------------------

 Alpha MOs, Restricted
 -- Occupied --                  
******* -482.87 -176.33 -165.74 -165.74 -165.74 -101.60  -62.52
  1 A'    2 A'    3 A'    4 A'    1 A"    5 A'    6 A'    7 A'                 
-56.344 -56.340 -56.339 -35.830 -31.324 -31.317 -31.317 -22.974
  8 A'    2 A"    9 A'   10 A'   11 A'    3 A"   12 A'   13 A'                 
-22.973 -22.972 -22.968 -22.968 -14.406 -10.333  -9.508  -8.732
  4 A"   14 A'    5 A"   15 A'   16 A'   17 A'   18 A'   19 A'                 
 -7.274  -7.262  -7.261  -6.564  -6.550  -6.549  -6.379  -4.793
 20 A'    6 A"   21 A'   22 A'    7 A"   23 A'   24 A'   25 A'                 
 -4.776  -4.776  -2.674  -2.671  -2.670  -2.659  -2.659  -2.059
  8 A"   26 A'   27 A'    9 A"   28 A'   29 A'   10 A"   30 A'                 
 -2.053  -2.053  -2.039  -2.039  -1.011  -0.855  -0.816  -0.697
 11 A"   31 A'   12 A"   32 A'   33 A'   34 A'   35 A'   36 A'                 
 -0.566  -0.513  -0.465  -0.450  -0.366  -0.355  -0.335  -0.317
 37 A'   38 A'   39 A'   13 A"   40 A'   14 A"   41 A'   15 A"                 
 -0.306  -0.290  -0.287
 42 A'   43 A'   16 A"                                                         
 -- Virtual --                   
 -0.100  -0.080  -0.067  -0.004   0.024   0.040   0.043   0.051
 44 A'   45 A'   17 A"   46 A'   47 A'   48 A'   49 A'   18 A"                 
  0.068   0.079   0.087   0.099   0.101   0.116   0.123   0.142
 50 A'   19 A"   51 A'   20 A"   52 A'   53 A'   54 A'   55 A'                 
  0.171   0.177   0.196   0.217   0.231   0.241   0.281   0.299
 56 A'   21 A"   57 A'   58 A'   22 A"   59 A'   60 A'   61 A'                 
  0.364   0.382   0.385   0.388   0.411   0.412   0.435   0.437
 62 A'   23 A"   24 A"   63 A'   64 A'   25 A"   65 A'   26 A"                 
  0.443   0.466   0.489   0.493   0.531   0.541   0.573   0.586
 66 A'   67 A'   27 A"   68 A'   69 A'   28 A"   70 A'   71 A'                 
  0.654   0.669   0.706   0.720   0.738   0.789   0.840   0.843
 72 A'   29 A"   73 A'   30 A"   74 A'   75 A'   76 A'   31 A"                 
  0.863   0.869   0.954   0.958   0.973   1.083   1.136   1.236
 77 A'   78 A'   79 A'   32 A"   80 A'   81 A'   82 A'   33 A"                 
  1.257   1.314   1.339   1.352   1.374   1.585   1.647   1.846
 83 A'   34 A"   84 A'   35 A"   85 A'   86 A'   87 A'   88 A'                 
  1.945   1.999   2.004   2.091   2.205   2.250   2.262   2.359
 36 A"   89 A'   37 A"   90 A'   91 A'   92 A'   38 A"   39 A"                 
  2.404   2.717   2.742   2.762   2.861   3.142   3.814   3.922
 93 A'   94 A'   40 A"   95 A'   96 A'   97 A'   41 A"   98 A'                 
  3.941   3.965   3.972   3.977   3.994   4.060   4.061   4.136
 42 A"   99 A'   43 A"   44 A"  100 A'  101 A'   45 A"  102 A'                 
  4.240   4.351   4.379   4.421   5.980   6.005   6.046   6.569
103 A'  104 A'  105 A'  106 A'   46 A"  107 A'  108 A'  109 A'                 
  7.522   7.556   7.635   9.669  23.667  25.772  25.888  26.242
 47 A"  110 A'  111 A'  112 A'  113 A'   48 A"  114 A'  115 A'                 
 27.841  28.320  28.340  28.356  28.512  28.520  28.531  28.574
116 A'   49 A"  117 A'  118 A'   50 A"  119 A'   51 A"  120 A'                 
 28.655  35.457  47.844 127.863 127.879 127.905 151.637 215.648
121 A'  122 A'  123 A'   52 A"  124 A'  125 A'  126 A'  127 A'                 
289.717 289.748 289.8601020.6241901.800
 53 A"  128 A'  129 A'  130 A'  131 A'                                         

 Beta MOs, Restricted
 -- Occupied --                  
******* -482.87 -176.33 -165.74 -165.74 -165.74 -101.60  -62.52
  1 A'    2 A'    3 A'    4 A'    1 A"    5 A'    6 A'    7 A'                 
-56.344 -56.340 -56.339 -35.830 -31.324 -31.317 -31.317 -22.974
  8 A'    2 A"    9 A'   10 A'   11 A'    3 A"   12 A'   13 A'                 
-22.973 -22.972 -22.968 -22.968 -14.406 -10.333  -9.508  -8.732
  4 A"   14 A'    5 A"   15 A'   16 A'   17 A'   18 A'   19 A'                 
 -7.274  -7.262  -7.261  -6.564  -6.550  -6.549  -6.379  -4.793
 20 A'    6 A"   21 A'   22 A'    7 A"   23 A'   24 A'   25 A'                 
 -4.776  -4.776  -2.674  -2.671  -2.670  -2.659  -2.659  -2.059
  8 A"   26 A'   27 A'    9 A"   28 A'   29 A'   10 A"   30 A'                 
 -2.053  -2.053  -2.039  -2.039  -1.011  -0.855  -0.816  -0.697
 11 A"   31 A'   12 A"   32 A'   33 A'   34 A'   35 A'   36 A'                 
 -0.566  -0.513  -0.465  -0.450  -0.366  -0.355  -0.335  -0.317
 37 A'   38 A'   39 A'   13 A"   40 A'   14 A"   41 A'   15 A"                 
 -0.306  -0.290  -0.287
 42 A'   43 A'   16 A"                                                         
 -- Virtual --                   
 -0.100  -0.080  -0.067  -0.004   0.024   0.040   0.043   0.051
 44 A'   45 A'   17 A"   46 A'   47 A'   48 A'   49 A'   18 A"                 
  0.068   0.079   0.087   0.099   0.101   0.116   0.123   0.142
 50 A'   19 A"   51 A'   20 A"   52 A'   53 A'   54 A'   55 A'                 
  0.171   0.177   0.196   0.217   0.231   0.241   0.281   0.299
 56 A'   21 A"   57 A'   58 A'   22 A"   59 A'   60 A'   61 A'                 
  0.364   0.382   0.385   0.388   0.411   0.412   0.435   0.437
 62 A'   23 A"   24 A"   63 A'   64 A'   25 A"   65 A'   26 A"                 
  0.443   0.466   0.489   0.493   0.531   0.541   0.573   0.586
 66 A'   67 A'   27 A"   68 A'   69 A'   28 A"   70 A'   71 A'                 
  0.654   0.669   0.706   0.720   0.738   0.789   0.840   0.843
 72 A'   29 A"   73 A'   30 A"   74 A'   75 A'   76 A'   31 A"                 
  0.863   0.869   0.954   0.958   0.973   1.083   1.136   1.236
 77 A'   78 A'   79 A'   32 A"   80 A'   81 A'   82 A'   33 A"                 
  1.257   1.314   1.339   1.352   1.374   1.585   1.647   1.846
 83 A'   34 A"   84 A'   35 A"   85 A'   86 A'   87 A'   88 A'                 
  1.945   1.999   2.004   2.091   2.205   2.250   2.262   2.359
 36 A"   89 A'   37 A"   90 A'   91 A'   92 A'   38 A"   39 A"                 
  2.404   2.717   2.742   2.762   2.861   3.142   3.814   3.922
 93 A'   94 A'   40 A"   95 A'   96 A'   97 A'   41 A"   98 A'                 
  3.941   3.965   3.972   3.977   3.994   4.060   4.061   4.136
 42 A"   99 A'   43 A"   44 A"  100 A'  101 A'   45 A"  102 A'                 
  4.240   4.351   4.379   4.421   5.980   6.005   6.046   6.569
103 A'  104 A'  105 A'  106 A'   46 A"  107 A'  108 A'  109 A'                 
  7.522   7.556   7.635   9.669  23.667  25.772  25.888  26.242
 47 A"  110 A'  111 A'  112 A'  113 A'   48 A"  114 A'  115 A'                 
 27.841  28.320  28.340  28.356  28.512  28.520  28.531  28.574
116 A'   49 A"  117 A'  118 A'   50 A"  119 A'   51 A"  120 A'                 
 28.655  35.457  47.844 127.863 127.879 127.905 151.637 215.648
121 A'  122 A'  123 A'   52 A"  124 A'  125 A'  126 A'  127 A'                 
289.717 289.748 289.8601020.6241901.800
 53 A"  128 A'  129 A'  130 A'  131 A'                                         
 --------------------------------------------------------------

          Ground-State Mulliken Net Atomic Charges

     Atom                 Charge (a.u.)
  ----------------------------------------
      1 C                    -0.322311
      2 N                     0.132614
      3 Cl                    0.005125
      4 I                     0.161067
      5 Br                    0.023505
  ----------------------------------------
  Sum of atomic charges =     0.000000

 -----------------------------------------------------------------
                    Cartesian Multipole Moments
 -----------------------------------------------------------------
    Charge (ESU x 10^10)
                 0.0000
    Dipole Moment (Debye)
         X      -0.6421      Y       1.2665      Z      -0.0000
       Tot       1.4199
    Quadrupole Moments (Debye-Ang)
        XX     -65.2183     XY       1.5794     YY     -72.4478
        XZ      -0.0000     YZ      -0.0000     ZZ     -70.9163
    Octopole Moments (Debye-Ang^2)
       XXX     -43.4792    XXY       9.3787    XYY      -7.3946
       YYY      41.9929    XXZ      -0.0000    XYZ      -0.0000
       YYZ      -0.0000    XZZ     -11.5117    YZZ       9.5290
       ZZZ      -0.0000
    Hexadecapole Moments (Debye-Ang^3)
      XXXX   -1206.5175   XXXY      41.6071   XXYY    -304.6971
      XYYY      70.0507   YYYY    -575.8337   XXXZ       0.0000
      XXYZ      -0.0000   XYYZ      -0.0000   YYYZ      -0.0000
      XXZZ    -239.5661   XYZZ      17.6541   YYZZ    -112.4172
      XZZZ      -0.0000   YZZZ      -0.0000   ZZZZ     -89.2251
 -----------------------------------------------------------------
 Calculating analytic gradient of the SCF energy
 Gradient of SCF Energy
            1           2           3           4           5
    1  -0.0001849  -0.0000195  -0.0021128   0.0010826   0.0012346
    2  -0.0037367   0.0020213   0.0012026   0.0000169   0.0004959
    3  -0.0000000   0.0000000  -0.0000000   0.0000000   0.0000000
 Max gradient component =       3.737E-03
 RMS gradient           =       1.340E-03
 Gradient time:  CPU 10.86 s  wall 2.82 s
 Geometry Optimization Parameters
   NAtoms,    NIC,     NZ,  NCons,   NDum,   NFix, NCnnct, MaxDiis
        5      20       5       0       0       0       0       0

 Cartesian Hessian Update
 Hessian Updated using BFGS Update


** GEOMETRY OPTIMIZATION IN DELOCALIZED INTERNAL COORDINATES **
   Searching for a Minimum

   Optimization Cycle:   3

                       Coordinates (Angstroms)
     ATOM                X               Y               Z
      1  C         0.3414383037   -0.2765168614    0.0000000000
      2  N         0.8253241066   -1.4372118897    0.0000000000
      3  Cl        2.5589036185   -1.6076819259    0.0000000000
      4  I        -1.7845142515   -0.1902459962    0.0000000000
      5  Br        1.2712306315    1.4001449092    0.0000000000
   Point Group: cs    Number of degrees of freedom:     7


   Energy is -10046.707452281

 Hessian Updated using BFGS Update

  7 Hessian modes will be used to form the next step
  Hessian Eigenvalues:
     0.091970    0.168443    0.243879    0.250749    0.284863    0.350165
     0.701240

 Minimum Search - Taking Simple RFO Step
 Searching for Lamda that Minimizes Along All modes
 Value Taken    Lamda =  -0.00011019
 Step Taken.  Stepsize is  0.023860

                             Maximum     Tolerance    Cnvgd?
         Gradient           0.004571      0.000300      NO
         Displacement       0.014805      0.001200      NO
         Energy change     -0.000434      0.000001      NO


 New Cartesian Coordinates Obtained by Inverse Iteration

 Displacement from previous Coordinates is:  0.043350
 ----------------------------------------------------------------
             Standard Nuclear Orientation (Angstroms)
    I     Atom           X                Y                Z
 ----------------------------------------------------------------
    1      C       0.3451228061    -0.2714201903     0.0000000000
    2      N       0.8298577142    -1.4340176808     0.0000000000
    3      Cl      2.5647824507    -1.6238276658     0.0000000000
    4      I      -1.7898257202    -0.1898134286     0.0000000000
    5      Br      1.2624451579     1.4075672014     0.0000000000
 ----------------------------------------------------------------
 Molecular Point Group                 Cs    NOp =  2
 Largest Abelian Subgroup              Cs    NOp =  2
 Nuclear Repulsion Energy =   808.5109989551 hartrees
 There are       59 alpha and       59 beta electrons
 Applying Cartesian multipole field
    Component          Value
    ---------          -----
     (2,0,0)        1.00000E-11
     (0,2,0)        2.00000E-11
     (0,0,2)       -3.00000E-11
 Nucleus-field energy     =     0.0000000216 hartrees
 Requested basis set is 6-311++G(d,p)
 There are 68 shells and 184 basis functions
 A cutoff of  1.0D-11 yielded   1782 shell pairs
 There are     14224 function pairs (     15975 Cartesian)
 Smallest overlap matrix eigenvalue = 3.63E-04
 Guess MOs from SCF MO coefficient file

 -----------------------------------------------------------------------
  General SCF calculation program by
  Eric Jon Sundstrom, Paul Horn, Yuezhi Mao, Dmitri Zuev, Alec White,
  David Stuck, Shaama M.S., Shane Yost, Joonho Lee, David Small,
  Daniel Levine, Susi Lehtola, Hugh Burton, Evgeny Epifanovsky
 -----------------------------------------------------------------------
 Exchange:     0.2000 Hartree-Fock + 0.0800 Slater + 0.7200 B88
 Correlation:  0.1900 VWN1RPA + 0.8100 LYP
 Using SG-1 standard quadrature grid
 using 4 threads for integral computing
 -------------------------------------------------------
 OpenMP Integral computing Module                
 Release: version 2.0, May 2017, Q-Chem Inc. Pleasanton 
 -------------------------------------------------------
 -------------------------------------------------------
 OpenMP BLAS3 based DFT computing Module                
 Release: version 1.0, May 2013, Q-Chem Inc. Pittsburgh 
 -------------------------------------------------------
 A restricted SCF calculation will be
 performed using DIIS
 SCF converges when DIIS error is below 1.0e-08
 ---------------------------------------
  Cycle       Energy         DIIS error
 ---------------------------------------
    1  -10046.7074072683      1.09e-04  
    2  -10046.7074824894      5.09e-05  
    3  -10046.7074732767      6.85e-05  
    4  -10046.7074936510      8.66e-06  
    5  -10046.7074939706      3.93e-06  
    6  -10046.7074940211      1.56e-06  
    7  -10046.7074940293      6.47e-07  
    8  -10046.7074940306      5.59e-08  
    9  -10046.7074940306      1.94e-08  
   10  -10046.7074940306      4.78e-09  Convergence criterion met
 ---------------------------------------
 SCF time:   CPU 30.67s  wall 8.00s 
 SCF   energy in the final basis set =   -10046.7074940306
 Total energy in the final basis set =   -10046.7074940306

 --------------------------------------------------------------
             Orbital Energies (a.u.) and Symmetries
 --------------------------------------------------------------

 Alpha MOs, Restricted
 -- Occupied --                  
******* -482.87 -176.33 -165.74 -165.74 -165.73 -101.60  -62.52
  1 A'    2 A'    3 A'    4 A'    1 A"    5 A'    6 A'    7 A'                 
-56.344 -56.340 -56.340 -35.830 -31.324 -31.317 -31.316 -22.974
  8 A'    2 A"    9 A'   10 A'   11 A'    3 A"   12 A'   13 A'                 
-22.972 -22.972 -22.967 -22.967 -14.406 -10.333  -9.508  -8.732
  4 A"   14 A'    5 A"   15 A'   16 A'   17 A'   18 A'   19 A'                 
 -7.275  -7.262  -7.261  -6.564  -6.551  -6.550  -6.379  -4.793
 20 A'    6 A"   21 A'   22 A'    7 A"   23 A'   24 A'   25 A'                 
 -4.776  -4.776  -2.675  -2.672  -2.671  -2.660  -2.660  -2.058
  8 A"   26 A'   27 A'    9 A"   28 A'   29 A'   10 A"   30 A'                 
 -2.053  -2.053  -2.039  -2.038  -1.009  -0.855  -0.816  -0.696
 11 A"   31 A'   12 A"   32 A'   33 A'   34 A'   35 A'   36 A'                 
 -0.567  -0.513  -0.464  -0.449  -0.366  -0.356  -0.335  -0.317
 37 A'   38 A'   39 A'   13 A"   40 A'   14 A"   41 A'   15 A"                 
 -0.306  -0.289  -0.287
 42 A'   43 A'   16 A"                                                         
 -- Virtual --                   
 -0.102  -0.080  -0.068  -0.005   0.023   0.040   0.043   0.050
 44 A'   45 A'   17 A"   46 A'   47 A'   48 A'   49 A'   18 A"                 
  0.068   0.079   0.088   0.099   0.101   0.116   0.123   0.142
 50 A'   19 A"   51 A'   20 A"   52 A'   53 A'   54 A'   55 A'                 
  0.172   0.177   0.196   0.216   0.231   0.242   0.281   0.298
 56 A'   21 A"   57 A'   58 A'   22 A"   59 A'   60 A'   61 A'                 
  0.364   0.382   0.385   0.388   0.410   0.412   0.435   0.437
 62 A'   23 A"   24 A"   63 A'   64 A'   25 A"   65 A'   26 A"                 
  0.443   0.465   0.489   0.495   0.530   0.540   0.572   0.584
 66 A'   67 A'   27 A"   68 A'   69 A'   28 A"   70 A'   71 A'                 
  0.652   0.669   0.705   0.720   0.738   0.789   0.838   0.843
 72 A'   29 A"   73 A'   30 A"   74 A'   75 A'   76 A'   31 A"                 
  0.862   0.869   0.954   0.959   0.974   1.083   1.134   1.235
 77 A'   78 A'   79 A'   32 A"   80 A'   81 A'   82 A'   33 A"                 
  1.257   1.314   1.337   1.351   1.373   1.585   1.648   1.845
 83 A'   34 A"   84 A'   35 A"   85 A'   86 A'   87 A'   88 A'                 
  1.944   1.997   2.004   2.088   2.203   2.248   2.261   2.358
 36 A"   89 A'   37 A"   90 A'   91 A'   92 A'   38 A"   39 A"                 
  2.401   2.719   2.741   2.757   2.860   3.145   3.814   3.921
 93 A'   94 A'   40 A"   95 A'   96 A'   97 A'   41 A"   98 A'                 
  3.942   3.965   3.971   3.976   3.993   4.059   4.061   4.136
 42 A"   99 A'   43 A"   44 A"  100 A'  101 A'   45 A"  102 A'                 
  4.239   4.350   4.377   4.419   5.980   6.005   6.044   6.570
103 A'  104 A'  105 A'  106 A'   46 A"  107 A'  108 A'  109 A'                 
  7.521   7.555   7.634   9.668  23.662  25.771  25.883  26.241
 47 A"  110 A'  111 A'  112 A'  113 A'   48 A"  114 A'  115 A'                 
 27.840  28.320  28.340  28.355  28.512  28.520  28.531  28.574
116 A'   49 A"  117 A'  118 A'   50 A"  119 A'   51 A"  120 A'                 
 28.655  35.454  47.844 127.863 127.879 127.905 151.636 215.646
121 A'  122 A'  123 A'   52 A"  124 A'  125 A'  126 A'  127 A'                 
289.717 289.747 289.8591020.6241901.798
 53 A"  128 A'  129 A'  130 A'  131 A'                                         

 Beta MOs, Restricted
 -- Occupied --                  
******* -482.87 -176.33 -165.74 -165.74 -165.73 -101.60  -62.52
  1 A'    2 A'    3 A'    4 A'    1 A"    5 A'    6 A'    7 A'                 
-56.344 -56.340 -56.340 -35.830 -31.324 -31.317 -31.316 -22.974
  8 A'    2 A"    9 A'   10 A'   11 A'    3 A"   12 A'   13 A'                 
-22.972 -22.972 -22.967 -22.967 -14.406 -10.333  -9.508  -8.732
  4 A"   14 A'    5 A"   15 A'   16 A'   17 A'   18 A'   19 A'                 
 -7.275  -7.262  -7.261  -6.564  -6.551  -6.550  -6.379  -4.793
 20 A'    6 A"   21 A'   22 A'    7 A"   23 A'   24 A'   25 A'                 
 -4.776  -4.776  -2.675  -2.672  -2.671  -2.660  -2.660  -2.058
  8 A"   26 A'   27 A'    9 A"   28 A'   29 A'   10 A"   30 A'                 
 -2.053  -2.053  -2.039  -2.038  -1.009  -0.855  -0.816  -0.696
 11 A"   31 A'   12 A"   32 A'   33 A'   34 A'   35 A'   36 A'                 
 -0.567  -0.513  -0.464  -0.449  -0.366  -0.356  -0.335  -0.317
 37 A'   38 A'   39 A'   13 A"   40 A'   14 A"   41 A'   15 A"                 
 -0.306  -0.289  -0.287
 42 A'   43 A'   16 A"                                                         
 -- Virtual --                   
 -0.102  -0.080  -0.068  -0.005   0.023   0.040   0.043   0.050
 44 A'   45 A'   17 A"   46 A'   47 A'   48 A'   49 A'   18 A"                 
  0.068   0.079   0.088   0.099   0.101   0.116   0.123   0.142
 50 A'   19 A"   51 A'   20 A"   52 A'   53 A'   54 A'   55 A'                 
  0.172   0.177   0.196   0.216   0.231   0.242   0.281   0.298
 56 A'   21 A"   57 A'   58 A'   22 A"   59 A'   60 A'   61 A'                 
  0.364   0.382   0.385   0.388   0.410   0.412   0.435   0.437
 62 A'   23 A"   24 A"   63 A'   64 A'   25 A"   65 A'   26 A"                 
  0.443   0.465   0.489   0.495   0.530   0.540   0.572   0.584
 66 A'   67 A'   27 A"   68 A'   69 A'   28 A"   70 A'   71 A'                 
  0.652   0.669   0.705   0.720   0.738   0.789   0.838   0.843
 72 A'   29 A"   73 A'   30 A"   74 A'   75 A'   76 A'   31 A"                 
  0.862   0.869   0.954   0.959   0.974   1.083   1.134   1.235
 77 A'   78 A'   79 A'   32 A"   80 A'   81 A'   82 A'   33 A"                 
  1.257   1.314   1.337   1.351   1.373   1.585   1.648   1.845
 83 A'   34 A"   84 A'   35 A"   85 A'   86 A'   87 A'   88 A'                 
  1.944   1.997   2.004   2.088   2.203   2.248   2.261   2.358
 36 A"   89 A'   37 A"   90 A'   91 A'   92 A'   38 A"   39 A"                 
  2.401   2.719   2.741   2.757   2.860   3.145   3.814   3.921
 93 A'   94 A'   40 A"   95 A'   96 A'   97 A'   41 A"   98 A'                 
  3.942   3.965   3.971   3.976   3.993   4.059   4.061   4.136
 42 A"   99 A'   43 A"   44 A"  100 A'  101 A'   45 A"  102 A'                 
  4.239   4.350   4.377   4.419   5.980   6.005   6.044   6.570
103 A'  104 A'  105 A'  106 A'   46 A"  107 A'  108 A'  109 A'                 
  7.521   7.555   7.634   9.668  23.662  25.771  25.883  26.241
 47 A"  110 A'  111 A'  112 A'  113 A'   48 A"  114 A'  115 A'                 
 27.840  28.320  28.340  28.355  28.512  28.520  28.531  28.574
116 A'   49 A"  117 A'  118 A'   50 A"  119 A'   51 A"  120 A'                 
 28.655  35.454  47.844 127.863 127.879 127.905 151.636 215.646
121 A'  122 A'  123 A'   52 A"  124 A'  125 A'  126 A'  127 A'                 
289.717 289.747 289.8591020.6241901.798
 53 A"  128 A'  129 A'  130 A'  131 A'                                         
 --------------------------------------------------------------

          Ground-State Mulliken Net Atomic Charges

     Atom                 Charge (a.u.)
  ----------------------------------------
      1 C                    -0.321565
      2 N                     0.134220
      3 Cl                    0.003929
      4 I                     0.158038
      5 Br                    0.025378
  ----------------------------------------
  Sum of atomic charges =    -0.000000

 -----------------------------------------------------------------
                    Cartesian Multipole Moments
 -----------------------------------------------------------------
    Charge (ESU x 10^10)
                -0.0000
    Dipole Moment (Debye)
         X      -0.6227      Y       1.2888      Z      -0.0000
       Tot       1.4313
    Quadrupole Moments (Debye-Ang)
        XX     -65.2485     XY       1.5580     YY     -72.3846
        XZ      -0.0000     YZ       0.0000     ZZ     -70.9349
    Octopole Moments (Debye-Ang^2)
       XXX     -43.0027    XXY       9.2001    XYY      -7.0155
       YYY      42.1592    XXZ      -0.0000    XYZ       0.0000
       YYZ      -0.0000    XZZ     -11.2844    YZZ       9.5820
       ZZZ      -0.0000
    Hexadecapole Moments (Debye-Ang^3)
      XXXX   -1210.0638   XXXY      42.8720   XXYY    -305.7188
      XYYY      71.9784   YYYY    -580.9028   XXXZ       0.0000
      XXYZ       0.0000   XYYZ      -0.0000   YYYZ      -0.0000
      XXZZ    -240.2004   XYZZ      18.3945   YYZZ    -113.3944
      XZZZ      -0.0000   YZZZ      -0.0000   ZZZZ     -89.2750
 -----------------------------------------------------------------
 Calculating analytic gradient of the SCF energy
 Gradient of SCF Energy
            1           2           3           4           5
    1  -0.0005916   0.0014734  -0.0004849  -0.0005881   0.0001912
    2  -0.0000404   0.0000356  -0.0005319   0.0002879   0.0002488
    3  -0.0000000   0.0000000  -0.0000000   0.0000000   0.0000000
 Max gradient component =       1.473E-03
 RMS gradient           =       4.878E-04
 Gradient time:  CPU 10.86 s  wall 2.82 s
 Geometry Optimization Parameters
   NAtoms,    NIC,     NZ,  NCons,   NDum,   NFix, NCnnct, MaxDiis
        5      20       5       0       0       0       0       0

 Cartesian Hessian Update
 Hessian Updated using BFGS Update


** GEOMETRY OPTIMIZATION IN DELOCALIZED INTERNAL COORDINATES **
   Searching for a Minimum

   Optimization Cycle:   4

                       Coordinates (Angstroms)
     ATOM                X               Y               Z
      1  C         0.3451228061   -0.2714201903    0.0000000000
      2  N         0.8298577142   -1.4340176808    0.0000000000
      3  Cl        2.5647824507   -1.6238276658    0.0000000000
      4  I        -1.7898257202   -0.1898134286    0.0000000000
      5  Br        1.2624451579    1.4075672014    0.0000000000
   Point Group: cs    Number of degrees of freedom:     7


   Energy is -10046.707494031

 Hessian Updated using BFGS Update

  7 Hessian modes will be used to form the next step
  Hessian Eigenvalues:
     0.098246    0.163420    0.247017    0.262690    0.275475    0.382212
     0.745487

 Minimum Search - Taking Simple RFO Step
 Searching for Lamda that Minimizes Along All modes
 Value Taken    Lamda =  -0.00001113
 Step Taken.  Stepsize is  0.006490

                             Maximum     Tolerance    Cnvgd?
         Gradient           0.001196      0.000300      NO
         Displacement       0.004346      0.001200      NO
         Energy change     -0.000042      0.000001      NO


 New Cartesian Coordinates Obtained by Inverse Iteration

 Displacement from previous Coordinates is:  0.009600
 ----------------------------------------------------------------
             Standard Nuclear Orientation (Angstroms)
    I     Atom           X                Y                Z
 ----------------------------------------------------------------
    1      C       0.3449484056    -0.2718566814     0.0000000000
    2      N       0.8278037534    -1.4349710073     0.0000000000
    3      Cl      2.5640601835    -1.6205155967     0.0000000000
    4      I      -1.7877416950    -0.1897687316     0.0000000000
    5      Br      1.2633117613     1.4056002530     0.0000000000
 ----------------------------------------------------------------
 Molecular Point Group                 Cs    NOp =  2
 Largest Abelian Subgroup              Cs    NOp =  2
 Nuclear Repulsion Energy =   809.1190494181 hartrees
 There are       59 alpha and       59 beta electrons
 Applying Cartesian multipole field
    Component          Value
    ---------          -----
     (2,0,0)        1.00000E-11
     (0,2,0)        2.00000E-11
     (0,0,2)       -3.00000E-11
 Nucleus-field energy     =     0.0000000216 hartrees
 Requested basis set is 6-311++G(d,p)
 There are 68 shells and 184 basis functions
 A cutoff of  1.0D-11 yielded   1782 shell pairs
 There are     14224 function pairs (     15975 Cartesian)
 Smallest overlap matrix eigenvalue = 3.62E-04
 Guess MOs from SCF MO coefficient file

 -----------------------------------------------------------------------
  General SCF calculation program by
  Eric Jon Sundstrom, Paul Horn, Yuezhi Mao, Dmitri Zuev, Alec White,
  David Stuck, Shaama M.S., Shane Yost, Joonho Lee, David Small,
  Daniel Levine, Susi Lehtola, Hugh Burton, Evgeny Epifanovsky
 -----------------------------------------------------------------------
 Exchange:     0.2000 Hartree-Fock + 0.0800 Slater + 0.7200 B88
 Correlation:  0.1900 VWN1RPA + 0.8100 LYP
 Using SG-1 standard quadrature grid
 using 4 threads for integral computing
 -------------------------------------------------------
 OpenMP Integral computing Module                
 Release: version 2.0, May 2017, Q-Chem Inc. Pleasanton 
 -------------------------------------------------------
 -------------------------------------------------------
 OpenMP BLAS3 based DFT computing Module                
 Release: version 1.0, May 2013, Q-Chem Inc. Pittsburgh 
 -------------------------------------------------------
 A restricted SCF calculation will be
 performed using DIIS
 SCF converges when DIIS error is below 1.0e-08
 ---------------------------------------
  Cycle       Energy         DIIS error
 ---------------------------------------
    1  -10046.7074953326      2.82e-05  
    2  -10046.7074998457      1.63e-05  
    3  -10046.7074992129      2.07e-05  
    4  -10046.7075009746      2.25e-06  
    5  -10046.7075009909      1.23e-06  
    6  -10046.7075009964      4.12e-07  
    7  -10046.7075009970      9.48e-08  
    8  -10046.7075009970      1.42e-08  
    9  -10046.7075009972      3.26e-09  Convergence criterion met
 ---------------------------------------
 SCF time:   CPU 27.64s  wall 7.00s 
 SCF   energy in the final basis set =   -10046.7075009972
 Total energy in the final basis set =   -10046.7075009972

 --------------------------------------------------------------
             Orbital Energies (a.u.) and Symmetries
 --------------------------------------------------------------

 Alpha MOs, Restricted
 -- Occupied --                  
******* -482.87 -176.33 -165.74 -165.74 -165.73 -101.60  -62.52
  1 A'    2 A'    3 A'    4 A'    1 A"    5 A'    6 A'    7 A'                 
-56.344 -56.340 -56.340 -35.830 -31.324 -31.317 -31.316 -22.974
  8 A'    2 A"    9 A'   10 A'   11 A'    3 A"   12 A'   13 A'                 
-22.972 -22.972 -22.967 -22.967 -14.406 -10.333  -9.507  -8.732
  4 A"   14 A'    5 A"   15 A'   16 A'   17 A'   18 A'   19 A'                 
 -7.274  -7.261  -7.261  -6.565  -6.551  -6.550  -6.379  -4.793
 20 A'    6 A"   21 A'   22 A'    7 A"   23 A'   24 A'   25 A'                 
 -4.776  -4.776  -2.675  -2.672  -2.671  -2.660  -2.660  -2.058
  8 A"   26 A'   27 A'    9 A"   28 A'   29 A'   10 A"   30 A'                 
 -2.053  -2.053  -2.039  -2.038  -1.009  -0.855  -0.816  -0.696
 11 A"   31 A'   12 A"   32 A'   33 A'   34 A'   35 A'   36 A'                 
 -0.566  -0.513  -0.464  -0.449  -0.366  -0.356  -0.335  -0.317
 37 A'   38 A'   39 A'   13 A"   40 A'   14 A"   41 A'   15 A"                 
 -0.306  -0.289  -0.287
 42 A'   43 A'   16 A"                                                         
 -- Virtual --                   
 -0.102  -0.080  -0.068  -0.005   0.023   0.040   0.043   0.050
 44 A'   45 A'   17 A"   46 A'   47 A'   48 A'   49 A'   18 A"                 
  0.068   0.079   0.088   0.099   0.101   0.116   0.123   0.142
 50 A'   19 A"   51 A'   20 A"   52 A'   53 A'   54 A'   55 A'                 
  0.172   0.177   0.196   0.216   0.231   0.241   0.281   0.298
 56 A'   21 A"   57 A'   58 A'   22 A"   59 A'   60 A'   61 A'                 
  0.364   0.382   0.385   0.388   0.410   0.412   0.435   0.437
 62 A'   23 A"   24 A"   63 A'   64 A'   25 A"   65 A'   26 A"                 
  0.443   0.465   0.489   0.495   0.530   0.540   0.572   0.584
 66 A'   67 A'   27 A"   68 A'   69 A'   28 A"   70 A'   71 A'                 
  0.653   0.669   0.706   0.720   0.738   0.789   0.839   0.843
 72 A'   29 A"   73 A'   30 A"   74 A'   75 A'   76 A'   31 A"                 
  0.862   0.870   0.954   0.959   0.974   1.083   1.134   1.235
 77 A'   78 A'   79 A'   32 A"   80 A'   81 A'   82 A'   33 A"                 
  1.257   1.314   1.338   1.352   1.373   1.585   1.648   1.845
 83 A'   34 A"   84 A'   35 A"   85 A'   86 A'   87 A'   88 A'                 
  1.944   1.998   2.004   2.088   2.203   2.248   2.261   2.358
 36 A"   89 A'   37 A"   90 A'   91 A'   92 A'   38 A"   39 A"                 
  2.401   2.718   2.741   2.758   2.860   3.145   3.814   3.921
 93 A'   94 A'   40 A"   95 A'   96 A'   97 A'   41 A"   98 A'                 
  3.942   3.965   3.971   3.976   3.993   4.060   4.061   4.136
 42 A"   99 A'   43 A"   44 A"  100 A'  101 A'   45 A"  102 A'                 
  4.239   4.350   4.377   4.419   5.980   6.005   6.044   6.570
103 A'  104 A'  105 A'  106 A'   46 A"  107 A'  108 A'  109 A'                 
  7.521   7.555   7.634   9.668  23.663  25.771  25.884  26.242
 47 A"  110 A'  111 A'  112 A'  113 A'   48 A"  114 A'  115 A'                 
 27.840  28.320  28.340  28.355  28.512  28.520  28.531  28.574
116 A'   49 A"  117 A'  118 A'   50 A"  119 A'   51 A"  120 A'                 
 28.655  35.455  47.845 127.863 127.879 127.905 151.636 215.646
121 A'  122 A'  123 A'   52 A"  124 A'  125 A'  126 A'  127 A'                 
289.717 289.747 289.8591020.6251901.799
 53 A"  128 A'  129 A'  130 A'  131 A'                                         

 Beta MOs, Restricted
 -- Occupied --                  
******* -482.87 -176.33 -165.74 -165.74 -165.73 -101.60  -62.52
  1 A'    2 A'    3 A'    4 A'    1 A"    5 A'    6 A'    7 A'                 
-56.344 -56.340 -56.340 -35.830 -31.324 -31.317 -31.316 -22.974
  8 A'    2 A"    9 A'   10 A'   11 A'    3 A"   12 A'   13 A'                 
-22.972 -22.972 -22.967 -22.967 -14.406 -10.333  -9.507  -8.732
  4 A"   14 A'    5 A"   15 A'   16 A'   17 A'   18 A'   19 A'                 
 -7.274  -7.261  -7.261  -6.565  -6.551  -6.550  -6.379  -4.793
 20 A'    6 A"   21 A'   22 A'    7 A"   23 A'   24 A'   25 A'                 
 -4.776  -4.776  -2.675  -2.672  -2.671  -2.660  -2.660  -2.058
  8 A"   26 A'   27 A'    9 A"   28 A'   29 A'   10 A"   30 A'                 
 -2.053  -2.053  -2.039  -2.038  -1.009  -0.855  -0.816  -0.696
 11 A"   31 A'   12 A"   32 A'   33 A'   34 A'   35 A'   36 A'                 
 -0.566  -0.513  -0.464  -0.449  -0.366  -0.356  -0.335  -0.317
 37 A'   38 A'   39 A'   13 A"   40 A'   14 A"   41 A'   15 A"                 
 -0.306  -0.289  -0.287
 42 A'   43 A'   16 A"                                                         
 -- Virtual --                   
 -0.102  -0.080  -0.068  -0.005   0.023   0.040   0.043   0.050
 44 A'   45 A'   17 A"   46 A'   47 A'   48 A'   49 A'   18 A"                 
  0.068   0.079   0.088   0.099   0.101   0.116   0.123   0.142
 50 A'   19 A"   51 A'   20 A"   52 A'   53 A'   54 A'   55 A'                 
  0.172   0.177   0.196   0.216   0.231   0.241   0.281   0.298
 56 A'   21 A"   57 A'   58 A'   22 A"   59 A'   60 A'   61 A'                 
  0.364   0.382   0.385   0.388   0.410   0.412   0.435   0.437
 62 A'   23 A"   24 A"   63 A'   64 A'   25 A"   65 A'   26 A"                 
  0.443   0.465   0.489   0.495   0.530   0.540   0.572   0.584
 66 A'   67 A'   27 A"   68 A'   69 A'   28 A"   70 A'   71 A'                 
  0.653   0.669   0.706   0.720   0.738   0.789   0.839   0.843
 72 A'   29 A"   73 A'   30 A"   74 A'   75 A'   76 A'   31 A"                 
  0.862   0.870   0.954   0.959   0.974   1.083   1.134   1.235
 77 A'   78 A'   79 A'   32 A"   80 A'   81 A'   82 A'   33 A"                 
  1.257   1.314   1.338   1.352   1.373   1.585   1.648   1.845
 83 A'   34 A"   84 A'   35 A"   85 A'   86 A'   87 A'   88 A'                 
  1.944   1.998   2.004   2.088   2.203   2.248   2.261   2.358
 36 A"   89 A'   37 A"   90 A'   91 A'   92 A'   38 A"   39 A"                 
  2.401   2.718   2.741   2.758   2.860   3.145   3.814   3.921
 93 A'   94 A'   40 A"   95 A'   96 A'   97 A'   41 A"   98 A'                 
  3.942   3.965   3.971   3.976   3.993   4.060   4.061   4.136
 42 A"   99 A'   43 A"   44 A"  100 A'  101 A'   45 A"  102 A'                 
  4.239   4.350   4.377   4.419   5.980   6.005   6.044   6.570
103 A'  104 A'  105 A'  106 A'   46 A"  107 A'  108 A'  109 A'                 
  7.521   7.555   7.634   9.668  23.663  25.771  25.884  26.242
 47 A"  110 A'  111 A'  112 A'  113 A'   48 A"  114 A'  115 A'                 
 27.840  28.320  28.340  28.355  28.512  28.520  28.531  28.574
116 A'   49 A"  117 A'  118 A'   50 A"  119 A'   51 A"  120 A'                 
 28.655  35.455  47.845 127.863 127.879 127.905 151.636 215.646
121 A'  122 A'  123 A'   52 A"  124 A'  125 A'  126 A'  127 A'                 
289.717 289.747 289.8591020.6251901.799
 53 A"  128 A'  129 A'  130 A'  131 A'                                         
 --------------------------------------------------------------

          Ground-State Mulliken Net Atomic Charges

     Atom                 Charge (a.u.)
  ----------------------------------------
      1 C                    -0.321459
      2 N                     0.133578
      3 Cl                    0.003501
      4 I                     0.158419
      5 Br                    0.025961
  ----------------------------------------
  Sum of atomic charges =    -0.000000

 -----------------------------------------------------------------
                    Cartesian Multipole Moments
 -----------------------------------------------------------------
    Charge (ESU x 10^10)
                -0.0000
    Dipole Moment (Debye)
         X      -0.6280      Y       1.2983      Z      -0.0000
       Tot       1.4422
    Quadrupole Moments (Debye-Ang)
        XX     -65.2713     XY       1.5892     YY     -72.3954
        XZ      -0.0000     YZ      -0.0000     ZZ     -70.9300
    Octopole Moments (Debye-Ang^2)
       XXX     -43.1865    XXY       9.3027    XYY      -7.1285
       YYY      42.2060    XXZ      -0.0000    XYZ      -0.0000
       YYZ      -0.0000    XZZ     -11.3470    YZZ       9.5901
       ZZZ      -0.0000
    Hexadecapole Moments (Debye-Ang^3)
      XXXX   -1209.0093   XXXY      42.9468   XXYY    -305.4648
      XYYY      71.8536   YYYY    -579.7129   XXXZ      -0.0000
      XXYZ      -0.0000   XYYZ      -0.0000   YYYZ      -0.0000
      XXZZ    -239.9700   XYZZ      18.3210   YYZZ    -113.1699
      XZZZ      -0.0000   YZZZ      -0.0000   ZZZZ     -89.2587
 -----------------------------------------------------------------
 Calculating analytic gradient of the SCF energy
 Gradient of SCF Energy
            1           2           3           4           5
    1  -0.0002019   0.0005984  -0.0004819  -0.0000220   0.0001074
    2  -0.0003621   0.0003065  -0.0001641   0.0002126   0.0000070
    3  -0.0000000  -0.0000000   0.0000000  -0.0000000   0.0000000
 Max gradient component =       5.984E-04
 RMS gradient           =       2.504E-04
 Gradient time:  CPU 10.88 s  wall 2.82 s
 Geometry Optimization Parameters
   NAtoms,    NIC,     NZ,  NCons,   NDum,   NFix, NCnnct, MaxDiis
        5      20       5       0       0       0       0       0

 Cartesian Hessian Update
 Hessian Updated using BFGS Update


** GEOMETRY OPTIMIZATION IN DELOCALIZED INTERNAL COORDINATES **
   Searching for a Minimum

   Optimization Cycle:   5

                       Coordinates (Angstroms)
     ATOM                X               Y               Z
      1  C         0.3449484056   -0.2718566814    0.0000000000
      2  N         0.8278037534   -1.4349710073    0.0000000000
      3  Cl        2.5640601835   -1.6205155967    0.0000000000
      4  I        -1.7877416950   -0.1897687316    0.0000000000
      5  Br        1.2633117613    1.4056002530    0.0000000000
   Point Group: cs    Number of degrees of freedom:     7


   Energy is -10046.707500997

 Hessian Updated using BFGS Update

  7 Hessian modes will be used to form the next step
  Hessian Eigenvalues:
     0.103613    0.144734    0.195280    0.249347    0.278669    0.372662
     0.807644

 Minimum Search - Taking Simple RFO Step
 Searching for Lamda that Minimizes Along All modes
 Value Taken    Lamda =  -0.00000239
 Step Taken.  Stepsize is  0.003792

                             Maximum     Tolerance    Cnvgd?
         Gradient           0.000481      0.000300      NO
         Displacement       0.002756      0.001200      NO
         Energy change     -0.000007      0.000001      NO


 New Cartesian Coordinates Obtained by Inverse Iteration

 Displacement from previous Coordinates is:  0.003373
 ----------------------------------------------------------------
             Standard Nuclear Orientation (Angstroms)
    I     Atom           X                Y                Z
 ----------------------------------------------------------------
    1      C       0.3451187038    -0.2715631698     0.0000000000
    2      N       0.8265969952    -1.4354527852     0.0000000000
    3      Cl      2.5642491252    -1.6196514986     0.0000000000
    4      I      -1.7873942435    -0.1900807221     0.0000000000
    5      Br      1.2638118281     1.4052364117     0.0000000000
 ----------------------------------------------------------------
 Molecular Point Group                 Cs    NOp =  2
 Largest Abelian Subgroup              Cs    NOp =  2
 Nuclear Repulsion Energy =   809.1771593548 hartrees
 There are       59 alpha and       59 beta electrons
 Applying Cartesian multipole field
    Component          Value
    ---------          -----
     (2,0,0)        1.00000E-11
     (0,2,0)        2.00000E-11
     (0,0,2)       -3.00000E-11
 Nucleus-field energy     =     0.0000000216 hartrees
 Requested basis set is 6-311++G(d,p)
 There are 68 shells and 184 basis functions
 A cutoff of  1.0D-11 yielded   1782 shell pairs
 There are     14224 function pairs (     15975 Cartesian)
 Smallest overlap matrix eigenvalue = 3.61E-04
 Guess MOs from SCF MO coefficient file

 -----------------------------------------------------------------------
  General SCF calculation program by
  Eric Jon Sundstrom, Paul Horn, Yuezhi Mao, Dmitri Zuev, Alec White,
  David Stuck, Shaama M.S., Shane Yost, Joonho Lee, David Small,
  Daniel Levine, Susi Lehtola, Hugh Burton, Evgeny Epifanovsky
 -----------------------------------------------------------------------
 Exchange:     0.2000 Hartree-Fock + 0.0800 Slater + 0.7200 B88
 Correlation:  0.1900 VWN1RPA + 0.8100 LYP
 Using SG-1 standard quadrature grid
 using 4 threads for integral computing
 -------------------------------------------------------
 OpenMP Integral computing Module                
 Release: version 2.0, May 2017, Q-Chem Inc. Pleasanton 
 -------------------------------------------------------
 -------------------------------------------------------
 OpenMP BLAS3 based DFT computing Module                
 Release: version 1.0, May 2013, Q-Chem Inc. Pittsburgh 
 -------------------------------------------------------
 A restricted SCF calculation will be
 performed using DIIS
 SCF converges when DIIS error is below 1.0e-08
 ---------------------------------------
  Cycle       Energy         DIIS error
 ---------------------------------------
    1  -10046.7075004206      1.68e-05  
    2  -10046.7075022556      7.22e-06  
    3  -10046.7075019472      1.19e-05  
    4  -10046.7075024450      1.36e-06  
    5  -10046.7075024539      4.20e-07  
    6  -10046.7075024544      8.35e-08  
    7  -10046.7075024545      1.91e-08  
    8  -10046.7075024545      9.43e-09  Convergence criterion met
 ---------------------------------------
 SCF time:   CPU 24.61s  wall 7.00s 
 SCF   energy in the final basis set =   -10046.7075024545
 Total energy in the final basis set =   -10046.7075024545

 --------------------------------------------------------------
             Orbital Energies (a.u.) and Symmetries
 --------------------------------------------------------------

 Alpha MOs, Restricted
 -- Occupied --                  
******* -482.87 -176.33 -165.74 -165.74 -165.73 -101.60  -62.52
  1 A'    2 A'    3 A'    4 A'    1 A"    5 A'    6 A'    7 A'                 
-56.345 -56.341 -56.340 -35.830 -31.324 -31.317 -31.316 -22.974
  8 A'    2 A"    9 A'   10 A'   11 A'    3 A"   12 A'   13 A'                 
-22.972 -22.972 -22.967 -22.967 -14.406 -10.333  -9.507  -8.733
  4 A"   14 A'    5 A"   15 A'   16 A'   17 A'   18 A'   19 A'                 
 -7.274  -7.261  -7.260  -6.565  -6.551  -6.550  -6.379  -4.793
 20 A'    6 A"   21 A'   22 A'    7 A"   23 A'   24 A'   25 A'                 
 -4.776  -4.776  -2.675  -2.672  -2.671  -2.660  -2.660  -2.058
  8 A"   26 A'   27 A'    9 A"   28 A'   29 A'   10 A"   30 A'                 
 -2.053  -2.053  -2.039  -2.038  -1.009  -0.855  -0.817  -0.696
 11 A"   31 A'   12 A"   32 A'   33 A'   34 A'   35 A'   36 A'                 
 -0.566  -0.513  -0.464  -0.449  -0.365  -0.355  -0.335  -0.317
 37 A'   38 A'   39 A'   13 A"   40 A'   14 A"   41 A'   15 A"                 
 -0.306  -0.289  -0.287
 42 A'   43 A'   16 A"                                                         
 -- Virtual --                   
 -0.102  -0.080  -0.068  -0.005   0.023   0.040   0.043   0.050
 44 A'   45 A'   17 A"   46 A'   47 A'   48 A'   49 A'   18 A"                 
  0.068   0.079   0.088   0.099   0.101   0.116   0.123   0.142
 50 A'   19 A"   51 A'   20 A"   52 A'   53 A'   54 A'   55 A'                 
  0.172   0.177   0.196   0.216   0.231   0.241   0.281   0.298
 56 A'   21 A"   57 A'   58 A'   22 A"   59 A'   60 A'   61 A'                 
  0.364   0.382   0.385   0.388   0.411   0.412   0.435   0.437
 62 A'   23 A"   24 A"   63 A'   64 A'   25 A"   65 A'   26 A"                 
  0.443   0.465   0.489   0.494   0.530   0.540   0.572   0.584
 66 A'   67 A'   27 A"   68 A'   69 A'   28 A"   70 A'   71 A'                 
  0.653   0.669   0.705   0.720   0.738   0.789   0.839   0.843
 72 A'   29 A"   73 A'   30 A"   74 A'   75 A'   76 A'   31 A"                 
  0.862   0.870   0.954   0.959   0.974   1.082   1.134   1.235
 77 A'   78 A'   79 A'   32 A"   80 A'   81 A'   82 A'   33 A"                 
  1.257   1.314   1.338   1.352   1.373   1.585   1.648   1.845
 83 A'   34 A"   84 A'   35 A"   85 A'   86 A'   87 A'   88 A'                 
  1.944   1.998   2.003   2.088   2.202   2.249   2.261   2.358
 36 A"   89 A'   37 A"   90 A'   91 A'   92 A'   38 A"   39 A"                 
  2.401   2.717   2.741   2.758   2.860   3.145   3.814   3.921
 93 A'   94 A'   40 A"   95 A'   96 A'   97 A'   41 A"   98 A'                 
  3.942   3.965   3.971   3.976   3.993   4.060   4.061   4.136
 42 A"   99 A'   43 A"   44 A"  100 A'  101 A'   45 A"  102 A'                 
  4.239   4.350   4.377   4.419   5.980   6.005   6.044   6.570
103 A'  104 A'  105 A'  106 A'   46 A"  107 A'  108 A'  109 A'                 
  7.521   7.555   7.634   9.668  23.662  25.771  25.885  26.242
 47 A"  110 A'  111 A'  112 A'  113 A'   48 A"  114 A'  115 A'                 
 27.840  28.320  28.340  28.355  28.512  28.520  28.531  28.574
116 A'   49 A"  117 A'  118 A'   50 A"  119 A'   51 A"  120 A'                 
 28.655  35.454  47.845 127.863 127.879 127.905 151.636 215.646
121 A'  122 A'  123 A'   52 A"  124 A'  125 A'  126 A'  127 A'                 
289.717 289.747 289.8591020.6251901.799
 53 A"  128 A'  129 A'  130 A'  131 A'                                         

 Beta MOs, Restricted
 -- Occupied --                  
******* -482.87 -176.33 -165.74 -165.74 -165.73 -101.60  -62.52
  1 A'    2 A'    3 A'    4 A'    1 A"    5 A'    6 A'    7 A'                 
-56.345 -56.341 -56.340 -35.830 -31.324 -31.317 -31.316 -22.974
  8 A'    2 A"    9 A'   10 A'   11 A'    3 A"   12 A'   13 A'                 
-22.972 -22.972 -22.967 -22.967 -14.406 -10.333  -9.507  -8.733
  4 A"   14 A'    5 A"   15 A'   16 A'   17 A'   18 A'   19 A'                 
 -7.274  -7.261  -7.260  -6.565  -6.551  -6.550  -6.379  -4.793
 20 A'    6 A"   21 A'   22 A'    7 A"   23 A'   24 A'   25 A'                 
 -4.776  -4.776  -2.675  -2.672  -2.671  -2.660  -2.660  -2.058
  8 A"   26 A'   27 A'    9 A"   28 A'   29 A'   10 A"   30 A'                 
 -2.053  -2.053  -2.039  -2.038  -1.009  -0.855  -0.817  -0.696
 11 A"   31 A'   12 A"   32 A'   33 A'   34 A'   35 A'   36 A'                 
 -0.566  -0.513  -0.464  -0.449  -0.365  -0.355  -0.335  -0.317
 37 A'   38 A'   39 A'   13 A"   40 A'   14 A"   41 A'   15 A"                 
 -0.306  -0.289  -0.287
 42 A'   43 A'   16 A"                                                         
 -- Virtual --                   
 -0.102  -0.080  -0.068  -0.005   0.023   0.040   0.043   0.050
 44 A'   45 A'   17 A"   46 A'   47 A'   48 A'   49 A'   18 A"                 
  0.068   0.079   0.088   0.099   0.101   0.116   0.123   0.142
 50 A'   19 A"   51 A'   20 A"   52 A'   53 A'   54 A'   55 A'                 
  0.172   0.177   0.196   0.216   0.231   0.241   0.281   0.298
 56 A'   21 A"   57 A'   58 A'   22 A"   59 A'   60 A'   61 A'                 
  0.364   0.382   0.385   0.388   0.411   0.412   0.435   0.437
 62 A'   23 A"   24 A"   63 A'   64 A'   25 A"   65 A'   26 A"                 
  0.443   0.465   0.489   0.494   0.530   0.540   0.572   0.584
 66 A'   67 A'   27 A"   68 A'   69 A'   28 A"   70 A'   71 A'                 
  0.653   0.669   0.705   0.720   0.738   0.789   0.839   0.843
 72 A'   29 A"   73 A'   30 A"   74 A'   75 A'   76 A'   31 A"                 
  0.862   0.870   0.954   0.959   0.974   1.082   1.134   1.235
 77 A'   78 A'   79 A'   32 A"   80 A'   81 A'   82 A'   33 A"                 
  1.257   1.314   1.338   1.352   1.373   1.585   1.648   1.845
 83 A'   34 A"   84 A'   35 A"   85 A'   86 A'   87 A'   88 A'                 
  1.944   1.998   2.003   2.088   2.202   2.249   2.261   2.358
 36 A"   89 A'   37 A"   90 A'   91 A'   92 A'   38 A"   39 A"                 
  2.401   2.717   2.741   2.758   2.860   3.145   3.814   3.921
 93 A'   94 A'   40 A"   95 A'   96 A'   97 A'   41 A"   98 A'                 
  3.942   3.965   3.971   3.976   3.993   4.060   4.061   4.136
 42 A"   99 A'   43 A"   44 A"  100 A'  101 A'   45 A"  102 A'                 
  4.239   4.350   4.377   4.419   5.980   6.005   6.044   6.570
103 A'  104 A'  105 A'  106 A'   46 A"  107 A'  108 A'  109 A'                 
  7.521   7.555   7.634   9.668  23.662  25.771  25.885  26.242
 47 A"  110 A'  111 A'  112 A'  113 A'   48 A"  114 A'  115 A'                 
 27.840  28.320  28.340  28.355  28.512  28.520  28.531  28.574
116 A'   49 A"  117 A'  118 A'   50 A"  119 A'   51 A"  120 A'                 
 28.655  35.454  47.845 127.863 127.879 127.905 151.636 215.646
121 A'  122 A'  123 A'   52 A"  124 A'  125 A'  126 A'  127 A'                 
289.717 289.747 289.8591020.6251901.799
 53 A"  128 A'  129 A'  130 A'  131 A'                                         
 --------------------------------------------------------------

          Ground-State Mulliken Net Atomic Charges

     Atom                 Charge (a.u.)
  ----------------------------------------
      1 C                    -0.321109
      2 N                     0.133288
      3 Cl                    0.003065
      4 I                     0.158384
      5 Br                    0.026372
  ----------------------------------------
  Sum of atomic charges =    -0.000000

 -----------------------------------------------------------------
                    Cartesian Multipole Moments
 -----------------------------------------------------------------
    Charge (ESU x 10^10)
                -0.0000
    Dipole Moment (Debye)
         X      -0.6312      Y       1.3067      Z      -0.0000
       Tot       1.4512
    Quadrupole Moments (Debye-Ang)
        XX     -65.2869     XY       1.6140     YY     -72.3992
        XZ      -0.0000     YZ      -0.0000     ZZ     -70.9311
    Octopole Moments (Debye-Ang^2)
       XXX     -43.2757    XXY       9.3656    XYY      -7.1696
       YYY      42.2686    XXZ      -0.0000    XYZ       0.0000
       YYZ      -0.0000    XZZ     -11.3679    YZZ       9.6054
       ZZZ      -0.0000
    Hexadecapole Moments (Debye-Ang^3)
      XXXX   -1209.1360   XXXY      43.0360   XXYY    -305.5000
      XYYY      71.8261   YYYY    -579.4896   XXXZ      -0.0000
      XXYZ       0.0000   XYYZ      -0.0000   YYYZ      -0.0000
      XXZZ    -239.9760   XYZZ      18.2926   YYZZ    -113.1290
      XZZZ      -0.0000   YZZZ      -0.0000   ZZZZ     -89.2583
 -----------------------------------------------------------------
 Calculating analytic gradient of the SCF energy
 Gradient of SCF Energy
            1           2           3           4           5
    1  -0.0000360   0.0001090  -0.0002405   0.0000654   0.0001021
    2  -0.0001389   0.0000743  -0.0000603   0.0001409  -0.0000160
    3   0.0000000   0.0000000  -0.0000000  -0.0000000  -0.0000000
 Max gradient component =       2.405E-04
 RMS gradient           =       9.461E-05
 Gradient time:  CPU 10.92 s  wall 2.83 s
 Geometry Optimization Parameters
   NAtoms,    NIC,     NZ,  NCons,   NDum,   NFix, NCnnct, MaxDiis
        5      20       5       0       0       0       0       0

 Cartesian Hessian Update
 Hessian Updated using BFGS Update


** GEOMETRY OPTIMIZATION IN DELOCALIZED INTERNAL COORDINATES **
   Searching for a Minimum

   Optimization Cycle:   6

                       Coordinates (Angstroms)
     ATOM                X               Y               Z
      1  C         0.3451187038   -0.2715631698    0.0000000000
      2  N         0.8265969952   -1.4354527852    0.0000000000
      3  Cl        2.5642491252   -1.6196514986    0.0000000000
      4  I        -1.7873942435   -0.1900807221    0.0000000000
      5  Br        1.2638118281    1.4052364117    0.0000000000
   Point Group: cs    Number of degrees of freedom:     7


   Energy is -10046.707502454

 Hessian Updated using BFGS Update

  7 Hessian modes will be used to form the next step
  Hessian Eigenvalues:
     0.094983    0.127284    0.182435    0.249058    0.276602    0.389452
     0.809460

 Minimum Search - Taking Simple RFO Step
 Searching for Lamda that Minimizes Along All modes
 Value Taken    Lamda =   0.00000000
 Step Taken.  Stepsize is  0.001548

                             Maximum     Tolerance    Cnvgd?
         Gradient           0.000145      0.000300     YES
         Displacement       0.001249      0.001200      NO
         Energy change     -0.000001      0.000001      NO


 New Cartesian Coordinates Obtained by Inverse Iteration

 Displacement from previous Coordinates is:  0.001080
 ----------------------------------------------------------------
             Standard Nuclear Orientation (Angstroms)
    I     Atom           X                Y                Z
 ----------------------------------------------------------------
    1      C       0.3452482929    -0.2712997839     0.0000000000
    2      N       0.8262985434    -1.4354548662     0.0000000000
    3      Cl      2.5645353598    -1.6198143059     0.0000000000
    4      I      -1.7875333881    -0.1902247464     0.0000000000
    5      Br      1.2638336009     1.4052819383     0.0000000000
 ----------------------------------------------------------------
 Molecular Point Group                 Cs    NOp =  2
 Largest Abelian Subgroup              Cs    NOp =  2
 Nuclear Repulsion Energy =   809.1251771461 hartrees
 There are       59 alpha and       59 beta electrons
 Applying Cartesian multipole field
    Component          Value
    ---------          -----
     (2,0,0)        1.00000E-11
     (0,2,0)        2.00000E-11
     (0,0,2)       -3.00000E-11
 Nucleus-field energy     =     0.0000000216 hartrees
 Requested basis set is 6-311++G(d,p)
 There are 68 shells and 184 basis functions
 A cutoff of  1.0D-11 yielded   1782 shell pairs
 There are     14224 function pairs (     15975 Cartesian)
 Smallest overlap matrix eigenvalue = 3.61E-04
 Guess MOs from SCF MO coefficient file

 -----------------------------------------------------------------------
  General SCF calculation program by
  Eric Jon Sundstrom, Paul Horn, Yuezhi Mao, Dmitri Zuev, Alec White,
  David Stuck, Shaama M.S., Shane Yost, Joonho Lee, David Small,
  Daniel Levine, Susi Lehtola, Hugh Burton, Evgeny Epifanovsky
 -----------------------------------------------------------------------
 Exchange:     0.2000 Hartree-Fock + 0.0800 Slater + 0.7200 B88
 Correlation:  0.1900 VWN1RPA + 0.8100 LYP
 Using SG-1 standard quadrature grid
 using 4 threads for integral computing
 -------------------------------------------------------
 OpenMP Integral computing Module                
 Release: version 2.0, May 2017, Q-Chem Inc. Pleasanton 
 -------------------------------------------------------
 -------------------------------------------------------
 OpenMP BLAS3 based DFT computing Module                
 Release: version 1.0, May 2013, Q-Chem Inc. Pittsburgh 
 -------------------------------------------------------
 A restricted SCF calculation will be
 performed using DIIS
 SCF converges when DIIS error is below 1.0e-08
 ---------------------------------------
  Cycle       Energy         DIIS error
 ---------------------------------------
    1  -10046.7075023442      6.39e-06  
    2  -10046.7075025803      3.34e-06  
    3  -10046.7075025420      4.61e-06  
    4  -10046.7075026205      6.46e-07  
    5  -10046.7075026223      2.44e-07  
    6  -10046.7075026226      8.52e-08  
    7  -10046.7075026226      3.56e-08  
    8  -10046.7075026227      4.82e-09  Convergence criterion met
 ---------------------------------------
 SCF time:   CPU 24.56s  wall 6.00s 
 SCF   energy in the final basis set =   -10046.7075026227
 Total energy in the final basis set =   -10046.7075026227

 --------------------------------------------------------------
             Orbital Energies (a.u.) and Symmetries
 --------------------------------------------------------------

 Alpha MOs, Restricted
 -- Occupied --                  
******* -482.87 -176.33 -165.74 -165.74 -165.73 -101.60  -62.52
  1 A'    2 A'    3 A'    4 A'    1 A"    5 A'    6 A'    7 A'                 
-56.345 -56.341 -56.340 -35.830 -31.324 -31.317 -31.317 -22.974
  8 A'    2 A"    9 A'   10 A'   11 A'    3 A"   12 A'   13 A'                 
-22.972 -22.972 -22.967 -22.967 -14.406 -10.333  -9.507  -8.733
  4 A"   14 A'    5 A"   15 A'   16 A'   17 A'   18 A'   19 A'                 
 -7.274  -7.261  -7.260  -6.565  -6.551  -6.550  -6.379  -4.793
 20 A'    6 A"   21 A'   22 A'    7 A"   23 A'   24 A'   25 A'                 
 -4.776  -4.776  -2.675  -2.672  -2.671  -2.660  -2.660  -2.058
  8 A"   26 A'   27 A'    9 A"   28 A'   29 A'   10 A"   30 A'                 
 -2.053  -2.053  -2.039  -2.038  -1.008  -0.855  -0.817  -0.696
 11 A"   31 A'   12 A"   32 A'   33 A'   34 A'   35 A'   36 A'                 
 -0.566  -0.513  -0.464  -0.449  -0.365  -0.355  -0.335  -0.317
 37 A'   38 A'   39 A'   13 A"   40 A'   14 A"   41 A'   15 A"                 
 -0.306  -0.289  -0.287
 42 A'   43 A'   16 A"                                                         
 -- Virtual --                   
 -0.102  -0.080  -0.068  -0.005   0.023   0.040   0.043   0.050
 44 A'   45 A'   17 A"   46 A'   47 A'   48 A'   49 A'   18 A"                 
  0.068   0.079   0.088   0.099   0.101   0.116   0.123   0.142
 50 A'   19 A"   51 A'   20 A"   52 A'   53 A'   54 A'   55 A'                 
  0.172   0.177   0.196   0.216   0.231   0.241   0.281   0.298
 56 A'   21 A"   57 A'   58 A'   22 A"   59 A'   60 A'   61 A'                 
  0.364   0.382   0.385   0.388   0.411   0.412   0.435   0.437
 62 A'   23 A"   24 A"   63 A'   64 A'   25 A"   65 A'   26 A"                 
  0.443   0.465   0.489   0.494   0.530   0.540   0.572   0.584
 66 A'   67 A'   27 A"   68 A'   69 A'   28 A"   70 A'   71 A'                 
  0.653   0.669   0.705   0.720   0.738   0.789   0.839   0.843
 72 A'   29 A"   73 A'   30 A"   74 A'   75 A'   76 A'   31 A"                 
  0.862   0.870   0.954   0.959   0.974   1.082   1.133   1.235
 77 A'   78 A'   79 A'   32 A"   80 A'   81 A'   82 A'   33 A"                 
  1.257   1.314   1.338   1.352   1.373   1.585   1.648   1.845
 83 A'   34 A"   84 A'   35 A"   85 A'   86 A'   87 A'   88 A'                 
  1.944   1.998   2.003   2.088   2.202   2.249   2.261   2.358
 36 A"   89 A'   37 A"   90 A'   91 A'   92 A'   38 A"   39 A"                 
  2.401   2.717   2.741   2.758   2.860   3.145   3.814   3.921
 93 A'   94 A'   40 A"   95 A'   96 A'   97 A'   41 A"   98 A'                 
  3.942   3.965   3.971   3.976   3.993   4.060   4.061   4.136
 42 A"   99 A'   43 A"   44 A"  100 A'  101 A'   45 A"  102 A'                 
  4.239   4.350   4.377   4.419   5.980   6.005   6.044   6.570
103 A'  104 A'  105 A'  106 A'   46 A"  107 A'  108 A'  109 A'                 
  7.521   7.555   7.634   9.668  23.662  25.771  25.885  26.242
 47 A"  110 A'  111 A'  112 A'  113 A'   48 A"  114 A'  115 A'                 
 27.840  28.320  28.340  28.355  28.512  28.520  28.531  28.574
116 A'   49 A"  117 A'  118 A'   50 A"  119 A'   51 A"  120 A'                 
 28.655  35.454  47.845 127.863 127.879 127.905 151.636 215.646
121 A'  122 A'  123 A'   52 A"  124 A'  125 A'  126 A'  127 A'                 
289.717 289.747 289.8591020.6251901.799
 53 A"  128 A'  129 A'  130 A'  131 A'                                         

 Beta MOs, Restricted
 -- Occupied --                  
******* -482.87 -176.33 -165.74 -165.74 -165.73 -101.60  -62.52
  1 A'    2 A'    3 A'    4 A'    1 A"    5 A'    6 A'    7 A'                 
-56.345 -56.341 -56.340 -35.830 -31.324 -31.317 -31.317 -22.974
  8 A'    2 A"    9 A'   10 A'   11 A'    3 A"   12 A'   13 A'                 
-22.972 -22.972 -22.967 -22.967 -14.406 -10.333  -9.507  -8.733
  4 A"   14 A'    5 A"   15 A'   16 A'   17 A'   18 A'   19 A'                 
 -7.274  -7.261  -7.260  -6.565  -6.551  -6.550  -6.379  -4.793
 20 A'    6 A"   21 A'   22 A'    7 A"   23 A'   24 A'   25 A'                 
 -4.776  -4.776  -2.675  -2.672  -2.671  -2.660  -2.660  -2.058
  8 A"   26 A'   27 A'    9 A"   28 A'   29 A'   10 A"   30 A'                 
 -2.053  -2.053  -2.039  -2.038  -1.008  -0.855  -0.817  -0.696
 11 A"   31 A'   12 A"   32 A'   33 A'   34 A'   35 A'   36 A'                 
 -0.566  -0.513  -0.464  -0.449  -0.365  -0.355  -0.335  -0.317
 37 A'   38 A'   39 A'   13 A"   40 A'   14 A"   41 A'   15 A"                 
 -0.306  -0.289  -0.287
 42 A'   43 A'   16 A"                                                         
 -- Virtual --                   
 -0.102  -0.080  -0.068  -0.005   0.023   0.040   0.043   0.050
 44 A'   45 A'   17 A"   46 A'   47 A'   48 A'   49 A'   18 A"                 
  0.068   0.079   0.088   0.099   0.101   0.116   0.123   0.142
 50 A'   19 A"   51 A'   20 A"   52 A'   53 A'   54 A'   55 A'                 
  0.172   0.177   0.196   0.216   0.231   0.241   0.281   0.298
 56 A'   21 A"   57 A'   58 A'   22 A"   59 A'   60 A'   61 A'                 
  0.364   0.382   0.385   0.388   0.411   0.412   0.435   0.437
 62 A'   23 A"   24 A"   63 A'   64 A'   25 A"   65 A'   26 A"                 
  0.443   0.465   0.489   0.494   0.530   0.540   0.572   0.584
 66 A'   67 A'   27 A"   68 A'   69 A'   28 A"   70 A'   71 A'                 
  0.653   0.669   0.705   0.720   0.738   0.789   0.839   0.843
 72 A'   29 A"   73 A'   30 A"   74 A'   75 A'   76 A'   31 A"                 
  0.862   0.870   0.954   0.959   0.974   1.082   1.133   1.235
 77 A'   78 A'   79 A'   32 A"   80 A'   81 A'   82 A'   33 A"                 
  1.257   1.314   1.338   1.352   1.373   1.585   1.648   1.845
 83 A'   34 A"   84 A'   35 A"   85 A'   86 A'   87 A'   88 A'                 
  1.944   1.998   2.003   2.088   2.202   2.249   2.261   2.358
 36 A"   89 A'   37 A"   90 A'   91 A'   92 A'   38 A"   39 A"                 
  2.401   2.717   2.741   2.758   2.860   3.145   3.814   3.921
 93 A'   94 A'   40 A"   95 A'   96 A'   97 A'   41 A"   98 A'                 
  3.942   3.965   3.971   3.976   3.993   4.060   4.061   4.136
 42 A"   99 A'   43 A"   44 A"  100 A'  101 A'   45 A"  102 A'                 
  4.239   4.350   4.377   4.419   5.980   6.005   6.044   6.570
103 A'  104 A'  105 A'  106 A'   46 A"  107 A'  108 A'  109 A'                 
  7.521   7.555   7.634   9.668  23.662  25.771  25.885  26.242
 47 A"  110 A'  111 A'  112 A'  113 A'   48 A"  114 A'  115 A'                 
 27.840  28.320  28.340  28.355  28.512  28.520  28.531  28.574
116 A'   49 A"  117 A'  118 A'   50 A"  119 A'   51 A"  120 A'                 
 28.655  35.454  47.845 127.863 127.879 127.905 151.636 215.646
121 A'  122 A'  123 A'   52 A"  124 A'  125 A'  126 A'  127 A'                 
289.717 289.747 289.8591020.6251901.799
 53 A"  128 A'  129 A'  130 A'  131 A'                                         
 --------------------------------------------------------------

          Ground-State Mulliken Net Atomic Charges

     Atom                 Charge (a.u.)
  ----------------------------------------
      1 C                    -0.320963
      2 N                     0.133260
      3 Cl                    0.002862
      4 I                     0.158282
      5 Br                    0.026560
  ----------------------------------------
  Sum of atomic charges =    -0.000000

 -----------------------------------------------------------------
                    Cartesian Multipole Moments
 -----------------------------------------------------------------
    Charge (ESU x 10^10)
                -0.0000
    Dipole Moment (Debye)
         X      -0.6320      Y       1.3101      Z       0.0000
       Tot       1.4546
    Quadrupole Moments (Debye-Ang)
        XX     -65.2923     XY       1.6224     YY     -72.3992
        XZ       0.0000     YZ      -0.0000     ZZ     -70.9321
    Octopole Moments (Debye-Ang^2)
       XXX     -43.2915    XXY       9.3835    XYY      -7.1723
       YYY      42.2980    XXZ       0.0000    XYZ      -0.0000
       YYZ       0.0000    XZZ     -11.3680    YZZ       9.6139
       ZZZ       0.0000
    Hexadecapole Moments (Debye-Ang^3)
      XXXX   -1209.3748   XXXY      43.0956   XXYY    -305.5541
      XYYY      71.8593   YYYY    -579.5478   XXXZ       0.0000
      XXYZ      -0.0000   XYYZ       0.0000   YYYZ      -0.0000
      XXZZ    -240.0156   XYZZ      18.3001   YYZZ    -113.1407
      XZZZ       0.0000   YZZZ      -0.0000   ZZZZ     -89.2601
 -----------------------------------------------------------------
 Calculating analytic gradient of the SCF energy
 Gradient of SCF Energy
            1           2           3           4           5
    1   0.0000119  -0.0000418  -0.0000850   0.0000298   0.0000851
    2   0.0000037  -0.0000046  -0.0000808   0.0001188  -0.0000372
    3  -0.0000000  -0.0000000   0.0000000   0.0000000   0.0000000
 Max gradient component =       1.188E-04
 RMS gradient           =       5.119E-05
 Gradient time:  CPU 10.77 s  wall 2.80 s
 Geometry Optimization Parameters
   NAtoms,    NIC,     NZ,  NCons,   NDum,   NFix, NCnnct, MaxDiis
        5      20       5       0       0       0       0       0

 Cartesian Hessian Update
 Hessian Updated using BFGS Update


** GEOMETRY OPTIMIZATION IN DELOCALIZED INTERNAL COORDINATES **
   Searching for a Minimum

   Optimization Cycle:   7

                       Coordinates (Angstroms)
     ATOM                X               Y               Z
      1  C         0.3452482929   -0.2712997839    0.0000000000
      2  N         0.8262985434   -1.4354548662    0.0000000000
      3  Cl        2.5645353598   -1.6198143059    0.0000000000
      4  I        -1.7875333881   -0.1902247464    0.0000000000
      5  Br        1.2638336009    1.4052819383    0.0000000000
   Point Group: cs    Number of degrees of freedom:     7


   Energy is -10046.707502623

 Hessian Updated using BFGS Update

  7 Hessian modes will be used to form the next step
  Hessian Eigenvalues:
     0.090248    0.133193    0.177972    0.247971    0.270845    0.378891
     0.785600

 Minimum Search - Taking Simple RFO Step
 Searching for Lamda that Minimizes Along All modes
 Value Taken    Lamda =   0.00000000
 Step Taken.  Stepsize is  0.000215

                             Maximum     Tolerance    Cnvgd?
         Gradient           0.000037      0.000300     YES
         Displacement       0.000130      0.001200     YES
         Energy change     -0.000000      0.000001     YES


                       Distance Matrix (Angstroms)
             C (  1)   N (  2)   Cl(  3)   I (  4)
   N (  2)  1.259629
   Cl(  3)  2.596869  1.747986
   I (  4)  2.134322  2.895292  4.580855
   Br(  5)  1.911734  2.874234  3.292876  3.443324

 Final energy is   -10046.707502622683     


 ******************************
 **  OPTIMIZATION CONVERGED  **
 ******************************

                       Coordinates (Angstroms)
     ATOM                X               Y               Z
      1  C         0.3452482929   -0.2712997839    0.0000000000
      2  N         0.8262985434   -1.4354548662    0.0000000000
      3  Cl        2.5645353598   -1.6198143059    0.0000000000
      4  I        -1.7875333881   -0.1902247464    0.0000000000
      5  Br        1.2638336009    1.4052819383    0.0000000000

Z-matrix Print:
$molecule
0 1
I 
C  1 2.134322
N  2 1.259629 1 114.628292
Cl 3 1.747986 2 118.505537 1 -180.000000 0
Br 2 1.911734 1 116.540992 3 -180.000000 0
$end


 --------------------------------------------------------------
             Orbital Energies (a.u.) and Symmetries
 --------------------------------------------------------------

 Alpha MOs, Restricted
 -- Occupied --                  
******* -482.87 -176.33 -165.74 -165.74 -165.73 -101.60  -62.52
  1 A'    2 A'    3 A'    4 A'    1 A"    5 A'    6 A'    7 A'                 
-56.345 -56.341 -56.340 -35.830 -31.324 -31.317 -31.317 -22.974
  8 A'    2 A"    9 A'   10 A'   11 A'    3 A"   12 A'   13 A'                 
-22.972 -22.972 -22.967 -22.967 -14.406 -10.333  -9.507  -8.733
  4 A"   14 A'    5 A"   15 A'   16 A'   17 A'   18 A'   19 A'                 
 -7.274  -7.261  -7.260  -6.565  -6.551  -6.550  -6.379  -4.793
 20 A'    6 A"   21 A'   22 A'    7 A"   23 A'   24 A'   25 A'                 
 -4.776  -4.776  -2.675  -2.672  -2.671  -2.660  -2.660  -2.058
  8 A"   26 A'   27 A'    9 A"   28 A'   29 A'   10 A"   30 A'                 
 -2.053  -2.053  -2.039  -2.038  -1.008  -0.855  -0.817  -0.696
 11 A"   31 A'   12 A"   32 A'   33 A'   34 A'   35 A'   36 A'                 
 -0.566  -0.513  -0.464  -0.449  -0.365  -0.355  -0.335  -0.317
 37 A'   38 A'   39 A'   13 A"   40 A'   14 A"   41 A'   15 A"                 
 -0.306  -0.289  -0.287
 42 A'   43 A'   16 A"                                                         
 -- Virtual --                   
 -0.102  -0.080  -0.068  -0.005   0.023   0.040   0.043   0.050
 44 A'   45 A'   17 A"   46 A'   47 A'   48 A'   49 A'   18 A"                 
  0.068   0.079   0.088   0.099   0.101   0.116   0.123   0.142
 50 A'   19 A"   51 A'   20 A"   52 A'   53 A'   54 A'   55 A'                 
  0.172   0.177   0.196   0.216   0.231   0.241   0.281   0.298
 56 A'   21 A"   57 A'   58 A'   22 A"   59 A'   60 A'   61 A'                 
  0.364   0.382   0.385   0.388   0.411   0.412   0.435   0.437
 62 A'   23 A"   24 A"   63 A'   64 A'   25 A"   65 A'   26 A"                 
  0.443   0.465   0.489   0.494   0.530   0.540   0.572   0.584
 66 A'   67 A'   27 A"   68 A'   69 A'   28 A"   70 A'   71 A'                 
  0.653   0.669   0.705   0.720   0.738   0.789   0.839   0.843
 72 A'   29 A"   73 A'   30 A"   74 A'   75 A'   76 A'   31 A"                 
  0.862   0.870   0.954   0.959   0.974   1.082   1.133   1.235
 77 A'   78 A'   79 A'   32 A"   80 A'   81 A'   82 A'   33 A"                 
  1.257   1.314   1.338   1.352   1.373   1.585   1.648   1.845
 83 A'   34 A"   84 A'   35 A"   85 A'   86 A'   87 A'   88 A'                 
  1.944   1.998   2.003   2.088   2.202   2.249   2.261   2.358
 36 A"   89 A'   37 A"   90 A'   91 A'   92 A'   38 A"   39 A"                 
  2.401   2.717   2.741   2.758   2.860   3.145   3.814   3.921
 93 A'   94 A'   40 A"   95 A'   96 A'   97 A'   41 A"   98 A'                 
  3.942   3.965   3.971   3.976   3.993   4.060   4.061   4.136
 42 A"   99 A'   43 A"   44 A"  100 A'  101 A'   45 A"  102 A'                 
  4.239   4.350   4.377   4.419   5.980   6.005   6.044   6.570
103 A'  104 A'  105 A'  106 A'   46 A"  107 A'  108 A'  109 A'                 
  7.521   7.555   7.634   9.668  23.662  25.771  25.885  26.242
 47 A"  110 A'  111 A'  112 A'  113 A'   48 A"  114 A'  115 A'                 
 27.840  28.320  28.340  28.355  28.512  28.520  28.531  28.574
116 A'   49 A"  117 A'  118 A'   50 A"  119 A'   51 A"  120 A'                 
 28.655  35.454  47.845 127.863 127.879 127.905 151.636 215.646
121 A'  122 A'  123 A'   52 A"  124 A'  125 A'  126 A'  127 A'                 
289.717 289.747 289.8591020.6251901.799
 53 A"  128 A'  129 A'  130 A'  131 A'                                         

 Beta MOs, Restricted
 -- Occupied --                  
******* -482.87 -176.33 -165.74 -165.74 -165.73 -101.60  -62.52
  1 A'    2 A'    3 A'    4 A'    1 A"    5 A'    6 A'    7 A'                 
-56.345 -56.341 -56.340 -35.830 -31.324 -31.317 -31.317 -22.974
  8 A'    2 A"    9 A'   10 A'   11 A'    3 A"   12 A'   13 A'                 
-22.972 -22.972 -22.967 -22.967 -14.406 -10.333  -9.507  -8.733
  4 A"   14 A'    5 A"   15 A'   16 A'   17 A'   18 A'   19 A'                 
 -7.274  -7.261  -7.260  -6.565  -6.551  -6.550  -6.379  -4.793
 20 A'    6 A"   21 A'   22 A'    7 A"   23 A'   24 A'   25 A'                 
 -4.776  -4.776  -2.675  -2.672  -2.671  -2.660  -2.660  -2.058
  8 A"   26 A'   27 A'    9 A"   28 A'   29 A'   10 A"   30 A'                 
 -2.053  -2.053  -2.039  -2.038  -1.008  -0.855  -0.817  -0.696
 11 A"   31 A'   12 A"   32 A'   33 A'   34 A'   35 A'   36 A'                 
 -0.566  -0.513  -0.464  -0.449  -0.365  -0.355  -0.335  -0.317
 37 A'   38 A'   39 A'   13 A"   40 A'   14 A"   41 A'   15 A"                 
 -0.306  -0.289  -0.287
 42 A'   43 A'   16 A"                                                         
 -- Virtual --                   
 -0.102  -0.080  -0.068  -0.005   0.023   0.040   0.043   0.050
 44 A'   45 A'   17 A"   46 A'   47 A'   48 A'   49 A'   18 A"                 
  0.068   0.079   0.088   0.099   0.101   0.116   0.123   0.142
 50 A'   19 A"   51 A'   20 A"   52 A'   53 A'   54 A'   55 A'                 
  0.172   0.177   0.196   0.216   0.231   0.241   0.281   0.298
 56 A'   21 A"   57 A'   58 A'   22 A"   59 A'   60 A'   61 A'                 
  0.364   0.382   0.385   0.388   0.411   0.412   0.435   0.437
 62 A'   23 A"   24 A"   63 A'   64 A'   25 A"   65 A'   26 A"                 
  0.443   0.465   0.489   0.494   0.530   0.540   0.572   0.584
 66 A'   67 A'   27 A"   68 A'   69 A'   28 A"   70 A'   71 A'                 
  0.653   0.669   0.705   0.720   0.738   0.789   0.839   0.843
 72 A'   29 A"   73 A'   30 A"   74 A'   75 A'   76 A'   31 A"                 
  0.862   0.870   0.954   0.959   0.974   1.082   1.133   1.235
 77 A'   78 A'   79 A'   32 A"   80 A'   81 A'   82 A'   33 A"                 
  1.257   1.314   1.338   1.352   1.373   1.585   1.648   1.845
 83 A'   34 A"   84 A'   35 A"   85 A'   86 A'   87 A'   88 A'                 
  1.944   1.998   2.003   2.088   2.202   2.249   2.261   2.358
 36 A"   89 A'   37 A"   90 A'   91 A'   92 A'   38 A"   39 A"                 
  2.401   2.717   2.741   2.758   2.860   3.145   3.814   3.921
 93 A'   94 A'   40 A"   95 A'   96 A'   97 A'   41 A"   98 A'                 
  3.942   3.965   3.971   3.976   3.993   4.060   4.061   4.136
 42 A"   99 A'   43 A"   44 A"  100 A'  101 A'   45 A"  102 A'                 
  4.239   4.350   4.377   4.419   5.980   6.005   6.044   6.570
103 A'  104 A'  105 A'  106 A'   46 A"  107 A'  108 A'  109 A'                 
  7.521   7.555   7.634   9.668  23.662  25.771  25.885  26.242
 47 A"  110 A'  111 A'  112 A'  113 A'   48 A"  114 A'  115 A'                 
 27.840  28.320  28.340  28.355  28.512  28.520  28.531  28.574
116 A'   49 A"  117 A'  118 A'   50 A"  119 A'   51 A"  120 A'                 
 28.655  35.454  47.845 127.863 127.879 127.905 151.636 215.646
121 A'  122 A'  123 A'   52 A"  124 A'  125 A'  126 A'  127 A'                 
289.717 289.747 289.8591020.6251901.799
 53 A"  128 A'  129 A'  130 A'  131 A'                                         
 --------------------------------------------------------------

          Ground-State Mulliken Net Atomic Charges

     Atom                 Charge (a.u.)
  ----------------------------------------
      1 C                    -0.320963
      2 N                     0.133260
      3 Cl                    0.002862
      4 I                     0.158282
      5 Br                    0.026560
  ----------------------------------------
  Sum of atomic charges =    -0.000000

 -----------------------------------------------------------------
                    Cartesian Multipole Moments
 -----------------------------------------------------------------
    Charge (ESU x 10^10)
                -0.0000
    Dipole Moment (Debye)
         X      -0.6320      Y       1.3101      Z       0.0000
       Tot       1.4546
    Quadrupole Moments (Debye-Ang)
        XX     -65.2923     XY       1.6224     YY     -72.3992
        XZ       0.0000     YZ      -0.0000     ZZ     -70.9321
    Octopole Moments (Debye-Ang^2)
       XXX     -43.2915    XXY       9.3835    XYY      -7.1723
       YYY      42.2980    XXZ       0.0000    XYZ      -0.0000
       YYZ       0.0000    XZZ     -11.3680    YZZ       9.6139
       ZZZ       0.0000
    Hexadecapole Moments (Debye-Ang^3)
      XXXX   -1209.3748   XXXY      43.0956   XXYY    -305.5541
      XYYY      71.8593   YYYY    -579.5478   XXXZ       0.0000
      XXYZ      -0.0000   XYYZ       0.0000   YYYZ      -0.0000
      XXZZ    -240.0156   XYZZ      18.3001   YYZZ    -113.1407
      XZZZ       0.0000   YZZZ      -0.0000   ZZZZ     -89.2601
 -----------------------------------------------------------------
Archival summary:
1\1\TWL01\OPT\ProcedureUnspecified\BasisUnspecified\1r1l111\taweetha\SunNov2521:44:372018SunNov2521:44:372018\0\\#,OPT,ProcedureUnspecified,BasisUnspecified,\\0,1\I\C,1,2.13432\N,2,1.25963,1,114.628\Cl,3,1.74799,2,118.506,1,-180,0\Br,2,1.91173,1,116.541,3,-180,0\\\@

 Total job time:  79.76s(wall), 298.02s(cpu) 
 Sun Nov 25 21:44:37 2018

        *************************************************************
        *                                                           *
        *  Thank you very much for using Q-Chem.  Have a nice day.  *
        *                                                           *
        *************************************************************


 
User input: 2 of 2 
 
Q-Chem Developer Version!
                  Welcome to Q-Chem
     A Quantum Leap Into The Future Of Chemistry


 Q-Chem 5.1, Q-Chem, Inc., Pleasanton, CA (2018)

 Yihan Shao,  Zhengting Gan,  E. Epifanovsky,  A. T. B. Gilbert,  M. Wormit,  
 J. Kussmann,  A. W. Lange,  A. Behn,  Jia Deng,  Xintian Feng,  D. Ghosh,  
 M. Goldey,  P. R. Horn,  L. D. Jacobson,  I. Kaliman,  T. Kus,  A. Landau,  
 Jie Liu,  E. I. Proynov,  R. M. Richard,  R. P. Steele,  E. J. Sundstrom,  
 H. L. Woodcock III,  P. M. Zimmerman,  D. Zuev,  B. Albrecht,  E. Alguire,  
 S. A. Baeppler,  D. Barton,  Z. Benda,  Y. A. Bernard,  E. J. Berquist,  
 K. B. Bravaya,  H. Burton,  D. Casanova,  Chun-Min Chang,  Yunqing Chen,  
 A. Chien,  K. D. Closser,  M. P. Coons,  S. Coriani,  S. Dasgupta,  
 A. L. Dempwolff,  M. Diedenhofen,  Hainam Do,  R. G. Edgar,  Po-Tung Fang,  
 S. Faraji,  S. Fatehi,  Qingguo Feng,  K. D. Fenk,  J. Fosso-Tande,  
 Qinghui Ge,  A. Ghysels,  G. Gidofalvi,  J. Gomes,  J. Gonthier,  A. Gunina,  
 D. Hait,  M. W. D. Hanson-Heine,  P. H. P. Harbach,  A. W. Hauser,  
 J. E. Herr,  E. G. Hohenstein,  Z. C. Holden,  Kerwin Hui,  B. C. Huynh,  
 T.-C. Jagau,  Hyunjun Ji,  B. Kaduk,  K. Khistyaev,  Jaehoon Kim,  
 P. Klunzinger,  K. Koh,  D. Kosenkov,  L. Koulias,  T. Kowalczyk,  
 C. M. Krauter,  A. Kunitsa,  Ka Un Lao,  A. Laurent,  K. V. Lawler,  
 Joonho Lee,  D. Lefrancois,  S. Lehtola,  D. S. Levine,  Yi-Pei Li,  
 You-Sheng Lin,  Fenglai Liu,  E. Livshits,  A. Luenser,  P. Manohar,  
 E. Mansoor,  S. F. Manzer,  Shan-Ping Mao,  Yuezhi Mao,  N. Mardirossian,  
 A. V. Marenich,  T. Markovich,  L. A. Martinez-Martinez,  S. A. Maurer,  
 N. J. Mayhall,  S. C. McKenzie,  J.-M. Mewes,  A. F. Morrison,  
 J. W. Mullinax,  K. Nanda,  T. S. Nguyen-Beck,  R. Olivares-Amaya,  
 J. A. Parkhill,  T. M. Perrine,  F. Plasser,  P. Pokhilko,  S. Prager,  
 A. Prociuk,  E. Ramos,  D. R. Rehn,  F. Rob,  M. Schneider,  N. Sergueev,  
 S. M. Sharada,  S. Sharma,  D. W. Small,  T. Stauch,  T. Stein,  
 Yu-Chuan Su,  A. J. W. Thom,  A. Tkatchenko,  T. Tsuchimochi,  N. M. Tubman,  
 L. Vogt,  M. L. Vidal,  O. Vydrov,  M. A. Watson,  J. Wenzel,  
 M. de Wergifosse,  T. A. Wesolowski,  A. White,  J. Witte,  A. Yamada,  
 Jun Yang,  K. Yao,  S. Yeganeh,  S. R. Yost,  Zhi-Qiang You,  A. Zech,  
 Igor Ying Zhang,  Xing Zhang,  Yan Zhao,  Ying Zhu,  B. R. Brooks,  
 G. K. L. Chan,  C. J. Cramer,  M. S. Gordon,  W. J. Hehre,  A. Klamt,  
 M. W. Schmidt,  C. D. Sherrill,  D. G. Truhlar,  A. Aspuru-Guzik,  R. Baer,  
 A. T. Bell,  N. A. Besley,  Jeng-Da Chai,  A. E. DePrince, III,  
 R. A. DiStasio Jr.,  A. Dreuw,  B. D. Dunietz,  T. R. Furlani,  
 Chao-Ping Hsu,  Yousung Jung,  Jing Kong,  D. S. Lambrecht,  WanZhen Liang,  
 C. Ochsenfeld,  V. A. Rassolov,  L. V. Slipchenko,  J. E. Subotnik,  
 T. Van Voorhis,  J. M. Herbert,  A. I. Krylov,  P. M. W. Gill,  M. Head-Gordon

 Contributors to earlier versions of Q-Chem not listed above: 
 R. D. Adamson,  B. Austin,  J. Baker,  G. J. O. Beran,  K. Brandhorst,  
 S. T. Brown,  E. F. C. Byrd,  A. K. Chakraborty,  C.-L. Cheng,  
 Siu Hung Chien,  D. M. Chipman,  D. L. Crittenden,  H. Dachsel,  
 R. J. Doerksen,  A. D. Dutoi,  L. Fusti-Molnar,  W. A. Goddard III,  
 A. Golubeva-Zadorozhnaya,  S. R. Gwaltney,  G. Hawkins,  A. Heyden,  
 S. Hirata,  G. Kedziora,  F. J. Keil,  C. Kelley,  Jihan Kim,  R. A. King,  
 R. Z. Khaliullin,  P. P. Korambath,  W. Kurlancheek,  A. M. Lee,  M. S. Lee,  
 S. V. Levchenko,  Ching Yeh Lin,  D. Liotard,  R. C. Lochan,  I. Lotan,  
 P. E. Maslen,  N. Nair,  D. P. O'Neill,  D. Neuhauser,  E. Neuscamman,  
 C. M. Oana,  R. Olson,  B. Peters,  R. Peverati,  P. A. Pieniazek,  
 Y. M. Rhee,  J. Ritchie,  M. A. Rohrdanz,  E. Rosta,  N. J. Russ,  
 H. F. Schaefer III,  N. E. Schultz,  N. Shenvi,  A. C. Simmonett,  A. Sodt,  
 D. Stuck,  K. S. Thanthiriwatte,  V. Vanovschi,  Tao Wang,  A. Warshel,  
 C. F. Williams,  Q. Wu,  X. Xu,  W. Zhang

 Please cite Q-Chem as follows:
 Y. Shao et al., Mol. Phys. 113, 184-215 (2015)
 DOI: 10.1080/00268976.2014.952696

 Q-Chem 5.1.2 for Intel X86 EM64T Linux

 Parts of Q-Chem use Armadillo 8.300.2 (Tropical Shenanigans).
 http://arma.sourceforge.net/

 Q-Chem begins on Sun Nov 25 21:44:37 2018  

Host: 
0

     Scratch files written to /scratch/taweetham/qchem52767//
The previous job contains 0 fragments, simply inherited here
Input Ideriv = 2
Curr. Ideriv = -1
Max.  Ideriv = 2

Checking the input file for inconsistencies... 	...done.

--------------------------------------------------------------
User input:
--------------------------------------------------------------

$molecule
read
$end

$rem
   job_type 	frequency
   basis 	6-311++g**
   method	b3lyp	
$end


--------------------------------------------------------------
 ----------------------------------------------------------------
             Standard Nuclear Orientation (Angstroms)
    I     Atom           X                Y                Z
 ----------------------------------------------------------------
    1      C       0.3363233615     0.2714806252     0.0000000000
    2      N       0.8135272238     1.4372176766     0.0000000000
    3      Cl      2.5511458539     1.6273153602     0.0000000000
    4      I      -1.7961790033     0.1833640866     0.0000000000
    5      Br      1.2604393407    -1.4020590057    -0.0000000000
 ----------------------------------------------------------------
 Molecular Point Group                 Cs    NOp =  2
 Largest Abelian Subgroup              Cs    NOp =  2
 Nuclear Repulsion Energy =   809.1251771461 hartrees
 There are       59 alpha and       59 beta electrons
 Requested basis set is 6-311++G(d,p)
 There are 68 shells and 184 basis functions

 Total QAlloc Memory Limit   2000 MB
 Mega-Array Size       188 MB
 MEM_STATIC part       192 MB

                       Distance Matrix (Angstroms)
             C (  1)   N (  2)   Cl(  3)   I (  4)
   N (  2)  1.259629
   Cl(  3)  2.596869  1.747986
   I (  4)  2.134322  2.895292  4.580855
   Br(  5)  1.911734  2.874234  3.292876  3.443324

 A cutoff of  1.0D-11 yielded   1782 shell pairs
 There are     14224 function pairs (     15975 Cartesian)

 -------------------------------------------------------
 OpenMP Integral Computing Module                       
 Release: version 1.0, May 2013, Q-Chem Inc. Pittsburgh 
 -------------------------------------------------------
 Integral Job Info:
 Integral job number is                      11
 Integral operator is                         1
 short-range coefficients                     0
 long-range coefficients              100000000
 Omega coefficients                           0
 if combine SR and LR in K                    0
 Integral screening is                        0
 Integral computing path is                   2
 max size of driver memory is            800000
 size of driver memory is                593474
 size of scratch memory is             29634545
 max col of scratch BK array               1296
 max len of scratch array in speh3          155
 max len of scratch index in speh4           18
 max int batch size is                      520
 min int batch size is                       52
 fixed nKL is                                45
 max L of basis functions is                  2
 order of int derivative is                   0
 number of shells is                         68
 number of basis is                         195
 number of cartesian basis is               195
 number of contracted shell pairs          1782
 number of primitive shell pairs           4210
 maxK2 (contraction) of shell pair           36
 max number of K2 of shell pair               1
 max number of CS2 of shell pair            209
 max number of PS2 of shell pair            222
 mem total for path MDJ                  529068
 -------------------------------------------------------
 Smallest overlap matrix eigenvalue = 3.61E-04
 Guess from superposition of atomic densities
 Warning:  Energy on first SCF cycle will be non-variational
 SAD guess density has 118.000000 electrons

 -----------------------------------------------------------------------
  General SCF calculation program by
  Eric Jon Sundstrom, Paul Horn, Yuezhi Mao, Dmitri Zuev, Alec White,
  David Stuck, Shaama M.S., Shane Yost, Joonho Lee, David Small,
  Daniel Levine, Susi Lehtola, Hugh Burton, Evgeny Epifanovsky
 -----------------------------------------------------------------------
 Exchange:     0.2000 Hartree-Fock + 0.0800 Slater + 0.7200 B88
 Correlation:  0.1900 VWN1RPA + 0.8100 LYP
 Using SG-1 standard quadrature grid
 using 4 threads for integral computing
 -------------------------------------------------------
 OpenMP Integral computing Module                
 Release: version 2.0, May 2017, Q-Chem Inc. Pleasanton 
 -------------------------------------------------------
 -------------------------------------------------------
 OpenMP BLAS3 based DFT computing Module                
 Release: version 1.0, May 2013, Q-Chem Inc. Pittsburgh 
 -------------------------------------------------------
 A restricted SCF calculation will be
 performed using DIIS
 SCF converges when DIIS error is below 1.0e-08
 ---------------------------------------
  Cycle       Energy         DIIS error
 ---------------------------------------
    1  -10047.2965111072      3.76e-02  
    2  -10046.6813334006      3.05e-03  
    3  -10046.6029330737      5.46e-03  
    4  -10046.7019852700      1.27e-03  
    5  -10046.7073978503      1.97e-04  
    6  -10046.7074568858      9.66e-05  
    7  -10046.7074913599      3.88e-05  
    8  -10046.7074972509      7.34e-06  
    9  -10046.7074974571      2.22e-06  
   10  -10046.7074974781      4.15e-07  
   11  -10046.7074974788      1.22e-07  
   12  -10046.7074974790      4.13e-08  
   13  -10046.7074974790      8.86e-09  Convergence criterion met
 ---------------------------------------
 SCF time:   CPU 40.04s  wall 11.00s 
 SCF   energy in the final basis set =   -10046.7074974790
 Total energy in the final basis set =   -10046.7074974790

 --------------------------------------------------------------
             Orbital Energies (a.u.) and Symmetries
 --------------------------------------------------------------

 Alpha MOs, Restricted
 -- Occupied --                  
******* -482.87 -176.33 -165.74 -165.74 -165.73 -101.60  -62.52
  1 A'    2 A'    3 A'    4 A'    1 A"    5 A'    6 A'    7 A'                 
-56.345 -56.341 -56.340 -35.830 -31.324 -31.317 -31.317 -22.974
  8 A'    2 A"    9 A'   10 A'   11 A'    3 A"   12 A'   13 A'                 
-22.972 -22.972 -22.967 -22.967 -14.406 -10.333  -9.507  -8.733
  4 A"   14 A'    5 A"   15 A'   16 A'   17 A'   18 A'   19 A'                 
 -7.274  -7.261  -7.260  -6.565  -6.551  -6.550  -6.379  -4.793
 20 A'    6 A"   21 A'   22 A'    7 A"   23 A'   24 A'   25 A'                 
 -4.776  -4.776  -2.675  -2.672  -2.671  -2.660  -2.660  -2.058
  8 A"   26 A'   27 A'    9 A"   28 A'   29 A'   10 A"   30 A'                 
 -2.053  -2.053  -2.039  -2.038  -1.008  -0.855  -0.817  -0.696
 11 A"   31 A'   12 A"   32 A'   33 A'   34 A'   35 A'   36 A'                 
 -0.566  -0.513  -0.464  -0.449  -0.365  -0.355  -0.335  -0.317
 37 A'   38 A'   39 A'   13 A"   40 A'   14 A"   41 A'   15 A"                 
 -0.306  -0.289  -0.287
 42 A'   43 A'   16 A"                                                         
 -- Virtual --                   
 -0.102  -0.080  -0.068  -0.005   0.023   0.040   0.043   0.050
 44 A'   45 A'   17 A"   46 A'   47 A'   48 A'   49 A'   18 A"                 
  0.068   0.079   0.088   0.099   0.101   0.116   0.123   0.142
 50 A'   19 A"   51 A'   20 A"   52 A'   53 A'   54 A'   55 A'                 
  0.172   0.177   0.196   0.216   0.231   0.241   0.281   0.298
 56 A'   21 A"   57 A'   58 A'   22 A"   59 A'   60 A'   61 A'                 
  0.364   0.382   0.385   0.388   0.411   0.412   0.435   0.437
 62 A'   23 A"   24 A"   63 A'   64 A'   25 A"   65 A'   26 A"                 
  0.443   0.465   0.489   0.494   0.530   0.540   0.572   0.584
 66 A'   67 A'   27 A"   68 A'   69 A'   28 A"   70 A'   71 A'                 
  0.653   0.669   0.705   0.720   0.738   0.789   0.839   0.843
 72 A'   29 A"   73 A'   30 A"   74 A'   75 A'   76 A'   31 A"                 
  0.862   0.870   0.954   0.959   0.974   1.082   1.133   1.235
 77 A'   78 A'   79 A'   32 A"   80 A'   81 A'   82 A'   33 A"                 
  1.257   1.314   1.338   1.352   1.373   1.585   1.648   1.845
 83 A'   34 A"   84 A'   35 A"   85 A'   86 A'   87 A'   88 A'                 
  1.944   1.998   2.003   2.088   2.202   2.248   2.261   2.358
 36 A"   89 A'   37 A"   90 A'   91 A'   92 A'   38 A"   39 A"                 
  2.401   2.717   2.741   2.758   2.860   3.145   3.814   3.921
 93 A'   94 A'   40 A"   95 A'   96 A'   97 A'   41 A"   98 A'                 
  3.942   3.965   3.971   3.976   3.993   4.060   4.061   4.136
 42 A"   99 A'   43 A"   44 A"  100 A'  101 A'   45 A"  102 A'                 
  4.239   4.350   4.377   4.419   5.980   6.005   6.044   6.570
103 A'  104 A'  105 A'  106 A'   46 A"  107 A'  108 A'  109 A'                 
  7.521   7.555   7.634   9.668  23.662  25.771  25.885  26.242
 47 A"  110 A'  111 A'  112 A'  113 A'   48 A"  114 A'  115 A'                 
 27.840  28.320  28.340  28.355  28.512  28.520  28.531  28.574
116 A'   49 A"  117 A'  118 A'   50 A"  119 A'   51 A"  120 A'                 
 28.655  35.454  47.845 127.863 127.879 127.905 151.636 215.646
121 A'  122 A'  123 A'   52 A"  124 A'  125 A'  126 A'  127 A'                 
289.717 289.747 289.8591020.6251901.799
 53 A"  128 A'  129 A'  130 A'  131 A'                                         

 Beta MOs, Restricted
 -- Occupied --                  
******* -482.87 -176.33 -165.74 -165.74 -165.73 -101.60  -62.52
  1 A'    2 A'    3 A'    4 A'    1 A"    5 A'    6 A'    7 A'                 
-56.345 -56.341 -56.340 -35.830 -31.324 -31.317 -31.317 -22.974
  8 A'    2 A"    9 A'   10 A'   11 A'    3 A"   12 A'   13 A'                 
-22.972 -22.972 -22.967 -22.967 -14.406 -10.333  -9.507  -8.733
  4 A"   14 A'    5 A"   15 A'   16 A'   17 A'   18 A'   19 A'                 
 -7.274  -7.261  -7.260  -6.565  -6.551  -6.550  -6.379  -4.793
 20 A'    6 A"   21 A'   22 A'    7 A"   23 A'   24 A'   25 A'                 
 -4.776  -4.776  -2.675  -2.672  -2.671  -2.660  -2.660  -2.058
  8 A"   26 A'   27 A'    9 A"   28 A'   29 A'   10 A"   30 A'                 
 -2.053  -2.053  -2.039  -2.038  -1.008  -0.855  -0.817  -0.696
 11 A"   31 A'   12 A"   32 A'   33 A'   34 A'   35 A'   36 A'                 
 -0.566  -0.513  -0.464  -0.449  -0.365  -0.355  -0.335  -0.317
 37 A'   38 A'   39 A'   13 A"   40 A'   14 A"   41 A'   15 A"                 
 -0.306  -0.289  -0.287
 42 A'   43 A'   16 A"                                                         
 -- Virtual --                   
 -0.102  -0.080  -0.068  -0.005   0.023   0.040   0.043   0.050
 44 A'   45 A'   17 A"   46 A'   47 A'   48 A'   49 A'   18 A"                 
  0.068   0.079   0.088   0.099   0.101   0.116   0.123   0.142
 50 A'   19 A"   51 A'   20 A"   52 A'   53 A'   54 A'   55 A'                 
  0.172   0.177   0.196   0.216   0.231   0.241   0.281   0.298
 56 A'   21 A"   57 A'   58 A'   22 A"   59 A'   60 A'   61 A'                 
  0.364   0.382   0.385   0.388   0.411   0.412   0.435   0.437
 62 A'   23 A"   24 A"   63 A'   64 A'   25 A"   65 A'   26 A"                 
  0.443   0.465   0.489   0.494   0.530   0.540   0.572   0.584
 66 A'   67 A'   27 A"   68 A'   69 A'   28 A"   70 A'   71 A'                 
  0.653   0.669   0.705   0.720   0.738   0.789   0.839   0.843
 72 A'   29 A"   73 A'   30 A"   74 A'   75 A'   76 A'   31 A"                 
  0.862   0.870   0.954   0.959   0.974   1.082   1.133   1.235
 77 A'   78 A'   79 A'   32 A"   80 A'   81 A'   82 A'   33 A"                 
  1.257   1.314   1.338   1.352   1.373   1.585   1.648   1.845
 83 A'   34 A"   84 A'   35 A"   85 A'   86 A'   87 A'   88 A'                 
  1.944   1.998   2.003   2.088   2.202   2.248   2.261   2.358
 36 A"   89 A'   37 A"   90 A'   91 A'   92 A'   38 A"   39 A"                 
  2.401   2.717   2.741   2.758   2.860   3.145   3.814   3.921
 93 A'   94 A'   40 A"   95 A'   96 A'   97 A'   41 A"   98 A'                 
  3.942   3.965   3.971   3.976   3.993   4.060   4.061   4.136
 42 A"   99 A'   43 A"   44 A"  100 A'  101 A'   45 A"  102 A'                 
  4.239   4.350   4.377   4.419   5.980   6.005   6.044   6.570
103 A'  104 A'  105 A'  106 A'   46 A"  107 A'  108 A'  109 A'                 
  7.521   7.555   7.634   9.668  23.662  25.771  25.885  26.242
 47 A"  110 A'  111 A'  112 A'  113 A'   48 A"  114 A'  115 A'                 
 27.840  28.320  28.340  28.355  28.512  28.520  28.531  28.574
116 A'   49 A"  117 A'  118 A'   50 A"  119 A'   51 A"  120 A'                 
 28.655  35.454  47.845 127.863 127.879 127.905 151.636 215.646
121 A'  122 A'  123 A'   52 A"  124 A'  125 A'  126 A'  127 A'                 
289.717 289.747 289.8591020.6251901.799
 53 A"  128 A'  129 A'  130 A'  131 A'                                         
 --------------------------------------------------------------

          Ground-State Mulliken Net Atomic Charges

     Atom                 Charge (a.u.)
  ----------------------------------------
      1 C                    -0.320997
      2 N                     0.133280
      3 Cl                    0.002880
      4 I                     0.158276
      5 Br                    0.026560
  ----------------------------------------
  Sum of atomic charges =    -0.000000

 -----------------------------------------------------------------
                    Cartesian Multipole Moments
 -----------------------------------------------------------------
    Charge (ESU x 10^10)
                -0.0000
    Dipole Moment (Debye)
         X      -0.6277      Y      -1.3123      Z       0.0000
       Tot       1.4547
    Quadrupole Moments (Debye-Ang)
        XX     -65.2714     XY      -1.5877     YY     -72.4070
        XZ       0.0000     YZ      -0.0000     ZZ     -70.9320
    Octopole Moments (Debye-Ang^2)
       XXX     -41.6269    XXY      -9.3913    XYY      -6.5110
       YYY     -42.1608    XXZ       0.0000    XYZ       0.0000
       YYZ       0.0000    XZZ     -10.7669    YZZ      -9.5834
       ZZZ       0.0000
    Hexadecapole Moments (Debye-Ang^3)
      XXXX   -1207.4334   XXXY     -43.7951   XXYY    -305.2347
      XYYY     -72.6117   YYYY    -580.3401   XXXZ       0.0000
      XXYZ       0.0000   XYYZ       0.0000   YYYZ       0.0000
      XXZZ    -239.7154   XYZZ     -18.6310   YYZZ    -113.2441
      XZZZ       0.0000   YZZZ      -0.0000   ZZZZ     -89.2598
 -----------------------------------------------------------------
 Calculating MO derivatives via CPSCF
 D1JvT checksum  = 273660 20235.9583812352
 D1KAT checksum  = 668040 819.9991223923
   1         3          15      0.122810    0.040025
   2         3          15      0.016157    0.005450
   3         3          15      0.002431    0.000808
   4         4          14      0.000267    0.000094
   5        14           4      0.000020    0.000011
   6        17           1      0.000001    0.000001
   7        18           0      0.000000    0.000000    Roots Converged
 Time for AOints: 12.0 s (CPU) 3.0 s (wall)
 ------------------------------------------------------------------------------
                     AOints        : Timing summary (seconds)
 ------------------------------------------------------------------------------
     job step          cpu (% of tot)      sys (% of tot)     wall (% of tot)
 ------------------------------------------------------------------------------
  cpscf_lag         0.6332E+02 (35.0)   0.9000E-05 (27.3)   0.1627E+02 (34.5)
  iterzp            0.1053E+03 (58.2)   0.2200E-04 (66.7)   0.2761E+02 (58.5)
  make_fx           0.0000E+00 ( 0.0)   0.0000E+00 ( 0.0)   0.0000E+00 ( 0.0)
  AOints            0.1198E+02 ( 6.6)   0.1000E-05 ( 3.0)   0.3077E+01 ( 6.5)
 ------------------------------------------------------------------------------
   Grand Totals     0.1808E+03          0.3300E-04          0.4716E+02
 ------------------------------------------------------------------------------
 Calculating analytic Hessian of the SCF energy
 Polarizability Matrix (a.u.)
            1           2           3
    1-120.5418214  -7.6316002   0.0000000
    2  -7.6316002 -85.2467375  -0.0000000
    3   0.0000000  -0.0000000 -50.1554678

 Direct stationary perturbation theory relativistic correction:

 rels  =     114.550935444286
 relv  =    -381.905995371336
 rel2e =      52.133704129795
 E_rel =    -215.221355797255

 Hessian of the SCF Energy
            1           2           3           4           5           6
    1   0.3004927   0.1590744   0.0000000  -0.1390750  -0.1582443  -0.0000000
    2   0.1590744   0.6084782  -0.0000000  -0.2192521  -0.4966850  -0.0000000
    3   0.0000000  -0.0000000   0.0826205  -0.0000000   0.0000000  -0.0424467
    4  -0.1390750  -0.2192521  -0.0000000   0.2938719   0.2095974  -0.0000000
    5  -0.1582443  -0.4966850   0.0000000   0.2095974   0.5737237   0.0000000
    6  -0.0000000  -0.0000000  -0.0424467  -0.0000000   0.0000000   0.0409937
    7  -0.0487370   0.0022368   0.0000000  -0.1223305  -0.0295690   0.0000000
    8  -0.0387194  -0.0144840  -0.0000000   0.0110629  -0.0200214  -0.0000000
    9  -0.0000000   0.0000000   0.0054533   0.0000000  -0.0000000  -0.0151006
   10  -0.0620426   0.0152719   0.0000000  -0.0333402  -0.0274227   0.0000000
   11   0.0065937  -0.0123444   0.0000000  -0.0184701  -0.0069677   0.0000000
   12   0.0000000   0.0000000  -0.0212268   0.0000000   0.0000000   0.0004210
   13  -0.0506381   0.0426689   0.0000000   0.0008738   0.0056386   0.0000000
   14   0.0312956  -0.0849649   0.0000000   0.0170617  -0.0500496   0.0000000
   15   0.0000000   0.0000000  -0.0244003   0.0000000  -0.0000000   0.0161327
            7           8           9          10          11          12
    1  -0.0487370  -0.0387194  -0.0000000  -0.0620426   0.0065937   0.0000000
    2   0.0022368  -0.0144840   0.0000000   0.0152719  -0.0123444   0.0000000
    3   0.0000000  -0.0000000   0.0054533   0.0000000   0.0000000  -0.0212268
    4  -0.1223305   0.0110629   0.0000000  -0.0333402  -0.0184701   0.0000000
    5  -0.0295690  -0.0200214  -0.0000000  -0.0274227  -0.0069677   0.0000000
    6   0.0000000  -0.0000000  -0.0151006   0.0000000   0.0000000   0.0004210
    7   0.1663915   0.0344319  -0.0000000  -0.0005037  -0.0057296  -0.0000000
    8   0.0344319   0.0368870   0.0000000   0.0004372  -0.0006664   0.0000000
    9  -0.0000000   0.0000000   0.0087689  -0.0000000  -0.0000000   0.0044014
   10  -0.0005037   0.0004372  -0.0000000   0.1151971   0.0028534  -0.0000000
   11  -0.0057296  -0.0006664  -0.0000000   0.0028534   0.0237741  -0.0000000
   12  -0.0000000   0.0000000   0.0044014  -0.0000000  -0.0000000   0.0130463
   13   0.0051798  -0.0072126   0.0000000  -0.0193106   0.0147526  -0.0000000
   14  -0.0013701  -0.0017152  -0.0000000   0.0088603  -0.0037956  -0.0000000
   15  -0.0000000   0.0000000  -0.0035229  -0.0000000  -0.0000000   0.0033582
           13          14          15
    1  -0.0506381   0.0312956   0.0000000
    2   0.0426689  -0.0849649   0.0000000
    3   0.0000000   0.0000000  -0.0244003
    4   0.0008738   0.0170617   0.0000000
    5   0.0056386  -0.0500496  -0.0000000
    6   0.0000000   0.0000000   0.0161327
    7   0.0051798  -0.0013701  -0.0000000
    8  -0.0072126  -0.0017152   0.0000000
    9   0.0000000  -0.0000000  -0.0035229
   10  -0.0193106   0.0088603  -0.0000000
   11   0.0147526  -0.0037956  -0.0000000
   12  -0.0000000  -0.0000000   0.0033582
   13   0.0638951  -0.0558475  -0.0000000
   14  -0.0558475   0.1405254  -0.0000000
   15  -0.0000000  -0.0000000   0.0084323
 Gradient time:  CPU 276.09 s  wall 72.06 s
 **********************************************************************
 **                                                                  **
 **                       VIBRATIONAL ANALYSIS                       **
 **                       --------------------                       **
 **                                                                  **
 **        VIBRATIONAL FREQUENCIES (CM**-1) AND NORMAL MODES         **
 **     FORCE CONSTANTS (mDYN/ANGSTROM) AND REDUCED MASSES (AMU)     **
 **                  INFRARED INTENSITIES (KM/MOL)                   **
 **                                                                  **
 **********************************************************************


 Mode:                 1                      2                      3
 Frequency:       144.47                 151.22                 187.99
 Force Cnst:      0.5742                 0.7369                 0.3244
 Red. Mass:      46.6953                54.6942                15.5797
 IR Active:          YES                    YES                    YES
 IR Intens:        0.768                  0.654                  1.904
 Raman Active:       YES                    YES                    YES
               X      Y      Z        X      Y      Z        X      Y      Z
 C          0.108 -0.180  0.000   -0.050 -0.450 -0.000    0.000  0.000  0.518
 N         -0.098 -0.103  0.000   -0.212 -0.387 -0.000    0.000  0.000  0.804
 Cl        -0.255  0.785 -0.000   -0.292 -0.025  0.000    0.000 -0.000 -0.284
 I          0.188  0.075 -0.000   -0.248  0.249  0.000   -0.000 -0.000 -0.061
 Br        -0.188 -0.422  0.000    0.573 -0.251  0.000    0.000  0.000  0.002
 TransDip   0.023  0.016 -0.000    0.013  0.023  0.000   -0.000  0.000 -0.044

 Mode:                 4                      5                      6
 Frequency:       228.46                 484.75                 486.66
 Force Cnst:      1.0729                 1.7466                 2.1836
 Red. Mass:      34.8901                12.6155                15.6484
 IR Active:          YES                    YES                    YES
 IR Intens:        0.168                  0.102                 10.543
 Raman Active:       YES                    YES                    YES
               X      Y      Z        X      Y      Z        X      Y      Z
 C          0.317  0.143 -0.000   -0.000  0.000  0.883   -0.001  0.641 -0.000
 N          0.483  0.061 -0.000   -0.000  0.000 -0.466   -0.103  0.728  0.000
 Cl         0.641  0.377  0.000   -0.000 -0.000  0.034   -0.069 -0.100 -0.000
 I         -0.273 -0.061  0.000   -0.000 -0.000 -0.014   -0.009 -0.008  0.000
 Br         0.021 -0.102 -0.000    0.000 -0.000 -0.044    0.064 -0.170  0.000
 TransDip   0.013  0.001  0.000   -0.000  0.000  0.010   -0.054  0.089 -0.000

 Mode:                 7                      8                      9
 Frequency:       624.77                 767.79                1605.27
 Force Cnst:      3.7196                 4.3547                19.5087
 Red. Mass:      16.1733                12.5377                12.8494
 IR Active:          YES                    YES                    YES
 IR Intens:      108.554                188.419                109.713
 Raman Active:       YES                    YES                    YES
               X      Y      Z        X      Y      Z        X      Y      Z
 C          0.425  0.171 -0.000    0.860 -0.307  0.000    0.281  0.707 -0.000
 N          0.816 -0.081  0.000   -0.342  0.210 -0.000   -0.296 -0.578  0.000
 Cl        -0.340 -0.041  0.000   -0.015 -0.049 -0.000    0.013 -0.004  0.000
 I         -0.027 -0.007  0.000   -0.019  0.004 -0.000    0.002  0.000  0.000
 Br        -0.014  0.018  0.000   -0.033  0.024 -0.000    0.002 -0.004  0.000
 TransDip   0.282  0.178  0.000    0.253 -0.360  0.000    0.123  0.312 -0.000

 STANDARD THERMODYNAMIC QUANTITIES AT   298.15 K  AND     1.00 ATM

   This Molecule has  0 Imaginary Frequencies
   Zero point vibrational energy:        6.692 kcal/mol

   Atom    1 Element C  Has Mass   12.00000
   Atom    2 Element N  Has Mass   14.00307
   Atom    3 Element Cl Has Mass   34.96885
   Atom    4 Element I  Has Mass  126.90440
   Atom    5 Element Br Has Mass   78.91830
   Molecular Mass:   266.794620 amu
   Principal axes and moments of inertia in amu*Bohr^2:
                             1           2           3
    Eigenvalues --     1003.00206  2755.59899  3758.60105
          X               0.99923     0.03926     0.00000
          Y              -0.03926     0.99923     0.00000
          Z               0.00000    -0.00000     1.00000
   Rotational Symmetry Number is   1
   The Molecule is an Asymmetric Top
   Translational Enthalpy:        0.889 kcal/mol
   Rotational Enthalpy:           0.889 kcal/mol
   Vibrational Enthalpy:          8.637 kcal/mol
   gas constant (RT):             0.592 kcal/mol
   Translational Entropy:        42.643  cal/mol.K
   Rotational Entropy:           30.719  cal/mol.K
   Vibrational Entropy:          11.580  cal/mol.K

   Total Enthalpy:               11.007 kcal/mol
   Total Entropy:                84.942  cal/mol.K
Archival summary:
1\1\TWL01\FREQ\ProcedureUnspecified\BasisUnspecified\1r1l111\taweetha\SunNov2521:46:002018SunNov2521:46:002018\0\\#,FREQ,ProcedureUnspecified,BasisUnspecified,\\0,1\I\C,1,2.13432\N,2,1.25963,1,114.628\Cl,3,1.74799,2,118.506,1,180,0\Br,2,1.91173,1,116.541,3,-180,0\\\@

 Total job time:  82.81s(wall), 316.29s(cpu) 
 Sun Nov 25 21:46:00 2018

        *************************************************************
        *                                                           *
        *  Thank you very much for using Q-Chem.  Have a nice day.  *
        *                                                           *
        *************************************************************
