# Supplementary material for: Geometric and energetic data from ab initio calculations of haloethene, haloimine, halomethylenephosphine, haloiminophosphine, halodiazene, halodiphosphene and halocyclopropane
Source: Data Brief. 2019 Nov 2;27:104738. doi: 10.1016/j.dib.2019.104738 (PMC6861602; doi:10.1016/j.dib.2019.104738)
Supplement: Multimedia component 4 [file mmc4.zip › CN/B3LYP/BrICNFE.out]

Q-Chem Developer Version!
                  Welcome to Q-Chem
     A Quantum Leap Into The Future Of Chemistry


 Q-Chem 5.1, Q-Chem, Inc., Pleasanton, CA (2018)

 Yihan Shao,  Zhengting Gan,  E. Epifanovsky,  A. T. B. Gilbert,  M. Wormit,  
 J. Kussmann,  A. W. Lange,  A. Behn,  Jia Deng,  Xintian Feng,  D. Ghosh,  
 M. Goldey,  P. R. Horn,  L. D. Jacobson,  I. Kaliman,  T. Kus,  A. Landau,  
 Jie Liu,  E. I. Proynov,  R. M. Richard,  R. P. Steele,  E. J. Sundstrom,  
 H. L. Woodcock III,  P. M. Zimmerman,  D. Zuev,  B. Albrecht,  E. Alguire,  
 S. A. Baeppler,  D. Barton,  Z. Benda,  Y. A. Bernard,  E. J. Berquist,  
 K. B. Bravaya,  H. Burton,  D. Casanova,  Chun-Min Chang,  Yunqing Chen,  
 A. Chien,  K. D. Closser,  M. P. Coons,  S. Coriani,  S. Dasgupta,  
 A. L. Dempwolff,  M. Diedenhofen,  Hainam Do,  R. G. Edgar,  Po-Tung Fang,  
 S. Faraji,  S. Fatehi,  Qingguo Feng,  K. D. Fenk,  J. Fosso-Tande,  
 Qinghui Ge,  A. Ghysels,  G. Gidofalvi,  J. Gomes,  J. Gonthier,  A. Gunina,  
 D. Hait,  M. W. D. Hanson-Heine,  P. H. P. Harbach,  A. W. Hauser,  
 J. E. Herr,  E. G. Hohenstein,  Z. C. Holden,  Kerwin Hui,  B. C. Huynh,  
 T.-C. Jagau,  Hyunjun Ji,  B. Kaduk,  K. Khistyaev,  Jaehoon Kim,  
 P. Klunzinger,  K. Koh,  D. Kosenkov,  L. Koulias,  T. Kowalczyk,  
 C. M. Krauter,  A. Kunitsa,  Ka Un Lao,  A. Laurent,  K. V. Lawler,  
 Joonho Lee,  D. Lefrancois,  S. Lehtola,  D. S. Levine,  Yi-Pei Li,  
 You-Sheng Lin,  Fenglai Liu,  E. Livshits,  A. Luenser,  P. Manohar,  
 E. Mansoor,  S. F. Manzer,  Shan-Ping Mao,  Yuezhi Mao,  N. Mardirossian,  
 A. V. Marenich,  T. Markovich,  L. A. Martinez-Martinez,  S. A. Maurer,  
 N. J. Mayhall,  S. C. McKenzie,  J.-M. Mewes,  A. F. Morrison,  
 J. W. Mullinax,  K. Nanda,  T. S. Nguyen-Beck,  R. Olivares-Amaya,  
 J. A. Parkhill,  T. M. Perrine,  F. Plasser,  P. Pokhilko,  S. Prager,  
 A. Prociuk,  E. Ramos,  D. R. Rehn,  F. Rob,  M. Schneider,  N. Sergueev,  
 S. M. Sharada,  S. Sharma,  D. W. Small,  T. Stauch,  T. Stein,  
 Yu-Chuan Su,  A. J. W. Thom,  A. Tkatchenko,  T. Tsuchimochi,  N. M. Tubman,  
 L. Vogt,  M. L. Vidal,  O. Vydrov,  M. A. Watson,  J. Wenzel,  
 M. de Wergifosse,  T. A. Wesolowski,  A. White,  J. Witte,  A. Yamada,  
 Jun Yang,  K. Yao,  S. Yeganeh,  S. R. Yost,  Zhi-Qiang You,  A. Zech,  
 Igor Ying Zhang,  Xing Zhang,  Yan Zhao,  Ying Zhu,  B. R. Brooks,  
 G. K. L. Chan,  C. J. Cramer,  M. S. Gordon,  W. J. Hehre,  A. Klamt,  
 M. W. Schmidt,  C. D. Sherrill,  D. G. Truhlar,  A. Aspuru-Guzik,  R. Baer,  
 A. T. Bell,  N. A. Besley,  Jeng-Da Chai,  A. E. DePrince, III,  
 R. A. DiStasio Jr.,  A. Dreuw,  B. D. Dunietz,  T. R. Furlani,  
 Chao-Ping Hsu,  Yousung Jung,  Jing Kong,  D. S. Lambrecht,  WanZhen Liang,  
 C. Ochsenfeld,  V. A. Rassolov,  L. V. Slipchenko,  J. E. Subotnik,  
 T. Van Voorhis,  J. M. Herbert,  A. I. Krylov,  P. M. W. Gill,  M. Head-Gordon

 Contributors to earlier versions of Q-Chem not listed above: 
 R. D. Adamson,  B. Austin,  J. Baker,  G. J. O. Beran,  K. Brandhorst,  
 S. T. Brown,  E. F. C. Byrd,  A. K. Chakraborty,  C.-L. Cheng,  
 Siu Hung Chien,  D. M. Chipman,  D. L. Crittenden,  H. Dachsel,  
 R. J. Doerksen,  A. D. Dutoi,  L. Fusti-Molnar,  W. A. Goddard III,  
 A. Golubeva-Zadorozhnaya,  S. R. Gwaltney,  G. Hawkins,  A. Heyden,  
 S. Hirata,  G. Kedziora,  F. J. Keil,  C. Kelley,  Jihan Kim,  R. A. King,  
 R. Z. Khaliullin,  P. P. Korambath,  W. Kurlancheek,  A. M. Lee,  M. S. Lee,  
 S. V. Levchenko,  Ching Yeh Lin,  D. Liotard,  R. C. Lochan,  I. Lotan,  
 P. E. Maslen,  N. Nair,  D. P. O'Neill,  D. Neuhauser,  E. Neuscamman,  
 C. M. Oana,  R. Olson,  B. Peters,  R. Peverati,  P. A. Pieniazek,  
 Y. M. Rhee,  J. Ritchie,  M. A. Rohrdanz,  E. Rosta,  N. J. Russ,  
 H. F. Schaefer III,  N. E. Schultz,  N. Shenvi,  A. C. Simmonett,  A. Sodt,  
 D. Stuck,  K. S. Thanthiriwatte,  V. Vanovschi,  Tao Wang,  A. Warshel,  
 C. F. Williams,  Q. Wu,  X. Xu,  W. Zhang

 Please cite Q-Chem as follows:
 Y. Shao et al., Mol. Phys. 113, 184-215 (2015)
 DOI: 10.1080/00268976.2014.952696

 Q-Chem 5.1.2 for Intel X86 EM64T Linux

 Parts of Q-Chem use Armadillo 8.300.2 (Tropical Shenanigans).
 http://arma.sourceforge.net/

 Q-Chem begins on Sun Nov 25 22:13:05 2018  

Host: 
0

     Scratch files written to /scratch/taweetham/qchem54158//
Input Ideriv = 2
Curr. Ideriv = -1
Max.  Ideriv = 2

Checking the input file for inconsistencies... 	...done.

--------------------------------------------------------------
User input:
--------------------------------------------------------------
$molecule
0 1
C 
N 1 1.3 
F 2 CF 1 120. 
I 1 CI 2 120.  3 180.0
Br 1 CBr 2 120.  3 0.0

CC=1.54
CH=1.09
CF=1.35
CCl=1.77
CBr=1.94
CI=2.14
DHA=180.0
$end

$rem
   job_type	optimization
   basis	6-311++g**
   method	b3lyp
$end

--------------------------------------------------------------
 ----------------------------------------------------------------
             Standard Nuclear Orientation (Angstroms)
    I     Atom           X                Y                Z
 ----------------------------------------------------------------
    1      C       0.4029353341    -0.4928560390     0.0000000000
    2      N       0.7370714817    -1.7491812496     0.0000000000
    3      F       2.0404213195    -2.1010039326     0.0000000000
    4      I      -1.6631155199     0.0648480658     0.0000000000
    5      Br      1.7772633800     0.8763855110    -0.0000000000
 ----------------------------------------------------------------
 Molecular Point Group                 Cs    NOp =  2
 Largest Abelian Subgroup              Cs    NOp =  2
 Nuclear Repulsion Energy =   693.6262282680 hartrees
 There are       55 alpha and       55 beta electrons
 Requested basis set is 6-311++G(d,p)
 There are 61 shells and 176 basis functions

 Total QAlloc Memory Limit   2000 MB
 Mega-Array Size       188 MB
 MEM_STATIC part       192 MB
 A cutoff of  1.0D-11 yielded   1479 shell pairs
 There are     13115 function pairs (     14780 Cartesian)

 -------------------------------------------------------
 OpenMP Integral Computing Module                       
 Release: version 1.0, May 2013, Q-Chem Inc. Pittsburgh 
 -------------------------------------------------------
 Integral Job Info:
 Integral job number is                      11
 Integral operator is                         1
 short-range coefficients                     0
 long-range coefficients              100000000
 Omega coefficients                           0
 if combine SR and LR in K                    0
 Integral screening is                        0
 Integral computing path is                   2
 max size of driver memory is            800000
 size of driver memory is                593474
 size of scratch memory is             29623520
 max col of scratch BK array               1296
 max len of scratch array in speh3          155
 max len of scratch index in speh4           18
 max int batch size is                      520
 min int batch size is                       52
 fixed nKL is                                45
 max L of basis functions is                  2
 order of int derivative is                   0
 number of shells is                         61
 number of basis is                         187
 number of cartesian basis is               187
 number of contracted shell pairs          1479
 number of primitive shell pairs           3520
 maxK2 (contraction) of shell pair           36
 max number of K2 of shell pair               1
 max number of CS2 of shell pair            141
 max number of PS2 of shell pair            240
 mem total for path MDJ                  526332
 -------------------------------------------------------
 Smallest overlap matrix eigenvalue = 4.33E-04

 Scale SEOQF with 1.000000e-01/1.000000e-01/1.000000e-01

 Standard Electronic Orientation quadrupole field applied
 Nucleus-field energy     =     0.0000000171 hartrees
 Guess from superposition of atomic densities
 Warning:  Energy on first SCF cycle will be non-variational
 SAD guess density has 110.000000 electrons

 -----------------------------------------------------------------------
  General SCF calculation program by
  Eric Jon Sundstrom, Paul Horn, Yuezhi Mao, Dmitri Zuev, Alec White,
  David Stuck, Shaama M.S., Shane Yost, Joonho Lee, David Small,
  Daniel Levine, Susi Lehtola, Hugh Burton, Evgeny Epifanovsky
 -----------------------------------------------------------------------
 Exchange:     0.2000 Hartree-Fock + 0.0800 Slater + 0.7200 B88
 Correlation:  0.1900 VWN1RPA + 0.8100 LYP
 Using SG-1 standard quadrature grid
 using 4 threads for integral computing
 -------------------------------------------------------
 OpenMP Integral computing Module                
 Release: version 2.0, May 2017, Q-Chem Inc. Pleasanton 
 -------------------------------------------------------
 -------------------------------------------------------
 OpenMP BLAS3 based DFT computing Module                
 Release: version 1.0, May 2013, Q-Chem Inc. Pittsburgh 
 -------------------------------------------------------
 A restricted SCF calculation will be
 performed using DIIS
 SCF converges when DIIS error is below 1.0e-08
 ---------------------------------------
  Cycle       Energy         DIIS error
 ---------------------------------------
    1   -9686.8381178812      3.82e-02  
    2   -9686.2939662651      3.16e-03  
    3   -9686.2681453311      4.04e-03  
    4   -9686.3044121878      1.82e-03  
    5   -9686.3150133696      3.22e-04  
    6   -9686.3152167828      1.63e-04  
    7   -9686.3152831191      4.07e-05  
    8   -9686.3152866641      9.04e-06  
    9   -9686.3152869502      3.65e-06  
   10   -9686.3152870071      4.68e-07  
   11   -9686.3152870077      1.80e-07  
   12   -9686.3152870078      4.30e-08  
   13   -9686.3152870077      1.07e-08  
   14   -9686.3152870077      1.77e-09  Convergence criterion met
 ---------------------------------------
 SCF time:   CPU 35.36s  wall 9.00s 
 SCF   energy in the final basis set =    -9686.3152870077
 Total energy in the final basis set =    -9686.3152870077

 --------------------------------------------------------------
             Orbital Energies (a.u.) and Symmetries
 --------------------------------------------------------------

 Alpha MOs, Restricted
 -- Occupied --                  
******* -482.87 -176.35 -165.75 -165.75 -165.75  -62.52  -56.34
  1 A'    2 A'    3 A'    4 A'    1 A"    5 A'    6 A'    7 A'                 
-56.337 -56.337 -35.842 -31.336 -31.329 -31.329 -24.739 -22.987
  2 A"    8 A'    9 A'   10 A'    3 A"   11 A'   12 A'   13 A'                 
-22.985 -22.985 -22.980 -22.980 -14.438 -10.336  -8.729  -6.561
  4 A"   14 A'   15 A'    5 A"   16 A'   17 A'   18 A'   19 A'                 
 -6.547  -6.546  -6.391  -4.805  -4.788  -4.788  -2.672  -2.668
  6 A"   20 A'   21 A'   22 A'    7 A"   23 A'   24 A'    8 A"                 
 -2.667  -2.656  -2.656  -2.071  -2.065  -2.065  -2.050  -2.050
 25 A'    9 A"   26 A'   27 A'   10 A"   28 A'   11 A"   29 A'                 
 -1.284  -0.941  -0.818  -0.713  -0.627  -0.527  -0.513  -0.510
 30 A'   31 A'   32 A'   33 A'   34 A'   35 A'   12 A"   36 A'                 
 -0.424  -0.393  -0.333  -0.326  -0.318  -0.300  -0.295
 37 A'   13 A"   38 A'   39 A'   14 A"   40 A'   15 A"                         
 -- Virtual --                   
 -0.111  -0.071  -0.057   0.007   0.041   0.047   0.053   0.067
 41 A'   16 A"   42 A'   43 A'   44 A'   45 A'   17 A"   46 A'                 
  0.075   0.086   0.106   0.120   0.153   0.156   0.165   0.185
 47 A'   18 A"   48 A'   49 A'   19 A"   50 A'   51 A'   52 A'                 
  0.212   0.226   0.245   0.258   0.277   0.280   0.303   0.368
 53 A'   20 A"   54 A'   21 A"   55 A'   56 A'   57 A'   58 A'                 
  0.380   0.389   0.392   0.409   0.413   0.437   0.459   0.468
 22 A"   23 A"   59 A'   60 A'   24 A"   61 A'   62 A'   25 A"                 
  0.496   0.539   0.545   0.573   0.602   0.642   0.668   0.727
 63 A'   64 A'   26 A"   65 A'   66 A'   67 A'   27 A"   68 A'                 
  0.775   0.821   0.829   0.857   0.894   0.975   1.197   1.219
 69 A'   28 A"   70 A'   71 A'   72 A'   73 A'   74 A'   29 A"                 
  1.252   1.282   1.328   1.336   1.366   1.367   1.404   1.592
 30 A"   75 A'   31 A"   76 A'   77 A'   32 A"   78 A'   79 A'                 
  1.621   1.793   1.936   1.957   2.004   2.017   2.129   2.239
 80 A'   81 A'   33 A"   82 A'   34 A"   83 A'   84 A'   85 A'                 
  2.303   2.435   2.638   2.710   2.835   3.151   3.650   3.688
 35 A"   86 A'   87 A'   36 A"   88 A'   89 A'   90 A'   37 A"                 
  3.745   3.754   3.913   3.930   3.954   3.958   3.969   3.982
 38 A"   91 A'   92 A'   39 A"   93 A'   40 A"   41 A"   42 A"                 
  3.999   4.034   4.054   4.118   4.234   4.257   4.351   4.365
 94 A'   95 A'   43 A"   96 A'   97 A'   98 A'   99 A'  100 A'                 
  4.992   5.968   5.991   6.035   6.251   6.300   6.528   6.629
101 A'   44 A"  102 A'  103 A'   45 A"  104 A'  105 A'  106 A'                 
  7.523   7.552   7.631  23.587  27.799  28.308  28.325  28.344
 46 A"  107 A'  108 A'  109 A'  110 A'   47 A"  111 A'  112 A'                 
 28.499  28.505  28.519  28.559  28.646  35.375  47.843  66.741
 48 A"  113 A'   49 A"  114 A'  115 A'  116 A'  117 A'  118 A'                 
127.851 127.865 127.894 151.599 289.717 289.744 289.8551020.623
 50 A"  119 A'  120 A'  121 A'   51 A"  122 A'  123 A'  124 A'                 
*******
125 A'                                                                         

 Beta MOs, Restricted
 -- Occupied --                  
******* -482.87 -176.35 -165.75 -165.75 -165.75  -62.52  -56.34
  1 A'    2 A'    3 A'    4 A'    1 A"    5 A'    6 A'    7 A'                 
-56.337 -56.337 -35.842 -31.336 -31.329 -31.329 -24.739 -22.987
  2 A"    8 A'    9 A'   10 A'    3 A"   11 A'   12 A'   13 A'                 
-22.985 -22.985 -22.980 -22.980 -14.438 -10.336  -8.729  -6.561
  4 A"   14 A'   15 A'    5 A"   16 A'   17 A'   18 A'   19 A'                 
 -6.547  -6.546  -6.391  -4.805  -4.788  -4.788  -2.672  -2.668
  6 A"   20 A'   21 A'   22 A'    7 A"   23 A'   24 A'    8 A"                 
 -2.667  -2.656  -2.656  -2.071  -2.065  -2.065  -2.050  -2.050
 25 A'    9 A"   26 A'   27 A'   10 A"   28 A'   11 A"   29 A'                 
 -1.284  -0.941  -0.818  -0.713  -0.627  -0.527  -0.513  -0.510
 30 A'   31 A'   32 A'   33 A'   34 A'   35 A'   12 A"   36 A'                 
 -0.424  -0.393  -0.333  -0.326  -0.318  -0.300  -0.295
 37 A'   13 A"   38 A'   39 A'   14 A"   40 A'   15 A"                         
 -- Virtual --                   
 -0.111  -0.071  -0.057   0.007   0.041   0.047   0.053   0.067
 41 A'   16 A"   42 A'   43 A'   44 A'   45 A'   17 A"   46 A'                 
  0.075   0.086   0.106   0.120   0.153   0.156   0.165   0.185
 47 A'   18 A"   48 A'   49 A'   19 A"   50 A'   51 A'   52 A'                 
  0.212   0.226   0.245   0.258   0.277   0.280   0.303   0.368
 53 A'   20 A"   54 A'   21 A"   55 A'   56 A'   57 A'   58 A'                 
  0.380   0.389   0.392   0.409   0.413   0.437   0.459   0.468
 22 A"   23 A"   59 A'   60 A'   24 A"   61 A'   62 A'   25 A"                 
  0.496   0.539   0.545   0.573   0.602   0.642   0.668   0.727
 63 A'   64 A'   26 A"   65 A'   66 A'   67 A'   27 A"   68 A'                 
  0.775   0.821   0.829   0.857   0.894   0.975   1.197   1.219
 69 A'   28 A"   70 A'   71 A'   72 A'   73 A'   74 A'   29 A"                 
  1.252   1.282   1.328   1.336   1.366   1.367   1.404   1.592
 30 A"   75 A'   31 A"   76 A'   77 A'   32 A"   78 A'   79 A'                 
  1.621   1.793   1.936   1.957   2.004   2.017   2.129   2.239
 80 A'   81 A'   33 A"   82 A'   34 A"   83 A'   84 A'   85 A'                 
  2.303   2.435   2.638   2.710   2.835   3.151   3.650   3.688
 35 A"   86 A'   87 A'   36 A"   88 A'   89 A'   90 A'   37 A"                 
  3.745   3.754   3.913   3.930   3.954   3.958   3.969   3.982
 38 A"   91 A'   92 A'   39 A"   93 A'   40 A"   41 A"   42 A"                 
  3.999   4.034   4.054   4.118   4.234   4.257   4.351   4.365
 94 A'   95 A'   43 A"   96 A'   97 A'   98 A'   99 A'  100 A'                 
  4.992   5.968   5.991   6.035   6.251   6.300   6.528   6.629
101 A'   44 A"  102 A'  103 A'   45 A"  104 A'  105 A'  106 A'                 
  7.523   7.552   7.631  23.587  27.799  28.308  28.325  28.344
 46 A"  107 A'  108 A'  109 A'  110 A'   47 A"  111 A'  112 A'                 
 28.499  28.505  28.519  28.559  28.646  35.375  47.843  66.741
 48 A"  113 A'   49 A"  114 A'  115 A'  116 A'  117 A'  118 A'                 
127.851 127.865 127.894 151.599 289.717 289.744 289.8551020.623
 50 A"  119 A'  120 A'  121 A'   51 A"  122 A'  123 A'  124 A'                 
*******
125 A'                                                                         
 --------------------------------------------------------------

          Ground-State Mulliken Net Atomic Charges

     Atom                 Charge (a.u.)
  ----------------------------------------
      1 C                    -0.142643
      2 N                    -0.006144
      3 F                    -0.006838
      4 I                     0.205993
      5 Br                   -0.050367
  ----------------------------------------
  Sum of atomic charges =     0.000000

 -----------------------------------------------------------------
                    Cartesian Multipole Moments
 -----------------------------------------------------------------
    Charge (ESU x 10^10)
                 0.0000
    Dipole Moment (Debye)
         X      -1.4169      Y       1.7609      Z       0.0000
       Tot       2.2602
    Quadrupole Moments (Debye-Ang)
        XX     -58.5607     XY       1.6726     YY     -66.6921
        XZ      -0.0000     YZ      -0.0000     ZZ     -62.9755
    Octopole Moments (Debye-Ang^2)
       XXX     -22.3904    XXY      16.3621    XYY      -2.2202
       YYY      27.4193    XXZ      -0.0000    XYZ      -0.0000
       YYZ       0.0000    XZZ      -1.5139    YZZ       4.3058
       ZZZ      -0.0000
    Hexadecapole Moments (Debye-Ang^3)
      XXXX    -959.5917   XXXY      23.3124   XXYY    -234.5061
      XYYY      25.3419   YYYY    -424.6882   XXXZ      -0.0000
      XXYZ       0.0000   XYYZ       0.0000   YYYZ      -0.0000
      XXZZ    -186.2015   XYZZ       2.6653   YYZZ     -80.1494
      XZZZ      -0.0000   YZZZ      -0.0000   ZZZZ     -77.1393
 -----------------------------------------------------------------
 Calculating analytic gradient of the SCF energy
 Gradient of SCF Energy
            1           2           3           4           5
    1  -0.0383926   0.0615618  -0.0204968  -0.0120519   0.0093795
    2   0.0272501  -0.0245736  -0.0125916   0.0074988   0.0024162
    3  -0.0000000   0.0000000  -0.0000000  -0.0000000  -0.0000000
 Max gradient component =       6.156E-02
 RMS gradient           =       2.234E-02
 Gradient time:  CPU 9.04 s  wall 2.36 s
 Geometry Optimization Parameters
   NAtoms,    NIC,     NZ,  NCons,   NDum,   NFix, NCnnct, MaxDiis
        5      20       5       0       0       0       0       0


** GEOMETRY OPTIMIZATION IN DELOCALIZED INTERNAL COORDINATES **
   Searching for a Minimum

   Optimization Cycle:   1

                       Coordinates (Angstroms)
     ATOM                X               Y               Z
      1  C         0.4029353341   -0.4928560390    0.0000000000
      2  N         0.7370714817   -1.7491812496    0.0000000000
      3  F         2.0404213195   -2.1010039326    0.0000000000
      4  I        -1.6631155199    0.0648480658    0.0000000000
      5  Br        1.7772633800    0.8763855110    0.0000000000
   Point Group: cs    Number of degrees of freedom:     7


   Energy is  -9686.315287008


 Attempting to Generate Delocalized Internal Coordinates

  7 Hessian modes will be used to form the next step
  Hessian Eigenvalues:
     0.108095    0.175927    0.250000    0.250000    0.250000    0.550214
     0.671931

 Minimum Search - Taking Simple RFO Step
 Searching for Lamda that Minimizes Along All modes
 Value Taken    Lamda =  -0.01460242
 Step Taken.  Stepsize is  0.232611

                             Maximum     Tolerance    Cnvgd?
         Gradient           0.044762      0.000300      NO
         Displacement       0.180615      0.001200      NO
         Energy change     *********      0.000001      NO


 New Cartesian Coordinates Obtained by Inverse Iteration

 Displacement from previous Coordinates is:  0.330828
 ----------------------------------------------------------------
             Standard Nuclear Orientation (Angstroms)
    I     Atom           X                Y                Z
 ----------------------------------------------------------------
    1      C       0.4198083274    -0.5206399521     0.0000000000
    2      N       0.6652194127    -1.7608831336     0.0000000000
    3      F       2.0125030513    -1.9818875055     0.0000000000
    4      I      -1.5860651493     0.0345845528     0.0000000000
    5      Br      1.7831103535     0.8270183939     0.0000000000
 ----------------------------------------------------------------
 Molecular Point Group                 Cs    NOp =  2
 Largest Abelian Subgroup              Cs    NOp =  2
 Nuclear Repulsion Energy =   712.1634127959 hartrees
 There are       55 alpha and       55 beta electrons
 Applying Cartesian multipole field
    Component          Value
    ---------          -----
     (2,0,0)        1.00000E-11
     (0,2,0)        2.00000E-11
     (0,0,2)       -3.00000E-11
 Nucleus-field energy     =     0.0000000161 hartrees
 Requested basis set is 6-311++G(d,p)
 There are 61 shells and 176 basis functions
 A cutoff of  1.0D-11 yielded   1491 shell pairs
 There are     13191 function pairs (     14865 Cartesian)
 Smallest overlap matrix eigenvalue = 3.94E-04
 Guess MOs from SCF MO coefficient file

 -----------------------------------------------------------------------
  General SCF calculation program by
  Eric Jon Sundstrom, Paul Horn, Yuezhi Mao, Dmitri Zuev, Alec White,
  David Stuck, Shaama M.S., Shane Yost, Joonho Lee, David Small,
  Daniel Levine, Susi Lehtola, Hugh Burton, Evgeny Epifanovsky
 -----------------------------------------------------------------------
 Exchange:     0.2000 Hartree-Fock + 0.0800 Slater + 0.7200 B88
 Correlation:  0.1900 VWN1RPA + 0.8100 LYP
 Using SG-1 standard quadrature grid
 using 4 threads for integral computing
 -------------------------------------------------------
 OpenMP Integral computing Module                
 Release: version 2.0, May 2017, Q-Chem Inc. Pleasanton 
 -------------------------------------------------------
 -------------------------------------------------------
 OpenMP BLAS3 based DFT computing Module                
 Release: version 1.0, May 2013, Q-Chem Inc. Pittsburgh 
 -------------------------------------------------------
 A restricted SCF calculation will be
 performed using DIIS
 SCF converges when DIIS error is below 1.0e-08
 ---------------------------------------
  Cycle       Energy         DIIS error
 ---------------------------------------
    1   -9686.3129184710      1.26e-03  
    2   -9686.3199996833      6.21e-04  
    3   -9686.3191011698      8.09e-04  
    4   -9686.3214032231      6.65e-05  
    5   -9686.3214094011      3.80e-05  
    6   -9686.3214137642      1.48e-05  
    7   -9686.3214143853      5.16e-06  
    8   -9686.3214144738      1.34e-06  
    9   -9686.3214144777      3.13e-07  
   10   -9686.3214144780      6.13e-08  
   11   -9686.3214144779      1.69e-08  
   12   -9686.3214144781      2.58e-09  Convergence criterion met
 ---------------------------------------
 SCF time:   CPU 30.75s  wall 8.00s 
 SCF   energy in the final basis set =    -9686.3214144781
 Total energy in the final basis set =    -9686.3214144781

 --------------------------------------------------------------
             Orbital Energies (a.u.) and Symmetries
 --------------------------------------------------------------

 Alpha MOs, Restricted
 -- Occupied --                  
******* -482.87 -176.34 -165.75 -165.74 -165.74  -62.52  -56.35
  1 A'    2 A'    3 A'    4 A'    1 A"    5 A'    6 A'    7 A'                 
-56.341 -56.341 -35.838 -31.332 -31.325 -31.325 -24.727 -22.982
  2 A"    8 A'    9 A'   10 A'    3 A"   11 A'   12 A'   13 A'                 
-22.980 -22.980 -22.975 -22.975 -14.436 -10.328  -8.733  -6.566
  4 A"   14 A'   15 A'    5 A"   16 A'   17 A'   18 A'   19 A'                 
 -6.552  -6.550  -6.387  -4.801  -4.784  -4.784  -2.677  -2.672
  6 A"   20 A'   21 A'   22 A'    7 A"   23 A'   24 A'    8 A"                 
 -2.672  -2.660  -2.660  -2.067  -2.061  -2.061  -2.047  -2.047
 25 A'    9 A"   26 A'   27 A'   10 A"   28 A'   11 A"   29 A'                 
 -1.275  -0.955  -0.828  -0.717  -0.614  -0.535  -0.511  -0.508
 30 A'   31 A'   32 A'   33 A'   34 A'   35 A'   12 A"   36 A'                 
 -0.416  -0.397  -0.345  -0.332  -0.322  -0.298  -0.294
 37 A'   13 A"   38 A'   39 A'   14 A"   40 A'   15 A"                         
 -- Virtual --                   
 -0.094  -0.066  -0.057   0.007   0.040   0.046   0.052   0.067
 41 A'   16 A"   42 A'   43 A'   44 A'   45 A'   17 A"   46 A'                 
  0.075   0.085   0.108   0.119   0.153   0.159   0.165   0.186
 47 A'   18 A"   48 A'   49 A'   19 A"   50 A'   51 A'   52 A'                 
  0.219   0.230   0.247   0.249   0.280   0.287   0.302   0.367
 53 A'   20 A"   54 A'   21 A"   55 A'   56 A'   57 A'   58 A'                 
  0.382   0.387   0.397   0.412   0.415   0.442   0.463   0.466
 22 A"   59 A'   23 A"   24 A"   60 A'   61 A'   62 A'   25 A"                 
  0.508   0.545   0.562   0.577   0.618   0.662   0.669   0.739
 63 A'   26 A"   64 A'   65 A'   66 A'   67 A'   27 A"   68 A'                 
  0.771   0.822   0.826   0.857   0.889   0.956   1.207   1.232
 69 A'   28 A"   70 A'   71 A'   72 A'   73 A'   74 A'   29 A"                 
  1.247   1.286   1.319   1.341   1.367   1.379   1.426   1.606
 30 A"   75 A'   31 A"   76 A'   77 A'   32 A"   78 A'   79 A'                 
  1.622   1.816   1.939   1.983   2.007   2.013   2.128   2.289
 80 A'   81 A'   33 A"   82 A'   34 A"   83 A'   84 A'   85 A'                 
  2.338   2.412   2.709   2.725   2.843   3.131   3.630   3.694
 35 A"   86 A'   87 A'   36 A"   88 A'   89 A'   90 A'   37 A"                 
  3.753   3.767   3.896   3.933   3.957   3.958   3.971   3.982
 38 A"   91 A'   92 A'   39 A"   40 A"   93 A'   41 A"   42 A"                 
  4.001   4.045   4.057   4.132   4.243   4.316   4.351   4.388
 94 A'   95 A'   43 A"   96 A'   97 A'   98 A'   99 A'  100 A'                 
  4.974   5.973   5.996   6.056   6.257   6.322   6.542   6.613
101 A'   44 A"  102 A'  103 A'   45 A"  104 A'  105 A'  106 A'                 
  7.520   7.553   7.631  23.668  27.817  28.313  28.331  28.357
 46 A"  107 A'  108 A'  109 A'  110 A'   47 A"  111 A'  112 A'                 
 28.504  28.512  28.527  28.569  28.659  35.420  47.853  66.750
 48 A"  113 A'   49 A"  114 A'  115 A'  116 A'  117 A'  118 A'                 
127.856 127.871 127.906 151.615 289.714 289.743 289.8541020.635
 50 A"  119 A'  120 A'  121 A'   51 A"  122 A'  123 A'  124 A'                 
*******
125 A'                                                                         

 Beta MOs, Restricted
 -- Occupied --                  
******* -482.87 -176.34 -165.75 -165.74 -165.74  -62.52  -56.35
  1 A'    2 A'    3 A'    4 A'    1 A"    5 A'    6 A'    7 A'                 
-56.341 -56.341 -35.838 -31.332 -31.325 -31.325 -24.727 -22.982
  2 A"    8 A'    9 A'   10 A'    3 A"   11 A'   12 A'   13 A'                 
-22.980 -22.980 -22.975 -22.975 -14.436 -10.328  -8.733  -6.566
  4 A"   14 A'   15 A'    5 A"   16 A'   17 A'   18 A'   19 A'                 
 -6.552  -6.550  -6.387  -4.801  -4.784  -4.784  -2.677  -2.672
  6 A"   20 A'   21 A'   22 A'    7 A"   23 A'   24 A'    8 A"                 
 -2.672  -2.660  -2.660  -2.067  -2.061  -2.061  -2.047  -2.047
 25 A'    9 A"   26 A'   27 A'   10 A"   28 A'   11 A"   29 A'                 
 -1.275  -0.955  -0.828  -0.717  -0.614  -0.535  -0.511  -0.508
 30 A'   31 A'   32 A'   33 A'   34 A'   35 A'   12 A"   36 A'                 
 -0.416  -0.397  -0.345  -0.332  -0.322  -0.298  -0.294
 37 A'   13 A"   38 A'   39 A'   14 A"   40 A'   15 A"                         
 -- Virtual --                   
 -0.094  -0.066  -0.057   0.007   0.040   0.046   0.052   0.067
 41 A'   16 A"   42 A'   43 A'   44 A'   45 A'   17 A"   46 A'                 
  0.075   0.085   0.108   0.119   0.153   0.159   0.165   0.186
 47 A'   18 A"   48 A'   49 A'   19 A"   50 A'   51 A'   52 A'                 
  0.219   0.230   0.247   0.249   0.280   0.287   0.302   0.367
 53 A'   20 A"   54 A'   21 A"   55 A'   56 A'   57 A'   58 A'                 
  0.382   0.387   0.397   0.412   0.415   0.442   0.463   0.466
 22 A"   59 A'   23 A"   24 A"   60 A'   61 A'   62 A'   25 A"                 
  0.508   0.545   0.562   0.577   0.618   0.662   0.669   0.739
 63 A'   26 A"   64 A'   65 A'   66 A'   67 A'   27 A"   68 A'                 
  0.771   0.822   0.826   0.857   0.889   0.956   1.207   1.232
 69 A'   28 A"   70 A'   71 A'   72 A'   73 A'   74 A'   29 A"                 
  1.247   1.286   1.319   1.341   1.367   1.379   1.426   1.606
 30 A"   75 A'   31 A"   76 A'   77 A'   32 A"   78 A'   79 A'                 
  1.622   1.816   1.939   1.983   2.007   2.013   2.128   2.289
 80 A'   81 A'   33 A"   82 A'   34 A"   83 A'   84 A'   85 A'                 
  2.338   2.412   2.709   2.725   2.843   3.131   3.630   3.694
 35 A"   86 A'   87 A'   36 A"   88 A'   89 A'   90 A'   37 A"                 
  3.753   3.767   3.896   3.933   3.957   3.958   3.971   3.982
 38 A"   91 A'   92 A'   39 A"   40 A"   93 A'   41 A"   42 A"                 
  4.001   4.045   4.057   4.132   4.243   4.316   4.351   4.388
 94 A'   95 A'   43 A"   96 A'   97 A'   98 A'   99 A'  100 A'                 
  4.974   5.973   5.996   6.056   6.257   6.322   6.542   6.613
101 A'   44 A"  102 A'  103 A'   45 A"  104 A'  105 A'  106 A'                 
  7.520   7.553   7.631  23.668  27.817  28.313  28.331  28.357
 46 A"  107 A'  108 A'  109 A'  110 A'   47 A"  111 A'  112 A'                 
 28.504  28.512  28.527  28.569  28.659  35.420  47.853  66.750
 48 A"  113 A'   49 A"  114 A'  115 A'  116 A'  117 A'  118 A'                 
127.856 127.871 127.906 151.615 289.714 289.743 289.8541020.635
 50 A"  119 A'  120 A'  121 A'   51 A"  122 A'  123 A'  124 A'                 
*******
125 A'                                                                         
 --------------------------------------------------------------

          Ground-State Mulliken Net Atomic Charges

     Atom                 Charge (a.u.)
  ----------------------------------------
      1 C                    -0.138119
      2 N                    -0.001680
      3 F                    -0.027091
      4 I                     0.196270
      5 Br                   -0.029380
  ----------------------------------------
  Sum of atomic charges =     0.000000

 -----------------------------------------------------------------
                    Cartesian Multipole Moments
 -----------------------------------------------------------------
    Charge (ESU x 10^10)
                 0.0000
    Dipole Moment (Debye)
         X      -1.2328      Y       1.8320      Z      -0.0000
       Tot       2.2082
    Quadrupole Moments (Debye-Ang)
        XX     -59.1219     XY       2.3229     YY     -66.5126
        XZ       0.0000     YZ       0.0000     ZZ     -62.7338
    Octopole Moments (Debye-Ang^2)
       XXX     -25.5583    XXY      18.4435    XYY      -4.2272
       YYY      31.6949    XXZ       0.0000    XYZ      -0.0000
       YYZ       0.0000    XZZ      -3.1540    YZZ       5.6862
       ZZZ       0.0000
    Hexadecapole Moments (Debye-Ang^3)
      XXXX    -920.7534   XXXY      22.0406   XXYY    -224.9267
      XYYY      21.2421   YYYY    -402.1048   XXXZ       0.0000
      XXYZ      -0.0000   XYYZ       0.0000   YYYZ       0.0000
      XXZZ    -178.3313   XYZZ       1.0986   YYZZ     -76.2247
      XZZZ       0.0000   YZZZ       0.0000   ZZZZ     -76.5035
 -----------------------------------------------------------------
 Calculating analytic gradient of the SCF energy
 Gradient of SCF Energy
            1           2           3           4           5
    1  -0.0021043   0.0165700  -0.0232370   0.0043651   0.0044062
    2  -0.0103672   0.0002556   0.0116533  -0.0017813   0.0002396
    3  -0.0000000   0.0000000  -0.0000000  -0.0000000   0.0000000
 Max gradient component =       2.324E-02
 RMS gradient           =       8.579E-03
 Gradient time:  CPU 9.32 s  wall 2.43 s
 Geometry Optimization Parameters
   NAtoms,    NIC,     NZ,  NCons,   NDum,   NFix, NCnnct, MaxDiis
        5      20       5       0       0       0       0       0

 Cartesian Hessian Update
 Hessian Updated using BFGS Update


** GEOMETRY OPTIMIZATION IN DELOCALIZED INTERNAL COORDINATES **
   Searching for a Minimum

   Optimization Cycle:   2

                       Coordinates (Angstroms)
     ATOM                X               Y               Z
      1  C         0.4198083274   -0.5206399521    0.0000000000
      2  N         0.6652194127   -1.7608831336    0.0000000000
      3  F         2.0125030513   -1.9818875055    0.0000000000
      4  I        -1.5860651493    0.0345845528    0.0000000000
      5  Br        1.7831103535    0.8270183939    0.0000000000
   Point Group: cs    Number of degrees of freedom:     7


   Energy is  -9686.321414478

 Hessian Updated using BFGS Update

  6 Hessian modes will be used to form the next step
  Hessian Eigenvalues:
     0.112141    0.170596    0.225371    0.325230    0.521266    0.776215

 Minimum Search - Taking Simple RFO Step
 Searching for Lamda that Minimizes Along All modes
 Value Taken    Lamda =  -0.00238838
 Step Taken.  Stepsize is  0.074880

                             Maximum     Tolerance    Cnvgd?
         Gradient           0.021754      0.000300      NO
         Displacement       0.052897      0.001200      NO
         Energy change     -0.006127      0.000001      NO


 New Cartesian Coordinates Obtained by Inverse Iteration

 Displacement from previous Coordinates is:  0.151756
 ----------------------------------------------------------------
             Standard Nuclear Orientation (Angstroms)
    I     Atom           X                Y                Z
 ----------------------------------------------------------------
    1      C       0.4322899436    -0.5056219442     0.0000000000
    2      N       0.6678529600    -1.7515598153     0.0000000000
    3      F       2.0233229187    -2.0446098920     0.0000000000
    4      I      -1.5872149976     0.0368855380     0.0000000000
    5      Br      1.7583251709     0.8630984691     0.0000000000
 ----------------------------------------------------------------
 Molecular Point Group                 Cs    NOp =  2
 Largest Abelian Subgroup              Cs    NOp =  2
 Nuclear Repulsion Energy =   709.7515398155 hartrees
 There are       55 alpha and       55 beta electrons
 Applying Cartesian multipole field
    Component          Value
    ---------          -----
     (2,0,0)        1.00000E-11
     (0,2,0)        2.00000E-11
     (0,0,2)       -3.00000E-11
 Nucleus-field energy     =     0.0000000163 hartrees
 Requested basis set is 6-311++G(d,p)
 There are 61 shells and 176 basis functions
 A cutoff of  1.0D-11 yielded   1488 shell pairs
 There are     13170 function pairs (     14843 Cartesian)
 Smallest overlap matrix eigenvalue = 3.90E-04
 Guess MOs from SCF MO coefficient file

 -----------------------------------------------------------------------
  General SCF calculation program by
  Eric Jon Sundstrom, Paul Horn, Yuezhi Mao, Dmitri Zuev, Alec White,
  David Stuck, Shaama M.S., Shane Yost, Joonho Lee, David Small,
  Daniel Levine, Susi Lehtola, Hugh Burton, Evgeny Epifanovsky
 -----------------------------------------------------------------------
 Exchange:     0.2000 Hartree-Fock + 0.0800 Slater + 0.7200 B88
 Correlation:  0.1900 VWN1RPA + 0.8100 LYP
 Using SG-1 standard quadrature grid
 using 4 threads for integral computing
 -------------------------------------------------------
 OpenMP Integral computing Module                
 Release: version 2.0, May 2017, Q-Chem Inc. Pleasanton 
 -------------------------------------------------------
 -------------------------------------------------------
 OpenMP BLAS3 based DFT computing Module                
 Release: version 1.0, May 2013, Q-Chem Inc. Pittsburgh 
 -------------------------------------------------------
 A restricted SCF calculation will be
 performed using DIIS
 SCF converges when DIIS error is below 1.0e-08
 ---------------------------------------
  Cycle       Energy         DIIS error
 ---------------------------------------
    1   -9686.3210090648      5.47e-04  
    2   -9686.3226233372      1.48e-04  
    3   -9686.3225146190      2.41e-04  
    4   -9686.3226858484      4.13e-05  
    5   -9686.3226909698      1.99e-05  
    6   -9686.3226920779      3.94e-06  
    7   -9686.3226921101      1.46e-06  
    8   -9686.3226921160      6.60e-07  
    9   -9686.3226921173      9.11e-08  
   10   -9686.3226921174      2.20e-08  
   11   -9686.3226921174      9.74e-09  Convergence criterion met
 ---------------------------------------
 SCF time:   CPU 28.10s  wall 8.00s 
 SCF   energy in the final basis set =    -9686.3226921174
 Total energy in the final basis set =    -9686.3226921174

 --------------------------------------------------------------
             Orbital Energies (a.u.) and Symmetries
 --------------------------------------------------------------

 Alpha MOs, Restricted
 -- Occupied --                  
******* -482.87 -176.34 -165.75 -165.74 -165.74  -62.53  -56.35
  1 A'    2 A'    3 A'    4 A'    1 A"    5 A'    6 A'    7 A'                 
-56.344 -56.343 -35.838 -31.332 -31.325 -31.325 -24.725 -22.982
  2 A"    8 A'    9 A'   10 A'    3 A"   11 A'   12 A'   13 A'                 
-22.981 -22.980 -22.976 -22.976 -14.436 -10.331  -8.736  -6.568
  4 A"   14 A'   15 A'    5 A"   16 A'   17 A'   18 A'   19 A'                 
 -6.554  -6.553  -6.387  -4.801  -4.784  -4.784  -2.679  -2.675
  6 A"   20 A'   21 A'   22 A'    7 A"   23 A'   24 A'    8 A"                 
 -2.674  -2.663  -2.663  -2.067  -2.062  -2.061  -2.047  -2.047
 25 A'    9 A"   26 A'   27 A'   10 A"   28 A'   11 A"   29 A'                 
 -1.262  -0.956  -0.831  -0.715  -0.610  -0.534  -0.504  -0.504
 30 A'   31 A'   32 A'   33 A'   34 A'   35 A'   36 A'   12 A"                 
 -0.418  -0.399  -0.343  -0.335  -0.323  -0.298  -0.295
 37 A'   13 A"   38 A'   39 A'   14 A"   40 A'   15 A"                         
 -- Virtual --                   
 -0.096  -0.067  -0.061   0.006   0.039   0.045   0.052   0.065
 41 A'   16 A"   42 A'   43 A'   44 A'   45 A'   17 A"   46 A'                 
  0.075   0.085   0.107   0.118   0.154   0.158   0.165   0.185
 47 A'   18 A"   48 A'   49 A'   19 A"   50 A'   51 A'   52 A'                 
  0.216   0.229   0.248   0.251   0.278   0.282   0.302   0.366
 53 A'   20 A"   54 A'   21 A"   55 A'   56 A'   57 A'   58 A'                 
  0.381   0.387   0.397   0.410   0.411   0.442   0.465   0.467
 22 A"   59 A'   23 A"   24 A"   60 A'   61 A'   25 A"   62 A'                 
  0.509   0.540   0.558   0.577   0.605   0.657   0.668   0.737
 63 A'   26 A"   64 A'   65 A'   66 A'   67 A'   27 A"   68 A'                 
  0.773   0.824   0.827   0.862   0.890   0.958   1.208   1.233
 69 A'   28 A"   70 A'   71 A'   72 A'   73 A'   74 A'   29 A"                 
  1.245   1.294   1.323   1.340   1.371   1.376   1.426   1.603
 30 A"   75 A'   31 A"   76 A'   77 A'   32 A"   78 A'   79 A'                 
  1.622   1.814   1.940   1.967   2.008   2.018   2.135   2.274
 80 A'   81 A'   33 A"   82 A'   34 A"   83 A'   84 A'   85 A'                 
  2.336   2.414   2.701   2.723   2.838   3.139   3.625   3.704
 35 A"   86 A'   87 A'   36 A"   88 A'   89 A'   90 A'   37 A"                 
  3.757   3.770   3.894   3.929   3.942   3.959   3.970   3.976
 38 A"   91 A'   92 A'   39 A"   40 A"   93 A'   41 A"   42 A"                 
  3.993   4.045   4.057   4.133   4.240   4.292   4.350   4.383
 94 A'   95 A'   43 A"   96 A'   97 A'   98 A'   99 A'  100 A'                 
  4.940   5.972   5.996   6.049   6.260   6.319   6.512   6.600
101 A'   44 A"  102 A'  103 A'   45 A"  104 A'  105 A'  106 A'                 
  7.517   7.550   7.629  23.656  27.815  28.312  28.331  28.355
 46 A"  107 A'  108 A'  109 A'  110 A'   47 A"  111 A'  112 A'                 
 28.504  28.512  28.526  28.569  28.656  35.414  47.850  66.753
 48 A"  113 A'   49 A"  114 A'  115 A'  116 A'  117 A'  118 A'                 
127.856 127.870 127.904 151.613 289.712 289.741 289.8531020.632
 50 A"  119 A'  120 A'  121 A'   51 A"  122 A'  123 A'  124 A'                 
*******
125 A'                                                                         

 Beta MOs, Restricted
 -- Occupied --                  
******* -482.87 -176.34 -165.75 -165.74 -165.74  -62.53  -56.35
  1 A'    2 A'    3 A'    4 A'    1 A"    5 A'    6 A'    7 A'                 
-56.344 -56.343 -35.838 -31.332 -31.325 -31.325 -24.725 -22.982
  2 A"    8 A'    9 A'   10 A'    3 A"   11 A'   12 A'   13 A'                 
-22.981 -22.980 -22.976 -22.976 -14.436 -10.331  -8.736  -6.568
  4 A"   14 A'   15 A'    5 A"   16 A'   17 A'   18 A'   19 A'                 
 -6.554  -6.553  -6.387  -4.801  -4.784  -4.784  -2.679  -2.675
  6 A"   20 A'   21 A'   22 A'    7 A"   23 A'   24 A'    8 A"                 
 -2.674  -2.663  -2.663  -2.067  -2.062  -2.061  -2.047  -2.047
 25 A'    9 A"   26 A'   27 A'   10 A"   28 A'   11 A"   29 A'                 
 -1.262  -0.956  -0.831  -0.715  -0.610  -0.534  -0.504  -0.504
 30 A'   31 A'   32 A'   33 A'   34 A'   35 A'   36 A'   12 A"                 
 -0.418  -0.399  -0.343  -0.335  -0.323  -0.298  -0.295
 37 A'   13 A"   38 A'   39 A'   14 A"   40 A'   15 A"                         
 -- Virtual --                   
 -0.096  -0.067  -0.061   0.006   0.039   0.045   0.052   0.065
 41 A'   16 A"   42 A'   43 A'   44 A'   45 A'   17 A"   46 A'                 
  0.075   0.085   0.107   0.118   0.154   0.158   0.165   0.185
 47 A'   18 A"   48 A'   49 A'   19 A"   50 A'   51 A'   52 A'                 
  0.216   0.229   0.248   0.251   0.278   0.282   0.302   0.366
 53 A'   20 A"   54 A'   21 A"   55 A'   56 A'   57 A'   58 A'                 
  0.381   0.387   0.397   0.410   0.411   0.442   0.465   0.467
 22 A"   59 A'   23 A"   24 A"   60 A'   61 A'   25 A"   62 A'                 
  0.509   0.540   0.558   0.577   0.605   0.657   0.668   0.737
 63 A'   26 A"   64 A'   65 A'   66 A'   67 A'   27 A"   68 A'                 
  0.773   0.824   0.827   0.862   0.890   0.958   1.208   1.233
 69 A'   28 A"   70 A'   71 A'   72 A'   73 A'   74 A'   29 A"                 
  1.245   1.294   1.323   1.340   1.371   1.376   1.426   1.603
 30 A"   75 A'   31 A"   76 A'   77 A'   32 A"   78 A'   79 A'                 
  1.622   1.814   1.940   1.967   2.008   2.018   2.135   2.274
 80 A'   81 A'   33 A"   82 A'   34 A"   83 A'   84 A'   85 A'                 
  2.336   2.414   2.701   2.723   2.838   3.139   3.625   3.704
 35 A"   86 A'   87 A'   36 A"   88 A'   89 A'   90 A'   37 A"                 
  3.757   3.770   3.894   3.929   3.942   3.959   3.970   3.976
 38 A"   91 A'   92 A'   39 A"   40 A"   93 A'   41 A"   42 A"                 
  3.993   4.045   4.057   4.133   4.240   4.292   4.350   4.383
 94 A'   95 A'   43 A"   96 A'   97 A'   98 A'   99 A'  100 A'                 
  4.940   5.972   5.996   6.049   6.260   6.319   6.512   6.600
101 A'   44 A"  102 A'  103 A'   45 A"  104 A'  105 A'  106 A'                 
  7.517   7.550   7.629  23.656  27.815  28.312  28.331  28.355
 46 A"  107 A'  108 A'  109 A'  110 A'   47 A"  111 A'  112 A'                 
 28.504  28.512  28.526  28.569  28.656  35.414  47.850  66.753
 48 A"  113 A'   49 A"  114 A'  115 A'  116 A'  117 A'  118 A'                 
127.856 127.870 127.904 151.613 289.712 289.741 289.8531020.632
 50 A"  119 A'  120 A'  121 A'   51 A"  122 A'  123 A'  124 A'                 
*******
125 A'                                                                         
 --------------------------------------------------------------

          Ground-State Mulliken Net Atomic Charges

     Atom                 Charge (a.u.)
  ----------------------------------------
      1 C                    -0.137745
      2 N                     0.001210
      3 F                    -0.040086
      4 I                     0.195751
      5 Br                   -0.019129
  ----------------------------------------
  Sum of atomic charges =     0.000000

 -----------------------------------------------------------------
                    Cartesian Multipole Moments
 -----------------------------------------------------------------
    Charge (ESU x 10^10)
                 0.0000
    Dipole Moment (Debye)
         X      -1.2498      Y       1.9986      Z       0.0000
       Tot       2.3572
    Quadrupole Moments (Debye-Ang)
        XX     -59.2532     XY       2.6285     YY     -66.6753
        XZ       0.0000     YZ       0.0000     ZZ     -62.7470
    Octopole Moments (Debye-Ang^2)
       XXX     -25.2490    XXY      18.4677    XYY      -4.1770
       YYY      31.2237    XXZ       0.0000    XYZ      -0.0000
       YYZ       0.0000    XZZ      -2.7837    YZZ       5.2646
       ZZZ       0.0000
    Hexadecapole Moments (Debye-Ang^3)
      XXXX    -915.6774   XXXY      23.1550   XXYY    -226.5679
      XYYY      23.9620   YYYY    -415.5496   XXXZ       0.0000
      XXYZ      -0.0000   XYYZ       0.0000   YYYZ       0.0000
      XXZZ    -177.1492   XYZZ       1.3687   YYZZ     -78.4366
      XZZZ       0.0000   YZZZ       0.0000   ZZZZ     -76.4815
 -----------------------------------------------------------------
 Calculating analytic gradient of the SCF energy
 Gradient of SCF Energy
            1           2           3           4           5
    1  -0.0058360   0.0102382  -0.0084630   0.0036300   0.0004309
    2  -0.0017582   0.0016015   0.0000775  -0.0006139   0.0006932
    3   0.0000000  -0.0000000   0.0000000  -0.0000000  -0.0000000
 Max gradient component =       1.024E-02
 RMS gradient           =       3.919E-03
 Gradient time:  CPU 9.27 s  wall 2.42 s
 Geometry Optimization Parameters
   NAtoms,    NIC,     NZ,  NCons,   NDum,   NFix, NCnnct, MaxDiis
        5      20       5       0       0       0       0       0

 Cartesian Hessian Update
 Hessian Updated using BFGS Update


** GEOMETRY OPTIMIZATION IN DELOCALIZED INTERNAL COORDINATES **
   Searching for a Minimum

   Optimization Cycle:   3

                       Coordinates (Angstroms)
     ATOM                X               Y               Z
      1  C         0.4322899436   -0.5056219442    0.0000000000
      2  N         0.6678529600   -1.7515598153    0.0000000000
      3  F         2.0233229187   -2.0446098920    0.0000000000
      4  I        -1.5872149976    0.0368855380    0.0000000000
      5  Br        1.7583251709    0.8630984691    0.0000000000
   Point Group: cs    Number of degrees of freedom:     7


   Energy is  -9686.322692117

 Hessian Updated using BFGS Update

  7 Hessian modes will be used to form the next step
  Hessian Eigenvalues:
     0.104696    0.164187    0.216362    0.250000    0.391446    0.464122
     0.758179

 Minimum Search - Taking Simple RFO Step
 Searching for Lamda that Minimizes Along All modes
 Value Taken    Lamda =  -0.00043909
 Step Taken.  Stepsize is  0.051647

                             Maximum     Tolerance    Cnvgd?
         Gradient           0.006419      0.000300      NO
         Displacement       0.044891      0.001200      NO
         Energy change     -0.001278      0.000001      NO


 New Cartesian Coordinates Obtained by Inverse Iteration

 Displacement from previous Coordinates is:  0.040730
 ----------------------------------------------------------------
             Standard Nuclear Orientation (Angstroms)
    I     Atom           X                Y                Z
 ----------------------------------------------------------------
    1      C       0.4377224417    -0.5060033706     0.0000000000
    2      N       0.6635405835    -1.7549127478     0.0000000000
    3      F       2.0343318703    -2.0421706016     0.0000000000
    4      I      -1.6016367383     0.0431819144     0.0000000000
    5      Br      1.7606178383     0.8580971613     0.0000000000
 ----------------------------------------------------------------
 Molecular Point Group                 Cs    NOp =  2
 Largest Abelian Subgroup              Cs    NOp =  2
 Nuclear Repulsion Energy =   707.1818957964 hartrees
 There are       55 alpha and       55 beta electrons
 Applying Cartesian multipole field
    Component          Value
    ---------          -----
     (2,0,0)        1.00000E-11
     (0,2,0)        2.00000E-11
     (0,0,2)       -3.00000E-11
 Nucleus-field energy     =     0.0000000164 hartrees
 Requested basis set is 6-311++G(d,p)
 There are 61 shells and 176 basis functions
 A cutoff of  1.0D-11 yielded   1486 shell pairs
 There are     13168 function pairs (     14841 Cartesian)
 Smallest overlap matrix eigenvalue = 3.89E-04
 Guess MOs from SCF MO coefficient file

 -----------------------------------------------------------------------
  General SCF calculation program by
  Eric Jon Sundstrom, Paul Horn, Yuezhi Mao, Dmitri Zuev, Alec White,
  David Stuck, Shaama M.S., Shane Yost, Joonho Lee, David Small,
  Daniel Levine, Susi Lehtola, Hugh Burton, Evgeny Epifanovsky
 -----------------------------------------------------------------------
 Exchange:     0.2000 Hartree-Fock + 0.0800 Slater + 0.7200 B88
 Correlation:  0.1900 VWN1RPA + 0.8100 LYP
 Using SG-1 standard quadrature grid
 using 4 threads for integral computing
 -------------------------------------------------------
 OpenMP Integral computing Module                
 Release: version 2.0, May 2017, Q-Chem Inc. Pleasanton 
 -------------------------------------------------------
 -------------------------------------------------------
 OpenMP BLAS3 based DFT computing Module                
 Release: version 1.0, May 2013, Q-Chem Inc. Pittsburgh 
 -------------------------------------------------------
 A restricted SCF calculation will be
 performed using DIIS
 SCF converges when DIIS error is below 1.0e-08
 ---------------------------------------
  Cycle       Energy         DIIS error
 ---------------------------------------
    1   -9686.3226827145      2.23e-04  
    2   -9686.3229096107      8.49e-05  
    3   -9686.3228587496      1.47e-04  
    4   -9686.3229377443      1.61e-05  
    5   -9686.3229384008      7.03e-06  
    6   -9686.3229385885      2.22e-06  
    7   -9686.3229386045      1.01e-06  
    8   -9686.3229386068      2.55e-07  
    9   -9686.3229386071      1.04e-07  
   10   -9686.3229386071      1.84e-08  
   11   -9686.3229386070      3.79e-09  Convergence criterion met
 ---------------------------------------
 SCF time:   CPU 27.97s  wall 8.00s 
 SCF   energy in the final basis set =    -9686.3229386070
 Total energy in the final basis set =    -9686.3229386070

 --------------------------------------------------------------
             Orbital Energies (a.u.) and Symmetries
 --------------------------------------------------------------

 Alpha MOs, Restricted
 -- Occupied --                  
******* -482.88 -176.34 -165.75 -165.74 -165.74  -62.53  -56.35
  1 A'    2 A'    3 A'    4 A'    1 A"    5 A'    6 A'    7 A'                 
-56.345 -56.345 -35.838 -31.332 -31.325 -31.325 -24.722 -22.982
  2 A"    8 A'    9 A'   10 A'    3 A"   11 A'   12 A'   13 A'                 
-22.981 -22.981 -22.976 -22.976 -14.437 -10.332  -8.737  -6.570
  4 A"   14 A'   15 A'    5 A"   16 A'   17 A'   18 A'   19 A'                 
 -6.556  -6.554  -6.387  -4.801  -4.784  -4.784  -2.681  -2.677
  6 A"   20 A'   21 A'   22 A'    7 A"   23 A'   24 A'    8 A"                 
 -2.676  -2.665  -2.665  -2.067  -2.061  -2.061  -2.047  -2.047
 25 A'    9 A"   26 A'   27 A'   10 A"   28 A'   11 A"   29 A'                 
 -1.255  -0.957  -0.833  -0.712  -0.607  -0.534  -0.502  -0.500
 30 A'   31 A'   32 A'   33 A'   34 A'   35 A'   36 A'   12 A"                 
 -0.416  -0.398  -0.346  -0.335  -0.324  -0.298  -0.295
 37 A'   13 A"   38 A'   39 A'   14 A"   40 A'   15 A"                         
 -- Virtual --                   
 -0.100  -0.068  -0.063   0.006   0.038   0.044   0.051   0.064
 41 A'   16 A"   42 A'   43 A'   44 A'   45 A'   17 A"   46 A'                 
  0.075   0.085   0.106   0.118   0.155   0.158   0.165   0.184
 47 A'   18 A"   48 A'   49 A'   19 A"   50 A'   51 A'   52 A'                 
  0.213   0.228   0.248   0.251   0.277   0.283   0.301   0.365
 53 A'   20 A"   54 A'   21 A"   55 A'   56 A'   57 A'   58 A'                 
  0.380   0.386   0.395   0.409   0.410   0.440   0.466   0.466
 22 A"   59 A'   23 A"   24 A"   60 A'   61 A'   25 A"   62 A'                 
  0.506   0.539   0.558   0.576   0.604   0.652   0.666   0.736
 63 A'   26 A"   64 A'   65 A'   66 A'   67 A'   27 A"   68 A'                 
  0.773   0.824   0.827   0.862   0.890   0.956   1.208   1.231
 69 A'   28 A"   70 A'   71 A'   72 A'   73 A'   74 A'   29 A"                 
  1.246   1.292   1.322   1.338   1.372   1.375   1.424   1.601
 30 A"   75 A'   31 A"   76 A'   77 A'   32 A"   78 A'   79 A'                 
  1.622   1.814   1.940   1.964   2.009   2.016   2.135   2.274
 80 A'   81 A'   33 A"   82 A'   34 A"   83 A'   84 A'   85 A'                 
  2.337   2.407   2.702   2.723   2.836   3.139   3.618   3.708
 35 A"   86 A'   87 A'   36 A"   88 A'   89 A'   90 A'   37 A"                 
  3.760   3.773   3.886   3.922   3.937   3.958   3.968   3.974
 38 A"   91 A'   92 A'   39 A"   40 A"   93 A'   41 A"   42 A"                 
  3.992   4.042   4.056   4.133   4.240   4.287   4.348   4.376
 94 A'   95 A'   43 A"   96 A'   97 A'   98 A'   99 A'  100 A'                 
  4.914   5.972   5.994   6.044   6.262   6.321   6.494   6.596
101 A'   44 A"  102 A'  103 A'   45 A"  104 A'  105 A'  106 A'                 
  7.516   7.548   7.627  23.652  27.810  28.312  28.330  28.352
 46 A"  107 A'  108 A'  109 A'  110 A'   47 A"  111 A'  112 A'                 
 28.504  28.511  28.524  28.567  28.654  35.411  47.850  66.755
 48 A"  113 A'   49 A"  114 A'  115 A'  116 A'  117 A'  118 A'                 
127.855 127.869 127.901 151.609 289.710 289.739 289.8511020.633
 50 A"  119 A'  120 A'  121 A'   51 A"  122 A'  123 A'  124 A'                 
*******
125 A'                                                                         

 Beta MOs, Restricted
 -- Occupied --                  
******* -482.88 -176.34 -165.75 -165.74 -165.74  -62.53  -56.35
  1 A'    2 A'    3 A'    4 A'    1 A"    5 A'    6 A'    7 A'                 
-56.345 -56.345 -35.838 -31.332 -31.325 -31.325 -24.722 -22.982
  2 A"    8 A'    9 A'   10 A'    3 A"   11 A'   12 A'   13 A'                 
-22.981 -22.981 -22.976 -22.976 -14.437 -10.332  -8.737  -6.570
  4 A"   14 A'   15 A'    5 A"   16 A'   17 A'   18 A'   19 A'                 
 -6.556  -6.554  -6.387  -4.801  -4.784  -4.784  -2.681  -2.677
  6 A"   20 A'   21 A'   22 A'    7 A"   23 A'   24 A'    8 A"                 
 -2.676  -2.665  -2.665  -2.067  -2.061  -2.061  -2.047  -2.047
 25 A'    9 A"   26 A'   27 A'   10 A"   28 A'   11 A"   29 A'                 
 -1.255  -0.957  -0.833  -0.712  -0.607  -0.534  -0.502  -0.500
 30 A'   31 A'   32 A'   33 A'   34 A'   35 A'   36 A'   12 A"                 
 -0.416  -0.398  -0.346  -0.335  -0.324  -0.298  -0.295
 37 A'   13 A"   38 A'   39 A'   14 A"   40 A'   15 A"                         
 -- Virtual --                   
 -0.100  -0.068  -0.063   0.006   0.038   0.044   0.051   0.064
 41 A'   16 A"   42 A'   43 A'   44 A'   45 A'   17 A"   46 A'                 
  0.075   0.085   0.106   0.118   0.155   0.158   0.165   0.184
 47 A'   18 A"   48 A'   49 A'   19 A"   50 A'   51 A'   52 A'                 
  0.213   0.228   0.248   0.251   0.277   0.283   0.301   0.365
 53 A'   20 A"   54 A'   21 A"   55 A'   56 A'   57 A'   58 A'                 
  0.380   0.386   0.395   0.409   0.410   0.440   0.466   0.466
 22 A"   59 A'   23 A"   24 A"   60 A'   61 A'   25 A"   62 A'                 
  0.506   0.539   0.558   0.576   0.604   0.652   0.666   0.736
 63 A'   26 A"   64 A'   65 A'   66 A'   67 A'   27 A"   68 A'                 
  0.773   0.824   0.827   0.862   0.890   0.956   1.208   1.231
 69 A'   28 A"   70 A'   71 A'   72 A'   73 A'   74 A'   29 A"                 
  1.246   1.292   1.322   1.338   1.372   1.375   1.424   1.601
 30 A"   75 A'   31 A"   76 A'   77 A'   32 A"   78 A'   79 A'                 
  1.622   1.814   1.940   1.964   2.009   2.016   2.135   2.274
 80 A'   81 A'   33 A"   82 A'   34 A"   83 A'   84 A'   85 A'                 
  2.337   2.407   2.702   2.723   2.836   3.139   3.618   3.708
 35 A"   86 A'   87 A'   36 A"   88 A'   89 A'   90 A'   37 A"                 
  3.760   3.773   3.886   3.922   3.937   3.958   3.968   3.974
 38 A"   91 A'   92 A'   39 A"   40 A"   93 A'   41 A"   42 A"                 
  3.992   4.042   4.056   4.133   4.240   4.287   4.348   4.376
 94 A'   95 A'   43 A"   96 A'   97 A'   98 A'   99 A'  100 A'                 
  4.914   5.972   5.994   6.044   6.262   6.321   6.494   6.596
101 A'   44 A"  102 A'  103 A'   45 A"  104 A'  105 A'  106 A'                 
  7.516   7.548   7.627  23.652  27.810  28.312  28.330  28.352
 46 A"  107 A'  108 A'  109 A'  110 A'   47 A"  111 A'  112 A'                 
 28.504  28.511  28.524  28.567  28.654  35.411  47.850  66.755
 48 A"  113 A'   49 A"  114 A'  115 A'  116 A'  117 A'  118 A'                 
127.855 127.869 127.901 151.609 289.710 289.739 289.8511020.633
 50 A"  119 A'  120 A'  121 A'   51 A"  122 A'  123 A'  124 A'                 
*******
125 A'                                                                         
 --------------------------------------------------------------

          Ground-State Mulliken Net Atomic Charges

     Atom                 Charge (a.u.)
  ----------------------------------------
      1 C                    -0.136390
      2 N                     0.006326
      3 F                    -0.048476
      4 I                     0.190241
      5 Br                   -0.011701
  ----------------------------------------
  Sum of atomic charges =     0.000000

 -----------------------------------------------------------------
                    Cartesian Multipole Moments
 -----------------------------------------------------------------
    Charge (ESU x 10^10)
                 0.0000
    Dipole Moment (Debye)
         X      -1.2490      Y       2.0793      Z      -0.0000
       Tot       2.4256
    Quadrupole Moments (Debye-Ang)
        XX     -59.2472     XY       2.8131     YY     -66.7790
        XZ       0.0000     YZ       0.0000     ZZ     -62.7810
    Octopole Moments (Debye-Ang^2)
       XXX     -24.4772    XXY      18.9648    XYY      -4.1286
       YYY      31.4161    XXZ      -0.0000    XYZ      -0.0000
       YYZ       0.0000    XZZ      -2.4193    YZZ       5.2742
       ZZZ      -0.0000
    Hexadecapole Moments (Debye-Ang^3)
      XXXX    -924.4040   XXXY      25.5390   XXYY    -228.7079
      XYYY      26.4462   YYYY    -415.6986   XXXZ       0.0000
      XXYZ       0.0000   XYYZ       0.0000   YYYZ       0.0000
      XXZZ    -178.8586   XYZZ       2.0201   YYZZ     -78.4109
      XZZZ       0.0000   YZZZ       0.0000   ZZZZ     -76.5500
 -----------------------------------------------------------------
 Calculating analytic gradient of the SCF energy
 Gradient of SCF Energy
            1           2           3           4           5
    1  -0.0010979   0.0039273  -0.0023727  -0.0006306   0.0001740
    2  -0.0009454  -0.0000526  -0.0002528   0.0011782   0.0000725
    3  -0.0000000   0.0000000  -0.0000000  -0.0000000   0.0000000
 Max gradient component =       3.927E-03
 RMS gradient           =       1.292E-03
 Gradient time:  CPU 9.21 s  wall 2.40 s
 Geometry Optimization Parameters
   NAtoms,    NIC,     NZ,  NCons,   NDum,   NFix, NCnnct, MaxDiis
        5      20       5       0       0       0       0       0

 Cartesian Hessian Update
 Hessian Updated using BFGS Update


** GEOMETRY OPTIMIZATION IN DELOCALIZED INTERNAL COORDINATES **
   Searching for a Minimum

   Optimization Cycle:   4

                       Coordinates (Angstroms)
     ATOM                X               Y               Z
      1  C         0.4377224417   -0.5060033706    0.0000000000
      2  N         0.6635405835   -1.7549127478    0.0000000000
      3  F         2.0343318703   -2.0421706016    0.0000000000
      4  I        -1.6016367383    0.0431819144    0.0000000000
      5  Br        1.7606178383    0.8580971613    0.0000000000
   Point Group: cs    Number of degrees of freedom:     7


   Energy is  -9686.322938607

 Hessian Updated using BFGS Update

  7 Hessian modes will be used to form the next step
  Hessian Eigenvalues:
     0.109978    0.156086    0.202780    0.252146    0.354963    0.464148
     0.763583

 Minimum Search - Taking Simple RFO Step
 Searching for Lamda that Minimizes Along All modes
 Value Taken    Lamda =  -0.00006966
 Step Taken.  Stepsize is  0.019986

                             Maximum     Tolerance    Cnvgd?
         Gradient           0.002788      0.000300      NO
         Displacement       0.013691      0.001200      NO
         Energy change     -0.000246      0.000001      NO


 New Cartesian Coordinates Obtained by Inverse Iteration

 Displacement from previous Coordinates is:  0.018354
 ----------------------------------------------------------------
             Standard Nuclear Orientation (Angstroms)
    I     Atom           X                Y                Z
 ----------------------------------------------------------------
    1      C       0.4406064708    -0.5029999974     0.0000000000
    2      N       0.6572732837    -1.7533581543     0.0000000000
    3      F       2.0340160875    -2.0425293968     0.0000000000
    4      I      -1.5996639182     0.0379688746     0.0000000000
    5      Br      1.7623440716     0.8591110295     0.0000000000
 ----------------------------------------------------------------
 Molecular Point Group                 Cs    NOp =  2
 Largest Abelian Subgroup              Cs    NOp =  2
 Nuclear Repulsion Energy =   707.3428126835 hartrees
 There are       55 alpha and       55 beta electrons
 Applying Cartesian multipole field
    Component          Value
    ---------          -----
     (2,0,0)        1.00000E-11
     (0,2,0)        2.00000E-11
     (0,0,2)       -3.00000E-11
 Nucleus-field energy     =     0.0000000164 hartrees
 Requested basis set is 6-311++G(d,p)
 There are 61 shells and 176 basis functions
 A cutoff of  1.0D-11 yielded   1486 shell pairs
 There are     13168 function pairs (     14841 Cartesian)
 Smallest overlap matrix eigenvalue = 3.87E-04
 Guess MOs from SCF MO coefficient file

 -----------------------------------------------------------------------
  General SCF calculation program by
  Eric Jon Sundstrom, Paul Horn, Yuezhi Mao, Dmitri Zuev, Alec White,
  David Stuck, Shaama M.S., Shane Yost, Joonho Lee, David Small,
  Daniel Levine, Susi Lehtola, Hugh Burton, Evgeny Epifanovsky
 -----------------------------------------------------------------------
 Exchange:     0.2000 Hartree-Fock + 0.0800 Slater + 0.7200 B88
 Correlation:  0.1900 VWN1RPA + 0.8100 LYP
 Using SG-1 standard quadrature grid
 using 4 threads for integral computing
 -------------------------------------------------------
 OpenMP Integral computing Module                
 Release: version 2.0, May 2017, Q-Chem Inc. Pleasanton 
 -------------------------------------------------------
 -------------------------------------------------------
 OpenMP BLAS3 based DFT computing Module                
 Release: version 1.0, May 2013, Q-Chem Inc. Pittsburgh 
 -------------------------------------------------------
 A restricted SCF calculation will be
 performed using DIIS
 SCF converges when DIIS error is below 1.0e-08
 ---------------------------------------
  Cycle       Energy         DIIS error
 ---------------------------------------
    1   -9686.3229173270      1.05e-04  
    2   -9686.3229712014      2.94e-05  
    3   -9686.3229666145      4.89e-05  
    4   -9686.3229741105      5.53e-06  
    5   -9686.3229742028      1.82e-06  
    6   -9686.3229742095      1.06e-06  
    7   -9686.3229742128      3.54e-07  
    8   -9686.3229742133      1.14e-07  
    9   -9686.3229742133      2.52e-08  
   10   -9686.3229742133      5.78e-09  Convergence criterion met
 ---------------------------------------
 SCF time:   CPU 25.48s  wall 6.00s 
 SCF   energy in the final basis set =    -9686.3229742133
 Total energy in the final basis set =    -9686.3229742133

 --------------------------------------------------------------
             Orbital Energies (a.u.) and Symmetries
 --------------------------------------------------------------

 Alpha MOs, Restricted
 -- Occupied --                  
******* -482.88 -176.34 -165.75 -165.74 -165.74  -62.53  -56.35
  1 A'    2 A'    3 A'    4 A'    1 A"    5 A'    6 A'    7 A'                 
-56.346 -56.346 -35.838 -31.332 -31.325 -31.325 -24.720 -22.982
  2 A"    8 A'    9 A'   10 A'    3 A"   11 A'   12 A'   13 A'                 
-22.981 -22.980 -22.976 -22.976 -14.437 -10.332  -8.738  -6.571
  4 A"   14 A'   15 A'    5 A"   16 A'   17 A'   18 A'   19 A'                 
 -6.557  -6.555  -6.387  -4.801  -4.784  -4.784  -2.682  -2.677
  6 A"   20 A'   21 A'   22 A'    7 A"   23 A'   24 A'    8 A"                 
 -2.676  -2.665  -2.665  -2.067  -2.061  -2.061  -2.047  -2.047
 25 A'    9 A"   26 A'   27 A'   10 A"   28 A'   11 A"   29 A'                 
 -1.251  -0.957  -0.834  -0.712  -0.605  -0.534  -0.500  -0.498
 30 A'   31 A'   32 A'   33 A'   34 A'   35 A'   36 A'   12 A"                 
 -0.415  -0.399  -0.347  -0.336  -0.325  -0.299  -0.295
 37 A'   13 A"   38 A'   39 A'   14 A"   40 A'   15 A"                         
 -- Virtual --                   
 -0.099  -0.069  -0.064   0.005   0.038   0.043   0.051   0.063
 41 A'   16 A"   42 A'   43 A'   44 A'   45 A'   17 A"   46 A'                 
  0.075   0.085   0.105   0.118   0.155   0.157   0.165   0.184
 47 A'   18 A"   48 A'   49 A'   19 A"   50 A'   51 A'   52 A'                 
  0.213   0.228   0.248   0.251   0.277   0.283   0.301   0.365
 53 A'   20 A"   54 A'   21 A"   55 A'   56 A'   57 A'   58 A'                 
  0.380   0.386   0.396   0.409   0.410   0.441   0.465   0.467
 22 A"   59 A'   23 A"   24 A"   60 A'   61 A'   25 A"   62 A'                 
  0.505   0.538   0.558   0.576   0.604   0.651   0.666   0.736
 63 A'   26 A"   64 A'   65 A'   66 A'   67 A'   27 A"   68 A'                 
  0.773   0.824   0.826   0.863   0.890   0.954   1.208   1.230
 69 A'   28 A"   70 A'   71 A'   72 A'   73 A'   74 A'   29 A"                 
  1.247   1.294   1.321   1.338   1.373   1.376   1.426   1.601
 30 A"   75 A'   31 A"   76 A'   77 A'   32 A"   78 A'   79 A'                 
  1.621   1.815   1.940   1.962   2.009   2.015   2.136   2.275
 80 A'   81 A'   33 A"   82 A'   34 A"   83 A'   84 A'   85 A'                 
  2.338   2.405   2.703   2.723   2.836   3.139   3.616   3.711
 35 A"   86 A'   87 A'   36 A"   88 A'   89 A'   90 A'   37 A"                 
  3.761   3.775   3.884   3.918   3.936   3.958   3.967   3.973
 38 A"   91 A'   92 A'   39 A"   40 A"   93 A'   41 A"   42 A"                 
  3.992   4.042   4.056   4.134   4.240   4.287   4.347   4.376
 94 A'   95 A'   43 A"   96 A'   97 A'   98 A'   99 A'  100 A'                 
  4.902   5.972   5.994   6.044   6.263   6.322   6.488   6.594
101 A'   44 A"  102 A'  103 A'   45 A"  104 A'  105 A'  106 A'                 
  7.515   7.547   7.626  23.652  27.811  28.312  28.330  28.352
 46 A"  107 A'  108 A'  109 A'  110 A'   47 A"  111 A'  112 A'                 
 28.504  28.512  28.524  28.567  28.654  35.411  47.850  66.757
 48 A"  113 A'   49 A"  114 A'  115 A'  116 A'  117 A'  118 A'                 
127.855 127.869 127.902 151.610 289.709 289.738 289.8511020.633
 50 A"  119 A'  120 A'  121 A'   51 A"  122 A'  123 A'  124 A'                 
*******
125 A'                                                                         

 Beta MOs, Restricted
 -- Occupied --                  
******* -482.88 -176.34 -165.75 -165.74 -165.74  -62.53  -56.35
  1 A'    2 A'    3 A'    4 A'    1 A"    5 A'    6 A'    7 A'                 
-56.346 -56.346 -35.838 -31.332 -31.325 -31.325 -24.720 -22.982
  2 A"    8 A'    9 A'   10 A'    3 A"   11 A'   12 A'   13 A'                 
-22.981 -22.980 -22.976 -22.976 -14.437 -10.332  -8.738  -6.571
  4 A"   14 A'   15 A'    5 A"   16 A'   17 A'   18 A'   19 A'                 
 -6.557  -6.555  -6.387  -4.801  -4.784  -4.784  -2.682  -2.677
  6 A"   20 A'   21 A'   22 A'    7 A"   23 A'   24 A'    8 A"                 
 -2.676  -2.665  -2.665  -2.067  -2.061  -2.061  -2.047  -2.047
 25 A'    9 A"   26 A'   27 A'   10 A"   28 A'   11 A"   29 A'                 
 -1.251  -0.957  -0.834  -0.712  -0.605  -0.534  -0.500  -0.498
 30 A'   31 A'   32 A'   33 A'   34 A'   35 A'   36 A'   12 A"                 
 -0.415  -0.399  -0.347  -0.336  -0.325  -0.299  -0.295
 37 A'   13 A"   38 A'   39 A'   14 A"   40 A'   15 A"                         
 -- Virtual --                   
 -0.099  -0.069  -0.064   0.005   0.038   0.043   0.051   0.063
 41 A'   16 A"   42 A'   43 A'   44 A'   45 A'   17 A"   46 A'                 
  0.075   0.085   0.105   0.118   0.155   0.157   0.165   0.184
 47 A'   18 A"   48 A'   49 A'   19 A"   50 A'   51 A'   52 A'                 
  0.213   0.228   0.248   0.251   0.277   0.283   0.301   0.365
 53 A'   20 A"   54 A'   21 A"   55 A'   56 A'   57 A'   58 A'                 
  0.380   0.386   0.396   0.409   0.410   0.441   0.465   0.467
 22 A"   59 A'   23 A"   24 A"   60 A'   61 A'   25 A"   62 A'                 
  0.505   0.538   0.558   0.576   0.604   0.651   0.666   0.736
 63 A'   26 A"   64 A'   65 A'   66 A'   67 A'   27 A"   68 A'                 
  0.773   0.824   0.826   0.863   0.890   0.954   1.208   1.230
 69 A'   28 A"   70 A'   71 A'   72 A'   73 A'   74 A'   29 A"                 
  1.247   1.294   1.321   1.338   1.373   1.376   1.426   1.601
 30 A"   75 A'   31 A"   76 A'   77 A'   32 A"   78 A'   79 A'                 
  1.621   1.815   1.940   1.962   2.009   2.015   2.136   2.275
 80 A'   81 A'   33 A"   82 A'   34 A"   83 A'   84 A'   85 A'                 
  2.338   2.405   2.703   2.723   2.836   3.139   3.616   3.711
 35 A"   86 A'   87 A'   36 A"   88 A'   89 A'   90 A'   37 A"                 
  3.761   3.775   3.884   3.918   3.936   3.958   3.967   3.973
 38 A"   91 A'   92 A'   39 A"   40 A"   93 A'   41 A"   42 A"                 
  3.992   4.042   4.056   4.134   4.240   4.287   4.347   4.376
 94 A'   95 A'   43 A"   96 A'   97 A'   98 A'   99 A'  100 A'                 
  4.902   5.972   5.994   6.044   6.263   6.322   6.488   6.594
101 A'   44 A"  102 A'  103 A'   45 A"  104 A'  105 A'  106 A'                 
  7.515   7.547   7.626  23.652  27.811  28.312  28.330  28.352
 46 A"  107 A'  108 A'  109 A'  110 A'   47 A"  111 A'  112 A'                 
 28.504  28.512  28.524  28.567  28.654  35.411  47.850  66.757
 48 A"  113 A'   49 A"  114 A'  115 A'  116 A'  117 A'  118 A'                 
127.855 127.869 127.902 151.610 289.709 289.738 289.8511020.633
 50 A"  119 A'  120 A'  121 A'   51 A"  122 A'  123 A'  124 A'                 
*******
125 A'                                                                         
 --------------------------------------------------------------

          Ground-State Mulliken Net Atomic Charges

     Atom                 Charge (a.u.)
  ----------------------------------------
      1 C                    -0.135409
      2 N                     0.007514
      3 F                    -0.052885
      4 I                     0.189453
      5 Br                   -0.008672
  ----------------------------------------
  Sum of atomic charges =     0.000000

 -----------------------------------------------------------------
                    Cartesian Multipole Moments
 -----------------------------------------------------------------
    Charge (ESU x 10^10)
                 0.0000
    Dipole Moment (Debye)
         X      -1.2469      Y       2.1129      Z      -0.0000
       Tot       2.4534
    Quadrupole Moments (Debye-Ang)
        XX     -59.2686     XY       2.9457     YY     -66.8232
        XZ      -0.0000     YZ      -0.0000     ZZ     -62.7746
    Octopole Moments (Debye-Ang^2)
       XXX     -24.6626    XXY      19.2217    XYY      -4.2906
       YYY      31.9156    XXZ       0.0000    XYZ       0.0000
       YYZ      -0.0000    XZZ      -2.4768    YZZ       5.4096
       ZZZ      -0.0000
    Hexadecapole Moments (Debye-Ang^3)
      XXXX    -923.7312   XXXY      25.3681   XXYY    -228.9348
      XYYY      25.9602   YYYY    -415.8497   XXXZ       0.0000
      XXYZ      -0.0000   XYYZ      -0.0000   YYYZ      -0.0000
      XXZZ    -178.7501   XYZZ       1.7460   YYZZ     -78.4157
      XZZZ       0.0000   YZZZ      -0.0000   ZZZZ     -76.5180
 -----------------------------------------------------------------
 Calculating analytic gradient of the SCF energy
 Gradient of SCF Energy
            1           2           3           4           5
    1   0.0001569  -0.0001665  -0.0001427   0.0002121  -0.0000598
    2  -0.0004667   0.0002446  -0.0001794   0.0003585   0.0000430
    3   0.0000000  -0.0000000   0.0000000   0.0000000  -0.0000000
 Max gradient component =       4.667E-04
 RMS gradient           =       1.935E-04
 Gradient time:  CPU 9.18 s  wall 2.40 s
 Geometry Optimization Parameters
   NAtoms,    NIC,     NZ,  NCons,   NDum,   NFix, NCnnct, MaxDiis
        5      20       5       0       0       0       0       0

 Cartesian Hessian Update
 Hessian Updated using BFGS Update


** GEOMETRY OPTIMIZATION IN DELOCALIZED INTERNAL COORDINATES **
   Searching for a Minimum

   Optimization Cycle:   5

                       Coordinates (Angstroms)
     ATOM                X               Y               Z
      1  C         0.4406064708   -0.5029999974    0.0000000000
      2  N         0.6572732837   -1.7533581543    0.0000000000
      3  F         2.0340160875   -2.0425293968    0.0000000000
      4  I        -1.5996639182    0.0379688746    0.0000000000
      5  Br        1.7623440716    0.8591110295    0.0000000000
   Point Group: cs    Number of degrees of freedom:     7


   Energy is  -9686.322974213

 Hessian Updated using BFGS Update

  7 Hessian modes will be used to form the next step
  Hessian Eigenvalues:
     0.107847    0.161370    0.202784    0.243407    0.351682    0.465393
     0.766153

 Minimum Search - Taking Simple RFO Step
 Searching for Lamda that Minimizes Along All modes
 Value Taken    Lamda =  -0.00000210
 Step Taken.  Stepsize is  0.003019

                             Maximum     Tolerance    Cnvgd?
         Gradient           0.000439      0.000300      NO
         Displacement       0.002139      0.001200      NO
         Energy change     -0.000036      0.000001      NO


 New Cartesian Coordinates Obtained by Inverse Iteration

 Displacement from previous Coordinates is:  0.005372
 ----------------------------------------------------------------
             Standard Nuclear Orientation (Angstroms)
    I     Atom           X                Y                Z
 ----------------------------------------------------------------
    1      C       0.4403666825    -0.5022663035     0.0000000000
    2      N       0.6569724755    -1.7528499755     0.0000000000
    3      F       2.0339780394    -2.0416751876     0.0000000000
    4      I      -1.6007957442     0.0369422487     0.0000000000
    5      Br      1.7640545422     0.8580415735     0.0000000000
 ----------------------------------------------------------------
 Molecular Point Group                 Cs    NOp =  2
 Largest Abelian Subgroup              Cs    NOp =  2
 Nuclear Repulsion Energy =   707.1520419078 hartrees
 There are       55 alpha and       55 beta electrons
 Applying Cartesian multipole field
    Component          Value
    ---------          -----
     (2,0,0)        1.00000E-11
     (0,2,0)        2.00000E-11
     (0,0,2)       -3.00000E-11
 Nucleus-field energy     =     0.0000000164 hartrees
 Requested basis set is 6-311++G(d,p)
 There are 61 shells and 176 basis functions
 A cutoff of  1.0D-11 yielded   1486 shell pairs
 There are     13168 function pairs (     14841 Cartesian)
 Smallest overlap matrix eigenvalue = 3.88E-04
 Guess MOs from SCF MO coefficient file

 -----------------------------------------------------------------------
  General SCF calculation program by
  Eric Jon Sundstrom, Paul Horn, Yuezhi Mao, Dmitri Zuev, Alec White,
  David Stuck, Shaama M.S., Shane Yost, Joonho Lee, David Small,
  Daniel Levine, Susi Lehtola, Hugh Burton, Evgeny Epifanovsky
 -----------------------------------------------------------------------
 Exchange:     0.2000 Hartree-Fock + 0.0800 Slater + 0.7200 B88
 Correlation:  0.1900 VWN1RPA + 0.8100 LYP
 Using SG-1 standard quadrature grid
 using 4 threads for integral computing
 -------------------------------------------------------
 OpenMP Integral computing Module                
 Release: version 2.0, May 2017, Q-Chem Inc. Pleasanton 
 -------------------------------------------------------
 -------------------------------------------------------
 OpenMP BLAS3 based DFT computing Module                
 Release: version 1.0, May 2013, Q-Chem Inc. Pittsburgh 
 -------------------------------------------------------
 A restricted SCF calculation will be
 performed using DIIS
 SCF converges when DIIS error is below 1.0e-08
 ---------------------------------------
  Cycle       Energy         DIIS error
 ---------------------------------------
    1   -9686.3229744043      1.24e-05  
    2   -9686.3229754262      5.04e-06  
    3   -9686.3229753435      7.27e-06  
    4   -9686.3229755247      1.27e-06  
    5   -9686.3229755298      4.34e-07  
    6   -9686.3229755302      2.54e-07  
    7   -9686.3229755304      2.88e-08  
    8   -9686.3229755304      1.69e-08  
    9   -9686.3229755304      4.09e-09  Convergence criterion met
 ---------------------------------------
 SCF time:   CPU 22.90s  wall 6.00s 
 SCF   energy in the final basis set =    -9686.3229755304
 Total energy in the final basis set =    -9686.3229755304

 --------------------------------------------------------------
             Orbital Energies (a.u.) and Symmetries
 --------------------------------------------------------------

 Alpha MOs, Restricted
 -- Occupied --                  
******* -482.88 -176.34 -165.75 -165.74 -165.74  -62.53  -56.35
  1 A'    2 A'    3 A'    4 A'    1 A"    5 A'    6 A'    7 A'                 
-56.346 -56.346 -35.838 -31.332 -31.325 -31.325 -24.720 -22.982
  2 A"    8 A'    9 A'   10 A'    3 A"   11 A'   12 A'   13 A'                 
-22.981 -22.980 -22.976 -22.976 -14.437 -10.332  -8.738  -6.571
  4 A"   14 A'   15 A'    5 A"   16 A'   17 A'   18 A'   19 A'                 
 -6.557  -6.555  -6.387  -4.801  -4.784  -4.784  -2.682  -2.677
  6 A"   20 A'   21 A'   22 A'    7 A"   23 A'   24 A'    8 A"                 
 -2.676  -2.665  -2.665  -2.067  -2.061  -2.061  -2.047  -2.047
 25 A'    9 A"   26 A'   27 A'   10 A"   28 A'   11 A"   29 A'                 
 -1.251  -0.957  -0.834  -0.712  -0.605  -0.534  -0.500  -0.498
 30 A'   31 A'   32 A'   33 A'   34 A'   35 A'   36 A'   12 A"                 
 -0.415  -0.399  -0.347  -0.335  -0.325  -0.299  -0.295
 37 A'   13 A"   38 A'   39 A'   14 A"   40 A'   15 A"                         
 -- Virtual --                   
 -0.099  -0.069  -0.064   0.005   0.038   0.043   0.051   0.063
 41 A'   16 A"   42 A'   43 A'   44 A'   45 A'   17 A"   46 A'                 
  0.075   0.085   0.105   0.118   0.155   0.157   0.165   0.184
 47 A'   18 A"   48 A'   49 A'   19 A"   50 A'   51 A'   52 A'                 
  0.213   0.228   0.248   0.251   0.277   0.283   0.301   0.365
 53 A'   20 A"   54 A'   21 A"   55 A'   56 A'   57 A'   58 A'                 
  0.380   0.386   0.396   0.409   0.410   0.440   0.465   0.467
 22 A"   59 A'   23 A"   24 A"   60 A'   61 A'   25 A"   62 A'                 
  0.505   0.538   0.558   0.576   0.604   0.651   0.666   0.736
 63 A'   26 A"   64 A'   65 A'   66 A'   67 A'   27 A"   68 A'                 
  0.773   0.824   0.826   0.863   0.890   0.954   1.208   1.230
 69 A'   28 A"   70 A'   71 A'   72 A'   73 A'   74 A'   29 A"                 
  1.247   1.294   1.321   1.338   1.373   1.376   1.426   1.601
 30 A"   75 A'   31 A"   76 A'   77 A'   32 A"   78 A'   79 A'                 
  1.621   1.815   1.940   1.962   2.009   2.015   2.135   2.275
 80 A'   81 A'   33 A"   82 A'   34 A"   83 A'   84 A'   85 A'                 
  2.338   2.405   2.703   2.723   2.836   3.139   3.616   3.711
 35 A"   86 A'   87 A'   36 A"   88 A'   89 A'   90 A'   37 A"                 
  3.761   3.775   3.884   3.918   3.936   3.958   3.967   3.973
 38 A"   91 A'   92 A'   39 A"   40 A"   93 A'   41 A"   42 A"                 
  3.992   4.041   4.055   4.134   4.240   4.287   4.348   4.376
 94 A'   95 A'   43 A"   96 A'   97 A'   98 A'   99 A'  100 A'                 
  4.901   5.972   5.994   6.044   6.263   6.322   6.487   6.594
101 A'   44 A"  102 A'  103 A'   45 A"  104 A'  105 A'  106 A'                 
  7.515   7.547   7.626  23.652  27.811  28.312  28.330  28.352
 46 A"  107 A'  108 A'  109 A'  110 A'   47 A"  111 A'  112 A'                 
 28.504  28.512  28.524  28.567  28.654  35.411  47.850  66.757
 48 A"  113 A'   49 A"  114 A'  115 A'  116 A'  117 A'  118 A'                 
127.855 127.869 127.902 151.610 289.709 289.738 289.8511020.633
 50 A"  119 A'  120 A'  121 A'   51 A"  122 A'  123 A'  124 A'                 
*******
125 A'                                                                         

 Beta MOs, Restricted
 -- Occupied --                  
******* -482.88 -176.34 -165.75 -165.74 -165.74  -62.53  -56.35
  1 A'    2 A'    3 A'    4 A'    1 A"    5 A'    6 A'    7 A'                 
-56.346 -56.346 -35.838 -31.332 -31.325 -31.325 -24.720 -22.982
  2 A"    8 A'    9 A'   10 A'    3 A"   11 A'   12 A'   13 A'                 
-22.981 -22.980 -22.976 -22.976 -14.437 -10.332  -8.738  -6.571
  4 A"   14 A'   15 A'    5 A"   16 A'   17 A'   18 A'   19 A'                 
 -6.557  -6.555  -6.387  -4.801  -4.784  -4.784  -2.682  -2.677
  6 A"   20 A'   21 A'   22 A'    7 A"   23 A'   24 A'    8 A"                 
 -2.676  -2.665  -2.665  -2.067  -2.061  -2.061  -2.047  -2.047
 25 A'    9 A"   26 A'   27 A'   10 A"   28 A'   11 A"   29 A'                 
 -1.251  -0.957  -0.834  -0.712  -0.605  -0.534  -0.500  -0.498
 30 A'   31 A'   32 A'   33 A'   34 A'   35 A'   36 A'   12 A"                 
 -0.415  -0.399  -0.347  -0.335  -0.325  -0.299  -0.295
 37 A'   13 A"   38 A'   39 A'   14 A"   40 A'   15 A"                         
 -- Virtual --                   
 -0.099  -0.069  -0.064   0.005   0.038   0.043   0.051   0.063
 41 A'   16 A"   42 A'   43 A'   44 A'   45 A'   17 A"   46 A'                 
  0.075   0.085   0.105   0.118   0.155   0.157   0.165   0.184
 47 A'   18 A"   48 A'   49 A'   19 A"   50 A'   51 A'   52 A'                 
  0.213   0.228   0.248   0.251   0.277   0.283   0.301   0.365
 53 A'   20 A"   54 A'   21 A"   55 A'   56 A'   57 A'   58 A'                 
  0.380   0.386   0.396   0.409   0.410   0.440   0.465   0.467
 22 A"   59 A'   23 A"   24 A"   60 A'   61 A'   25 A"   62 A'                 
  0.505   0.538   0.558   0.576   0.604   0.651   0.666   0.736
 63 A'   26 A"   64 A'   65 A'   66 A'   67 A'   27 A"   68 A'                 
  0.773   0.824   0.826   0.863   0.890   0.954   1.208   1.230
 69 A'   28 A"   70 A'   71 A'   72 A'   73 A'   74 A'   29 A"                 
  1.247   1.294   1.321   1.338   1.373   1.376   1.426   1.601
 30 A"   75 A'   31 A"   76 A'   77 A'   32 A"   78 A'   79 A'                 
  1.621   1.815   1.940   1.962   2.009   2.015   2.135   2.275
 80 A'   81 A'   33 A"   82 A'   34 A"   83 A'   84 A'   85 A'                 
  2.338   2.405   2.703   2.723   2.836   3.139   3.616   3.711
 35 A"   86 A'   87 A'   36 A"   88 A'   89 A'   90 A'   37 A"                 
  3.761   3.775   3.884   3.918   3.936   3.958   3.967   3.973
 38 A"   91 A'   92 A'   39 A"   40 A"   93 A'   41 A"   42 A"                 
  3.992   4.041   4.055   4.134   4.240   4.287   4.348   4.376
 94 A'   95 A'   43 A"   96 A'   97 A'   98 A'   99 A'  100 A'                 
  4.901   5.972   5.994   6.044   6.263   6.322   6.487   6.594
101 A'   44 A"  102 A'  103 A'   45 A"  104 A'  105 A'  106 A'                 
  7.515   7.547   7.626  23.652  27.811  28.312  28.330  28.352
 46 A"  107 A'  108 A'  109 A'  110 A'   47 A"  111 A'  112 A'                 
 28.504  28.512  28.524  28.567  28.654  35.411  47.850  66.757
 48 A"  113 A'   49 A"  114 A'  115 A'  116 A'  117 A'  118 A'                 
127.855 127.869 127.902 151.610 289.709 289.738 289.8511020.633
 50 A"  119 A'  120 A'  121 A'   51 A"  122 A'  123 A'  124 A'                 
*******
125 A'                                                                         
 --------------------------------------------------------------

          Ground-State Mulliken Net Atomic Charges

     Atom                 Charge (a.u.)
  ----------------------------------------
      1 C                    -0.135209
      2 N                     0.007528
      3 F                    -0.052983
      4 I                     0.189442
      5 Br                   -0.008779
  ----------------------------------------
  Sum of atomic charges =     0.000000

 -----------------------------------------------------------------
                    Cartesian Multipole Moments
 -----------------------------------------------------------------
    Charge (ESU x 10^10)
                 0.0000
    Dipole Moment (Debye)
         X      -1.2480      Y       2.1121      Z       0.0000
       Tot       2.4532
    Quadrupole Moments (Debye-Ang)
        XX     -59.2527     XY       2.9536     YY     -66.8322
        XZ      -0.0000     YZ       0.0000     ZZ     -62.7760
    Octopole Moments (Debye-Ang^2)
       XXX     -24.6450    XXY      19.2541    XYY      -4.2935
       YYY      32.0107    XXZ      -0.0000    XYZ      -0.0000
       YYZ       0.0000    XZZ      -2.4734    YZZ       5.4484
       ZZZ      -0.0000
    Hexadecapole Moments (Debye-Ang^3)
      XXXX    -924.6471   XXXY      25.3216   XXYY    -229.1006
      XYYY      25.7818   YYYY    -415.5052   XXXZ      -0.0000
      XXYZ       0.0000   XYYZ       0.0000   YYYZ       0.0000
      XXZZ    -178.9567   XYZZ       1.6964   YYZZ     -78.3548
      XZZZ      -0.0000   YZZZ       0.0000   ZZZZ     -76.5212
 -----------------------------------------------------------------
 Calculating analytic gradient of the SCF energy
 Gradient of SCF Energy
            1           2           3           4           5
    1   0.0000335  -0.0002033  -0.0000547   0.0000977   0.0001267
    2  -0.0001561   0.0000610  -0.0001414   0.0002756  -0.0000390
    3  -0.0000000   0.0000000   0.0000000  -0.0000000   0.0000000
 Max gradient component =       2.756E-04
 RMS gradient           =       1.145E-04
 Gradient time:  CPU 9.15 s  wall 2.40 s
 Geometry Optimization Parameters
   NAtoms,    NIC,     NZ,  NCons,   NDum,   NFix, NCnnct, MaxDiis
        5      20       5       0       0       0       0       0

 Cartesian Hessian Update
 Hessian Updated using BFGS Update


** GEOMETRY OPTIMIZATION IN DELOCALIZED INTERNAL COORDINATES **
   Searching for a Minimum

   Optimization Cycle:   6

                       Coordinates (Angstroms)
     ATOM                X               Y               Z
      1  C         0.4403666825   -0.5022663035    0.0000000000
      2  N         0.6569724755   -1.7528499755    0.0000000000
      3  F         2.0339780394   -2.0416751876    0.0000000000
      4  I        -1.6007957442    0.0369422487    0.0000000000
      5  Br        1.7640545422    0.8580415735    0.0000000000
   Point Group: cs    Number of degrees of freedom:     7


   Energy is  -9686.322975530

 Hessian Updated using BFGS Update

  7 Hessian modes will be used to form the next step
  Hessian Eigenvalues:
     0.106432    0.158839    0.173382    0.209070    0.372960    0.458737
     0.764161

 Minimum Search - Taking Simple RFO Step
 Searching for Lamda that Minimizes Along All modes
 Value Taken    Lamda =   0.00000000
 Step Taken.  Stepsize is  0.001254

                             Maximum     Tolerance    Cnvgd?
         Gradient           0.000158      0.000300     YES
         Displacement       0.000969      0.001200     YES
         Energy change     -0.000001      0.000001      NO


                       Distance Matrix (Angstroms)
             C (  1)   N (  2)   F (  3)   I (  4)
   N (  2)  1.269204
   F (  3)  2.215711  1.406970
   I (  4)  2.111182  2.881124  4.187151
   Br(  5)  1.898048  2.835910  2.912253  3.463585

 Final energy is   -9686.3229755304237     


 ******************************
 **  OPTIMIZATION CONVERGED  **
 ******************************

                       Coordinates (Angstroms)
     ATOM                X               Y               Z
      1  C         0.4403666825   -0.5022663035    0.0000000000
      2  N         0.6569724755   -1.7528499755    0.0000000000
      3  F         2.0339780394   -2.0416751876    0.0000000000
      4  I        -1.6007957442    0.0369422487    0.0000000000
      5  Br        1.7640545422    0.8580415735    0.0000000000

Z-matrix Print:
$molecule
0 1
I 
C  1 2.111182
N  2 1.269204 1 114.623999
F  3 1.406970 2 111.672348 1 -180.000000 0
Br 2 1.898048 1 119.420671 3 -180.000000 0
$end


 --------------------------------------------------------------
             Orbital Energies (a.u.) and Symmetries
 --------------------------------------------------------------

 Alpha MOs, Restricted
 -- Occupied --                  
******* -482.88 -176.34 -165.75 -165.74 -165.74  -62.53  -56.35
  1 A'    2 A'    3 A'    4 A'    1 A"    5 A'    6 A'    7 A'                 
-56.346 -56.346 -35.838 -31.332 -31.325 -31.325 -24.720 -22.982
  2 A"    8 A'    9 A'   10 A'    3 A"   11 A'   12 A'   13 A'                 
-22.981 -22.980 -22.976 -22.976 -14.437 -10.332  -8.738  -6.571
  4 A"   14 A'   15 A'    5 A"   16 A'   17 A'   18 A'   19 A'                 
 -6.557  -6.555  -6.387  -4.801  -4.784  -4.784  -2.682  -2.677
  6 A"   20 A'   21 A'   22 A'    7 A"   23 A'   24 A'    8 A"                 
 -2.676  -2.665  -2.665  -2.067  -2.061  -2.061  -2.047  -2.047
 25 A'    9 A"   26 A'   27 A'   10 A"   28 A'   11 A"   29 A'                 
 -1.251  -0.957  -0.834  -0.712  -0.605  -0.534  -0.500  -0.498
 30 A'   31 A'   32 A'   33 A'   34 A'   35 A'   36 A'   12 A"                 
 -0.415  -0.399  -0.347  -0.335  -0.325  -0.299  -0.295
 37 A'   13 A"   38 A'   39 A'   14 A"   40 A'   15 A"                         
 -- Virtual --                   
 -0.099  -0.069  -0.064   0.005   0.038   0.043   0.051   0.063
 41 A'   16 A"   42 A'   43 A'   44 A'   45 A'   17 A"   46 A'                 
  0.075   0.085   0.105   0.118   0.155   0.157   0.165   0.184
 47 A'   18 A"   48 A'   49 A'   19 A"   50 A'   51 A'   52 A'                 
  0.213   0.228   0.248   0.251   0.277   0.283   0.301   0.365
 53 A'   20 A"   54 A'   21 A"   55 A'   56 A'   57 A'   58 A'                 
  0.380   0.386   0.396   0.409   0.410   0.440   0.465   0.467
 22 A"   59 A'   23 A"   24 A"   60 A'   61 A'   25 A"   62 A'                 
  0.505   0.538   0.558   0.576   0.604   0.651   0.666   0.736
 63 A'   26 A"   64 A'   65 A'   66 A'   67 A'   27 A"   68 A'                 
  0.773   0.824   0.826   0.863   0.890   0.954   1.208   1.230
 69 A'   28 A"   70 A'   71 A'   72 A'   73 A'   74 A'   29 A"                 
  1.247   1.294   1.321   1.338   1.373   1.376   1.426   1.601
 30 A"   75 A'   31 A"   76 A'   77 A'   32 A"   78 A'   79 A'                 
  1.621   1.815   1.940   1.962   2.009   2.015   2.135   2.275
 80 A'   81 A'   33 A"   82 A'   34 A"   83 A'   84 A'   85 A'                 
  2.338   2.405   2.703   2.723   2.836   3.139   3.616   3.711
 35 A"   86 A'   87 A'   36 A"   88 A'   89 A'   90 A'   37 A"                 
  3.761   3.775   3.884   3.918   3.936   3.958   3.967   3.973
 38 A"   91 A'   92 A'   39 A"   40 A"   93 A'   41 A"   42 A"                 
  3.992   4.041   4.055   4.134   4.240   4.287   4.348   4.376
 94 A'   95 A'   43 A"   96 A'   97 A'   98 A'   99 A'  100 A'                 
  4.901   5.972   5.994   6.044   6.263   6.322   6.487   6.594
101 A'   44 A"  102 A'  103 A'   45 A"  104 A'  105 A'  106 A'                 
  7.515   7.547   7.626  23.652  27.811  28.312  28.330  28.352
 46 A"  107 A'  108 A'  109 A'  110 A'   47 A"  111 A'  112 A'                 
 28.504  28.512  28.524  28.567  28.654  35.411  47.850  66.757
 48 A"  113 A'   49 A"  114 A'  115 A'  116 A'  117 A'  118 A'                 
127.855 127.869 127.902 151.610 289.709 289.738 289.8511020.633
 50 A"  119 A'  120 A'  121 A'   51 A"  122 A'  123 A'  124 A'                 
*******
125 A'                                                                         

 Beta MOs, Restricted
 -- Occupied --                  
******* -482.88 -176.34 -165.75 -165.74 -165.74  -62.53  -56.35
  1 A'    2 A'    3 A'    4 A'    1 A"    5 A'    6 A'    7 A'                 
-56.346 -56.346 -35.838 -31.332 -31.325 -31.325 -24.720 -22.982
  2 A"    8 A'    9 A'   10 A'    3 A"   11 A'   12 A'   13 A'                 
-22.981 -22.980 -22.976 -22.976 -14.437 -10.332  -8.738  -6.571
  4 A"   14 A'   15 A'    5 A"   16 A'   17 A'   18 A'   19 A'                 
 -6.557  -6.555  -6.387  -4.801  -4.784  -4.784  -2.682  -2.677
  6 A"   20 A'   21 A'   22 A'    7 A"   23 A'   24 A'    8 A"                 
 -2.676  -2.665  -2.665  -2.067  -2.061  -2.061  -2.047  -2.047
 25 A'    9 A"   26 A'   27 A'   10 A"   28 A'   11 A"   29 A'                 
 -1.251  -0.957  -0.834  -0.712  -0.605  -0.534  -0.500  -0.498
 30 A'   31 A'   32 A'   33 A'   34 A'   35 A'   36 A'   12 A"                 
 -0.415  -0.399  -0.347  -0.335  -0.325  -0.299  -0.295
 37 A'   13 A"   38 A'   39 A'   14 A"   40 A'   15 A"                         
 -- Virtual --                   
 -0.099  -0.069  -0.064   0.005   0.038   0.043   0.051   0.063
 41 A'   16 A"   42 A'   43 A'   44 A'   45 A'   17 A"   46 A'                 
  0.075   0.085   0.105   0.118   0.155   0.157   0.165   0.184
 47 A'   18 A"   48 A'   49 A'   19 A"   50 A'   51 A'   52 A'                 
  0.213   0.228   0.248   0.251   0.277   0.283   0.301   0.365
 53 A'   20 A"   54 A'   21 A"   55 A'   56 A'   57 A'   58 A'                 
  0.380   0.386   0.396   0.409   0.410   0.440   0.465   0.467
 22 A"   59 A'   23 A"   24 A"   60 A'   61 A'   25 A"   62 A'                 
  0.505   0.538   0.558   0.576   0.604   0.651   0.666   0.736
 63 A'   26 A"   64 A'   65 A'   66 A'   67 A'   27 A"   68 A'                 
  0.773   0.824   0.826   0.863   0.890   0.954   1.208   1.230
 69 A'   28 A"   70 A'   71 A'   72 A'   73 A'   74 A'   29 A"                 
  1.247   1.294   1.321   1.338   1.373   1.376   1.426   1.601
 30 A"   75 A'   31 A"   76 A'   77 A'   32 A"   78 A'   79 A'                 
  1.621   1.815   1.940   1.962   2.009   2.015   2.135   2.275
 80 A'   81 A'   33 A"   82 A'   34 A"   83 A'   84 A'   85 A'                 
  2.338   2.405   2.703   2.723   2.836   3.139   3.616   3.711
 35 A"   86 A'   87 A'   36 A"   88 A'   89 A'   90 A'   37 A"                 
  3.761   3.775   3.884   3.918   3.936   3.958   3.967   3.973
 38 A"   91 A'   92 A'   39 A"   40 A"   93 A'   41 A"   42 A"                 
  3.992   4.041   4.055   4.134   4.240   4.287   4.348   4.376
 94 A'   95 A'   43 A"   96 A'   97 A'   98 A'   99 A'  100 A'                 
  4.901   5.972   5.994   6.044   6.263   6.322   6.487   6.594
101 A'   44 A"  102 A'  103 A'   45 A"  104 A'  105 A'  106 A'                 
  7.515   7.547   7.626  23.652  27.811  28.312  28.330  28.352
 46 A"  107 A'  108 A'  109 A'  110 A'   47 A"  111 A'  112 A'                 
 28.504  28.512  28.524  28.567  28.654  35.411  47.850  66.757
 48 A"  113 A'   49 A"  114 A'  115 A'  116 A'  117 A'  118 A'                 
127.855 127.869 127.902 151.610 289.709 289.738 289.8511020.633
 50 A"  119 A'  120 A'  121 A'   51 A"  122 A'  123 A'  124 A'                 
*******
125 A'                                                                         
 --------------------------------------------------------------

          Ground-State Mulliken Net Atomic Charges

     Atom                 Charge (a.u.)
  ----------------------------------------
      1 C                    -0.135209
      2 N                     0.007528
      3 F                    -0.052983
      4 I                     0.189442
      5 Br                   -0.008779
  ----------------------------------------
  Sum of atomic charges =     0.000000

 -----------------------------------------------------------------
                    Cartesian Multipole Moments
 -----------------------------------------------------------------
    Charge (ESU x 10^10)
                 0.0000
    Dipole Moment (Debye)
         X      -1.2480      Y       2.1121      Z       0.0000
       Tot       2.4532
    Quadrupole Moments (Debye-Ang)
        XX     -59.2527     XY       2.9536     YY     -66.8322
        XZ      -0.0000     YZ       0.0000     ZZ     -62.7760
    Octopole Moments (Debye-Ang^2)
       XXX     -24.6450    XXY      19.2541    XYY      -4.2935
       YYY      32.0107    XXZ      -0.0000    XYZ      -0.0000
       YYZ       0.0000    XZZ      -2.4734    YZZ       5.4484
       ZZZ      -0.0000
    Hexadecapole Moments (Debye-Ang^3)
      XXXX    -924.6471   XXXY      25.3216   XXYY    -229.1006
      XYYY      25.7818   YYYY    -415.5052   XXXZ      -0.0000
      XXYZ       0.0000   XYYZ       0.0000   YYYZ       0.0000
      XXZZ    -178.9567   XYZZ       1.6964   YYZZ     -78.3548
      XZZZ      -0.0000   YZZZ       0.0000   ZZZZ     -76.5212
 -----------------------------------------------------------------
Archival summary:
1\1\TWL01\OPT\ProcedureUnspecified\BasisUnspecified\1r1111\taweetha\SunNov2522:14:052018SunNov2522:14:052018\0\\#,OPT,ProcedureUnspecified,BasisUnspecified,\\0,1\I\C,1,2.11118\N,2,1.2692,1,114.624\F,3,1.40697,2,111.672,1,-180,0\Br,2,1.89805,1,119.421,3,-180,0\\\@

 Total job time:  60.93s(wall), 226.52s(cpu) 
 Sun Nov 25 22:14:05 2018

        *************************************************************
        *                                                           *
        *  Thank you very much for using Q-Chem.  Have a nice day.  *
        *                                                           *
        *************************************************************


 
User input: 2 of 2 
 
Q-Chem Developer Version!
                  Welcome to Q-Chem
     A Quantum Leap Into The Future Of Chemistry


 Q-Chem 5.1, Q-Chem, Inc., Pleasanton, CA (2018)

 Yihan Shao,  Zhengting Gan,  E. Epifanovsky,  A. T. B. Gilbert,  M. Wormit,  
 J. Kussmann,  A. W. Lange,  A. Behn,  Jia Deng,  Xintian Feng,  D. Ghosh,  
 M. Goldey,  P. R. Horn,  L. D. Jacobson,  I. Kaliman,  T. Kus,  A. Landau,  
 Jie Liu,  E. I. Proynov,  R. M. Richard,  R. P. Steele,  E. J. Sundstrom,  
 H. L. Woodcock III,  P. M. Zimmerman,  D. Zuev,  B. Albrecht,  E. Alguire,  
 S. A. Baeppler,  D. Barton,  Z. Benda,  Y. A. Bernard,  E. J. Berquist,  
 K. B. Bravaya,  H. Burton,  D. Casanova,  Chun-Min Chang,  Yunqing Chen,  
 A. Chien,  K. D. Closser,  M. P. Coons,  S. Coriani,  S. Dasgupta,  
 A. L. Dempwolff,  M. Diedenhofen,  Hainam Do,  R. G. Edgar,  Po-Tung Fang,  
 S. Faraji,  S. Fatehi,  Qingguo Feng,  K. D. Fenk,  J. Fosso-Tande,  
 Qinghui Ge,  A. Ghysels,  G. Gidofalvi,  J. Gomes,  J. Gonthier,  A. Gunina,  
 D. Hait,  M. W. D. Hanson-Heine,  P. H. P. Harbach,  A. W. Hauser,  
 J. E. Herr,  E. G. Hohenstein,  Z. C. Holden,  Kerwin Hui,  B. C. Huynh,  
 T.-C. Jagau,  Hyunjun Ji,  B. Kaduk,  K. Khistyaev,  Jaehoon Kim,  
 P. Klunzinger,  K. Koh,  D. Kosenkov,  L. Koulias,  T. Kowalczyk,  
 C. M. Krauter,  A. Kunitsa,  Ka Un Lao,  A. Laurent,  K. V. Lawler,  
 Joonho Lee,  D. Lefrancois,  S. Lehtola,  D. S. Levine,  Yi-Pei Li,  
 You-Sheng Lin,  Fenglai Liu,  E. Livshits,  A. Luenser,  P. Manohar,  
 E. Mansoor,  S. F. Manzer,  Shan-Ping Mao,  Yuezhi Mao,  N. Mardirossian,  
 A. V. Marenich,  T. Markovich,  L. A. Martinez-Martinez,  S. A. Maurer,  
 N. J. Mayhall,  S. C. McKenzie,  J.-M. Mewes,  A. F. Morrison,  
 J. W. Mullinax,  K. Nanda,  T. S. Nguyen-Beck,  R. Olivares-Amaya,  
 J. A. Parkhill,  T. M. Perrine,  F. Plasser,  P. Pokhilko,  S. Prager,  
 A. Prociuk,  E. Ramos,  D. R. Rehn,  F. Rob,  M. Schneider,  N. Sergueev,  
 S. M. Sharada,  S. Sharma,  D. W. Small,  T. Stauch,  T. Stein,  
 Yu-Chuan Su,  A. J. W. Thom,  A. Tkatchenko,  T. Tsuchimochi,  N. M. Tubman,  
 L. Vogt,  M. L. Vidal,  O. Vydrov,  M. A. Watson,  J. Wenzel,  
 M. de Wergifosse,  T. A. Wesolowski,  A. White,  J. Witte,  A. Yamada,  
 Jun Yang,  K. Yao,  S. Yeganeh,  S. R. Yost,  Zhi-Qiang You,  A. Zech,  
 Igor Ying Zhang,  Xing Zhang,  Yan Zhao,  Ying Zhu,  B. R. Brooks,  
 G. K. L. Chan,  C. J. Cramer,  M. S. Gordon,  W. J. Hehre,  A. Klamt,  
 M. W. Schmidt,  C. D. Sherrill,  D. G. Truhlar,  A. Aspuru-Guzik,  R. Baer,  
 A. T. Bell,  N. A. Besley,  Jeng-Da Chai,  A. E. DePrince, III,  
 R. A. DiStasio Jr.,  A. Dreuw,  B. D. Dunietz,  T. R. Furlani,  
 Chao-Ping Hsu,  Yousung Jung,  Jing Kong,  D. S. Lambrecht,  WanZhen Liang,  
 C. Ochsenfeld,  V. A. Rassolov,  L. V. Slipchenko,  J. E. Subotnik,  
 T. Van Voorhis,  J. M. Herbert,  A. I. Krylov,  P. M. W. Gill,  M. Head-Gordon

 Contributors to earlier versions of Q-Chem not listed above: 
 R. D. Adamson,  B. Austin,  J. Baker,  G. J. O. Beran,  K. Brandhorst,  
 S. T. Brown,  E. F. C. Byrd,  A. K. Chakraborty,  C.-L. Cheng,  
 Siu Hung Chien,  D. M. Chipman,  D. L. Crittenden,  H. Dachsel,  
 R. J. Doerksen,  A. D. Dutoi,  L. Fusti-Molnar,  W. A. Goddard III,  
 A. Golubeva-Zadorozhnaya,  S. R. Gwaltney,  G. Hawkins,  A. Heyden,  
 S. Hirata,  G. Kedziora,  F. J. Keil,  C. Kelley,  Jihan Kim,  R. A. King,  
 R. Z. Khaliullin,  P. P. Korambath,  W. Kurlancheek,  A. M. Lee,  M. S. Lee,  
 S. V. Levchenko,  Ching Yeh Lin,  D. Liotard,  R. C. Lochan,  I. Lotan,  
 P. E. Maslen,  N. Nair,  D. P. O'Neill,  D. Neuhauser,  E. Neuscamman,  
 C. M. Oana,  R. Olson,  B. Peters,  R. Peverati,  P. A. Pieniazek,  
 Y. M. Rhee,  J. Ritchie,  M. A. Rohrdanz,  E. Rosta,  N. J. Russ,  
 H. F. Schaefer III,  N. E. Schultz,  N. Shenvi,  A. C. Simmonett,  A. Sodt,  
 D. Stuck,  K. S. Thanthiriwatte,  V. Vanovschi,  Tao Wang,  A. Warshel,  
 C. F. Williams,  Q. Wu,  X. Xu,  W. Zhang

 Please cite Q-Chem as follows:
 Y. Shao et al., Mol. Phys. 113, 184-215 (2015)
 DOI: 10.1080/00268976.2014.952696

 Q-Chem 5.1.2 for Intel X86 EM64T Linux

 Parts of Q-Chem use Armadillo 8.300.2 (Tropical Shenanigans).
 http://arma.sourceforge.net/

 Q-Chem begins on Sun Nov 25 22:14:06 2018  

Host: 
0

     Scratch files written to /scratch/taweetham/qchem54158//
The previous job contains 0 fragments, simply inherited here
Input Ideriv = 2
Curr. Ideriv = -1
Max.  Ideriv = 2

Checking the input file for inconsistencies... 	...done.

--------------------------------------------------------------
User input:
--------------------------------------------------------------

$molecule
read
$end

$rem
   job_type 	frequency
   basis 	6-311++g**
   method	b3lyp	
$end


--------------------------------------------------------------
 ----------------------------------------------------------------
             Standard Nuclear Orientation (Angstroms)
    I     Atom           X                Y                Z
 ----------------------------------------------------------------
    1      C       0.4104752393    -0.4935554860     0.0000000000
    2      N       0.6075439848    -1.7473662771     0.0000000000
    3      F       1.9798759191    -2.0576393633     0.0000000000
    4      I      -1.6220264289     0.0774321530     0.0000000000
    5      Br      1.7552245180     0.8459356291    -0.0000000000
 ----------------------------------------------------------------
 Molecular Point Group                 Cs    NOp =  2
 Largest Abelian Subgroup              Cs    NOp =  2
 Nuclear Repulsion Energy =   707.1520419078 hartrees
 There are       55 alpha and       55 beta electrons
 Requested basis set is 6-311++G(d,p)
 There are 61 shells and 176 basis functions

 Total QAlloc Memory Limit   2000 MB
 Mega-Array Size       188 MB
 MEM_STATIC part       192 MB

                       Distance Matrix (Angstroms)
             C (  1)   N (  2)   F (  3)   I (  4)
   N (  2)  1.269204
   F (  3)  2.215711  1.406970
   I (  4)  2.111182  2.881124  4.187151
   Br(  5)  1.898048  2.835910  2.912253  3.463585

 A cutoff of  1.0D-11 yielded   1486 shell pairs
 There are     13168 function pairs (     14841 Cartesian)

 -------------------------------------------------------
 OpenMP Integral Computing Module                       
 Release: version 1.0, May 2013, Q-Chem Inc. Pittsburgh 
 -------------------------------------------------------
 Integral Job Info:
 Integral job number is                      11
 Integral operator is                         1
 short-range coefficients                     0
 long-range coefficients              100000000
 Omega coefficients                           0
 if combine SR and LR in K                    0
 Integral screening is                        0
 Integral computing path is                   2
 max size of driver memory is            800000
 size of driver memory is                593474
 size of scratch memory is             29623520
 max col of scratch BK array               1296
 max len of scratch array in speh3          155
 max len of scratch index in speh4           18
 max int batch size is                      520
 min int batch size is                       52
 fixed nKL is                                45
 max L of basis functions is                  2
 order of int derivative is                   0
 number of shells is                         61
 number of basis is                         187
 number of cartesian basis is               187
 number of contracted shell pairs          1486
 number of primitive shell pairs           3537
 maxK2 (contraction) of shell pair           36
 max number of K2 of shell pair               1
 max number of CS2 of shell pair            141
 max number of PS2 of shell pair            246
 mem total for path MDJ                  526332
 -------------------------------------------------------
 Smallest overlap matrix eigenvalue = 3.88E-04
 Guess from superposition of atomic densities
 Warning:  Energy on first SCF cycle will be non-variational
 SAD guess density has 110.000000 electrons

 -----------------------------------------------------------------------
  General SCF calculation program by
  Eric Jon Sundstrom, Paul Horn, Yuezhi Mao, Dmitri Zuev, Alec White,
  David Stuck, Shaama M.S., Shane Yost, Joonho Lee, David Small,
  Daniel Levine, Susi Lehtola, Hugh Burton, Evgeny Epifanovsky
 -----------------------------------------------------------------------
 Exchange:     0.2000 Hartree-Fock + 0.0800 Slater + 0.7200 B88
 Correlation:  0.1900 VWN1RPA + 0.8100 LYP
 Using SG-1 standard quadrature grid
 using 4 threads for integral computing
 -------------------------------------------------------
 OpenMP Integral computing Module                
 Release: version 2.0, May 2017, Q-Chem Inc. Pleasanton 
 -------------------------------------------------------
 -------------------------------------------------------
 OpenMP BLAS3 based DFT computing Module                
 Release: version 1.0, May 2013, Q-Chem Inc. Pittsburgh 
 -------------------------------------------------------
 A restricted SCF calculation will be
 performed using DIIS
 SCF converges when DIIS error is below 1.0e-08
 ---------------------------------------
  Cycle       Energy         DIIS error
 ---------------------------------------
    1   -9686.8810697945      3.94e-02  
    2   -9686.3010628230      3.21e-03  
    3   -9686.2693242234      4.44e-03  
    4   -9686.3159153609      1.51e-03  
    5   -9686.3226948997      3.08e-04  
    6   -9686.3228769592      1.54e-04  
    7   -9686.3229361463      4.10e-05  
    8   -9686.3229395379      1.19e-05  
    9   -9686.3229400793      3.09e-06  
   10   -9686.3229401197      8.06e-07  
   11   -9686.3229401214      1.72e-07  
   12   -9686.3229401214      3.61e-08  
   13   -9686.3229401214      8.51e-09  Convergence criterion met
 ---------------------------------------
 SCF time:   CPU 33.45s  wall 9.00s 
 SCF   energy in the final basis set =    -9686.3229401214
 Total energy in the final basis set =    -9686.3229401214

 --------------------------------------------------------------
             Orbital Energies (a.u.) and Symmetries
 --------------------------------------------------------------

 Alpha MOs, Restricted
 -- Occupied --                  
******* -482.88 -176.34 -165.75 -165.74 -165.74  -62.53  -56.35
  1 A'    2 A'    3 A'    4 A'    1 A"    5 A'    6 A'    7 A'                 
-56.346 -56.346 -35.838 -31.332 -31.325 -31.325 -24.720 -22.982
  2 A"    8 A'    9 A'   10 A'    3 A"   11 A'   12 A'   13 A'                 
-22.981 -22.981 -22.976 -22.976 -14.437 -10.332  -8.738  -6.571
  4 A"   14 A'   15 A'    5 A"   16 A'   17 A'   18 A'   19 A'                 
 -6.557  -6.555  -6.387  -4.801  -4.784  -4.784  -2.682  -2.677
  6 A"   20 A'   21 A'   22 A'    7 A"   23 A'   24 A'    8 A"                 
 -2.676  -2.665  -2.665  -2.067  -2.061  -2.061  -2.047  -2.047
 25 A'    9 A"   26 A'   27 A'   10 A"   28 A'   11 A"   29 A'                 
 -1.251  -0.957  -0.834  -0.712  -0.605  -0.534  -0.500  -0.498
 30 A'   31 A'   32 A'   33 A'   34 A'   35 A'   36 A'   12 A"                 
 -0.415  -0.399  -0.347  -0.335  -0.325  -0.299  -0.295
 37 A'   13 A"   38 A'   39 A'   14 A"   40 A'   15 A"                         
 -- Virtual --                   
 -0.099  -0.069  -0.064   0.005   0.038   0.043   0.051   0.063
 41 A'   16 A"   42 A'   43 A'   44 A'   45 A'   17 A"   46 A'                 
  0.075   0.085   0.105   0.118   0.155   0.157   0.165   0.184
 47 A'   18 A"   48 A'   49 A'   19 A"   50 A'   51 A'   52 A'                 
  0.213   0.228   0.248   0.251   0.277   0.283   0.301   0.365
 53 A'   20 A"   54 A'   21 A"   55 A'   56 A'   57 A'   58 A'                 
  0.380   0.386   0.396   0.409   0.410   0.440   0.465   0.467
 22 A"   59 A'   23 A"   24 A"   60 A'   61 A'   25 A"   62 A'                 
  0.505   0.538   0.558   0.576   0.604   0.651   0.666   0.736
 63 A'   26 A"   64 A'   65 A'   66 A'   67 A'   27 A"   68 A'                 
  0.773   0.824   0.826   0.863   0.890   0.954   1.208   1.230
 69 A'   28 A"   70 A'   71 A'   72 A'   73 A'   74 A'   29 A"                 
  1.247   1.294   1.321   1.338   1.373   1.376   1.426   1.601
 30 A"   75 A'   31 A"   76 A'   77 A'   32 A"   78 A'   79 A'                 
  1.621   1.815   1.940   1.962   2.009   2.015   2.135   2.275
 80 A'   81 A'   33 A"   82 A'   34 A"   83 A'   84 A'   85 A'                 
  2.338   2.405   2.703   2.723   2.836   3.139   3.616   3.711
 35 A"   86 A'   87 A'   36 A"   88 A'   89 A'   90 A'   37 A"                 
  3.761   3.775   3.884   3.918   3.936   3.958   3.967   3.973
 38 A"   91 A'   92 A'   39 A"   40 A"   93 A'   41 A"   42 A"                 
  3.992   4.041   4.055   4.134   4.240   4.287   4.347   4.376
 94 A'   95 A'   43 A"   96 A'   97 A'   98 A'   99 A'  100 A'                 
  4.901   5.972   5.994   6.044   6.263   6.322   6.487   6.594
101 A'   44 A"  102 A'  103 A'   45 A"  104 A'  105 A'  106 A'                 
  7.515   7.547   7.626  23.652  27.811  28.312  28.330  28.352
 46 A"  107 A'  108 A'  109 A'  110 A'   47 A"  111 A'  112 A'                 
 28.504  28.512  28.524  28.567  28.654  35.411  47.850  66.757
 48 A"  113 A'   49 A"  114 A'  115 A'  116 A'  117 A'  118 A'                 
127.855 127.869 127.902 151.609 289.709 289.738 289.8511020.633
 50 A"  119 A'  120 A'  121 A'   51 A"  122 A'  123 A'  124 A'                 
*******
125 A'                                                                         

 Beta MOs, Restricted
 -- Occupied --                  
******* -482.88 -176.34 -165.75 -165.74 -165.74  -62.53  -56.35
  1 A'    2 A'    3 A'    4 A'    1 A"    5 A'    6 A'    7 A'                 
-56.346 -56.346 -35.838 -31.332 -31.325 -31.325 -24.720 -22.982
  2 A"    8 A'    9 A'   10 A'    3 A"   11 A'   12 A'   13 A'                 
-22.981 -22.981 -22.976 -22.976 -14.437 -10.332  -8.738  -6.571
  4 A"   14 A'   15 A'    5 A"   16 A'   17 A'   18 A'   19 A'                 
 -6.557  -6.555  -6.387  -4.801  -4.784  -4.784  -2.682  -2.677
  6 A"   20 A'   21 A'   22 A'    7 A"   23 A'   24 A'    8 A"                 
 -2.676  -2.665  -2.665  -2.067  -2.061  -2.061  -2.047  -2.047
 25 A'    9 A"   26 A'   27 A'   10 A"   28 A'   11 A"   29 A'                 
 -1.251  -0.957  -0.834  -0.712  -0.605  -0.534  -0.500  -0.498
 30 A'   31 A'   32 A'   33 A'   34 A'   35 A'   36 A'   12 A"                 
 -0.415  -0.399  -0.347  -0.335  -0.325  -0.299  -0.295
 37 A'   13 A"   38 A'   39 A'   14 A"   40 A'   15 A"                         
 -- Virtual --                   
 -0.099  -0.069  -0.064   0.005   0.038   0.043   0.051   0.063
 41 A'   16 A"   42 A'   43 A'   44 A'   45 A'   17 A"   46 A'                 
  0.075   0.085   0.105   0.118   0.155   0.157   0.165   0.184
 47 A'   18 A"   48 A'   49 A'   19 A"   50 A'   51 A'   52 A'                 
  0.213   0.228   0.248   0.251   0.277   0.283   0.301   0.365
 53 A'   20 A"   54 A'   21 A"   55 A'   56 A'   57 A'   58 A'                 
  0.380   0.386   0.396   0.409   0.410   0.440   0.465   0.467
 22 A"   59 A'   23 A"   24 A"   60 A'   61 A'   25 A"   62 A'                 
  0.505   0.538   0.558   0.576   0.604   0.651   0.666   0.736
 63 A'   26 A"   64 A'   65 A'   66 A'   67 A'   27 A"   68 A'                 
  0.773   0.824   0.826   0.863   0.890   0.954   1.208   1.230
 69 A'   28 A"   70 A'   71 A'   72 A'   73 A'   74 A'   29 A"                 
  1.247   1.294   1.321   1.338   1.373   1.376   1.426   1.601
 30 A"   75 A'   31 A"   76 A'   77 A'   32 A"   78 A'   79 A'                 
  1.621   1.815   1.940   1.962   2.009   2.015   2.135   2.275
 80 A'   81 A'   33 A"   82 A'   34 A"   83 A'   84 A'   85 A'                 
  2.338   2.405   2.703   2.723   2.836   3.139   3.616   3.711
 35 A"   86 A'   87 A'   36 A"   88 A'   89 A'   90 A'   37 A"                 
  3.761   3.775   3.884   3.918   3.936   3.958   3.967   3.973
 38 A"   91 A'   92 A'   39 A"   40 A"   93 A'   41 A"   42 A"                 
  3.992   4.041   4.055   4.134   4.240   4.287   4.347   4.376
 94 A'   95 A'   43 A"   96 A'   97 A'   98 A'   99 A'  100 A'                 
  4.901   5.972   5.994   6.044   6.263   6.322   6.487   6.594
101 A'   44 A"  102 A'  103 A'   45 A"  104 A'  105 A'  106 A'                 
  7.515   7.547   7.626  23.652  27.811  28.312  28.330  28.352
 46 A"  107 A'  108 A'  109 A'  110 A'   47 A"  111 A'  112 A'                 
 28.504  28.512  28.524  28.567  28.654  35.411  47.850  66.757
 48 A"  113 A'   49 A"  114 A'  115 A'  116 A'  117 A'  118 A'                 
127.855 127.869 127.902 151.609 289.709 289.738 289.8511020.633
 50 A"  119 A'  120 A'  121 A'   51 A"  122 A'  123 A'  124 A'                 
*******
125 A'                                                                         
 --------------------------------------------------------------

          Ground-State Mulliken Net Atomic Charges

     Atom                 Charge (a.u.)
  ----------------------------------------
      1 C                    -0.135094
      2 N                     0.007471
      3 F                    -0.052963
      4 I                     0.189432
      5 Br                   -0.008845
  ----------------------------------------
  Sum of atomic charges =     0.000000

 -----------------------------------------------------------------
                    Cartesian Multipole Moments
 -----------------------------------------------------------------
    Charge (ESU x 10^10)
                 0.0000
    Dipole Moment (Debye)
         X      -1.2149      Y       2.1309      Z       0.0000
       Tot       2.4529
    Quadrupole Moments (Debye-Ang)
        XX     -59.1094     XY       2.7687     YY     -66.8570
        XZ      -0.0000     YZ       0.0000     ZZ     -62.7762
    Octopole Moments (Debye-Ang^2)
       XXX     -19.8328    XXY      18.4540    XYY      -2.8363
       YYY      29.0990    XXZ       0.0000    XYZ       0.0000
       YYZ       0.0000    XZZ      -1.0059    YZZ       4.5119
       ZZZ       0.0000
    Hexadecapole Moments (Debye-Ang^3)
      XXXX    -921.0415   XXXY      27.4219   XXYY    -228.3322
      XYYY      29.1674   YYYY    -415.3489   XXXZ       0.0000
      XXYZ       0.0000   XYYZ       0.0000   YYYZ       0.0000
      XXZZ    -178.8054   XYZZ       3.1286   YYZZ     -78.2782
      XZZZ       0.0000   YZZZ       0.0000   ZZZZ     -76.5223
 -----------------------------------------------------------------
 Calculating MO derivatives via CPSCF
 D1JvT checksum  = 246840 20182.9779039012
 D1KAT checksum  = 590400 875.8941720039
   1         3          15      0.118536    0.035652
   2         3          15      0.015928    0.005685
   3         3          15      0.002101    0.000735
   4         4          14      0.000215    0.000075
   5        15           3      0.000014    0.000008
   6        18           0      0.000000    0.000000    Roots Converged
 Time for AOints: 10.2 s (CPU) 2.6 s (wall)
 ------------------------------------------------------------------------------
                     AOints        : Timing summary (seconds)
 ------------------------------------------------------------------------------
     job step          cpu (% of tot)      sys (% of tot)     wall (% of tot)
 ------------------------------------------------------------------------------
  cpscf_lag         0.5599E+02 (36.5)   0.6000E-05 (26.1)   0.1440E+02 (36.0)
  iterzp            0.8717E+02 (56.8)   0.1700E-04 (73.9)   0.2288E+02 (57.1)
  make_fx           0.0000E+00 ( 0.0)   0.0000E+00 ( 0.0)   0.0000E+00 ( 0.0)
  AOints            0.1016E+02 ( 6.6)   0.0000E+00 ( 0.0)   0.2573E+01 ( 6.4)
 ------------------------------------------------------------------------------
   Grand Totals     0.1535E+03          0.2300E-04          0.4004E+02
 ------------------------------------------------------------------------------
 Calculating analytic Hessian of the SCF energy
 Polarizability Matrix (a.u.)
            1           2           3
    1 -94.3840664   1.3905201   0.0000000
    2   1.3905201 -71.2128340   0.0000000
    3   0.0000000   0.0000000 -44.2593695

 Direct stationary perturbation theory relativistic correction:

 rels  =     113.826092312072
 relv  =    -379.010381035711
 rel2e =      51.273159967972
 E_rel =    -213.911128755667

 Hessian of the SCF Energy
            1           2           3           4           5           6
    1   0.2721001  -0.0744730   0.0000000  -0.0745683   0.0377210   0.0000000
    2  -0.0744730   0.6865197  -0.0000000   0.0990841  -0.5543004   0.0000000
    3   0.0000000  -0.0000000   0.0684578   0.0000000   0.0000000  -0.0396318
    4  -0.0745683   0.0990841   0.0000000   0.3048809  -0.0944939  -0.0000000
    5   0.0377210  -0.5543004   0.0000000  -0.0944939   0.6539335  -0.0000000
    6   0.0000000   0.0000000  -0.0396318  -0.0000000  -0.0000000   0.0462798
    7  -0.0515176   0.0153649   0.0000000  -0.1976565   0.0537706  -0.0000000
    8   0.0643884  -0.0269258  -0.0000000   0.0034554  -0.0497889   0.0000000
    9  -0.0000000  -0.0000000   0.0065248   0.0000000   0.0000000  -0.0228622
   10  -0.0585147   0.0251832  -0.0000000  -0.0222349   0.0202112   0.0000000
   11   0.0243391  -0.0236814  -0.0000000   0.0222538  -0.0104578   0.0000000
   12  -0.0000000  -0.0000000  -0.0127194  -0.0000000   0.0000000  -0.0013289
   13  -0.0874995  -0.0651592  -0.0000000  -0.0104212  -0.0172089   0.0000000
   14  -0.0519755  -0.0816121  -0.0000000  -0.0302994  -0.0393864  -0.0000000
   15  -0.0000000   0.0000000  -0.0226314   0.0000000  -0.0000000   0.0175431
            7           8           9          10          11          12
    1  -0.0515176   0.0643884  -0.0000000  -0.0585147   0.0243391  -0.0000000
    2   0.0153649  -0.0269258  -0.0000000   0.0251832  -0.0236814  -0.0000000
    3   0.0000000  -0.0000000   0.0065248  -0.0000000  -0.0000000  -0.0127194
    4  -0.1976565   0.0034554   0.0000000  -0.0222349   0.0222538  -0.0000000
    5   0.0537706  -0.0497889   0.0000000   0.0202112  -0.0104578   0.0000000
    6  -0.0000000   0.0000000  -0.0228622   0.0000000   0.0000000  -0.0013289
    7   0.2411690  -0.0742443  -0.0000000   0.0003718   0.0058795  -0.0000000
    8  -0.0742443   0.0796865  -0.0000000   0.0011056  -0.0027894   0.0000000
    9  -0.0000000  -0.0000000   0.0160713   0.0000000   0.0000000   0.0060832
   10   0.0003718   0.0011056   0.0000000   0.1024578  -0.0430804   0.0000000
   11   0.0058795  -0.0027894   0.0000000  -0.0430804   0.0357325   0.0000000
   12  -0.0000000   0.0000000   0.0060832   0.0000000   0.0000000   0.0050626
   13   0.0076333   0.0052949  -0.0000000  -0.0220800  -0.0093920   0.0000000
   14  -0.0007707  -0.0001823  -0.0000000  -0.0034197   0.0011962   0.0000000
   15  -0.0000000   0.0000000  -0.0058170   0.0000000   0.0000000   0.0029026
           13          14          15
    1  -0.0874995  -0.0519755  -0.0000000
    2  -0.0651592  -0.0816121   0.0000000
    3  -0.0000000  -0.0000000  -0.0226314
    4  -0.0104212  -0.0302994   0.0000000
    5  -0.0172089  -0.0393864  -0.0000000
    6   0.0000000  -0.0000000   0.0175431
    7   0.0076333  -0.0007707  -0.0000000
    8   0.0052949  -0.0001823   0.0000000
    9  -0.0000000  -0.0000000  -0.0058170
   10  -0.0220800  -0.0034197   0.0000000
   11  -0.0093920   0.0011962   0.0000000
   12   0.0000000   0.0000000   0.0029026
   13   0.1123674   0.0864653   0.0000000
   14   0.0864653   0.1199846   0.0000000
   15   0.0000000   0.0000000   0.0080027
 Gradient time:  CPU 251.51 s  wall 65.52 s
 **********************************************************************
 **                                                                  **
 **                       VIBRATIONAL ANALYSIS                       **
 **                       --------------------                       **
 **                                                                  **
 **        VIBRATIONAL FREQUENCIES (CM**-1) AND NORMAL MODES         **
 **     FORCE CONSTANTS (mDYN/ANGSTROM) AND REDUCED MASSES (AMU)     **
 **                  INFRARED INTENSITIES (KM/MOL)                   **
 **                                                                  **
 **********************************************************************


 Mode:                 1                      2                      3
 Frequency:       135.05                 188.33                 225.34
 Force Cnst:      0.6159                 0.5138                 0.4429
 Red. Mass:      57.3144                24.5865                14.8046
 IR Active:          YES                    YES                    YES
 IR Intens:        0.519                  3.437                  0.192
 Raman Active:       YES                    YES                    YES
               X      Y      Z        X      Y      Z        X      Y      Z
 C          0.113  0.443  0.000   -0.120 -0.122  0.000   -0.000 -0.000  0.600
 N         -0.039  0.420 -0.000    0.293 -0.058  0.000   -0.000 -0.000  0.625
 F         -0.078  0.241 -0.000    0.512  0.724 -0.000   -0.000 -0.000 -0.496
 I         -0.382 -0.126 -0.000   -0.062  0.086 -0.000    0.000 -0.000 -0.051
 Br         0.622  0.003 -0.000   -0.057 -0.284 -0.000    0.000  0.000 -0.001
 TransDip   0.017 -0.015 -0.000   -0.059 -0.006 -0.000   -0.000 -0.000 -0.014

 Mode:                 4                      5                      6
 Frequency:       291.19                 462.32                 548.39
 Force Cnst:      1.0009                 1.6209                 2.7491
 Red. Mass:      20.0341                12.8717                15.5158
 IR Active:          YES                    YES                    YES
 IR Intens:        0.749                  0.000                 22.823
 Raman Active:       YES                    YES                    YES
               X      Y      Z        X      Y      Z        X      Y      Z
 C         -0.312  0.297  0.000   -0.000 -0.000  0.827    0.301  0.591  0.000
 N         -0.446  0.293 -0.000   -0.000 -0.000 -0.544    0.240  0.637 -0.000
 F         -0.470  0.520  0.000   -0.000  0.000  0.134    0.077 -0.244  0.000
 I          0.153 -0.092  0.000   -0.000  0.000 -0.009    0.006 -0.006 -0.000
 Br        -0.005 -0.074 -0.000    0.000  0.000 -0.046   -0.116 -0.135 -0.000
 TransDip  -0.001 -0.028  0.000   -0.000 -0.000  0.000    0.122  0.093 -0.000

 Mode:                 7                      8                      9
 Frequency:       826.58                 883.67                1603.21
 Force Cnst:      5.2589                 6.9348                19.4219
 Red. Mass:      13.0640                15.0731                12.8251
 IR Active:          YES                    YES                    YES
 IR Intens:      202.167                149.152                 32.112
 Raman Active:       YES                    YES                    YES
               X      Y      Z        X      Y      Z        X      Y      Z
 C          0.914 -0.076 -0.000   -0.206 -0.189  0.000   -0.099  0.763 -0.000
 N         -0.041 -0.193  0.000    0.822  0.044 -0.000    0.139 -0.623  0.000
 F         -0.263  0.221 -0.000   -0.490  0.059  0.000   -0.028  0.003 -0.000
 I         -0.018  0.005 -0.000   -0.003  0.004  0.000    0.001 -0.001  0.000
 Br        -0.039 -0.016  0.000    0.008 -0.000 -0.000   -0.004 -0.005  0.000
 TransDip   0.455  0.028 -0.000    0.129 -0.369 -0.000    0.085  0.161 -0.000

 STANDARD THERMODYNAMIC QUANTITIES AT   298.15 K  AND     1.00 ATM

   This Molecule has  0 Imaginary Frequencies
   Zero point vibrational energy:        7.382 kcal/mol

   Atom    1 Element C  Has Mass   12.00000
   Atom    2 Element N  Has Mass   14.00307
   Atom    3 Element F  Has Mass   18.99840
   Atom    4 Element I  Has Mass  126.90440
   Atom    5 Element Br Has Mass   78.91830
   Molecular Mass:   250.824170 amu
   Principal axes and moments of inertia in amu*Bohr^2:
                             1           2           3
    Eigenvalues --      653.67018  2348.77539  3002.44557
          X               0.99989    -0.01476     0.00000
          Y               0.01476     0.99989     0.00000
          Z              -0.00000    -0.00000     1.00000
   Rotational Symmetry Number is   1
   The Molecule is an Asymmetric Top
   Translational Enthalpy:        0.889 kcal/mol
   Rotational Enthalpy:           0.889 kcal/mol
   Vibrational Enthalpy:          9.126 kcal/mol
   gas constant (RT):             0.592 kcal/mol
   Translational Entropy:        42.459  cal/mol.K
   Rotational Entropy:           29.912  cal/mol.K
   Vibrational Entropy:          10.150  cal/mol.K

   Total Enthalpy:               11.496 kcal/mol
   Total Entropy:                82.521  cal/mol.K
Archival summary:
1\1\TWL01\FREQ\ProcedureUnspecified\BasisUnspecified\1r1111\taweetha\SunNov2522:15:202018SunNov2522:15:202018\0\\#,FREQ,ProcedureUnspecified,BasisUnspecified,\\0,1\I\C,1,2.11118\N,2,1.2692,1,114.624\F,3,1.40697,2,111.672,1,-180,0\Br,2,1.89805,1,119.421,3,180,0\\\@

 Total job time:  74.59s(wall), 285.12s(cpu) 
 Sun Nov 25 22:15:20 2018

        *************************************************************
        *                                                           *
        *  Thank you very much for using Q-Chem.  Have a nice day.  *
        *                                                           *
        *************************************************************
