# Supplementary material for: Geometric and energetic data from ab initio calculations of haloethene, haloimine, halomethylenephosphine, haloiminophosphine, halodiazene, halodiphosphene and halocyclopropane
Source: Data Brief. 2019 Nov 2;27:104738. doi: 10.1016/j.dib.2019.104738 (PMC6861602; doi:10.1016/j.dib.2019.104738)
Supplement: Multimedia component 4 [file mmc4.zip › CN/B3LYP/BrICNHE.out]

Q-Chem Developer Version!
                  Welcome to Q-Chem
     A Quantum Leap Into The Future Of Chemistry


 Q-Chem 5.1, Q-Chem, Inc., Pleasanton, CA (2018)

 Yihan Shao,  Zhengting Gan,  E. Epifanovsky,  A. T. B. Gilbert,  M. Wormit,  
 J. Kussmann,  A. W. Lange,  A. Behn,  Jia Deng,  Xintian Feng,  D. Ghosh,  
 M. Goldey,  P. R. Horn,  L. D. Jacobson,  I. Kaliman,  T. Kus,  A. Landau,  
 Jie Liu,  E. I. Proynov,  R. M. Richard,  R. P. Steele,  E. J. Sundstrom,  
 H. L. Woodcock III,  P. M. Zimmerman,  D. Zuev,  B. Albrecht,  E. Alguire,  
 S. A. Baeppler,  D. Barton,  Z. Benda,  Y. A. Bernard,  E. J. Berquist,  
 K. B. Bravaya,  H. Burton,  D. Casanova,  Chun-Min Chang,  Yunqing Chen,  
 A. Chien,  K. D. Closser,  M. P. Coons,  S. Coriani,  S. Dasgupta,  
 A. L. Dempwolff,  M. Diedenhofen,  Hainam Do,  R. G. Edgar,  Po-Tung Fang,  
 S. Faraji,  S. Fatehi,  Qingguo Feng,  K. D. Fenk,  J. Fosso-Tande,  
 Qinghui Ge,  A. Ghysels,  G. Gidofalvi,  J. Gomes,  J. Gonthier,  A. Gunina,  
 D. Hait,  M. W. D. Hanson-Heine,  P. H. P. Harbach,  A. W. Hauser,  
 J. E. Herr,  E. G. Hohenstein,  Z. C. Holden,  Kerwin Hui,  B. C. Huynh,  
 T.-C. Jagau,  Hyunjun Ji,  B. Kaduk,  K. Khistyaev,  Jaehoon Kim,  
 P. Klunzinger,  K. Koh,  D. Kosenkov,  L. Koulias,  T. Kowalczyk,  
 C. M. Krauter,  A. Kunitsa,  Ka Un Lao,  A. Laurent,  K. V. Lawler,  
 Joonho Lee,  D. Lefrancois,  S. Lehtola,  D. S. Levine,  Yi-Pei Li,  
 You-Sheng Lin,  Fenglai Liu,  E. Livshits,  A. Luenser,  P. Manohar,  
 E. Mansoor,  S. F. Manzer,  Shan-Ping Mao,  Yuezhi Mao,  N. Mardirossian,  
 A. V. Marenich,  T. Markovich,  L. A. Martinez-Martinez,  S. A. Maurer,  
 N. J. Mayhall,  S. C. McKenzie,  J.-M. Mewes,  A. F. Morrison,  
 J. W. Mullinax,  K. Nanda,  T. S. Nguyen-Beck,  R. Olivares-Amaya,  
 J. A. Parkhill,  T. M. Perrine,  F. Plasser,  P. Pokhilko,  S. Prager,  
 A. Prociuk,  E. Ramos,  D. R. Rehn,  F. Rob,  M. Schneider,  N. Sergueev,  
 S. M. Sharada,  S. Sharma,  D. W. Small,  T. Stauch,  T. Stein,  
 Yu-Chuan Su,  A. J. W. Thom,  A. Tkatchenko,  T. Tsuchimochi,  N. M. Tubman,  
 L. Vogt,  M. L. Vidal,  O. Vydrov,  M. A. Watson,  J. Wenzel,  
 M. de Wergifosse,  T. A. Wesolowski,  A. White,  J. Witte,  A. Yamada,  
 Jun Yang,  K. Yao,  S. Yeganeh,  S. R. Yost,  Zhi-Qiang You,  A. Zech,  
 Igor Ying Zhang,  Xing Zhang,  Yan Zhao,  Ying Zhu,  B. R. Brooks,  
 G. K. L. Chan,  C. J. Cramer,  M. S. Gordon,  W. J. Hehre,  A. Klamt,  
 M. W. Schmidt,  C. D. Sherrill,  D. G. Truhlar,  A. Aspuru-Guzik,  R. Baer,  
 A. T. Bell,  N. A. Besley,  Jeng-Da Chai,  A. E. DePrince, III,  
 R. A. DiStasio Jr.,  A. Dreuw,  B. D. Dunietz,  T. R. Furlani,  
 Chao-Ping Hsu,  Yousung Jung,  Jing Kong,  D. S. Lambrecht,  WanZhen Liang,  
 C. Ochsenfeld,  V. A. Rassolov,  L. V. Slipchenko,  J. E. Subotnik,  
 T. Van Voorhis,  J. M. Herbert,  A. I. Krylov,  P. M. W. Gill,  M. Head-Gordon

 Contributors to earlier versions of Q-Chem not listed above: 
 R. D. Adamson,  B. Austin,  J. Baker,  G. J. O. Beran,  K. Brandhorst,  
 S. T. Brown,  E. F. C. Byrd,  A. K. Chakraborty,  C.-L. Cheng,  
 Siu Hung Chien,  D. M. Chipman,  D. L. Crittenden,  H. Dachsel,  
 R. J. Doerksen,  A. D. Dutoi,  L. Fusti-Molnar,  W. A. Goddard III,  
 A. Golubeva-Zadorozhnaya,  S. R. Gwaltney,  G. Hawkins,  A. Heyden,  
 S. Hirata,  G. Kedziora,  F. J. Keil,  C. Kelley,  Jihan Kim,  R. A. King,  
 R. Z. Khaliullin,  P. P. Korambath,  W. Kurlancheek,  A. M. Lee,  M. S. Lee,  
 S. V. Levchenko,  Ching Yeh Lin,  D. Liotard,  R. C. Lochan,  I. Lotan,  
 P. E. Maslen,  N. Nair,  D. P. O'Neill,  D. Neuhauser,  E. Neuscamman,  
 C. M. Oana,  R. Olson,  B. Peters,  R. Peverati,  P. A. Pieniazek,  
 Y. M. Rhee,  J. Ritchie,  M. A. Rohrdanz,  E. Rosta,  N. J. Russ,  
 H. F. Schaefer III,  N. E. Schultz,  N. Shenvi,  A. C. Simmonett,  A. Sodt,  
 D. Stuck,  K. S. Thanthiriwatte,  V. Vanovschi,  Tao Wang,  A. Warshel,  
 C. F. Williams,  Q. Wu,  X. Xu,  W. Zhang

 Please cite Q-Chem as follows:
 Y. Shao et al., Mol. Phys. 113, 184-215 (2015)
 DOI: 10.1080/00268976.2014.952696

 Q-Chem 5.1.2 for Intel X86 EM64T Linux

 Parts of Q-Chem use Armadillo 8.300.2 (Tropical Shenanigans).
 http://arma.sourceforge.net/

 Q-Chem begins on Sun Nov 25 22:37:00 2018  

Host: 
0

     Scratch files written to /scratch/taweetham/qchem55545//
Input Ideriv = 2
Curr. Ideriv = -1
Max.  Ideriv = 2

Checking the input file for inconsistencies... 	...done.

--------------------------------------------------------------
User input:
--------------------------------------------------------------
$molecule
0 1
C 
N 1 1.3 
H 2 CH 1 120. 
I 1 CI 2 120.  3 180.0
Br 1 CBr 2 120.  3 0.0

CC=1.54
CH=1.09
CF=1.35
CCl=1.77
CBr=1.94
CI=2.14
DHA=180.0
$end

$rem
   job_type	optimization
   basis	6-311++g**
   method	b3lyp
$end

--------------------------------------------------------------
 ----------------------------------------------------------------
             Standard Nuclear Orientation (Angstroms)
    I     Atom           X                Y                Z
 ----------------------------------------------------------------
    1      C       0.4448177529    -0.7451260948     0.0000000000
    2      N       0.5596991344    -2.0400400951     0.0000000000
    3      H       1.5481355427    -2.4994891857     0.0000000000
    4      I      -1.4957821679     0.1569115693    -0.0000000000
    5      Br      2.0326148257     0.3695489500     0.0000000000
 ----------------------------------------------------------------
 Molecular Point Group                 Cs    NOp =  2
 Largest Abelian Subgroup              Cs    NOp =  2
 Nuclear Repulsion Energy =   560.1166279538 hartrees
 There are       51 alpha and       51 beta electrons
 Requested basis set is 6-311++G(d,p)
 There are 60 shells and 161 basis functions

 Total QAlloc Memory Limit   2000 MB
 Mega-Array Size       188 MB
 MEM_STATIC part       192 MB
 A cutoff of  1.0D-11 yielded   1491 shell pairs
 There are     11322 function pairs (     12774 Cartesian)

 -------------------------------------------------------
 OpenMP Integral Computing Module                       
 Release: version 1.0, May 2013, Q-Chem Inc. Pittsburgh 
 -------------------------------------------------------
 Integral Job Info:
 Integral job number is                      11
 Integral operator is                         1
 short-range coefficients                     0
 long-range coefficients              100000000
 Omega coefficients                           0
 if combine SR and LR in K                    0
 Integral screening is                        0
 Integral computing path is                   2
 max size of driver memory is            800000
 size of driver memory is                593474
 size of scratch memory is             29623520
 max col of scratch BK array               1296
 max len of scratch array in speh3          155
 max len of scratch index in speh4           18
 max int batch size is                      520
 min int batch size is                       52
 fixed nKL is                                45
 max L of basis functions is                  2
 order of int derivative is                   0
 number of shells is                         60
 number of basis is                         171
 number of cartesian basis is               171
 number of contracted shell pairs          1491
 number of primitive shell pairs           3411
 maxK2 (contraction) of shell pair           36
 max number of K2 of shell pair               1
 max number of CS2 of shell pair            190
 max number of PS2 of shell pair            190
 mem total for path MDJ                  524276
 -------------------------------------------------------
 Smallest overlap matrix eigenvalue = 4.73E-04

 Scale SEOQF with 1.000000e-01/1.000000e-01/1.000000e-01

 Standard Electronic Orientation quadrupole field applied
 Nucleus-field energy     =     0.0000000128 hartrees
 Guess from superposition of atomic densities
 Warning:  Energy on first SCF cycle will be non-variational
 SAD guess density has 102.000000 electrons

 -----------------------------------------------------------------------
  General SCF calculation program by
  Eric Jon Sundstrom, Paul Horn, Yuezhi Mao, Dmitri Zuev, Alec White,
  David Stuck, Shaama M.S., Shane Yost, Joonho Lee, David Small,
  Daniel Levine, Susi Lehtola, Hugh Burton, Evgeny Epifanovsky
 -----------------------------------------------------------------------
 Exchange:     0.2000 Hartree-Fock + 0.0800 Slater + 0.7200 B88
 Correlation:  0.1900 VWN1RPA + 0.8100 LYP
 Using SG-1 standard quadrature grid
 using 4 threads for integral computing
 -------------------------------------------------------
 OpenMP Integral computing Module                
 Release: version 2.0, May 2017, Q-Chem Inc. Pleasanton 
 -------------------------------------------------------
 -------------------------------------------------------
 OpenMP BLAS3 based DFT computing Module                
 Release: version 1.0, May 2013, Q-Chem Inc. Pittsburgh 
 -------------------------------------------------------
 A restricted SCF calculation will be
 performed using DIIS
 SCF converges when DIIS error is below 1.0e-08
 ---------------------------------------
  Cycle       Energy         DIIS error
 ---------------------------------------
    1   -9587.4190578248      3.96e-02  
    2   -9587.0459246430      5.25e-03  
    3   -9586.6752041112      1.21e-02  
    4   -9587.1118056513      1.23e-03  
    5   -9587.1157229866      5.24e-04  
    6   -9587.1163118070      2.80e-04  
    7   -9587.1166077299      5.49e-05  
    8   -9587.1166142874      1.58e-05  
    9   -9587.1166150630      2.73e-06  
   10   -9587.1166150848      7.83e-07  
   11   -9587.1166150864      2.02e-07  
   12   -9587.1166150865      4.63e-08  
   13   -9587.1166150864      7.15e-09  Convergence criterion met
 ---------------------------------------
 SCF time:   CPU 27.58s  wall 7.00s 
 SCF   energy in the final basis set =    -9587.1166150864
 Total energy in the final basis set =    -9587.1166150864

 --------------------------------------------------------------
             Orbital Energies (a.u.) and Symmetries
 --------------------------------------------------------------

 Alpha MOs, Restricted
 -- Occupied --                  
******* -482.86 -176.33 -165.73 -165.73 -165.73  -62.51  -56.33
  1 A'    2 A'    3 A'    4 A'    1 A"    5 A'    6 A'    7 A'                 
-56.326 -56.326 -35.824 -31.318 -31.311 -31.311 -22.968 -22.966
  2 A"    8 A'    9 A'   10 A'    3 A"   11 A'   12 A'    4 A"                 
-22.966 -22.962 -22.962 -14.354 -10.331  -8.718  -6.550  -6.537
 13 A'    5 A"   14 A'   15 A'   16 A'   17 A'   18 A'    6 A"                 
 -6.536  -6.373  -4.786  -4.770  -4.769  -2.660  -2.657  -2.656
 19 A'   20 A'   21 A'    7 A"   22 A'   23 A'    8 A"   24 A'                 
 -2.646  -2.646  -2.052  -2.047  -2.046  -2.033  -2.033  -0.938
 25 A'    9 A"   26 A'   10 A"   27 A'   11 A"   28 A'   29 A'                 
 -0.809  -0.700  -0.582  -0.499  -0.433  -0.402  -0.327  -0.310
 30 A'   31 A'   32 A'   33 A'   34 A'   12 A"   35 A'   13 A"                 
 -0.303  -0.287  -0.281
 36 A'   14 A"   37 A'                                                         
 -- Virtual --                   
 -0.097  -0.066  -0.025  -0.004   0.032   0.045   0.054   0.068
 38 A'   15 A"   39 A'   40 A'   41 A'   42 A'   16 A"   43 A'                 
  0.089   0.090   0.095   0.132   0.140   0.152   0.165   0.185
 44 A'   17 A"   45 A'   46 A'   47 A'   18 A"   48 A'   49 A'                 
  0.207   0.236   0.237   0.268   0.294   0.377   0.385   0.391
 50 A'   51 A'   19 A"   52 A'   53 A'   54 A'   20 A"   21 A"                 
  0.404   0.418   0.426   0.448   0.475   0.480   0.498   0.531
 55 A'   22 A"   56 A'   57 A'   23 A"   58 A'   59 A'   60 A'                 
  0.550   0.573   0.584   0.656   0.675   0.724   0.788   0.813
 24 A"   61 A'   62 A'   63 A'   25 A"   64 A'   65 A'   66 A'                 
  0.825   0.860   0.923   0.934   1.185   1.191   1.261   1.332
 26 A"   67 A'   68 A'   69 A'   70 A'   27 A"   28 A"   71 A'                 
  1.347   1.370   1.435   1.528   1.581   1.620   1.816   1.900
 29 A"   72 A'   30 A"   73 A'   74 A'   75 A'   76 A'   77 A'                 
  1.977   2.028   2.159   2.230   2.372   2.381   2.613   2.736
 31 A"   78 A'   79 A'   32 A"   80 A'   33 A"   81 A'   82 A'                 
  2.738   2.860   3.031   3.197   3.826   3.945   3.958   3.981
 34 A"   83 A'   84 A'   85 A'   35 A"   36 A"   86 A'   37 A"                 
  3.985   3.987   4.029   4.064   4.099   4.163   4.255   4.352
 38 A"   87 A'   88 A'   39 A"   89 A'   90 A'   91 A'   92 A'                 
  4.368   4.627   5.985   6.010   6.050   6.563   7.532   7.561
 93 A'   94 A'   40 A"   95 A'   96 A'   97 A'   41 A"   98 A'                 
  7.638  23.594  27.818  28.326  28.344  28.360  28.517  28.523
 99 A'  100 A'  101 A'   42 A"  102 A'  103 A'   43 A"  104 A'                 
 28.537  28.577  28.661  35.474  47.844 127.869 127.884 127.910
 44 A"  105 A'  106 A'  107 A'  108 A'   45 A"  109 A'  110 A'                 
151.618 289.728 289.755 289.8631020.6211901.779
111 A'   46 A"  112 A'  113 A'  114 A'  115 A'                                 

 Beta MOs, Restricted
 -- Occupied --                  
******* -482.86 -176.33 -165.73 -165.73 -165.73  -62.51  -56.33
  1 A'    2 A'    3 A'    4 A'    1 A"    5 A'    6 A'    7 A'                 
-56.326 -56.326 -35.824 -31.318 -31.311 -31.311 -22.968 -22.966
  2 A"    8 A'    9 A'   10 A'    3 A"   11 A'   12 A'    4 A"                 
-22.966 -22.962 -22.962 -14.354 -10.331  -8.718  -6.550  -6.537
 13 A'    5 A"   14 A'   15 A'   16 A'   17 A'   18 A'    6 A"                 
 -6.536  -6.373  -4.786  -4.770  -4.769  -2.660  -2.657  -2.656
 19 A'   20 A'   21 A'    7 A"   22 A'   23 A'    8 A"   24 A'                 
 -2.646  -2.646  -2.052  -2.047  -2.046  -2.033  -2.033  -0.938
 25 A'    9 A"   26 A'   10 A"   27 A'   11 A"   28 A'   29 A'                 
 -0.809  -0.700  -0.582  -0.499  -0.433  -0.402  -0.327  -0.310
 30 A'   31 A'   32 A'   33 A'   34 A'   12 A"   35 A'   13 A"                 
 -0.303  -0.287  -0.281
 36 A'   14 A"   37 A'                                                         
 -- Virtual --                   
 -0.097  -0.066  -0.025  -0.004   0.032   0.045   0.054   0.068
 38 A'   15 A"   39 A'   40 A'   41 A'   42 A'   16 A"   43 A'                 
  0.089   0.090   0.095   0.132   0.140   0.152   0.165   0.185
 44 A'   17 A"   45 A'   46 A'   47 A'   18 A"   48 A'   49 A'                 
  0.207   0.236   0.237   0.268   0.294   0.377   0.385   0.391
 50 A'   51 A'   19 A"   52 A'   53 A'   54 A'   20 A"   21 A"                 
  0.404   0.418   0.426   0.448   0.475   0.480   0.498   0.531
 55 A'   22 A"   56 A'   57 A'   23 A"   58 A'   59 A'   60 A'                 
  0.550   0.573   0.584   0.656   0.675   0.724   0.788   0.813
 24 A"   61 A'   62 A'   63 A'   25 A"   64 A'   65 A'   66 A'                 
  0.825   0.860   0.923   0.934   1.185   1.191   1.261   1.332
 26 A"   67 A'   68 A'   69 A'   70 A'   27 A"   28 A"   71 A'                 
  1.347   1.370   1.435   1.528   1.581   1.620   1.816   1.900
 29 A"   72 A'   30 A"   73 A'   74 A'   75 A'   76 A'   77 A'                 
  1.977   2.028   2.159   2.230   2.372   2.381   2.613   2.736
 31 A"   78 A'   79 A'   32 A"   80 A'   33 A"   81 A'   82 A'                 
  2.738   2.860   3.031   3.197   3.826   3.945   3.958   3.981
 34 A"   83 A'   84 A'   85 A'   35 A"   36 A"   86 A'   37 A"                 
  3.985   3.987   4.029   4.064   4.099   4.163   4.255   4.352
 38 A"   87 A'   88 A'   39 A"   89 A'   90 A'   91 A'   92 A'                 
  4.368   4.627   5.985   6.010   6.050   6.563   7.532   7.561
 93 A'   94 A'   40 A"   95 A'   96 A'   97 A'   41 A"   98 A'                 
  7.638  23.594  27.818  28.326  28.344  28.360  28.517  28.523
 99 A'  100 A'  101 A'   42 A"  102 A'  103 A'   43 A"  104 A'                 
 28.537  28.577  28.661  35.474  47.844 127.869 127.884 127.910
 44 A"  105 A'  106 A'  107 A'  108 A'   45 A"  109 A'  110 A'                 
151.618 289.728 289.755 289.8631020.6211901.779
111 A'   46 A"  112 A'  113 A'  114 A'  115 A'                                 
 --------------------------------------------------------------

          Ground-State Mulliken Net Atomic Charges

     Atom                 Charge (a.u.)
  ----------------------------------------
      1 C                    -0.192942
      2 N                    -0.129650
      3 H                     0.244324
      4 I                     0.157091
      5 Br                   -0.078823
  ----------------------------------------
  Sum of atomic charges =     0.000000

 -----------------------------------------------------------------
                    Cartesian Multipole Moments
 -----------------------------------------------------------------
    Charge (ESU x 10^10)
                 0.0000
    Dipole Moment (Debye)
         X       0.6377      Y       0.2198      Z      -0.0000
       Tot       0.6745
    Quadrupole Moments (Debye-Ang)
        XX     -52.7730     XY      -4.7650     YY     -59.2171
        XZ       0.0000     YZ       0.0000     ZZ     -59.5433
    Octopole Moments (Debye-Ang^2)
       XXX      -7.9185    XXY       6.3213    XYY      10.6697
       YYY      18.6230    XXZ       0.0000    XYZ      -0.0000
       YYZ      -0.0000    XZZ      -1.7823    YZZ       6.2665
       ZZZ       0.0000
    Hexadecapole Moments (Debye-Ang^3)
      XXXX    -862.7235   XXXY      -1.0890   XXYY    -174.8007
      XYYY     -22.0847   YYYY    -279.1981   XXXZ       0.0000
      XXYZ      -0.0000   XYYZ       0.0000   YYYZ       0.0000
      XXZZ    -170.9051   XYZZ       2.9201   YYZZ     -61.1171
      XZZZ       0.0000   YZZZ      -0.0000   ZZZZ     -76.8140
 -----------------------------------------------------------------
 Calculating analytic gradient of the SCF energy
 Gradient of SCF Energy
            1           2           3           4           5
    1  -0.0222077  -0.0128919   0.0391468  -0.0079251   0.0038779
    2   0.0804684  -0.0398047  -0.0311795  -0.0007970  -0.0086873
    3   0.0000000  -0.0000000   0.0000000  -0.0000000  -0.0000000
 Max gradient component =       8.047E-02
 RMS gradient           =       2.754E-02
 Gradient time:  CPU 7.28 s  wall 1.92 s
 Geometry Optimization Parameters
   NAtoms,    NIC,     NZ,  NCons,   NDum,   NFix, NCnnct, MaxDiis
        5      20       5       0       0       0       0       0


** GEOMETRY OPTIMIZATION IN DELOCALIZED INTERNAL COORDINATES **
   Searching for a Minimum

   Optimization Cycle:   1

                       Coordinates (Angstroms)
     ATOM                X               Y               Z
      1  C         0.4448177529   -0.7451260948    0.0000000000
      2  N         0.5596991344   -2.0400400951    0.0000000000
      3  H         1.5481355427   -2.4994891857    0.0000000000
      4  I        -1.4957821679    0.1569115693    0.0000000000
      5  Br        2.0326148257    0.3695489500    0.0000000000
   Point Group: cs    Number of degrees of freedom:     7


   Energy is  -9587.116615086


 Attempting to Generate Delocalized Internal Coordinates

  7 Hessian modes will be used to form the next step
  Hessian Eigenvalues:
     0.108095    0.160000    0.175927    0.250000    0.250000    0.348126
     0.671931

 Minimum Search - Taking Simple RFO Step
 Searching for Lamda that Minimizes Along All modes
 Value Taken    Lamda =  -0.02038634
 Step Taken.  Stepsize is  0.244170

                             Maximum     Tolerance    Cnvgd?
         Gradient           0.071283      0.000300      NO
         Displacement       0.223805      0.001200      NO
         Energy change     *********      0.000001      NO


 New Cartesian Coordinates Obtained by Inverse Iteration

 Displacement from previous Coordinates is:  0.312648
 ----------------------------------------------------------------
             Standard Nuclear Orientation (Angstroms)
    I     Atom           X                Y                Z
 ----------------------------------------------------------------
    1      C       0.4669041076    -0.8107932389     0.0000000000
    2      N       0.5326720459    -2.0531104161     0.0000000000
    3      H       1.4975081693    -2.3856188765     0.0000000000
    4      I      -1.4248334406     0.1280736956     0.0000000000
    5      Br      2.0172342055     0.3632539794     0.0000000000
 ----------------------------------------------------------------
 Molecular Point Group                 Cs    NOp =  2
 Largest Abelian Subgroup              Cs    NOp =  2
 Nuclear Repulsion Energy =   571.1266129961 hartrees
 There are       51 alpha and       51 beta electrons
 Applying Cartesian multipole field
    Component          Value
    ---------          -----
     (2,0,0)        1.00000E-11
     (0,2,0)        2.00000E-11
     (0,0,2)       -3.00000E-11
 Nucleus-field energy     =     0.0000000123 hartrees
 Requested basis set is 6-311++G(d,p)
 There are 60 shells and 161 basis functions
 A cutoff of  1.0D-11 yielded   1501 shell pairs
 There are     11378 function pairs (     12838 Cartesian)
 Smallest overlap matrix eigenvalue = 3.97E-04
 Guess MOs from SCF MO coefficient file

 -----------------------------------------------------------------------
  General SCF calculation program by
  Eric Jon Sundstrom, Paul Horn, Yuezhi Mao, Dmitri Zuev, Alec White,
  David Stuck, Shaama M.S., Shane Yost, Joonho Lee, David Small,
  Daniel Levine, Susi Lehtola, Hugh Burton, Evgeny Epifanovsky
 -----------------------------------------------------------------------
 Exchange:     0.2000 Hartree-Fock + 0.0800 Slater + 0.7200 B88
 Correlation:  0.1900 VWN1RPA + 0.8100 LYP
 Using SG-1 standard quadrature grid
 using 4 threads for integral computing
 -------------------------------------------------------
 OpenMP Integral computing Module                
 Release: version 2.0, May 2017, Q-Chem Inc. Pleasanton 
 -------------------------------------------------------
 -------------------------------------------------------
 OpenMP BLAS3 based DFT computing Module                
 Release: version 1.0, May 2013, Q-Chem Inc. Pittsburgh 
 -------------------------------------------------------
 A restricted SCF calculation will be
 performed using DIIS
 SCF converges when DIIS error is below 1.0e-08
 ---------------------------------------
  Cycle       Energy         DIIS error
 ---------------------------------------
    1   -9587.1226035209      1.14e-03  
    2   -9587.1254290052      7.06e-04  
    3   -9587.1255615824      6.44e-04  
    4   -9587.1268735050      1.20e-04  
    5   -9587.1269065228      5.52e-05  
    6   -9587.1269165876      1.21e-05  
    7   -9587.1269168913      2.60e-06  
    8   -9587.1269169053      7.96e-07  
    9   -9587.1269169064      1.97e-07  
   10   -9587.1269169064      3.79e-08  
   11   -9587.1269169064      1.09e-08  
   12   -9587.1269169065      2.00e-09  Convergence criterion met
 ---------------------------------------
 SCF time:   CPU 25.63s  wall 7.00s 
 SCF   energy in the final basis set =    -9587.1269169065
 Total energy in the final basis set =    -9587.1269169065

 --------------------------------------------------------------
             Orbital Energies (a.u.) and Symmetries
 --------------------------------------------------------------

 Alpha MOs, Restricted
 -- Occupied --                  
******* -482.86 -176.32 -165.73 -165.72 -165.72  -62.51  -56.33
  1 A'    2 A'    3 A'    4 A'    1 A"    5 A'    6 A'    7 A'                 
-56.327 -56.327 -35.819 -31.312 -31.306 -31.306 -22.963 -22.961
  2 A"    8 A'    9 A'   10 A'    3 A"   11 A'   12 A'    4 A"                 
-22.961 -22.957 -22.957 -14.349 -10.324  -8.719  -6.551  -6.538
 13 A'    5 A"   14 A'   15 A'   16 A'   17 A'   18 A'    6 A"                 
 -6.537  -6.368  -4.781  -4.766  -4.765  -2.661  -2.658  -2.657
 19 A'   20 A'   21 A'    7 A"   22 A'   23 A'    8 A"   24 A'                 
 -2.647  -2.647  -2.047  -2.043  -2.042  -2.028  -2.028  -0.972
 25 A'    9 A"   26 A'   10 A"   27 A'   11 A"   28 A'   29 A'                 
 -0.814  -0.704  -0.587  -0.509  -0.436  -0.416  -0.328  -0.314
 30 A'   31 A'   32 A'   33 A'   34 A'   12 A"   35 A'   36 A'                 
 -0.314  -0.287  -0.279
 13 A"   14 A"   37 A'                                                         
 -- Virtual --                   
 -0.089  -0.056  -0.020  -0.005   0.035   0.044   0.053   0.068
 38 A'   15 A"   39 A'   40 A'   41 A'   42 A'   16 A"   43 A'                 
  0.087   0.091   0.096   0.131   0.148   0.155   0.169   0.187
 17 A"   44 A'   45 A'   46 A'   47 A'   18 A"   48 A'   49 A'                 
  0.212   0.232   0.241   0.280   0.301   0.373   0.388   0.392
 50 A'   51 A'   19 A"   52 A'   53 A'   54 A'   20 A"   21 A"                 
  0.402   0.419   0.428   0.453   0.471   0.482   0.515   0.548
 55 A'   22 A"   56 A'   57 A'   23 A"   58 A'   59 A'   24 A"                 
  0.550   0.581   0.608   0.665   0.675   0.723   0.788   0.828
 60 A'   61 A'   62 A'   63 A'   25 A"   64 A'   65 A'   26 A"                 
  0.829   0.848   0.889   0.941   1.198   1.202   1.249   1.331
 66 A'   67 A'   68 A'   69 A'   70 A'   27 A"   28 A"   71 A'                 
  1.344   1.372   1.442   1.523   1.609   1.668   1.844   1.975
 29 A"   72 A'   30 A"   73 A'   74 A'   75 A'   76 A'   77 A'                 
  1.977   2.037   2.168   2.310   2.412   2.460   2.622   2.752
 31 A"   78 A'   79 A'   32 A"   33 A"   80 A'   81 A'   34 A"                 
  2.786   2.881   3.081   3.144   3.840   3.950   3.963   3.982
 82 A'   83 A'   84 A'   85 A'   35 A"   36 A"   86 A'   37 A"                 
  3.987   3.988   4.048   4.067   4.131   4.221   4.255   4.356
 87 A'   38 A"   88 A'   39 A"   89 A'   90 A'   91 A'   92 A'                 
  4.388   4.729   5.989   6.016   6.058   6.565   7.531   7.562
 93 A'   94 A'   40 A"   95 A'   96 A'   97 A'   41 A"   98 A'                 
  7.641  23.719  27.832  28.331  28.351  28.367  28.521  28.528
 99 A'  100 A'  101 A'   42 A"  102 A'  103 A'   43 A"  104 A'                 
 28.543  28.585  28.667  35.576  47.844 127.874 127.890 127.916
 44 A"  105 A'  106 A'  107 A'  108 A'   45 A"  109 A'  110 A'                 
151.630 289.727 289.756 289.8661020.6221901.792
111 A'   46 A"  112 A'  113 A'  114 A'  115 A'                                 

 Beta MOs, Restricted
 -- Occupied --                  
******* -482.86 -176.32 -165.73 -165.72 -165.72  -62.51  -56.33
  1 A'    2 A'    3 A'    4 A'    1 A"    5 A'    6 A'    7 A'                 
-56.327 -56.327 -35.819 -31.312 -31.306 -31.306 -22.963 -22.961
  2 A"    8 A'    9 A'   10 A'    3 A"   11 A'   12 A'    4 A"                 
-22.961 -22.957 -22.957 -14.349 -10.324  -8.719  -6.551  -6.538
 13 A'    5 A"   14 A'   15 A'   16 A'   17 A'   18 A'    6 A"                 
 -6.537  -6.368  -4.781  -4.766  -4.765  -2.661  -2.658  -2.657
 19 A'   20 A'   21 A'    7 A"   22 A'   23 A'    8 A"   24 A'                 
 -2.647  -2.647  -2.047  -2.043  -2.042  -2.028  -2.028  -0.972
 25 A'    9 A"   26 A'   10 A"   27 A'   11 A"   28 A'   29 A'                 
 -0.814  -0.704  -0.587  -0.509  -0.436  -0.416  -0.328  -0.314
 30 A'   31 A'   32 A'   33 A'   34 A'   12 A"   35 A'   36 A'                 
 -0.314  -0.287  -0.279
 13 A"   14 A"   37 A'                                                         
 -- Virtual --                   
 -0.089  -0.056  -0.020  -0.005   0.035   0.044   0.053   0.068
 38 A'   15 A"   39 A'   40 A'   41 A'   42 A'   16 A"   43 A'                 
  0.087   0.091   0.096   0.131   0.148   0.155   0.169   0.187
 17 A"   44 A'   45 A'   46 A'   47 A'   18 A"   48 A'   49 A'                 
  0.212   0.232   0.241   0.280   0.301   0.373   0.388   0.392
 50 A'   51 A'   19 A"   52 A'   53 A'   54 A'   20 A"   21 A"                 
  0.402   0.419   0.428   0.453   0.471   0.482   0.515   0.548
 55 A'   22 A"   56 A'   57 A'   23 A"   58 A'   59 A'   24 A"                 
  0.550   0.581   0.608   0.665   0.675   0.723   0.788   0.828
 60 A'   61 A'   62 A'   63 A'   25 A"   64 A'   65 A'   26 A"                 
  0.829   0.848   0.889   0.941   1.198   1.202   1.249   1.331
 66 A'   67 A'   68 A'   69 A'   70 A'   27 A"   28 A"   71 A'                 
  1.344   1.372   1.442   1.523   1.609   1.668   1.844   1.975
 29 A"   72 A'   30 A"   73 A'   74 A'   75 A'   76 A'   77 A'                 
  1.977   2.037   2.168   2.310   2.412   2.460   2.622   2.752
 31 A"   78 A'   79 A'   32 A"   33 A"   80 A'   81 A'   34 A"                 
  2.786   2.881   3.081   3.144   3.840   3.950   3.963   3.982
 82 A'   83 A'   84 A'   85 A'   35 A"   36 A"   86 A'   37 A"                 
  3.987   3.988   4.048   4.067   4.131   4.221   4.255   4.356
 87 A'   38 A"   88 A'   39 A"   89 A'   90 A'   91 A'   92 A'                 
  4.388   4.729   5.989   6.016   6.058   6.565   7.531   7.562
 93 A'   94 A'   40 A"   95 A'   96 A'   97 A'   41 A"   98 A'                 
  7.641  23.719  27.832  28.331  28.351  28.367  28.521  28.528
 99 A'  100 A'  101 A'   42 A"  102 A'  103 A'   43 A"  104 A'                 
 28.543  28.585  28.667  35.576  47.844 127.874 127.890 127.916
 44 A"  105 A'  106 A'  107 A'  108 A'   45 A"  109 A'  110 A'                 
151.630 289.727 289.756 289.8661020.6221901.792
111 A'   46 A"  112 A'  113 A'  114 A'  115 A'                                 
 --------------------------------------------------------------

          Ground-State Mulliken Net Atomic Charges

     Atom                 Charge (a.u.)
  ----------------------------------------
      1 C                    -0.210095
      2 N                    -0.091521
      3 H                     0.235013
      4 I                     0.141495
      5 Br                   -0.074892
  ----------------------------------------
  Sum of atomic charges =     0.000000

 -----------------------------------------------------------------
                    Cartesian Multipole Moments
 -----------------------------------------------------------------
    Charge (ESU x 10^10)
                 0.0000
    Dipole Moment (Debye)
         X       0.7824      Y       0.1754      Z      -0.0000
       Tot       0.8018
    Quadrupole Moments (Debye-Ang)
        XX     -53.5108     XY      -4.2558     YY     -59.3207
        XZ      -0.0000     YZ      -0.0000     ZZ     -59.3093
    Octopole Moments (Debye-Ang^2)
       XXX     -12.1110    XXY       8.1498    XYY       7.8379
       YYY      24.3406    XXZ      -0.0000    XYZ      -0.0000
       YYZ      -0.0000    XZZ      -3.1720    YZZ       7.0418
       ZZZ      -0.0000
    Hexadecapole Moments (Debye-Ang^3)
      XXXX    -832.2671   XXXY      -2.5791   XXYY    -169.9759
      XYYY     -19.4921   YYYY    -285.6992   XXXZ      -0.0000
      XXYZ      -0.0000   XYYZ      -0.0000   YYYZ      -0.0000
      XXZZ    -163.7692   XYZZ       1.2980   YYZZ     -60.1086
      XZZZ      -0.0000   YZZZ      -0.0000   ZZZZ     -76.4085
 -----------------------------------------------------------------
 Calculating analytic gradient of the SCF energy
 Gradient of SCF Energy
            1           2           3           4           5
    1  -0.0006310  -0.0039275   0.0005129   0.0045501  -0.0005046
    2   0.0070544  -0.0006902   0.0033867  -0.0065095  -0.0032414
    3  -0.0000000  -0.0000000   0.0000000   0.0000000   0.0000000
 Max gradient component =       7.054E-03
 RMS gradient           =       3.179E-03
 Gradient time:  CPU 7.32 s  wall 1.93 s
 Geometry Optimization Parameters
   NAtoms,    NIC,     NZ,  NCons,   NDum,   NFix, NCnnct, MaxDiis
        5      20       5       0       0       0       0       0

 Cartesian Hessian Update
 Hessian Updated using BFGS Update


** GEOMETRY OPTIMIZATION IN DELOCALIZED INTERNAL COORDINATES **
   Searching for a Minimum

   Optimization Cycle:   2

                       Coordinates (Angstroms)
     ATOM                X               Y               Z
      1  C         0.4669041076   -0.8107932389    0.0000000000
      2  N         0.5326720459   -2.0531104161    0.0000000000
      3  H         1.4975081693   -2.3856188765    0.0000000000
      4  I        -1.4248334406    0.1280736956    0.0000000000
      5  Br        2.0172342055    0.3632539794    0.0000000000
   Point Group: cs    Number of degrees of freedom:     7


   Energy is  -9587.126916907

 Hessian Updated using BFGS Update

  7 Hessian modes will be used to form the next step
  Hessian Eigenvalues:
     0.110519    0.174218    0.177439    0.231942    0.254592    0.359416
     0.684078

 Minimum Search - Taking Simple RFO Step
 Searching for Lamda that Minimizes Along All modes
 Value Taken    Lamda =  -0.00097693
 Step Taken.  Stepsize is  0.076970

                             Maximum     Tolerance    Cnvgd?
         Gradient           0.008815      0.000300      NO
         Displacement       0.045834      0.001200      NO
         Energy change     -0.010302      0.000001      NO


 New Cartesian Coordinates Obtained by Inverse Iteration

 Displacement from previous Coordinates is:  0.100433
 ----------------------------------------------------------------
             Standard Nuclear Orientation (Angstroms)
    I     Atom           X                Y                Z
 ----------------------------------------------------------------
    1      C       0.4718400810    -0.8220535537     0.0000000000
    2      N       0.5461129297    -2.0631053788     0.0000000000
    3      H       1.5016767703    -2.4146386302     0.0000000000
    4      I      -1.4347096255     0.1556114444     0.0000000000
    5      Br      2.0045649321     0.3859912618     0.0000000000
 ----------------------------------------------------------------
 Molecular Point Group                 Cs    NOp =  2
 Largest Abelian Subgroup              Cs    NOp =  2
 Nuclear Repulsion Energy =   568.6349571839 hartrees
 There are       51 alpha and       51 beta electrons
 Applying Cartesian multipole field
    Component          Value
    ---------          -----
     (2,0,0)        1.00000E-11
     (0,2,0)        2.00000E-11
     (0,0,2)       -3.00000E-11
 Nucleus-field energy     =     0.0000000124 hartrees
 Requested basis set is 6-311++G(d,p)
 There are 60 shells and 161 basis functions
 A cutoff of  1.0D-11 yielded   1496 shell pairs
 There are     11355 function pairs (     12813 Cartesian)
 Smallest overlap matrix eigenvalue = 4.06E-04
 Guess MOs from SCF MO coefficient file

 -----------------------------------------------------------------------
  General SCF calculation program by
  Eric Jon Sundstrom, Paul Horn, Yuezhi Mao, Dmitri Zuev, Alec White,
  David Stuck, Shaama M.S., Shane Yost, Joonho Lee, David Small,
  Daniel Levine, Susi Lehtola, Hugh Burton, Evgeny Epifanovsky
 -----------------------------------------------------------------------
 Exchange:     0.2000 Hartree-Fock + 0.0800 Slater + 0.7200 B88
 Correlation:  0.1900 VWN1RPA + 0.8100 LYP
 Using SG-1 standard quadrature grid
 using 4 threads for integral computing
 -------------------------------------------------------
 OpenMP Integral computing Module                
 Release: version 2.0, May 2017, Q-Chem Inc. Pleasanton 
 -------------------------------------------------------
 -------------------------------------------------------
 OpenMP BLAS3 based DFT computing Module                
 Release: version 1.0, May 2013, Q-Chem Inc. Pittsburgh 
 -------------------------------------------------------
 A restricted SCF calculation will be
 performed using DIIS
 SCF converges when DIIS error is below 1.0e-08
 ---------------------------------------
  Cycle       Energy         DIIS error
 ---------------------------------------
    1   -9587.1271223454      2.81e-04  
    2   -9587.1274029575      2.08e-04  
    3   -9587.1274147199      2.01e-04  
    4   -9587.1275335437      2.89e-05  
    5   -9587.1275359287      1.52e-05  
    6   -9587.1275366376      3.28e-06  
    7   -9587.1275366710      9.65e-07  
    8   -9587.1275366730      2.51e-07  
    9   -9587.1275366732      5.49e-08  
   10   -9587.1275366733      1.11e-08  
   11   -9587.1275366732      2.25e-09  Convergence criterion met
 ---------------------------------------
 SCF time:   CPU 23.39s  wall 6.00s 
 SCF   energy in the final basis set =    -9587.1275366732
 Total energy in the final basis set =    -9587.1275366732

 --------------------------------------------------------------
             Orbital Energies (a.u.) and Symmetries
 --------------------------------------------------------------

 Alpha MOs, Restricted
 -- Occupied --                  
******* -482.86 -176.32 -165.73 -165.72 -165.72  -62.51  -56.33
  1 A'    2 A'    3 A'    4 A'    1 A"    5 A'    6 A'    7 A'                 
-56.326 -56.326 -35.818 -31.312 -31.306 -31.305 -22.962 -22.961
  2 A"    8 A'    9 A'   10 A'    3 A"   11 A'   12 A'    4 A"                 
-22.961 -22.956 -22.956 -14.351 -10.326  -8.718  -6.550  -6.537
 13 A'    5 A"   14 A'   15 A'   16 A'   17 A'   18 A'    6 A"                 
 -6.536  -6.368  -4.781  -4.765  -4.764  -2.661  -2.657  -2.657
 19 A'   20 A'   21 A'    7 A"   22 A'   23 A'    8 A"   24 A'                 
 -2.646  -2.646  -2.046  -2.042  -2.041  -2.028  -2.028  -0.971
  9 A"   25 A'   26 A'   10 A"   27 A'   11 A"   28 A'   29 A'                 
 -0.813  -0.700  -0.592  -0.509  -0.435  -0.415  -0.327  -0.314
 30 A'   31 A'   32 A'   33 A'   34 A'   12 A"   35 A'   13 A"                 
 -0.314  -0.286  -0.279
 36 A'   14 A"   37 A'                                                         
 -- Virtual --                   
 -0.094  -0.056  -0.022  -0.005   0.035   0.044   0.053   0.068
 38 A'   15 A"   39 A'   40 A'   41 A'   42 A'   16 A"   43 A'                 
  0.087   0.091   0.096   0.130   0.148   0.156   0.168   0.189
 17 A"   44 A'   45 A'   46 A'   47 A'   18 A"   48 A'   49 A'                 
  0.209   0.235   0.240   0.279   0.298   0.371   0.388   0.390
 50 A'   51 A'   19 A"   52 A'   53 A'   54 A'   20 A"   21 A"                 
  0.401   0.420   0.428   0.451   0.472   0.483   0.517   0.549
 55 A'   22 A"   56 A'   57 A'   23 A"   58 A'   59 A'   24 A"                 
  0.552   0.581   0.605   0.660   0.672   0.721   0.786   0.828
 60 A'   61 A'   62 A'   63 A'   25 A"   64 A'   65 A'   26 A"                 
  0.831   0.845   0.894   0.937   1.198   1.200   1.246   1.323
 66 A'   67 A'   68 A'   69 A'   70 A'   27 A"   28 A"   71 A'                 
  1.345   1.369   1.442   1.529   1.603   1.658   1.847   1.975
 29 A"   72 A'   30 A"   73 A'   74 A'   75 A'   76 A'   77 A'                 
  1.977   2.038   2.169   2.303   2.416   2.448   2.618   2.753
 31 A"   78 A'   79 A'   32 A"   33 A"   80 A'   81 A'   34 A"                 
  2.791   2.880   3.085   3.149   3.839   3.950   3.963   3.983
 82 A'   83 A'   84 A'   85 A'   35 A"   36 A"   86 A'   37 A"                 
  3.986   3.987   4.051   4.066   4.128   4.211   4.250   4.354
 87 A'   38 A"   88 A'   39 A"   89 A'   90 A'   91 A'   92 A'                 
  4.381   4.738   5.989   6.015   6.052   6.562   7.531   7.562
 93 A'   94 A'   40 A"   95 A'   96 A'   97 A'   41 A"   98 A'                 
  7.640  23.718  27.826  28.330  28.350  28.364  28.522  28.528
 99 A'  100 A'  101 A'   42 A"  102 A'  103 A'   43 A"  104 A'                 
 28.542  28.584  28.666  35.577  47.842 127.874 127.890 127.914
 44 A"  105 A'  106 A'  107 A'  108 A'   45 A"  109 A'  110 A'                 
151.625 289.728 289.756 289.8651020.6191901.787
111 A'   46 A"  112 A'  113 A'  114 A'  115 A'                                 

 Beta MOs, Restricted
 -- Occupied --                  
******* -482.86 -176.32 -165.73 -165.72 -165.72  -62.51  -56.33
  1 A'    2 A'    3 A'    4 A'    1 A"    5 A'    6 A'    7 A'                 
-56.326 -56.326 -35.818 -31.312 -31.306 -31.305 -22.962 -22.961
  2 A"    8 A'    9 A'   10 A'    3 A"   11 A'   12 A'    4 A"                 
-22.961 -22.956 -22.956 -14.351 -10.326  -8.718  -6.550  -6.537
 13 A'    5 A"   14 A'   15 A'   16 A'   17 A'   18 A'    6 A"                 
 -6.536  -6.368  -4.781  -4.765  -4.764  -2.661  -2.657  -2.657
 19 A'   20 A'   21 A'    7 A"   22 A'   23 A'    8 A"   24 A'                 
 -2.646  -2.646  -2.046  -2.042  -2.041  -2.028  -2.028  -0.971
  9 A"   25 A'   26 A'   10 A"   27 A'   11 A"   28 A'   29 A'                 
 -0.813  -0.700  -0.592  -0.509  -0.435  -0.415  -0.327  -0.314
 30 A'   31 A'   32 A'   33 A'   34 A'   12 A"   35 A'   13 A"                 
 -0.314  -0.286  -0.279
 36 A'   14 A"   37 A'                                                         
 -- Virtual --                   
 -0.094  -0.056  -0.022  -0.005   0.035   0.044   0.053   0.068
 38 A'   15 A"   39 A'   40 A'   41 A'   42 A'   16 A"   43 A'                 
  0.087   0.091   0.096   0.130   0.148   0.156   0.168   0.189
 17 A"   44 A'   45 A'   46 A'   47 A'   18 A"   48 A'   49 A'                 
  0.209   0.235   0.240   0.279   0.298   0.371   0.388   0.390
 50 A'   51 A'   19 A"   52 A'   53 A'   54 A'   20 A"   21 A"                 
  0.401   0.420   0.428   0.451   0.472   0.483   0.517   0.549
 55 A'   22 A"   56 A'   57 A'   23 A"   58 A'   59 A'   24 A"                 
  0.552   0.581   0.605   0.660   0.672   0.721   0.786   0.828
 60 A'   61 A'   62 A'   63 A'   25 A"   64 A'   65 A'   26 A"                 
  0.831   0.845   0.894   0.937   1.198   1.200   1.246   1.323
 66 A'   67 A'   68 A'   69 A'   70 A'   27 A"   28 A"   71 A'                 
  1.345   1.369   1.442   1.529   1.603   1.658   1.847   1.975
 29 A"   72 A'   30 A"   73 A'   74 A'   75 A'   76 A'   77 A'                 
  1.977   2.038   2.169   2.303   2.416   2.448   2.618   2.753
 31 A"   78 A'   79 A'   32 A"   33 A"   80 A'   81 A'   34 A"                 
  2.791   2.880   3.085   3.149   3.839   3.950   3.963   3.983
 82 A'   83 A'   84 A'   85 A'   35 A"   36 A"   86 A'   37 A"                 
  3.986   3.987   4.051   4.066   4.128   4.211   4.250   4.354
 87 A'   38 A"   88 A'   39 A"   89 A'   90 A'   91 A'   92 A'                 
  4.381   4.738   5.989   6.015   6.052   6.562   7.531   7.562
 93 A'   94 A'   40 A"   95 A'   96 A'   97 A'   41 A"   98 A'                 
  7.640  23.718  27.826  28.330  28.350  28.364  28.522  28.528
 99 A'  100 A'  101 A'   42 A"  102 A'  103 A'   43 A"  104 A'                 
 28.542  28.584  28.666  35.577  47.842 127.874 127.890 127.914
 44 A"  105 A'  106 A'  107 A'  108 A'   45 A"  109 A'  110 A'                 
151.625 289.728 289.756 289.8651020.6191901.787
111 A'   46 A"  112 A'  113 A'  114 A'  115 A'                                 
 --------------------------------------------------------------

          Ground-State Mulliken Net Atomic Charges

     Atom                 Charge (a.u.)
  ----------------------------------------
      1 C                    -0.208207
      2 N                    -0.088481
      3 H                     0.240463
      4 I                     0.132017
      5 Br                   -0.075793
  ----------------------------------------
  Sum of atomic charges =     0.000000

 -----------------------------------------------------------------
                    Cartesian Multipole Moments
 -----------------------------------------------------------------
    Charge (ESU x 10^10)
                 0.0000
    Dipole Moment (Debye)
         X       0.8277      Y       0.0960      Z      -0.0000
       Tot       0.8333
    Quadrupole Moments (Debye-Ang)
        XX     -53.6662     XY      -4.4657     YY     -58.9261
        XZ       0.0000     YZ       0.0000     ZZ     -59.3793
    Octopole Moments (Debye-Ang^2)
       XXX     -10.9009    XXY       7.1582    XYY       8.7322
       YYY      20.2718    XXZ       0.0000    XYZ       0.0000
       YYZ      -0.0000    XZZ      -2.7004    YZZ       5.9594
       ZZZ       0.0000
    Hexadecapole Moments (Debye-Ang^3)
      XXXX    -835.2940   XXXY      -1.9652   XXYY    -169.2010
      XYYY     -19.1034   YYYY    -287.8158   XXXZ       0.0000
      XXYZ       0.0000   XYYZ       0.0000   YYYZ       0.0000
      XXZZ    -163.9517   XYZZ       1.8960   YYZZ     -61.0212
      XZZZ       0.0000   YZZZ       0.0000   ZZZZ     -76.6427
 -----------------------------------------------------------------
 Calculating analytic gradient of the SCF energy
 Gradient of SCF Energy
            1           2           3           4           5
    1   0.0001300   0.0011163  -0.0012595  -0.0000425   0.0000557
    2   0.0058520  -0.0048622   0.0019034  -0.0021348  -0.0007585
    3   0.0000000   0.0000000  -0.0000000   0.0000000  -0.0000000
 Max gradient component =       5.852E-03
 RMS gradient           =       2.152E-03
 Gradient time:  CPU 7.27 s  wall 1.92 s
 Geometry Optimization Parameters
   NAtoms,    NIC,     NZ,  NCons,   NDum,   NFix, NCnnct, MaxDiis
        5      20       5       0       0       0       0       0

 Cartesian Hessian Update
 Hessian Updated using BFGS Update


** GEOMETRY OPTIMIZATION IN DELOCALIZED INTERNAL COORDINATES **
   Searching for a Minimum

   Optimization Cycle:   3

                       Coordinates (Angstroms)
     ATOM                X               Y               Z
      1  C         0.4718400810   -0.8220535537    0.0000000000
      2  N         0.5461129297   -2.0631053788    0.0000000000
      3  H         1.5016767703   -2.4146386302    0.0000000000
      4  I        -1.4347096255    0.1556114444    0.0000000000
      5  Br        2.0045649321    0.3859912618    0.0000000000
   Point Group: cs    Number of degrees of freedom:     7


   Energy is  -9587.127536673

 Hessian Updated using BFGS Update

  7 Hessian modes will be used to form the next step
  Hessian Eigenvalues:
     0.102262    0.150290    0.174667    0.206798    0.253484    0.354286
     0.732964

 Minimum Search - Taking Simple RFO Step
 Searching for Lamda that Minimizes Along All modes
 Value Taken    Lamda =  -0.00018578
 Step Taken.  Stepsize is  0.036186

                             Maximum     Tolerance    Cnvgd?
         Gradient           0.004709      0.000300      NO
         Displacement       0.022269      0.001200      NO
         Energy change     -0.000620      0.000001      NO


 New Cartesian Coordinates Obtained by Inverse Iteration

 Displacement from previous Coordinates is:  0.054770
 ----------------------------------------------------------------
             Standard Nuclear Orientation (Angstroms)
    I     Atom           X                Y                Z
 ----------------------------------------------------------------
    1      C       0.4731862110    -0.8295819378     0.0000000000
    2      N       0.5509869946    -2.0658887340     0.0000000000
    3      H       1.5047589235    -2.4304570925     0.0000000000
    4      I      -1.4321042552     0.1690878012     0.0000000000
    5      Br      1.9926572138     0.3986451065     0.0000000000
 ----------------------------------------------------------------
 Molecular Point Group                 Cs    NOp =  2
 Largest Abelian Subgroup              Cs    NOp =  2
 Nuclear Repulsion Energy =   569.0403157777 hartrees
 There are       51 alpha and       51 beta electrons
 Applying Cartesian multipole field
    Component          Value
    ---------          -----
     (2,0,0)        1.00000E-11
     (0,2,0)        2.00000E-11
     (0,0,2)       -3.00000E-11
 Nucleus-field energy     =     0.0000000124 hartrees
 Requested basis set is 6-311++G(d,p)
 There are 60 shells and 161 basis functions
 A cutoff of  1.0D-11 yielded   1495 shell pairs
 There are     11350 function pairs (     12807 Cartesian)
 Smallest overlap matrix eigenvalue = 4.07E-04
 Guess MOs from SCF MO coefficient file

 -----------------------------------------------------------------------
  General SCF calculation program by
  Eric Jon Sundstrom, Paul Horn, Yuezhi Mao, Dmitri Zuev, Alec White,
  David Stuck, Shaama M.S., Shane Yost, Joonho Lee, David Small,
  Daniel Levine, Susi Lehtola, Hugh Burton, Evgeny Epifanovsky
 -----------------------------------------------------------------------
 Exchange:     0.2000 Hartree-Fock + 0.0800 Slater + 0.7200 B88
 Correlation:  0.1900 VWN1RPA + 0.8100 LYP
 Using SG-1 standard quadrature grid
 using 4 threads for integral computing
 -------------------------------------------------------
 OpenMP Integral computing Module                
 Release: version 2.0, May 2017, Q-Chem Inc. Pleasanton 
 -------------------------------------------------------
 -------------------------------------------------------
 OpenMP BLAS3 based DFT computing Module                
 Release: version 1.0, May 2013, Q-Chem Inc. Pittsburgh 
 -------------------------------------------------------
 A restricted SCF calculation will be
 performed using DIIS
 SCF converges when DIIS error is below 1.0e-08
 ---------------------------------------
  Cycle       Energy         DIIS error
 ---------------------------------------
    1   -9587.1274910799      1.48e-04  
    2   -9587.1276127439      5.68e-05  
    3   -9587.1276061030      7.65e-05  
    4   -9587.1276217865      1.87e-05  
    5   -9587.1276229310      4.29e-06  
    6   -9587.1276229797      1.85e-06  
    7   -9587.1276229883      5.98e-07  
    8   -9587.1276229897      1.52e-07  
    9   -9587.1276229898      3.86e-08  
   10   -9587.1276229898      5.84e-09  Convergence criterion met
 ---------------------------------------
 SCF time:   CPU 21.23s  wall 6.00s 
 SCF   energy in the final basis set =    -9587.1276229898
 Total energy in the final basis set =    -9587.1276229898

 --------------------------------------------------------------
             Orbital Energies (a.u.) and Symmetries
 --------------------------------------------------------------

 Alpha MOs, Restricted
 -- Occupied --                  
******* -482.86 -176.32 -165.73 -165.72 -165.72  -62.51  -56.33
  1 A'    2 A'    3 A'    4 A'    1 A"    5 A'    6 A'    7 A'                 
-56.326 -56.325 -35.818 -31.311 -31.305 -31.305 -22.962 -22.960
  2 A"    8 A'    9 A'   10 A'    3 A"   11 A'   12 A'    4 A"                 
-22.960 -22.956 -22.956 -14.352 -10.327  -8.718  -6.549  -6.536
 13 A'    5 A"   14 A'   15 A'   16 A'   17 A'   18 A'    6 A"                 
 -6.536  -6.367  -4.780  -4.765  -4.764  -2.660  -2.657  -2.656
 19 A'   20 A'   21 A'    7 A"   22 A'   23 A'    8 A"   24 A'                 
 -2.646  -2.646  -2.046  -2.041  -2.040  -2.027  -2.027  -0.973
  9 A"   25 A'   26 A'   10 A"   27 A'   28 A'   11 A"   29 A'                 
 -0.813  -0.698  -0.593  -0.508  -0.436  -0.416  -0.326  -0.314
 30 A'   31 A'   32 A'   33 A'   34 A'   12 A"   35 A'   13 A"                 
 -0.313  -0.286  -0.278
 36 A'   14 A"   37 A'                                                         
 -- Virtual --                   
 -0.094  -0.056  -0.022  -0.005   0.035   0.044   0.054   0.068
 38 A'   15 A"   39 A'   40 A'   41 A'   42 A'   16 A"   43 A'                 
  0.087   0.091   0.096   0.129   0.148   0.156   0.167   0.190
 17 A"   44 A'   45 A'   46 A'   47 A'   18 A"   48 A'   49 A'                 
  0.209   0.236   0.240   0.280   0.298   0.371   0.388   0.390
 50 A'   51 A'   19 A"   52 A'   53 A'   54 A'   20 A"   21 A"                 
  0.401   0.420   0.428   0.450   0.472   0.484   0.517   0.550
 55 A'   22 A"   56 A'   57 A'   23 A"   58 A'   59 A'   24 A"                 
  0.555   0.581   0.603   0.660   0.671   0.720   0.784   0.828
 60 A'   61 A'   62 A'   63 A'   25 A"   64 A'   65 A'   26 A"                 
  0.834   0.845   0.897   0.936   1.199   1.200   1.246   1.321
 66 A'   67 A'   68 A'   69 A'   27 A"   70 A'   28 A"   71 A'                 
  1.346   1.369   1.443   1.533   1.599   1.653   1.852   1.972
 29 A"   72 A'   30 A"   73 A'   74 A'   75 A'   76 A'   77 A'                 
  1.977   2.039   2.170   2.299   2.420   2.444   2.618   2.754
 31 A"   78 A'   79 A'   32 A"   33 A"   80 A'   81 A'   34 A"                 
  2.799   2.880   3.085   3.149   3.839   3.950   3.963   3.983
 82 A'   83 A'   84 A'   85 A'   35 A"   36 A"   86 A'   37 A"                 
  3.987   3.987   4.054   4.066   4.126   4.206   4.248   4.353
 87 A'   38 A"   88 A'   39 A"   89 A'   90 A'   91 A'   92 A'                 
  4.381   4.740   5.989   6.015   6.050   6.562   7.532   7.563
 93 A'   94 A'   40 A"   95 A'   96 A'   97 A'   41 A"   98 A'                 
  7.641  23.727  27.825  28.331  28.350  28.364  28.522  28.529
 99 A'  100 A'  101 A'   42 A"  102 A'  103 A'   43 A"  104 A'                 
 28.542  28.584  28.665  35.581  47.842 127.874 127.890 127.914
 44 A"  105 A'  106 A'  107 A'  108 A'   45 A"  109 A'  110 A'                 
151.625 289.728 289.757 289.8661020.6181901.786
111 A'   46 A"  112 A'  113 A'  114 A'  115 A'                                 

 Beta MOs, Restricted
 -- Occupied --                  
******* -482.86 -176.32 -165.73 -165.72 -165.72  -62.51  -56.33
  1 A'    2 A'    3 A'    4 A'    1 A"    5 A'    6 A'    7 A'                 
-56.326 -56.325 -35.818 -31.311 -31.305 -31.305 -22.962 -22.960
  2 A"    8 A'    9 A'   10 A'    3 A"   11 A'   12 A'    4 A"                 
-22.960 -22.956 -22.956 -14.352 -10.327  -8.718  -6.549  -6.536
 13 A'    5 A"   14 A'   15 A'   16 A'   17 A'   18 A'    6 A"                 
 -6.536  -6.367  -4.780  -4.765  -4.764  -2.660  -2.657  -2.656
 19 A'   20 A'   21 A'    7 A"   22 A'   23 A'    8 A"   24 A'                 
 -2.646  -2.646  -2.046  -2.041  -2.040  -2.027  -2.027  -0.973
  9 A"   25 A'   26 A'   10 A"   27 A'   28 A'   11 A"   29 A'                 
 -0.813  -0.698  -0.593  -0.508  -0.436  -0.416  -0.326  -0.314
 30 A'   31 A'   32 A'   33 A'   34 A'   12 A"   35 A'   13 A"                 
 -0.313  -0.286  -0.278
 36 A'   14 A"   37 A'                                                         
 -- Virtual --                   
 -0.094  -0.056  -0.022  -0.005   0.035   0.044   0.054   0.068
 38 A'   15 A"   39 A'   40 A'   41 A'   42 A'   16 A"   43 A'                 
  0.087   0.091   0.096   0.129   0.148   0.156   0.167   0.190
 17 A"   44 A'   45 A'   46 A'   47 A'   18 A"   48 A'   49 A'                 
  0.209   0.236   0.240   0.280   0.298   0.371   0.388   0.390
 50 A'   51 A'   19 A"   52 A'   53 A'   54 A'   20 A"   21 A"                 
  0.401   0.420   0.428   0.450   0.472   0.484   0.517   0.550
 55 A'   22 A"   56 A'   57 A'   23 A"   58 A'   59 A'   24 A"                 
  0.555   0.581   0.603   0.660   0.671   0.720   0.784   0.828
 60 A'   61 A'   62 A'   63 A'   25 A"   64 A'   65 A'   26 A"                 
  0.834   0.845   0.897   0.936   1.199   1.200   1.246   1.321
 66 A'   67 A'   68 A'   69 A'   27 A"   70 A'   28 A"   71 A'                 
  1.346   1.369   1.443   1.533   1.599   1.653   1.852   1.972
 29 A"   72 A'   30 A"   73 A'   74 A'   75 A'   76 A'   77 A'                 
  1.977   2.039   2.170   2.299   2.420   2.444   2.618   2.754
 31 A"   78 A'   79 A'   32 A"   33 A"   80 A'   81 A'   34 A"                 
  2.799   2.880   3.085   3.149   3.839   3.950   3.963   3.983
 82 A'   83 A'   84 A'   85 A'   35 A"   36 A"   86 A'   37 A"                 
  3.987   3.987   4.054   4.066   4.126   4.206   4.248   4.353
 87 A'   38 A"   88 A'   39 A"   89 A'   90 A'   91 A'   92 A'                 
  4.381   4.740   5.989   6.015   6.050   6.562   7.532   7.563
 93 A'   94 A'   40 A"   95 A'   96 A'   97 A'   41 A"   98 A'                 
  7.641  23.727  27.825  28.331  28.350  28.364  28.522  28.529
 99 A'  100 A'  101 A'   42 A"  102 A'  103 A'   43 A"  104 A'                 
 28.542  28.584  28.665  35.581  47.842 127.874 127.890 127.914
 44 A"  105 A'  106 A'  107 A'  108 A'   45 A"  109 A'  110 A'                 
151.625 289.728 289.757 289.8661020.6181901.786
111 A'   46 A"  112 A'  113 A'  114 A'  115 A'                                 
 --------------------------------------------------------------

          Ground-State Mulliken Net Atomic Charges

     Atom                 Charge (a.u.)
  ----------------------------------------
      1 C                    -0.208053
      2 N                    -0.086616
      3 H                     0.243111
      4 I                     0.127840
      5 Br                   -0.076282
  ----------------------------------------
  Sum of atomic charges =     0.000000

 -----------------------------------------------------------------
                    Cartesian Multipole Moments
 -----------------------------------------------------------------
    Charge (ESU x 10^10)
                 0.0000
    Dipole Moment (Debye)
         X       0.8511      Y       0.0343      Z       0.0000
       Tot       0.8518
    Quadrupole Moments (Debye-Ang)
        XX     -53.8193     XY      -4.5900     YY     -58.6552
        XZ       0.0000     YZ      -0.0000     ZZ     -59.3954
    Octopole Moments (Debye-Ang^2)
       XXX     -10.5778    XXY       6.5683    XYY       9.1208
       YYY      18.0345    XXZ       0.0000    XYZ      -0.0000
       YYZ      -0.0000    XZZ      -2.5695    YZZ       5.3774
       ZZZ       0.0000
    Hexadecapole Moments (Debye-Ang^3)
      XXXX    -832.0102   XXXY      -1.9505   XXYY    -167.7100
      XYYY     -19.2304   YYYY    -288.3787   XXXZ       0.0000
      XXYZ      -0.0000   XYYZ      -0.0000   YYYZ      -0.0000
      XXZZ    -163.0268   XYZZ       2.1219   YYZZ     -61.4423
      XZZZ       0.0000   YZZZ      -0.0000   ZZZZ     -76.7126
 -----------------------------------------------------------------
 Calculating analytic gradient of the SCF energy
 Gradient of SCF Energy
            1           2           3           4           5
    1   0.0004397  -0.0004238   0.0010389  -0.0003547  -0.0007000
    2  -0.0003878   0.0003601   0.0001334  -0.0003444   0.0002387
    3  -0.0000000   0.0000000  -0.0000000   0.0000000   0.0000000
 Max gradient component =       1.039E-03
 RMS gradient           =       4.116E-04
 Gradient time:  CPU 7.20 s  wall 1.90 s
 Geometry Optimization Parameters
   NAtoms,    NIC,     NZ,  NCons,   NDum,   NFix, NCnnct, MaxDiis
        5      20       5       0       0       0       0       0

 Cartesian Hessian Update
 Hessian Updated using BFGS Update


** GEOMETRY OPTIMIZATION IN DELOCALIZED INTERNAL COORDINATES **
   Searching for a Minimum

   Optimization Cycle:   4

                       Coordinates (Angstroms)
     ATOM                X               Y               Z
      1  C         0.4731862110   -0.8295819378    0.0000000000
      2  N         0.5509869946   -2.0658887340    0.0000000000
      3  H         1.5047589235   -2.4304570925    0.0000000000
      4  I        -1.4321042552    0.1690878012    0.0000000000
      5  Br        1.9926572138    0.3986451065    0.0000000000
   Point Group: cs    Number of degrees of freedom:     7


   Energy is  -9587.127622990

 Hessian Updated using BFGS Update

  7 Hessian modes will be used to form the next step
  Hessian Eigenvalues:
     0.105446    0.141284    0.174758    0.218073    0.253572    0.369992
     0.738153

 Minimum Search - Taking Simple RFO Step
 Searching for Lamda that Minimizes Along All modes
 Value Taken    Lamda =  -0.00000322
 Step Taken.  Stepsize is  0.003777

                             Maximum     Tolerance    Cnvgd?
         Gradient           0.000534      0.000300      NO
         Displacement       0.002610      0.001200      NO
         Energy change     -0.000086      0.000001      NO


 New Cartesian Coordinates Obtained by Inverse Iteration

 Displacement from previous Coordinates is:  0.005242
 ----------------------------------------------------------------
             Standard Nuclear Orientation (Angstroms)
    I     Atom           X                Y                Z
 ----------------------------------------------------------------
    1      C       0.4732398979    -0.8287575249     0.0000000000
    2      N       0.5510314065    -2.0652985688     0.0000000000
    3      H       1.5034823229    -2.4309312745     0.0000000000
    4      I      -1.4323144903     0.1675237088     0.0000000000
    5      Br      1.9940459507     0.3992688029     0.0000000000
 ----------------------------------------------------------------
 Molecular Point Group                 Cs    NOp =  2
 Largest Abelian Subgroup              Cs    NOp =  2
 Nuclear Repulsion Energy =   568.9195910850 hartrees
 There are       51 alpha and       51 beta electrons
 Applying Cartesian multipole field
    Component          Value
    ---------          -----
     (2,0,0)        1.00000E-11
     (0,2,0)        2.00000E-11
     (0,0,2)       -3.00000E-11
 Nucleus-field energy     =     0.0000000124 hartrees
 Requested basis set is 6-311++G(d,p)
 There are 60 shells and 161 basis functions
 A cutoff of  1.0D-11 yielded   1495 shell pairs
 There are     11350 function pairs (     12807 Cartesian)
 Smallest overlap matrix eigenvalue = 4.08E-04
 Guess MOs from SCF MO coefficient file

 -----------------------------------------------------------------------
  General SCF calculation program by
  Eric Jon Sundstrom, Paul Horn, Yuezhi Mao, Dmitri Zuev, Alec White,
  David Stuck, Shaama M.S., Shane Yost, Joonho Lee, David Small,
  Daniel Levine, Susi Lehtola, Hugh Burton, Evgeny Epifanovsky
 -----------------------------------------------------------------------
 Exchange:     0.2000 Hartree-Fock + 0.0800 Slater + 0.7200 B88
 Correlation:  0.1900 VWN1RPA + 0.8100 LYP
 Using SG-1 standard quadrature grid
 using 4 threads for integral computing
 -------------------------------------------------------
 OpenMP Integral computing Module                
 Release: version 2.0, May 2017, Q-Chem Inc. Pleasanton 
 -------------------------------------------------------
 -------------------------------------------------------
 OpenMP BLAS3 based DFT computing Module                
 Release: version 1.0, May 2013, Q-Chem Inc. Pittsburgh 
 -------------------------------------------------------
 A restricted SCF calculation will be
 performed using DIIS
 SCF converges when DIIS error is below 1.0e-08
 ---------------------------------------
  Cycle       Energy         DIIS error
 ---------------------------------------
    1   -9587.1276236163      1.53e-05  
    2   -9587.1276246998      3.88e-06  
    3   -9587.1276246779      5.17e-06  
    4   -9587.1276247517      1.70e-06  
    5   -9587.1276247598      4.40e-07  
    6   -9587.1276247601      1.28e-07  
    7   -9587.1276247602      3.33e-08  
    8   -9587.1276247601      2.00e-08  
    9   -9587.1276247601      3.77e-09  Convergence criterion met
 ---------------------------------------
 SCF time:   CPU 19.12s  wall 5.00s 
 SCF   energy in the final basis set =    -9587.1276247601
 Total energy in the final basis set =    -9587.1276247601

 --------------------------------------------------------------
             Orbital Energies (a.u.) and Symmetries
 --------------------------------------------------------------

 Alpha MOs, Restricted
 -- Occupied --                  
******* -482.86 -176.32 -165.73 -165.72 -165.72  -62.51  -56.33
  1 A'    2 A'    3 A'    4 A'    1 A"    5 A'    6 A'    7 A'                 
-56.326 -56.325 -35.818 -31.311 -31.305 -31.305 -22.962 -22.960
  2 A"    8 A'    9 A'   10 A'    3 A"   11 A'   12 A'    4 A"                 
-22.960 -22.956 -22.956 -14.352 -10.327  -8.718  -6.549  -6.536
 13 A'    5 A"   14 A'   15 A'   16 A'   17 A'   18 A'    6 A"                 
 -6.536  -6.367  -4.780  -4.765  -4.764  -2.660  -2.656  -2.656
 19 A'   20 A'   21 A'    7 A"   22 A'   23 A'    8 A"   24 A'                 
 -2.646  -2.646  -2.046  -2.041  -2.040  -2.027  -2.027  -0.972
  9 A"   25 A'   26 A'   10 A"   27 A'   28 A'   11 A"   29 A'                 
 -0.813  -0.699  -0.593  -0.508  -0.436  -0.416  -0.326  -0.314
 30 A'   31 A'   32 A'   33 A'   34 A'   12 A"   35 A'   13 A"                 
 -0.313  -0.286  -0.278
 36 A'   14 A"   37 A'                                                         
 -- Virtual --                   
 -0.094  -0.056  -0.022  -0.005   0.035   0.044   0.054   0.068
 38 A'   15 A"   39 A'   40 A'   41 A'   42 A'   16 A"   43 A'                 
  0.087   0.091   0.096   0.129   0.148   0.156   0.167   0.189
 17 A"   44 A'   45 A'   46 A'   47 A'   18 A"   48 A'   49 A'                 
  0.209   0.236   0.240   0.280   0.298   0.371   0.388   0.390
 50 A'   51 A'   19 A"   52 A'   53 A'   54 A'   20 A"   21 A"                 
  0.401   0.420   0.428   0.450   0.472   0.484   0.517   0.550
 55 A'   22 A"   56 A'   57 A'   23 A"   58 A'   59 A'   24 A"                 
  0.554   0.581   0.603   0.660   0.672   0.720   0.784   0.828
 60 A'   61 A'   62 A'   63 A'   25 A"   64 A'   65 A'   26 A"                 
  0.834   0.845   0.897   0.936   1.199   1.200   1.246   1.321
 66 A'   67 A'   68 A'   69 A'   27 A"   70 A'   28 A"   71 A'                 
  1.346   1.369   1.443   1.533   1.599   1.653   1.852   1.973
 29 A"   72 A'   30 A"   73 A'   74 A'   75 A'   76 A'   77 A'                 
  1.977   2.039   2.171   2.299   2.420   2.443   2.618   2.754
 31 A"   78 A'   79 A'   32 A"   33 A"   80 A'   81 A'   34 A"                 
  2.799   2.881   3.086   3.150   3.839   3.950   3.963   3.983
 82 A'   83 A'   84 A'   85 A'   35 A"   36 A"   86 A'   37 A"                 
  3.987   3.987   4.053   4.066   4.126   4.205   4.248   4.353
 87 A'   38 A"   88 A'   39 A"   89 A'   90 A'   91 A'   92 A'                 
  4.381   4.742   5.989   6.015   6.050   6.562   7.532   7.563
 93 A'   94 A'   40 A"   95 A'   96 A'   97 A'   41 A"   98 A'                 
  7.641  23.726  27.825  28.331  28.350  28.364  28.522  28.529
 99 A'  100 A'  101 A'   42 A"  102 A'  103 A'   43 A"  104 A'                 
 28.542  28.584  28.665  35.581  47.842 127.874 127.890 127.914
 44 A"  105 A'  106 A'  107 A'  108 A'   45 A"  109 A'  110 A'                 
151.625 289.728 289.757 289.8661020.6181901.786
111 A'   46 A"  112 A'  113 A'  114 A'  115 A'                                 

 Beta MOs, Restricted
 -- Occupied --                  
******* -482.86 -176.32 -165.73 -165.72 -165.72  -62.51  -56.33
  1 A'    2 A'    3 A'    4 A'    1 A"    5 A'    6 A'    7 A'                 
-56.326 -56.325 -35.818 -31.311 -31.305 -31.305 -22.962 -22.960
  2 A"    8 A'    9 A'   10 A'    3 A"   11 A'   12 A'    4 A"                 
-22.960 -22.956 -22.956 -14.352 -10.327  -8.718  -6.549  -6.536
 13 A'    5 A"   14 A'   15 A'   16 A'   17 A'   18 A'    6 A"                 
 -6.536  -6.367  -4.780  -4.765  -4.764  -2.660  -2.656  -2.656
 19 A'   20 A'   21 A'    7 A"   22 A'   23 A'    8 A"   24 A'                 
 -2.646  -2.646  -2.046  -2.041  -2.040  -2.027  -2.027  -0.972
  9 A"   25 A'   26 A'   10 A"   27 A'   28 A'   11 A"   29 A'                 
 -0.813  -0.699  -0.593  -0.508  -0.436  -0.416  -0.326  -0.314
 30 A'   31 A'   32 A'   33 A'   34 A'   12 A"   35 A'   13 A"                 
 -0.313  -0.286  -0.278
 36 A'   14 A"   37 A'                                                         
 -- Virtual --                   
 -0.094  -0.056  -0.022  -0.005   0.035   0.044   0.054   0.068
 38 A'   15 A"   39 A'   40 A'   41 A'   42 A'   16 A"   43 A'                 
  0.087   0.091   0.096   0.129   0.148   0.156   0.167   0.189
 17 A"   44 A'   45 A'   46 A'   47 A'   18 A"   48 A'   49 A'                 
  0.209   0.236   0.240   0.280   0.298   0.371   0.388   0.390
 50 A'   51 A'   19 A"   52 A'   53 A'   54 A'   20 A"   21 A"                 
  0.401   0.420   0.428   0.450   0.472   0.484   0.517   0.550
 55 A'   22 A"   56 A'   57 A'   23 A"   58 A'   59 A'   24 A"                 
  0.554   0.581   0.603   0.660   0.672   0.720   0.784   0.828
 60 A'   61 A'   62 A'   63 A'   25 A"   64 A'   65 A'   26 A"                 
  0.834   0.845   0.897   0.936   1.199   1.200   1.246   1.321
 66 A'   67 A'   68 A'   69 A'   27 A"   70 A'   28 A"   71 A'                 
  1.346   1.369   1.443   1.533   1.599   1.653   1.852   1.973
 29 A"   72 A'   30 A"   73 A'   74 A'   75 A'   76 A'   77 A'                 
  1.977   2.039   2.171   2.299   2.420   2.443   2.618   2.754
 31 A"   78 A'   79 A'   32 A"   33 A"   80 A'   81 A'   34 A"                 
  2.799   2.881   3.086   3.150   3.839   3.950   3.963   3.983
 82 A'   83 A'   84 A'   85 A'   35 A"   36 A"   86 A'   37 A"                 
  3.987   3.987   4.053   4.066   4.126   4.205   4.248   4.353
 87 A'   38 A"   88 A'   39 A"   89 A'   90 A'   91 A'   92 A'                 
  4.381   4.742   5.989   6.015   6.050   6.562   7.532   7.563
 93 A'   94 A'   40 A"   95 A'   96 A'   97 A'   41 A"   98 A'                 
  7.641  23.726  27.825  28.331  28.350  28.364  28.522  28.529
 99 A'  100 A'  101 A'   42 A"  102 A'  103 A'   43 A"  104 A'                 
 28.542  28.584  28.665  35.581  47.842 127.874 127.890 127.914
 44 A"  105 A'  106 A'  107 A'  108 A'   45 A"  109 A'  110 A'                 
151.625 289.728 289.757 289.8661020.6181901.786
111 A'   46 A"  112 A'  113 A'  114 A'  115 A'                                 
 --------------------------------------------------------------

          Ground-State Mulliken Net Atomic Charges

     Atom                 Charge (a.u.)
  ----------------------------------------
      1 C                    -0.208151
      2 N                    -0.086818
      3 H                     0.243349
      4 I                     0.128374
      5 Br                   -0.076755
  ----------------------------------------
  Sum of atomic charges =     0.000000

 -----------------------------------------------------------------
                    Cartesian Multipole Moments
 -----------------------------------------------------------------
    Charge (ESU x 10^10)
                 0.0000
    Dipole Moment (Debye)
         X       0.8438      Y       0.0309      Z       0.0000
       Tot       0.8443
    Quadrupole Moments (Debye-Ang)
        XX     -53.8187     XY      -4.5878     YY     -58.6516
        XZ       0.0000     YZ       0.0000     ZZ     -59.3949
    Octopole Moments (Debye-Ang^2)
       XXX     -10.6912    XXY       6.5870    XYY       9.1088
       YYY      18.0594    XXZ       0.0000    XYZ       0.0000
       YYZ       0.0000    XZZ      -2.5970    YZZ       5.4008
       ZZZ       0.0000
    Hexadecapole Moments (Debye-Ang^3)
      XXXX    -832.5832   XXXY      -2.1874   XXYY    -167.8453
      XYYY     -19.5535   YYYY    -288.0903   XXXZ       0.0000
      XXYZ      -0.0000   XYYZ       0.0000   YYYZ       0.0000
      XXZZ    -163.1447   XYZZ       2.0177   YYZZ     -61.4148
      XZZZ       0.0000   YZZZ       0.0000   ZZZZ     -76.7111
 -----------------------------------------------------------------
 Calculating analytic gradient of the SCF energy
 Gradient of SCF Energy
            1           2           3           4           5
    1   0.0001760   0.0002086   0.0003934  -0.0003167  -0.0004613
    2   0.0000816  -0.0001732   0.0002802  -0.0005349   0.0003462
    3  -0.0000000   0.0000000   0.0000000   0.0000000   0.0000000
 Max gradient component =       5.349E-04
 RMS gradient           =       2.663E-04
 Gradient time:  CPU 7.25 s  wall 1.91 s
 Geometry Optimization Parameters
   NAtoms,    NIC,     NZ,  NCons,   NDum,   NFix, NCnnct, MaxDiis
        5      20       5       0       0       0       0       0

 Cartesian Hessian Update
 Hessian Updated using BFGS Update


** GEOMETRY OPTIMIZATION IN DELOCALIZED INTERNAL COORDINATES **
   Searching for a Minimum

   Optimization Cycle:   5

                       Coordinates (Angstroms)
     ATOM                X               Y               Z
      1  C         0.4732398979   -0.8287575249    0.0000000000
      2  N         0.5510314065   -2.0652985688    0.0000000000
      3  H         1.5034823229   -2.4309312745    0.0000000000
      4  I        -1.4323144903    0.1675237088    0.0000000000
      5  Br        1.9940459507    0.3992688029    0.0000000000
   Point Group: cs    Number of degrees of freedom:     7


   Energy is  -9587.127624760

 Hessian Updated using BFGS Update

  7 Hessian modes will be used to form the next step
  Hessian Eigenvalues:
     0.103659    0.128568    0.169743    0.197302    0.260310    0.395523
     0.768761

 Minimum Search - Taking Simple RFO Step
 Searching for Lamda that Minimizes Along All modes
 Value Taken    Lamda =   0.00000000
 Step Taken.  Stepsize is  0.001161

                             Maximum     Tolerance    Cnvgd?
         Gradient           0.000132      0.000300     YES
         Displacement       0.000973      0.001200     YES
         Energy change     -0.000002      0.000001      NO


                       Distance Matrix (Angstroms)
             C (  1)   N (  2)   H (  3)   I (  4)
   N (  2)  1.238986
   H (  3)  1.904825  1.020221
   I (  4)  2.150282  2.986496  3.920570
   Br(  5)  1.954712  2.855938  2.872401  3.434189

 Final energy is   -9587.1276247600945     


 ******************************
 **  OPTIMIZATION CONVERGED  **
 ******************************

                       Coordinates (Angstroms)
     ATOM                X               Y               Z
      1  C         0.4732398979   -0.8287575249    0.0000000000
      2  N         0.5510314065   -2.0652985688    0.0000000000
      3  H         1.5034823229   -2.4309312745    0.0000000000
      4  I        -1.4323144903    0.1675237088    0.0000000000
      5  Br        1.9940459507    0.3992688029    0.0000000000

Z-matrix Print:
$molecule
0 1
I 
C  1 2.150282
N  2 1.238986 1 121.201690
H  3 1.020221 2 114.600870 1 -180.000000 0
Br 2 1.954712 1 113.477761 3 -180.000000 0
$end


 --------------------------------------------------------------
             Orbital Energies (a.u.) and Symmetries
 --------------------------------------------------------------

 Alpha MOs, Restricted
 -- Occupied --                  
******* -482.86 -176.32 -165.73 -165.72 -165.72  -62.51  -56.33
  1 A'    2 A'    3 A'    4 A'    1 A"    5 A'    6 A'    7 A'                 
-56.326 -56.325 -35.818 -31.311 -31.305 -31.305 -22.962 -22.960
  2 A"    8 A'    9 A'   10 A'    3 A"   11 A'   12 A'    4 A"                 
-22.960 -22.956 -22.956 -14.352 -10.327  -8.718  -6.549  -6.536
 13 A'    5 A"   14 A'   15 A'   16 A'   17 A'   18 A'    6 A"                 
 -6.536  -6.367  -4.780  -4.765  -4.764  -2.660  -2.656  -2.656
 19 A'   20 A'   21 A'    7 A"   22 A'   23 A'    8 A"   24 A'                 
 -2.646  -2.646  -2.046  -2.041  -2.040  -2.027  -2.027  -0.972
  9 A"   25 A'   26 A'   10 A"   27 A'   28 A'   11 A"   29 A'                 
 -0.813  -0.699  -0.593  -0.508  -0.436  -0.416  -0.326  -0.314
 30 A'   31 A'   32 A'   33 A'   34 A'   12 A"   35 A'   13 A"                 
 -0.313  -0.286  -0.278
 36 A'   14 A"   37 A'                                                         
 -- Virtual --                   
 -0.094  -0.056  -0.022  -0.005   0.035   0.044   0.054   0.068
 38 A'   15 A"   39 A'   40 A'   41 A'   42 A'   16 A"   43 A'                 
  0.087   0.091   0.096   0.129   0.148   0.156   0.167   0.189
 17 A"   44 A'   45 A'   46 A'   47 A'   18 A"   48 A'   49 A'                 
  0.209   0.236   0.240   0.280   0.298   0.371   0.388   0.390
 50 A'   51 A'   19 A"   52 A'   53 A'   54 A'   20 A"   21 A"                 
  0.401   0.420   0.428   0.450   0.472   0.484   0.517   0.550
 55 A'   22 A"   56 A'   57 A'   23 A"   58 A'   59 A'   24 A"                 
  0.554   0.581   0.603   0.660   0.672   0.720   0.784   0.828
 60 A'   61 A'   62 A'   63 A'   25 A"   64 A'   65 A'   26 A"                 
  0.834   0.845   0.897   0.936   1.199   1.200   1.246   1.321
 66 A'   67 A'   68 A'   69 A'   27 A"   70 A'   28 A"   71 A'                 
  1.346   1.369   1.443   1.533   1.599   1.653   1.852   1.973
 29 A"   72 A'   30 A"   73 A'   74 A'   75 A'   76 A'   77 A'                 
  1.977   2.039   2.171   2.299   2.420   2.443   2.618   2.754
 31 A"   78 A'   79 A'   32 A"   33 A"   80 A'   81 A'   34 A"                 
  2.799   2.881   3.086   3.150   3.839   3.950   3.963   3.983
 82 A'   83 A'   84 A'   85 A'   35 A"   36 A"   86 A'   37 A"                 
  3.987   3.987   4.053   4.066   4.126   4.205   4.248   4.353
 87 A'   38 A"   88 A'   39 A"   89 A'   90 A'   91 A'   92 A'                 
  4.381   4.742   5.989   6.015   6.050   6.562   7.532   7.563
 93 A'   94 A'   40 A"   95 A'   96 A'   97 A'   41 A"   98 A'                 
  7.641  23.726  27.825  28.331  28.350  28.364  28.522  28.529
 99 A'  100 A'  101 A'   42 A"  102 A'  103 A'   43 A"  104 A'                 
 28.542  28.584  28.665  35.581  47.842 127.874 127.890 127.914
 44 A"  105 A'  106 A'  107 A'  108 A'   45 A"  109 A'  110 A'                 
151.625 289.728 289.757 289.8661020.6181901.786
111 A'   46 A"  112 A'  113 A'  114 A'  115 A'                                 

 Beta MOs, Restricted
 -- Occupied --                  
******* -482.86 -176.32 -165.73 -165.72 -165.72  -62.51  -56.33
  1 A'    2 A'    3 A'    4 A'    1 A"    5 A'    6 A'    7 A'                 
-56.326 -56.325 -35.818 -31.311 -31.305 -31.305 -22.962 -22.960
  2 A"    8 A'    9 A'   10 A'    3 A"   11 A'   12 A'    4 A"                 
-22.960 -22.956 -22.956 -14.352 -10.327  -8.718  -6.549  -6.536
 13 A'    5 A"   14 A'   15 A'   16 A'   17 A'   18 A'    6 A"                 
 -6.536  -6.367  -4.780  -4.765  -4.764  -2.660  -2.656  -2.656
 19 A'   20 A'   21 A'    7 A"   22 A'   23 A'    8 A"   24 A'                 
 -2.646  -2.646  -2.046  -2.041  -2.040  -2.027  -2.027  -0.972
  9 A"   25 A'   26 A'   10 A"   27 A'   28 A'   11 A"   29 A'                 
 -0.813  -0.699  -0.593  -0.508  -0.436  -0.416  -0.326  -0.314
 30 A'   31 A'   32 A'   33 A'   34 A'   12 A"   35 A'   13 A"                 
 -0.313  -0.286  -0.278
 36 A'   14 A"   37 A'                                                         
 -- Virtual --                   
 -0.094  -0.056  -0.022  -0.005   0.035   0.044   0.054   0.068
 38 A'   15 A"   39 A'   40 A'   41 A'   42 A'   16 A"   43 A'                 
  0.087   0.091   0.096   0.129   0.148   0.156   0.167   0.189
 17 A"   44 A'   45 A'   46 A'   47 A'   18 A"   48 A'   49 A'                 
  0.209   0.236   0.240   0.280   0.298   0.371   0.388   0.390
 50 A'   51 A'   19 A"   52 A'   53 A'   54 A'   20 A"   21 A"                 
  0.401   0.420   0.428   0.450   0.472   0.484   0.517   0.550
 55 A'   22 A"   56 A'   57 A'   23 A"   58 A'   59 A'   24 A"                 
  0.554   0.581   0.603   0.660   0.672   0.720   0.784   0.828
 60 A'   61 A'   62 A'   63 A'   25 A"   64 A'   65 A'   26 A"                 
  0.834   0.845   0.897   0.936   1.199   1.200   1.246   1.321
 66 A'   67 A'   68 A'   69 A'   27 A"   70 A'   28 A"   71 A'                 
  1.346   1.369   1.443   1.533   1.599   1.653   1.852   1.973
 29 A"   72 A'   30 A"   73 A'   74 A'   75 A'   76 A'   77 A'                 
  1.977   2.039   2.171   2.299   2.420   2.443   2.618   2.754
 31 A"   78 A'   79 A'   32 A"   33 A"   80 A'   81 A'   34 A"                 
  2.799   2.881   3.086   3.150   3.839   3.950   3.963   3.983
 82 A'   83 A'   84 A'   85 A'   35 A"   36 A"   86 A'   37 A"                 
  3.987   3.987   4.053   4.066   4.126   4.205   4.248   4.353
 87 A'   38 A"   88 A'   39 A"   89 A'   90 A'   91 A'   92 A'                 
  4.381   4.742   5.989   6.015   6.050   6.562   7.532   7.563
 93 A'   94 A'   40 A"   95 A'   96 A'   97 A'   41 A"   98 A'                 
  7.641  23.726  27.825  28.331  28.350  28.364  28.522  28.529
 99 A'  100 A'  101 A'   42 A"  102 A'  103 A'   43 A"  104 A'                 
 28.542  28.584  28.665  35.581  47.842 127.874 127.890 127.914
 44 A"  105 A'  106 A'  107 A'  108 A'   45 A"  109 A'  110 A'                 
151.625 289.728 289.757 289.8661020.6181901.786
111 A'   46 A"  112 A'  113 A'  114 A'  115 A'                                 
 --------------------------------------------------------------

          Ground-State Mulliken Net Atomic Charges

     Atom                 Charge (a.u.)
  ----------------------------------------
      1 C                    -0.208151
      2 N                    -0.086818
      3 H                     0.243349
      4 I                     0.128374
      5 Br                   -0.076755
  ----------------------------------------
  Sum of atomic charges =     0.000000

 -----------------------------------------------------------------
                    Cartesian Multipole Moments
 -----------------------------------------------------------------
    Charge (ESU x 10^10)
                 0.0000
    Dipole Moment (Debye)
         X       0.8438      Y       0.0309      Z       0.0000
       Tot       0.8443
    Quadrupole Moments (Debye-Ang)
        XX     -53.8187     XY      -4.5878     YY     -58.6516
        XZ       0.0000     YZ       0.0000     ZZ     -59.3949
    Octopole Moments (Debye-Ang^2)
       XXX     -10.6912    XXY       6.5870    XYY       9.1088
       YYY      18.0594    XXZ       0.0000    XYZ       0.0000
       YYZ       0.0000    XZZ      -2.5970    YZZ       5.4008
       ZZZ       0.0000
    Hexadecapole Moments (Debye-Ang^3)
      XXXX    -832.5832   XXXY      -2.1874   XXYY    -167.8453
      XYYY     -19.5535   YYYY    -288.0903   XXXZ       0.0000
      XXYZ      -0.0000   XYYZ       0.0000   YYYZ       0.0000
      XXZZ    -163.1447   XYZZ       2.0177   YYZZ     -61.4148
      XZZZ       0.0000   YZZZ       0.0000   ZZZZ     -76.7111
 -----------------------------------------------------------------
Archival summary:
1\1\TWL01\OPT\ProcedureUnspecified\BasisUnspecified\1r1111\taweetha\SunNov2522:37:412018SunNov2522:37:412018\0\\#,OPT,ProcedureUnspecified,BasisUnspecified,\\0,1\I\C,1,2.15028\N,2,1.23899,1,121.202\H,3,1.02022,2,114.601,1,-180,0\Br,2,1.95471,1,113.478,3,-180,0\\\@

 Total job time:  41.42s(wall), 153.89s(cpu) 
 Sun Nov 25 22:37:41 2018

        *************************************************************
        *                                                           *
        *  Thank you very much for using Q-Chem.  Have a nice day.  *
        *                                                           *
        *************************************************************


 
User input: 2 of 2 
 
Q-Chem Developer Version!
                  Welcome to Q-Chem
     A Quantum Leap Into The Future Of Chemistry


 Q-Chem 5.1, Q-Chem, Inc., Pleasanton, CA (2018)

 Yihan Shao,  Zhengting Gan,  E. Epifanovsky,  A. T. B. Gilbert,  M. Wormit,  
 J. Kussmann,  A. W. Lange,  A. Behn,  Jia Deng,  Xintian Feng,  D. Ghosh,  
 M. Goldey,  P. R. Horn,  L. D. Jacobson,  I. Kaliman,  T. Kus,  A. Landau,  
 Jie Liu,  E. I. Proynov,  R. M. Richard,  R. P. Steele,  E. J. Sundstrom,  
 H. L. Woodcock III,  P. M. Zimmerman,  D. Zuev,  B. Albrecht,  E. Alguire,  
 S. A. Baeppler,  D. Barton,  Z. Benda,  Y. A. Bernard,  E. J. Berquist,  
 K. B. Bravaya,  H. Burton,  D. Casanova,  Chun-Min Chang,  Yunqing Chen,  
 A. Chien,  K. D. Closser,  M. P. Coons,  S. Coriani,  S. Dasgupta,  
 A. L. Dempwolff,  M. Diedenhofen,  Hainam Do,  R. G. Edgar,  Po-Tung Fang,  
 S. Faraji,  S. Fatehi,  Qingguo Feng,  K. D. Fenk,  J. Fosso-Tande,  
 Qinghui Ge,  A. Ghysels,  G. Gidofalvi,  J. Gomes,  J. Gonthier,  A. Gunina,  
 D. Hait,  M. W. D. Hanson-Heine,  P. H. P. Harbach,  A. W. Hauser,  
 J. E. Herr,  E. G. Hohenstein,  Z. C. Holden,  Kerwin Hui,  B. C. Huynh,  
 T.-C. Jagau,  Hyunjun Ji,  B. Kaduk,  K. Khistyaev,  Jaehoon Kim,  
 P. Klunzinger,  K. Koh,  D. Kosenkov,  L. Koulias,  T. Kowalczyk,  
 C. M. Krauter,  A. Kunitsa,  Ka Un Lao,  A. Laurent,  K. V. Lawler,  
 Joonho Lee,  D. Lefrancois,  S. Lehtola,  D. S. Levine,  Yi-Pei Li,  
 You-Sheng Lin,  Fenglai Liu,  E. Livshits,  A. Luenser,  P. Manohar,  
 E. Mansoor,  S. F. Manzer,  Shan-Ping Mao,  Yuezhi Mao,  N. Mardirossian,  
 A. V. Marenich,  T. Markovich,  L. A. Martinez-Martinez,  S. A. Maurer,  
 N. J. Mayhall,  S. C. McKenzie,  J.-M. Mewes,  A. F. Morrison,  
 J. W. Mullinax,  K. Nanda,  T. S. Nguyen-Beck,  R. Olivares-Amaya,  
 J. A. Parkhill,  T. M. Perrine,  F. Plasser,  P. Pokhilko,  S. Prager,  
 A. Prociuk,  E. Ramos,  D. R. Rehn,  F. Rob,  M. Schneider,  N. Sergueev,  
 S. M. Sharada,  S. Sharma,  D. W. Small,  T. Stauch,  T. Stein,  
 Yu-Chuan Su,  A. J. W. Thom,  A. Tkatchenko,  T. Tsuchimochi,  N. M. Tubman,  
 L. Vogt,  M. L. Vidal,  O. Vydrov,  M. A. Watson,  J. Wenzel,  
 M. de Wergifosse,  T. A. Wesolowski,  A. White,  J. Witte,  A. Yamada,  
 Jun Yang,  K. Yao,  S. Yeganeh,  S. R. Yost,  Zhi-Qiang You,  A. Zech,  
 Igor Ying Zhang,  Xing Zhang,  Yan Zhao,  Ying Zhu,  B. R. Brooks,  
 G. K. L. Chan,  C. J. Cramer,  M. S. Gordon,  W. J. Hehre,  A. Klamt,  
 M. W. Schmidt,  C. D. Sherrill,  D. G. Truhlar,  A. Aspuru-Guzik,  R. Baer,  
 A. T. Bell,  N. A. Besley,  Jeng-Da Chai,  A. E. DePrince, III,  
 R. A. DiStasio Jr.,  A. Dreuw,  B. D. Dunietz,  T. R. Furlani,  
 Chao-Ping Hsu,  Yousung Jung,  Jing Kong,  D. S. Lambrecht,  WanZhen Liang,  
 C. Ochsenfeld,  V. A. Rassolov,  L. V. Slipchenko,  J. E. Subotnik,  
 T. Van Voorhis,  J. M. Herbert,  A. I. Krylov,  P. M. W. Gill,  M. Head-Gordon

 Contributors to earlier versions of Q-Chem not listed above: 
 R. D. Adamson,  B. Austin,  J. Baker,  G. J. O. Beran,  K. Brandhorst,  
 S. T. Brown,  E. F. C. Byrd,  A. K. Chakraborty,  C.-L. Cheng,  
 Siu Hung Chien,  D. M. Chipman,  D. L. Crittenden,  H. Dachsel,  
 R. J. Doerksen,  A. D. Dutoi,  L. Fusti-Molnar,  W. A. Goddard III,  
 A. Golubeva-Zadorozhnaya,  S. R. Gwaltney,  G. Hawkins,  A. Heyden,  
 S. Hirata,  G. Kedziora,  F. J. Keil,  C. Kelley,  Jihan Kim,  R. A. King,  
 R. Z. Khaliullin,  P. P. Korambath,  W. Kurlancheek,  A. M. Lee,  M. S. Lee,  
 S. V. Levchenko,  Ching Yeh Lin,  D. Liotard,  R. C. Lochan,  I. Lotan,  
 P. E. Maslen,  N. Nair,  D. P. O'Neill,  D. Neuhauser,  E. Neuscamman,  
 C. M. Oana,  R. Olson,  B. Peters,  R. Peverati,  P. A. Pieniazek,  
 Y. M. Rhee,  J. Ritchie,  M. A. Rohrdanz,  E. Rosta,  N. J. Russ,  
 H. F. Schaefer III,  N. E. Schultz,  N. Shenvi,  A. C. Simmonett,  A. Sodt,  
 D. Stuck,  K. S. Thanthiriwatte,  V. Vanovschi,  Tao Wang,  A. Warshel,  
 C. F. Williams,  Q. Wu,  X. Xu,  W. Zhang

 Please cite Q-Chem as follows:
 Y. Shao et al., Mol. Phys. 113, 184-215 (2015)
 DOI: 10.1080/00268976.2014.952696

 Q-Chem 5.1.2 for Intel X86 EM64T Linux

 Parts of Q-Chem use Armadillo 8.300.2 (Tropical Shenanigans).
 http://arma.sourceforge.net/

 Q-Chem begins on Sun Nov 25 22:37:41 2018  

Host: 
0

     Scratch files written to /scratch/taweetham/qchem55545//
The previous job contains 0 fragments, simply inherited here
Input Ideriv = 2
Curr. Ideriv = -1
Max.  Ideriv = 2

Checking the input file for inconsistencies... 	...done.

--------------------------------------------------------------
User input:
--------------------------------------------------------------

$molecule
read
$end

$rem
   job_type 	frequency
   basis 	6-311++g**
   method	b3lyp	
$end


--------------------------------------------------------------
 ----------------------------------------------------------------
             Standard Nuclear Orientation (Angstroms)
    I     Atom           X                Y                Z
 ----------------------------------------------------------------
    1      C       0.4481679765    -0.8410043381     0.0000000000
    2      N       0.5190540391    -2.0779604562     0.0000000000
    3      H       1.4694485967    -2.4489054772     0.0000000000
    4      I      -1.4517939667     0.1659010384     0.0000000000
    5      Br      1.9758070145     0.3785114189    -0.0000000000
 ----------------------------------------------------------------
 Molecular Point Group                 Cs    NOp =  2
 Largest Abelian Subgroup              Cs    NOp =  2
 Nuclear Repulsion Energy =   568.9195910850 hartrees
 There are       51 alpha and       51 beta electrons
 Requested basis set is 6-311++G(d,p)
 There are 60 shells and 161 basis functions

 Total QAlloc Memory Limit   2000 MB
 Mega-Array Size       188 MB
 MEM_STATIC part       192 MB

                       Distance Matrix (Angstroms)
             C (  1)   N (  2)   H (  3)   I (  4)
   N (  2)  1.238986
   H (  3)  1.904825  1.020221
   I (  4)  2.150282  2.986496  3.920570
   Br(  5)  1.954712  2.855938  2.872401  3.434189

 A cutoff of  1.0D-11 yielded   1495 shell pairs
 There are     11350 function pairs (     12807 Cartesian)

 -------------------------------------------------------
 OpenMP Integral Computing Module                       
 Release: version 1.0, May 2013, Q-Chem Inc. Pittsburgh 
 -------------------------------------------------------
 Integral Job Info:
 Integral job number is                      11
 Integral operator is                         1
 short-range coefficients                     0
 long-range coefficients              100000000
 Omega coefficients                           0
 if combine SR and LR in K                    0
 Integral screening is                        0
 Integral computing path is                   2
 max size of driver memory is            800000
 size of driver memory is                593474
 size of scratch memory is             29623520
 max col of scratch BK array               1296
 max len of scratch array in speh3          155
 max len of scratch index in speh4           18
 max int batch size is                      520
 min int batch size is                       52
 fixed nKL is                                45
 max L of basis functions is                  2
 order of int derivative is                   0
 number of shells is                         60
 number of basis is                         171
 number of cartesian basis is               171
 number of contracted shell pairs          1495
 number of primitive shell pairs           3415
 maxK2 (contraction) of shell pair           36
 max number of K2 of shell pair               1
 max number of CS2 of shell pair            191
 max number of PS2 of shell pair            191
 mem total for path MDJ                  524380
 -------------------------------------------------------
 Smallest overlap matrix eigenvalue = 4.08E-04
 Guess from superposition of atomic densities
 Warning:  Energy on first SCF cycle will be non-variational
 SAD guess density has 102.000000 electrons

 -----------------------------------------------------------------------
  General SCF calculation program by
  Eric Jon Sundstrom, Paul Horn, Yuezhi Mao, Dmitri Zuev, Alec White,
  David Stuck, Shaama M.S., Shane Yost, Joonho Lee, David Small,
  Daniel Levine, Susi Lehtola, Hugh Burton, Evgeny Epifanovsky
 -----------------------------------------------------------------------
 Exchange:     0.2000 Hartree-Fock + 0.0800 Slater + 0.7200 B88
 Correlation:  0.1900 VWN1RPA + 0.8100 LYP
 Using SG-1 standard quadrature grid
 using 4 threads for integral computing
 -------------------------------------------------------
 OpenMP Integral computing Module                
 Release: version 2.0, May 2017, Q-Chem Inc. Pleasanton 
 -------------------------------------------------------
 -------------------------------------------------------
 OpenMP BLAS3 based DFT computing Module                
 Release: version 1.0, May 2013, Q-Chem Inc. Pittsburgh 
 -------------------------------------------------------
 A restricted SCF calculation will be
 performed using DIIS
 SCF converges when DIIS error is below 1.0e-08
 ---------------------------------------
  Cycle       Energy         DIIS error
 ---------------------------------------
    1   -9587.5335005659      4.14e-02  
    2   -9587.0584368772      5.31e-03  
    3   -9586.7639516612      1.12e-02  
    4   -9587.1229652122      1.21e-03  
    5   -9587.1269393280      4.63e-04  
    6   -9587.1274075900      2.54e-04  
    7   -9587.1276561779      4.60e-05  
    8   -9587.1276610175      1.30e-05  
    9   -9587.1276615122      2.29e-06  
   10   -9587.1276615291      5.41e-07  
   11   -9587.1276615302      1.37e-07  
   12   -9587.1276615302      2.93e-08  
   13   -9587.1276615301      4.47e-09  Convergence criterion met
 ---------------------------------------
 SCF time:   CPU 27.27s  wall 8.00s 
 SCF   energy in the final basis set =    -9587.1276615301
 Total energy in the final basis set =    -9587.1276615301

 --------------------------------------------------------------
             Orbital Energies (a.u.) and Symmetries
 --------------------------------------------------------------

 Alpha MOs, Restricted
 -- Occupied --                  
******* -482.86 -176.32 -165.73 -165.72 -165.72  -62.51  -56.33
  1 A'    2 A'    3 A'    4 A'    1 A"    5 A'    6 A'    7 A'                 
-56.326 -56.325 -35.818 -31.311 -31.305 -31.305 -22.962 -22.960
  2 A"    8 A'    9 A'   10 A'    3 A"   11 A'   12 A'    4 A"                 
-22.960 -22.956 -22.956 -14.352 -10.327  -8.718  -6.549  -6.536
 13 A'    5 A"   14 A'   15 A'   16 A'   17 A'   18 A'    6 A"                 
 -6.536  -6.367  -4.780  -4.765  -4.764  -2.660  -2.656  -2.656
 19 A'   20 A'   21 A'    7 A"   22 A'   23 A'    8 A"   24 A'                 
 -2.646  -2.646  -2.046  -2.041  -2.040  -2.027  -2.027  -0.972
  9 A"   25 A'   26 A'   10 A"   27 A'   28 A'   11 A"   29 A'                 
 -0.813  -0.699  -0.593  -0.508  -0.436  -0.416  -0.326  -0.314
 30 A'   31 A'   32 A'   33 A'   34 A'   12 A"   35 A'   13 A"                 
 -0.313  -0.286  -0.278
 36 A'   14 A"   37 A'                                                         
 -- Virtual --                   
 -0.094  -0.056  -0.022  -0.005   0.035   0.044   0.054   0.068
 38 A'   15 A"   39 A'   40 A'   41 A'   42 A'   16 A"   43 A'                 
  0.087   0.091   0.096   0.129   0.148   0.156   0.167   0.189
 17 A"   44 A'   45 A'   46 A'   47 A'   18 A"   48 A'   49 A'                 
  0.209   0.236   0.240   0.280   0.298   0.371   0.388   0.390
 50 A'   51 A'   19 A"   52 A'   53 A'   54 A'   20 A"   21 A"                 
  0.401   0.420   0.428   0.450   0.472   0.484   0.517   0.550
 55 A'   22 A"   56 A'   57 A'   23 A"   58 A'   59 A'   24 A"                 
  0.554   0.581   0.603   0.660   0.672   0.720   0.784   0.828
 60 A'   61 A'   62 A'   63 A'   25 A"   64 A'   65 A'   26 A"                 
  0.834   0.845   0.897   0.936   1.199   1.200   1.246   1.321
 66 A'   67 A'   68 A'   69 A'   27 A"   70 A'   28 A"   71 A'                 
  1.346   1.369   1.443   1.533   1.599   1.653   1.852   1.973
 29 A"   72 A'   30 A"   73 A'   74 A'   75 A'   76 A'   77 A'                 
  1.977   2.039   2.171   2.299   2.420   2.443   2.618   2.754
 31 A"   78 A'   79 A'   32 A"   33 A"   80 A'   81 A'   34 A"                 
  2.799   2.881   3.086   3.150   3.839   3.950   3.963   3.983
 82 A'   83 A'   84 A'   85 A'   35 A"   36 A"   86 A'   37 A"                 
  3.987   3.987   4.053   4.066   4.126   4.205   4.248   4.353
 87 A'   38 A"   88 A'   39 A"   89 A'   90 A'   91 A'   92 A'                 
  4.381   4.742   5.989   6.015   6.050   6.561   7.532   7.563
 93 A'   94 A'   40 A"   95 A'   96 A'   97 A'   41 A"   98 A'                 
  7.641  23.726  27.825  28.331  28.350  28.364  28.522  28.529
 99 A'  100 A'  101 A'   42 A"  102 A'  103 A'   43 A"  104 A'                 
 28.542  28.584  28.665  35.581  47.842 127.874 127.890 127.914
 44 A"  105 A'  106 A'  107 A'  108 A'   45 A"  109 A'  110 A'                 
151.625 289.728 289.757 289.8661020.6181901.786
111 A'   46 A"  112 A'  113 A'  114 A'  115 A'                                 

 Beta MOs, Restricted
 -- Occupied --                  
******* -482.86 -176.32 -165.73 -165.72 -165.72  -62.51  -56.33
  1 A'    2 A'    3 A'    4 A'    1 A"    5 A'    6 A'    7 A'                 
-56.326 -56.325 -35.818 -31.311 -31.305 -31.305 -22.962 -22.960
  2 A"    8 A'    9 A'   10 A'    3 A"   11 A'   12 A'    4 A"                 
-22.960 -22.956 -22.956 -14.352 -10.327  -8.718  -6.549  -6.536
 13 A'    5 A"   14 A'   15 A'   16 A'   17 A'   18 A'    6 A"                 
 -6.536  -6.367  -4.780  -4.765  -4.764  -2.660  -2.656  -2.656
 19 A'   20 A'   21 A'    7 A"   22 A'   23 A'    8 A"   24 A'                 
 -2.646  -2.646  -2.046  -2.041  -2.040  -2.027  -2.027  -0.972
  9 A"   25 A'   26 A'   10 A"   27 A'   28 A'   11 A"   29 A'                 
 -0.813  -0.699  -0.593  -0.508  -0.436  -0.416  -0.326  -0.314
 30 A'   31 A'   32 A'   33 A'   34 A'   12 A"   35 A'   13 A"                 
 -0.313  -0.286  -0.278
 36 A'   14 A"   37 A'                                                         
 -- Virtual --                   
 -0.094  -0.056  -0.022  -0.005   0.035   0.044   0.054   0.068
 38 A'   15 A"   39 A'   40 A'   41 A'   42 A'   16 A"   43 A'                 
  0.087   0.091   0.096   0.129   0.148   0.156   0.167   0.189
 17 A"   44 A'   45 A'   46 A'   47 A'   18 A"   48 A'   49 A'                 
  0.209   0.236   0.240   0.280   0.298   0.371   0.388   0.390
 50 A'   51 A'   19 A"   52 A'   53 A'   54 A'   20 A"   21 A"                 
  0.401   0.420   0.428   0.450   0.472   0.484   0.517   0.550
 55 A'   22 A"   56 A'   57 A'   23 A"   58 A'   59 A'   24 A"                 
  0.554   0.581   0.603   0.660   0.672   0.720   0.784   0.828
 60 A'   61 A'   62 A'   63 A'   25 A"   64 A'   65 A'   26 A"                 
  0.834   0.845   0.897   0.936   1.199   1.200   1.246   1.321
 66 A'   67 A'   68 A'   69 A'   27 A"   70 A'   28 A"   71 A'                 
  1.346   1.369   1.443   1.533   1.599   1.653   1.852   1.973
 29 A"   72 A'   30 A"   73 A'   74 A'   75 A'   76 A'   77 A'                 
  1.977   2.039   2.171   2.299   2.420   2.443   2.618   2.754
 31 A"   78 A'   79 A'   32 A"   33 A"   80 A'   81 A'   34 A"                 
  2.799   2.881   3.086   3.150   3.839   3.950   3.963   3.983
 82 A'   83 A'   84 A'   85 A'   35 A"   36 A"   86 A'   37 A"                 
  3.987   3.987   4.053   4.066   4.126   4.205   4.248   4.353
 87 A'   38 A"   88 A'   39 A"   89 A'   90 A'   91 A'   92 A'                 
  4.381   4.742   5.989   6.015   6.050   6.561   7.532   7.563
 93 A'   94 A'   40 A"   95 A'   96 A'   97 A'   41 A"   98 A'                 
  7.641  23.726  27.825  28.331  28.350  28.364  28.522  28.529
 99 A'  100 A'  101 A'   42 A"  102 A'  103 A'   43 A"  104 A'                 
 28.542  28.584  28.665  35.581  47.842 127.874 127.890 127.914
 44 A"  105 A'  106 A'  107 A'  108 A'   45 A"  109 A'  110 A'                 
151.625 289.728 289.757 289.8661020.6181901.786
111 A'   46 A"  112 A'  113 A'  114 A'  115 A'                                 
 --------------------------------------------------------------

          Ground-State Mulliken Net Atomic Charges

     Atom                 Charge (a.u.)
  ----------------------------------------
      1 C                    -0.208206
      2 N                    -0.086793
      3 H                     0.243355
      4 I                     0.128395
      5 Br                   -0.076750
  ----------------------------------------
  Sum of atomic charges =     0.000000

 -----------------------------------------------------------------
                    Cartesian Multipole Moments
 -----------------------------------------------------------------
    Charge (ESU x 10^10)
                 0.0000
    Dipole Moment (Debye)
         X       0.8438      Y       0.0263      Z      -0.0000
       Tot       0.8442
    Quadrupole Moments (Debye-Ang)
        XX     -53.9044     XY      -4.6232     YY     -58.6003
        XZ      -0.0000     YZ       0.0000     ZZ     -59.3947
    Octopole Moments (Debye-Ang^2)
       XXX      -7.2779    XXY       7.4551    XYY      10.4206
       YYY      19.5980    XXZ      -0.0000    XYZ       0.0000
       YYZ       0.0000    XZZ      -1.3534    YZZ       5.9865
       ZZZ       0.0000
    Hexadecapole Moments (Debye-Ang^3)
      XXXX    -831.8769   XXXY      -0.7007   XXYY    -168.5775
      XYYY     -19.0131   YYYY    -288.3859   XXXZ      -0.0000
      XXYZ       0.0000   XYYZ       0.0000   YYYZ       0.0000
      XXZZ    -163.0376   XYZZ       2.4880   YYZZ     -61.5496
      XZZZ      -0.0000   YZZZ       0.0000   ZZZZ     -76.7103
 -----------------------------------------------------------------
 Calculating MO derivatives via CPSCF
 D1JvT checksum  = 221640 16457.7734797744
 D1KAT checksum  = 514380 730.9149238846
   1         3          15      0.124849    0.038834
   2         3          15      0.015917    0.005035
   3         3          15      0.002373    0.000907
   4         3          15      0.000216    0.000089
   5        16           2      0.000014    0.000009
   6        18           0      0.000000    0.000000    Roots Converged
 Time for AOints: 7.8 s (CPU) 2.0 s (wall)
 ------------------------------------------------------------------------------
                     AOints        : Timing summary (seconds)
 ------------------------------------------------------------------------------
     job step          cpu (% of tot)      sys (% of tot)     wall (% of tot)
 ------------------------------------------------------------------------------
  cpscf_lag         0.4384E+02 (36.3)   0.8000E-05 (38.1)   0.1131E+02 (35.6)
  iterzp            0.6912E+02 (57.2)   0.1300E-04 (61.9)   0.1833E+02 (57.7)
  make_fx           0.0000E+00 ( 0.0)   0.0000E+00 ( 0.0)   0.0000E+00 ( 0.0)
  AOints            0.7752E+01 ( 6.4)   0.0000E+00 ( 0.0)   0.1968E+01 ( 6.2)
 ------------------------------------------------------------------------------
   Grand Totals     0.1209E+03          0.2100E-04          0.3175E+02
 ------------------------------------------------------------------------------
 Calculating analytic Hessian of the SCF energy
 Polarizability Matrix (a.u.)
            1           2           3
    1 -94.9722736   1.4003608  -0.0000000
    2   1.4003608 -71.4014852   0.0000000
    3  -0.0000000   0.0000000 -44.1663222

 Direct stationary perturbation theory relativistic correction:

 rels  =     113.771409018434
 relv  =    -378.489791399892
 rel2e =      50.892526429611
 E_rel =    -213.825855951847

 Hessian of the SCF Energy
            1           2           3           4           5           6
    1   0.2101485  -0.0743485   0.0000000  -0.0795517   0.0388187  -0.0000000
    2  -0.0743485   0.7626157  -0.0000000   0.1050320  -0.6600751   0.0000000
    3   0.0000000  -0.0000000   0.0862523  -0.0000000   0.0000000  -0.0439458
    4  -0.0795517   0.1050320  -0.0000000   0.4593829  -0.2030170   0.0000000
    5   0.0388187  -0.6600751   0.0000000  -0.2030170   0.7933732  -0.0000000
    6  -0.0000000   0.0000000  -0.0439458   0.0000000  -0.0000000   0.0547450
    7  -0.0091309  -0.0165339   0.0000000  -0.3625836   0.1615660  -0.0000000
    8   0.0382425  -0.0407533   0.0000000   0.1045940  -0.0633824  -0.0000000
    9   0.0000000  -0.0000000   0.0057220  -0.0000000  -0.0000000  -0.0286113
   10  -0.0629379   0.0078194  -0.0000000  -0.0110209   0.0314190   0.0000000
   11   0.0159203  -0.0196885  -0.0000000   0.0252845  -0.0302294  -0.0000000
   12  -0.0000000   0.0000000  -0.0246786   0.0000000  -0.0000000   0.0005466
   13  -0.0585280  -0.0219690  -0.0000000  -0.0062267  -0.0287868   0.0000000
   14  -0.0186331  -0.0420988   0.0000000  -0.0318935  -0.0396864  -0.0000000
   15  -0.0000000   0.0000000  -0.0233499   0.0000000   0.0000000   0.0172655
            7           8           9          10          11          12
    1  -0.0091309   0.0382425   0.0000000  -0.0629379   0.0159203  -0.0000000
    2  -0.0165339  -0.0407533  -0.0000000   0.0078194  -0.0196885   0.0000000
    3   0.0000000   0.0000000   0.0057220  -0.0000000  -0.0000000  -0.0246786
    4  -0.3625836   0.1045940  -0.0000000  -0.0110209   0.0252845   0.0000000
    5   0.1615660  -0.0633824  -0.0000000   0.0314190  -0.0302294  -0.0000000
    6  -0.0000000  -0.0000000  -0.0286113   0.0000000  -0.0000000   0.0005466
    7   0.3687534  -0.1439009   0.0000000   0.0007826   0.0014635  -0.0000000
    8  -0.1439009   0.1000272   0.0000000  -0.0012886  -0.0002556  -0.0000000
    9   0.0000000   0.0000000   0.0219723  -0.0000000   0.0000000   0.0062824
   10   0.0007826  -0.0012886  -0.0000000   0.0993860  -0.0381600   0.0000000
   11   0.0014635  -0.0002556   0.0000000  -0.0381600   0.0471872  -0.0000000
   12  -0.0000000  -0.0000000   0.0062824   0.0000000  -0.0000000   0.0139652
   13   0.0021786   0.0023530  -0.0000000  -0.0262099  -0.0045083   0.0000000
   14  -0.0025947   0.0043641   0.0000000   0.0002101   0.0029864  -0.0000000
   15  -0.0000000  -0.0000000  -0.0053654   0.0000000   0.0000000   0.0038845
           13          14          15
    1  -0.0585280  -0.0186331  -0.0000000
    2  -0.0219690  -0.0420988   0.0000000
    3  -0.0000000   0.0000000  -0.0233499
    4  -0.0062267  -0.0318935   0.0000000
    5  -0.0287868  -0.0396864   0.0000000
    6   0.0000000  -0.0000000   0.0172655
    7   0.0021786  -0.0025947  -0.0000000
    8   0.0023530   0.0043641  -0.0000000
    9  -0.0000000   0.0000000  -0.0053654
   10  -0.0262099   0.0002101   0.0000000
   11  -0.0045083   0.0029864   0.0000000
   12   0.0000000  -0.0000000   0.0038845
   13   0.0887859   0.0529111   0.0000000
   14   0.0529111   0.0744348  -0.0000000
   15   0.0000000  -0.0000000   0.0075653
 Gradient time:  CPU 188.85 s  wall 49.55 s
 **********************************************************************
 **                                                                  **
 **                       VIBRATIONAL ANALYSIS                       **
 **                       --------------------                       **
 **                                                                  **
 **        VIBRATIONAL FREQUENCIES (CM**-1) AND NORMAL MODES         **
 **     FORCE CONSTANTS (mDYN/ANGSTROM) AND REDUCED MASSES (AMU)     **
 **                  INFRARED INTENSITIES (KM/MOL)                   **
 **                                                                  **
 **********************************************************************


 Mode:                 1                      2                      3
 Frequency:       150.47                 311.19                 390.33
 Force Cnst:      0.7855                 0.4294                 0.6757
 Red. Mass:      58.8769                 7.5260                 7.5270
 IR Active:          YES                    YES                    YES
 IR Intens:        0.779                  4.805                 17.436
 Raman Active:       YES                    YES                    YES
               X      Y      Z        X      Y      Z        X      Y      Z
 C          0.067  0.387  0.000    0.173 -0.138 -0.000   -0.035  0.445  0.000
 N         -0.003  0.392 -0.000    0.581 -0.108  0.000    0.109  0.449 -0.000
 H         -0.035  0.317 -0.000    0.723  0.254  0.000    0.214  0.723 -0.000
 I         -0.408 -0.059 -0.000   -0.063  0.063  0.000    0.033 -0.030 -0.000
 Br         0.647 -0.038 -0.000   -0.038 -0.065  0.000   -0.070 -0.109 -0.000
 TransDip  -0.017 -0.023 -0.000    0.039  0.058  0.000    0.025  0.131 -0.000

 Mode:                 4                      5                      6
 Frequency:       456.74                 627.67                 813.77
 Force Cnst:      0.8261                 1.0807                 0.4584
 Red. Mass:       6.7215                 4.6558                 1.1750
 IR Active:          YES                    YES                    YES
 IR Intens:        4.347                262.478                 73.117
 Raman Active:       YES                    YES                    YES
               X      Y      Z        X      Y      Z        X      Y      Z
 C         -0.000 -0.000  0.675    0.546  0.080  0.000   -0.000 -0.000  0.048
 N          0.000 -0.000 -0.215   -0.096  0.050 -0.000    0.000  0.000 -0.104
 H          0.000  0.000 -0.705   -0.398 -0.724 -0.000   -0.000 -0.000  0.993
 I          0.000  0.000 -0.018   -0.017  0.002 -0.000    0.000  0.000  0.002
 Br         0.000  0.000 -0.027   -0.034 -0.015 -0.000   -0.000 -0.000 -0.004
 TransDip  -0.000 -0.000 -0.067    0.513 -0.080 -0.000   -0.000 -0.000  0.274

 Mode:                 7                      8                      9
 Frequency:      1087.51                1714.56                3477.56
 Force Cnst:      0.9690                14.9492                 7.6698
 Red. Mass:       1.3906                 8.6310                 1.0764
 IR Active:          YES                    YES                    YES
 IR Intens:      297.850                249.074                 38.463
 Raman Active:       YES                    YES                    YES
               X      Y      Z        X      Y      Z        X      Y      Z
 C          0.110  0.011  0.000   -0.084  0.629 -0.000   -0.003 -0.006  0.000
 N         -0.103 -0.091 -0.000    0.065 -0.492  0.000   -0.064  0.034 -0.000
 H          0.343  0.922  0.000    0.112 -0.582 -0.000    0.918 -0.390  0.000
 I         -0.002  0.000  0.000   -0.000  0.000  0.000    0.000 -0.000 -0.000
 Br        -0.000  0.002 -0.000    0.000 -0.001  0.000    0.000 -0.000 -0.000
 TransDip   0.263  0.486  0.000   -0.101  0.495 -0.000    0.125 -0.155 -0.000

 STANDARD THERMODYNAMIC QUANTITIES AT   298.15 K  AND     1.00 ATM

   This Molecule has  0 Imaginary Frequencies
   Zero point vibrational energy:       12.909 kcal/mol

   Atom    1 Element C  Has Mass   12.00000
   Atom    2 Element N  Has Mass   14.00307
   Atom    3 Element H  Has Mass    1.00783
   Atom    4 Element I  Has Mass  126.90440
   Atom    5 Element Br Has Mass   78.91830
   Molecular Mass:   232.833600 amu
   Principal axes and moments of inertia in amu*Bohr^2:
                             1           2           3
    Eigenvalues --      319.10677  2082.36568  2401.47245
          X               0.99993    -0.01168     0.00000
          Y               0.01168     0.99993     0.00000
          Z              -0.00000    -0.00000     1.00000
   Rotational Symmetry Number is   1
   The Molecule is an Asymmetric Top
   Translational Enthalpy:        0.889 kcal/mol
   Rotational Enthalpy:           0.889 kcal/mol
   Vibrational Enthalpy:         14.085 kcal/mol
   gas constant (RT):             0.592 kcal/mol
   Translational Entropy:        42.237  cal/mol.K
   Rotational Entropy:           28.858  cal/mol.K
   Vibrational Entropy:           6.468  cal/mol.K

   Total Enthalpy:               16.455 kcal/mol
   Total Entropy:                77.563  cal/mol.K
Archival summary:
1\1\TWL01\FREQ\ProcedureUnspecified\BasisUnspecified\1r1111\taweetha\SunNov2522:38:382018SunNov2522:38:382018\0\\#,FREQ,ProcedureUnspecified,BasisUnspecified,\\0,1\I\C,1,2.15028\N,2,1.23899,1,121.202\H,3,1.02022,2,114.601,1,-180,0\Br,2,1.95471,1,113.478,3,180,0\\\@

 Total job time:  56.96s(wall), 216.26s(cpu) 
 Sun Nov 25 22:38:38 2018

        *************************************************************
        *                                                           *
        *  Thank you very much for using Q-Chem.  Have a nice day.  *
        *                                                           *
        *************************************************************
