# Supplementary material for: Geometric and energetic data from ab initio calculations of haloethene, haloimine, halomethylenephosphine, haloiminophosphine, halodiazene, halodiphosphene and halocyclopropane
Source: Data Brief. 2019 Nov 2;27:104738. doi: 10.1016/j.dib.2019.104738 (PMC6861602; doi:10.1016/j.dib.2019.104738)
Supplement: Multimedia component 4 [file mmc4.zip › CN/B3LYP/BrICNIE.out]

Q-Chem Developer Version!
                  Welcome to Q-Chem
     A Quantum Leap Into The Future Of Chemistry


 Q-Chem 5.1, Q-Chem, Inc., Pleasanton, CA (2018)

 Yihan Shao,  Zhengting Gan,  E. Epifanovsky,  A. T. B. Gilbert,  M. Wormit,  
 J. Kussmann,  A. W. Lange,  A. Behn,  Jia Deng,  Xintian Feng,  D. Ghosh,  
 M. Goldey,  P. R. Horn,  L. D. Jacobson,  I. Kaliman,  T. Kus,  A. Landau,  
 Jie Liu,  E. I. Proynov,  R. M. Richard,  R. P. Steele,  E. J. Sundstrom,  
 H. L. Woodcock III,  P. M. Zimmerman,  D. Zuev,  B. Albrecht,  E. Alguire,  
 S. A. Baeppler,  D. Barton,  Z. Benda,  Y. A. Bernard,  E. J. Berquist,  
 K. B. Bravaya,  H. Burton,  D. Casanova,  Chun-Min Chang,  Yunqing Chen,  
 A. Chien,  K. D. Closser,  M. P. Coons,  S. Coriani,  S. Dasgupta,  
 A. L. Dempwolff,  M. Diedenhofen,  Hainam Do,  R. G. Edgar,  Po-Tung Fang,  
 S. Faraji,  S. Fatehi,  Qingguo Feng,  K. D. Fenk,  J. Fosso-Tande,  
 Qinghui Ge,  A. Ghysels,  G. Gidofalvi,  J. Gomes,  J. Gonthier,  A. Gunina,  
 D. Hait,  M. W. D. Hanson-Heine,  P. H. P. Harbach,  A. W. Hauser,  
 J. E. Herr,  E. G. Hohenstein,  Z. C. Holden,  Kerwin Hui,  B. C. Huynh,  
 T.-C. Jagau,  Hyunjun Ji,  B. Kaduk,  K. Khistyaev,  Jaehoon Kim,  
 P. Klunzinger,  K. Koh,  D. Kosenkov,  L. Koulias,  T. Kowalczyk,  
 C. M. Krauter,  A. Kunitsa,  Ka Un Lao,  A. Laurent,  K. V. Lawler,  
 Joonho Lee,  D. Lefrancois,  S. Lehtola,  D. S. Levine,  Yi-Pei Li,  
 You-Sheng Lin,  Fenglai Liu,  E. Livshits,  A. Luenser,  P. Manohar,  
 E. Mansoor,  S. F. Manzer,  Shan-Ping Mao,  Yuezhi Mao,  N. Mardirossian,  
 A. V. Marenich,  T. Markovich,  L. A. Martinez-Martinez,  S. A. Maurer,  
 N. J. Mayhall,  S. C. McKenzie,  J.-M. Mewes,  A. F. Morrison,  
 J. W. Mullinax,  K. Nanda,  T. S. Nguyen-Beck,  R. Olivares-Amaya,  
 J. A. Parkhill,  T. M. Perrine,  F. Plasser,  P. Pokhilko,  S. Prager,  
 A. Prociuk,  E. Ramos,  D. R. Rehn,  F. Rob,  M. Schneider,  N. Sergueev,  
 S. M. Sharada,  S. Sharma,  D. W. Small,  T. Stauch,  T. Stein,  
 Yu-Chuan Su,  A. J. W. Thom,  A. Tkatchenko,  T. Tsuchimochi,  N. M. Tubman,  
 L. Vogt,  M. L. Vidal,  O. Vydrov,  M. A. Watson,  J. Wenzel,  
 M. de Wergifosse,  T. A. Wesolowski,  A. White,  J. Witte,  A. Yamada,  
 Jun Yang,  K. Yao,  S. Yeganeh,  S. R. Yost,  Zhi-Qiang You,  A. Zech,  
 Igor Ying Zhang,  Xing Zhang,  Yan Zhao,  Ying Zhu,  B. R. Brooks,  
 G. K. L. Chan,  C. J. Cramer,  M. S. Gordon,  W. J. Hehre,  A. Klamt,  
 M. W. Schmidt,  C. D. Sherrill,  D. G. Truhlar,  A. Aspuru-Guzik,  R. Baer,  
 A. T. Bell,  N. A. Besley,  Jeng-Da Chai,  A. E. DePrince, III,  
 R. A. DiStasio Jr.,  A. Dreuw,  B. D. Dunietz,  T. R. Furlani,  
 Chao-Ping Hsu,  Yousung Jung,  Jing Kong,  D. S. Lambrecht,  WanZhen Liang,  
 C. Ochsenfeld,  V. A. Rassolov,  L. V. Slipchenko,  J. E. Subotnik,  
 T. Van Voorhis,  J. M. Herbert,  A. I. Krylov,  P. M. W. Gill,  M. Head-Gordon

 Contributors to earlier versions of Q-Chem not listed above: 
 R. D. Adamson,  B. Austin,  J. Baker,  G. J. O. Beran,  K. Brandhorst,  
 S. T. Brown,  E. F. C. Byrd,  A. K. Chakraborty,  C.-L. Cheng,  
 Siu Hung Chien,  D. M. Chipman,  D. L. Crittenden,  H. Dachsel,  
 R. J. Doerksen,  A. D. Dutoi,  L. Fusti-Molnar,  W. A. Goddard III,  
 A. Golubeva-Zadorozhnaya,  S. R. Gwaltney,  G. Hawkins,  A. Heyden,  
 S. Hirata,  G. Kedziora,  F. J. Keil,  C. Kelley,  Jihan Kim,  R. A. King,  
 R. Z. Khaliullin,  P. P. Korambath,  W. Kurlancheek,  A. M. Lee,  M. S. Lee,  
 S. V. Levchenko,  Ching Yeh Lin,  D. Liotard,  R. C. Lochan,  I. Lotan,  
 P. E. Maslen,  N. Nair,  D. P. O'Neill,  D. Neuhauser,  E. Neuscamman,  
 C. M. Oana,  R. Olson,  B. Peters,  R. Peverati,  P. A. Pieniazek,  
 Y. M. Rhee,  J. Ritchie,  M. A. Rohrdanz,  E. Rosta,  N. J. Russ,  
 H. F. Schaefer III,  N. E. Schultz,  N. Shenvi,  A. C. Simmonett,  A. Sodt,  
 D. Stuck,  K. S. Thanthiriwatte,  V. Vanovschi,  Tao Wang,  A. Warshel,  
 C. F. Williams,  Q. Wu,  X. Xu,  W. Zhang

 Please cite Q-Chem as follows:
 Y. Shao et al., Mol. Phys. 113, 184-215 (2015)
 DOI: 10.1080/00268976.2014.952696

 Q-Chem 5.1.2 for Intel X86 EM64T Linux

 Parts of Q-Chem use Armadillo 8.300.2 (Tropical Shenanigans).
 http://arma.sourceforge.net/

 Q-Chem begins on Sun Nov 25 23:22:36 2018  

Host: 
0

     Scratch files written to /scratch/taweetham/qchem56962//
Input Ideriv = 2
Curr. Ideriv = -1
Max.  Ideriv = 2

Checking the input file for inconsistencies... 	...done.

--------------------------------------------------------------
User input:
--------------------------------------------------------------
$molecule
0 1
C 
N 1 1.3 
I 2 CI 1 120. 
I 1 CI 2 120.  3 180.0
Br 1 CBr 2 120.  3 0.0

CC=1.54
CH=1.09
CF=1.35
CCl=1.77
CBr=1.94
CI=2.14
DHA=180.0
$end

$rem
   job_type	optimization
   basis	6-311++g**
   method	b3lyp
$end

--------------------------------------------------------------
 ----------------------------------------------------------------
             Standard Nuclear Orientation (Angstroms)
    I     Atom           X                Y                Z
 ----------------------------------------------------------------
    1      C       0.4749259364     0.0454341504     0.0000000000
    2      N      -0.4000214880     1.0069262225     0.0000000000
    3      I      -2.4908842436     0.5509734430     0.0000000000
    4      I       2.5657886920     0.5013869299     0.0000000000
    5      Br     -0.1148383134    -1.8027482350    -0.0000000000
 ----------------------------------------------------------------
 Molecular Point Group                 Cs    NOp =  2
 Largest Abelian Subgroup              Cs    NOp =  2
 Nuclear Repulsion Energy =  1277.0025308994 hartrees
 There are       77 alpha and       77 beta electrons
 Requested basis set is 6-311++G(d,p)
 There are 79 shells and 216 basis functions

 Total QAlloc Memory Limit   2000 MB
 Mega-Array Size       188 MB
 MEM_STATIC part       192 MB
 A cutoff of  1.0D-11 yielded   2219 shell pairs
 There are     17948 function pairs (     20498 Cartesian)

 -------------------------------------------------------
 OpenMP Integral Computing Module                       
 Release: version 1.0, May 2013, Q-Chem Inc. Pittsburgh 
 -------------------------------------------------------
 Integral Job Info:
 Integral job number is                      11
 Integral operator is                         1
 short-range coefficients                     0
 long-range coefficients              100000000
 Omega coefficients                           0
 if combine SR and LR in K                    0
 Integral screening is                        0
 Integral computing path is                   2
 max size of driver memory is            800000
 size of driver memory is                593474
 size of scratch memory is             29623520
 max col of scratch BK array               1296
 max len of scratch array in speh3          155
 max len of scratch index in speh4           18
 max int batch size is                      520
 min int batch size is                       52
 fixed nKL is                                45
 max L of basis functions is                  2
 order of int derivative is                   0
 number of shells is                         79
 number of basis is                         231
 number of cartesian basis is               231
 number of contracted shell pairs          2219
 number of primitive shell pairs           4655
 maxK2 (contraction) of shell pair           36
 max number of K2 of shell pair               1
 max number of CS2 of shell pair            312
 max number of PS2 of shell pair            312
 mem total for path MDJ                  543420
 -------------------------------------------------------
 Smallest overlap matrix eigenvalue = 4.60E-04

 Scale SEOQF with 1.000000e-01/1.000000e-01/1.000000e-01

 Standard Electronic Orientation quadrupole field applied
 Nucleus-field energy     =     0.0000000350 hartrees
 Guess from superposition of atomic densities
 Warning:  Energy on first SCF cycle will be non-variational
 SAD guess density has 154.000000 electrons

 -----------------------------------------------------------------------
  General SCF calculation program by
  Eric Jon Sundstrom, Paul Horn, Yuezhi Mao, Dmitri Zuev, Alec White,
  David Stuck, Shaama M.S., Shane Yost, Joonho Lee, David Small,
  Daniel Levine, Susi Lehtola, Hugh Burton, Evgeny Epifanovsky
 -----------------------------------------------------------------------
 Exchange:     0.2000 Hartree-Fock + 0.0800 Slater + 0.7200 B88
 Correlation:  0.1900 VWN1RPA + 0.8100 LYP
 Using SG-1 standard quadrature grid
 using 4 threads for integral computing
 -------------------------------------------------------
 OpenMP Integral computing Module                
 Release: version 2.0, May 2017, Q-Chem Inc. Pleasanton 
 -------------------------------------------------------
 -------------------------------------------------------
 OpenMP BLAS3 based DFT computing Module                
 Release: version 1.0, May 2013, Q-Chem Inc. Pittsburgh 
 -------------------------------------------------------
 A restricted SCF calculation will be
 performed using DIIS
 SCF converges when DIIS error is below 1.0e-08
 ---------------------------------------
  Cycle       Energy         DIIS error
 ---------------------------------------
    1  -16506.3849205415      3.29e-02  
    2  -16505.9710675907      3.15e-03  
    3  -16505.7695461065      6.82e-03  
    4  -16506.0049136436      1.18e-03  
    5  -16506.0115373021      2.31e-04  
    6  -16506.0115684859      1.98e-04  
    7  -16506.0118073370      3.81e-05  
    8  -16506.0118140203      6.89e-06  
    9  -16506.0118141526      2.42e-06  
   10  -16506.0118141794      7.21e-07  
   11  -16506.0118141826      1.46e-07  
   12  -16506.0118141831      3.31e-08  
   13  -16506.0118141830      1.36e-08  
   14  -16506.0118141830      1.98e-09  Convergence criterion met
 ---------------------------------------
 SCF time:   CPU 61.04s  wall 16.00s 
 SCF   energy in the final basis set =   -16506.0118141830
 Total energy in the final basis set =   -16506.0118141830

 --------------------------------------------------------------
             Orbital Energies (a.u.) and Symmetries
 --------------------------------------------------------------

 Alpha MOs, Restricted
 -- Occupied --                  
*******-1165.90 -482.86 -176.34 -176.33 -165.74 -165.74 -165.74
  1 A'    2 A'    3 A'    4 A'    5 A'    6 A'    1 A"    7 A'                 
-165.73 -165.73 -165.73  -62.51  -56.33  -56.33  -56.33  -35.83
  8 A'    2 A"    9 A'   10 A'   11 A'    3 A"   12 A'   13 A'                 
-35.825 -31.327 -31.320 -31.320 -31.319 -31.311 -31.311 -22.978
 14 A'   15 A'    4 A"   16 A'   17 A'    5 A"   18 A'   19 A'                 
-22.976 -22.976 -22.971 -22.971 -22.969 -22.967 -22.967 -22.962
  6 A"   20 A'    7 A"   21 A'   22 A'    8 A"   23 A'    9 A"                 
-22.962 -14.387 -10.333  -8.723  -6.555  -6.542  -6.540  -6.383
 24 A'   25 A'   26 A'   27 A'   28 A'   10 A"   29 A'   30 A'                 
 -6.374  -4.796  -4.789  -4.780  -4.779  -4.770  -4.769  -2.666
 31 A'   32 A'   33 A'   11 A"   34 A'   12 A"   35 A'   36 A'                 
 -2.662  -2.661  -2.651  -2.651  -2.062  -2.057  -2.056  -2.053
 13 A"   37 A'   14 A"   38 A'   39 A'   15 A"   40 A'   41 A'                 
 -2.048  -2.048  -2.042  -2.042  -2.031  -2.031  -0.951  -0.814
 16 A"   42 A'   43 A'   17 A"   44 A'   18 A"   45 A'   46 A'                 
 -0.714  -0.662  -0.541  -0.472  -0.444  -0.418  -0.344  -0.319
 47 A'   48 A'   49 A'   50 A'   51 A'   19 A"   52 A'   20 A"                 
 -0.313  -0.306  -0.289  -0.274  -0.268
 53 A'   21 A"   54 A'   22 A"   55 A'                                         
 -- Virtual --                   
 -0.125  -0.100  -0.072  -0.005   0.025   0.046   0.051   0.055
 56 A'   57 A'   23 A"   58 A'   59 A'   60 A'   61 A'   24 A"                 
  0.077   0.088   0.096   0.118   0.154   0.157   0.161   0.177
 62 A'   25 A"   63 A'   64 A'   65 A'   66 A'   26 A"   67 A'                 
  0.197   0.206   0.210   0.232   0.237   0.263   0.303   0.346
 68 A'   69 A'   27 A"   28 A"   70 A'   71 A'   72 A'   73 A'                 
  0.364   0.370   0.377   0.388   0.388   0.398   0.424   0.427
 29 A"   74 A'   30 A"   75 A'   31 A"   76 A'   77 A'   32 A"                 
  0.433   0.455   0.466   0.479   0.511   0.549   0.555   0.577
 33 A"   78 A'   79 A'   34 A"   80 A'   35 A"   81 A'   82 A'                 
  0.628   0.653   0.676   0.683   0.735   0.770   0.848   0.855
 83 A'   84 A'   36 A"   85 A'   86 A'   87 A'   37 A"   88 A'                 
  0.874   0.924   1.007   1.230   1.238   1.264   1.314   1.315
 89 A'   90 A'   91 A'   92 A'   38 A"   39 A"   93 A'   40 A"                 
  1.340   1.341   1.354   1.375   1.590   1.636   1.817   1.953
 94 A'   95 A'   41 A"   96 A'   97 A'   98 A'   99 A'   42 A"                 
  2.012   2.028   2.096   2.227   2.334   2.423   2.696   2.730
100 A'   43 A"  101 A'  102 A'   44 A"  103 A'  104 A'   45 A"                 
  2.846   3.153   3.817   3.867   3.935   3.941   3.942   3.950
105 A'  106 A'   46 A"  107 A'   47 A"   48 A"  108 A'  109 A'                 
  3.973   3.977   3.990   3.993   4.033   4.062   4.082   4.129
 49 A"   50 A"   51 A"  110 A'  111 A'   52 A"  112 A'  113 A'                 
  4.200   4.242   4.313   4.359   4.404   4.424   5.966   5.978
114 A'  115 A'  116 A'  117 A'  118 A'  119 A'   53 A"   54 A"                 
  5.992   6.001   6.019   6.053   6.582   7.529   7.567   7.636
120 A'  121 A'  122 A'  123 A'  124 A'   55 A"  125 A'  126 A'                 
 23.584  27.794  27.838  28.310  28.318  28.331  28.335  28.346
127 A'  128 A'  129 A'   56 A"   57 A"  130 A'  131 A'  132 A'                 
 28.355  28.507  28.513  28.517  28.526  28.527  28.531  28.555
133 A'   58 A"  134 A'   59 A"   60 A"  135 A'   61 A"  136 A'                 
 28.569  28.632  28.664  35.423  47.853 127.856 127.861 127.872
137 A'  138 A'  139 A'  140 A'  141 A'   62 A"   63 A"  142 A'                 
127.876 127.895 127.905 151.597 151.637 289.725 289.761 289.860
143 A'  144 A'  145 A'  146 A'  147 A'   64 A"  148 A'  149 A'                 
*******1901.7581901.799
150 A'  151 A'  152 A'                                                         

 Beta MOs, Restricted
 -- Occupied --                  
*******-1165.90 -482.86 -176.34 -176.33 -165.74 -165.74 -165.74
  1 A'    2 A'    3 A'    4 A'    5 A'    6 A'    1 A"    7 A'                 
-165.73 -165.73 -165.73  -62.51  -56.33  -56.33  -56.33  -35.83
  8 A'    2 A"    9 A'   10 A'   11 A'    3 A"   12 A'   13 A'                 
-35.825 -31.327 -31.320 -31.320 -31.319 -31.311 -31.311 -22.978
 14 A'   15 A'    4 A"   16 A'   17 A'    5 A"   18 A'   19 A'                 
-22.976 -22.976 -22.971 -22.971 -22.969 -22.967 -22.967 -22.962
  6 A"   20 A'    7 A"   21 A'   22 A'    8 A"   23 A'    9 A"                 
-22.962 -14.387 -10.333  -8.723  -6.555  -6.542  -6.540  -6.383
 24 A'   25 A'   26 A'   27 A'   28 A'   10 A"   29 A'   30 A'                 
 -6.374  -4.796  -4.789  -4.780  -4.779  -4.770  -4.769  -2.666
 31 A'   32 A'   33 A'   11 A"   34 A'   12 A"   35 A'   36 A'                 
 -2.662  -2.661  -2.651  -2.651  -2.062  -2.057  -2.056  -2.053
 13 A"   37 A'   14 A"   38 A'   39 A'   15 A"   40 A'   41 A'                 
 -2.048  -2.048  -2.042  -2.042  -2.031  -2.031  -0.951  -0.814
 16 A"   42 A'   43 A'   17 A"   44 A'   18 A"   45 A'   46 A'                 
 -0.714  -0.662  -0.541  -0.472  -0.444  -0.418  -0.344  -0.319
 47 A'   48 A'   49 A'   50 A'   51 A'   19 A"   52 A'   20 A"                 
 -0.313  -0.306  -0.289  -0.274  -0.268
 53 A'   21 A"   54 A'   22 A"   55 A'                                         
 -- Virtual --                   
 -0.125  -0.100  -0.072  -0.005   0.025   0.046   0.051   0.055
 56 A'   57 A'   23 A"   58 A'   59 A'   60 A'   61 A'   24 A"                 
  0.077   0.088   0.096   0.118   0.154   0.157   0.161   0.177
 62 A'   25 A"   63 A'   64 A'   65 A'   66 A'   26 A"   67 A'                 
  0.197   0.206   0.210   0.232   0.237   0.263   0.303   0.346
 68 A'   69 A'   27 A"   28 A"   70 A'   71 A'   72 A'   73 A'                 
  0.364   0.370   0.377   0.388   0.388   0.398   0.424   0.427
 29 A"   74 A'   30 A"   75 A'   31 A"   76 A'   77 A'   32 A"                 
  0.433   0.455   0.466   0.479   0.511   0.549   0.555   0.577
 33 A"   78 A'   79 A'   34 A"   80 A'   35 A"   81 A'   82 A'                 
  0.628   0.653   0.676   0.683   0.735   0.770   0.848   0.855
 83 A'   84 A'   36 A"   85 A'   86 A'   87 A'   37 A"   88 A'                 
  0.874   0.924   1.007   1.230   1.238   1.264   1.314   1.315
 89 A'   90 A'   91 A'   92 A'   38 A"   39 A"   93 A'   40 A"                 
  1.340   1.341   1.354   1.375   1.590   1.636   1.817   1.953
 94 A'   95 A'   41 A"   96 A'   97 A'   98 A'   99 A'   42 A"                 
  2.012   2.028   2.096   2.227   2.334   2.423   2.696   2.730
100 A'   43 A"  101 A'  102 A'   44 A"  103 A'  104 A'   45 A"                 
  2.846   3.153   3.817   3.867   3.935   3.941   3.942   3.950
105 A'  106 A'   46 A"  107 A'   47 A"   48 A"  108 A'  109 A'                 
  3.973   3.977   3.990   3.993   4.033   4.062   4.082   4.129
 49 A"   50 A"   51 A"  110 A'  111 A'   52 A"  112 A'  113 A'                 
  4.200   4.242   4.313   4.359   4.404   4.424   5.966   5.978
114 A'  115 A'  116 A'  117 A'  118 A'  119 A'   53 A"   54 A"                 
  5.992   6.001   6.019   6.053   6.582   7.529   7.567   7.636
120 A'  121 A'  122 A'  123 A'  124 A'   55 A"  125 A'  126 A'                 
 23.584  27.794  27.838  28.310  28.318  28.331  28.335  28.346
127 A'  128 A'  129 A'   56 A"   57 A"  130 A'  131 A'  132 A'                 
 28.355  28.507  28.513  28.517  28.526  28.527  28.531  28.555
133 A'   58 A"  134 A'   59 A"   60 A"  135 A'   61 A"  136 A'                 
 28.569  28.632  28.664  35.423  47.853 127.856 127.861 127.872
137 A'  138 A'  139 A'  140 A'  141 A'   62 A"   63 A"  142 A'                 
127.876 127.895 127.905 151.597 151.637 289.725 289.761 289.860
143 A'  144 A'  145 A'  146 A'  147 A'   64 A"  148 A'  149 A'                 
*******1901.7581901.799
150 A'  151 A'  152 A'                                                         
 --------------------------------------------------------------

          Ground-State Mulliken Net Atomic Charges

     Atom                 Charge (a.u.)
  ----------------------------------------
      1 C                    -0.266465
      2 N                    -0.046366
      3 I                     0.134001
      4 I                     0.186086
      5 Br                   -0.007256
  ----------------------------------------
  Sum of atomic charges =    -0.000000

 -----------------------------------------------------------------
                    Cartesian Multipole Moments
 -----------------------------------------------------------------
    Charge (ESU x 10^10)
                -0.0000
    Dipole Moment (Debye)
         X       0.5041      Y      -0.9085      Z       0.0000
       Tot       1.0390
    Quadrupole Moments (Debye-Ang)
        XX     -76.0431     XY       2.9018     YY     -88.0751
        XZ       0.0000     YZ      -0.0000     ZZ     -87.2230
    Octopole Moments (Debye-Ang^2)
       XXX       3.2826    XXY       4.0781    XYY      -0.6123
       YYY     -20.3634    XXZ      -0.0000    XYZ      -0.0000
       YYZ       0.0000    XZZ       0.3331    YZZ      -2.5763
       ZZZ       0.0000
    Hexadecapole Moments (Debye-Ang^3)
      XXXX   -2029.6410   XXXY      35.3338   XXYY    -483.1859
      XYYY      19.5878   YYYY    -579.7262   XXXZ       0.0000
      XXYZ      -0.0000   XYYZ       0.0000   YYYZ      -0.0000
      XXZZ    -407.8340   XYZZ       2.1311   YYZZ    -121.2778
      XZZZ       0.0000   YZZZ      -0.0000   ZZZZ    -115.8272
 -----------------------------------------------------------------
 Calculating analytic gradient of the SCF energy
 Gradient of SCF Energy
            1           2           3           4           5
    1   0.0581079  -0.0426233  -0.0020842   0.0059273  -0.0193276
    2  -0.0291823   0.0297009  -0.0083660   0.0017394   0.0061079
    3  -0.0000000   0.0000000   0.0000000   0.0000000  -0.0000000
 Max gradient component =       5.811E-02
 RMS gradient           =       2.229E-02
 Gradient time:  CPU 15.73 s  wall 4.05 s
 Geometry Optimization Parameters
   NAtoms,    NIC,     NZ,  NCons,   NDum,   NFix, NCnnct, MaxDiis
        5      20       5       0       0       0       0       0


** GEOMETRY OPTIMIZATION IN DELOCALIZED INTERNAL COORDINATES **
   Searching for a Minimum

   Optimization Cycle:   1

                       Coordinates (Angstroms)
     ATOM                X               Y               Z
      1  C         0.4749259364    0.0454341504    0.0000000000
      2  N        -0.4000214880    1.0069262225    0.0000000000
      3  I        -2.4908842436    0.5509734430    0.0000000000
      4  I         2.5657886920    0.5013869299    0.0000000000
      5  Br       -0.1148383134   -1.8027482350    0.0000000000
   Point Group: cs    Number of degrees of freedom:     7


   Energy is -16506.011814183


 Attempting to Generate Delocalized Internal Coordinates

  7 Hessian modes will be used to form the next step
  Hessian Eigenvalues:
     0.108095    0.108095    0.175927    0.250000    0.250000    0.250000
     0.671931

 Minimum Search - Taking Simple RFO Step
 Searching for Lamda that Minimizes Along All modes
 Value Taken    Lamda =  -0.02065233
 Step Taken.  Stepsize is  0.266542

                             Maximum     Tolerance    Cnvgd?
         Gradient           0.051527      0.000300      NO
         Displacement       0.206161      0.001200      NO
         Energy change     *********      0.000001      NO


 New Cartesian Coordinates Obtained by Inverse Iteration

 Displacement from previous Coordinates is:  0.745838
 ----------------------------------------------------------------
             Standard Nuclear Orientation (Angstroms)
    I     Atom           X                Y                Z
 ----------------------------------------------------------------
    1      C       0.4121694146    -0.0264455577     0.0000000000
    2      N      -0.4061803832     0.9379691830     0.0000000000
    3      I      -2.5259478849     0.7907278495     0.0000000000
    4      I       2.4492195915     0.5414846206     0.0000000000
    5      Br      0.1057098455    -1.9417635846     0.0000000000
 ----------------------------------------------------------------
 Molecular Point Group                 Cs    NOp =  2
 Largest Abelian Subgroup              Cs    NOp =  2
 Nuclear Repulsion Energy =  1259.0816944761 hartrees
 There are       77 alpha and       77 beta electrons
 Applying Cartesian multipole field
    Component          Value
    ---------          -----
     (2,0,0)        1.00000E-11
     (0,2,0)        2.00000E-11
     (0,0,2)       -3.00000E-11
 Nucleus-field energy     =     0.0000000369 hartrees
 Requested basis set is 6-311++G(d,p)
 There are 79 shells and 216 basis functions
 A cutoff of  1.0D-11 yielded   2219 shell pairs
 There are     17921 function pairs (     20473 Cartesian)
 Smallest overlap matrix eigenvalue = 4.59E-04
 Guess MOs from SCF MO coefficient file

 -----------------------------------------------------------------------
  General SCF calculation program by
  Eric Jon Sundstrom, Paul Horn, Yuezhi Mao, Dmitri Zuev, Alec White,
  David Stuck, Shaama M.S., Shane Yost, Joonho Lee, David Small,
  Daniel Levine, Susi Lehtola, Hugh Burton, Evgeny Epifanovsky
 -----------------------------------------------------------------------
 Exchange:     0.2000 Hartree-Fock + 0.0800 Slater + 0.7200 B88
 Correlation:  0.1900 VWN1RPA + 0.8100 LYP
 Using SG-1 standard quadrature grid
 using 4 threads for integral computing
 -------------------------------------------------------
 OpenMP Integral computing Module                
 Release: version 2.0, May 2017, Q-Chem Inc. Pleasanton 
 -------------------------------------------------------
 -------------------------------------------------------
 OpenMP BLAS3 based DFT computing Module                
 Release: version 1.0, May 2013, Q-Chem Inc. Pittsburgh 
 -------------------------------------------------------
 A restricted SCF calculation will be
 performed using DIIS
 SCF converges when DIIS error is below 1.0e-08
 ---------------------------------------
  Cycle       Energy         DIIS error
 ---------------------------------------
    1  -16506.0027091535      1.17e-03  
    2  -16506.0176475600      3.89e-04  
    3  -16506.0166240501      5.75e-04  
    4  -16506.0184578483      1.93e-04  
    5  -16506.0186555039      4.47e-05  
    6  -16506.0186632774      2.79e-05  
    7  -16506.0186673946      4.71e-06  
    8  -16506.0186674865      1.22e-06  
    9  -16506.0186674945      1.93e-07  
   10  -16506.0186674948      6.88e-08  
   11  -16506.0186674946      1.44e-08  
   12  -16506.0186674947      3.11e-09  Convergence criterion met
 ---------------------------------------
 SCF time:   CPU 51.35s  wall 14.00s 
 SCF   energy in the final basis set =   -16506.0186674947
 Total energy in the final basis set =   -16506.0186674947

 --------------------------------------------------------------
             Orbital Energies (a.u.) and Symmetries
 --------------------------------------------------------------

 Alpha MOs, Restricted
 -- Occupied --                  
*******-1165.90 -482.86 -176.33 -176.33 -165.74 -165.73 -165.73
  1 A'    2 A'    3 A'    4 A'    5 A'    6 A'    1 A"    7 A'                 
-165.73 -165.73 -165.73  -62.52  -56.34  -56.33  -56.33  -35.83
  8 A'    2 A"    9 A'   10 A'   11 A'    3 A"   12 A'   13 A'                 
-35.825 -31.323 -31.319 -31.315 -31.315 -31.312 -31.312 -22.973
 14 A'   15 A'   16 A'    4 A"   17 A'    5 A"   18 A'   19 A'                 
-22.971 -22.971 -22.969 -22.968 -22.968 -22.966 -22.966 -22.963
  6 A"   20 A'   21 A'    7 A"   22 A'    8 A"   23 A'    9 A"                 
-22.963 -14.386 -10.331  -8.725  -6.557  -6.543  -6.542  -6.377
 24 A'   25 A'   26 A'   27 A'   28 A'   10 A"   29 A'   30 A'                 
 -6.375  -4.793  -4.788  -4.774  -4.773  -4.772  -4.771  -2.668
 31 A'   32 A'   33 A'   11 A"   34 A'   12 A"   35 A'   36 A'                 
 -2.664  -2.663  -2.653  -2.653  -2.058  -2.054  -2.052  -2.051
 13 A"   37 A'   38 A'   14 A"   39 A'   40 A'   15 A"   41 A'                 
 -2.049  -2.048  -2.035  -2.035  -2.034  -2.034  -0.963  -0.821
 16 A"   42 A'   43 A'   17 A"   18 A"   44 A'   45 A'   46 A'                 
 -0.713  -0.665  -0.542  -0.479  -0.446  -0.426  -0.331  -0.325
 47 A'   48 A'   49 A'   50 A'   51 A'   19 A"   52 A'   20 A"                 
 -0.324  -0.301  -0.283  -0.274  -0.273
 53 A'   21 A"   54 A'   22 A"   55 A'                                         
 -- Virtual --                   
 -0.123  -0.091  -0.066  -0.009   0.026   0.044   0.052   0.054
 56 A'   57 A'   23 A"   58 A'   59 A'   60 A'   61 A'   24 A"                 
  0.078   0.088   0.099   0.116   0.153   0.161   0.162   0.184
 62 A'   25 A"   63 A'   64 A'   65 A'   66 A'   26 A"   67 A'                 
  0.204   0.205   0.212   0.231   0.235   0.264   0.301   0.338
 68 A'   27 A"   69 A'   70 A'   28 A"   71 A'   72 A'   73 A'                 
  0.370   0.373   0.379   0.386   0.394   0.418   0.419   0.432
 74 A'   29 A"   30 A"   75 A'   31 A"   76 A'   32 A"   77 A'                 
  0.440   0.456   0.467   0.472   0.526   0.546   0.552   0.587
 33 A"   78 A'   79 A'   34 A"   80 A'   35 A"   81 A'   82 A'                 
  0.621   0.654   0.672   0.677   0.741   0.768   0.848   0.854
 83 A'   84 A'   85 A'   36 A"   86 A'   87 A'   88 A'   37 A"                 
  0.874   0.937   1.014   1.235   1.239   1.258   1.309   1.320
 89 A'   90 A'   91 A'   92 A'   38 A"   39 A"   93 A'   94 A'                 
  1.327   1.350   1.354   1.389   1.597   1.619   1.847   1.952
 40 A"   95 A'   41 A"   96 A'   97 A'   98 A'   99 A'   42 A"                 
  2.022   2.027   2.092   2.211   2.358   2.471   2.740   2.742
100 A'   43 A"  101 A'  102 A'   44 A"  103 A'   45 A"  104 A'                 
  2.837   3.144   3.823   3.883   3.940   3.945   3.951   3.965
105 A'  106 A'   46 A"  107 A'   47 A"   48 A"  108 A'  109 A'                 
  3.976   3.977   3.986   3.988   4.035   4.067   4.074   4.135
 49 A"   50 A"   51 A"  110 A'  111 A'   52 A"  112 A'  113 A'                 
  4.188   4.237   4.337   4.368   4.408   4.431   5.961   5.983
114 A'  115 A'  116 A'  117 A'  118 A'  119 A'   53 A"   54 A"                 
  5.985   6.002   6.008   6.061   6.566   7.527   7.559   7.642
120 A'  121 A'  122 A'  123 A'  124 A'   55 A"  125 A'  126 A'                 
 23.650  27.805  27.851  28.305  28.324  28.325  28.336  28.342
127 A'  128 A'  129 A'   56 A"   57 A"  130 A'  131 A'  132 A'                 
 28.361  28.512  28.515  28.519  28.523  28.527  28.537  28.550
133 A'   58 A"   59 A"  134 A'  135 A'   60 A"   61 A"  136 A'                 
 28.580  28.632  28.670  35.464  47.842 127.852 127.866 127.868
137 A'  138 A'  139 A'  140 A'  141 A'   62 A"  142 A'   63 A"                 
127.881 127.887 127.913 151.608 151.647 289.722 289.751 289.866
143 A'  144 A'  145 A'  146 A'  147 A'   64 A"  148 A'  149 A'                 
*******1901.7691901.810
150 A'  151 A'  152 A'                                                         

 Beta MOs, Restricted
 -- Occupied --                  
*******-1165.90 -482.86 -176.33 -176.33 -165.74 -165.73 -165.73
  1 A'    2 A'    3 A'    4 A'    5 A'    6 A'    1 A"    7 A'                 
-165.73 -165.73 -165.73  -62.52  -56.34  -56.33  -56.33  -35.83
  8 A'    2 A"    9 A'   10 A'   11 A'    3 A"   12 A'   13 A'                 
-35.825 -31.323 -31.319 -31.315 -31.315 -31.312 -31.312 -22.973
 14 A'   15 A'   16 A'    4 A"   17 A'    5 A"   18 A'   19 A'                 
-22.971 -22.971 -22.969 -22.968 -22.968 -22.966 -22.966 -22.963
  6 A"   20 A'   21 A'    7 A"   22 A'    8 A"   23 A'    9 A"                 
-22.963 -14.386 -10.331  -8.725  -6.557  -6.543  -6.542  -6.377
 24 A'   25 A'   26 A'   27 A'   28 A'   10 A"   29 A'   30 A'                 
 -6.375  -4.793  -4.788  -4.774  -4.773  -4.772  -4.771  -2.668
 31 A'   32 A'   33 A'   11 A"   34 A'   12 A"   35 A'   36 A'                 
 -2.664  -2.663  -2.653  -2.653  -2.058  -2.054  -2.052  -2.051
 13 A"   37 A'   38 A'   14 A"   39 A'   40 A'   15 A"   41 A'                 
 -2.049  -2.048  -2.035  -2.035  -2.034  -2.034  -0.963  -0.821
 16 A"   42 A'   43 A'   17 A"   18 A"   44 A'   45 A'   46 A'                 
 -0.713  -0.665  -0.542  -0.479  -0.446  -0.426  -0.331  -0.325
 47 A'   48 A'   49 A'   50 A'   51 A'   19 A"   52 A'   20 A"                 
 -0.324  -0.301  -0.283  -0.274  -0.273
 53 A'   21 A"   54 A'   22 A"   55 A'                                         
 -- Virtual --                   
 -0.123  -0.091  -0.066  -0.009   0.026   0.044   0.052   0.054
 56 A'   57 A'   23 A"   58 A'   59 A'   60 A'   61 A'   24 A"                 
  0.078   0.088   0.099   0.116   0.153   0.161   0.162   0.184
 62 A'   25 A"   63 A'   64 A'   65 A'   66 A'   26 A"   67 A'                 
  0.204   0.205   0.212   0.231   0.235   0.264   0.301   0.338
 68 A'   27 A"   69 A'   70 A'   28 A"   71 A'   72 A'   73 A'                 
  0.370   0.373   0.379   0.386   0.394   0.418   0.419   0.432
 74 A'   29 A"   30 A"   75 A'   31 A"   76 A'   32 A"   77 A'                 
  0.440   0.456   0.467   0.472   0.526   0.546   0.552   0.587
 33 A"   78 A'   79 A'   34 A"   80 A'   35 A"   81 A'   82 A'                 
  0.621   0.654   0.672   0.677   0.741   0.768   0.848   0.854
 83 A'   84 A'   85 A'   36 A"   86 A'   87 A'   88 A'   37 A"                 
  0.874   0.937   1.014   1.235   1.239   1.258   1.309   1.320
 89 A'   90 A'   91 A'   92 A'   38 A"   39 A"   93 A'   94 A'                 
  1.327   1.350   1.354   1.389   1.597   1.619   1.847   1.952
 40 A"   95 A'   41 A"   96 A'   97 A'   98 A'   99 A'   42 A"                 
  2.022   2.027   2.092   2.211   2.358   2.471   2.740   2.742
100 A'   43 A"  101 A'  102 A'   44 A"  103 A'   45 A"  104 A'                 
  2.837   3.144   3.823   3.883   3.940   3.945   3.951   3.965
105 A'  106 A'   46 A"  107 A'   47 A"   48 A"  108 A'  109 A'                 
  3.976   3.977   3.986   3.988   4.035   4.067   4.074   4.135
 49 A"   50 A"   51 A"  110 A'  111 A'   52 A"  112 A'  113 A'                 
  4.188   4.237   4.337   4.368   4.408   4.431   5.961   5.983
114 A'  115 A'  116 A'  117 A'  118 A'  119 A'   53 A"   54 A"                 
  5.985   6.002   6.008   6.061   6.566   7.527   7.559   7.642
120 A'  121 A'  122 A'  123 A'  124 A'   55 A"  125 A'  126 A'                 
 23.650  27.805  27.851  28.305  28.324  28.325  28.336  28.342
127 A'  128 A'  129 A'   56 A"   57 A"  130 A'  131 A'  132 A'                 
 28.361  28.512  28.515  28.519  28.523  28.527  28.537  28.550
133 A'   58 A"   59 A"  134 A'  135 A'   60 A"   61 A"  136 A'                 
 28.580  28.632  28.670  35.464  47.842 127.852 127.866 127.868
137 A'  138 A'  139 A'  140 A'  141 A'   62 A"  142 A'   63 A"                 
127.881 127.887 127.913 151.608 151.647 289.722 289.751 289.866
143 A'  144 A'  145 A'  146 A'  147 A'   64 A"  148 A'  149 A'                 
*******1901.7691901.810
150 A'  151 A'  152 A'                                                         
 --------------------------------------------------------------

          Ground-State Mulliken Net Atomic Charges

     Atom                 Charge (a.u.)
  ----------------------------------------
      1 C                    -0.287645
      2 N                    -0.018969
      3 I                     0.141667
      4 I                     0.163530
      5 Br                    0.001417
  ----------------------------------------
  Sum of atomic charges =     0.000000

 -----------------------------------------------------------------
                    Cartesian Multipole Moments
 -----------------------------------------------------------------
    Charge (ESU x 10^10)
                 0.0000
    Dipole Moment (Debye)
         X       0.0514      Y      -0.6400      Z      -0.0000
       Tot       0.6420
    Quadrupole Moments (Debye-Ang)
        XX     -77.4276     XY       0.9832     YY     -86.9612
        XZ      -0.0000     YZ       0.0000     ZZ     -87.1304
    Octopole Moments (Debye-Ang^2)
       XXX      -4.2466    XXY       5.1445    XYY       1.0688
       YYY     -35.6041    XXZ       0.0000    XYZ      -0.0000
       YYZ      -0.0000    XZZ       0.6421    YZZ      -7.1984
       ZZZ      -0.0000
    Hexadecapole Moments (Debye-Ang^3)
      XXXX   -1980.8508   XXXY      83.9496   XXYY    -487.1925
      XYYY      83.2170   YYYY    -679.8153   XXXZ       0.0000
      XXYZ       0.0000   XYYZ       0.0000   YYYZ       0.0000
      XXZZ    -396.7888   XYZZ      25.9059   YYZZ    -140.2033
      XZZZ       0.0000   YZZZ       0.0000   ZZZZ    -115.7455
 -----------------------------------------------------------------
 Calculating analytic gradient of the SCF energy
 Gradient of SCF Energy
            1           2           3           4           5
    1   0.0245581  -0.0135988  -0.0055966  -0.0078837   0.0025210
    2  -0.0140981   0.0141769   0.0042405  -0.0007352  -0.0035840
    3  -0.0000000  -0.0000000   0.0000000  -0.0000000   0.0000000
 Max gradient component =       2.456E-02
 RMS gradient           =       9.377E-03
 Gradient time:  CPU 15.40 s  wall 3.97 s
 Geometry Optimization Parameters
   NAtoms,    NIC,     NZ,  NCons,   NDum,   NFix, NCnnct, MaxDiis
        5      20       5       0       0       0       0       0

 Cartesian Hessian Update
 Hessian Updated using BFGS Update


** GEOMETRY OPTIMIZATION IN DELOCALIZED INTERNAL COORDINATES **
   Searching for a Minimum

   Optimization Cycle:   2

                       Coordinates (Angstroms)
     ATOM                X               Y               Z
      1  C         0.4121694146   -0.0264455577    0.0000000000
      2  N        -0.4061803832    0.9379691830    0.0000000000
      3  I        -2.5259478849    0.7907278495    0.0000000000
      4  I         2.4492195915    0.5414846206    0.0000000000
      5  Br        0.1057098455   -1.9417635846    0.0000000000
   Point Group: cs    Number of degrees of freedom:     7


   Energy is -16506.018667495

 Hessian Updated using BFGS Update

  6 Hessian modes will be used to form the next step
  Hessian Eigenvalues:
     0.106161    0.110197    0.175398    0.232979    0.365625    0.607262

 Minimum Search - Taking Simple RFO Step
 Searching for Lamda that Minimizes Along All modes
 Value Taken    Lamda =  -0.00299248
 Step Taken.  Stepsize is  0.100523

                             Maximum     Tolerance    Cnvgd?
         Gradient           0.026478      0.000300      NO
         Displacement       0.067192      0.001200      NO
         Energy change     -0.006853      0.000001      NO


 New Cartesian Coordinates Obtained by Inverse Iteration

 Displacement from previous Coordinates is:  0.201654
 ----------------------------------------------------------------
             Standard Nuclear Orientation (Angstroms)
    I     Atom           X                Y                Z
 ----------------------------------------------------------------
    1      C       0.3926072958    -0.0022233583     0.0000000000
    2      N      -0.3984275484     0.9549632578     0.0000000000
    3      I      -2.4868214165     0.7249820654     0.0000000000
    4      I       2.4693450555     0.5286615995     0.0000000000
    5      Br      0.0582671970    -1.9044110536     0.0000000000
 ----------------------------------------------------------------
 Molecular Point Group                 Cs    NOp =  2
 Largest Abelian Subgroup              Cs    NOp =  2
 Nuclear Repulsion Energy =  1271.0450757851 hartrees
 There are       77 alpha and       77 beta electrons
 Applying Cartesian multipole field
    Component          Value
    ---------          -----
     (2,0,0)        1.00000E-11
     (0,2,0)        2.00000E-11
     (0,0,2)       -3.00000E-11
 Nucleus-field energy     =     0.0000000359 hartrees
 Requested basis set is 6-311++G(d,p)
 There are 79 shells and 216 basis functions
 A cutoff of  1.0D-11 yielded   2224 shell pairs
 There are     17936 function pairs (     20477 Cartesian)
 Smallest overlap matrix eigenvalue = 4.34E-04
 Guess MOs from SCF MO coefficient file

 -----------------------------------------------------------------------
  General SCF calculation program by
  Eric Jon Sundstrom, Paul Horn, Yuezhi Mao, Dmitri Zuev, Alec White,
  David Stuck, Shaama M.S., Shane Yost, Joonho Lee, David Small,
  Daniel Levine, Susi Lehtola, Hugh Burton, Evgeny Epifanovsky
 -----------------------------------------------------------------------
 Exchange:     0.2000 Hartree-Fock + 0.0800 Slater + 0.7200 B88
 Correlation:  0.1900 VWN1RPA + 0.8100 LYP
 Using SG-1 standard quadrature grid
 using 4 threads for integral computing
 -------------------------------------------------------
 OpenMP Integral computing Module                
 Release: version 2.0, May 2017, Q-Chem Inc. Pleasanton 
 -------------------------------------------------------
 -------------------------------------------------------
 OpenMP BLAS3 based DFT computing Module                
 Release: version 1.0, May 2013, Q-Chem Inc. Pittsburgh 
 -------------------------------------------------------
 A restricted SCF calculation will be
 performed using DIIS
 SCF converges when DIIS error is below 1.0e-08
 ---------------------------------------
  Cycle       Energy         DIIS error
 ---------------------------------------
    1  -16506.0189947809      4.00e-04  
    2  -16506.0199395632      2.90e-04  
    3  -16506.0198619586      3.06e-04  
    4  -16506.0203611875      5.70e-05  
    5  -16506.0203802806      1.78e-05  
    6  -16506.0203818124      7.08e-06  
    7  -16506.0203820932      2.70e-06  
    8  -16506.0203821262      5.29e-07  
    9  -16506.0203821277      7.73e-08  
   10  -16506.0203821276      3.61e-08  
   11  -16506.0203821279      1.08e-08  
   12  -16506.0203821279      3.45e-09  Convergence criterion met
 ---------------------------------------
 SCF time:   CPU 51.75s  wall 14.00s 
 SCF   energy in the final basis set =   -16506.0203821279
 Total energy in the final basis set =   -16506.0203821279

 --------------------------------------------------------------
             Orbital Energies (a.u.) and Symmetries
 --------------------------------------------------------------

 Alpha MOs, Restricted
 -- Occupied --                  
*******-1165.89 -482.86 -176.33 -176.33 -165.74 -165.73 -165.73
  1 A'    2 A'    3 A'    4 A'    5 A'    6 A'    1 A"    7 A'                 
-165.73 -165.73 -165.73  -62.52  -56.34  -56.33  -56.33  -35.83
  8 A'    2 A"    9 A'   10 A'   11 A'    3 A"   12 A'   13 A'                 
-35.823 -31.324 -31.316 -31.316 -31.316 -31.310 -31.310 -22.974
 14 A'   15 A'   16 A'    4 A"   17 A'    5 A"   18 A'   19 A'                 
-22.972 -22.972 -22.967 -22.966 -22.966 -22.965 -22.965 -22.960
  6 A"   20 A'   21 A'   22 A'    7 A"    8 A"   23 A'    9 A"                 
-22.960 -14.384 -10.328  -8.726  -6.558  -6.544  -6.543  -6.378
 24 A'   25 A'   26 A'   27 A'   28 A'   10 A"   29 A'   30 A'                 
 -6.372  -4.794  -4.786  -4.775  -4.774  -4.769  -4.769  -2.668
 31 A'   32 A'   33 A'   11 A"   34 A'   12 A"   35 A'   36 A'                 
 -2.665  -2.664  -2.653  -2.653  -2.059  -2.053  -2.052  -2.051
 13 A"   37 A'   38 A'   14 A"   39 A'   15 A"   40 A'   41 A'                 
 -2.046  -2.046  -2.036  -2.036  -2.032  -2.032  -0.975  -0.823
 16 A"   42 A'   43 A'   17 A"   18 A"   44 A'   45 A'   46 A'                 
 -0.712  -0.665  -0.541  -0.482  -0.448  -0.432  -0.332  -0.327
 47 A'   48 A'   49 A'   50 A'   51 A'   19 A"   52 A'   20 A"                 
 -0.324  -0.300  -0.281  -0.275  -0.274
 53 A'   21 A"   54 A'   22 A"   55 A'                                         
 -- Virtual --                   
 -0.121  -0.092  -0.061  -0.008   0.027   0.044   0.051   0.054
 56 A'   57 A'   23 A"   58 A'   59 A'   60 A'   61 A'   24 A"                 
  0.078   0.087   0.100   0.116   0.155   0.160   0.163   0.184
 62 A'   25 A"   63 A'   64 A'   65 A'   66 A'   26 A"   67 A'                 
  0.203   0.205   0.211   0.232   0.235   0.266   0.302   0.335
 68 A'   27 A"   69 A'   70 A'   28 A"   71 A'   72 A'   73 A'                 
  0.370   0.372   0.379   0.386   0.392   0.412   0.420   0.432
 74 A'   29 A"   30 A"   75 A'   31 A"   76 A'   32 A"   77 A'                 
  0.438   0.459   0.471   0.476   0.532   0.545   0.553   0.586
 33 A"   78 A'   79 A'   34 A"   80 A'   35 A"   81 A'   82 A'                 
  0.640   0.658   0.669   0.676   0.746   0.766   0.853   0.856
 83 A'   84 A'   85 A'   36 A"   86 A'   87 A'   37 A"   88 A'                 
  0.878   0.932   1.006   1.234   1.237   1.259   1.310   1.321
 89 A'   90 A'   91 A'   92 A'   38 A"   39 A"   93 A'   94 A'                 
  1.332   1.350   1.351   1.395   1.588   1.627   1.868   1.953
 40 A"   95 A'   41 A"   96 A'   97 A'   98 A'   99 A'   42 A"                 
  2.027   2.033   2.101   2.224   2.375   2.487   2.748   2.770
100 A'   43 A"  101 A'  102 A'   44 A"  103 A'   45 A"  104 A'                 
  2.849   3.128   3.827   3.884   3.939   3.947   3.951   3.966
105 A'  106 A'   46 A"  107 A'   47 A"   48 A"  108 A'  109 A'                 
  3.976   3.978   3.986   3.988   4.039   4.068   4.078   4.137
 49 A"   50 A"   51 A"  110 A'  111 A'   52 A"  112 A'  113 A'                 
  4.192   4.244   4.343   4.363   4.407   4.434   5.961   5.985
114 A'  115 A'  116 A'  117 A'  118 A'  119 A'   53 A"   54 A"                 
  5.986   6.002   6.009   6.063   6.570   7.526   7.563   7.641
120 A'  121 A'  122 A'  123 A'  124 A'   55 A"  125 A'  126 A'                 
 23.699  27.803  27.851  28.305  28.326  28.327  28.336  28.344
127 A'  128 A'  129 A'   56 A"   57 A"  130 A'  131 A'  132 A'                 
 28.362  28.512  28.517  28.520  28.525  28.528  28.538  28.551
133 A'   58 A"   59 A"  134 A'  135 A'   60 A"   61 A"  136 A'                 
 28.581  28.631  28.674  35.496  47.844 127.851 127.868 127.870
137 A'  138 A'  139 A'  140 A'  141 A'   62 A"  142 A'   63 A"                 
127.883 127.887 127.915 151.607 151.648 289.721 289.755 289.865
143 A'  144 A'  145 A'  146 A'  147 A'   64 A"  148 A'  149 A'                 
*******1901.7681901.810
150 A'  151 A'  152 A'                                                         

 Beta MOs, Restricted
 -- Occupied --                  
*******-1165.89 -482.86 -176.33 -176.33 -165.74 -165.73 -165.73
  1 A'    2 A'    3 A'    4 A'    5 A'    6 A'    1 A"    7 A'                 
-165.73 -165.73 -165.73  -62.52  -56.34  -56.33  -56.33  -35.83
  8 A'    2 A"    9 A'   10 A'   11 A'    3 A"   12 A'   13 A'                 
-35.823 -31.324 -31.316 -31.316 -31.316 -31.310 -31.310 -22.974
 14 A'   15 A'   16 A'    4 A"   17 A'    5 A"   18 A'   19 A'                 
-22.972 -22.972 -22.967 -22.966 -22.966 -22.965 -22.965 -22.960
  6 A"   20 A'   21 A'   22 A'    7 A"    8 A"   23 A'    9 A"                 
-22.960 -14.384 -10.328  -8.726  -6.558  -6.544  -6.543  -6.378
 24 A'   25 A'   26 A'   27 A'   28 A'   10 A"   29 A'   30 A'                 
 -6.372  -4.794  -4.786  -4.775  -4.774  -4.769  -4.769  -2.668
 31 A'   32 A'   33 A'   11 A"   34 A'   12 A"   35 A'   36 A'                 
 -2.665  -2.664  -2.653  -2.653  -2.059  -2.053  -2.052  -2.051
 13 A"   37 A'   38 A'   14 A"   39 A'   15 A"   40 A'   41 A'                 
 -2.046  -2.046  -2.036  -2.036  -2.032  -2.032  -0.975  -0.823
 16 A"   42 A'   43 A'   17 A"   18 A"   44 A'   45 A'   46 A'                 
 -0.712  -0.665  -0.541  -0.482  -0.448  -0.432  -0.332  -0.327
 47 A'   48 A'   49 A'   50 A'   51 A'   19 A"   52 A'   20 A"                 
 -0.324  -0.300  -0.281  -0.275  -0.274
 53 A'   21 A"   54 A'   22 A"   55 A'                                         
 -- Virtual --                   
 -0.121  -0.092  -0.061  -0.008   0.027   0.044   0.051   0.054
 56 A'   57 A'   23 A"   58 A'   59 A'   60 A'   61 A'   24 A"                 
  0.078   0.087   0.100   0.116   0.155   0.160   0.163   0.184
 62 A'   25 A"   63 A'   64 A'   65 A'   66 A'   26 A"   67 A'                 
  0.203   0.205   0.211   0.232   0.235   0.266   0.302   0.335
 68 A'   27 A"   69 A'   70 A'   28 A"   71 A'   72 A'   73 A'                 
  0.370   0.372   0.379   0.386   0.392   0.412   0.420   0.432
 74 A'   29 A"   30 A"   75 A'   31 A"   76 A'   32 A"   77 A'                 
  0.438   0.459   0.471   0.476   0.532   0.545   0.553   0.586
 33 A"   78 A'   79 A'   34 A"   80 A'   35 A"   81 A'   82 A'                 
  0.640   0.658   0.669   0.676   0.746   0.766   0.853   0.856
 83 A'   84 A'   85 A'   36 A"   86 A'   87 A'   37 A"   88 A'                 
  0.878   0.932   1.006   1.234   1.237   1.259   1.310   1.321
 89 A'   90 A'   91 A'   92 A'   38 A"   39 A"   93 A'   94 A'                 
  1.332   1.350   1.351   1.395   1.588   1.627   1.868   1.953
 40 A"   95 A'   41 A"   96 A'   97 A'   98 A'   99 A'   42 A"                 
  2.027   2.033   2.101   2.224   2.375   2.487   2.748   2.770
100 A'   43 A"  101 A'  102 A'   44 A"  103 A'   45 A"  104 A'                 
  2.849   3.128   3.827   3.884   3.939   3.947   3.951   3.966
105 A'  106 A'   46 A"  107 A'   47 A"   48 A"  108 A'  109 A'                 
  3.976   3.978   3.986   3.988   4.039   4.068   4.078   4.137
 49 A"   50 A"   51 A"  110 A'  111 A'   52 A"  112 A'  113 A'                 
  4.192   4.244   4.343   4.363   4.407   4.434   5.961   5.985
114 A'  115 A'  116 A'  117 A'  118 A'  119 A'   53 A"   54 A"                 
  5.986   6.002   6.009   6.063   6.570   7.526   7.563   7.641
120 A'  121 A'  122 A'  123 A'  124 A'   55 A"  125 A'  126 A'                 
 23.699  27.803  27.851  28.305  28.326  28.327  28.336  28.344
127 A'  128 A'  129 A'   56 A"   57 A"  130 A'  131 A'  132 A'                 
 28.362  28.512  28.517  28.520  28.525  28.528  28.538  28.551
133 A'   58 A"   59 A"  134 A'  135 A'   60 A"   61 A"  136 A'                 
 28.581  28.631  28.674  35.496  47.844 127.851 127.868 127.870
137 A'  138 A'  139 A'  140 A'  141 A'   62 A"  142 A'   63 A"                 
127.883 127.887 127.915 151.607 151.648 289.721 289.755 289.865
143 A'  144 A'  145 A'  146 A'  147 A'   64 A"  148 A'  149 A'                 
*******1901.7681901.810
150 A'  151 A'  152 A'                                                         
 --------------------------------------------------------------

          Ground-State Mulliken Net Atomic Charges

     Atom                 Charge (a.u.)
  ----------------------------------------
      1 C                    -0.281361
      2 N                    -0.013471
      3 I                     0.143481
      4 I                     0.145354
      5 Br                    0.005998
  ----------------------------------------
  Sum of atomic charges =     0.000000

 -----------------------------------------------------------------
                    Cartesian Multipole Moments
 -----------------------------------------------------------------
    Charge (ESU x 10^10)
                 0.0000
    Dipole Moment (Debye)
         X      -0.1356      Y      -0.7356      Z       0.0000
       Tot       0.7480
    Quadrupole Moments (Debye-Ang)
        XX     -77.7673     XY       1.1798     YY     -87.0390
        XZ       0.0000     YZ      -0.0000     ZZ     -87.0967
    Octopole Moments (Debye-Ang^2)
       XXX      -6.8157    XXY       4.3344    XYY       0.0018
       YYY     -31.7067    XXZ       0.0000    XYZ       0.0000
       YYZ       0.0000    XZZ      -0.4145    YZZ      -5.8780
       ZZZ       0.0000
    Hexadecapole Moments (Debye-Ang^3)
      XXXX   -1967.6540   XXXY      69.0919   XXYY    -481.3782
      XYYY      63.6252   YYYY    -647.0222   XXXZ       0.0000
      XXYZ       0.0000   XYYZ       0.0000   YYYZ       0.0000
      XXZZ    -394.1806   XYZZ      18.9968   YYZZ    -134.3748
      XZZZ       0.0000   YZZZ       0.0000   ZZZZ    -115.7756
 -----------------------------------------------------------------
 Calculating analytic gradient of the SCF energy
 Gradient of SCF Energy
            1           2           3           4           5
    1  -0.0002057   0.0028579   0.0017637  -0.0054410   0.0010250
    2   0.0032553  -0.0050942   0.0015022   0.0006432  -0.0003066
    3   0.0000000  -0.0000000   0.0000000   0.0000000   0.0000000
 Max gradient component =       5.441E-03
 RMS gradient           =       2.328E-03
 Gradient time:  CPU 15.56 s  wall 3.99 s
 Geometry Optimization Parameters
   NAtoms,    NIC,     NZ,  NCons,   NDum,   NFix, NCnnct, MaxDiis
        5      20       5       0       0       0       0       0

 Cartesian Hessian Update
 Hessian Updated using BFGS Update


** GEOMETRY OPTIMIZATION IN DELOCALIZED INTERNAL COORDINATES **
   Searching for a Minimum

   Optimization Cycle:   3

                       Coordinates (Angstroms)
     ATOM                X               Y               Z
      1  C         0.3926072958   -0.0022233583    0.0000000000
      2  N        -0.3984275484    0.9549632578    0.0000000000
      3  I        -2.4868214165    0.7249820654    0.0000000000
      4  I         2.4693450555    0.5286615995    0.0000000000
      5  Br        0.0582671970   -1.9044110536    0.0000000000
   Point Group: cs    Number of degrees of freedom:     7


   Energy is -16506.020382128

 Hessian Updated using BFGS Update

  7 Hessian modes will be used to form the next step
  Hessian Eigenvalues:
     0.092715    0.115620    0.176200    0.223793    0.254492    0.293114
     0.752180

 Minimum Search - Taking Simple RFO Step
 Searching for Lamda that Minimizes Along All modes
 Value Taken    Lamda =  -0.00071886
 Step Taken.  Stepsize is  0.070451

                             Maximum     Tolerance    Cnvgd?
         Gradient           0.007972      0.000300      NO
         Displacement       0.036428      0.001200      NO
         Energy change     -0.001715      0.000001      NO


 New Cartesian Coordinates Obtained by Inverse Iteration

 Displacement from previous Coordinates is:  0.144111
 ----------------------------------------------------------------
             Standard Nuclear Orientation (Angstroms)
    I     Atom           X                Y                Z
 ----------------------------------------------------------------
    1      C       0.3906099775     0.0168825404     0.0000000000
    2      N      -0.4029365843     0.9747704272     0.0000000000
    3      I      -2.4919581483     0.6811419939     0.0000000000
    4      I       2.5068986660     0.5088555173     0.0000000000
    5      Br      0.0323566725    -1.8796779679     0.0000000000
 ----------------------------------------------------------------
 Molecular Point Group                 Cs    NOp =  2
 Largest Abelian Subgroup              Cs    NOp =  2
 Nuclear Repulsion Energy =  1269.9579568352 hartrees
 There are       77 alpha and       77 beta electrons
 Applying Cartesian multipole field
    Component          Value
    ---------          -----
     (2,0,0)        1.00000E-11
     (0,2,0)        2.00000E-11
     (0,0,2)       -3.00000E-11
 Nucleus-field energy     =     0.0000000358 hartrees
 Requested basis set is 6-311++G(d,p)
 There are 79 shells and 216 basis functions
 A cutoff of  1.0D-11 yielded   2217 shell pairs
 There are     17907 function pairs (     20444 Cartesian)
 Smallest overlap matrix eigenvalue = 4.35E-04
 Guess MOs from SCF MO coefficient file

 -----------------------------------------------------------------------
  General SCF calculation program by
  Eric Jon Sundstrom, Paul Horn, Yuezhi Mao, Dmitri Zuev, Alec White,
  David Stuck, Shaama M.S., Shane Yost, Joonho Lee, David Small,
  Daniel Levine, Susi Lehtola, Hugh Burton, Evgeny Epifanovsky
 -----------------------------------------------------------------------
 Exchange:     0.2000 Hartree-Fock + 0.0800 Slater + 0.7200 B88
 Correlation:  0.1900 VWN1RPA + 0.8100 LYP
 Using SG-1 standard quadrature grid
 using 4 threads for integral computing
 -------------------------------------------------------
 OpenMP Integral computing Module                
 Release: version 2.0, May 2017, Q-Chem Inc. Pleasanton 
 -------------------------------------------------------
 -------------------------------------------------------
 OpenMP BLAS3 based DFT computing Module                
 Release: version 1.0, May 2013, Q-Chem Inc. Pittsburgh 
 -------------------------------------------------------
 A restricted SCF calculation will be
 performed using DIIS
 SCF converges when DIIS error is below 1.0e-08
 ---------------------------------------
  Cycle       Energy         DIIS error
 ---------------------------------------
    1  -16506.0201316695      2.40e-04  
    2  -16506.0206476782      1.04e-04  
    3  -16506.0206007526      1.36e-04  
    4  -16506.0207134362      2.83e-05  
    5  -16506.0207184559      5.89e-06  
    6  -16506.0207184775      5.70e-06  
    7  -16506.0207186481      7.92e-07  
    8  -16506.0207186507      2.38e-07  
    9  -16506.0207186507      6.99e-08  
   10  -16506.0207186509      1.99e-08  
   11  -16506.0207186509      4.63e-09  Convergence criterion met
 ---------------------------------------
 SCF time:   CPU 47.34s  wall 12.00s 
 SCF   energy in the final basis set =   -16506.0207186509
 Total energy in the final basis set =   -16506.0207186509

 --------------------------------------------------------------
             Orbital Energies (a.u.) and Symmetries
 --------------------------------------------------------------

 Alpha MOs, Restricted
 -- Occupied --                  
*******-1165.89 -482.86 -176.33 -176.33 -165.74 -165.73 -165.73
  1 A'    2 A'    3 A'    4 A'    5 A'    6 A'    1 A"    7 A'                 
-165.73 -165.73 -165.73  -62.52  -56.34  -56.33  -56.33  -35.83
  8 A'    2 A"    9 A'   10 A'   11 A'    3 A"   12 A'   13 A'                 
-35.823 -31.324 -31.317 -31.316 -31.316 -31.310 -31.310 -22.974
 14 A'   15 A'   16 A'    4 A"   17 A'    5 A"   18 A'   19 A'                 
-22.972 -22.972 -22.967 -22.967 -22.967 -22.966 -22.965 -22.961
  6 A"   20 A'   21 A'   22 A'    7 A"    8 A"   23 A'    9 A"                 
-22.961 -14.386 -10.329  -8.726  -6.558  -6.545  -6.544  -6.379
 24 A'   25 A'   26 A'   27 A'   28 A'   10 A"   29 A'   30 A'                 
 -6.372  -4.794  -4.786  -4.775  -4.774  -4.769  -4.769  -2.669
 31 A'   32 A'   33 A'   11 A"   34 A'   12 A"   35 A'   36 A'                 
 -2.666  -2.665  -2.654  -2.654  -2.059  -2.053  -2.053  -2.051
 13 A"   37 A'   38 A'   14 A"   39 A'   15 A"   40 A'   41 A'                 
 -2.046  -2.046  -2.036  -2.036  -2.032  -2.032  -0.974  -0.823
 16 A"   42 A'   43 A'   17 A"   44 A'   18 A"   45 A'   46 A'                 
 -0.709  -0.664  -0.542  -0.482  -0.447  -0.431  -0.333  -0.326
 47 A'   48 A'   49 A'   50 A'   51 A'   19 A"   52 A'   20 A"                 
 -0.323  -0.300  -0.282  -0.276  -0.275
 53 A'   21 A"   54 A'   22 A"   55 A'                                         
 -- Virtual --                   
 -0.125  -0.095  -0.062  -0.007   0.027   0.044   0.051   0.054
 56 A'   57 A'   23 A"   58 A'   59 A'   60 A'   61 A'   24 A"                 
  0.077   0.087   0.100   0.116   0.155   0.158   0.164   0.185
 62 A'   25 A"   63 A'   64 A'   65 A'   66 A'   26 A"   67 A'                 
  0.199   0.205   0.210   0.233   0.234   0.268   0.302   0.334
 68 A'   27 A"   69 A'   70 A'   28 A"   71 A'   72 A'   73 A'                 
  0.368   0.370   0.380   0.384   0.391   0.408   0.420   0.430
 74 A'   29 A"   30 A"   75 A'   31 A"   76 A'   32 A"   77 A'                 
  0.435   0.460   0.468   0.477   0.532   0.544   0.554   0.584
 33 A"   78 A'   79 A'   34 A"   80 A'   35 A"   81 A'   82 A'                 
  0.638   0.653   0.669   0.673   0.742   0.767   0.852   0.860
 83 A'   84 A'   85 A'   36 A"   86 A'   87 A'   37 A"   88 A'                 
  0.876   0.930   1.006   1.234   1.236   1.260   1.306   1.323
 89 A'   90 A'   91 A'   92 A'   38 A"   39 A"   93 A'   94 A'                 
  1.331   1.347   1.349   1.388   1.585   1.631   1.866   1.953
 40 A"   95 A'   41 A"   96 A'   97 A'   98 A'   99 A'   42 A"                 
  2.026   2.032   2.101   2.227   2.375   2.482   2.748   2.770
100 A'   43 A"  101 A'  102 A'   44 A"  103 A'   45 A"  104 A'                 
  2.850   3.128   3.826   3.883   3.939   3.947   3.949   3.963
105 A'  106 A'   46 A"  107 A'   47 A"   48 A"  108 A'  109 A'                 
  3.975   3.977   3.984   3.988   4.039   4.066   4.075   4.135
 49 A"   50 A"   51 A"  110 A'  111 A'   52 A"  112 A'  113 A'                 
  4.192   4.242   4.335   4.358   4.405   4.431   5.961   5.985
114 A'  115 A'  116 A'  117 A'  118 A'  119 A'   53 A"   54 A"                 
  5.986   6.002   6.008   6.058   6.571   7.526   7.564   7.638
120 A'  121 A'  122 A'  123 A'  124 A'   55 A"  125 A'  126 A'                 
 23.694  27.796  27.845  28.305  28.326  28.327  28.337  28.343
127 A'  128 A'  129 A'   56 A"   57 A"  130 A'  131 A'  132 A'                 
 28.359  28.511  28.517  28.520  28.524  28.526  28.536  28.551
133 A'   58 A"   59 A"  134 A'  135 A'   60 A"   61 A"  136 A'                 
 28.579  28.629  28.671  35.492  47.844 127.851 127.869 127.869
137 A'  138 A'  139 A'  140 A'  141 A'   62 A"  142 A'   63 A"                 
127.882 127.887 127.913 151.601 151.643 289.721 289.756 289.863
143 A'  144 A'  145 A'  146 A'  147 A'   64 A"  148 A'  149 A'                 
*******1901.7611901.805
150 A'  151 A'  152 A'                                                         

 Beta MOs, Restricted
 -- Occupied --                  
*******-1165.89 -482.86 -176.33 -176.33 -165.74 -165.73 -165.73
  1 A'    2 A'    3 A'    4 A'    5 A'    6 A'    1 A"    7 A'                 
-165.73 -165.73 -165.73  -62.52  -56.34  -56.33  -56.33  -35.83
  8 A'    2 A"    9 A'   10 A'   11 A'    3 A"   12 A'   13 A'                 
-35.823 -31.324 -31.317 -31.316 -31.316 -31.310 -31.310 -22.974
 14 A'   15 A'   16 A'    4 A"   17 A'    5 A"   18 A'   19 A'                 
-22.972 -22.972 -22.967 -22.967 -22.967 -22.966 -22.965 -22.961
  6 A"   20 A'   21 A'   22 A'    7 A"    8 A"   23 A'    9 A"                 
-22.961 -14.386 -10.329  -8.726  -6.558  -6.545  -6.544  -6.379
 24 A'   25 A'   26 A'   27 A'   28 A'   10 A"   29 A'   30 A'                 
 -6.372  -4.794  -4.786  -4.775  -4.774  -4.769  -4.769  -2.669
 31 A'   32 A'   33 A'   11 A"   34 A'   12 A"   35 A'   36 A'                 
 -2.666  -2.665  -2.654  -2.654  -2.059  -2.053  -2.053  -2.051
 13 A"   37 A'   38 A'   14 A"   39 A'   15 A"   40 A'   41 A'                 
 -2.046  -2.046  -2.036  -2.036  -2.032  -2.032  -0.974  -0.823
 16 A"   42 A'   43 A'   17 A"   44 A'   18 A"   45 A'   46 A'                 
 -0.709  -0.664  -0.542  -0.482  -0.447  -0.431  -0.333  -0.326
 47 A'   48 A'   49 A'   50 A'   51 A'   19 A"   52 A'   20 A"                 
 -0.323  -0.300  -0.282  -0.276  -0.275
 53 A'   21 A"   54 A'   22 A"   55 A'                                         
 -- Virtual --                   
 -0.125  -0.095  -0.062  -0.007   0.027   0.044   0.051   0.054
 56 A'   57 A'   23 A"   58 A'   59 A'   60 A'   61 A'   24 A"                 
  0.077   0.087   0.100   0.116   0.155   0.158   0.164   0.185
 62 A'   25 A"   63 A'   64 A'   65 A'   66 A'   26 A"   67 A'                 
  0.199   0.205   0.210   0.233   0.234   0.268   0.302   0.334
 68 A'   27 A"   69 A'   70 A'   28 A"   71 A'   72 A'   73 A'                 
  0.368   0.370   0.380   0.384   0.391   0.408   0.420   0.430
 74 A'   29 A"   30 A"   75 A'   31 A"   76 A'   32 A"   77 A'                 
  0.435   0.460   0.468   0.477   0.532   0.544   0.554   0.584
 33 A"   78 A'   79 A'   34 A"   80 A'   35 A"   81 A'   82 A'                 
  0.638   0.653   0.669   0.673   0.742   0.767   0.852   0.860
 83 A'   84 A'   85 A'   36 A"   86 A'   87 A'   37 A"   88 A'                 
  0.876   0.930   1.006   1.234   1.236   1.260   1.306   1.323
 89 A'   90 A'   91 A'   92 A'   38 A"   39 A"   93 A'   94 A'                 
  1.331   1.347   1.349   1.388   1.585   1.631   1.866   1.953
 40 A"   95 A'   41 A"   96 A'   97 A'   98 A'   99 A'   42 A"                 
  2.026   2.032   2.101   2.227   2.375   2.482   2.748   2.770
100 A'   43 A"  101 A'  102 A'   44 A"  103 A'   45 A"  104 A'                 
  2.850   3.128   3.826   3.883   3.939   3.947   3.949   3.963
105 A'  106 A'   46 A"  107 A'   47 A"   48 A"  108 A'  109 A'                 
  3.975   3.977   3.984   3.988   4.039   4.066   4.075   4.135
 49 A"   50 A"   51 A"  110 A'  111 A'   52 A"  112 A'  113 A'                 
  4.192   4.242   4.335   4.358   4.405   4.431   5.961   5.985
114 A'  115 A'  116 A'  117 A'  118 A'  119 A'   53 A"   54 A"                 
  5.986   6.002   6.008   6.058   6.571   7.526   7.564   7.638
120 A'  121 A'  122 A'  123 A'  124 A'   55 A"  125 A'  126 A'                 
 23.694  27.796  27.845  28.305  28.326  28.327  28.337  28.343
127 A'  128 A'  129 A'   56 A"   57 A"  130 A'  131 A'  132 A'                 
 28.359  28.511  28.517  28.520  28.524  28.526  28.536  28.551
133 A'   58 A"   59 A"  134 A'  135 A'   60 A"   61 A"  136 A'                 
 28.579  28.629  28.671  35.492  47.844 127.851 127.869 127.869
137 A'  138 A'  139 A'  140 A'  141 A'   62 A"  142 A'   63 A"                 
127.882 127.887 127.913 151.601 151.643 289.721 289.756 289.863
143 A'  144 A'  145 A'  146 A'  147 A'   64 A"  148 A'  149 A'                 
*******1901.7611901.805
150 A'  151 A'  152 A'                                                         
 --------------------------------------------------------------

          Ground-State Mulliken Net Atomic Charges

     Atom                 Charge (a.u.)
  ----------------------------------------
      1 C                    -0.275913
      2 N                    -0.013828
      3 I                     0.141878
      4 I                     0.139338
      5 Br                    0.008525
  ----------------------------------------
  Sum of atomic charges =    -0.000000

 -----------------------------------------------------------------
                    Cartesian Multipole Moments
 -----------------------------------------------------------------
    Charge (ESU x 10^10)
                -0.0000
    Dipole Moment (Debye)
         X      -0.1535      Y      -0.8334      Z       0.0000
       Tot       0.8475
    Quadrupole Moments (Debye-Ang)
        XX     -77.6068     XY       1.3460     YY     -87.1900
        XZ       0.0000     YZ       0.0000     ZZ     -87.1570
    Octopole Moments (Debye-Ang^2)
       XXX      -7.1988    XXY       4.0622    XYY      -0.7141
       YYY     -28.5465    XXZ       0.0000    XYZ       0.0000
       YYZ       0.0000    XZZ      -0.9083    YZZ      -4.7875
       ZZZ       0.0000
    Hexadecapole Moments (Debye-Ang^3)
      XXXX   -1996.6534   XXXY      62.7781   XXYY    -485.4158
      XYYY      54.9676   YYYY    -625.3353   XXXZ       0.0000
      XXYZ       0.0000   XYYZ      -0.0000   YYYZ       0.0000
      XXZZ    -400.4084   XYZZ      15.9192   YYZZ    -130.5440
      XZZZ       0.0000   YZZZ       0.0000   ZZZZ    -115.9413
 -----------------------------------------------------------------
 Calculating analytic gradient of the SCF energy
 Gradient of SCF Energy
            1           2           3           4           5
    1  -0.0011867  -0.0012991   0.0018872   0.0014465  -0.0008478
    2   0.0016359  -0.0024321   0.0001729   0.0004532   0.0001700
    3  -0.0000000  -0.0000000   0.0000000   0.0000000  -0.0000000
 Max gradient component =       2.432E-03
 RMS gradient           =       1.105E-03
 Gradient time:  CPU 15.67 s  wall 4.02 s
 Geometry Optimization Parameters
   NAtoms,    NIC,     NZ,  NCons,   NDum,   NFix, NCnnct, MaxDiis
        5      20       5       0       0       0       0       0

 Cartesian Hessian Update
 Hessian Updated using BFGS Update


** GEOMETRY OPTIMIZATION IN DELOCALIZED INTERNAL COORDINATES **
   Searching for a Minimum

   Optimization Cycle:   4

                       Coordinates (Angstroms)
     ATOM                X               Y               Z
      1  C         0.3906099775    0.0168825404    0.0000000000
      2  N        -0.4029365843    0.9747704272    0.0000000000
      3  I        -2.4919581483    0.6811419939    0.0000000000
      4  I         2.5068986660    0.5088555173    0.0000000000
      5  Br        0.0323566725   -1.8796779679    0.0000000000
   Point Group: cs    Number of degrees of freedom:     7


   Energy is -16506.020718651

 Hessian Updated using BFGS Update

  7 Hessian modes will be used to form the next step
  Hessian Eigenvalues:
     0.098556    0.115440    0.176211    0.213147    0.260892    0.331706
     0.723364

 Minimum Search - Taking Simple RFO Step
 Searching for Lamda that Minimizes Along All modes
 Value Taken    Lamda =  -0.00006228
 Step Taken.  Stepsize is  0.019261

                             Maximum     Tolerance    Cnvgd?
         Gradient           0.002616      0.000300      NO
         Displacement       0.017822      0.001200      NO
         Energy change     -0.000337      0.000001      NO


 New Cartesian Coordinates Obtained by Inverse Iteration

 Displacement from previous Coordinates is:  0.019788
 ----------------------------------------------------------------
             Standard Nuclear Orientation (Angstroms)
    I     Atom           X                Y                Z
 ----------------------------------------------------------------
    1      C       0.3919207948     0.0164513240     0.0000000000
    2      N      -0.4006267620     0.9769467775     0.0000000000
    3      I      -2.4975334954     0.6835394934     0.0000000000
    4      I       2.5029494122     0.5058338790     0.0000000000
    5      Br      0.0382606338    -1.8807989630     0.0000000000
 ----------------------------------------------------------------
 Molecular Point Group                 Cs    NOp =  2
 Largest Abelian Subgroup              Cs    NOp =  2
 Nuclear Repulsion Energy =  1269.5181598861 hartrees
 There are       77 alpha and       77 beta electrons
 Applying Cartesian multipole field
    Component          Value
    ---------          -----
     (2,0,0)        1.00000E-11
     (0,2,0)        2.00000E-11
     (0,0,2)       -3.00000E-11
 Nucleus-field energy     =     0.0000000358 hartrees
 Requested basis set is 6-311++G(d,p)
 There are 79 shells and 216 basis functions
 A cutoff of  1.0D-11 yielded   2218 shell pairs
 There are     17910 function pairs (     20447 Cartesian)
 Smallest overlap matrix eigenvalue = 4.36E-04
 Guess MOs from SCF MO coefficient file

 -----------------------------------------------------------------------
  General SCF calculation program by
  Eric Jon Sundstrom, Paul Horn, Yuezhi Mao, Dmitri Zuev, Alec White,
  David Stuck, Shaama M.S., Shane Yost, Joonho Lee, David Small,
  Daniel Levine, Susi Lehtola, Hugh Burton, Evgeny Epifanovsky
 -----------------------------------------------------------------------
 Exchange:     0.2000 Hartree-Fock + 0.0800 Slater + 0.7200 B88
 Correlation:  0.1900 VWN1RPA + 0.8100 LYP
 Using SG-1 standard quadrature grid
 using 4 threads for integral computing
 -------------------------------------------------------
 OpenMP Integral computing Module                
 Release: version 2.0, May 2017, Q-Chem Inc. Pleasanton 
 -------------------------------------------------------
 -------------------------------------------------------
 OpenMP BLAS3 based DFT computing Module                
 Release: version 1.0, May 2013, Q-Chem Inc. Pittsburgh 
 -------------------------------------------------------
 A restricted SCF calculation will be
 performed using DIIS
 SCF converges when DIIS error is below 1.0e-08
 ---------------------------------------
  Cycle       Energy         DIIS error
 ---------------------------------------
    1  -16506.0207343959      5.35e-05  
    2  -16506.0207446437      5.14e-05  
    3  -16506.0207493769      4.10e-05  
    4  -16506.0207577907      6.89e-06  
    5  -16506.0207580730      2.29e-06  
    6  -16506.0207580918      9.24e-07  
    7  -16506.0207580966      3.21e-07  
    8  -16506.0207580975      6.50e-08  
    9  -16506.0207580973      1.53e-08  
   10  -16506.0207580974      6.37e-09  Convergence criterion met
 ---------------------------------------
 SCF time:   CPU 43.02s  wall 11.00s 
 SCF   energy in the final basis set =   -16506.0207580974
 Total energy in the final basis set =   -16506.0207580974

 --------------------------------------------------------------
             Orbital Energies (a.u.) and Symmetries
 --------------------------------------------------------------

 Alpha MOs, Restricted
 -- Occupied --                  
*******-1165.89 -482.86 -176.33 -176.33 -165.74 -165.73 -165.73
  1 A'    2 A'    3 A'    4 A'    5 A'    6 A'    1 A"    7 A'                 
-165.73 -165.73 -165.73  -62.52  -56.34  -56.33  -56.33  -35.83
  8 A'    2 A"    9 A'   10 A'   11 A'    3 A"   12 A'   13 A'                 
-35.823 -31.324 -31.317 -31.316 -31.315 -31.310 -31.310 -22.974
 14 A'   15 A'   16 A'    4 A"   17 A'    5 A"   18 A'   19 A'                 
-22.972 -22.972 -22.967 -22.966 -22.966 -22.966 -22.966 -22.961
  6 A"   20 A'   21 A'   22 A'    7 A"    8 A"   23 A'    9 A"                 
-22.961 -14.386 -10.329  -8.726  -6.558  -6.545  -6.544  -6.378
 24 A'   25 A'   26 A'   27 A'   28 A'   10 A"   29 A'   30 A'                 
 -6.372  -4.794  -4.786  -4.774  -4.774  -4.770  -4.769  -2.669
 31 A'   32 A'   33 A'   11 A"   34 A'   12 A"   35 A'   36 A'                 
 -2.666  -2.665  -2.654  -2.654  -2.058  -2.053  -2.052  -2.051
 13 A"   37 A'   38 A'   14 A"   39 A'   15 A"   40 A'   41 A'                 
 -2.047  -2.046  -2.036  -2.036  -2.032  -2.032  -0.973  -0.823
 16 A"   42 A'   43 A'   17 A"   44 A'   18 A"   45 A'   46 A'                 
 -0.708  -0.664  -0.542  -0.481  -0.447  -0.430  -0.334  -0.326
 47 A'   48 A'   49 A'   50 A'   51 A'   19 A"   52 A'   20 A"                 
 -0.323  -0.300  -0.282  -0.276  -0.275
 53 A'   21 A"   54 A'   22 A"   55 A'                                         
 -- Virtual --                   
 -0.126  -0.094  -0.062  -0.007   0.027   0.044   0.051   0.054
 56 A'   57 A'   23 A"   58 A'   59 A'   60 A'   61 A'   24 A"                 
  0.077   0.087   0.100   0.116   0.155   0.158   0.164   0.184
 62 A'   25 A"   63 A'   64 A'   65 A'   66 A'   26 A"   67 A'                 
  0.200   0.205   0.210   0.233   0.234   0.268   0.302   0.334
 68 A'   27 A"   69 A'   70 A'   28 A"   71 A'   72 A'   73 A'                 
  0.368   0.370   0.380   0.383   0.391   0.407   0.420   0.430
 74 A'   29 A"   30 A"   75 A'   31 A"   76 A'   32 A"   77 A'                 
  0.435   0.460   0.467   0.477   0.532   0.544   0.553   0.585
 33 A"   78 A'   79 A'   34 A"   80 A'   35 A"   81 A'   82 A'                 
  0.636   0.654   0.668   0.673   0.742   0.766   0.852   0.859
 83 A'   84 A'   85 A'   36 A"   86 A'   87 A'   37 A"   88 A'                 
  0.876   0.930   1.006   1.235   1.236   1.260   1.306   1.322
 89 A'   90 A'   91 A'   92 A'   38 A"   39 A"   93 A'   94 A'                 
  1.330   1.347   1.349   1.388   1.586   1.629   1.865   1.953
 40 A"   95 A'   41 A"   96 A'   97 A'   98 A'   99 A'   42 A"                 
  2.027   2.031   2.101   2.225   2.374   2.481   2.748   2.769
100 A'   43 A"  101 A'  102 A'   44 A"  103 A'   45 A"  104 A'                 
  2.848   3.129   3.826   3.883   3.939   3.946   3.950   3.963
105 A'  106 A'   46 A"  107 A'   47 A"   48 A"  108 A'  109 A'                 
  3.974   3.977   3.984   3.987   4.039   4.066   4.075   4.135
 49 A"   50 A"   51 A"  110 A'  111 A'   52 A"  112 A'  113 A'                 
  4.190   4.242   4.334   4.358   4.405   4.430   5.961   5.985
114 A'  115 A'  116 A'  117 A'  118 A'  119 A'   53 A"   54 A"                 
  5.986   6.002   6.008   6.058   6.571   7.526   7.564   7.639
120 A'  121 A'  122 A'  123 A'  124 A'   55 A"  125 A'  126 A'                 
 23.692  27.796  27.845  28.305  28.326  28.327  28.336  28.343
127 A'  128 A'  129 A'   56 A"   57 A"  130 A'  131 A'  132 A'                 
 28.359  28.512  28.517  28.520  28.524  28.526  28.536  28.551
133 A'   58 A"   59 A"  134 A'  135 A'   60 A"   61 A"  136 A'                 
 28.579  28.629  28.671  35.490  47.844 127.852 127.869 127.869
137 A'  138 A'  139 A'  140 A'  141 A'   62 A"  142 A'   63 A"                 
127.882 127.887 127.913 151.600 151.642 289.721 289.756 289.863
143 A'  144 A'  145 A'  146 A'  147 A'   64 A"  148 A'  149 A'                 
*******1901.7611901.805
150 A'  151 A'  152 A'                                                         

 Beta MOs, Restricted
 -- Occupied --                  
*******-1165.89 -482.86 -176.33 -176.33 -165.74 -165.73 -165.73
  1 A'    2 A'    3 A'    4 A'    5 A'    6 A'    1 A"    7 A'                 
-165.73 -165.73 -165.73  -62.52  -56.34  -56.33  -56.33  -35.83
  8 A'    2 A"    9 A'   10 A'   11 A'    3 A"   12 A'   13 A'                 
-35.823 -31.324 -31.317 -31.316 -31.315 -31.310 -31.310 -22.974
 14 A'   15 A'   16 A'    4 A"   17 A'    5 A"   18 A'   19 A'                 
-22.972 -22.972 -22.967 -22.966 -22.966 -22.966 -22.966 -22.961
  6 A"   20 A'   21 A'   22 A'    7 A"    8 A"   23 A'    9 A"                 
-22.961 -14.386 -10.329  -8.726  -6.558  -6.545  -6.544  -6.378
 24 A'   25 A'   26 A'   27 A'   28 A'   10 A"   29 A'   30 A'                 
 -6.372  -4.794  -4.786  -4.774  -4.774  -4.770  -4.769  -2.669
 31 A'   32 A'   33 A'   11 A"   34 A'   12 A"   35 A'   36 A'                 
 -2.666  -2.665  -2.654  -2.654  -2.058  -2.053  -2.052  -2.051
 13 A"   37 A'   38 A'   14 A"   39 A'   15 A"   40 A'   41 A'                 
 -2.047  -2.046  -2.036  -2.036  -2.032  -2.032  -0.973  -0.823
 16 A"   42 A'   43 A'   17 A"   44 A'   18 A"   45 A'   46 A'                 
 -0.708  -0.664  -0.542  -0.481  -0.447  -0.430  -0.334  -0.326
 47 A'   48 A'   49 A'   50 A'   51 A'   19 A"   52 A'   20 A"                 
 -0.323  -0.300  -0.282  -0.276  -0.275
 53 A'   21 A"   54 A'   22 A"   55 A'                                         
 -- Virtual --                   
 -0.126  -0.094  -0.062  -0.007   0.027   0.044   0.051   0.054
 56 A'   57 A'   23 A"   58 A'   59 A'   60 A'   61 A'   24 A"                 
  0.077   0.087   0.100   0.116   0.155   0.158   0.164   0.184
 62 A'   25 A"   63 A'   64 A'   65 A'   66 A'   26 A"   67 A'                 
  0.200   0.205   0.210   0.233   0.234   0.268   0.302   0.334
 68 A'   27 A"   69 A'   70 A'   28 A"   71 A'   72 A'   73 A'                 
  0.368   0.370   0.380   0.383   0.391   0.407   0.420   0.430
 74 A'   29 A"   30 A"   75 A'   31 A"   76 A'   32 A"   77 A'                 
  0.435   0.460   0.467   0.477   0.532   0.544   0.553   0.585
 33 A"   78 A'   79 A'   34 A"   80 A'   35 A"   81 A'   82 A'                 
  0.636   0.654   0.668   0.673   0.742   0.766   0.852   0.859
 83 A'   84 A'   85 A'   36 A"   86 A'   87 A'   37 A"   88 A'                 
  0.876   0.930   1.006   1.235   1.236   1.260   1.306   1.322
 89 A'   90 A'   91 A'   92 A'   38 A"   39 A"   93 A'   94 A'                 
  1.330   1.347   1.349   1.388   1.586   1.629   1.865   1.953
 40 A"   95 A'   41 A"   96 A'   97 A'   98 A'   99 A'   42 A"                 
  2.027   2.031   2.101   2.225   2.374   2.481   2.748   2.769
100 A'   43 A"  101 A'  102 A'   44 A"  103 A'   45 A"  104 A'                 
  2.848   3.129   3.826   3.883   3.939   3.946   3.950   3.963
105 A'  106 A'   46 A"  107 A'   47 A"   48 A"  108 A'  109 A'                 
  3.974   3.977   3.984   3.987   4.039   4.066   4.075   4.135
 49 A"   50 A"   51 A"  110 A'  111 A'   52 A"  112 A'  113 A'                 
  4.190   4.242   4.334   4.358   4.405   4.430   5.961   5.985
114 A'  115 A'  116 A'  117 A'  118 A'  119 A'   53 A"   54 A"                 
  5.986   6.002   6.008   6.058   6.571   7.526   7.564   7.639
120 A'  121 A'  122 A'  123 A'  124 A'   55 A"  125 A'  126 A'                 
 23.692  27.796  27.845  28.305  28.326  28.327  28.336  28.343
127 A'  128 A'  129 A'   56 A"   57 A"  130 A'  131 A'  132 A'                 
 28.359  28.512  28.517  28.520  28.524  28.526  28.536  28.551
133 A'   58 A"   59 A"  134 A'  135 A'   60 A"   61 A"  136 A'                 
 28.579  28.629  28.671  35.490  47.844 127.852 127.869 127.869
137 A'  138 A'  139 A'  140 A'  141 A'   62 A"  142 A'   63 A"                 
127.882 127.887 127.913 151.600 151.642 289.721 289.756 289.863
143 A'  144 A'  145 A'  146 A'  147 A'   64 A"  148 A'  149 A'                 
*******1901.7611901.805
150 A'  151 A'  152 A'                                                         
 --------------------------------------------------------------

          Ground-State Mulliken Net Atomic Charges

     Atom                 Charge (a.u.)
  ----------------------------------------
      1 C                    -0.276845
      2 N                    -0.013277
      3 I                     0.139064
      4 I                     0.141484
      5 Br                    0.009574
  ----------------------------------------
  Sum of atomic charges =    -0.000000

 -----------------------------------------------------------------
                    Cartesian Multipole Moments
 -----------------------------------------------------------------
    Charge (ESU x 10^10)
                -0.0000
    Dipole Moment (Debye)
         X      -0.1158      Y      -0.8432      Z      -0.0000
       Tot       0.8511
    Quadrupole Moments (Debye-Ang)
        XX     -77.6052     XY       1.3327     YY     -87.1849
        XZ      -0.0000     YZ       0.0000     ZZ     -87.1612
    Octopole Moments (Debye-Ang^2)
       XXX      -6.5923    XXY       4.0796    XYY      -0.4915
       YYY     -28.5573    XXZ      -0.0000    XYZ       0.0000
       YYZ      -0.0000    XZZ      -0.6967    YZZ      -4.7725
       ZZZ      -0.0000
    Hexadecapole Moments (Debye-Ang^3)
      XXXX   -1997.7930   XXXY      64.6648   XXYY    -485.8294
      XYYY      57.0715   YYYY    -625.7958   XXXZ      -0.0000
      XXYZ       0.0000   XYYZ      -0.0000   YYYZ       0.0000
      XXZZ    -400.6395   XYZZ      16.7014   YYZZ    -130.6499
      XZZZ       0.0000   YZZZ       0.0000   ZZZZ    -115.9439
 -----------------------------------------------------------------
 Calculating analytic gradient of the SCF energy
 Gradient of SCF Energy
            1           2           3           4           5
    1   0.0004742  -0.0010129   0.0005887   0.0001803  -0.0002304
    2   0.0007637  -0.0010597   0.0003148  -0.0000683   0.0000495
    3   0.0000000  -0.0000000   0.0000000  -0.0000000  -0.0000000
 Max gradient component =       1.060E-03
 RMS gradient           =       4.827E-04
 Gradient time:  CPU 15.46 s  wall 3.97 s
 Geometry Optimization Parameters
   NAtoms,    NIC,     NZ,  NCons,   NDum,   NFix, NCnnct, MaxDiis
        5      20       5       0       0       0       0       0

 Cartesian Hessian Update
 Hessian Updated using BFGS Update


** GEOMETRY OPTIMIZATION IN DELOCALIZED INTERNAL COORDINATES **
   Searching for a Minimum

   Optimization Cycle:   5

                       Coordinates (Angstroms)
     ATOM                X               Y               Z
      1  C         0.3919207948    0.0164513240    0.0000000000
      2  N        -0.4006267620    0.9769467775    0.0000000000
      3  I        -2.4975334954    0.6835394934    0.0000000000
      4  I         2.5029494122    0.5058338790    0.0000000000
      5  Br        0.0382606338   -1.8807989630    0.0000000000
   Point Group: cs    Number of degrees of freedom:     7


   Energy is -16506.020758097

 Hessian Updated using BFGS Update

  7 Hessian modes will be used to form the next step
  Hessian Eigenvalues:
     0.075710    0.112950    0.176251    0.203825    0.248770    0.351582
     0.729780

 Minimum Search - Taking Simple RFO Step
 Searching for Lamda that Minimizes Along All modes
 Value Taken    Lamda =  -0.00001553
 Step Taken.  Stepsize is  0.012917

                             Maximum     Tolerance    Cnvgd?
         Gradient           0.000810      0.000300      NO
         Displacement       0.010206      0.001200      NO
         Energy change     -0.000039      0.000001      NO


 New Cartesian Coordinates Obtained by Inverse Iteration

 Displacement from previous Coordinates is:  0.011763
 ----------------------------------------------------------------
             Standard Nuclear Orientation (Angstroms)
    I     Atom           X                Y                Z
 ----------------------------------------------------------------
    1      C       0.3916153545     0.0171380025     0.0000000000
    2      N      -0.3979948527     0.9806322693     0.0000000000
    3      I      -2.4994716660     0.6806662630     0.0000000000
    4      I       2.5023437775     0.5036490114     0.0000000000
    5      Br      0.0384779702    -1.8801130354     0.0000000000
 ----------------------------------------------------------------
 Molecular Point Group                 Cs    NOp =  2
 Largest Abelian Subgroup              Cs    NOp =  2
 Nuclear Repulsion Energy =  1269.5209352911 hartrees
 There are       77 alpha and       77 beta electrons
 Applying Cartesian multipole field
    Component          Value
    ---------          -----
     (2,0,0)        1.00000E-11
     (0,2,0)        2.00000E-11
     (0,0,2)       -3.00000E-11
 Nucleus-field energy     =     0.0000000358 hartrees
 Requested basis set is 6-311++G(d,p)
 There are 79 shells and 216 basis functions
 A cutoff of  1.0D-11 yielded   2218 shell pairs
 There are     17910 function pairs (     20447 Cartesian)
 Smallest overlap matrix eigenvalue = 4.37E-04
 Guess MOs from SCF MO coefficient file

 -----------------------------------------------------------------------
  General SCF calculation program by
  Eric Jon Sundstrom, Paul Horn, Yuezhi Mao, Dmitri Zuev, Alec White,
  David Stuck, Shaama M.S., Shane Yost, Joonho Lee, David Small,
  Daniel Levine, Susi Lehtola, Hugh Burton, Evgeny Epifanovsky
 -----------------------------------------------------------------------
 Exchange:     0.2000 Hartree-Fock + 0.0800 Slater + 0.7200 B88
 Correlation:  0.1900 VWN1RPA + 0.8100 LYP
 Using SG-1 standard quadrature grid
 using 4 threads for integral computing
 -------------------------------------------------------
 OpenMP Integral computing Module                
 Release: version 2.0, May 2017, Q-Chem Inc. Pleasanton 
 -------------------------------------------------------
 -------------------------------------------------------
 OpenMP BLAS3 based DFT computing Module                
 Release: version 1.0, May 2013, Q-Chem Inc. Pittsburgh 
 -------------------------------------------------------
 A restricted SCF calculation will be
 performed using DIIS
 SCF converges when DIIS error is below 1.0e-08
 ---------------------------------------
  Cycle       Energy         DIIS error
 ---------------------------------------
    1  -16506.0207516781      4.05e-05  
    2  -16506.0207630948      2.71e-05  
    3  -16506.0207601315      3.63e-05  
    4  -16506.0207669526      3.25e-06  
    5  -16506.0207670145      1.35e-06  
    6  -16506.0207670214      2.27e-07  
    7  -16506.0207670216      2.30e-07  
    8  -16506.0207670218      3.78e-08  
    9  -16506.0207670216      1.03e-08  
   10  -16506.0207670217      3.09e-09  Convergence criterion met
 ---------------------------------------
 SCF time:   CPU 43.03s  wall 12.00s 
 SCF   energy in the final basis set =   -16506.0207670217
 Total energy in the final basis set =   -16506.0207670217

 --------------------------------------------------------------
             Orbital Energies (a.u.) and Symmetries
 --------------------------------------------------------------

 Alpha MOs, Restricted
 -- Occupied --                  
*******-1165.89 -482.87 -176.33 -176.33 -165.74 -165.73 -165.73
  1 A'    2 A'    3 A'    4 A'    5 A'    6 A'    1 A"    7 A'                 
-165.73 -165.73 -165.73  -62.52  -56.34  -56.33  -56.33  -35.83
  8 A'    2 A"    9 A'   10 A'   11 A'    3 A"   12 A'   13 A'                 
-35.823 -31.324 -31.317 -31.315 -31.315 -31.310 -31.310 -22.974
 14 A'   15 A'   16 A'    4 A"   17 A'    5 A"   18 A'   19 A'                 
-22.972 -22.972 -22.967 -22.966 -22.966 -22.966 -22.966 -22.961
  6 A"   20 A'   21 A'    7 A"   22 A'    8 A"   23 A'    9 A"                 
-22.961 -14.387 -10.330  -8.727  -6.559  -6.545  -6.544  -6.378
 24 A'   25 A'   26 A'   27 A'   28 A'   10 A"   29 A'   30 A'                 
 -6.373  -4.793  -4.786  -4.774  -4.773  -4.770  -4.769  -2.669
 31 A'   32 A'   33 A'   11 A"   34 A'   12 A"   35 A'   36 A'                 
 -2.666  -2.665  -2.654  -2.654  -2.058  -2.053  -2.052  -2.051
 13 A"   37 A'   38 A'   14 A"   39 A'   15 A"   40 A'   41 A'                 
 -2.047  -2.046  -2.036  -2.035  -2.032  -2.032  -0.973  -0.823
 16 A"   42 A'   43 A'   17 A"   44 A'   18 A"   45 A'   46 A'                 
 -0.708  -0.664  -0.542  -0.481  -0.447  -0.430  -0.334  -0.326
 47 A'   48 A'   49 A'   50 A'   51 A'   19 A"   52 A'   20 A"                 
 -0.323  -0.300  -0.282  -0.276  -0.276
 53 A'   21 A"   54 A'   22 A"   55 A'                                         
 -- Virtual --                   
 -0.126  -0.094  -0.062  -0.007   0.026   0.044   0.051   0.054
 56 A'   57 A'   23 A"   58 A'   59 A'   60 A'   61 A'   24 A"                 
  0.077   0.087   0.100   0.116   0.155   0.158   0.164   0.184
 62 A'   25 A"   63 A'   64 A'   65 A'   66 A'   26 A"   67 A'                 
  0.200   0.205   0.210   0.232   0.234   0.268   0.302   0.333
 68 A'   27 A"   69 A'   70 A'   28 A"   71 A'   72 A'   73 A'                 
  0.368   0.370   0.380   0.383   0.391   0.407   0.420   0.430
 74 A'   29 A"   30 A"   75 A'   31 A"   76 A'   32 A"   77 A'                 
  0.435   0.460   0.467   0.477   0.531   0.544   0.553   0.585
 33 A"   78 A'   79 A'   34 A"   80 A'   35 A"   81 A'   82 A'                 
  0.634   0.654   0.667   0.673   0.742   0.766   0.852   0.858
 83 A'   84 A'   85 A'   36 A"   86 A'   87 A'   37 A"   88 A'                 
  0.876   0.930   1.005   1.235   1.236   1.260   1.306   1.322
 89 A'   90 A'   91 A'   92 A'   38 A"   39 A"   93 A'   94 A'                 
  1.330   1.347   1.349   1.388   1.586   1.628   1.864   1.952
 40 A"   95 A'   41 A"   96 A'   97 A'   98 A'   99 A'   42 A"                 
  2.027   2.031   2.101   2.225   2.374   2.480   2.748   2.769
100 A'   43 A"  101 A'  102 A'   44 A"  103 A'   45 A"  104 A'                 
  2.848   3.128   3.825   3.883   3.939   3.946   3.950   3.963
105 A'  106 A'   46 A"  107 A'   47 A"   48 A"  108 A'  109 A'                 
  3.974   3.977   3.984   3.987   4.040   4.066   4.075   4.135
 49 A"   50 A"   51 A"  110 A'  111 A'   52 A"  112 A'  113 A'                 
  4.190   4.241   4.334   4.357   4.405   4.430   5.961   5.985
114 A'  115 A'  116 A'  117 A'  118 A'  119 A'   53 A"   54 A"                 
  5.986   6.002   6.008   6.058   6.571   7.525   7.564   7.638
120 A'  121 A'  122 A'  123 A'  124 A'   55 A"  125 A'  126 A'                 
 23.691  27.795  27.844  28.305  28.325  28.328  28.337  28.343
127 A'  128 A'  129 A'   56 A"   57 A"  130 A'  131 A'  132 A'                 
 28.359  28.512  28.517  28.521  28.524  28.526  28.536  28.551
133 A'   58 A"   59 A"  134 A'  135 A'   60 A"   61 A"  136 A'                 
 28.579  28.629  28.671  35.489  47.844 127.852 127.869 127.869
137 A'  138 A'  139 A'  140 A'  141 A'   62 A"   63 A"  142 A'                 
127.882 127.887 127.913 151.599 151.642 289.720 289.756 289.863
143 A'  144 A'  145 A'  146 A'  147 A'   64 A"  148 A'  149 A'                 
*******1901.7601901.804
150 A'  151 A'  152 A'                                                         

 Beta MOs, Restricted
 -- Occupied --                  
*******-1165.89 -482.87 -176.33 -176.33 -165.74 -165.73 -165.73
  1 A'    2 A'    3 A'    4 A'    5 A'    6 A'    1 A"    7 A'                 
-165.73 -165.73 -165.73  -62.52  -56.34  -56.33  -56.33  -35.83
  8 A'    2 A"    9 A'   10 A'   11 A'    3 A"   12 A'   13 A'                 
-35.823 -31.324 -31.317 -31.315 -31.315 -31.310 -31.310 -22.974
 14 A'   15 A'   16 A'    4 A"   17 A'    5 A"   18 A'   19 A'                 
-22.972 -22.972 -22.967 -22.966 -22.966 -22.966 -22.966 -22.961
  6 A"   20 A'   21 A'    7 A"   22 A'    8 A"   23 A'    9 A"                 
-22.961 -14.387 -10.330  -8.727  -6.559  -6.545  -6.544  -6.378
 24 A'   25 A'   26 A'   27 A'   28 A'   10 A"   29 A'   30 A'                 
 -6.373  -4.793  -4.786  -4.774  -4.773  -4.770  -4.769  -2.669
 31 A'   32 A'   33 A'   11 A"   34 A'   12 A"   35 A'   36 A'                 
 -2.666  -2.665  -2.654  -2.654  -2.058  -2.053  -2.052  -2.051
 13 A"   37 A'   38 A'   14 A"   39 A'   15 A"   40 A'   41 A'                 
 -2.047  -2.046  -2.036  -2.035  -2.032  -2.032  -0.973  -0.823
 16 A"   42 A'   43 A'   17 A"   44 A'   18 A"   45 A'   46 A'                 
 -0.708  -0.664  -0.542  -0.481  -0.447  -0.430  -0.334  -0.326
 47 A'   48 A'   49 A'   50 A'   51 A'   19 A"   52 A'   20 A"                 
 -0.323  -0.300  -0.282  -0.276  -0.276
 53 A'   21 A"   54 A'   22 A"   55 A'                                         
 -- Virtual --                   
 -0.126  -0.094  -0.062  -0.007   0.026   0.044   0.051   0.054
 56 A'   57 A'   23 A"   58 A'   59 A'   60 A'   61 A'   24 A"                 
  0.077   0.087   0.100   0.116   0.155   0.158   0.164   0.184
 62 A'   25 A"   63 A'   64 A'   65 A'   66 A'   26 A"   67 A'                 
  0.200   0.205   0.210   0.232   0.234   0.268   0.302   0.333
 68 A'   27 A"   69 A'   70 A'   28 A"   71 A'   72 A'   73 A'                 
  0.368   0.370   0.380   0.383   0.391   0.407   0.420   0.430
 74 A'   29 A"   30 A"   75 A'   31 A"   76 A'   32 A"   77 A'                 
  0.435   0.460   0.467   0.477   0.531   0.544   0.553   0.585
 33 A"   78 A'   79 A'   34 A"   80 A'   35 A"   81 A'   82 A'                 
  0.634   0.654   0.667   0.673   0.742   0.766   0.852   0.858
 83 A'   84 A'   85 A'   36 A"   86 A'   87 A'   37 A"   88 A'                 
  0.876   0.930   1.005   1.235   1.236   1.260   1.306   1.322
 89 A'   90 A'   91 A'   92 A'   38 A"   39 A"   93 A'   94 A'                 
  1.330   1.347   1.349   1.388   1.586   1.628   1.864   1.952
 40 A"   95 A'   41 A"   96 A'   97 A'   98 A'   99 A'   42 A"                 
  2.027   2.031   2.101   2.225   2.374   2.480   2.748   2.769
100 A'   43 A"  101 A'  102 A'   44 A"  103 A'   45 A"  104 A'                 
  2.848   3.128   3.825   3.883   3.939   3.946   3.950   3.963
105 A'  106 A'   46 A"  107 A'   47 A"   48 A"  108 A'  109 A'                 
  3.974   3.977   3.984   3.987   4.040   4.066   4.075   4.135
 49 A"   50 A"   51 A"  110 A'  111 A'   52 A"  112 A'  113 A'                 
  4.190   4.241   4.334   4.357   4.405   4.430   5.961   5.985
114 A'  115 A'  116 A'  117 A'  118 A'  119 A'   53 A"   54 A"                 
  5.986   6.002   6.008   6.058   6.571   7.525   7.564   7.638
120 A'  121 A'  122 A'  123 A'  124 A'   55 A"  125 A'  126 A'                 
 23.691  27.795  27.844  28.305  28.325  28.328  28.337  28.343
127 A'  128 A'  129 A'   56 A"   57 A"  130 A'  131 A'  132 A'                 
 28.359  28.512  28.517  28.521  28.524  28.526  28.536  28.551
133 A'   58 A"   59 A"  134 A'  135 A'   60 A"   61 A"  136 A'                 
 28.579  28.629  28.671  35.489  47.844 127.852 127.869 127.869
137 A'  138 A'  139 A'  140 A'  141 A'   62 A"   63 A"  142 A'                 
127.882 127.887 127.913 151.599 151.642 289.720 289.756 289.863
143 A'  144 A'  145 A'  146 A'  147 A'   64 A"  148 A'  149 A'                 
*******1901.7601901.804
150 A'  151 A'  152 A'                                                         
 --------------------------------------------------------------

          Ground-State Mulliken Net Atomic Charges

     Atom                 Charge (a.u.)
  ----------------------------------------
      1 C                    -0.276550
      2 N                    -0.012459
      3 I                     0.136465
      4 I                     0.141780
      5 Br                    0.010764
  ----------------------------------------
  Sum of atomic charges =    -0.000000

 -----------------------------------------------------------------
                    Cartesian Multipole Moments
 -----------------------------------------------------------------
    Charge (ESU x 10^10)
                -0.0000
    Dipole Moment (Debye)
         X      -0.0956      Y      -0.8625      Z       0.0000
       Tot       0.8678
    Quadrupole Moments (Debye-Ang)
        XX     -77.6400     XY       1.3529     YY     -87.1763
        XZ      -0.0000     YZ      -0.0000     ZZ     -87.1691
    Octopole Moments (Debye-Ang^2)
       XXX      -6.2380    XXY       4.0331    XYY      -0.3990
       YYY     -28.3491    XXZ      -0.0000    XYZ      -0.0000
       YYZ       0.0000    XZZ      -0.6077    YZZ      -4.6821
       ZZZ       0.0000
    Hexadecapole Moments (Debye-Ang^3)
      XXXX   -1999.1501   XXXY      64.9515   XXYY    -486.0044
      XYYY      57.0658   YYYY    -624.5437   XXXZ      -0.0000
      XXYZ      -0.0000   XYYZ       0.0000   YYYZ       0.0000
      XXZZ    -400.8725   XYZZ      16.7212   YYZZ    -130.4583
      XZZZ      -0.0000   YZZZ       0.0000   ZZZZ    -115.9645
 -----------------------------------------------------------------
 Calculating analytic gradient of the SCF energy
 Gradient of SCF Energy
            1           2           3           4           5
    1   0.0003715  -0.0002504   0.0000559  -0.0001274  -0.0000496
    2   0.0004997  -0.0002313   0.0001032  -0.0002395  -0.0001322
    3  -0.0000000   0.0000000  -0.0000000  -0.0000000  -0.0000000
 Max gradient component =       4.997E-04
 RMS gradient           =       2.019E-04
 Gradient time:  CPU 15.47 s  wall 3.97 s
 Geometry Optimization Parameters
   NAtoms,    NIC,     NZ,  NCons,   NDum,   NFix, NCnnct, MaxDiis
        5      20       5       0       0       0       0       0

 Cartesian Hessian Update
 Hessian Updated using BFGS Update


** GEOMETRY OPTIMIZATION IN DELOCALIZED INTERNAL COORDINATES **
   Searching for a Minimum

   Optimization Cycle:   6

                       Coordinates (Angstroms)
     ATOM                X               Y               Z
      1  C         0.3916153545    0.0171380025    0.0000000000
      2  N        -0.3979948527    0.9806322693    0.0000000000
      3  I        -2.4994716660    0.6806662630    0.0000000000
      4  I         2.5023437775    0.5036490114    0.0000000000
      5  Br        0.0384779702   -1.8801130354    0.0000000000
   Point Group: cs    Number of degrees of freedom:     7


   Energy is -16506.020767022

 Hessian Updated using BFGS Update

  7 Hessian modes will be used to form the next step
  Hessian Eigenvalues:
     0.065283    0.118413    0.175927    0.200850    0.238942    0.350986
     0.732270

 Minimum Search - Taking Simple RFO Step
 Searching for Lamda that Minimizes Along All modes
 Value Taken    Lamda =  -0.00000183
 Step Taken.  Stepsize is  0.003987

                             Maximum     Tolerance    Cnvgd?
         Gradient           0.000387      0.000300      NO
         Displacement       0.003385      0.001200      NO
         Energy change     -0.000009      0.000001      NO


 New Cartesian Coordinates Obtained by Inverse Iteration

 Displacement from previous Coordinates is:  0.002968
 ----------------------------------------------------------------
             Standard Nuclear Orientation (Angstroms)
    I     Atom           X                Y                Z
 ----------------------------------------------------------------
    1      C       0.3912494678     0.0163358811     0.0000000000
    2      N      -0.3971200508     0.9809678133     0.0000000000
    3      I      -2.4997329073     0.6807213635     0.0000000000
    4      I       2.5023901498     0.5043874946     0.0000000000
    5      Br      0.0381839240    -1.8804400416     0.0000000000
 ----------------------------------------------------------------
 Molecular Point Group                 Cs    NOp =  2
 Largest Abelian Subgroup              Cs    NOp =  2
 Nuclear Repulsion Energy =  1269.3494720110 hartrees
 There are       77 alpha and       77 beta electrons
 Applying Cartesian multipole field
    Component          Value
    ---------          -----
     (2,0,0)        1.00000E-11
     (0,2,0)        2.00000E-11
     (0,0,2)       -3.00000E-11
 Nucleus-field energy     =     0.0000000358 hartrees
 Requested basis set is 6-311++G(d,p)
 There are 79 shells and 216 basis functions
 A cutoff of  1.0D-11 yielded   2218 shell pairs
 There are     17910 function pairs (     20447 Cartesian)
 Smallest overlap matrix eigenvalue = 4.37E-04
 Guess MOs from SCF MO coefficient file

 -----------------------------------------------------------------------
  General SCF calculation program by
  Eric Jon Sundstrom, Paul Horn, Yuezhi Mao, Dmitri Zuev, Alec White,
  David Stuck, Shaama M.S., Shane Yost, Joonho Lee, David Small,
  Daniel Levine, Susi Lehtola, Hugh Burton, Evgeny Epifanovsky
 -----------------------------------------------------------------------
 Exchange:     0.2000 Hartree-Fock + 0.0800 Slater + 0.7200 B88
 Correlation:  0.1900 VWN1RPA + 0.8100 LYP
 Using SG-1 standard quadrature grid
 using 4 threads for integral computing
 -------------------------------------------------------
 OpenMP Integral computing Module                
 Release: version 2.0, May 2017, Q-Chem Inc. Pleasanton 
 -------------------------------------------------------
 -------------------------------------------------------
 OpenMP BLAS3 based DFT computing Module                
 Release: version 1.0, May 2013, Q-Chem Inc. Pittsburgh 
 -------------------------------------------------------
 A restricted SCF calculation will be
 performed using DIIS
 SCF converges when DIIS error is below 1.0e-08
 ---------------------------------------
  Cycle       Energy         DIIS error
 ---------------------------------------
    1  -16506.0207665677      1.32e-05  
    2  -16506.0207679560      6.34e-06  
    3  -16506.0207675549      1.06e-05  
    4  -16506.0207681768      1.21e-06  
    5  -16506.0207681852      5.61e-07  
    6  -16506.0207681869      1.65e-07  
    7  -16506.0207681871      7.87e-08  
    8  -16506.0207681871      1.05e-08  
    9  -16506.0207681869      1.79e-09  Convergence criterion met
 ---------------------------------------
 SCF time:   CPU 38.75s  wall 10.00s 
 SCF   energy in the final basis set =   -16506.0207681869
 Total energy in the final basis set =   -16506.0207681869

 --------------------------------------------------------------
             Orbital Energies (a.u.) and Symmetries
 --------------------------------------------------------------

 Alpha MOs, Restricted
 -- Occupied --                  
*******-1165.89 -482.87 -176.33 -176.33 -165.74 -165.73 -165.73
  1 A'    2 A'    3 A'    4 A'    5 A'    6 A'    1 A"    7 A'                 
-165.73 -165.73 -165.73  -62.52  -56.34  -56.33  -56.33  -35.83
  8 A'    2 A"    9 A'   10 A'   11 A'    3 A"   12 A'   13 A'                 
-35.823 -31.323 -31.317 -31.315 -31.315 -31.310 -31.310 -22.973
 14 A'   15 A'   16 A'    4 A"   17 A'    5 A"   18 A'   19 A'                 
-22.972 -22.971 -22.967 -22.966 -22.966 -22.966 -22.966 -22.961
  6 A"   20 A'   21 A'    7 A"   22 A'    8 A"   23 A'    9 A"                 
-22.961 -14.387 -10.330  -8.727  -6.559  -6.546  -6.544  -6.378
 24 A'   25 A'   26 A'   27 A'   28 A'   10 A"   29 A'   30 A'                 
 -6.373  -4.793  -4.786  -4.774  -4.773  -4.770  -4.769  -2.670
 31 A'   32 A'   33 A'   11 A"   34 A'   12 A"   35 A'   36 A'                 
 -2.666  -2.665  -2.655  -2.655  -2.058  -2.052  -2.052  -2.051
 13 A"   37 A'   38 A'   14 A"   39 A'   15 A"   40 A'   41 A'                 
 -2.047  -2.046  -2.036  -2.035  -2.032  -2.032  -0.973  -0.824
 16 A"   42 A'   43 A'   17 A"   44 A'   18 A"   45 A'   46 A'                 
 -0.708  -0.664  -0.542  -0.481  -0.447  -0.430  -0.334  -0.327
 47 A'   48 A'   49 A'   50 A'   51 A'   19 A"   52 A'   20 A"                 
 -0.323  -0.300  -0.282  -0.276  -0.276
 53 A'   21 A"   54 A'   22 A"   55 A'                                         
 -- Virtual --                   
 -0.126  -0.095  -0.062  -0.007   0.026   0.044   0.051   0.054
 56 A'   57 A'   23 A"   58 A'   59 A'   60 A'   61 A'   24 A"                 
  0.077   0.087   0.100   0.116   0.155   0.158   0.164   0.184
 62 A'   25 A"   63 A'   64 A'   65 A'   66 A'   26 A"   67 A'                 
  0.200   0.205   0.210   0.232   0.234   0.268   0.302   0.333
 68 A'   27 A"   69 A'   70 A'   28 A"   71 A'   72 A'   73 A'                 
  0.368   0.370   0.380   0.383   0.391   0.407   0.420   0.430
 74 A'   29 A"   30 A"   75 A'   31 A"   76 A'   32 A"   77 A'                 
  0.435   0.460   0.467   0.477   0.531   0.544   0.553   0.585
 33 A"   78 A'   79 A'   34 A"   80 A'   35 A"   81 A'   82 A'                 
  0.634   0.654   0.667   0.673   0.743   0.766   0.852   0.858
 83 A'   84 A'   85 A'   36 A"   86 A'   87 A'   37 A"   88 A'                 
  0.877   0.930   1.004   1.235   1.235   1.260   1.306   1.322
 89 A'   90 A'   91 A'   92 A'   38 A"   39 A"   93 A'   94 A'                 
  1.330   1.347   1.349   1.388   1.586   1.628   1.864   1.952
 40 A"   95 A'   41 A"   96 A'   97 A'   98 A'   99 A'   42 A"                 
  2.027   2.031   2.101   2.224   2.374   2.480   2.748   2.769
100 A'   43 A"  101 A'  102 A'   44 A"  103 A'   45 A"  104 A'                 
  2.848   3.128   3.825   3.883   3.939   3.946   3.950   3.963
105 A'  106 A'   46 A"  107 A'   47 A"   48 A"  108 A'  109 A'                 
  3.974   3.977   3.984   3.987   4.039   4.066   4.075   4.135
 49 A"   50 A"   51 A"  110 A'  111 A'   52 A"  112 A'  113 A'                 
  4.190   4.241   4.333   4.357   4.405   4.430   5.961   5.985
114 A'  115 A'  116 A'  117 A'  118 A'  119 A'   53 A"   54 A"                 
  5.986   6.002   6.008   6.057   6.571   7.525   7.563   7.638
120 A'  121 A'  122 A'  123 A'  124 A'   55 A"  125 A'  126 A'                 
 23.690  27.794  27.844  28.305  28.325  28.328  28.337  28.343
127 A'  128 A'  129 A'   56 A"   57 A"  130 A'  131 A'  132 A'                 
 28.359  28.512  28.517  28.521  28.524  28.526  28.536  28.551
133 A'   58 A"   59 A"  134 A'  135 A'   60 A"   61 A"  136 A'                 
 28.579  28.629  28.671  35.489  47.844 127.852 127.869 127.869
137 A'  138 A'  139 A'  140 A'  141 A'   62 A"   63 A"  142 A'                 
127.882 127.887 127.913 151.599 151.642 289.720 289.755 289.863
143 A'  144 A'  145 A'  146 A'  147 A'   64 A"  148 A'  149 A'                 
*******1901.7601901.804
150 A'  151 A'  152 A'                                                         

 Beta MOs, Restricted
 -- Occupied --                  
*******-1165.89 -482.87 -176.33 -176.33 -165.74 -165.73 -165.73
  1 A'    2 A'    3 A'    4 A'    5 A'    6 A'    1 A"    7 A'                 
-165.73 -165.73 -165.73  -62.52  -56.34  -56.33  -56.33  -35.83
  8 A'    2 A"    9 A'   10 A'   11 A'    3 A"   12 A'   13 A'                 
-35.823 -31.323 -31.317 -31.315 -31.315 -31.310 -31.310 -22.973
 14 A'   15 A'   16 A'    4 A"   17 A'    5 A"   18 A'   19 A'                 
-22.972 -22.971 -22.967 -22.966 -22.966 -22.966 -22.966 -22.961
  6 A"   20 A'   21 A'    7 A"   22 A'    8 A"   23 A'    9 A"                 
-22.961 -14.387 -10.330  -8.727  -6.559  -6.546  -6.544  -6.378
 24 A'   25 A'   26 A'   27 A'   28 A'   10 A"   29 A'   30 A'                 
 -6.373  -4.793  -4.786  -4.774  -4.773  -4.770  -4.769  -2.670
 31 A'   32 A'   33 A'   11 A"   34 A'   12 A"   35 A'   36 A'                 
 -2.666  -2.665  -2.655  -2.655  -2.058  -2.052  -2.052  -2.051
 13 A"   37 A'   38 A'   14 A"   39 A'   15 A"   40 A'   41 A'                 
 -2.047  -2.046  -2.036  -2.035  -2.032  -2.032  -0.973  -0.824
 16 A"   42 A'   43 A'   17 A"   44 A'   18 A"   45 A'   46 A'                 
 -0.708  -0.664  -0.542  -0.481  -0.447  -0.430  -0.334  -0.327
 47 A'   48 A'   49 A'   50 A'   51 A'   19 A"   52 A'   20 A"                 
 -0.323  -0.300  -0.282  -0.276  -0.276
 53 A'   21 A"   54 A'   22 A"   55 A'                                         
 -- Virtual --                   
 -0.126  -0.095  -0.062  -0.007   0.026   0.044   0.051   0.054
 56 A'   57 A'   23 A"   58 A'   59 A'   60 A'   61 A'   24 A"                 
  0.077   0.087   0.100   0.116   0.155   0.158   0.164   0.184
 62 A'   25 A"   63 A'   64 A'   65 A'   66 A'   26 A"   67 A'                 
  0.200   0.205   0.210   0.232   0.234   0.268   0.302   0.333
 68 A'   27 A"   69 A'   70 A'   28 A"   71 A'   72 A'   73 A'                 
  0.368   0.370   0.380   0.383   0.391   0.407   0.420   0.430
 74 A'   29 A"   30 A"   75 A'   31 A"   76 A'   32 A"   77 A'                 
  0.435   0.460   0.467   0.477   0.531   0.544   0.553   0.585
 33 A"   78 A'   79 A'   34 A"   80 A'   35 A"   81 A'   82 A'                 
  0.634   0.654   0.667   0.673   0.743   0.766   0.852   0.858
 83 A'   84 A'   85 A'   36 A"   86 A'   87 A'   37 A"   88 A'                 
  0.877   0.930   1.004   1.235   1.235   1.260   1.306   1.322
 89 A'   90 A'   91 A'   92 A'   38 A"   39 A"   93 A'   94 A'                 
  1.330   1.347   1.349   1.388   1.586   1.628   1.864   1.952
 40 A"   95 A'   41 A"   96 A'   97 A'   98 A'   99 A'   42 A"                 
  2.027   2.031   2.101   2.224   2.374   2.480   2.748   2.769
100 A'   43 A"  101 A'  102 A'   44 A"  103 A'   45 A"  104 A'                 
  2.848   3.128   3.825   3.883   3.939   3.946   3.950   3.963
105 A'  106 A'   46 A"  107 A'   47 A"   48 A"  108 A'  109 A'                 
  3.974   3.977   3.984   3.987   4.039   4.066   4.075   4.135
 49 A"   50 A"   51 A"  110 A'  111 A'   52 A"  112 A'  113 A'                 
  4.190   4.241   4.333   4.357   4.405   4.430   5.961   5.985
114 A'  115 A'  116 A'  117 A'  118 A'  119 A'   53 A"   54 A"                 
  5.986   6.002   6.008   6.057   6.571   7.525   7.563   7.638
120 A'  121 A'  122 A'  123 A'  124 A'   55 A"  125 A'  126 A'                 
 23.690  27.794  27.844  28.305  28.325  28.328  28.337  28.343
127 A'  128 A'  129 A'   56 A"   57 A"  130 A'  131 A'  132 A'                 
 28.359  28.512  28.517  28.521  28.524  28.526  28.536  28.551
133 A'   58 A"   59 A"  134 A'  135 A'   60 A"   61 A"  136 A'                 
 28.579  28.629  28.671  35.489  47.844 127.852 127.869 127.869
137 A'  138 A'  139 A'  140 A'  141 A'   62 A"   63 A"  142 A'                 
127.882 127.887 127.913 151.599 151.642 289.720 289.755 289.863
143 A'  144 A'  145 A'  146 A'  147 A'   64 A"  148 A'  149 A'                 
*******1901.7601901.804
150 A'  151 A'  152 A'                                                         
 --------------------------------------------------------------

          Ground-State Mulliken Net Atomic Charges

     Atom                 Charge (a.u.)
  ----------------------------------------
      1 C                    -0.276332
      2 N                    -0.012088
      3 I                     0.135700
      4 I                     0.141371
      5 Br                    0.011349
  ----------------------------------------
  Sum of atomic charges =    -0.000000

 -----------------------------------------------------------------
                    Cartesian Multipole Moments
 -----------------------------------------------------------------
    Charge (ESU x 10^10)
                -0.0000
    Dipole Moment (Debye)
         X      -0.0942      Y      -0.8698      Z      -0.0000
       Tot       0.8749
    Quadrupole Moments (Debye-Ang)
        XX     -77.6663     XY       1.3593     YY     -87.1611
        XZ       0.0000     YZ       0.0000     ZZ     -87.1722
    Octopole Moments (Debye-Ang^2)
       XXX      -6.1992    XXY       4.0179    XYY      -0.3805
       YYY     -28.4400    XXZ      -0.0000    XYZ      -0.0000
       YYZ      -0.0000    XZZ      -0.5977    YZZ      -4.7054
       ZZZ      -0.0000
    Hexadecapole Moments (Debye-Ang^3)
      XXXX   -1999.7364   XXXY      64.8948   XXYY    -486.0743
      XYYY      56.9225   YYYY    -624.6931   XXXZ       0.0000
      XXYZ       0.0000   XYYZ       0.0000   YYYZ       0.0000
      XXZZ    -400.9476   XYZZ      16.6686   YYZZ    -130.4988
      XZZZ       0.0000   YZZZ       0.0000   ZZZZ    -115.9748
 -----------------------------------------------------------------
 Calculating analytic gradient of the SCF energy
 Gradient of SCF Energy
            1           2           3           4           5
    1   0.0001622  -0.0000287  -0.0000314  -0.0000574  -0.0000447
    2   0.0002025  -0.0000107   0.0000653  -0.0001141  -0.0001430
    3  -0.0000000   0.0000000  -0.0000000  -0.0000000  -0.0000000
 Max gradient component =       2.025E-04
 RMS gradient           =       8.653E-05
 Gradient time:  CPU 15.46 s  wall 3.97 s
 Geometry Optimization Parameters
   NAtoms,    NIC,     NZ,  NCons,   NDum,   NFix, NCnnct, MaxDiis
        5      20       5       0       0       0       0       0

 Cartesian Hessian Update
 Hessian Updated using BFGS Update


** GEOMETRY OPTIMIZATION IN DELOCALIZED INTERNAL COORDINATES **
   Searching for a Minimum

   Optimization Cycle:   7

                       Coordinates (Angstroms)
     ATOM                X               Y               Z
      1  C         0.3912494678    0.0163358811    0.0000000000
      2  N        -0.3971200508    0.9809678133    0.0000000000
      3  I        -2.4997329073    0.6807213635    0.0000000000
      4  I         2.5023901498    0.5043874946    0.0000000000
      5  Br        0.0381839240   -1.8804400416    0.0000000000
   Point Group: cs    Number of degrees of freedom:     7


   Energy is -16506.020768187

 Hessian Updated using BFGS Update

  7 Hessian modes will be used to form the next step
  Hessian Eigenvalues:
     0.062003    0.109900    0.151430    0.207450    0.222812    0.348407
     0.732112

 Minimum Search - Taking Simple RFO Step
 Searching for Lamda that Minimizes Along All modes
 Value Taken    Lamda =   0.00000000
 Step Taken.  Stepsize is  0.001929

                             Maximum     Tolerance    Cnvgd?
         Gradient           0.000157      0.000300     YES
         Displacement       0.001760      0.001200      NO
         Energy change     -0.000001      0.000001      NO


 New Cartesian Coordinates Obtained by Inverse Iteration

 Displacement from previous Coordinates is:  0.001439
 ----------------------------------------------------------------
             Standard Nuclear Orientation (Angstroms)
    I     Atom           X                Y                Z
 ----------------------------------------------------------------
    1      C       0.3909990689     0.0159209162     0.0000000000
    2      N      -0.3968553095     0.9809628690     0.0000000000
    3      I      -2.4995723856     0.6805992399     0.0000000000
    4      I       2.5024887619     0.5046972476     0.0000000000
    5      Br      0.0379104477    -1.8802077617     0.0000000000
 ----------------------------------------------------------------
 Molecular Point Group                 Cs    NOp =  2
 Largest Abelian Subgroup              Cs    NOp =  2
 Nuclear Repulsion Energy =  1269.3812335232 hartrees
 There are       77 alpha and       77 beta electrons
 Applying Cartesian multipole field
    Component          Value
    ---------          -----
     (2,0,0)        1.00000E-11
     (0,2,0)        2.00000E-11
     (0,0,2)       -3.00000E-11
 Nucleus-field energy     =     0.0000000358 hartrees
 Requested basis set is 6-311++G(d,p)
 There are 79 shells and 216 basis functions
 A cutoff of  1.0D-11 yielded   2218 shell pairs
 There are     17910 function pairs (     20447 Cartesian)
 Smallest overlap matrix eigenvalue = 4.36E-04
 Guess MOs from SCF MO coefficient file

 -----------------------------------------------------------------------
  General SCF calculation program by
  Eric Jon Sundstrom, Paul Horn, Yuezhi Mao, Dmitri Zuev, Alec White,
  David Stuck, Shaama M.S., Shane Yost, Joonho Lee, David Small,
  Daniel Levine, Susi Lehtola, Hugh Burton, Evgeny Epifanovsky
 -----------------------------------------------------------------------
 Exchange:     0.2000 Hartree-Fock + 0.0800 Slater + 0.7200 B88
 Correlation:  0.1900 VWN1RPA + 0.8100 LYP
 Using SG-1 standard quadrature grid
 using 4 threads for integral computing
 -------------------------------------------------------
 OpenMP Integral computing Module                
 Release: version 2.0, May 2017, Q-Chem Inc. Pleasanton 
 -------------------------------------------------------
 -------------------------------------------------------
 OpenMP BLAS3 based DFT computing Module                
 Release: version 1.0, May 2013, Q-Chem Inc. Pittsburgh 
 -------------------------------------------------------
 A restricted SCF calculation will be
 performed using DIIS
 SCF converges when DIIS error is below 1.0e-08
 ---------------------------------------
  Cycle       Energy         DIIS error
 ---------------------------------------
    1  -16506.0207680618      5.91e-06  
    2  -16506.0207683820      1.52e-06  
    3  -16506.0207683661      2.45e-06  
    4  -16506.0207683951      6.97e-07  
    5  -16506.0207683978      1.69e-07  
    6  -16506.0207683978      4.68e-08  
    7  -16506.0207683979      1.94e-08  
    8  -16506.0207683978      8.25e-09  Convergence criterion met
 ---------------------------------------
 SCF time:   CPU 34.48s  wall 10.00s 
 SCF   energy in the final basis set =   -16506.0207683978
 Total energy in the final basis set =   -16506.0207683978

 --------------------------------------------------------------
             Orbital Energies (a.u.) and Symmetries
 --------------------------------------------------------------

 Alpha MOs, Restricted
 -- Occupied --                  
*******-1165.89 -482.87 -176.33 -176.33 -165.74 -165.73 -165.73
  1 A'    2 A'    3 A'    4 A'    5 A'    6 A'    1 A"    7 A'                 
-165.73 -165.73 -165.73  -62.52  -56.34  -56.34  -56.33  -35.83
  8 A'    2 A"    9 A'   10 A'   11 A'    3 A"   12 A'   13 A'                 
-35.823 -31.323 -31.317 -31.315 -31.315 -31.310 -31.310 -22.973
 14 A'   15 A'   16 A'    4 A"   17 A'    5 A"   18 A'   19 A'                 
-22.972 -22.971 -22.967 -22.966 -22.966 -22.966 -22.966 -22.961
  6 A"   20 A'   21 A'    7 A"   22 A'    8 A"   23 A'    9 A"                 
-22.961 -14.387 -10.330  -8.727  -6.559  -6.546  -6.544  -6.378
 24 A'   25 A'   26 A'   27 A'   28 A'   10 A"   29 A'   30 A'                 
 -6.372  -4.793  -4.786  -4.774  -4.773  -4.770  -4.769  -2.670
 31 A'   32 A'   33 A'   11 A"   34 A'   12 A"   35 A'   36 A'                 
 -2.666  -2.665  -2.655  -2.655  -2.058  -2.052  -2.052  -2.051
 13 A"   37 A'   38 A'   14 A"   39 A'   15 A"   40 A'   41 A'                 
 -2.047  -2.046  -2.035  -2.035  -2.032  -2.032  -0.973  -0.824
 16 A"   42 A'   43 A'   17 A"   44 A'   18 A"   45 A'   46 A'                 
 -0.708  -0.664  -0.542  -0.481  -0.447  -0.430  -0.334  -0.327
 47 A'   48 A'   49 A'   50 A'   51 A'   19 A"   52 A'   20 A"                 
 -0.323  -0.300  -0.282  -0.276  -0.276
 53 A'   21 A"   54 A'   22 A"   55 A'                                         
 -- Virtual --                   
 -0.126  -0.095  -0.062  -0.007   0.026   0.044   0.051   0.054
 56 A'   57 A'   23 A"   58 A'   59 A'   60 A'   61 A'   24 A"                 
  0.077   0.087   0.100   0.116   0.155   0.158   0.164   0.184
 62 A'   25 A"   63 A'   64 A'   65 A'   66 A'   26 A"   67 A'                 
  0.200   0.205   0.210   0.232   0.234   0.268   0.302   0.333
 68 A'   27 A"   69 A'   70 A'   28 A"   71 A'   72 A'   73 A'                 
  0.368   0.370   0.380   0.383   0.391   0.407   0.420   0.430
 74 A'   29 A"   30 A"   75 A'   31 A"   76 A'   32 A"   77 A'                 
  0.435   0.460   0.467   0.477   0.531   0.544   0.553   0.585
 33 A"   78 A'   79 A'   34 A"   80 A'   35 A"   81 A'   82 A'                 
  0.634   0.654   0.667   0.673   0.743   0.766   0.852   0.858
 83 A'   84 A'   85 A'   36 A"   86 A'   87 A'   37 A"   88 A'                 
  0.877   0.930   1.004   1.235   1.235   1.260   1.306   1.322
 89 A'   90 A'   91 A'   92 A'   38 A"   39 A"   93 A'   94 A'                 
  1.330   1.347   1.349   1.388   1.586   1.628   1.864   1.952
 40 A"   95 A'   41 A"   96 A'   97 A'   98 A'   99 A'   42 A"                 
  2.027   2.031   2.101   2.224   2.374   2.480   2.748   2.769
100 A'   43 A"  101 A'  102 A'   44 A"  103 A'   45 A"  104 A'                 
  2.848   3.128   3.825   3.883   3.939   3.946   3.950   3.963
105 A'  106 A'   46 A"  107 A'   47 A"   48 A"  108 A'  109 A'                 
  3.974   3.977   3.984   3.987   4.039   4.066   4.075   4.135
 49 A"   50 A"   51 A"  110 A'  111 A'   52 A"  112 A'  113 A'                 
  4.190   4.241   4.333   4.357   4.405   4.430   5.961   5.985
114 A'  115 A'  116 A'  117 A'  118 A'  119 A'   53 A"   54 A"                 
  5.987   6.002   6.008   6.057   6.571   7.525   7.563   7.638
120 A'  121 A'  122 A'  123 A'  124 A'   55 A"  125 A'  126 A'                 
 23.690  27.794  27.844  28.305  28.325  28.328  28.337  28.343
127 A'  128 A'  129 A'   56 A"   57 A"  130 A'  131 A'  132 A'                 
 28.359  28.512  28.517  28.521  28.524  28.527  28.536  28.551
133 A'   58 A"   59 A"  134 A'  135 A'   60 A"   61 A"  136 A'                 
 28.579  28.629  28.671  35.489  47.844 127.852 127.869 127.869
137 A'  138 A'  139 A'  140 A'  141 A'   62 A"   63 A"  142 A'                 
127.882 127.887 127.913 151.599 151.642 289.720 289.755 289.863
143 A'  144 A'  145 A'  146 A'  147 A'   64 A"  148 A'  149 A'                 
*******1901.7601901.804
150 A'  151 A'  152 A'                                                         

 Beta MOs, Restricted
 -- Occupied --                  
*******-1165.89 -482.87 -176.33 -176.33 -165.74 -165.73 -165.73
  1 A'    2 A'    3 A'    4 A'    5 A'    6 A'    1 A"    7 A'                 
-165.73 -165.73 -165.73  -62.52  -56.34  -56.34  -56.33  -35.83
  8 A'    2 A"    9 A'   10 A'   11 A'    3 A"   12 A'   13 A'                 
-35.823 -31.323 -31.317 -31.315 -31.315 -31.310 -31.310 -22.973
 14 A'   15 A'   16 A'    4 A"   17 A'    5 A"   18 A'   19 A'                 
-22.972 -22.971 -22.967 -22.966 -22.966 -22.966 -22.966 -22.961
  6 A"   20 A'   21 A'    7 A"   22 A'    8 A"   23 A'    9 A"                 
-22.961 -14.387 -10.330  -8.727  -6.559  -6.546  -6.544  -6.378
 24 A'   25 A'   26 A'   27 A'   28 A'   10 A"   29 A'   30 A'                 
 -6.372  -4.793  -4.786  -4.774  -4.773  -4.770  -4.769  -2.670
 31 A'   32 A'   33 A'   11 A"   34 A'   12 A"   35 A'   36 A'                 
 -2.666  -2.665  -2.655  -2.655  -2.058  -2.052  -2.052  -2.051
 13 A"   37 A'   38 A'   14 A"   39 A'   15 A"   40 A'   41 A'                 
 -2.047  -2.046  -2.035  -2.035  -2.032  -2.032  -0.973  -0.824
 16 A"   42 A'   43 A'   17 A"   44 A'   18 A"   45 A'   46 A'                 
 -0.708  -0.664  -0.542  -0.481  -0.447  -0.430  -0.334  -0.327
 47 A'   48 A'   49 A'   50 A'   51 A'   19 A"   52 A'   20 A"                 
 -0.323  -0.300  -0.282  -0.276  -0.276
 53 A'   21 A"   54 A'   22 A"   55 A'                                         
 -- Virtual --                   
 -0.126  -0.095  -0.062  -0.007   0.026   0.044   0.051   0.054
 56 A'   57 A'   23 A"   58 A'   59 A'   60 A'   61 A'   24 A"                 
  0.077   0.087   0.100   0.116   0.155   0.158   0.164   0.184
 62 A'   25 A"   63 A'   64 A'   65 A'   66 A'   26 A"   67 A'                 
  0.200   0.205   0.210   0.232   0.234   0.268   0.302   0.333
 68 A'   27 A"   69 A'   70 A'   28 A"   71 A'   72 A'   73 A'                 
  0.368   0.370   0.380   0.383   0.391   0.407   0.420   0.430
 74 A'   29 A"   30 A"   75 A'   31 A"   76 A'   32 A"   77 A'                 
  0.435   0.460   0.467   0.477   0.531   0.544   0.553   0.585
 33 A"   78 A'   79 A'   34 A"   80 A'   35 A"   81 A'   82 A'                 
  0.634   0.654   0.667   0.673   0.743   0.766   0.852   0.858
 83 A'   84 A'   85 A'   36 A"   86 A'   87 A'   37 A"   88 A'                 
  0.877   0.930   1.004   1.235   1.235   1.260   1.306   1.322
 89 A'   90 A'   91 A'   92 A'   38 A"   39 A"   93 A'   94 A'                 
  1.330   1.347   1.349   1.388   1.586   1.628   1.864   1.952
 40 A"   95 A'   41 A"   96 A'   97 A'   98 A'   99 A'   42 A"                 
  2.027   2.031   2.101   2.224   2.374   2.480   2.748   2.769
100 A'   43 A"  101 A'  102 A'   44 A"  103 A'   45 A"  104 A'                 
  2.848   3.128   3.825   3.883   3.939   3.946   3.950   3.963
105 A'  106 A'   46 A"  107 A'   47 A"   48 A"  108 A'  109 A'                 
  3.974   3.977   3.984   3.987   4.039   4.066   4.075   4.135
 49 A"   50 A"   51 A"  110 A'  111 A'   52 A"  112 A'  113 A'                 
  4.190   4.241   4.333   4.357   4.405   4.430   5.961   5.985
114 A'  115 A'  116 A'  117 A'  118 A'  119 A'   53 A"   54 A"                 
  5.987   6.002   6.008   6.057   6.571   7.525   7.563   7.638
120 A'  121 A'  122 A'  123 A'  124 A'   55 A"  125 A'  126 A'                 
 23.690  27.794  27.844  28.305  28.325  28.328  28.337  28.343
127 A'  128 A'  129 A'   56 A"   57 A"  130 A'  131 A'  132 A'                 
 28.359  28.512  28.517  28.521  28.524  28.527  28.536  28.551
133 A'   58 A"   59 A"  134 A'  135 A'   60 A"   61 A"  136 A'                 
 28.579  28.629  28.671  35.489  47.844 127.852 127.869 127.869
137 A'  138 A'  139 A'  140 A'  141 A'   62 A"   63 A"  142 A'                 
127.882 127.887 127.913 151.599 151.642 289.720 289.755 289.863
143 A'  144 A'  145 A'  146 A'  147 A'   64 A"  148 A'  149 A'                 
*******1901.7601901.804
150 A'  151 A'  152 A'                                                         
 --------------------------------------------------------------

          Ground-State Mulliken Net Atomic Charges

     Atom                 Charge (a.u.)
  ----------------------------------------
      1 C                    -0.276240
      2 N                    -0.011976
      3 I                     0.135429
      4 I                     0.141048
      5 Br                    0.011740
  ----------------------------------------
  Sum of atomic charges =    -0.000000

 -----------------------------------------------------------------
                    Cartesian Multipole Moments
 -----------------------------------------------------------------
    Charge (ESU x 10^10)
                -0.0000
    Dipole Moment (Debye)
         X      -0.0951      Y      -0.8745      Z      -0.0000
       Tot       0.8797
    Quadrupole Moments (Debye-Ang)
        XX     -77.6823     XY       1.3617     YY     -87.1526
        XZ      -0.0000     YZ       0.0000     ZZ     -87.1726
    Octopole Moments (Debye-Ang^2)
       XXX      -6.2094    XXY       4.0054    XYY      -0.3818
       YYY     -28.4863    XXZ       0.0000    XYZ       0.0000
       YYZ      -0.0000    XZZ      -0.6024    YZZ      -4.7184
       ZZZ       0.0000
    Hexadecapole Moments (Debye-Ang^3)
      XXXX   -1999.9087   XXXY      64.8103   XXYY    -486.0456
      XYYY      56.7966   YYYY    -624.5579   XXXZ      -0.0000
      XXYZ       0.0000   XYYZ      -0.0000   YYYZ      -0.0000
      XXZZ    -400.9552   XYZZ      16.6229   YYZZ    -130.4791
      XZZZ      -0.0000   YZZZ      -0.0000   ZZZZ    -115.9773
 -----------------------------------------------------------------
 Calculating analytic gradient of the SCF energy
 Gradient of SCF Energy
            1           2           3           4           5
    1  -0.0000104   0.0000513  -0.0000003  -0.0000009  -0.0000398
    2   0.0000351  -0.0000013   0.0000450  -0.0000561  -0.0000228
    3  -0.0000000   0.0000000   0.0000000   0.0000000  -0.0000000
 Max gradient component =       5.611E-05
 RMS gradient           =       2.739E-05
 Gradient time:  CPU 15.48 s  wall 3.98 s
 Geometry Optimization Parameters
   NAtoms,    NIC,     NZ,  NCons,   NDum,   NFix, NCnnct, MaxDiis
        5      20       5       0       0       0       0       0

 Cartesian Hessian Update
 Hessian Updated using BFGS Update


** GEOMETRY OPTIMIZATION IN DELOCALIZED INTERNAL COORDINATES **
   Searching for a Minimum

   Optimization Cycle:   8

                       Coordinates (Angstroms)
     ATOM                X               Y               Z
      1  C         0.3909990689    0.0159209162    0.0000000000
      2  N        -0.3968553095    0.9809628690    0.0000000000
      3  I        -2.4995723856    0.6805992399    0.0000000000
      4  I         2.5024887619    0.5046972476    0.0000000000
      5  Br        0.0379104477   -1.8802077617    0.0000000000
   Point Group: cs    Number of degrees of freedom:     7


   Energy is -16506.020768398

 Hessian Updated using BFGS Update

  7 Hessian modes will be used to form the next step
  Hessian Eigenvalues:
     0.065602    0.100171    0.143419    0.206776    0.222006    0.348462
     0.745425

 Minimum Search - Taking Simple RFO Step
 Searching for Lamda that Minimizes Along All modes
 Value Taken    Lamda =   0.00000000
 Step Taken.  Stepsize is  0.000279

                             Maximum     Tolerance    Cnvgd?
         Gradient           0.000034      0.000300     YES
         Displacement       0.000179      0.001200     YES
         Energy change     -0.000000      0.000001     YES


                       Distance Matrix (Angstroms)
             C (  1)   N (  2)   I (  3)   I (  4)
   N (  2)  1.245801
   I (  3)  2.966008  2.124062
   I (  4)  2.167323  2.938201  5.005153
   Br(  5)  1.928724  2.894014  3.605073  3.429565

 Final energy is   -16506.020768397764     


 ******************************
 **  OPTIMIZATION CONVERGED  **
 ******************************

                       Coordinates (Angstroms)
     ATOM                X               Y               Z
      1  C         0.3909990689    0.0159209162    0.0000000000
      2  N        -0.3968553095    0.9809628690    0.0000000000
      3  I        -2.4995723856    0.6805992399    0.0000000000
      4  I         2.5024887619    0.5046972476    0.0000000000
      5  Br        0.0379104477   -1.8802077617    0.0000000000

Z-matrix Print:
$molecule
0 1
I 
C  1 2.167323
N  2 1.245801 1 116.194491
Br 2 1.928724 1 113.582044 3 -180.000000 0
I  3 2.124062 2 121.098543 1 -180.000000 0
$end


 --------------------------------------------------------------
             Orbital Energies (a.u.) and Symmetries
 --------------------------------------------------------------

 Alpha MOs, Restricted
 -- Occupied --                  
*******-1165.89 -482.87 -176.33 -176.33 -165.74 -165.73 -165.73
  1 A'    2 A'    3 A'    4 A'    5 A'    6 A'    1 A"    7 A'                 
-165.73 -165.73 -165.73  -62.52  -56.34  -56.34  -56.33  -35.83
  8 A'    2 A"    9 A'   10 A'   11 A'    3 A"   12 A'   13 A'                 
-35.823 -31.323 -31.317 -31.315 -31.315 -31.310 -31.310 -22.973
 14 A'   15 A'   16 A'    4 A"   17 A'    5 A"   18 A'   19 A'                 
-22.972 -22.971 -22.967 -22.966 -22.966 -22.966 -22.966 -22.961
  6 A"   20 A'   21 A'    7 A"   22 A'    8 A"   23 A'    9 A"                 
-22.961 -14.387 -10.330  -8.727  -6.559  -6.546  -6.544  -6.378
 24 A'   25 A'   26 A'   27 A'   28 A'   10 A"   29 A'   30 A'                 
 -6.372  -4.793  -4.786  -4.774  -4.773  -4.770  -4.769  -2.670
 31 A'   32 A'   33 A'   11 A"   34 A'   12 A"   35 A'   36 A'                 
 -2.666  -2.665  -2.655  -2.655  -2.058  -2.052  -2.052  -2.051
 13 A"   37 A'   38 A'   14 A"   39 A'   15 A"   40 A'   41 A'                 
 -2.047  -2.046  -2.035  -2.035  -2.032  -2.032  -0.973  -0.824
 16 A"   42 A'   43 A'   17 A"   44 A'   18 A"   45 A'   46 A'                 
 -0.708  -0.664  -0.542  -0.481  -0.447  -0.430  -0.334  -0.327
 47 A'   48 A'   49 A'   50 A'   51 A'   19 A"   52 A'   20 A"                 
 -0.323  -0.300  -0.282  -0.276  -0.276
 53 A'   21 A"   54 A'   22 A"   55 A'                                         
 -- Virtual --                   
 -0.126  -0.095  -0.062  -0.007   0.026   0.044   0.051   0.054
 56 A'   57 A'   23 A"   58 A'   59 A'   60 A'   61 A'   24 A"                 
  0.077   0.087   0.100   0.116   0.155   0.158   0.164   0.184
 62 A'   25 A"   63 A'   64 A'   65 A'   66 A'   26 A"   67 A'                 
  0.200   0.205   0.210   0.232   0.234   0.268   0.302   0.333
 68 A'   27 A"   69 A'   70 A'   28 A"   71 A'   72 A'   73 A'                 
  0.368   0.370   0.380   0.383   0.391   0.407   0.420   0.430
 74 A'   29 A"   30 A"   75 A'   31 A"   76 A'   32 A"   77 A'                 
  0.435   0.460   0.467   0.477   0.531   0.544   0.553   0.585
 33 A"   78 A'   79 A'   34 A"   80 A'   35 A"   81 A'   82 A'                 
  0.634   0.654   0.667   0.673   0.743   0.766   0.852   0.858
 83 A'   84 A'   85 A'   36 A"   86 A'   87 A'   37 A"   88 A'                 
  0.877   0.930   1.004   1.235   1.235   1.260   1.306   1.322
 89 A'   90 A'   91 A'   92 A'   38 A"   39 A"   93 A'   94 A'                 
  1.330   1.347   1.349   1.388   1.586   1.628   1.864   1.952
 40 A"   95 A'   41 A"   96 A'   97 A'   98 A'   99 A'   42 A"                 
  2.027   2.031   2.101   2.224   2.374   2.480   2.748   2.769
100 A'   43 A"  101 A'  102 A'   44 A"  103 A'   45 A"  104 A'                 
  2.848   3.128   3.825   3.883   3.939   3.946   3.950   3.963
105 A'  106 A'   46 A"  107 A'   47 A"   48 A"  108 A'  109 A'                 
  3.974   3.977   3.984   3.987   4.039   4.066   4.075   4.135
 49 A"   50 A"   51 A"  110 A'  111 A'   52 A"  112 A'  113 A'                 
  4.190   4.241   4.333   4.357   4.405   4.430   5.961   5.985
114 A'  115 A'  116 A'  117 A'  118 A'  119 A'   53 A"   54 A"                 
  5.987   6.002   6.008   6.057   6.571   7.525   7.563   7.638
120 A'  121 A'  122 A'  123 A'  124 A'   55 A"  125 A'  126 A'                 
 23.690  27.794  27.844  28.305  28.325  28.328  28.337  28.343
127 A'  128 A'  129 A'   56 A"   57 A"  130 A'  131 A'  132 A'                 
 28.359  28.512  28.517  28.521  28.524  28.527  28.536  28.551
133 A'   58 A"   59 A"  134 A'  135 A'   60 A"   61 A"  136 A'                 
 28.579  28.629  28.671  35.489  47.844 127.852 127.869 127.869
137 A'  138 A'  139 A'  140 A'  141 A'   62 A"   63 A"  142 A'                 
127.882 127.887 127.913 151.599 151.642 289.720 289.755 289.863
143 A'  144 A'  145 A'  146 A'  147 A'   64 A"  148 A'  149 A'                 
*******1901.7601901.804
150 A'  151 A'  152 A'                                                         

 Beta MOs, Restricted
 -- Occupied --                  
*******-1165.89 -482.87 -176.33 -176.33 -165.74 -165.73 -165.73
  1 A'    2 A'    3 A'    4 A'    5 A'    6 A'    1 A"    7 A'                 
-165.73 -165.73 -165.73  -62.52  -56.34  -56.34  -56.33  -35.83
  8 A'    2 A"    9 A'   10 A'   11 A'    3 A"   12 A'   13 A'                 
-35.823 -31.323 -31.317 -31.315 -31.315 -31.310 -31.310 -22.973
 14 A'   15 A'   16 A'    4 A"   17 A'    5 A"   18 A'   19 A'                 
-22.972 -22.971 -22.967 -22.966 -22.966 -22.966 -22.966 -22.961
  6 A"   20 A'   21 A'    7 A"   22 A'    8 A"   23 A'    9 A"                 
-22.961 -14.387 -10.330  -8.727  -6.559  -6.546  -6.544  -6.378
 24 A'   25 A'   26 A'   27 A'   28 A'   10 A"   29 A'   30 A'                 
 -6.372  -4.793  -4.786  -4.774  -4.773  -4.770  -4.769  -2.670
 31 A'   32 A'   33 A'   11 A"   34 A'   12 A"   35 A'   36 A'                 
 -2.666  -2.665  -2.655  -2.655  -2.058  -2.052  -2.052  -2.051
 13 A"   37 A'   38 A'   14 A"   39 A'   15 A"   40 A'   41 A'                 
 -2.047  -2.046  -2.035  -2.035  -2.032  -2.032  -0.973  -0.824
 16 A"   42 A'   43 A'   17 A"   44 A'   18 A"   45 A'   46 A'                 
 -0.708  -0.664  -0.542  -0.481  -0.447  -0.430  -0.334  -0.327
 47 A'   48 A'   49 A'   50 A'   51 A'   19 A"   52 A'   20 A"                 
 -0.323  -0.300  -0.282  -0.276  -0.276
 53 A'   21 A"   54 A'   22 A"   55 A'                                         
 -- Virtual --                   
 -0.126  -0.095  -0.062  -0.007   0.026   0.044   0.051   0.054
 56 A'   57 A'   23 A"   58 A'   59 A'   60 A'   61 A'   24 A"                 
  0.077   0.087   0.100   0.116   0.155   0.158   0.164   0.184
 62 A'   25 A"   63 A'   64 A'   65 A'   66 A'   26 A"   67 A'                 
  0.200   0.205   0.210   0.232   0.234   0.268   0.302   0.333
 68 A'   27 A"   69 A'   70 A'   28 A"   71 A'   72 A'   73 A'                 
  0.368   0.370   0.380   0.383   0.391   0.407   0.420   0.430
 74 A'   29 A"   30 A"   75 A'   31 A"   76 A'   32 A"   77 A'                 
  0.435   0.460   0.467   0.477   0.531   0.544   0.553   0.585
 33 A"   78 A'   79 A'   34 A"   80 A'   35 A"   81 A'   82 A'                 
  0.634   0.654   0.667   0.673   0.743   0.766   0.852   0.858
 83 A'   84 A'   85 A'   36 A"   86 A'   87 A'   37 A"   88 A'                 
  0.877   0.930   1.004   1.235   1.235   1.260   1.306   1.322
 89 A'   90 A'   91 A'   92 A'   38 A"   39 A"   93 A'   94 A'                 
  1.330   1.347   1.349   1.388   1.586   1.628   1.864   1.952
 40 A"   95 A'   41 A"   96 A'   97 A'   98 A'   99 A'   42 A"                 
  2.027   2.031   2.101   2.224   2.374   2.480   2.748   2.769
100 A'   43 A"  101 A'  102 A'   44 A"  103 A'   45 A"  104 A'                 
  2.848   3.128   3.825   3.883   3.939   3.946   3.950   3.963
105 A'  106 A'   46 A"  107 A'   47 A"   48 A"  108 A'  109 A'                 
  3.974   3.977   3.984   3.987   4.039   4.066   4.075   4.135
 49 A"   50 A"   51 A"  110 A'  111 A'   52 A"  112 A'  113 A'                 
  4.190   4.241   4.333   4.357   4.405   4.430   5.961   5.985
114 A'  115 A'  116 A'  117 A'  118 A'  119 A'   53 A"   54 A"                 
  5.987   6.002   6.008   6.057   6.571   7.525   7.563   7.638
120 A'  121 A'  122 A'  123 A'  124 A'   55 A"  125 A'  126 A'                 
 23.690  27.794  27.844  28.305  28.325  28.328  28.337  28.343
127 A'  128 A'  129 A'   56 A"   57 A"  130 A'  131 A'  132 A'                 
 28.359  28.512  28.517  28.521  28.524  28.527  28.536  28.551
133 A'   58 A"   59 A"  134 A'  135 A'   60 A"   61 A"  136 A'                 
 28.579  28.629  28.671  35.489  47.844 127.852 127.869 127.869
137 A'  138 A'  139 A'  140 A'  141 A'   62 A"   63 A"  142 A'                 
127.882 127.887 127.913 151.599 151.642 289.720 289.755 289.863
143 A'  144 A'  145 A'  146 A'  147 A'   64 A"  148 A'  149 A'                 
*******1901.7601901.804
150 A'  151 A'  152 A'                                                         
 --------------------------------------------------------------

          Ground-State Mulliken Net Atomic Charges

     Atom                 Charge (a.u.)
  ----------------------------------------
      1 C                    -0.276240
      2 N                    -0.011976
      3 I                     0.135429
      4 I                     0.141048
      5 Br                    0.011740
  ----------------------------------------
  Sum of atomic charges =    -0.000000

 -----------------------------------------------------------------
                    Cartesian Multipole Moments
 -----------------------------------------------------------------
    Charge (ESU x 10^10)
                -0.0000
    Dipole Moment (Debye)
         X      -0.0951      Y      -0.8745      Z      -0.0000
       Tot       0.8797
    Quadrupole Moments (Debye-Ang)
        XX     -77.6823     XY       1.3617     YY     -87.1526
        XZ      -0.0000     YZ       0.0000     ZZ     -87.1726
    Octopole Moments (Debye-Ang^2)
       XXX      -6.2094    XXY       4.0054    XYY      -0.3818
       YYY     -28.4863    XXZ       0.0000    XYZ       0.0000
       YYZ      -0.0000    XZZ      -0.6024    YZZ      -4.7184
       ZZZ       0.0000
    Hexadecapole Moments (Debye-Ang^3)
      XXXX   -1999.9087   XXXY      64.8103   XXYY    -486.0456
      XYYY      56.7966   YYYY    -624.5579   XXXZ      -0.0000
      XXYZ       0.0000   XYYZ      -0.0000   YYYZ      -0.0000
      XXZZ    -400.9552   XYZZ      16.6229   YYZZ    -130.4791
      XZZZ      -0.0000   YZZZ      -0.0000   ZZZZ    -115.9773
 -----------------------------------------------------------------
Archival summary:
1\1\TWL01\OPT\ProcedureUnspecified\BasisUnspecified\2r111\taweetha\SunNov2523:24:492018SunNov2523:24:492018\0\\#,OPT,ProcedureUnspecified,BasisUnspecified,\\0,1\I\C,1,2.16732\N,2,1.2458,1,116.194\Br,2,1.92872,1,113.582,3,-180,0\I,3,2.12406,2,121.099,1,-180,0\\\@

 Total job time:  132.14s(wall), 496.55s(cpu) 
 Sun Nov 25 23:24:49 2018

        *************************************************************
        *                                                           *
        *  Thank you very much for using Q-Chem.  Have a nice day.  *
        *                                                           *
        *************************************************************


 
User input: 2 of 2 
 
Q-Chem Developer Version!
                  Welcome to Q-Chem
     A Quantum Leap Into The Future Of Chemistry


 Q-Chem 5.1, Q-Chem, Inc., Pleasanton, CA (2018)

 Yihan Shao,  Zhengting Gan,  E. Epifanovsky,  A. T. B. Gilbert,  M. Wormit,  
 J. Kussmann,  A. W. Lange,  A. Behn,  Jia Deng,  Xintian Feng,  D. Ghosh,  
 M. Goldey,  P. R. Horn,  L. D. Jacobson,  I. Kaliman,  T. Kus,  A. Landau,  
 Jie Liu,  E. I. Proynov,  R. M. Richard,  R. P. Steele,  E. J. Sundstrom,  
 H. L. Woodcock III,  P. M. Zimmerman,  D. Zuev,  B. Albrecht,  E. Alguire,  
 S. A. Baeppler,  D. Barton,  Z. Benda,  Y. A. Bernard,  E. J. Berquist,  
 K. B. Bravaya,  H. Burton,  D. Casanova,  Chun-Min Chang,  Yunqing Chen,  
 A. Chien,  K. D. Closser,  M. P. Coons,  S. Coriani,  S. Dasgupta,  
 A. L. Dempwolff,  M. Diedenhofen,  Hainam Do,  R. G. Edgar,  Po-Tung Fang,  
 S. Faraji,  S. Fatehi,  Qingguo Feng,  K. D. Fenk,  J. Fosso-Tande,  
 Qinghui Ge,  A. Ghysels,  G. Gidofalvi,  J. Gomes,  J. Gonthier,  A. Gunina,  
 D. Hait,  M. W. D. Hanson-Heine,  P. H. P. Harbach,  A. W. Hauser,  
 J. E. Herr,  E. G. Hohenstein,  Z. C. Holden,  Kerwin Hui,  B. C. Huynh,  
 T.-C. Jagau,  Hyunjun Ji,  B. Kaduk,  K. Khistyaev,  Jaehoon Kim,  
 P. Klunzinger,  K. Koh,  D. Kosenkov,  L. Koulias,  T. Kowalczyk,  
 C. M. Krauter,  A. Kunitsa,  Ka Un Lao,  A. Laurent,  K. V. Lawler,  
 Joonho Lee,  D. Lefrancois,  S. Lehtola,  D. S. Levine,  Yi-Pei Li,  
 You-Sheng Lin,  Fenglai Liu,  E. Livshits,  A. Luenser,  P. Manohar,  
 E. Mansoor,  S. F. Manzer,  Shan-Ping Mao,  Yuezhi Mao,  N. Mardirossian,  
 A. V. Marenich,  T. Markovich,  L. A. Martinez-Martinez,  S. A. Maurer,  
 N. J. Mayhall,  S. C. McKenzie,  J.-M. Mewes,  A. F. Morrison,  
 J. W. Mullinax,  K. Nanda,  T. S. Nguyen-Beck,  R. Olivares-Amaya,  
 J. A. Parkhill,  T. M. Perrine,  F. Plasser,  P. Pokhilko,  S. Prager,  
 A. Prociuk,  E. Ramos,  D. R. Rehn,  F. Rob,  M. Schneider,  N. Sergueev,  
 S. M. Sharada,  S. Sharma,  D. W. Small,  T. Stauch,  T. Stein,  
 Yu-Chuan Su,  A. J. W. Thom,  A. Tkatchenko,  T. Tsuchimochi,  N. M. Tubman,  
 L. Vogt,  M. L. Vidal,  O. Vydrov,  M. A. Watson,  J. Wenzel,  
 M. de Wergifosse,  T. A. Wesolowski,  A. White,  J. Witte,  A. Yamada,  
 Jun Yang,  K. Yao,  S. Yeganeh,  S. R. Yost,  Zhi-Qiang You,  A. Zech,  
 Igor Ying Zhang,  Xing Zhang,  Yan Zhao,  Ying Zhu,  B. R. Brooks,  
 G. K. L. Chan,  C. J. Cramer,  M. S. Gordon,  W. J. Hehre,  A. Klamt,  
 M. W. Schmidt,  C. D. Sherrill,  D. G. Truhlar,  A. Aspuru-Guzik,  R. Baer,  
 A. T. Bell,  N. A. Besley,  Jeng-Da Chai,  A. E. DePrince, III,  
 R. A. DiStasio Jr.,  A. Dreuw,  B. D. Dunietz,  T. R. Furlani,  
 Chao-Ping Hsu,  Yousung Jung,  Jing Kong,  D. S. Lambrecht,  WanZhen Liang,  
 C. Ochsenfeld,  V. A. Rassolov,  L. V. Slipchenko,  J. E. Subotnik,  
 T. Van Voorhis,  J. M. Herbert,  A. I. Krylov,  P. M. W. Gill,  M. Head-Gordon

 Contributors to earlier versions of Q-Chem not listed above: 
 R. D. Adamson,  B. Austin,  J. Baker,  G. J. O. Beran,  K. Brandhorst,  
 S. T. Brown,  E. F. C. Byrd,  A. K. Chakraborty,  C.-L. Cheng,  
 Siu Hung Chien,  D. M. Chipman,  D. L. Crittenden,  H. Dachsel,  
 R. J. Doerksen,  A. D. Dutoi,  L. Fusti-Molnar,  W. A. Goddard III,  
 A. Golubeva-Zadorozhnaya,  S. R. Gwaltney,  G. Hawkins,  A. Heyden,  
 S. Hirata,  G. Kedziora,  F. J. Keil,  C. Kelley,  Jihan Kim,  R. A. King,  
 R. Z. Khaliullin,  P. P. Korambath,  W. Kurlancheek,  A. M. Lee,  M. S. Lee,  
 S. V. Levchenko,  Ching Yeh Lin,  D. Liotard,  R. C. Lochan,  I. Lotan,  
 P. E. Maslen,  N. Nair,  D. P. O'Neill,  D. Neuhauser,  E. Neuscamman,  
 C. M. Oana,  R. Olson,  B. Peters,  R. Peverati,  P. A. Pieniazek,  
 Y. M. Rhee,  J. Ritchie,  M. A. Rohrdanz,  E. Rosta,  N. J. Russ,  
 H. F. Schaefer III,  N. E. Schultz,  N. Shenvi,  A. C. Simmonett,  A. Sodt,  
 D. Stuck,  K. S. Thanthiriwatte,  V. Vanovschi,  Tao Wang,  A. Warshel,  
 C. F. Williams,  Q. Wu,  X. Xu,  W. Zhang

 Please cite Q-Chem as follows:
 Y. Shao et al., Mol. Phys. 113, 184-215 (2015)
 DOI: 10.1080/00268976.2014.952696

 Q-Chem 5.1.2 for Intel X86 EM64T Linux

 Parts of Q-Chem use Armadillo 8.300.2 (Tropical Shenanigans).
 http://arma.sourceforge.net/

 Q-Chem begins on Sun Nov 25 23:24:49 2018  

Host: 
0

     Scratch files written to /scratch/taweetham/qchem56962//
The previous job contains 0 fragments, simply inherited here
Input Ideriv = 2
Curr. Ideriv = -1
Max.  Ideriv = 2

Checking the input file for inconsistencies... 	...done.

--------------------------------------------------------------
User input:
--------------------------------------------------------------

$molecule
read
$end

$rem
   job_type 	frequency
   basis 	6-311++g**
   method	b3lyp	
$end


--------------------------------------------------------------
 ----------------------------------------------------------------
             Standard Nuclear Orientation (Angstroms)
    I     Atom           X                Y                Z
 ----------------------------------------------------------------
    1      C       0.3841243126     0.0120072706    -0.0000000000
    2      N      -0.4574279289     0.9305987560    -0.0000000000
    3      I      -2.5396187105     0.5109334600    -0.0000000000
    4      I       2.4643398002     0.6202790443    -0.0000000000
    5      Br      0.1396294820    -1.9011570755     0.0000000000
 ----------------------------------------------------------------
 Molecular Point Group                 Cs    NOp =  2
 Largest Abelian Subgroup              Cs    NOp =  2
 Nuclear Repulsion Energy =  1269.3812335232 hartrees
 There are       77 alpha and       77 beta electrons
 Requested basis set is 6-311++G(d,p)
 There are 79 shells and 216 basis functions

 Total QAlloc Memory Limit   2000 MB
 Mega-Array Size       188 MB
 MEM_STATIC part       192 MB

                       Distance Matrix (Angstroms)
             C (  1)   N (  2)   I (  3)   I (  4)
   N (  2)  1.245801
   I (  3)  2.966008  2.124062
   I (  4)  2.167323  2.938201  5.005153
   Br(  5)  1.928724  2.894014  3.605073  3.429565

 A cutoff of  1.0D-11 yielded   2218 shell pairs
 There are     17910 function pairs (     20447 Cartesian)

 -------------------------------------------------------
 OpenMP Integral Computing Module                       
 Release: version 1.0, May 2013, Q-Chem Inc. Pittsburgh 
 -------------------------------------------------------
 Integral Job Info:
 Integral job number is                      11
 Integral operator is                         1
 short-range coefficients                     0
 long-range coefficients              100000000
 Omega coefficients                           0
 if combine SR and LR in K                    0
 Integral screening is                        0
 Integral computing path is                   2
 max size of driver memory is            800000
 size of driver memory is                593474
 size of scratch memory is             29623520
 max col of scratch BK array               1296
 max len of scratch array in speh3          155
 max len of scratch index in speh4           18
 max int batch size is                      520
 min int batch size is                       52
 fixed nKL is                                45
 max L of basis functions is                  2
 order of int derivative is                   0
 number of shells is                         79
 number of basis is                         231
 number of cartesian basis is               231
 number of contracted shell pairs          2218
 number of primitive shell pairs           4659
 maxK2 (contraction) of shell pair           36
 max number of K2 of shell pair               1
 max number of CS2 of shell pair            311
 max number of PS2 of shell pair            311
 mem total for path MDJ                  543004
 -------------------------------------------------------
 Smallest overlap matrix eigenvalue = 4.36E-04
 Guess from superposition of atomic densities
 Warning:  Energy on first SCF cycle will be non-variational
 SAD guess density has 154.000000 electrons

 -----------------------------------------------------------------------
  General SCF calculation program by
  Eric Jon Sundstrom, Paul Horn, Yuezhi Mao, Dmitri Zuev, Alec White,
  David Stuck, Shaama M.S., Shane Yost, Joonho Lee, David Small,
  Daniel Levine, Susi Lehtola, Hugh Burton, Evgeny Epifanovsky
 -----------------------------------------------------------------------
 Exchange:     0.2000 Hartree-Fock + 0.0800 Slater + 0.7200 B88
 Correlation:  0.1900 VWN1RPA + 0.8100 LYP
 Using SG-1 standard quadrature grid
 using 4 threads for integral computing
 -------------------------------------------------------
 OpenMP Integral computing Module                
 Release: version 2.0, May 2017, Q-Chem Inc. Pleasanton 
 -------------------------------------------------------
 -------------------------------------------------------
 OpenMP BLAS3 based DFT computing Module                
 Release: version 1.0, May 2013, Q-Chem Inc. Pittsburgh 
 -------------------------------------------------------
 A restricted SCF calculation will be
 performed using DIIS
 SCF converges when DIIS error is below 1.0e-08
 ---------------------------------------
  Cycle       Energy         DIIS error
 ---------------------------------------
    1  -16506.4553375467      3.36e-02  
    2  -16505.9815966751      3.16e-03  
    3  -16505.8144325252      6.39e-03  
    4  -16506.0138841643      1.15e-03  
    5  -16506.0203637630      1.91e-04  
    6  -16506.0204063347      1.43e-04  
    7  -16506.0205222376      3.89e-05  
    8  -16506.0205302566      6.96e-06  
    9  -16506.0205303935      2.09e-06  
   10  -16506.0205304122      5.96e-07  
   11  -16506.0205304146      1.28e-07  
   12  -16506.0205304147      4.35e-08  
   13  -16506.0205304146      1.14e-08  
   14  -16506.0205304148      1.85e-09  Convergence criterion met
 ---------------------------------------
 SCF time:   CPU 61.60s  wall 16.00s 
 SCF   energy in the final basis set =   -16506.0205304148
 Total energy in the final basis set =   -16506.0205304148

 --------------------------------------------------------------
             Orbital Energies (a.u.) and Symmetries
 --------------------------------------------------------------

 Alpha MOs, Restricted
 -- Occupied --                  
*******-1165.89 -482.87 -176.33 -176.33 -165.74 -165.73 -165.73
  1 A'    2 A'    3 A'    4 A'    5 A'    6 A'    1 A"    7 A'                 
-165.73 -165.73 -165.73  -62.52  -56.34  -56.34  -56.33  -35.83
  8 A'    2 A"    9 A'   10 A'   11 A'    3 A"   12 A'   13 A'                 
-35.823 -31.323 -31.317 -31.315 -31.315 -31.310 -31.310 -22.973
 14 A'   15 A'   16 A'    4 A"   17 A'    5 A"   18 A'   19 A'                 
-22.972 -22.971 -22.967 -22.966 -22.966 -22.966 -22.966 -22.961
  6 A"   20 A'   21 A'    7 A"   22 A'    8 A"   23 A'    9 A"                 
-22.961 -14.387 -10.330  -8.727  -6.559  -6.546  -6.544  -6.378
 24 A'   25 A'   26 A'   27 A'   28 A'   10 A"   29 A'   30 A'                 
 -6.372  -4.793  -4.786  -4.774  -4.773  -4.770  -4.769  -2.670
 31 A'   32 A'   33 A'   11 A"   34 A'   12 A"   35 A'   36 A'                 
 -2.666  -2.665  -2.655  -2.655  -2.058  -2.052  -2.052  -2.051
 13 A"   37 A'   38 A'   14 A"   39 A'   15 A"   40 A'   41 A'                 
 -2.046  -2.046  -2.035  -2.035  -2.032  -2.032  -0.973  -0.824
 16 A"   42 A'   43 A'   17 A"   18 A"   44 A'   45 A'   46 A'                 
 -0.708  -0.664  -0.542  -0.481  -0.447  -0.430  -0.334  -0.327
 47 A'   48 A'   49 A'   50 A'   51 A'   19 A"   52 A'   20 A"                 
 -0.323  -0.300  -0.282  -0.276  -0.276
 53 A'   21 A"   54 A'   22 A"   55 A'                                         
 -- Virtual --                   
 -0.126  -0.095  -0.062  -0.007   0.026   0.044   0.051   0.054
 56 A'   57 A'   23 A"   58 A'   59 A'   60 A'   61 A'   24 A"                 
  0.077   0.087   0.100   0.116   0.155   0.158   0.164   0.184
 62 A'   25 A"   63 A'   64 A'   65 A'   66 A'   26 A"   67 A'                 
  0.200   0.205   0.210   0.232   0.234   0.268   0.302   0.333
 68 A'   27 A"   69 A'   70 A'   28 A"   71 A'   72 A'   73 A'                 
  0.368   0.370   0.380   0.383   0.391   0.407   0.420   0.430
 74 A'   29 A"   30 A"   75 A'   31 A"   76 A'   32 A"   77 A'                 
  0.435   0.460   0.467   0.477   0.531   0.544   0.553   0.585
 33 A"   78 A'   79 A'   34 A"   80 A'   35 A"   81 A'   82 A'                 
  0.634   0.654   0.667   0.673   0.743   0.766   0.852   0.858
 83 A'   84 A'   85 A'   36 A"   86 A'   87 A'   37 A"   88 A'                 
  0.877   0.930   1.004   1.235   1.235   1.260   1.306   1.322
 89 A'   90 A'   91 A'   92 A'   38 A"   39 A"   93 A'   94 A'                 
  1.330   1.347   1.349   1.388   1.586   1.628   1.864   1.952
 40 A"   95 A'   41 A"   96 A'   97 A'   98 A'   99 A'   42 A"                 
  2.027   2.031   2.101   2.224   2.374   2.480   2.748   2.769
100 A'   43 A"  101 A'  102 A'   44 A"  103 A'   45 A"  104 A'                 
  2.848   3.128   3.825   3.883   3.939   3.946   3.950   3.963
105 A'  106 A'   46 A"  107 A'   47 A"   48 A"  108 A'  109 A'                 
  3.974   3.977   3.984   3.987   4.039   4.066   4.075   4.135
 49 A"   50 A"   51 A"  110 A'  111 A'   52 A"  112 A'  113 A'                 
  4.190   4.241   4.333   4.357   4.405   4.430   5.961   5.984
114 A'  115 A'  116 A'  117 A'  118 A'  119 A'   53 A"   54 A"                 
  5.987   6.002   6.008   6.057   6.571   7.525   7.563   7.638
120 A'  121 A'  122 A'  123 A'  124 A'   55 A"  125 A'  126 A'                 
 23.690  27.794  27.844  28.305  28.325  28.328  28.337  28.343
127 A'  128 A'  129 A'   56 A"   57 A"  130 A'  131 A'  132 A'                 
 28.359  28.512  28.517  28.521  28.524  28.527  28.536  28.551
133 A'   58 A"   59 A"  134 A'  135 A'   60 A"   61 A"  136 A'                 
 28.579  28.629  28.671  35.489  47.844 127.852 127.869 127.869
137 A'  138 A'  139 A'  140 A'  141 A'   62 A"   63 A"  142 A'                 
127.882 127.887 127.913 151.599 151.642 289.720 289.755 289.863
143 A'  144 A'  145 A'  146 A'  147 A'   64 A"  148 A'  149 A'                 
*******1901.7601901.804
150 A'  151 A'  152 A'                                                         

 Beta MOs, Restricted
 -- Occupied --                  
*******-1165.89 -482.87 -176.33 -176.33 -165.74 -165.73 -165.73
  1 A'    2 A'    3 A'    4 A'    5 A'    6 A'    1 A"    7 A'                 
-165.73 -165.73 -165.73  -62.52  -56.34  -56.34  -56.33  -35.83
  8 A'    2 A"    9 A'   10 A'   11 A'    3 A"   12 A'   13 A'                 
-35.823 -31.323 -31.317 -31.315 -31.315 -31.310 -31.310 -22.973
 14 A'   15 A'   16 A'    4 A"   17 A'    5 A"   18 A'   19 A'                 
-22.972 -22.971 -22.967 -22.966 -22.966 -22.966 -22.966 -22.961
  6 A"   20 A'   21 A'    7 A"   22 A'    8 A"   23 A'    9 A"                 
-22.961 -14.387 -10.330  -8.727  -6.559  -6.546  -6.544  -6.378
 24 A'   25 A'   26 A'   27 A'   28 A'   10 A"   29 A'   30 A'                 
 -6.372  -4.793  -4.786  -4.774  -4.773  -4.770  -4.769  -2.670
 31 A'   32 A'   33 A'   11 A"   34 A'   12 A"   35 A'   36 A'                 
 -2.666  -2.665  -2.655  -2.655  -2.058  -2.052  -2.052  -2.051
 13 A"   37 A'   38 A'   14 A"   39 A'   15 A"   40 A'   41 A'                 
 -2.046  -2.046  -2.035  -2.035  -2.032  -2.032  -0.973  -0.824
 16 A"   42 A'   43 A'   17 A"   18 A"   44 A'   45 A'   46 A'                 
 -0.708  -0.664  -0.542  -0.481  -0.447  -0.430  -0.334  -0.327
 47 A'   48 A'   49 A'   50 A'   51 A'   19 A"   52 A'   20 A"                 
 -0.323  -0.300  -0.282  -0.276  -0.276
 53 A'   21 A"   54 A'   22 A"   55 A'                                         
 -- Virtual --                   
 -0.126  -0.095  -0.062  -0.007   0.026   0.044   0.051   0.054
 56 A'   57 A'   23 A"   58 A'   59 A'   60 A'   61 A'   24 A"                 
  0.077   0.087   0.100   0.116   0.155   0.158   0.164   0.184
 62 A'   25 A"   63 A'   64 A'   65 A'   66 A'   26 A"   67 A'                 
  0.200   0.205   0.210   0.232   0.234   0.268   0.302   0.333
 68 A'   27 A"   69 A'   70 A'   28 A"   71 A'   72 A'   73 A'                 
  0.368   0.370   0.380   0.383   0.391   0.407   0.420   0.430
 74 A'   29 A"   30 A"   75 A'   31 A"   76 A'   32 A"   77 A'                 
  0.435   0.460   0.467   0.477   0.531   0.544   0.553   0.585
 33 A"   78 A'   79 A'   34 A"   80 A'   35 A"   81 A'   82 A'                 
  0.634   0.654   0.667   0.673   0.743   0.766   0.852   0.858
 83 A'   84 A'   85 A'   36 A"   86 A'   87 A'   37 A"   88 A'                 
  0.877   0.930   1.004   1.235   1.235   1.260   1.306   1.322
 89 A'   90 A'   91 A'   92 A'   38 A"   39 A"   93 A'   94 A'                 
  1.330   1.347   1.349   1.388   1.586   1.628   1.864   1.952
 40 A"   95 A'   41 A"   96 A'   97 A'   98 A'   99 A'   42 A"                 
  2.027   2.031   2.101   2.224   2.374   2.480   2.748   2.769
100 A'   43 A"  101 A'  102 A'   44 A"  103 A'   45 A"  104 A'                 
  2.848   3.128   3.825   3.883   3.939   3.946   3.950   3.963
105 A'  106 A'   46 A"  107 A'   47 A"   48 A"  108 A'  109 A'                 
  3.974   3.977   3.984   3.987   4.039   4.066   4.075   4.135
 49 A"   50 A"   51 A"  110 A'  111 A'   52 A"  112 A'  113 A'                 
  4.190   4.241   4.333   4.357   4.405   4.430   5.961   5.984
114 A'  115 A'  116 A'  117 A'  118 A'  119 A'   53 A"   54 A"                 
  5.987   6.002   6.008   6.057   6.571   7.525   7.563   7.638
120 A'  121 A'  122 A'  123 A'  124 A'   55 A"  125 A'  126 A'                 
 23.690  27.794  27.844  28.305  28.325  28.328  28.337  28.343
127 A'  128 A'  129 A'   56 A"   57 A"  130 A'  131 A'  132 A'                 
 28.359  28.512  28.517  28.521  28.524  28.527  28.536  28.551
133 A'   58 A"   59 A"  134 A'  135 A'   60 A"   61 A"  136 A'                 
 28.579  28.629  28.671  35.489  47.844 127.852 127.869 127.869
137 A'  138 A'  139 A'  140 A'  141 A'   62 A"   63 A"  142 A'                 
127.882 127.887 127.913 151.599 151.642 289.720 289.755 289.863
143 A'  144 A'  145 A'  146 A'  147 A'   64 A"  148 A'  149 A'                 
*******1901.7601901.804
150 A'  151 A'  152 A'                                                         
 --------------------------------------------------------------

          Ground-State Mulliken Net Atomic Charges

     Atom                 Charge (a.u.)
  ----------------------------------------
      1 C                    -0.276347
      2 N                    -0.011858
      3 I                     0.135572
      4 I                     0.141001
      5 Br                    0.011632
  ----------------------------------------
  Sum of atomic charges =    -0.000000

 -----------------------------------------------------------------
                    Cartesian Multipole Moments
 -----------------------------------------------------------------
    Charge (ESU x 10^10)
                -0.0000
    Dipole Moment (Debye)
         X      -0.0460      Y      -0.8786      Z       0.0000
       Tot       0.8798
    Quadrupole Moments (Debye-Ang)
        XX     -77.8662     XY       1.9037     YY     -86.9202
        XZ       0.0000     YZ      -0.0000     ZZ     -87.1713
    Octopole Moments (Debye-Ang^2)
       XXX      -5.6364    XXY       5.5787    XYY       2.0388
       YYY     -21.5434    XXZ       0.0000    XYZ       0.0000
       YYZ       0.0000    XZZ       0.1283    YZZ      -2.4629
       ZZZ       0.0000
    Hexadecapole Moments (Debye-Ang^3)
      XXXX   -2010.9310   XXXY      33.5671   XXYY    -484.4377
      XYYY       9.1498   YYYY    -614.4265   XXXZ       0.0000
      XXYZ      -0.0000   XYYZ       0.0000   YYYZ      -0.0000
      XXZZ    -401.9555   XYZZ       1.1539   YYZZ    -129.2765
      XZZZ       0.0000   YZZZ      -0.0000   ZZZZ    -115.9705
 -----------------------------------------------------------------
 Calculating MO derivatives via CPSCF
 D1JvT checksum  = 352140 24183.7304605828
 D1KAT checksum  = 941040 792.4534589214
   1         3          15      0.114548    0.037016
   2         3          15      0.015939    0.005789
   3         3          15      0.002657    0.000969
   4         3          15      0.000397    0.000141
   5         9           9      0.000045    0.000018
   6        16           2      0.000003    0.000002
   7        18           0      0.000000    0.000000    Roots Converged
 Time for AOints: 19.2 s (CPU) 4.8 s (wall)
 ------------------------------------------------------------------------------
                     AOints        : Timing summary (seconds)
 ------------------------------------------------------------------------------
     job step          cpu (% of tot)      sys (% of tot)     wall (% of tot)
 ------------------------------------------------------------------------------
  cpscf_lag         0.1005E+03 (36.1)   0.1100E-04 (17.5)   0.2575E+02 (35.4)
  iterzp            0.1585E+03 (56.9)   0.4800E-04 (76.2)   0.4177E+02 (57.4)
  make_fx           0.0000E+00 ( 0.0)   0.0000E+00 ( 0.0)   0.0000E+00 ( 0.0)
  AOints            0.1916E+02 ( 6.9)   0.2000E-05 ( 3.2)   0.4848E+01 ( 6.7)
 ------------------------------------------------------------------------------
   Grand Totals     0.2786E+03          0.6300E-04          0.7271E+02
 ------------------------------------------------------------------------------
 Calculating analytic Hessian of the SCF energy
 Polarizability Matrix (a.u.)
            1           2           3
    1-168.6751712  -1.6671523   0.0000000
    2  -1.6671523 -95.5598464  -0.0000000
    3   0.0000000  -0.0000000 -60.8035126

 Direct stationary perturbation theory relativistic correction:

 rels  =     210.727231366513
 relv  =    -702.351860340642
 rel2e =      95.099073713895
 E_rel =    -396.525555260234

 Hessian of the SCF Energy
            1           2           3           4           5           6
    1   0.4080796  -0.2478423  -0.0000000  -0.3217749   0.2579840   0.0000000
    2  -0.2478423   0.4641790  -0.0000000   0.3056958  -0.3498882   0.0000000
    3  -0.0000000  -0.0000000   0.0698137   0.0000000   0.0000000  -0.0404324
    4  -0.3217749   0.3056958   0.0000000   0.4255226  -0.2934869  -0.0000000
    5   0.2579840  -0.3498882   0.0000000  -0.2934869   0.4131695  -0.0000000
    6   0.0000000   0.0000000  -0.0404324  -0.0000000  -0.0000000   0.0356448
    7  -0.0403635  -0.0101410   0.0000000  -0.0586248   0.0012889  -0.0000000
    8   0.0149123  -0.0063474  -0.0000000  -0.0232494  -0.0188066   0.0000000
    9   0.0000000   0.0000000   0.0033498  -0.0000000   0.0000000  -0.0113250
   10  -0.0188922  -0.0304642  -0.0000000  -0.0478858   0.0195944   0.0000000
   11  -0.0158631  -0.0202263   0.0000000   0.0041445   0.0048431  -0.0000000
   12  -0.0000000  -0.0000000  -0.0088365   0.0000000   0.0000000   0.0020726
   13  -0.0270491  -0.0172483   0.0000000   0.0027630   0.0146197   0.0000000
   14  -0.0091910  -0.0877170   0.0000000   0.0068960  -0.0493179   0.0000000
   15   0.0000000   0.0000000  -0.0238946   0.0000000  -0.0000000   0.0140400
            7           8           9          10          11          12
    1  -0.0403635   0.0149123   0.0000000  -0.0188922  -0.0158631  -0.0000000
    2  -0.0101410  -0.0063474   0.0000000  -0.0304642  -0.0202263  -0.0000000
    3   0.0000000  -0.0000000   0.0033498  -0.0000000   0.0000000  -0.0088365
    4  -0.0586248  -0.0232494  -0.0000000  -0.0478858   0.0041445   0.0000000
    5   0.0012889  -0.0188066   0.0000000   0.0195944   0.0048431   0.0000000
    6  -0.0000000   0.0000000  -0.0113250   0.0000000  -0.0000000   0.0020726
    7   0.0995769   0.0020267   0.0000000  -0.0003870   0.0041338   0.0000000
    8   0.0020267   0.0239238  -0.0000000  -0.0007872   0.0007227   0.0000000
    9   0.0000000  -0.0000000   0.0069284   0.0000000   0.0000000   0.0029726
   10  -0.0003870  -0.0007872   0.0000000   0.0781243   0.0250192   0.0000000
   11   0.0041338   0.0007227   0.0000000   0.0250192   0.0284819  -0.0000000
   12   0.0000000   0.0000000   0.0029726   0.0000000  -0.0000000   0.0000109
   13  -0.0002016   0.0070976  -0.0000000  -0.0109594  -0.0174345   0.0000000
   14   0.0026916   0.0005074  -0.0000000  -0.0133622  -0.0138215   0.0000000
   15  -0.0000000   0.0000000  -0.0019258   0.0000000   0.0000000   0.0037804
           13          14          15
    1  -0.0270491  -0.0091910   0.0000000
    2  -0.0172483  -0.0877170   0.0000000
    3   0.0000000   0.0000000  -0.0238946
    4   0.0027630   0.0068960   0.0000000
    5   0.0146197  -0.0493179  -0.0000000
    6   0.0000000   0.0000000   0.0140400
    7  -0.0002016   0.0026916  -0.0000000
    8   0.0070976   0.0005074   0.0000000
    9  -0.0000000  -0.0000000  -0.0019258
   10  -0.0109594  -0.0133622   0.0000000
   11  -0.0174345  -0.0138215   0.0000000
   12   0.0000000   0.0000000   0.0037804
   13   0.0354471   0.0129656  -0.0000000
   14   0.0129656   0.1503489  -0.0000000
   15  -0.0000000  -0.0000000   0.0080000
 Gradient time:  CPU 429.94 s  wall 112.14 s
 **********************************************************************
 **                                                                  **
 **                       VIBRATIONAL ANALYSIS                       **
 **                       --------------------                       **
 **                                                                  **
 **        VIBRATIONAL FREQUENCIES (CM**-1) AND NORMAL MODES         **
 **     FORCE CONSTANTS (mDYN/ANGSTROM) AND REDUCED MASSES (AMU)     **
 **                  INFRARED INTENSITIES (KM/MOL)                   **
 **                                                                  **
 **********************************************************************


 Mode:                 1                      2                      3
 Frequency:       105.60                 119.96                 137.11
 Force Cnst:      0.4411                 0.8142                 0.1618
 Red. Mass:      67.1371                96.0266                14.6066
 IR Active:          YES                    YES                    YES
 IR Intens:        0.866                  0.510                  2.663
 Raman Active:       YES                    YES                    YES
               X      Y      Z        X      Y      Z        X      Y      Z
 C         -0.017  0.402  0.000    0.151 -0.212  0.000   -0.000 -0.000  0.545
 N         -0.022  0.394  0.000    0.257 -0.089  0.000   -0.000 -0.000  0.832
 I          0.014 -0.337 -0.000    0.617 -0.084 -0.000   -0.000  0.000 -0.076
 I          0.268 -0.081 -0.000   -0.334  0.227 -0.000    0.000  0.000 -0.069
 Br        -0.446  0.540  0.000   -0.523 -0.182  0.000    0.000 -0.000  0.003
 TransDip   0.010 -0.028 -0.000    0.018  0.014 -0.000   -0.000  0.000 -0.052

 Mode:                 4                      5                      6
 Frequency:       157.59                 434.68                 454.47
 Force Cnst:      1.1154                 1.6237                 1.5369
 Red. Mass:      76.2311                14.5861                12.6292
 IR Active:          YES                    YES                    YES
 IR Intens:        0.812                 49.047                  0.178
 Raman Active:       YES                    YES                    YES
               X      Y      Z        X      Y      Z        X      Y      Z
 C          0.045 -0.382 -0.000    0.575 -0.333 -0.000    0.000 -0.000  0.871
 N          0.095 -0.358 -0.000    0.721 -0.152  0.000   -0.000 -0.000 -0.489
 I         -0.199  0.041  0.000   -0.077 -0.007 -0.000    0.000  0.000  0.010
 I          0.436  0.323  0.000   -0.048  0.000  0.000    0.000  0.000 -0.011
 Br        -0.405 -0.464 -0.000   -0.013  0.089  0.000   -0.000  0.000 -0.043
 TransDip  -0.027  0.009  0.000    0.211 -0.076 -0.000   -0.000 -0.000  0.014

 Mode:                 7                      8                      9
 Frequency:       457.16                 687.51                1640.76
 Force Cnst:      1.9085                 3.4768                20.4002
 Red. Mass:      15.4997                12.4845                12.8616
 IR Active:          YES                    YES                    YES
 IR Intens:       19.564                191.653                272.722
 Raman Active:       YES                    YES                    YES
               X      Y      Z        X      Y      Z        X      Y      Z
 C          0.077  0.456  0.000    0.686  0.611 -0.000   -0.502  0.565 -0.000
 N          0.365  0.790 -0.000   -0.276 -0.279  0.000    0.468 -0.458  0.000
 I         -0.031 -0.024  0.000   -0.009  0.007 -0.000   -0.001 -0.001  0.000
 I         -0.016 -0.005 -0.000   -0.011 -0.010  0.000   -0.003 -0.000  0.000
 Br        -0.000 -0.163 -0.000   -0.024 -0.038  0.000   -0.000 -0.002  0.000
 TransDip   0.133  0.048  0.000    0.086  0.435 -0.000   -0.448  0.281  0.000

 STANDARD THERMODYNAMIC QUANTITIES AT   298.15 K  AND     1.00 ATM

   This Molecule has  0 Imaginary Frequencies
   Zero point vibrational energy:        5.997 kcal/mol

   Atom    1 Element C  Has Mass   12.00000
   Atom    2 Element N  Has Mass   14.00307
   Atom    3 Element I  Has Mass  126.90440
   Atom    4 Element I  Has Mass  126.90440
   Atom    5 Element Br Has Mass   78.91830
   Molecular Mass:   358.730170 amu
   Principal axes and moments of inertia in amu*Bohr^2:
                             1           2           3
    Eigenvalues --     1354.13186  5697.35282  7051.48468
          X               1.00000    -0.00203    -0.00000
          Y               0.00203     1.00000     0.00000
          Z               0.00000    -0.00000     1.00000
   Rotational Symmetry Number is   1
   The Molecule is an Asymmetric Top
   Translational Enthalpy:        0.889 kcal/mol
   Rotational Enthalpy:           0.889 kcal/mol
   Vibrational Enthalpy:          8.276 kcal/mol
   gas constant (RT):             0.592 kcal/mol
   Translational Entropy:        43.526  cal/mol.K
   Rotational Entropy:           32.364  cal/mol.K
   Vibrational Entropy:          14.599  cal/mol.K

   Total Enthalpy:               10.646 kcal/mol
   Total Entropy:                90.489  cal/mol.K
Archival summary:
1\1\TWL01\FREQ\ProcedureUnspecified\BasisUnspecified\2r111\taweetha\SunNov2523:26:572018SunNov2523:26:572018\0\\#,FREQ,ProcedureUnspecified,BasisUnspecified,\\0,1\I\C,1,2.16732\N,2,1.2458,1,116.194\Br,2,1.92872,1,113.582,3,180,0\I,3,2.12406,2,121.099,1,-180,0\\\@

 Total job time:  128.69s(wall), 491.76s(cpu) 
 Sun Nov 25 23:26:57 2018

        *************************************************************
        *                                                           *
        *  Thank you very much for using Q-Chem.  Have a nice day.  *
        *                                                           *
        *************************************************************
