# Supplementary material for: Geometric and energetic data from ab initio calculations of haloethene, haloimine, halomethylenephosphine, haloiminophosphine, halodiazene, halodiphosphene and halocyclopropane
Source: Data Brief. 2019 Nov 2;27:104738. doi: 10.1016/j.dib.2019.104738 (PMC6861602; doi:10.1016/j.dib.2019.104738)
Supplement: Multimedia component 4 [file mmc4.zip › CN/B3LYP/ClBrCNBrE.out]

Q-Chem Developer Version!
                  Welcome to Q-Chem
     A Quantum Leap Into The Future Of Chemistry


 Q-Chem 5.1, Q-Chem, Inc., Pleasanton, CA (2018)

 Yihan Shao,  Zhengting Gan,  E. Epifanovsky,  A. T. B. Gilbert,  M. Wormit,  
 J. Kussmann,  A. W. Lange,  A. Behn,  Jia Deng,  Xintian Feng,  D. Ghosh,  
 M. Goldey,  P. R. Horn,  L. D. Jacobson,  I. Kaliman,  T. Kus,  A. Landau,  
 Jie Liu,  E. I. Proynov,  R. M. Richard,  R. P. Steele,  E. J. Sundstrom,  
 H. L. Woodcock III,  P. M. Zimmerman,  D. Zuev,  B. Albrecht,  E. Alguire,  
 S. A. Baeppler,  D. Barton,  Z. Benda,  Y. A. Bernard,  E. J. Berquist,  
 K. B. Bravaya,  H. Burton,  D. Casanova,  Chun-Min Chang,  Yunqing Chen,  
 A. Chien,  K. D. Closser,  M. P. Coons,  S. Coriani,  S. Dasgupta,  
 A. L. Dempwolff,  M. Diedenhofen,  Hainam Do,  R. G. Edgar,  Po-Tung Fang,  
 S. Faraji,  S. Fatehi,  Qingguo Feng,  K. D. Fenk,  J. Fosso-Tande,  
 Qinghui Ge,  A. Ghysels,  G. Gidofalvi,  J. Gomes,  J. Gonthier,  A. Gunina,  
 D. Hait,  M. W. D. Hanson-Heine,  P. H. P. Harbach,  A. W. Hauser,  
 J. E. Herr,  E. G. Hohenstein,  Z. C. Holden,  Kerwin Hui,  B. C. Huynh,  
 T.-C. Jagau,  Hyunjun Ji,  B. Kaduk,  K. Khistyaev,  Jaehoon Kim,  
 P. Klunzinger,  K. Koh,  D. Kosenkov,  L. Koulias,  T. Kowalczyk,  
 C. M. Krauter,  A. Kunitsa,  Ka Un Lao,  A. Laurent,  K. V. Lawler,  
 Joonho Lee,  D. Lefrancois,  S. Lehtola,  D. S. Levine,  Yi-Pei Li,  
 You-Sheng Lin,  Fenglai Liu,  E. Livshits,  A. Luenser,  P. Manohar,  
 E. Mansoor,  S. F. Manzer,  Shan-Ping Mao,  Yuezhi Mao,  N. Mardirossian,  
 A. V. Marenich,  T. Markovich,  L. A. Martinez-Martinez,  S. A. Maurer,  
 N. J. Mayhall,  S. C. McKenzie,  J.-M. Mewes,  A. F. Morrison,  
 J. W. Mullinax,  K. Nanda,  T. S. Nguyen-Beck,  R. Olivares-Amaya,  
 J. A. Parkhill,  T. M. Perrine,  F. Plasser,  P. Pokhilko,  S. Prager,  
 A. Prociuk,  E. Ramos,  D. R. Rehn,  F. Rob,  M. Schneider,  N. Sergueev,  
 S. M. Sharada,  S. Sharma,  D. W. Small,  T. Stauch,  T. Stein,  
 Yu-Chuan Su,  A. J. W. Thom,  A. Tkatchenko,  T. Tsuchimochi,  N. M. Tubman,  
 L. Vogt,  M. L. Vidal,  O. Vydrov,  M. A. Watson,  J. Wenzel,  
 M. de Wergifosse,  T. A. Wesolowski,  A. White,  J. Witte,  A. Yamada,  
 Jun Yang,  K. Yao,  S. Yeganeh,  S. R. Yost,  Zhi-Qiang You,  A. Zech,  
 Igor Ying Zhang,  Xing Zhang,  Yan Zhao,  Ying Zhu,  B. R. Brooks,  
 G. K. L. Chan,  C. J. Cramer,  M. S. Gordon,  W. J. Hehre,  A. Klamt,  
 M. W. Schmidt,  C. D. Sherrill,  D. G. Truhlar,  A. Aspuru-Guzik,  R. Baer,  
 A. T. Bell,  N. A. Besley,  Jeng-Da Chai,  A. E. DePrince, III,  
 R. A. DiStasio Jr.,  A. Dreuw,  B. D. Dunietz,  T. R. Furlani,  
 Chao-Ping Hsu,  Yousung Jung,  Jing Kong,  D. S. Lambrecht,  WanZhen Liang,  
 C. Ochsenfeld,  V. A. Rassolov,  L. V. Slipchenko,  J. E. Subotnik,  
 T. Van Voorhis,  J. M. Herbert,  A. I. Krylov,  P. M. W. Gill,  M. Head-Gordon

 Contributors to earlier versions of Q-Chem not listed above: 
 R. D. Adamson,  B. Austin,  J. Baker,  G. J. O. Beran,  K. Brandhorst,  
 S. T. Brown,  E. F. C. Byrd,  A. K. Chakraborty,  C.-L. Cheng,  
 Siu Hung Chien,  D. M. Chipman,  D. L. Crittenden,  H. Dachsel,  
 R. J. Doerksen,  A. D. Dutoi,  L. Fusti-Molnar,  W. A. Goddard III,  
 A. Golubeva-Zadorozhnaya,  S. R. Gwaltney,  G. Hawkins,  A. Heyden,  
 S. Hirata,  G. Kedziora,  F. J. Keil,  C. Kelley,  Jihan Kim,  R. A. King,  
 R. Z. Khaliullin,  P. P. Korambath,  W. Kurlancheek,  A. M. Lee,  M. S. Lee,  
 S. V. Levchenko,  Ching Yeh Lin,  D. Liotard,  R. C. Lochan,  I. Lotan,  
 P. E. Maslen,  N. Nair,  D. P. O'Neill,  D. Neuhauser,  E. Neuscamman,  
 C. M. Oana,  R. Olson,  B. Peters,  R. Peverati,  P. A. Pieniazek,  
 Y. M. Rhee,  J. Ritchie,  M. A. Rohrdanz,  E. Rosta,  N. J. Russ,  
 H. F. Schaefer III,  N. E. Schultz,  N. Shenvi,  A. C. Simmonett,  A. Sodt,  
 D. Stuck,  K. S. Thanthiriwatte,  V. Vanovschi,  Tao Wang,  A. Warshel,  
 C. F. Williams,  Q. Wu,  X. Xu,  W. Zhang

 Please cite Q-Chem as follows:
 Y. Shao et al., Mol. Phys. 113, 184-215 (2015)
 DOI: 10.1080/00268976.2014.952696

 Q-Chem 5.1.2 for Intel X86 EM64T Linux

 Parts of Q-Chem use Armadillo 8.300.2 (Tropical Shenanigans).
 http://arma.sourceforge.net/

 Q-Chem begins on Sun Nov 25 20:35:35 2018  

Host: 
0

     Scratch files written to /scratch/taweetham/qchem50091//
Input Ideriv = 2
Curr. Ideriv = -1
Max.  Ideriv = 2

Checking the input file for inconsistencies... 	...done.

--------------------------------------------------------------
User input:
--------------------------------------------------------------
$molecule
0 1
C 
N 1 1.3 
Br 2 CBr 1 120. 
Br 1 CBr 2 120.  3 180.0
Cl 1 CCl 2 120.  3 0.0

CC=1.54
CH=1.09
CF=1.35
CCl=1.77
CBr=1.94
CI=2.14
DHA=180.0
$end

$rem
   job_type	optimization
   basis	6-311++g**
   method	b3lyp
$end

--------------------------------------------------------------
 ----------------------------------------------------------------
             Standard Nuclear Orientation (Angstroms)
    I     Atom           X                Y                Z
 ----------------------------------------------------------------
    1      C       0.4627134342    -0.1012999891     0.0000000000
    2      N      -0.4448127502     0.8295040851    -0.0000000000
    3      Br     -2.3249160955     0.3511617276    -0.0000000000
    4      Br      2.3428167795     0.3770423684    -0.0000000000
    5      Cl     -0.0170067821    -1.8050512955     0.0000000000
 ----------------------------------------------------------------
 Molecular Point Group                 Cs    NOp =  2
 Largest Abelian Subgroup              Cs    NOp =  2
 Nuclear Repulsion Energy =   617.0799488659 hartrees
 There are       50 alpha and       50 beta electrons
 Requested basis set is 6-311++G(d,p)
 There are 63 shells and 170 basis functions

 Total QAlloc Memory Limit   2000 MB
 Mega-Array Size       188 MB
 MEM_STATIC part       192 MB
 A cutoff of  1.0D-11 yielded   1580 shell pairs
 There are     12567 function pairs (     13942 Cartesian)

 -------------------------------------------------------
 OpenMP Integral Computing Module                       
 Release: version 1.0, May 2013, Q-Chem Inc. Pittsburgh 
 -------------------------------------------------------
 Integral Job Info:
 Integral job number is                      11
 Integral operator is                         1
 short-range coefficients                     0
 long-range coefficients              100000000
 Omega coefficients                           0
 if combine SR and LR in K                    0
 Integral screening is                        0
 Integral computing path is                   2
 max size of driver memory is            800000
 size of driver memory is                593474
 size of scratch memory is             29634545
 max col of scratch BK array               1296
 max len of scratch array in speh3          155
 max len of scratch index in speh4           18
 max int batch size is                      520
 min int batch size is                       52
 fixed nKL is                                45
 max L of basis functions is                  2
 order of int derivative is                   0
 number of shells is                         63
 number of basis is                         179
 number of cartesian basis is               179
 number of contracted shell pairs          1580
 number of primitive shell pairs           4288
 maxK2 (contraction) of shell pair           36
 max number of K2 of shell pair               1
 max number of CS2 of shell pair            152
 max number of PS2 of shell pair            288
 mem total for path MDJ                  526822
 -------------------------------------------------------
 Smallest overlap matrix eigenvalue = 4.12E-04

 Scale SEOQF with 1.000000e-01/1.000000e-01/1.000000e-01

 Standard Electronic Orientation quadrupole field applied
 Nucleus-field energy     =     0.0000000187 hartrees
 Guess from superposition of atomic densities
 Warning:  Energy on first SCF cycle will be non-variational
 SAD guess density has 100.000000 electrons

 -----------------------------------------------------------------------
  General SCF calculation program by
  Eric Jon Sundstrom, Paul Horn, Yuezhi Mao, Dmitri Zuev, Alec White,
  David Stuck, Shaama M.S., Shane Yost, Joonho Lee, David Small,
  Daniel Levine, Susi Lehtola, Hugh Burton, Evgeny Epifanovsky
 -----------------------------------------------------------------------
 Exchange:     0.2000 Hartree-Fock + 0.0800 Slater + 0.7200 B88
 Correlation:  0.1900 VWN1RPA + 0.8100 LYP
 Using SG-1 standard quadrature grid
 using 4 threads for integral computing
 -------------------------------------------------------
 OpenMP Integral computing Module                
 Release: version 2.0, May 2017, Q-Chem Inc. Pleasanton 
 -------------------------------------------------------
 -------------------------------------------------------
 OpenMP BLAS3 based DFT computing Module                
 Release: version 1.0, May 2013, Q-Chem Inc. Pittsburgh 
 -------------------------------------------------------
 A restricted SCF calculation will be
 performed using DIIS
 SCF converges when DIIS error is below 1.0e-08
 ---------------------------------------
  Cycle       Energy         DIIS error
 ---------------------------------------
    1   -5701.8356544751      3.72e-02  
    2   -5701.2918413446      4.15e-03  
    3   -5701.1456287278      7.92e-03  
    4   -5701.3237092561      1.73e-03  
    5   -5701.3315108921      3.73e-04  
    6   -5701.3317423793      2.49e-04  
    7   -5701.3319665596      3.62e-05  
    8   -5701.3319701703      9.15e-06  
    9   -5701.3319704936      2.74e-06  
   10   -5701.3319705165      7.96e-07  
   11   -5701.3319705179      2.55e-07  
   12   -5701.3319705180      6.38e-08  
   13   -5701.3319705180      1.31e-08  
   14   -5701.3319705181      2.02e-09  Convergence criterion met
 ---------------------------------------
 SCF time:   CPU 41.64s  wall 11.00s 
 SCF   energy in the final basis set =    -5701.3319705181
 Total energy in the final basis set =    -5701.3319705181

 --------------------------------------------------------------
             Orbital Energies (a.u.) and Symmetries
 --------------------------------------------------------------

 Alpha MOs, Restricted
 -- Occupied --                  
-482.88 -482.87 -101.60  -62.53  -62.52  -56.36  -56.35  -56.35
  1 A'    2 A'    3 A'    4 A'    5 A'    6 A'    1 A"    7 A'                 
-56.343 -56.337 -56.337 -14.400 -10.356  -9.511  -8.742  -8.729
  8 A'    2 A"    9 A'   10 A'   11 A'   12 A'   13 A'   14 A'                 
 -7.276  -7.266  -7.265  -6.575  -6.564  -6.560  -6.559  -6.546
 15 A'    3 A"   16 A'   17 A'   18 A'    4 A"   19 A'    5 A"                 
 -6.545  -2.686  -2.682  -2.681  -2.674  -2.669  -2.669  -2.669
 20 A'   21 A'    6 A"   22 A'   23 A'    7 A"   24 A'    8 A"                 
 -2.668  -2.654  -2.654  -0.985  -0.876  -0.836  -0.783  -0.583
 25 A'    9 A"   26 A'   27 A'   28 A'   29 A'   30 A'   31 A'                 
 -0.510  -0.480  -0.446  -0.380  -0.354  -0.347  -0.343  -0.322
 32 A'   33 A'   10 A"   34 A'   11 A"   35 A'   12 A"   36 A'                 
 -0.296  -0.295
 37 A'   13 A"                                                                 
 -- Virtual --                   
 -0.116  -0.078  -0.073  -0.002   0.019   0.028   0.042   0.044
 38 A'   39 A'   14 A"   40 A'   41 A'   42 A'   43 A'   15 A"                 
  0.063   0.067   0.070   0.083   0.086   0.087   0.113   0.116
 44 A'   16 A"   45 A'   46 A'   17 A"   47 A'   18 A"   48 A'                 
  0.120   0.126   0.155   0.184   0.195   0.202   0.241   0.252
 49 A'   50 A'   51 A'   52 A'   19 A"   53 A'   54 A'   55 A'                 
  0.286   0.364   0.392   0.397   0.401   0.414   0.415   0.426
 56 A'   57 A'   58 A'   59 A'   20 A"   21 A"   60 A'   61 A'                 
  0.443   0.455   0.469   0.476   0.526   0.541   0.549   0.558
 62 A'   22 A"   23 A"   63 A'   24 A"   25 A"   64 A'   65 A'                 
  0.562   0.588   0.593   0.607   0.633   0.720   0.781   0.793
 26 A"   27 A"   66 A'   67 A'   68 A'   69 A'   70 A'   71 A'                 
  0.805   0.813   0.827   0.855   0.882   0.915   0.922   0.945
 28 A"   72 A'   29 A"   73 A'   74 A'   75 A'   30 A"   76 A'                 
  0.998   1.062   1.175   1.278   1.282   1.363   1.595   1.691
 77 A'   78 A'   79 A'   80 A'   31 A"   32 A"   81 A'   82 A'                 
  1.809   1.902   1.948   1.965   1.989   2.011   2.066   2.118
 83 A'   33 A"   84 A'   34 A"   85 A'   86 A'   35 A"   87 A'                 
  2.228   2.298   2.320   2.343   2.423   2.589   2.704   2.733
 36 A"   88 A'   89 A'   37 A"   90 A'   91 A'   92 A'   38 A"                 
  2.976   3.245   3.820   3.877   3.963   3.977   3.978   4.004
 93 A'   94 A'   39 A"   95 A'   40 A"   41 A"   96 A'   97 A'                 
  4.021   4.031   4.089   4.128   4.297   4.318   4.443   6.580
 42 A"   43 A"   98 A'   99 A'  100 A'  101 A'  102 A'  103 A'                 
  6.628   7.512   7.529   7.533   7.558   7.614   7.629   9.700
104 A'   44 A"   45 A"  105 A'  106 A'  107 A'  108 A'  109 A'                 
 23.560  25.785  25.984  26.279  35.415  47.861  47.905 215.683
110 A'   46 A"  111 A'  112 A'  113 A'  114 A'  115 A'  116 A'                 
289.704 289.719 289.724 289.747 289.834 289.8511020.6471020.700
 47 A"   48 A"  117 A'  118 A'  119 A'  120 A'  121 A'  122 A'                 

 Beta MOs, Restricted
 -- Occupied --                  
-482.88 -482.87 -101.60  -62.53  -62.52  -56.36  -56.35  -56.35
  1 A'    2 A'    3 A'    4 A'    5 A'    6 A'    1 A"    7 A'                 
-56.343 -56.337 -56.337 -14.400 -10.356  -9.511  -8.742  -8.729
  8 A'    2 A"    9 A'   10 A'   11 A'   12 A'   13 A'   14 A'                 
 -7.276  -7.266  -7.265  -6.575  -6.564  -6.560  -6.559  -6.546
 15 A'    3 A"   16 A'   17 A'   18 A'    4 A"   19 A'    5 A"                 
 -6.545  -2.686  -2.682  -2.681  -2.674  -2.669  -2.669  -2.669
 20 A'   21 A'    6 A"   22 A'   23 A'    7 A"   24 A'    8 A"                 
 -2.668  -2.654  -2.654  -0.985  -0.876  -0.836  -0.783  -0.583
 25 A'    9 A"   26 A'   27 A'   28 A'   29 A'   30 A'   31 A'                 
 -0.510  -0.480  -0.446  -0.380  -0.354  -0.347  -0.343  -0.322
 32 A'   33 A'   10 A"   34 A'   11 A"   35 A'   12 A"   36 A'                 
 -0.296  -0.295
 37 A'   13 A"                                                                 
 -- Virtual --                   
 -0.116  -0.078  -0.073  -0.002   0.019   0.028   0.042   0.044
 38 A'   39 A'   14 A"   40 A'   41 A'   42 A'   43 A'   15 A"                 
  0.063   0.067   0.070   0.083   0.086   0.087   0.113   0.116
 44 A'   16 A"   45 A'   46 A'   17 A"   47 A'   18 A"   48 A'                 
  0.120   0.126   0.155   0.184   0.195   0.202   0.241   0.252
 49 A'   50 A'   51 A'   52 A'   19 A"   53 A'   54 A'   55 A'                 
  0.286   0.364   0.392   0.397   0.401   0.414   0.415   0.426
 56 A'   57 A'   58 A'   59 A'   20 A"   21 A"   60 A'   61 A'                 
  0.443   0.455   0.469   0.476   0.526   0.541   0.549   0.558
 62 A'   22 A"   23 A"   63 A'   24 A"   25 A"   64 A'   65 A'                 
  0.562   0.588   0.593   0.607   0.633   0.720   0.781   0.793
 26 A"   27 A"   66 A'   67 A'   68 A'   69 A'   70 A'   71 A'                 
  0.805   0.813   0.827   0.855   0.882   0.915   0.922   0.945
 28 A"   72 A'   29 A"   73 A'   74 A'   75 A'   30 A"   76 A'                 
  0.998   1.062   1.175   1.278   1.282   1.363   1.595   1.691
 77 A'   78 A'   79 A'   80 A'   31 A"   32 A"   81 A'   82 A'                 
  1.809   1.902   1.948   1.965   1.989   2.011   2.066   2.118
 83 A'   33 A"   84 A'   34 A"   85 A'   86 A'   35 A"   87 A'                 
  2.228   2.298   2.320   2.343   2.423   2.589   2.704   2.733
 36 A"   88 A'   89 A'   37 A"   90 A'   91 A'   92 A'   38 A"                 
  2.976   3.245   3.820   3.877   3.963   3.977   3.978   4.004
 93 A'   94 A'   39 A"   95 A'   40 A"   41 A"   96 A'   97 A'                 
  4.021   4.031   4.089   4.128   4.297   4.318   4.443   6.580
 42 A"   43 A"   98 A'   99 A'  100 A'  101 A'  102 A'  103 A'                 
  6.628   7.512   7.529   7.533   7.558   7.614   7.629   9.700
104 A'   44 A"   45 A"  105 A'  106 A'  107 A'  108 A'  109 A'                 
 23.560  25.785  25.984  26.279  35.415  47.861  47.905 215.683
110 A'   46 A"  111 A'  112 A'  113 A'  114 A'  115 A'  116 A'                 
289.704 289.719 289.724 289.747 289.834 289.8511020.6471020.700
 47 A"   48 A"  117 A'  118 A'  119 A'  120 A'  121 A'  122 A'                 
 --------------------------------------------------------------

          Ground-State Mulliken Net Atomic Charges

     Atom                 Charge (a.u.)
  ----------------------------------------
      1 C                    -0.404129
      2 N                     0.044550
      3 Br                    0.035303
      4 Br                    0.008381
      5 Cl                    0.315896
  ----------------------------------------
  Sum of atomic charges =    -0.000000

 -----------------------------------------------------------------
                    Cartesian Multipole Moments
 -----------------------------------------------------------------
    Charge (ESU x 10^10)
                -0.0000
    Dipole Moment (Debye)
         X       0.6989      Y      -0.9490      Z       0.0000
       Tot       1.1786
    Quadrupole Moments (Debye-Ang)
        XX     -53.9241     XY       2.1260     YY     -62.0327
        XZ       0.0000     YZ      -0.0000     ZZ     -60.8526
    Octopole Moments (Debye-Ang^2)
       XXX       2.3704    XXY       8.8219    XYY       0.1950
       YYY       7.7229    XXZ      -0.0000    XYZ       0.0000
       YYZ       0.0000    XZZ       0.5254    YZZ       5.2948
       ZZZ       0.0000
    Hexadecapole Moments (Debye-Ang^3)
      XXXX   -1124.5841   XXXY      24.2747   XXYY    -275.5645
      XYYY      11.8186   YYYY    -354.4738   XXXZ      -0.0000
      XXYZ       0.0000   XYYZ      -0.0000   YYYZ      -0.0000
      XXZZ    -228.5658   XYZZ       1.3104   YYZZ     -74.9378
      XZZZ      -0.0000   YZZZ      -0.0000   ZZZZ     -71.7830
 -----------------------------------------------------------------
 Calculating analytic gradient of the SCF energy
 Gradient of SCF Energy
            1           2           3           4           5
    1   0.0504714  -0.0351709  -0.0156313   0.0218638  -0.0215329
    2  -0.0189733   0.0185791  -0.0042801   0.0062059  -0.0015316
    3  -0.0000000  -0.0000000   0.0000000   0.0000000   0.0000000
 Max gradient component =       5.047E-02
 RMS gradient           =       1.955E-02
 Gradient time:  CPU 9.37 s  wall 2.45 s
 Geometry Optimization Parameters
   NAtoms,    NIC,     NZ,  NCons,   NDum,   NFix, NCnnct, MaxDiis
        5      20       5       0       0       0       0       0


** GEOMETRY OPTIMIZATION IN DELOCALIZED INTERNAL COORDINATES **
   Searching for a Minimum

   Optimization Cycle:   1

                       Coordinates (Angstroms)
     ATOM                X               Y               Z
      1  C         0.4627134342   -0.1012999891    0.0000000000
      2  N        -0.4448127502    0.8295040851    0.0000000000
      3  Br       -2.3249160955    0.3511617276    0.0000000000
      4  Br        2.3428167795    0.3770423684    0.0000000000
      5  Cl       -0.0170067821   -1.8050512955    0.0000000000
   Point Group: cs    Number of degrees of freedom:     7


   Energy is  -5701.331970518


 Attempting to Generate Delocalized Internal Coordinates

  7 Hessian modes will be used to form the next step
  Hessian Eigenvalues:
     0.175927    0.175927    0.250000    0.250000    0.250000    0.286300
     0.671931

 Minimum Search - Taking Simple RFO Step
 Searching for Lamda that Minimizes Along All modes
 Value Taken    Lamda =  -0.01833661
 Step Taken.  Stepsize is  0.258951

                             Maximum     Tolerance    Cnvgd?
         Gradient           0.059282      0.000300      NO
         Displacement       0.227372      0.001200      NO
         Energy change     *********      0.000001      NO


 New Cartesian Coordinates Obtained by Inverse Iteration

 Displacement from previous Coordinates is:  0.452321
 ----------------------------------------------------------------
             Standard Nuclear Orientation (Angstroms)
    I     Atom           X                Y                Z
 ----------------------------------------------------------------
    1      C       0.4043368257    -0.1333831111     0.0000000000
    2      N      -0.4282615260     0.8189260880     0.0000000000
    3      Br     -2.2896401536     0.4588638595     0.0000000000
    4      Br      2.2124929264     0.3744497851     0.0000000000
    5      Cl      0.1198665135    -1.8674997250     0.0000000000
 ----------------------------------------------------------------
 Molecular Point Group                 Cs    NOp =  2
 Largest Abelian Subgroup              Cs    NOp =  2
 Nuclear Repulsion Energy =   628.1443859316 hartrees
 There are       50 alpha and       50 beta electrons
 Applying Cartesian multipole field
    Component          Value
    ---------          -----
     (2,0,0)        1.00000E-11
     (0,2,0)        2.00000E-11
     (0,0,2)       -3.00000E-11
 Nucleus-field energy     =     0.0000000182 hartrees
 Requested basis set is 6-311++G(d,p)
 There are 63 shells and 170 basis functions
 A cutoff of  1.0D-11 yielded   1592 shell pairs
 There are     12658 function pairs (     14047 Cartesian)
 Smallest overlap matrix eigenvalue = 3.54E-04
 Guess MOs from SCF MO coefficient file

 -----------------------------------------------------------------------
  General SCF calculation program by
  Eric Jon Sundstrom, Paul Horn, Yuezhi Mao, Dmitri Zuev, Alec White,
  David Stuck, Shaama M.S., Shane Yost, Joonho Lee, David Small,
  Daniel Levine, Susi Lehtola, Hugh Burton, Evgeny Epifanovsky
 -----------------------------------------------------------------------
 Exchange:     0.2000 Hartree-Fock + 0.0800 Slater + 0.7200 B88
 Correlation:  0.1900 VWN1RPA + 0.8100 LYP
 Using SG-1 standard quadrature grid
 using 4 threads for integral computing
 -------------------------------------------------------
 OpenMP Integral computing Module                
 Release: version 2.0, May 2017, Q-Chem Inc. Pleasanton 
 -------------------------------------------------------
 -------------------------------------------------------
 OpenMP BLAS3 based DFT computing Module                
 Release: version 1.0, May 2013, Q-Chem Inc. Pittsburgh 
 -------------------------------------------------------
 A restricted SCF calculation will be
 performed using DIIS
 SCF converges when DIIS error is below 1.0e-08
 ---------------------------------------
  Cycle       Energy         DIIS error
 ---------------------------------------
    1   -5701.3303747153      1.32e-03  
    2   -5701.3391150238      6.24e-04  
    3   -5701.3379083717      8.48e-04  
    4   -5701.3404526413      1.40e-04  
    5   -5701.3404989022      6.96e-05  
    6   -5701.3405141679      1.42e-05  
    7   -5701.3405147576      1.63e-06  
    8   -5701.3405147648      9.11e-07  
    9   -5701.3405147677      1.80e-07  
   10   -5701.3405147678      5.61e-08  
   11   -5701.3405147678      1.09e-08  
   12   -5701.3405147678      4.64e-09  Convergence criterion met
 ---------------------------------------
 SCF time:   CPU 36.03s  wall 9.00s 
 SCF   energy in the final basis set =    -5701.3405147678
 Total energy in the final basis set =    -5701.3405147678

 --------------------------------------------------------------
             Orbital Energies (a.u.) and Symmetries
 --------------------------------------------------------------

 Alpha MOs, Restricted
 -- Occupied --                  
-482.87 -482.87 -101.60  -62.53  -62.52  -56.35  -56.34  -56.34
  1 A'    2 A'    3 A'    4 A'    5 A'    6 A'    7 A'    1 A"                 
-56.341 -56.338 -56.338 -14.397 -10.350  -9.514  -8.734  -8.730
  8 A'    2 A"    9 A'   10 A'   11 A'   12 A'   13 A'   14 A'                 
 -7.279  -7.269  -7.268  -6.567  -6.565  -6.552  -6.551  -6.547
 15 A'    3 A"   16 A'   17 A'   18 A'    4 A"   19 A'    5 A"                 
 -6.546  -2.677  -2.675  -2.673  -2.673  -2.670  -2.669  -2.661
 20 A'   21 A'   22 A'    6 A"   23 A'    7 A"   24 A'    8 A"                 
 -2.661  -2.655  -2.655  -1.001  -0.889  -0.839  -0.784  -0.584
 25 A'   26 A'    9 A"   27 A'   28 A'   29 A'   30 A'   31 A'                 
 -0.519  -0.485  -0.456  -0.372  -0.361  -0.360  -0.340  -0.318
 32 A'   33 A'   10 A"   34 A'   11 A"   35 A'   12 A"   36 A'                 
 -0.296  -0.293
 37 A'   13 A"                                                                 
 -- Virtual --                   
 -0.099  -0.066  -0.059  -0.003   0.022   0.028   0.040   0.044
 38 A'   14 A"   39 A'   40 A'   41 A'   42 A'   43 A'   15 A"                 
  0.062   0.068   0.075   0.085   0.086   0.087   0.114   0.115
 44 A'   16 A"   45 A'   17 A"   46 A'   47 A'   18 A"   48 A'                 
  0.117   0.135   0.158   0.185   0.193   0.201   0.240   0.262
 49 A'   50 A'   51 A'   52 A'   19 A"   53 A'   54 A'   55 A'                 
  0.288   0.366   0.387   0.400   0.403   0.414   0.415   0.434
 56 A'   57 A'   58 A'   20 A"   59 A'   21 A"   60 A'   61 A'                 
  0.444   0.453   0.477   0.478   0.524   0.537   0.549   0.568
 62 A'   22 A"   23 A"   63 A'   24 A"   25 A"   64 A'   26 A"                 
  0.569   0.589   0.597   0.617   0.637   0.736   0.776   0.804
 65 A'   27 A"   66 A'   67 A'   68 A'   69 A'   70 A'   28 A"                 
  0.811   0.824   0.825   0.871   0.873   0.927   0.930   0.957
 71 A'   29 A"   72 A'   73 A'   74 A'   30 A"   75 A'   76 A'                 
  1.003   1.066   1.181   1.287   1.303   1.367   1.628   1.689
 77 A'   78 A'   79 A'   80 A'   31 A"   32 A"   81 A'   82 A'                 
  1.851   1.901   1.962   1.973   2.003   2.018   2.081   2.119
 83 A'   33 A"   84 A'   34 A"   85 A'   86 A'   35 A"   87 A'                 
  2.219   2.318   2.336   2.375   2.431   2.634   2.745   2.754
 36 A"   88 A'   89 A'   37 A"   90 A'   91 A'   38 A"   92 A'                 
  2.981   3.245   3.827   3.884   3.971   3.978   3.994   4.002
 93 A'   94 A'   39 A"   95 A'   40 A"   41 A"   96 A'   97 A'                 
  4.029   4.044   4.105   4.166   4.296   4.346   4.452   6.602
 42 A"   43 A"   98 A'   99 A'  100 A'  101 A'  102 A'  103 A'                 
  6.666   7.519   7.529   7.547   7.560   7.619   7.626   9.708
104 A'   44 A"   45 A"  105 A'  106 A'  107 A'  108 A'  109 A'                 
 23.636  25.781  25.979  26.302  35.459  47.882  47.932 215.693
110 A'   46 A"  111 A'  112 A'  113 A'  114 A'  115 A'  116 A'                 
289.714 289.721 289.739 289.752 289.844 289.8481020.6721020.734
 47 A"   48 A"  117 A'  118 A'  119 A'  120 A'  121 A'  122 A'                 

 Beta MOs, Restricted
 -- Occupied --                  
-482.87 -482.87 -101.60  -62.53  -62.52  -56.35  -56.34  -56.34
  1 A'    2 A'    3 A'    4 A'    5 A'    6 A'    7 A'    1 A"                 
-56.341 -56.338 -56.338 -14.397 -10.350  -9.514  -8.734  -8.730
  8 A'    2 A"    9 A'   10 A'   11 A'   12 A'   13 A'   14 A'                 
 -7.279  -7.269  -7.268  -6.567  -6.565  -6.552  -6.551  -6.547
 15 A'    3 A"   16 A'   17 A'   18 A'    4 A"   19 A'    5 A"                 
 -6.546  -2.677  -2.675  -2.673  -2.673  -2.670  -2.669  -2.661
 20 A'   21 A'   22 A'    6 A"   23 A'    7 A"   24 A'    8 A"                 
 -2.661  -2.655  -2.655  -1.001  -0.889  -0.839  -0.784  -0.584
 25 A'   26 A'    9 A"   27 A'   28 A'   29 A'   30 A'   31 A'                 
 -0.519  -0.485  -0.456  -0.372  -0.361  -0.360  -0.340  -0.318
 32 A'   33 A'   10 A"   34 A'   11 A"   35 A'   12 A"   36 A'                 
 -0.296  -0.293
 37 A'   13 A"                                                                 
 -- Virtual --                   
 -0.099  -0.066  -0.059  -0.003   0.022   0.028   0.040   0.044
 38 A'   14 A"   39 A'   40 A'   41 A'   42 A'   43 A'   15 A"                 
  0.062   0.068   0.075   0.085   0.086   0.087   0.114   0.115
 44 A'   16 A"   45 A'   17 A"   46 A'   47 A'   18 A"   48 A'                 
  0.117   0.135   0.158   0.185   0.193   0.201   0.240   0.262
 49 A'   50 A'   51 A'   52 A'   19 A"   53 A'   54 A'   55 A'                 
  0.288   0.366   0.387   0.400   0.403   0.414   0.415   0.434
 56 A'   57 A'   58 A'   20 A"   59 A'   21 A"   60 A'   61 A'                 
  0.444   0.453   0.477   0.478   0.524   0.537   0.549   0.568
 62 A'   22 A"   23 A"   63 A'   24 A"   25 A"   64 A'   26 A"                 
  0.569   0.589   0.597   0.617   0.637   0.736   0.776   0.804
 65 A'   27 A"   66 A'   67 A'   68 A'   69 A'   70 A'   28 A"                 
  0.811   0.824   0.825   0.871   0.873   0.927   0.930   0.957
 71 A'   29 A"   72 A'   73 A'   74 A'   30 A"   75 A'   76 A'                 
  1.003   1.066   1.181   1.287   1.303   1.367   1.628   1.689
 77 A'   78 A'   79 A'   80 A'   31 A"   32 A"   81 A'   82 A'                 
  1.851   1.901   1.962   1.973   2.003   2.018   2.081   2.119
 83 A'   33 A"   84 A'   34 A"   85 A'   86 A'   35 A"   87 A'                 
  2.219   2.318   2.336   2.375   2.431   2.634   2.745   2.754
 36 A"   88 A'   89 A'   37 A"   90 A'   91 A'   38 A"   92 A'                 
  2.981   3.245   3.827   3.884   3.971   3.978   3.994   4.002
 93 A'   94 A'   39 A"   95 A'   40 A"   41 A"   96 A'   97 A'                 
  4.029   4.044   4.105   4.166   4.296   4.346   4.452   6.602
 42 A"   43 A"   98 A'   99 A'  100 A'  101 A'  102 A'  103 A'                 
  6.666   7.519   7.529   7.547   7.560   7.619   7.626   9.708
104 A'   44 A"   45 A"  105 A'  106 A'  107 A'  108 A'  109 A'                 
 23.636  25.781  25.979  26.302  35.459  47.882  47.932 215.693
110 A'   46 A"  111 A'  112 A'  113 A'  114 A'  115 A'  116 A'                 
289.714 289.721 289.739 289.752 289.844 289.8481020.6721020.734
 47 A"   48 A"  117 A'  118 A'  119 A'  120 A'  121 A'  122 A'                 
 --------------------------------------------------------------

          Ground-State Mulliken Net Atomic Charges

     Atom                 Charge (a.u.)
  ----------------------------------------
      1 C                    -0.447772
      2 N                     0.072672
      3 Br                    0.039014
      4 Br                    0.003703
      5 Cl                    0.332383
  ----------------------------------------
  Sum of atomic charges =    -0.000000

 -----------------------------------------------------------------
                    Cartesian Multipole Moments
 -----------------------------------------------------------------
    Charge (ESU x 10^10)
                -0.0000
    Dipole Moment (Debye)
         X       0.4137      Y      -0.9350      Z       0.0000
       Tot       1.0224
    Quadrupole Moments (Debye-Ang)
        XX     -55.1434     XY       1.2961     YY     -61.3893
        XZ      -0.0000     YZ       0.0000     ZZ     -60.5901
    Octopole Moments (Debye-Ang^2)
       XXX      -0.8877    XXY       8.9379    XYY       1.3374
       YYY       4.0926    XXZ       0.0000    XYZ       0.0000
       YYZ      -0.0000    XZZ       0.7021    YZZ       4.3885
       ZZZ      -0.0000
    Hexadecapole Moments (Debye-Ang^3)
      XXXX   -1062.2355   XXXY      42.1751   XXYY    -266.6665
      XYYY      32.5592   YYYY    -373.6206   XXXZ      -0.0000
      XXYZ       0.0000   XYYZ      -0.0000   YYYZ       0.0000
      XXZZ    -214.6818   XYZZ       9.5951   YYZZ     -78.9018
      XZZZ      -0.0000   YZZZ       0.0000   ZZZZ     -71.2418
 -----------------------------------------------------------------
 Calculating analytic gradient of the SCF energy
 Gradient of SCF Energy
            1           2           3           4           5
    1   0.0179744  -0.0038192  -0.0026090  -0.0116163   0.0000702
    2  -0.0016282   0.0056165   0.0022552  -0.0012110  -0.0050326
    3  -0.0000000   0.0000000   0.0000000  -0.0000000   0.0000000
 Max gradient component =       1.797E-02
 RMS gradient           =       6.030E-03
 Gradient time:  CPU 9.57 s  wall 2.50 s
 Geometry Optimization Parameters
   NAtoms,    NIC,     NZ,  NCons,   NDum,   NFix, NCnnct, MaxDiis
        5      20       5       0       0       0       0       0

 Cartesian Hessian Update
 Hessian Updated using BFGS Update


** GEOMETRY OPTIMIZATION IN DELOCALIZED INTERNAL COORDINATES **
   Searching for a Minimum

   Optimization Cycle:   2

                       Coordinates (Angstroms)
     ATOM                X               Y               Z
      1  C         0.4043368257   -0.1333831111    0.0000000000
      2  N        -0.4282615260    0.8189260880    0.0000000000
      3  Br       -2.2896401536    0.4588638595    0.0000000000
      4  Br        2.2124929264    0.3744497851    0.0000000000
      5  Cl        0.1198665135   -1.8674997250    0.0000000000
   Point Group: cs    Number of degrees of freedom:     7


   Energy is  -5701.340514768

 Hessian Updated using BFGS Update

  6 Hessian modes will be used to form the next step
  Hessian Eigenvalues:
     0.169517    0.191688    0.232147    0.281745    0.325400    0.623499

 Minimum Search - Taking Simple RFO Step
 Searching for Lamda that Minimizes Along All modes
 Value Taken    Lamda =  -0.00135560
 Step Taken.  Stepsize is  0.071919

                             Maximum     Tolerance    Cnvgd?
         Gradient           0.013841      0.000300      NO
         Displacement       0.043214      0.001200      NO
         Energy change     -0.008544      0.000001      NO


 New Cartesian Coordinates Obtained by Inverse Iteration

 Displacement from previous Coordinates is:  0.130900
 ----------------------------------------------------------------
             Standard Nuclear Orientation (Angstroms)
    I     Atom           X                Y                Z
 ----------------------------------------------------------------
    1      C       0.3911339354    -0.1176886730     0.0000000000
    2      N      -0.4302134668     0.8312369681     0.0000000000
    3      Br     -2.2708158689     0.4177598904     0.0000000000
    4      Br      2.2352830613     0.3601061085     0.0000000000
    5      Cl      0.0934069250    -1.8400573973     0.0000000000
 ----------------------------------------------------------------
 Molecular Point Group                 Cs    NOp =  2
 Largest Abelian Subgroup              Cs    NOp =  2
 Nuclear Repulsion Energy =   630.3069652621 hartrees
 There are       50 alpha and       50 beta electrons
 Applying Cartesian multipole field
    Component          Value
    ---------          -----
     (2,0,0)        1.00000E-11
     (0,2,0)        2.00000E-11
     (0,0,2)       -3.00000E-11
 Nucleus-field energy     =     0.0000000180 hartrees
 Requested basis set is 6-311++G(d,p)
 There are 63 shells and 170 basis functions
 A cutoff of  1.0D-11 yielded   1594 shell pairs
 There are     12673 function pairs (     14062 Cartesian)
 Smallest overlap matrix eigenvalue = 3.70E-04
 Guess MOs from SCF MO coefficient file

 -----------------------------------------------------------------------
  General SCF calculation program by
  Eric Jon Sundstrom, Paul Horn, Yuezhi Mao, Dmitri Zuev, Alec White,
  David Stuck, Shaama M.S., Shane Yost, Joonho Lee, David Small,
  Daniel Levine, Susi Lehtola, Hugh Burton, Evgeny Epifanovsky
 -----------------------------------------------------------------------
 Exchange:     0.2000 Hartree-Fock + 0.0800 Slater + 0.7200 B88
 Correlation:  0.1900 VWN1RPA + 0.8100 LYP
 Using SG-1 standard quadrature grid
 using 4 threads for integral computing
 -------------------------------------------------------
 OpenMP Integral computing Module                
 Release: version 2.0, May 2017, Q-Chem Inc. Pleasanton 
 -------------------------------------------------------
 -------------------------------------------------------
 OpenMP BLAS3 based DFT computing Module                
 Release: version 1.0, May 2013, Q-Chem Inc. Pittsburgh 
 -------------------------------------------------------
 A restricted SCF calculation will be
 performed using DIIS
 SCF converges when DIIS error is below 1.0e-08
 ---------------------------------------
  Cycle       Energy         DIIS error
 ---------------------------------------
    1   -5701.3402581159      3.68e-04  
    2   -5701.3409843375      1.91e-04  
    3   -5701.3408924472      2.56e-04  
    4   -5701.3410927678      4.53e-05  
    5   -5701.3411000357      8.51e-06  
    6   -5701.3411002017      4.30e-06  
    7   -5701.3411002492      1.64e-06  
    8   -5701.3411002570      4.55e-07  
    9   -5701.3411002577      8.41e-08  
   10   -5701.3411002578      2.40e-08  
   11   -5701.3411002578      8.20e-09  Convergence criterion met
 ---------------------------------------
 SCF time:   CPU 33.11s  wall 9.00s 
 SCF   energy in the final basis set =    -5701.3411002578
 Total energy in the final basis set =    -5701.3411002578

 --------------------------------------------------------------
             Orbital Energies (a.u.) and Symmetries
 --------------------------------------------------------------

 Alpha MOs, Restricted
 -- Occupied --                  
-482.87 -482.87 -101.60  -62.52  -62.52  -56.34  -56.34  -56.34
  1 A'    2 A'    3 A'    4 A'    5 A'    6 A'    7 A'    1 A"                 
-56.340 -56.339 -56.338 -14.397 -10.349  -9.515  -8.732  -8.731
  8 A'    2 A"    9 A'   10 A'   11 A'   12 A'   13 A'   14 A'                 
 -7.280  -7.270  -7.269  -6.566  -6.565  -6.550  -6.549  -6.548
 15 A'    3 A"   16 A'   17 A'   18 A'    4 A"   19 A'    5 A"                 
 -6.547  -2.676  -2.675  -2.671  -2.671  -2.671  -2.670  -2.659
 20 A'   21 A'   22 A'    6 A"    7 A"   23 A'   24 A'    8 A"                 
 -2.659  -2.656  -2.656  -1.006  -0.892  -0.836  -0.785  -0.584
 25 A'    9 A"   26 A'   27 A'   28 A'   29 A'   30 A'   31 A'                 
 -0.521  -0.485  -0.458  -0.373  -0.362  -0.360  -0.339  -0.317
 32 A'   33 A'   10 A"   34 A'   11 A"   35 A'   12 A"   36 A'                 
 -0.297  -0.294
 37 A'   13 A"                                                                 
 -- Virtual --                   
 -0.100  -0.064  -0.061  -0.003   0.023   0.028   0.040   0.044
 38 A'   14 A"   39 A'   40 A'   41 A'   42 A'   43 A'   15 A"                 
  0.062   0.068   0.074   0.085   0.085   0.089   0.113   0.116
 44 A'   16 A"   45 A'   17 A"   46 A'   47 A'   18 A"   48 A'                 
  0.117   0.136   0.157   0.186   0.194   0.202   0.239   0.263
 49 A'   50 A'   51 A'   52 A'   19 A"   53 A'   54 A'   55 A'                 
  0.290   0.366   0.385   0.401   0.402   0.414   0.414   0.433
 56 A'   57 A'   58 A'   20 A"   59 A'   60 A'   21 A"   61 A'                 
  0.443   0.452   0.474   0.478   0.524   0.537   0.552   0.567
 62 A'   22 A"   23 A"   63 A'   24 A"   25 A"   64 A'   26 A"                 
  0.570   0.594   0.604   0.616   0.634   0.744   0.778   0.802
 65 A'   27 A"   66 A'   67 A'   68 A'   69 A'   70 A'   28 A"                 
  0.809   0.822   0.823   0.868   0.879   0.924   0.930   0.959
 71 A'   29 A"   72 A'   73 A'   74 A'   30 A"   75 A'   76 A'                 
  0.995   1.068   1.179   1.287   1.300   1.368   1.610   1.696
 77 A'   78 A'   79 A'   80 A'   31 A"   32 A"   81 A'   82 A'                 
  1.859   1.900   1.970   1.973   2.002   2.019   2.085   2.123
 83 A'   33 A"   84 A'   34 A"   85 A'   86 A'   35 A"   87 A'                 
  2.221   2.324   2.345   2.382   2.439   2.635   2.748   2.768
 36 A"   88 A'   89 A'   37 A"   90 A'   91 A'   38 A"   92 A'                 
  2.977   3.241   3.828   3.886   3.971   3.978   3.993   4.004
 93 A'   94 A'   39 A"   95 A'   40 A"   41 A"   96 A'   97 A'                 
  4.029   4.042   4.107   4.163   4.304   4.347   4.452   6.598
 42 A"   43 A"   98 A'   99 A'  100 A'  101 A'  102 A'  103 A'                 
  6.661   7.521   7.529   7.548   7.560   7.618   7.628   9.709
104 A'   44 A"   45 A"  105 A'  106 A'  107 A'  108 A'  109 A'                 
 23.656  25.783  25.993  26.300  35.472  47.879  47.929 215.695
110 A'   46 A"  111 A'  112 A'  113 A'  114 A'  115 A'  116 A'                 
289.715 289.720 289.741 289.752 289.843 289.8511020.6671020.730
 47 A"   48 A"  117 A'  118 A'  119 A'  120 A'  121 A'  122 A'                 

 Beta MOs, Restricted
 -- Occupied --                  
-482.87 -482.87 -101.60  -62.52  -62.52  -56.34  -56.34  -56.34
  1 A'    2 A'    3 A'    4 A'    5 A'    6 A'    7 A'    1 A"                 
-56.340 -56.339 -56.338 -14.397 -10.349  -9.515  -8.732  -8.731
  8 A'    2 A"    9 A'   10 A'   11 A'   12 A'   13 A'   14 A'                 
 -7.280  -7.270  -7.269  -6.566  -6.565  -6.550  -6.549  -6.548
 15 A'    3 A"   16 A'   17 A'   18 A'    4 A"   19 A'    5 A"                 
 -6.547  -2.676  -2.675  -2.671  -2.671  -2.671  -2.670  -2.659
 20 A'   21 A'   22 A'    6 A"    7 A"   23 A'   24 A'    8 A"                 
 -2.659  -2.656  -2.656  -1.006  -0.892  -0.836  -0.785  -0.584
 25 A'    9 A"   26 A'   27 A'   28 A'   29 A'   30 A'   31 A'                 
 -0.521  -0.485  -0.458  -0.373  -0.362  -0.360  -0.339  -0.317
 32 A'   33 A'   10 A"   34 A'   11 A"   35 A'   12 A"   36 A'                 
 -0.297  -0.294
 37 A'   13 A"                                                                 
 -- Virtual --                   
 -0.100  -0.064  -0.061  -0.003   0.023   0.028   0.040   0.044
 38 A'   14 A"   39 A'   40 A'   41 A'   42 A'   43 A'   15 A"                 
  0.062   0.068   0.074   0.085   0.085   0.089   0.113   0.116
 44 A'   16 A"   45 A'   17 A"   46 A'   47 A'   18 A"   48 A'                 
  0.117   0.136   0.157   0.186   0.194   0.202   0.239   0.263
 49 A'   50 A'   51 A'   52 A'   19 A"   53 A'   54 A'   55 A'                 
  0.290   0.366   0.385   0.401   0.402   0.414   0.414   0.433
 56 A'   57 A'   58 A'   20 A"   59 A'   60 A'   21 A"   61 A'                 
  0.443   0.452   0.474   0.478   0.524   0.537   0.552   0.567
 62 A'   22 A"   23 A"   63 A'   24 A"   25 A"   64 A'   26 A"                 
  0.570   0.594   0.604   0.616   0.634   0.744   0.778   0.802
 65 A'   27 A"   66 A'   67 A'   68 A'   69 A'   70 A'   28 A"                 
  0.809   0.822   0.823   0.868   0.879   0.924   0.930   0.959
 71 A'   29 A"   72 A'   73 A'   74 A'   30 A"   75 A'   76 A'                 
  0.995   1.068   1.179   1.287   1.300   1.368   1.610   1.696
 77 A'   78 A'   79 A'   80 A'   31 A"   32 A"   81 A'   82 A'                 
  1.859   1.900   1.970   1.973   2.002   2.019   2.085   2.123
 83 A'   33 A"   84 A'   34 A"   85 A'   86 A'   35 A"   87 A'                 
  2.221   2.324   2.345   2.382   2.439   2.635   2.748   2.768
 36 A"   88 A'   89 A'   37 A"   90 A'   91 A'   38 A"   92 A'                 
  2.977   3.241   3.828   3.886   3.971   3.978   3.993   4.004
 93 A'   94 A'   39 A"   95 A'   40 A"   41 A"   96 A'   97 A'                 
  4.029   4.042   4.107   4.163   4.304   4.347   4.452   6.598
 42 A"   43 A"   98 A'   99 A'  100 A'  101 A'  102 A'  103 A'                 
  6.661   7.521   7.529   7.548   7.560   7.618   7.628   9.709
104 A'   44 A"   45 A"  105 A'  106 A'  107 A'  108 A'  109 A'                 
 23.656  25.783  25.993  26.300  35.472  47.879  47.929 215.695
110 A'   46 A"  111 A'  112 A'  113 A'  114 A'  115 A'  116 A'                 
289.715 289.720 289.741 289.752 289.843 289.8511020.6671020.730
 47 A"   48 A"  117 A'  118 A'  119 A'  120 A'  121 A'  122 A'                 
 --------------------------------------------------------------

          Ground-State Mulliken Net Atomic Charges

     Atom                 Charge (a.u.)
  ----------------------------------------
      1 C                    -0.436228
      2 N                     0.076823
      3 Br                    0.037182
      4 Br                   -0.011265
      5 Cl                    0.333488
  ----------------------------------------
  Sum of atomic charges =    -0.000000

 -----------------------------------------------------------------
                    Cartesian Multipole Moments
 -----------------------------------------------------------------
    Charge (ESU x 10^10)
                -0.0000
    Dipole Moment (Debye)
         X       0.2901      Y      -1.0132      Z       0.0000
       Tot       1.0539
    Quadrupole Moments (Debye-Ang)
        XX     -55.3155     XY       1.3631     YY     -61.3828
        XZ       0.0000     YZ      -0.0000     ZZ     -60.5871
    Octopole Moments (Debye-Ang^2)
       XXX      -1.9953    XXY       8.4595    XYY       0.6308
       YYY       5.4519    XXZ       0.0000    XYZ       0.0000
       YYZ       0.0000    XZZ       0.1569    YZZ       4.8674
       ZZZ       0.0000
    Hexadecapole Moments (Debye-Ang^3)
      XXXX   -1064.4364   XXXY      37.5114   XXYY    -265.4483
      XYYY      26.1941   YYYY    -361.7754   XXXZ       0.0000
      XXYZ      -0.0000   XYYZ      -0.0000   YYYZ      -0.0000
      XXZZ    -215.0807   XYZZ       7.4040   YYZZ     -76.7729
      XZZZ       0.0000   YZZZ      -0.0000   ZZZZ     -71.2673
 -----------------------------------------------------------------
 Calculating analytic gradient of the SCF energy
 Gradient of SCF Energy
            1           2           3           4           5
    1  -0.0009150   0.0002658   0.0031927  -0.0014624  -0.0010811
    2   0.0032998  -0.0013181  -0.0006200  -0.0001706  -0.0011911
    3   0.0000000  -0.0000000   0.0000000   0.0000000  -0.0000000
 Max gradient component =       3.300E-03
 RMS gradient           =       1.387E-03
 Gradient time:  CPU 9.55 s  wall 2.50 s
 Geometry Optimization Parameters
   NAtoms,    NIC,     NZ,  NCons,   NDum,   NFix, NCnnct, MaxDiis
        5      20       5       0       0       0       0       0

 Cartesian Hessian Update
 Hessian Updated using BFGS Update


** GEOMETRY OPTIMIZATION IN DELOCALIZED INTERNAL COORDINATES **
   Searching for a Minimum

   Optimization Cycle:   3

                       Coordinates (Angstroms)
     ATOM                X               Y               Z
      1  C         0.3911339354   -0.1176886730    0.0000000000
      2  N        -0.4302134668    0.8312369681    0.0000000000
      3  Br       -2.2708158689    0.4177598904    0.0000000000
      4  Br        2.2352830613    0.3601061085    0.0000000000
      5  Cl        0.0934069250   -1.8400573973    0.0000000000
   Point Group: cs    Number of degrees of freedom:     7


   Energy is  -5701.341100258

 Hessian Updated using BFGS Update

  7 Hessian modes will be used to form the next step
  Hessian Eigenvalues:
     0.157534    0.181647    0.238461    0.253102    0.278906    0.374734
     0.684115

 Minimum Search - Taking Simple RFO Step
 Searching for Lamda that Minimizes Along All modes
 Value Taken    Lamda =  -0.00015849
 Step Taken.  Stepsize is  0.024944

                             Maximum     Tolerance    Cnvgd?
         Gradient           0.005317      0.000300      NO
         Displacement       0.014315      0.001200      NO
         Energy change     -0.000585      0.000001      NO


 New Cartesian Coordinates Obtained by Inverse Iteration

 Displacement from previous Coordinates is:  0.048665
 ----------------------------------------------------------------
             Standard Nuclear Orientation (Angstroms)
    I     Atom           X                Y                Z
 ----------------------------------------------------------------
    1      C       0.3916198104    -0.1223375685     0.0000000000
    2      N      -0.4337181387     0.8258007073     0.0000000000
    3      Br     -2.2859012140     0.4310759954     0.0000000000
    4      Br      2.2413964031     0.3605198706     0.0000000000
    5      Cl      0.1053977252    -1.8437021082     0.0000000000
 ----------------------------------------------------------------
 Molecular Point Group                 Cs    NOp =  2
 Largest Abelian Subgroup              Cs    NOp =  2
 Nuclear Repulsion Energy =   627.8646647063 hartrees
 There are       50 alpha and       50 beta electrons
 Applying Cartesian multipole field
    Component          Value
    ---------          -----
     (2,0,0)        1.00000E-11
     (0,2,0)        2.00000E-11
     (0,0,2)       -3.00000E-11
 Nucleus-field energy     =     0.0000000182 hartrees
 Requested basis set is 6-311++G(d,p)
 There are 63 shells and 170 basis functions
 A cutoff of  1.0D-11 yielded   1591 shell pairs
 There are     12655 function pairs (     14044 Cartesian)
 Smallest overlap matrix eigenvalue = 3.77E-04
 Guess MOs from SCF MO coefficient file

 -----------------------------------------------------------------------
  General SCF calculation program by
  Eric Jon Sundstrom, Paul Horn, Yuezhi Mao, Dmitri Zuev, Alec White,
  David Stuck, Shaama M.S., Shane Yost, Joonho Lee, David Small,
  Daniel Levine, Susi Lehtola, Hugh Burton, Evgeny Epifanovsky
 -----------------------------------------------------------------------
 Exchange:     0.2000 Hartree-Fock + 0.0800 Slater + 0.7200 B88
 Correlation:  0.1900 VWN1RPA + 0.8100 LYP
 Using SG-1 standard quadrature grid
 using 4 threads for integral computing
 -------------------------------------------------------
 OpenMP Integral computing Module                
 Release: version 2.0, May 2017, Q-Chem Inc. Pleasanton 
 -------------------------------------------------------
 -------------------------------------------------------
 OpenMP BLAS3 based DFT computing Module                
 Release: version 1.0, May 2013, Q-Chem Inc. Pittsburgh 
 -------------------------------------------------------
 A restricted SCF calculation will be
 performed using DIIS
 SCF converges when DIIS error is below 1.0e-08
 ---------------------------------------
  Cycle       Energy         DIIS error
 ---------------------------------------
    1   -5701.3410675713      1.20e-04  
    2   -5701.3411460016      6.22e-05  
    3   -5701.3411360728      8.25e-05  
    4   -5701.3411592043      1.39e-05  
    5   -5701.3411597529      6.53e-06  
    6   -5701.3411598924      1.52e-06  
    7   -5701.3411599001      4.36e-07  
    8   -5701.3411599006      1.40e-07  
    9   -5701.3411599007      2.83e-08  
   10   -5701.3411599007      8.52e-09  Convergence criterion met
 ---------------------------------------
 SCF time:   CPU 29.99s  wall 8.00s 
 SCF   energy in the final basis set =    -5701.3411599007
 Total energy in the final basis set =    -5701.3411599007

 --------------------------------------------------------------
             Orbital Energies (a.u.) and Symmetries
 --------------------------------------------------------------

 Alpha MOs, Restricted
 -- Occupied --                  
-482.87 -482.87 -101.60  -62.52  -62.52  -56.34  -56.34  -56.34
  1 A'    2 A'    3 A'    4 A'    5 A'    6 A'    7 A'    1 A"                 
-56.339 -56.339 -56.339 -14.397 -10.350  -9.516  -8.732  -8.731
  8 A'    2 A"    9 A'   10 A'   11 A'   12 A'   13 A'   14 A'                 
 -7.281  -7.271  -7.270  -6.566  -6.564  -6.550  -6.549  -6.548
 15 A'    3 A"   16 A'   17 A'   18 A'    4 A"   19 A'    5 A"                 
 -6.547  -2.676  -2.675  -2.671  -2.671  -2.671  -2.670  -2.659
 20 A'   21 A'   22 A'    6 A"    7 A"   23 A'   24 A'    8 A"                 
 -2.659  -2.656  -2.656  -1.004  -0.892  -0.834  -0.785  -0.584
 25 A'   26 A'    9 A"   27 A'   28 A'   29 A'   30 A'   31 A'                 
 -0.520  -0.485  -0.458  -0.373  -0.362  -0.360  -0.338  -0.317
 32 A'   33 A'   10 A"   34 A'   11 A"   35 A'   12 A"   36 A'                 
 -0.297  -0.295
 37 A'   13 A"                                                                 
 -- Virtual --                   
 -0.102  -0.064  -0.061  -0.003   0.023   0.028   0.040   0.044
 38 A'   14 A"   39 A'   40 A'   41 A'   42 A'   43 A'   15 A"                 
  0.062   0.068   0.073   0.085   0.085   0.088   0.113   0.116
 44 A'   16 A"   45 A'   17 A"   46 A'   47 A'   18 A"   48 A'                 
  0.117   0.136   0.157   0.186   0.194   0.201   0.239   0.263
 49 A'   50 A'   51 A'   52 A'   19 A"   53 A'   54 A'   55 A'                 
  0.290   0.365   0.386   0.401   0.402   0.414   0.415   0.432
 56 A'   57 A'   58 A'   20 A"   59 A'   21 A"   60 A'   61 A'                 
  0.442   0.452   0.474   0.478   0.525   0.537   0.551   0.567
 62 A'   22 A"   23 A"   63 A'   24 A"   25 A"   64 A'   26 A"                 
  0.570   0.593   0.601   0.615   0.633   0.742   0.777   0.801
 65 A'   27 A"   66 A'   67 A'   68 A'   69 A'   70 A'   28 A"                 
  0.807   0.822   0.822   0.868   0.875   0.925   0.929   0.959
 71 A'   29 A"   72 A'   73 A'   74 A'   30 A"   75 A'   76 A'                 
  0.996   1.067   1.180   1.287   1.299   1.368   1.608   1.696
 77 A'   78 A'   79 A'   80 A'   31 A"   32 A"   81 A'   82 A'                 
  1.858   1.900   1.965   1.973   2.002   2.018   2.082   2.123
 83 A'   33 A"   84 A'   34 A"   85 A'   86 A'   35 A"   87 A'                 
  2.220   2.323   2.341   2.381   2.438   2.635   2.747   2.765
 36 A"   88 A'   89 A'   37 A"   90 A'   91 A'   38 A"   92 A'                 
  2.974   3.243   3.828   3.886   3.971   3.978   3.993   4.002
 93 A'   94 A'   39 A"   95 A'   40 A"   41 A"   96 A'   97 A'                 
  4.028   4.042   4.105   4.161   4.303   4.344   4.453   6.595
 42 A"   43 A"   98 A'   99 A'  100 A'  101 A'  102 A'  103 A'                 
  6.658   7.521   7.528   7.548   7.560   7.620   7.627   9.709
104 A'   44 A"   45 A"  105 A'  106 A'  107 A'  108 A'  109 A'                 
 23.651  25.782  25.989  26.299  35.469  47.876  47.927 215.695
110 A'   46 A"  111 A'  112 A'  113 A'  114 A'  115 A'  116 A'                 
289.715 289.720 289.740 289.751 289.843 289.8511020.6641020.727
 47 A"   48 A"  117 A'  118 A'  119 A'  120 A'  121 A'  122 A'                 

 Beta MOs, Restricted
 -- Occupied --                  
-482.87 -482.87 -101.60  -62.52  -62.52  -56.34  -56.34  -56.34
  1 A'    2 A'    3 A'    4 A'    5 A'    6 A'    7 A'    1 A"                 
-56.339 -56.339 -56.339 -14.397 -10.350  -9.516  -8.732  -8.731
  8 A'    2 A"    9 A'   10 A'   11 A'   12 A'   13 A'   14 A'                 
 -7.281  -7.271  -7.270  -6.566  -6.564  -6.550  -6.549  -6.548
 15 A'    3 A"   16 A'   17 A'   18 A'    4 A"   19 A'    5 A"                 
 -6.547  -2.676  -2.675  -2.671  -2.671  -2.671  -2.670  -2.659
 20 A'   21 A'   22 A'    6 A"    7 A"   23 A'   24 A'    8 A"                 
 -2.659  -2.656  -2.656  -1.004  -0.892  -0.834  -0.785  -0.584
 25 A'   26 A'    9 A"   27 A'   28 A'   29 A'   30 A'   31 A'                 
 -0.520  -0.485  -0.458  -0.373  -0.362  -0.360  -0.338  -0.317
 32 A'   33 A'   10 A"   34 A'   11 A"   35 A'   12 A"   36 A'                 
 -0.297  -0.295
 37 A'   13 A"                                                                 
 -- Virtual --                   
 -0.102  -0.064  -0.061  -0.003   0.023   0.028   0.040   0.044
 38 A'   14 A"   39 A'   40 A'   41 A'   42 A'   43 A'   15 A"                 
  0.062   0.068   0.073   0.085   0.085   0.088   0.113   0.116
 44 A'   16 A"   45 A'   17 A"   46 A'   47 A'   18 A"   48 A'                 
  0.117   0.136   0.157   0.186   0.194   0.201   0.239   0.263
 49 A'   50 A'   51 A'   52 A'   19 A"   53 A'   54 A'   55 A'                 
  0.290   0.365   0.386   0.401   0.402   0.414   0.415   0.432
 56 A'   57 A'   58 A'   20 A"   59 A'   21 A"   60 A'   61 A'                 
  0.442   0.452   0.474   0.478   0.525   0.537   0.551   0.567
 62 A'   22 A"   23 A"   63 A'   24 A"   25 A"   64 A'   26 A"                 
  0.570   0.593   0.601   0.615   0.633   0.742   0.777   0.801
 65 A'   27 A"   66 A'   67 A'   68 A'   69 A'   70 A'   28 A"                 
  0.807   0.822   0.822   0.868   0.875   0.925   0.929   0.959
 71 A'   29 A"   72 A'   73 A'   74 A'   30 A"   75 A'   76 A'                 
  0.996   1.067   1.180   1.287   1.299   1.368   1.608   1.696
 77 A'   78 A'   79 A'   80 A'   31 A"   32 A"   81 A'   82 A'                 
  1.858   1.900   1.965   1.973   2.002   2.018   2.082   2.123
 83 A'   33 A"   84 A'   34 A"   85 A'   86 A'   35 A"   87 A'                 
  2.220   2.323   2.341   2.381   2.438   2.635   2.747   2.765
 36 A"   88 A'   89 A'   37 A"   90 A'   91 A'   38 A"   92 A'                 
  2.974   3.243   3.828   3.886   3.971   3.978   3.993   4.002
 93 A'   94 A'   39 A"   95 A'   40 A"   41 A"   96 A'   97 A'                 
  4.028   4.042   4.105   4.161   4.303   4.344   4.453   6.595
 42 A"   43 A"   98 A'   99 A'  100 A'  101 A'  102 A'  103 A'                 
  6.658   7.521   7.528   7.548   7.560   7.620   7.627   9.709
104 A'   44 A"   45 A"  105 A'  106 A'  107 A'  108 A'  109 A'                 
 23.651  25.782  25.989  26.299  35.469  47.876  47.927 215.695
110 A'   46 A"  111 A'  112 A'  113 A'  114 A'  115 A'  116 A'                 
289.715 289.720 289.740 289.751 289.843 289.8511020.6641020.727
 47 A"   48 A"  117 A'  118 A'  119 A'  120 A'  121 A'  122 A'                 
 --------------------------------------------------------------

          Ground-State Mulliken Net Atomic Charges

     Atom                 Charge (a.u.)
  ----------------------------------------
      1 C                    -0.438831
      2 N                     0.077206
      3 Br                    0.039042
      4 Br                   -0.013037
      5 Cl                    0.335621
  ----------------------------------------
  Sum of atomic charges =    -0.000000

 -----------------------------------------------------------------
                    Cartesian Multipole Moments
 -----------------------------------------------------------------
    Charge (ESU x 10^10)
                -0.0000
    Dipole Moment (Debye)
         X       0.2746      Y      -1.0250      Z       0.0000
       Tot       1.0612
    Quadrupole Moments (Debye-Ang)
        XX     -55.2790     XY       1.2791     YY     -61.3592
        XZ      -0.0000     YZ      -0.0000     ZZ     -60.6097
    Octopole Moments (Debye-Ang^2)
       XXX      -2.2515    XXY       8.5542    XYY       0.7115
       YYY       4.8631    XXZ       0.0000    XYZ       0.0000
       YYZ       0.0000    XZZ       0.1727    YZZ       4.6821
       ZZZ       0.0000
    Hexadecapole Moments (Debye-Ang^3)
      XXXX   -1073.3652   XXXY      39.2297   XXYY    -267.6245
      XYYY      28.6604   YYYY    -363.4463   XXXZ      -0.0000
      XXYZ      -0.0000   XYYZ      -0.0000   YYYZ      -0.0000
      XXZZ    -216.9738   XYZZ       8.2999   YYZZ     -77.1092
      XZZZ      -0.0000   YZZZ      -0.0000   ZZZZ     -71.3241
 -----------------------------------------------------------------
 Calculating analytic gradient of the SCF energy
 Gradient of SCF Energy
            1           2           3           4           5
    1   0.0007053  -0.0010416  -0.0004436   0.0009059  -0.0001260
    2   0.0004437  -0.0000263   0.0003601  -0.0001616  -0.0006159
    3   0.0000000  -0.0000000   0.0000000  -0.0000000  -0.0000000
 Max gradient component =       1.042E-03
 RMS gradient           =       4.725E-04
 Gradient time:  CPU 9.54 s  wall 2.50 s
 Geometry Optimization Parameters
   NAtoms,    NIC,     NZ,  NCons,   NDum,   NFix, NCnnct, MaxDiis
        5      20       5       0       0       0       0       0

 Cartesian Hessian Update
 Hessian Updated using BFGS Update


** GEOMETRY OPTIMIZATION IN DELOCALIZED INTERNAL COORDINATES **
   Searching for a Minimum

   Optimization Cycle:   4

                       Coordinates (Angstroms)
     ATOM                X               Y               Z
      1  C         0.3916198104   -0.1223375685    0.0000000000
      2  N        -0.4337181387    0.8258007073    0.0000000000
      3  Br       -2.2859012140    0.4310759954    0.0000000000
      4  Br        2.2413964031    0.3605198706    0.0000000000
      5  Cl        0.1053977252   -1.8437021082    0.0000000000
   Point Group: cs    Number of degrees of freedom:     7


   Energy is  -5701.341159901

 Hessian Updated using BFGS Update

  7 Hessian modes will be used to form the next step
  Hessian Eigenvalues:
     0.164623    0.178231    0.238924    0.269220    0.289124    0.379621
     0.736867

 Minimum Search - Taking Simple RFO Step
 Searching for Lamda that Minimizes Along All modes
 Value Taken    Lamda =  -0.00001292
 Step Taken.  Stepsize is  0.006211

                             Maximum     Tolerance    Cnvgd?
         Gradient           0.001453      0.000300      NO
         Displacement       0.004357      0.001200      NO
         Energy change     -0.000060      0.000001      NO


 New Cartesian Coordinates Obtained by Inverse Iteration

 Displacement from previous Coordinates is:  0.009194
 ----------------------------------------------------------------
             Standard Nuclear Orientation (Angstroms)
    I     Atom           X                Y                Z
 ----------------------------------------------------------------
    1      C       0.3911533342    -0.1226046739     0.0000000000
    2      N      -0.4320233509     0.8266251369     0.0000000000
    3      Br     -2.2831789120     0.4293544583     0.0000000000
    4      Br      2.2387951392     0.3607934388     0.0000000000
    5      Cl      0.1040483754    -1.8428114634     0.0000000000
 ----------------------------------------------------------------
 Molecular Point Group                 Cs    NOp =  2
 Largest Abelian Subgroup              Cs    NOp =  2
 Nuclear Repulsion Energy =   628.4468009482 hartrees
 There are       50 alpha and       50 beta electrons
 Applying Cartesian multipole field
    Component          Value
    ---------          -----
     (2,0,0)        1.00000E-11
     (0,2,0)        2.00000E-11
     (0,0,2)       -3.00000E-11
 Nucleus-field energy     =     0.0000000181 hartrees
 Requested basis set is 6-311++G(d,p)
 There are 63 shells and 170 basis functions
 A cutoff of  1.0D-11 yielded   1591 shell pairs
 There are     12655 function pairs (     14044 Cartesian)
 Smallest overlap matrix eigenvalue = 3.75E-04
 Guess MOs from SCF MO coefficient file

 -----------------------------------------------------------------------
  General SCF calculation program by
  Eric Jon Sundstrom, Paul Horn, Yuezhi Mao, Dmitri Zuev, Alec White,
  David Stuck, Shaama M.S., Shane Yost, Joonho Lee, David Small,
  Daniel Levine, Susi Lehtola, Hugh Burton, Evgeny Epifanovsky
 -----------------------------------------------------------------------
 Exchange:     0.2000 Hartree-Fock + 0.0800 Slater + 0.7200 B88
 Correlation:  0.1900 VWN1RPA + 0.8100 LYP
 Using SG-1 standard quadrature grid
 using 4 threads for integral computing
 -------------------------------------------------------
 OpenMP Integral computing Module                
 Release: version 2.0, May 2017, Q-Chem Inc. Pleasanton 
 -------------------------------------------------------
 -------------------------------------------------------
 OpenMP BLAS3 based DFT computing Module                
 Release: version 1.0, May 2013, Q-Chem Inc. Pittsburgh 
 -------------------------------------------------------
 A restricted SCF calculation will be
 performed using DIIS
 SCF converges when DIIS error is below 1.0e-08
 ---------------------------------------
  Cycle       Energy         DIIS error
 ---------------------------------------
    1   -5701.3411634221      2.71e-05  
    2   -5701.3411664147      1.58e-05  
    3   -5701.3411662686      1.70e-05  
    4   -5701.3411673070      1.28e-06  
    5   -5701.3411673130      6.05e-07  
    6   -5701.3411673139      1.31e-07  
    7   -5701.3411673138      3.87e-08  
    8   -5701.3411673138      3.22e-08  
    9   -5701.3411673139      5.60e-09  Convergence criterion met
 ---------------------------------------
 SCF time:   CPU 27.05s  wall 7.00s 
 SCF   energy in the final basis set =    -5701.3411673139
 Total energy in the final basis set =    -5701.3411673139

 --------------------------------------------------------------
             Orbital Energies (a.u.) and Symmetries
 --------------------------------------------------------------

 Alpha MOs, Restricted
 -- Occupied --                  
-482.87 -482.87 -101.60  -62.52  -62.52  -56.34  -56.34  -56.34
  1 A'    2 A'    3 A'    4 A'    5 A'    6 A'    7 A'    1 A"                 
-56.339 -56.339 -56.339 -14.397 -10.350  -9.516  -8.732  -8.731
  8 A'    2 A"    9 A'   10 A'   11 A'   12 A'   13 A'   14 A'                 
 -7.281  -7.271  -7.270  -6.566  -6.564  -6.550  -6.549  -6.548
 15 A'    3 A"   16 A'   17 A'   18 A'    4 A"   19 A'    5 A"                 
 -6.547  -2.676  -2.675  -2.671  -2.671  -2.670  -2.670  -2.659
 20 A'   21 A'   22 A'    6 A"    7 A"   23 A'   24 A'    8 A"                 
 -2.659  -2.656  -2.656  -1.005  -0.892  -0.835  -0.785  -0.584
 25 A'   26 A'    9 A"   27 A'   28 A'   29 A'   30 A'   31 A'                 
 -0.521  -0.485  -0.458  -0.373  -0.362  -0.360  -0.338  -0.317
 32 A'   33 A'   10 A"   34 A'   11 A"   35 A'   12 A"   36 A'                 
 -0.297  -0.294
 37 A'   13 A"                                                                 
 -- Virtual --                   
 -0.102  -0.064  -0.061  -0.003   0.023   0.028   0.040   0.044
 38 A'   14 A"   39 A'   40 A'   41 A'   42 A'   43 A'   15 A"                 
  0.062   0.068   0.073   0.085   0.085   0.088   0.113   0.116
 44 A'   16 A"   45 A'   17 A"   46 A'   47 A'   18 A"   48 A'                 
  0.117   0.136   0.157   0.186   0.194   0.201   0.239   0.263
 49 A'   50 A'   51 A'   52 A'   19 A"   53 A'   54 A'   55 A'                 
  0.290   0.365   0.385   0.401   0.402   0.414   0.414   0.433
 56 A'   57 A'   58 A'   20 A"   59 A'   21 A"   60 A'   61 A'                 
  0.442   0.452   0.474   0.478   0.525   0.537   0.551   0.567
 62 A'   22 A"   23 A"   63 A'   24 A"   25 A"   64 A'   26 A"                 
  0.570   0.593   0.602   0.616   0.633   0.743   0.777   0.801
 65 A'   27 A"   66 A'   67 A'   68 A'   69 A'   70 A'   28 A"                 
  0.808   0.821   0.822   0.868   0.876   0.924   0.929   0.959
 71 A'   29 A"   72 A'   73 A'   74 A'   30 A"   75 A'   76 A'                 
  0.996   1.067   1.180   1.287   1.299   1.369   1.609   1.696
 77 A'   78 A'   79 A'   80 A'   31 A"   32 A"   81 A'   82 A'                 
  1.859   1.900   1.966   1.973   2.002   2.018   2.083   2.123
 83 A'   33 A"   84 A'   34 A"   85 A'   86 A'   35 A"   87 A'                 
  2.220   2.323   2.342   2.381   2.439   2.635   2.747   2.766
 36 A"   88 A'   89 A'   37 A"   90 A'   91 A'   38 A"   92 A'                 
  2.975   3.243   3.828   3.886   3.971   3.978   3.993   4.003
 93 A'   94 A'   39 A"   95 A'   40 A"   41 A"   96 A'   97 A'                 
  4.028   4.042   4.106   4.162   4.303   4.345   4.453   6.596
 42 A"   43 A"   98 A'   99 A'  100 A'  101 A'  102 A'  103 A'                 
  6.659   7.521   7.529   7.548   7.560   7.619   7.627   9.710
104 A'   44 A"   45 A"  105 A'  106 A'  107 A'  108 A'  109 A'                 
 23.652  25.782  25.990  26.300  35.470  47.877  47.927 215.695
110 A'   46 A"  111 A'  112 A'  113 A'  114 A'  115 A'  116 A'                 
289.715 289.720 289.740 289.752 289.843 289.8511020.6651020.728
 47 A"   48 A"  117 A'  118 A'  119 A'  120 A'  121 A'  122 A'                 

 Beta MOs, Restricted
 -- Occupied --                  
-482.87 -482.87 -101.60  -62.52  -62.52  -56.34  -56.34  -56.34
  1 A'    2 A'    3 A'    4 A'    5 A'    6 A'    7 A'    1 A"                 
-56.339 -56.339 -56.339 -14.397 -10.350  -9.516  -8.732  -8.731
  8 A'    2 A"    9 A'   10 A'   11 A'   12 A'   13 A'   14 A'                 
 -7.281  -7.271  -7.270  -6.566  -6.564  -6.550  -6.549  -6.548
 15 A'    3 A"   16 A'   17 A'   18 A'    4 A"   19 A'    5 A"                 
 -6.547  -2.676  -2.675  -2.671  -2.671  -2.670  -2.670  -2.659
 20 A'   21 A'   22 A'    6 A"    7 A"   23 A'   24 A'    8 A"                 
 -2.659  -2.656  -2.656  -1.005  -0.892  -0.835  -0.785  -0.584
 25 A'   26 A'    9 A"   27 A'   28 A'   29 A'   30 A'   31 A'                 
 -0.521  -0.485  -0.458  -0.373  -0.362  -0.360  -0.338  -0.317
 32 A'   33 A'   10 A"   34 A'   11 A"   35 A'   12 A"   36 A'                 
 -0.297  -0.294
 37 A'   13 A"                                                                 
 -- Virtual --                   
 -0.102  -0.064  -0.061  -0.003   0.023   0.028   0.040   0.044
 38 A'   14 A"   39 A'   40 A'   41 A'   42 A'   43 A'   15 A"                 
  0.062   0.068   0.073   0.085   0.085   0.088   0.113   0.116
 44 A'   16 A"   45 A'   17 A"   46 A'   47 A'   18 A"   48 A'                 
  0.117   0.136   0.157   0.186   0.194   0.201   0.239   0.263
 49 A'   50 A'   51 A'   52 A'   19 A"   53 A'   54 A'   55 A'                 
  0.290   0.365   0.385   0.401   0.402   0.414   0.414   0.433
 56 A'   57 A'   58 A'   20 A"   59 A'   21 A"   60 A'   61 A'                 
  0.442   0.452   0.474   0.478   0.525   0.537   0.551   0.567
 62 A'   22 A"   23 A"   63 A'   24 A"   25 A"   64 A'   26 A"                 
  0.570   0.593   0.602   0.616   0.633   0.743   0.777   0.801
 65 A'   27 A"   66 A'   67 A'   68 A'   69 A'   70 A'   28 A"                 
  0.808   0.821   0.822   0.868   0.876   0.924   0.929   0.959
 71 A'   29 A"   72 A'   73 A'   74 A'   30 A"   75 A'   76 A'                 
  0.996   1.067   1.180   1.287   1.299   1.369   1.609   1.696
 77 A'   78 A'   79 A'   80 A'   31 A"   32 A"   81 A'   82 A'                 
  1.859   1.900   1.966   1.973   2.002   2.018   2.083   2.123
 83 A'   33 A"   84 A'   34 A"   85 A'   86 A'   35 A"   87 A'                 
  2.220   2.323   2.342   2.381   2.439   2.635   2.747   2.766
 36 A"   88 A'   89 A'   37 A"   90 A'   91 A'   38 A"   92 A'                 
  2.975   3.243   3.828   3.886   3.971   3.978   3.993   4.003
 93 A'   94 A'   39 A"   95 A'   40 A"   41 A"   96 A'   97 A'                 
  4.028   4.042   4.106   4.162   4.303   4.345   4.453   6.596
 42 A"   43 A"   98 A'   99 A'  100 A'  101 A'  102 A'  103 A'                 
  6.659   7.521   7.529   7.548   7.560   7.619   7.627   9.710
104 A'   44 A"   45 A"  105 A'  106 A'  107 A'  108 A'  109 A'                 
 23.652  25.782  25.990  26.300  35.470  47.877  47.927 215.695
110 A'   46 A"  111 A'  112 A'  113 A'  114 A'  115 A'  116 A'                 
289.715 289.720 289.740 289.752 289.843 289.8511020.6651020.728
 47 A"   48 A"  117 A'  118 A'  119 A'  120 A'  121 A'  122 A'                 
 --------------------------------------------------------------

          Ground-State Mulliken Net Atomic Charges

     Atom                 Charge (a.u.)
  ----------------------------------------
      1 C                    -0.439160
      2 N                     0.077264
      3 Br                    0.037987
      4 Br                   -0.012715
      5 Cl                    0.336624
  ----------------------------------------
  Sum of atomic charges =    -0.000000

 -----------------------------------------------------------------
                    Cartesian Multipole Moments
 -----------------------------------------------------------------
    Charge (ESU x 10^10)
                -0.0000
    Dipole Moment (Debye)
         X       0.2798      Y      -1.0315      Z       0.0000
       Tot       1.0688
    Quadrupole Moments (Debye-Ang)
        XX     -55.3161     XY       1.2918     YY     -61.3439
        XZ       0.0000     YZ      -0.0000     ZZ     -60.6030
    Octopole Moments (Debye-Ang^2)
       XXX      -2.1705    XXY       8.5262    XYY       0.7277
       YYY       4.8808    XXZ       0.0000    XYZ      -0.0000
       YYZ       0.0000    XZZ       0.1898    YZZ       4.6907
       ZZZ       0.0000
    Hexadecapole Moments (Debye-Ang^3)
      XXXX   -1071.4315   XXXY      39.0269   XXYY    -267.0974
      XYYY      28.3117   YYYY    -363.0372   XXXZ       0.0000
      XXYZ      -0.0000   XYYZ       0.0000   YYYZ      -0.0000
      XXZZ    -216.5257   XYZZ       8.1788   YYZZ     -77.0359
      XZZZ       0.0000   YZZZ      -0.0000   ZZZZ     -71.3099
 -----------------------------------------------------------------
 Calculating analytic gradient of the SCF energy
 Gradient of SCF Energy
            1           2           3           4           5
    1   0.0001012  -0.0000567   0.0000443   0.0000001  -0.0000890
    2   0.0007171  -0.0004096   0.0001562  -0.0001879  -0.0002758
    3  -0.0000000   0.0000000   0.0000000  -0.0000000   0.0000000
 Max gradient component =       7.171E-04
 RMS gradient           =       2.368E-04
 Gradient time:  CPU 9.54 s  wall 2.49 s
 Geometry Optimization Parameters
   NAtoms,    NIC,     NZ,  NCons,   NDum,   NFix, NCnnct, MaxDiis
        5      20       5       0       0       0       0       0

 Cartesian Hessian Update
 Hessian Updated using BFGS Update


** GEOMETRY OPTIMIZATION IN DELOCALIZED INTERNAL COORDINATES **
   Searching for a Minimum

   Optimization Cycle:   5

                       Coordinates (Angstroms)
     ATOM                X               Y               Z
      1  C         0.3911533342   -0.1226046739    0.0000000000
      2  N        -0.4320233509    0.8266251369    0.0000000000
      3  Br       -2.2831789120    0.4293544583    0.0000000000
      4  Br        2.2387951392    0.3607934388    0.0000000000
      5  Cl        0.1040483754   -1.8428114634    0.0000000000
   Point Group: cs    Number of degrees of freedom:     7


   Energy is  -5701.341167314

 Hessian Updated using BFGS Update

  7 Hessian modes will be used to form the next step
  Hessian Eigenvalues:
     0.171950    0.172693    0.217422    0.246160    0.275737    0.365473
     0.814132

 Minimum Search - Taking Simple RFO Step
 Searching for Lamda that Minimizes Along All modes
 Value Taken    Lamda =  -0.00000134
 Step Taken.  Stepsize is  0.002571

                             Maximum     Tolerance    Cnvgd?
         Gradient           0.000372      0.000300      NO
         Displacement       0.001857      0.001200      NO
         Energy change     -0.000007      0.000001      NO


 New Cartesian Coordinates Obtained by Inverse Iteration

 Displacement from previous Coordinates is:  0.002327
 ----------------------------------------------------------------
             Standard Nuclear Orientation (Angstroms)
    I     Atom           X                Y                Z
 ----------------------------------------------------------------
    1      C       0.3909476675    -0.1231423750     0.0000000000
    2      N      -0.4314967737     0.8269668805     0.0000000000
    3      Br     -2.2827483497     0.4289737286     0.0000000000
    4      Br      2.2384690760     0.3611402514     0.0000000000
    5      Cl      0.1036229658    -1.8425815889     0.0000000000
 ----------------------------------------------------------------
 Molecular Point Group                 Cs    NOp =  2
 Largest Abelian Subgroup              Cs    NOp =  2
 Nuclear Repulsion Energy =   628.5185369710 hartrees
 There are       50 alpha and       50 beta electrons
 Applying Cartesian multipole field
    Component          Value
    ---------          -----
     (2,0,0)        1.00000E-11
     (0,2,0)        2.00000E-11
     (0,0,2)       -3.00000E-11
 Nucleus-field energy     =     0.0000000181 hartrees
 Requested basis set is 6-311++G(d,p)
 There are 63 shells and 170 basis functions
 A cutoff of  1.0D-11 yielded   1591 shell pairs
 There are     12655 function pairs (     14044 Cartesian)
 Smallest overlap matrix eigenvalue = 3.75E-04
 Guess MOs from SCF MO coefficient file

 -----------------------------------------------------------------------
  General SCF calculation program by
  Eric Jon Sundstrom, Paul Horn, Yuezhi Mao, Dmitri Zuev, Alec White,
  David Stuck, Shaama M.S., Shane Yost, Joonho Lee, David Small,
  Daniel Levine, Susi Lehtola, Hugh Burton, Evgeny Epifanovsky
 -----------------------------------------------------------------------
 Exchange:     0.2000 Hartree-Fock + 0.0800 Slater + 0.7200 B88
 Correlation:  0.1900 VWN1RPA + 0.8100 LYP
 Using SG-1 standard quadrature grid
 using 4 threads for integral computing
 -------------------------------------------------------
 OpenMP Integral computing Module                
 Release: version 2.0, May 2017, Q-Chem Inc. Pleasanton 
 -------------------------------------------------------
 -------------------------------------------------------
 OpenMP BLAS3 based DFT computing Module                
 Release: version 1.0, May 2013, Q-Chem Inc. Pittsburgh 
 -------------------------------------------------------
 A restricted SCF calculation will be
 performed using DIIS
 SCF converges when DIIS error is below 1.0e-08
 ---------------------------------------
  Cycle       Energy         DIIS error
 ---------------------------------------
    1   -5701.3411673319      1.18e-05  
    2   -5701.3411681308      4.22e-06  
    3   -5701.3411680246      7.34e-06  
    4   -5701.3411681842      1.04e-06  
    5   -5701.3411681880      3.26e-07  
    6   -5701.3411681882      1.12e-07  
    7   -5701.3411681882      5.68e-08  
    8   -5701.3411681883      9.27e-09  Convergence criterion met
 ---------------------------------------
 SCF time:   CPU 24.00s  wall 6.00s 
 SCF   energy in the final basis set =    -5701.3411681883
 Total energy in the final basis set =    -5701.3411681883

 --------------------------------------------------------------
             Orbital Energies (a.u.) and Symmetries
 --------------------------------------------------------------

 Alpha MOs, Restricted
 -- Occupied --                  
-482.87 -482.87 -101.60  -62.52  -62.52  -56.34  -56.34  -56.34
  1 A'    2 A'    3 A'    4 A'    5 A'    6 A'    7 A'    1 A"                 
-56.339 -56.339 -56.338 -14.397 -10.350  -9.516  -8.732  -8.731
  8 A'    2 A"    9 A'   10 A'   11 A'   12 A'   13 A'   14 A'                 
 -7.281  -7.271  -7.270  -6.566  -6.564  -6.550  -6.549  -6.548
 15 A'    3 A"   16 A'   17 A'   18 A'    4 A"   19 A'    5 A"                 
 -6.547  -2.676  -2.675  -2.671  -2.671  -2.670  -2.670  -2.659
 20 A'   21 A'   22 A'    6 A"    7 A"   23 A'   24 A'    8 A"                 
 -2.659  -2.656  -2.656  -1.005  -0.892  -0.835  -0.785  -0.584
 25 A'   26 A'    9 A"   27 A'   28 A'   29 A'   30 A'   31 A'                 
 -0.521  -0.485  -0.458  -0.373  -0.362  -0.360  -0.338  -0.317
 32 A'   33 A'   10 A"   34 A'   11 A"   35 A'   12 A"   36 A'                 
 -0.297  -0.294
 37 A'   13 A"                                                                 
 -- Virtual --                   
 -0.102  -0.064  -0.061  -0.003   0.023   0.028   0.040   0.044
 38 A'   14 A"   39 A'   40 A'   41 A'   42 A'   43 A'   15 A"                 
  0.062   0.068   0.073   0.085   0.085   0.088   0.113   0.116
 44 A'   16 A"   45 A'   17 A"   46 A'   47 A'   18 A"   48 A'                 
  0.117   0.136   0.157   0.186   0.194   0.201   0.239   0.263
 49 A'   50 A'   51 A'   52 A'   19 A"   53 A'   54 A'   55 A'                 
  0.290   0.365   0.385   0.401   0.402   0.414   0.414   0.433
 56 A'   57 A'   58 A'   20 A"   59 A'   21 A"   60 A'   61 A'                 
  0.442   0.452   0.474   0.478   0.524   0.537   0.551   0.567
 62 A'   22 A"   23 A"   63 A'   24 A"   25 A"   64 A'   26 A"                 
  0.570   0.593   0.602   0.616   0.633   0.743   0.777   0.801
 65 A'   27 A"   66 A'   67 A'   68 A'   69 A'   70 A'   28 A"                 
  0.807   0.821   0.822   0.868   0.876   0.924   0.929   0.959
 71 A'   29 A"   72 A'   73 A'   74 A'   30 A"   75 A'   76 A'                 
  0.997   1.067   1.180   1.287   1.299   1.369   1.609   1.696
 77 A'   78 A'   79 A'   80 A'   31 A"   32 A"   81 A'   82 A'                 
  1.859   1.900   1.966   1.973   2.002   2.018   2.083   2.123
 83 A'   33 A"   84 A'   34 A"   85 A'   86 A'   35 A"   87 A'                 
  2.220   2.323   2.343   2.381   2.439   2.635   2.747   2.766
 36 A"   88 A'   89 A'   37 A"   90 A'   91 A'   38 A"   92 A'                 
  2.975   3.243   3.828   3.886   3.971   3.978   3.993   4.003
 93 A'   94 A'   39 A"   95 A'   40 A"   41 A"   96 A'   97 A'                 
  4.028   4.042   4.106   4.162   4.303   4.345   4.453   6.595
 42 A"   43 A"   98 A'   99 A'  100 A'  101 A'  102 A'  103 A'                 
  6.659   7.521   7.529   7.548   7.560   7.619   7.628   9.710
104 A'   44 A"   45 A"  105 A'  106 A'  107 A'  108 A'  109 A'                 
 23.652  25.782  25.990  26.300  35.470  47.877  47.927 215.695
110 A'   46 A"  111 A'  112 A'  113 A'  114 A'  115 A'  116 A'                 
289.715 289.720 289.740 289.752 289.843 289.8511020.6651020.728
 47 A"   48 A"  117 A'  118 A'  119 A'  120 A'  121 A'  122 A'                 

 Beta MOs, Restricted
 -- Occupied --                  
-482.87 -482.87 -101.60  -62.52  -62.52  -56.34  -56.34  -56.34
  1 A'    2 A'    3 A'    4 A'    5 A'    6 A'    7 A'    1 A"                 
-56.339 -56.339 -56.338 -14.397 -10.350  -9.516  -8.732  -8.731
  8 A'    2 A"    9 A'   10 A'   11 A'   12 A'   13 A'   14 A'                 
 -7.281  -7.271  -7.270  -6.566  -6.564  -6.550  -6.549  -6.548
 15 A'    3 A"   16 A'   17 A'   18 A'    4 A"   19 A'    5 A"                 
 -6.547  -2.676  -2.675  -2.671  -2.671  -2.670  -2.670  -2.659
 20 A'   21 A'   22 A'    6 A"    7 A"   23 A'   24 A'    8 A"                 
 -2.659  -2.656  -2.656  -1.005  -0.892  -0.835  -0.785  -0.584
 25 A'   26 A'    9 A"   27 A'   28 A'   29 A'   30 A'   31 A'                 
 -0.521  -0.485  -0.458  -0.373  -0.362  -0.360  -0.338  -0.317
 32 A'   33 A'   10 A"   34 A'   11 A"   35 A'   12 A"   36 A'                 
 -0.297  -0.294
 37 A'   13 A"                                                                 
 -- Virtual --                   
 -0.102  -0.064  -0.061  -0.003   0.023   0.028   0.040   0.044
 38 A'   14 A"   39 A'   40 A'   41 A'   42 A'   43 A'   15 A"                 
  0.062   0.068   0.073   0.085   0.085   0.088   0.113   0.116
 44 A'   16 A"   45 A'   17 A"   46 A'   47 A'   18 A"   48 A'                 
  0.117   0.136   0.157   0.186   0.194   0.201   0.239   0.263
 49 A'   50 A'   51 A'   52 A'   19 A"   53 A'   54 A'   55 A'                 
  0.290   0.365   0.385   0.401   0.402   0.414   0.414   0.433
 56 A'   57 A'   58 A'   20 A"   59 A'   21 A"   60 A'   61 A'                 
  0.442   0.452   0.474   0.478   0.524   0.537   0.551   0.567
 62 A'   22 A"   23 A"   63 A'   24 A"   25 A"   64 A'   26 A"                 
  0.570   0.593   0.602   0.616   0.633   0.743   0.777   0.801
 65 A'   27 A"   66 A'   67 A'   68 A'   69 A'   70 A'   28 A"                 
  0.807   0.821   0.822   0.868   0.876   0.924   0.929   0.959
 71 A'   29 A"   72 A'   73 A'   74 A'   30 A"   75 A'   76 A'                 
  0.997   1.067   1.180   1.287   1.299   1.369   1.609   1.696
 77 A'   78 A'   79 A'   80 A'   31 A"   32 A"   81 A'   82 A'                 
  1.859   1.900   1.966   1.973   2.002   2.018   2.083   2.123
 83 A'   33 A"   84 A'   34 A"   85 A'   86 A'   35 A"   87 A'                 
  2.220   2.323   2.343   2.381   2.439   2.635   2.747   2.766
 36 A"   88 A'   89 A'   37 A"   90 A'   91 A'   38 A"   92 A'                 
  2.975   3.243   3.828   3.886   3.971   3.978   3.993   4.003
 93 A'   94 A'   39 A"   95 A'   40 A"   41 A"   96 A'   97 A'                 
  4.028   4.042   4.106   4.162   4.303   4.345   4.453   6.595
 42 A"   43 A"   98 A'   99 A'  100 A'  101 A'  102 A'  103 A'                 
  6.659   7.521   7.529   7.548   7.560   7.619   7.628   9.710
104 A'   44 A"   45 A"  105 A'  106 A'  107 A'  108 A'  109 A'                 
 23.652  25.782  25.990  26.300  35.470  47.877  47.927 215.695
110 A'   46 A"  111 A'  112 A'  113 A'  114 A'  115 A'  116 A'                 
289.715 289.720 289.740 289.752 289.843 289.8511020.6651020.728
 47 A"   48 A"  117 A'  118 A'  119 A'  120 A'  121 A'  122 A'                 
 --------------------------------------------------------------

          Ground-State Mulliken Net Atomic Charges

     Atom                 Charge (a.u.)
  ----------------------------------------
      1 C                    -0.439428
      2 N                     0.077316
      3 Br                    0.037478
      4 Br                   -0.012844
      5 Cl                    0.337478
  ----------------------------------------
  Sum of atomic charges =    -0.000000

 -----------------------------------------------------------------
                    Cartesian Multipole Moments
 -----------------------------------------------------------------
    Charge (ESU x 10^10)
                -0.0000
    Dipole Moment (Debye)
         X       0.2814      Y      -1.0376      Z       0.0000
       Tot       1.0751
    Quadrupole Moments (Debye-Ang)
        XX     -55.3353     XY       1.2960     YY     -61.3326
        XZ      -0.0000     YZ      -0.0000     ZZ     -60.6031
    Octopole Moments (Debye-Ang^2)
       XXX      -2.1482    XXY       8.5163    XYY       0.7334
       YYY       4.8483    XXZ      -0.0000    XYZ      -0.0000
       YYZ       0.0000    XZZ       0.1930    YZZ       4.6836
       ZZZ       0.0000
    Hexadecapole Moments (Debye-Ang^3)
      XXXX   -1071.3105   XXXY      38.9671   XXYY    -267.0127
      XYYY      28.1959   YYYY    -362.9137   XXXZ      -0.0000
      XXYZ      -0.0000   XYYZ      -0.0000   YYYZ      -0.0000
      XXZZ    -216.4734   XYZZ       8.1378   YYZZ     -77.0183
      XZZZ      -0.0000   YZZZ      -0.0000   ZZZZ     -71.3110
 -----------------------------------------------------------------
 Calculating analytic gradient of the SCF energy
 Gradient of SCF Energy
            1           2           3           4           5
    1   0.0000061   0.0000313   0.0000863  -0.0000458  -0.0000780
    2   0.0003023  -0.0001612   0.0000899  -0.0001146  -0.0001164
    3   0.0000000   0.0000000   0.0000000  -0.0000000  -0.0000000
 Max gradient component =       3.023E-04
 RMS gradient           =       1.061E-04
 Gradient time:  CPU 9.55 s  wall 2.49 s
 Geometry Optimization Parameters
   NAtoms,    NIC,     NZ,  NCons,   NDum,   NFix, NCnnct, MaxDiis
        5      20       5       0       0       0       0       0

 Cartesian Hessian Update
 Hessian Updated using BFGS Update


** GEOMETRY OPTIMIZATION IN DELOCALIZED INTERNAL COORDINATES **
   Searching for a Minimum

   Optimization Cycle:   6

                       Coordinates (Angstroms)
     ATOM                X               Y               Z
      1  C         0.3909476675   -0.1231423750    0.0000000000
      2  N        -0.4314967737    0.8269668805    0.0000000000
      3  Br       -2.2827483497    0.4289737286    0.0000000000
      4  Br        2.2384690760    0.3611402514    0.0000000000
      5  Cl        0.1036229658   -1.8425815889    0.0000000000
   Point Group: cs    Number of degrees of freedom:     7


   Energy is  -5701.341168188

 Hessian Updated using BFGS Update

  7 Hessian modes will be used to form the next step
  Hessian Eigenvalues:
     0.116818    0.172344    0.216966    0.247110    0.284335    0.367847
     0.799489

 Minimum Search - Taking Simple RFO Step
 Searching for Lamda that Minimizes Along All modes
 Value Taken    Lamda =   0.00000000
 Step Taken.  Stepsize is  0.001487

                             Maximum     Tolerance    Cnvgd?
         Gradient           0.000164      0.000300     YES
         Displacement       0.001274      0.001200      NO
         Energy change     -0.000001      0.000001     YES


                       Distance Matrix (Angstroms)
             C (  1)   N (  2)   Br(  3)   Br(  4)
   N (  2)  1.256631
   Br(  3)  2.730107  1.893550
   Br(  4)  1.909938  2.710297  4.521726
   Cl(  5)  1.743280  2.722654  3.294652  3.068217

 Final energy is   -5701.3411681883053     


 ******************************
 **  OPTIMIZATION CONVERGED  **
 ******************************

                       Coordinates (Angstroms)
     ATOM                X               Y               Z
      1  C         0.3909476675   -0.1231423750    0.0000000000
      2  N        -0.4314967737    0.8269668805    0.0000000000
      3  Br       -2.2827483497    0.4289737286    0.0000000000
      4  Br        2.2384690760    0.3611402514    0.0000000000
      5  Cl        0.1036229658   -1.8425815889    0.0000000000

Z-matrix Print:
$molecule
0 1
Br
C  1 1.909938
N  2 1.256631 1 116.192261
Cl 2 1.743280 1 114.174918 3 -180.000000 0
Br 3 1.893550 2 118.747381 1 -180.000000 0
$end


 --------------------------------------------------------------
             Orbital Energies (a.u.) and Symmetries
 --------------------------------------------------------------

 Alpha MOs, Restricted
 -- Occupied --                  
-482.87 -482.87 -101.60  -62.52  -62.52  -56.34  -56.34  -56.34
  1 A'    2 A'    3 A'    4 A'    5 A'    6 A'    7 A'    1 A"                 
-56.339 -56.339 -56.338 -14.397 -10.350  -9.516  -8.732  -8.731
  8 A'    2 A"    9 A'   10 A'   11 A'   12 A'   13 A'   14 A'                 
 -7.281  -7.271  -7.270  -6.566  -6.564  -6.550  -6.549  -6.548
 15 A'    3 A"   16 A'   17 A'   18 A'    4 A"   19 A'    5 A"                 
 -6.547  -2.676  -2.675  -2.671  -2.671  -2.670  -2.670  -2.659
 20 A'   21 A'   22 A'    6 A"    7 A"   23 A'   24 A'    8 A"                 
 -2.659  -2.656  -2.656  -1.005  -0.892  -0.835  -0.785  -0.584
 25 A'   26 A'    9 A"   27 A'   28 A'   29 A'   30 A'   31 A'                 
 -0.521  -0.485  -0.458  -0.373  -0.362  -0.360  -0.338  -0.317
 32 A'   33 A'   10 A"   34 A'   11 A"   35 A'   12 A"   36 A'                 
 -0.297  -0.294
 37 A'   13 A"                                                                 
 -- Virtual --                   
 -0.102  -0.064  -0.061  -0.003   0.023   0.028   0.040   0.044
 38 A'   14 A"   39 A'   40 A'   41 A'   42 A'   43 A'   15 A"                 
  0.062   0.068   0.073   0.085   0.085   0.088   0.113   0.116
 44 A'   16 A"   45 A'   17 A"   46 A'   47 A'   18 A"   48 A'                 
  0.117   0.136   0.157   0.186   0.194   0.201   0.239   0.263
 49 A'   50 A'   51 A'   52 A'   19 A"   53 A'   54 A'   55 A'                 
  0.290   0.365   0.385   0.401   0.402   0.414   0.414   0.433
 56 A'   57 A'   58 A'   20 A"   59 A'   21 A"   60 A'   61 A'                 
  0.442   0.452   0.474   0.478   0.524   0.537   0.551   0.567
 62 A'   22 A"   23 A"   63 A'   24 A"   25 A"   64 A'   26 A"                 
  0.570   0.593   0.602   0.616   0.633   0.743   0.777   0.801
 65 A'   27 A"   66 A'   67 A'   68 A'   69 A'   70 A'   28 A"                 
  0.807   0.821   0.822   0.868   0.876   0.924   0.929   0.959
 71 A'   29 A"   72 A'   73 A'   74 A'   30 A"   75 A'   76 A'                 
  0.997   1.067   1.180   1.287   1.299   1.369   1.609   1.696
 77 A'   78 A'   79 A'   80 A'   31 A"   32 A"   81 A'   82 A'                 
  1.859   1.900   1.966   1.973   2.002   2.018   2.083   2.123
 83 A'   33 A"   84 A'   34 A"   85 A'   86 A'   35 A"   87 A'                 
  2.220   2.323   2.343   2.381   2.439   2.635   2.747   2.766
 36 A"   88 A'   89 A'   37 A"   90 A'   91 A'   38 A"   92 A'                 
  2.975   3.243   3.828   3.886   3.971   3.978   3.993   4.003
 93 A'   94 A'   39 A"   95 A'   40 A"   41 A"   96 A'   97 A'                 
  4.028   4.042   4.106   4.162   4.303   4.345   4.453   6.595
 42 A"   43 A"   98 A'   99 A'  100 A'  101 A'  102 A'  103 A'                 
  6.659   7.521   7.529   7.548   7.560   7.619   7.628   9.710
104 A'   44 A"   45 A"  105 A'  106 A'  107 A'  108 A'  109 A'                 
 23.652  25.782  25.990  26.300  35.470  47.877  47.927 215.695
110 A'   46 A"  111 A'  112 A'  113 A'  114 A'  115 A'  116 A'                 
289.715 289.720 289.740 289.752 289.843 289.8511020.6651020.728
 47 A"   48 A"  117 A'  118 A'  119 A'  120 A'  121 A'  122 A'                 

 Beta MOs, Restricted
 -- Occupied --                  
-482.87 -482.87 -101.60  -62.52  -62.52  -56.34  -56.34  -56.34
  1 A'    2 A'    3 A'    4 A'    5 A'    6 A'    7 A'    1 A"                 
-56.339 -56.339 -56.338 -14.397 -10.350  -9.516  -8.732  -8.731
  8 A'    2 A"    9 A'   10 A'   11 A'   12 A'   13 A'   14 A'                 
 -7.281  -7.271  -7.270  -6.566  -6.564  -6.550  -6.549  -6.548
 15 A'    3 A"   16 A'   17 A'   18 A'    4 A"   19 A'    5 A"                 
 -6.547  -2.676  -2.675  -2.671  -2.671  -2.670  -2.670  -2.659
 20 A'   21 A'   22 A'    6 A"    7 A"   23 A'   24 A'    8 A"                 
 -2.659  -2.656  -2.656  -1.005  -0.892  -0.835  -0.785  -0.584
 25 A'   26 A'    9 A"   27 A'   28 A'   29 A'   30 A'   31 A'                 
 -0.521  -0.485  -0.458  -0.373  -0.362  -0.360  -0.338  -0.317
 32 A'   33 A'   10 A"   34 A'   11 A"   35 A'   12 A"   36 A'                 
 -0.297  -0.294
 37 A'   13 A"                                                                 
 -- Virtual --                   
 -0.102  -0.064  -0.061  -0.003   0.023   0.028   0.040   0.044
 38 A'   14 A"   39 A'   40 A'   41 A'   42 A'   43 A'   15 A"                 
  0.062   0.068   0.073   0.085   0.085   0.088   0.113   0.116
 44 A'   16 A"   45 A'   17 A"   46 A'   47 A'   18 A"   48 A'                 
  0.117   0.136   0.157   0.186   0.194   0.201   0.239   0.263
 49 A'   50 A'   51 A'   52 A'   19 A"   53 A'   54 A'   55 A'                 
  0.290   0.365   0.385   0.401   0.402   0.414   0.414   0.433
 56 A'   57 A'   58 A'   20 A"   59 A'   21 A"   60 A'   61 A'                 
  0.442   0.452   0.474   0.478   0.524   0.537   0.551   0.567
 62 A'   22 A"   23 A"   63 A'   24 A"   25 A"   64 A'   26 A"                 
  0.570   0.593   0.602   0.616   0.633   0.743   0.777   0.801
 65 A'   27 A"   66 A'   67 A'   68 A'   69 A'   70 A'   28 A"                 
  0.807   0.821   0.822   0.868   0.876   0.924   0.929   0.959
 71 A'   29 A"   72 A'   73 A'   74 A'   30 A"   75 A'   76 A'                 
  0.997   1.067   1.180   1.287   1.299   1.369   1.609   1.696
 77 A'   78 A'   79 A'   80 A'   31 A"   32 A"   81 A'   82 A'                 
  1.859   1.900   1.966   1.973   2.002   2.018   2.083   2.123
 83 A'   33 A"   84 A'   34 A"   85 A'   86 A'   35 A"   87 A'                 
  2.220   2.323   2.343   2.381   2.439   2.635   2.747   2.766
 36 A"   88 A'   89 A'   37 A"   90 A'   91 A'   38 A"   92 A'                 
  2.975   3.243   3.828   3.886   3.971   3.978   3.993   4.003
 93 A'   94 A'   39 A"   95 A'   40 A"   41 A"   96 A'   97 A'                 
  4.028   4.042   4.106   4.162   4.303   4.345   4.453   6.595
 42 A"   43 A"   98 A'   99 A'  100 A'  101 A'  102 A'  103 A'                 
  6.659   7.521   7.529   7.548   7.560   7.619   7.628   9.710
104 A'   44 A"   45 A"  105 A'  106 A'  107 A'  108 A'  109 A'                 
 23.652  25.782  25.990  26.300  35.470  47.877  47.927 215.695
110 A'   46 A"  111 A'  112 A'  113 A'  114 A'  115 A'  116 A'                 
289.715 289.720 289.740 289.752 289.843 289.8511020.6651020.728
 47 A"   48 A"  117 A'  118 A'  119 A'  120 A'  121 A'  122 A'                 
 --------------------------------------------------------------

          Ground-State Mulliken Net Atomic Charges

     Atom                 Charge (a.u.)
  ----------------------------------------
      1 C                    -0.439428
      2 N                     0.077316
      3 Br                    0.037478
      4 Br                   -0.012844
      5 Cl                    0.337478
  ----------------------------------------
  Sum of atomic charges =    -0.000000

 -----------------------------------------------------------------
                    Cartesian Multipole Moments
 -----------------------------------------------------------------
    Charge (ESU x 10^10)
                -0.0000
    Dipole Moment (Debye)
         X       0.2814      Y      -1.0376      Z       0.0000
       Tot       1.0751
    Quadrupole Moments (Debye-Ang)
        XX     -55.3353     XY       1.2960     YY     -61.3326
        XZ      -0.0000     YZ      -0.0000     ZZ     -60.6031
    Octopole Moments (Debye-Ang^2)
       XXX      -2.1482    XXY       8.5163    XYY       0.7334
       YYY       4.8483    XXZ      -0.0000    XYZ      -0.0000
       YYZ       0.0000    XZZ       0.1930    YZZ       4.6836
       ZZZ       0.0000
    Hexadecapole Moments (Debye-Ang^3)
      XXXX   -1071.3105   XXXY      38.9671   XXYY    -267.0127
      XYYY      28.1959   YYYY    -362.9137   XXXZ      -0.0000
      XXYZ      -0.0000   XYYZ      -0.0000   YYYZ      -0.0000
      XXZZ    -216.4734   XYZZ       8.1378   YYZZ     -77.0183
      XZZZ      -0.0000   YZZZ      -0.0000   ZZZZ     -71.3110
 -----------------------------------------------------------------
Archival summary:
1\1\TWL01\OPT\ProcedureUnspecified\BasisUnspecified\r2l111\taweetha\SunNov2520:36:422018SunNov2520:36:422018\0\\#,OPT,ProcedureUnspecified,BasisUnspecified,\\0,1\Br\C,1,1.90994\N,2,1.25663,1,116.192\Cl,2,1.74328,1,114.175,3,-180,0\Br,3,1.89355,2,118.747,1,-180,0\\\@

 Total job time:  66.58s(wall), 249.70s(cpu) 
 Sun Nov 25 20:36:42 2018

        *************************************************************
        *                                                           *
        *  Thank you very much for using Q-Chem.  Have a nice day.  *
        *                                                           *
        *************************************************************


 
User input: 2 of 2 
 
Q-Chem Developer Version!
                  Welcome to Q-Chem
     A Quantum Leap Into The Future Of Chemistry


 Q-Chem 5.1, Q-Chem, Inc., Pleasanton, CA (2018)

 Yihan Shao,  Zhengting Gan,  E. Epifanovsky,  A. T. B. Gilbert,  M. Wormit,  
 J. Kussmann,  A. W. Lange,  A. Behn,  Jia Deng,  Xintian Feng,  D. Ghosh,  
 M. Goldey,  P. R. Horn,  L. D. Jacobson,  I. Kaliman,  T. Kus,  A. Landau,  
 Jie Liu,  E. I. Proynov,  R. M. Richard,  R. P. Steele,  E. J. Sundstrom,  
 H. L. Woodcock III,  P. M. Zimmerman,  D. Zuev,  B. Albrecht,  E. Alguire,  
 S. A. Baeppler,  D. Barton,  Z. Benda,  Y. A. Bernard,  E. J. Berquist,  
 K. B. Bravaya,  H. Burton,  D. Casanova,  Chun-Min Chang,  Yunqing Chen,  
 A. Chien,  K. D. Closser,  M. P. Coons,  S. Coriani,  S. Dasgupta,  
 A. L. Dempwolff,  M. Diedenhofen,  Hainam Do,  R. G. Edgar,  Po-Tung Fang,  
 S. Faraji,  S. Fatehi,  Qingguo Feng,  K. D. Fenk,  J. Fosso-Tande,  
 Qinghui Ge,  A. Ghysels,  G. Gidofalvi,  J. Gomes,  J. Gonthier,  A. Gunina,  
 D. Hait,  M. W. D. Hanson-Heine,  P. H. P. Harbach,  A. W. Hauser,  
 J. E. Herr,  E. G. Hohenstein,  Z. C. Holden,  Kerwin Hui,  B. C. Huynh,  
 T.-C. Jagau,  Hyunjun Ji,  B. Kaduk,  K. Khistyaev,  Jaehoon Kim,  
 P. Klunzinger,  K. Koh,  D. Kosenkov,  L. Koulias,  T. Kowalczyk,  
 C. M. Krauter,  A. Kunitsa,  Ka Un Lao,  A. Laurent,  K. V. Lawler,  
 Joonho Lee,  D. Lefrancois,  S. Lehtola,  D. S. Levine,  Yi-Pei Li,  
 You-Sheng Lin,  Fenglai Liu,  E. Livshits,  A. Luenser,  P. Manohar,  
 E. Mansoor,  S. F. Manzer,  Shan-Ping Mao,  Yuezhi Mao,  N. Mardirossian,  
 A. V. Marenich,  T. Markovich,  L. A. Martinez-Martinez,  S. A. Maurer,  
 N. J. Mayhall,  S. C. McKenzie,  J.-M. Mewes,  A. F. Morrison,  
 J. W. Mullinax,  K. Nanda,  T. S. Nguyen-Beck,  R. Olivares-Amaya,  
 J. A. Parkhill,  T. M. Perrine,  F. Plasser,  P. Pokhilko,  S. Prager,  
 A. Prociuk,  E. Ramos,  D. R. Rehn,  F. Rob,  M. Schneider,  N. Sergueev,  
 S. M. Sharada,  S. Sharma,  D. W. Small,  T. Stauch,  T. Stein,  
 Yu-Chuan Su,  A. J. W. Thom,  A. Tkatchenko,  T. Tsuchimochi,  N. M. Tubman,  
 L. Vogt,  M. L. Vidal,  O. Vydrov,  M. A. Watson,  J. Wenzel,  
 M. de Wergifosse,  T. A. Wesolowski,  A. White,  J. Witte,  A. Yamada,  
 Jun Yang,  K. Yao,  S. Yeganeh,  S. R. Yost,  Zhi-Qiang You,  A. Zech,  
 Igor Ying Zhang,  Xing Zhang,  Yan Zhao,  Ying Zhu,  B. R. Brooks,  
 G. K. L. Chan,  C. J. Cramer,  M. S. Gordon,  W. J. Hehre,  A. Klamt,  
 M. W. Schmidt,  C. D. Sherrill,  D. G. Truhlar,  A. Aspuru-Guzik,  R. Baer,  
 A. T. Bell,  N. A. Besley,  Jeng-Da Chai,  A. E. DePrince, III,  
 R. A. DiStasio Jr.,  A. Dreuw,  B. D. Dunietz,  T. R. Furlani,  
 Chao-Ping Hsu,  Yousung Jung,  Jing Kong,  D. S. Lambrecht,  WanZhen Liang,  
 C. Ochsenfeld,  V. A. Rassolov,  L. V. Slipchenko,  J. E. Subotnik,  
 T. Van Voorhis,  J. M. Herbert,  A. I. Krylov,  P. M. W. Gill,  M. Head-Gordon

 Contributors to earlier versions of Q-Chem not listed above: 
 R. D. Adamson,  B. Austin,  J. Baker,  G. J. O. Beran,  K. Brandhorst,  
 S. T. Brown,  E. F. C. Byrd,  A. K. Chakraborty,  C.-L. Cheng,  
 Siu Hung Chien,  D. M. Chipman,  D. L. Crittenden,  H. Dachsel,  
 R. J. Doerksen,  A. D. Dutoi,  L. Fusti-Molnar,  W. A. Goddard III,  
 A. Golubeva-Zadorozhnaya,  S. R. Gwaltney,  G. Hawkins,  A. Heyden,  
 S. Hirata,  G. Kedziora,  F. J. Keil,  C. Kelley,  Jihan Kim,  R. A. King,  
 R. Z. Khaliullin,  P. P. Korambath,  W. Kurlancheek,  A. M. Lee,  M. S. Lee,  
 S. V. Levchenko,  Ching Yeh Lin,  D. Liotard,  R. C. Lochan,  I. Lotan,  
 P. E. Maslen,  N. Nair,  D. P. O'Neill,  D. Neuhauser,  E. Neuscamman,  
 C. M. Oana,  R. Olson,  B. Peters,  R. Peverati,  P. A. Pieniazek,  
 Y. M. Rhee,  J. Ritchie,  M. A. Rohrdanz,  E. Rosta,  N. J. Russ,  
 H. F. Schaefer III,  N. E. Schultz,  N. Shenvi,  A. C. Simmonett,  A. Sodt,  
 D. Stuck,  K. S. Thanthiriwatte,  V. Vanovschi,  Tao Wang,  A. Warshel,  
 C. F. Williams,  Q. Wu,  X. Xu,  W. Zhang

 Please cite Q-Chem as follows:
 Y. Shao et al., Mol. Phys. 113, 184-215 (2015)
 DOI: 10.1080/00268976.2014.952696

 Q-Chem 5.1.2 for Intel X86 EM64T Linux

 Parts of Q-Chem use Armadillo 8.300.2 (Tropical Shenanigans).
 http://arma.sourceforge.net/

 Q-Chem begins on Sun Nov 25 20:36:42 2018  

Host: 
0

     Scratch files written to /scratch/taweetham/qchem50091//
The previous job contains 0 fragments, simply inherited here
Input Ideriv = 2
Curr. Ideriv = -1
Max.  Ideriv = 2

Checking the input file for inconsistencies... 	...done.

--------------------------------------------------------------
User input:
--------------------------------------------------------------

$molecule
read
$end

$rem
   job_type 	frequency
   basis 	6-311++g**
   method	b3lyp	
$end


--------------------------------------------------------------
 ----------------------------------------------------------------
             Standard Nuclear Orientation (Angstroms)
    I     Atom           X                Y                Z
 ----------------------------------------------------------------
    1      C       0.4009538092    -0.1202946346    -0.0000000000
    2      N      -0.4604705863     0.7946209172     0.0000000000
    3      Br     -2.2934762515     0.3196249403     0.0000000000
    4      Br      2.2266271527     0.4407596053     0.0000000000
    5      Cl      0.1857229240    -1.8502375124    -0.0000000000
 ----------------------------------------------------------------
 Molecular Point Group                 Cs    NOp =  2
 Largest Abelian Subgroup              Cs    NOp =  2
 Nuclear Repulsion Energy =   628.5185369710 hartrees
 There are       50 alpha and       50 beta electrons
 Requested basis set is 6-311++G(d,p)
 There are 63 shells and 170 basis functions

 Total QAlloc Memory Limit   2000 MB
 Mega-Array Size       188 MB
 MEM_STATIC part       192 MB

                       Distance Matrix (Angstroms)
             C (  1)   N (  2)   Br(  3)   Br(  4)
   N (  2)  1.256631
   Br(  3)  2.730107  1.893550
   Br(  4)  1.909938  2.710297  4.521726
   Cl(  5)  1.743280  2.722654  3.294652  3.068217

 A cutoff of  1.0D-11 yielded   1591 shell pairs
 There are     12655 function pairs (     14044 Cartesian)

 -------------------------------------------------------
 OpenMP Integral Computing Module                       
 Release: version 1.0, May 2013, Q-Chem Inc. Pittsburgh 
 -------------------------------------------------------
 Integral Job Info:
 Integral job number is                      11
 Integral operator is                         1
 short-range coefficients                     0
 long-range coefficients              100000000
 Omega coefficients                           0
 if combine SR and LR in K                    0
 Integral screening is                        0
 Integral computing path is                   2
 max size of driver memory is            800000
 size of driver memory is                593474
 size of scratch memory is             29634545
 max col of scratch BK array               1296
 max len of scratch array in speh3          155
 max len of scratch index in speh4           18
 max int batch size is                      520
 min int batch size is                       52
 fixed nKL is                                45
 max L of basis functions is                  2
 order of int derivative is                   0
 number of shells is                         63
 number of basis is                         179
 number of cartesian basis is               179
 number of contracted shell pairs          1591
 number of primitive shell pairs           4307
 maxK2 (contraction) of shell pair           36
 max number of K2 of shell pair               1
 max number of CS2 of shell pair            153
 max number of PS2 of shell pair            288
 mem total for path MDJ                  526822
 -------------------------------------------------------
 Smallest overlap matrix eigenvalue = 3.75E-04
 Guess from superposition of atomic densities
 Warning:  Energy on first SCF cycle will be non-variational
 SAD guess density has 100.000000 electrons

 -----------------------------------------------------------------------
  General SCF calculation program by
  Eric Jon Sundstrom, Paul Horn, Yuezhi Mao, Dmitri Zuev, Alec White,
  David Stuck, Shaama M.S., Shane Yost, Joonho Lee, David Small,
  Daniel Levine, Susi Lehtola, Hugh Burton, Evgeny Epifanovsky
 -----------------------------------------------------------------------
 Exchange:     0.2000 Hartree-Fock + 0.0800 Slater + 0.7200 B88
 Correlation:  0.1900 VWN1RPA + 0.8100 LYP
 Using SG-1 standard quadrature grid
 using 4 threads for integral computing
 -------------------------------------------------------
 OpenMP Integral computing Module                
 Release: version 2.0, May 2017, Q-Chem Inc. Pleasanton 
 -------------------------------------------------------
 -------------------------------------------------------
 OpenMP BLAS3 based DFT computing Module                
 Release: version 1.0, May 2013, Q-Chem Inc. Pittsburgh 
 -------------------------------------------------------
 A restricted SCF calculation will be
 performed using DIIS
 SCF converges when DIIS error is below 1.0e-08
 ---------------------------------------
  Cycle       Energy         DIIS error
 ---------------------------------------
    1   -5701.9936550346      3.98e-02  
    2   -5701.3047497999      4.06e-03  
    3   -5701.1892357947      7.26e-03  
    4   -5701.3336855068      1.62e-03  
    5   -5701.3408986295      2.92e-04  
    6   -5701.3410320827      1.83e-04  
    7   -5701.3411510569      3.71e-05  
    8   -5701.3411548021      7.74e-06  
    9   -5701.3411549700      2.07e-06  
   10   -5701.3411549811      5.28e-07  
   11   -5701.3411549820      1.41e-07  
   12   -5701.3411549821      4.73e-08  
   13   -5701.3411549821      1.18e-08  
   14   -5701.3411549822      1.99e-09  Convergence criterion met
 ---------------------------------------
 SCF time:   CPU 41.83s  wall 11.00s 
 SCF   energy in the final basis set =    -5701.3411549822
 Total energy in the final basis set =    -5701.3411549822

 --------------------------------------------------------------
             Orbital Energies (a.u.) and Symmetries
 --------------------------------------------------------------

 Alpha MOs, Restricted
 -- Occupied --                  
-482.87 -482.87 -101.60  -62.52  -62.52  -56.34  -56.34  -56.34
  1 A'    2 A'    3 A'    4 A'    5 A'    6 A'    7 A'    1 A"                 
-56.339 -56.339 -56.338 -14.397 -10.350  -9.516  -8.732  -8.731
  8 A'    2 A"    9 A'   10 A'   11 A'   12 A'   13 A'   14 A'                 
 -7.281  -7.271  -7.270  -6.565  -6.564  -6.550  -6.549  -6.548
 15 A'    3 A"   16 A'   17 A'   18 A'    4 A"   19 A'    5 A"                 
 -6.547  -2.676  -2.675  -2.671  -2.671  -2.670  -2.670  -2.659
 20 A'   21 A'   22 A'    6 A"    7 A"   23 A'   24 A'    8 A"                 
 -2.659  -2.656  -2.656  -1.005  -0.892  -0.835  -0.785  -0.584
 25 A'    9 A"   26 A'   27 A'   28 A'   29 A'   30 A'   31 A'                 
 -0.521  -0.485  -0.458  -0.373  -0.362  -0.360  -0.338  -0.317
 32 A'   33 A'   10 A"   34 A'   11 A"   35 A'   12 A"   36 A'                 
 -0.297  -0.294
 37 A'   13 A"                                                                 
 -- Virtual --                   
 -0.102  -0.064  -0.061  -0.003   0.023   0.028   0.040   0.044
 38 A'   14 A"   39 A'   40 A'   41 A'   42 A'   43 A'   15 A"                 
  0.062   0.068   0.073   0.085   0.085   0.088   0.113   0.116
 44 A'   16 A"   45 A'   17 A"   46 A'   47 A'   18 A"   48 A'                 
  0.117   0.136   0.157   0.186   0.194   0.201   0.239   0.263
 49 A'   50 A'   51 A'   52 A'   19 A"   53 A'   54 A'   55 A'                 
  0.290   0.365   0.385   0.401   0.402   0.414   0.414   0.433
 56 A'   57 A'   58 A'   20 A"   59 A'   60 A'   21 A"   61 A'                 
  0.442   0.452   0.474   0.478   0.524   0.537   0.551   0.567
 62 A'   22 A"   23 A"   63 A'   24 A"   25 A"   64 A'   26 A"                 
  0.570   0.593   0.602   0.616   0.633   0.743   0.777   0.801
 65 A'   27 A"   66 A'   67 A'   68 A'   69 A'   70 A'   28 A"                 
  0.807   0.821   0.822   0.868   0.876   0.924   0.929   0.959
 71 A'   29 A"   72 A'   73 A'   74 A'   30 A"   75 A'   76 A'                 
  0.997   1.067   1.180   1.287   1.299   1.369   1.609   1.696
 77 A'   78 A'   79 A'   80 A'   31 A"   32 A"   81 A'   82 A'                 
  1.859   1.900   1.966   1.973   2.002   2.018   2.083   2.123
 83 A'   33 A"   84 A'   34 A"   85 A'   86 A'   35 A"   87 A'                 
  2.220   2.323   2.343   2.381   2.439   2.635   2.747   2.766
 36 A"   88 A'   89 A'   37 A"   90 A'   91 A'   38 A"   92 A'                 
  2.975   3.243   3.828   3.886   3.971   3.978   3.993   4.003
 93 A'   94 A'   39 A"   95 A'   40 A"   41 A"   96 A'   97 A'                 
  4.028   4.042   4.106   4.162   4.303   4.345   4.453   6.595
 42 A"   43 A"   98 A'   99 A'  100 A'  101 A'  102 A'  103 A'                 
  6.659   7.521   7.529   7.548   7.560   7.619   7.628   9.710
104 A'   44 A"   45 A"  105 A'  106 A'  107 A'  108 A'  109 A'                 
 23.652  25.782  25.990  26.300  35.470  47.877  47.927 215.695
110 A'   46 A"  111 A'  112 A'  113 A'  114 A'  115 A'  116 A'                 
289.715 289.720 289.740 289.752 289.843 289.8511020.6651020.728
 47 A"   48 A"  117 A'  118 A'  119 A'  120 A'  121 A'  122 A'                 

 Beta MOs, Restricted
 -- Occupied --                  
-482.87 -482.87 -101.60  -62.52  -62.52  -56.34  -56.34  -56.34
  1 A'    2 A'    3 A'    4 A'    5 A'    6 A'    7 A'    1 A"                 
-56.339 -56.339 -56.338 -14.397 -10.350  -9.516  -8.732  -8.731
  8 A'    2 A"    9 A'   10 A'   11 A'   12 A'   13 A'   14 A'                 
 -7.281  -7.271  -7.270  -6.565  -6.564  -6.550  -6.549  -6.548
 15 A'    3 A"   16 A'   17 A'   18 A'    4 A"   19 A'    5 A"                 
 -6.547  -2.676  -2.675  -2.671  -2.671  -2.670  -2.670  -2.659
 20 A'   21 A'   22 A'    6 A"    7 A"   23 A'   24 A'    8 A"                 
 -2.659  -2.656  -2.656  -1.005  -0.892  -0.835  -0.785  -0.584
 25 A'    9 A"   26 A'   27 A'   28 A'   29 A'   30 A'   31 A'                 
 -0.521  -0.485  -0.458  -0.373  -0.362  -0.360  -0.338  -0.317
 32 A'   33 A'   10 A"   34 A'   11 A"   35 A'   12 A"   36 A'                 
 -0.297  -0.294
 37 A'   13 A"                                                                 
 -- Virtual --                   
 -0.102  -0.064  -0.061  -0.003   0.023   0.028   0.040   0.044
 38 A'   14 A"   39 A'   40 A'   41 A'   42 A'   43 A'   15 A"                 
  0.062   0.068   0.073   0.085   0.085   0.088   0.113   0.116
 44 A'   16 A"   45 A'   17 A"   46 A'   47 A'   18 A"   48 A'                 
  0.117   0.136   0.157   0.186   0.194   0.201   0.239   0.263
 49 A'   50 A'   51 A'   52 A'   19 A"   53 A'   54 A'   55 A'                 
  0.290   0.365   0.385   0.401   0.402   0.414   0.414   0.433
 56 A'   57 A'   58 A'   20 A"   59 A'   60 A'   21 A"   61 A'                 
  0.442   0.452   0.474   0.478   0.524   0.537   0.551   0.567
 62 A'   22 A"   23 A"   63 A'   24 A"   25 A"   64 A'   26 A"                 
  0.570   0.593   0.602   0.616   0.633   0.743   0.777   0.801
 65 A'   27 A"   66 A'   67 A'   68 A'   69 A'   70 A'   28 A"                 
  0.807   0.821   0.822   0.868   0.876   0.924   0.929   0.959
 71 A'   29 A"   72 A'   73 A'   74 A'   30 A"   75 A'   76 A'                 
  0.997   1.067   1.180   1.287   1.299   1.369   1.609   1.696
 77 A'   78 A'   79 A'   80 A'   31 A"   32 A"   81 A'   82 A'                 
  1.859   1.900   1.966   1.973   2.002   2.018   2.083   2.123
 83 A'   33 A"   84 A'   34 A"   85 A'   86 A'   35 A"   87 A'                 
  2.220   2.323   2.343   2.381   2.439   2.635   2.747   2.766
 36 A"   88 A'   89 A'   37 A"   90 A'   91 A'   38 A"   92 A'                 
  2.975   3.243   3.828   3.886   3.971   3.978   3.993   4.003
 93 A'   94 A'   39 A"   95 A'   40 A"   41 A"   96 A'   97 A'                 
  4.028   4.042   4.106   4.162   4.303   4.345   4.453   6.595
 42 A"   43 A"   98 A'   99 A'  100 A'  101 A'  102 A'  103 A'                 
  6.659   7.521   7.529   7.548   7.560   7.619   7.628   9.710
104 A'   44 A"   45 A"  105 A'  106 A'  107 A'  108 A'  109 A'                 
 23.652  25.782  25.990  26.300  35.470  47.877  47.927 215.695
110 A'   46 A"  111 A'  112 A'  113 A'  114 A'  115 A'  116 A'                 
289.715 289.720 289.740 289.752 289.843 289.8511020.6651020.728
 47 A"   48 A"  117 A'  118 A'  119 A'  120 A'  121 A'  122 A'                 
 --------------------------------------------------------------

          Ground-State Mulliken Net Atomic Charges

     Atom                 Charge (a.u.)
  ----------------------------------------
      1 C                    -0.439203
      2 N                     0.077383
      3 Br                    0.037447
      4 Br                   -0.012907
      5 Cl                    0.337281
  ----------------------------------------
  Sum of atomic charges =    -0.000000

 -----------------------------------------------------------------
                    Cartesian Multipole Moments
 -----------------------------------------------------------------
    Charge (ESU x 10^10)
                -0.0000
    Dipole Moment (Debye)
         X       0.3236      Y      -1.0250      Z       0.0000
       Tot       1.0749
    Quadrupole Moments (Debye-Ang)
        XX     -55.4501     XY       1.5348     YY     -61.1862
        XZ       0.0000     YZ       0.0000     ZZ     -60.6027
    Octopole Moments (Debye-Ang^2)
       XXX      -4.0798    XXY       9.0908    XYY       0.8727
       YYY       7.4697    XXZ       0.0000    XYZ      -0.0000
       YYZ       0.0000    XZZ      -0.3195    YZZ       5.5118
       ZZZ       0.0000
    Hexadecapole Moments (Debye-Ang^3)
      XXXX   -1076.9379   XXXY      27.6836   XXYY    -266.0493
      XYYY       9.8727   YYYY    -360.0745   XXXZ       0.0000
      XXYZ      -0.0000   XYYZ       0.0000   YYYZ      -0.0000
      XXZZ    -216.9099   XYZZ       2.3182   YYZZ     -76.7214
      XZZZ       0.0000   YZZZ      -0.0000   ZZZZ     -71.3100
 -----------------------------------------------------------------
 Calculating MO derivatives via CPSCF
 D1JvT checksum  = 239040 19024.2451377574
 D1KAT checksum  = 559680 889.2661789633
   1         3          15      0.132052    0.040829
   2         3          15      0.018598    0.005797
   3         3          15      0.002959    0.001101
   4         3          15      0.000438    0.000166
   5        11           7      0.000036    0.000015
   6        17           1      0.000001    0.000001
   7        18           0      0.000000    0.000000    Roots Converged
 Time for AOints: 9.5 s (CPU) 2.4 s (wall)
 ------------------------------------------------------------------------------
                     AOints        : Timing summary (seconds)
 ------------------------------------------------------------------------------
     job step          cpu (% of tot)      sys (% of tot)     wall (% of tot)
 ------------------------------------------------------------------------------
  cpscf_lag         0.5341E+02 (33.7)   0.5000E-05 (23.8)   0.1373E+02 (33.2)
  iterzp            0.9534E+02 (60.2)   0.1500E-04 (71.4)   0.2508E+02 (60.6)
  make_fx           0.0000E+00 ( 0.0)   0.0000E+00 ( 0.0)   0.0000E+00 ( 0.0)
  AOints            0.9473E+01 ( 6.0)   0.1000E-05 ( 4.8)   0.2400E+01 ( 5.8)
 ------------------------------------------------------------------------------
   Grand Totals     0.1584E+03          0.2100E-04          0.4138E+02
 ------------------------------------------------------------------------------
 Calculating analytic Hessian of the SCF energy
 Polarizability Matrix (a.u.)
            1           2           3
    1-112.9979011  -0.0974570   0.0000000
    2  -0.0974570 -67.4349973   0.0000000
    3   0.0000000   0.0000000 -43.0628066

 Direct stationary perturbation theory relativistic correction:

 rels  =      34.391154310355
 relv  =    -116.894431484869
 rel2e =      18.898522398586
 E_rel =     -63.604754775928

 Hessian of the SCF Energy
            1           2           3           4           5           6
    1   0.5179503  -0.2139176  -0.0000000  -0.3196775   0.2317563  -0.0000000
    2  -0.2139176   0.4949467  -0.0000000   0.2928118  -0.3311114  -0.0000000
    3  -0.0000000  -0.0000000   0.0947030   0.0000000   0.0000000  -0.0468676
    4  -0.3196775   0.2928118   0.0000000   0.4964715  -0.2578392  -0.0000000
    5   0.2317563  -0.3311114   0.0000000  -0.2578392   0.4025229   0.0000000
    6  -0.0000000  -0.0000000  -0.0468676  -0.0000000   0.0000000   0.0381318
    7  -0.0446053  -0.0183745  -0.0000000  -0.1251109  -0.0088462  -0.0000000
    8   0.0195293  -0.0077794  -0.0000000  -0.0470801  -0.0209199   0.0000000
    9   0.0000000   0.0000000   0.0035408   0.0000000   0.0000000  -0.0117361
   10  -0.1157024  -0.0404324   0.0000000  -0.0550112   0.0157183   0.0000000
   11  -0.0313951  -0.0314222   0.0000000   0.0077253   0.0061461   0.0000000
   12  -0.0000000  -0.0000000  -0.0203421   0.0000000   0.0000000   0.0023807
   13  -0.0379652  -0.0200873   0.0000000   0.0033282   0.0192109   0.0000000
   14  -0.0059729  -0.1246336   0.0000000   0.0043823  -0.0566377   0.0000000
   15   0.0000000   0.0000000  -0.0310341  -0.0000000  -0.0000000   0.0180912
            7           8           9          10          11          12
    1  -0.0446053   0.0195293   0.0000000  -0.1157024  -0.0313951  -0.0000000
    2  -0.0183745  -0.0077794   0.0000000  -0.0404324  -0.0314222  -0.0000000
    3  -0.0000000  -0.0000000   0.0035408   0.0000000   0.0000000  -0.0203421
    4  -0.1251109  -0.0470801   0.0000000  -0.0550112   0.0077253   0.0000000
    5  -0.0088462  -0.0209199   0.0000000   0.0157183   0.0061461   0.0000000
    6  -0.0000000   0.0000000  -0.0117361   0.0000000   0.0000000   0.0023807
    7   0.1722351   0.0205328  -0.0000000  -0.0022533   0.0050630   0.0000000
    8   0.0205328   0.0259303  -0.0000000  -0.0009767   0.0013026   0.0000000
    9  -0.0000000  -0.0000000   0.0068045  -0.0000000  -0.0000000   0.0045484
   10  -0.0022533  -0.0009767  -0.0000000   0.1869021   0.0433375   0.0000000
   11   0.0050630   0.0013026  -0.0000000   0.0433375   0.0441617   0.0000000
   12   0.0000000   0.0000000   0.0045484   0.0000000   0.0000000   0.0082843
   13  -0.0002657   0.0079947   0.0000000  -0.0139353  -0.0247307   0.0000000
   14   0.0016250   0.0014665   0.0000000  -0.0176467  -0.0201882   0.0000000
   15   0.0000000   0.0000000  -0.0031577  -0.0000000  -0.0000000   0.0051287
           13          14          15
    1  -0.0379652  -0.0059729   0.0000000
    2  -0.0200873  -0.1246336   0.0000000
    3   0.0000000   0.0000000  -0.0310341
    4   0.0033282   0.0043823  -0.0000000
    5   0.0192109  -0.0566377  -0.0000000
    6   0.0000000   0.0000000   0.0180912
    7  -0.0002657   0.0016250   0.0000000
    8   0.0079947   0.0014665   0.0000000
    9   0.0000000   0.0000000  -0.0031577
   10  -0.0139353  -0.0176467  -0.0000000
   11  -0.0247307  -0.0201882  -0.0000000
   12   0.0000000   0.0000000   0.0051287
   13   0.0488379   0.0176124  -0.0000000
   14   0.0176124   0.1999930  -0.0000000
   15  -0.0000000  -0.0000000   0.0109718
 Gradient time:  CPU 246.79 s  wall 64.42 s
 **********************************************************************
 **                                                                  **
 **                       VIBRATIONAL ANALYSIS                       **
 **                       --------------------                       **
 **                                                                  **
 **        VIBRATIONAL FREQUENCIES (CM**-1) AND NORMAL MODES         **
 **     FORCE CONSTANTS (mDYN/ANGSTROM) AND REDUCED MASSES (AMU)     **
 **                  INFRARED INTENSITIES (KM/MOL)                   **
 **                                                                  **
 **********************************************************************


 Mode:                 1                      2                      3
 Frequency:       155.56                 163.37                 207.68
 Force Cnst:      0.4584                 0.2423                 1.1887
 Red. Mass:      32.1519                15.4082                46.7781
 IR Active:          YES                    YES                    YES
 IR Intens:        1.456                  2.018                  0.048
 Raman Active:       YES                    YES                    YES
               X      Y      Z        X      Y      Z        X      Y      Z
 C          0.030 -0.408 -0.000    0.000 -0.000  0.477    0.024 -0.383  0.000
 N          0.012 -0.441 -0.000   -0.000 -0.000  0.862    0.244 -0.192  0.000
 Br        -0.141  0.285  0.000   -0.000  0.000 -0.126    0.484  0.021 -0.000
 Br        -0.094  0.080  0.000   -0.000  0.000 -0.112   -0.319  0.236 -0.000
 Cl         0.515 -0.506 -0.000    0.000 -0.000  0.028   -0.477 -0.370  0.000
 TransDip  -0.034  0.019  0.000   -0.000  0.000 -0.045    0.001  0.007 -0.000

 Mode:                 4                      5                      6
 Frequency:       264.06                 516.67                 573.84
 Force Cnst:      1.8217                 1.9915                 3.3574
 Red. Mass:      44.3439                12.6619                17.3051
 IR Active:          YES                    YES                    YES
 IR Intens:        0.440                  0.948                 12.446
 Raman Active:       YES                    YES                    YES
               X      Y      Z        X      Y      Z        X      Y      Z
 C          0.149 -0.302  0.000   -0.000  0.000  0.898   -0.231  0.462 -0.000
 N          0.084 -0.359 -0.000   -0.000 -0.000 -0.428   -0.046  0.743  0.000
 Br        -0.247 -0.011  0.000    0.000  0.000  0.011   -0.000 -0.023 -0.000
 Br         0.457  0.260  0.000    0.000 -0.000 -0.026    0.037  0.007  0.000
 Cl        -0.560 -0.315 -0.000   -0.000 -0.000 -0.103    0.014 -0.420  0.000
 TransDip  -0.018  0.011  0.000   -0.000  0.000  0.031    0.011  0.112 -0.000

 Mode:                 7                      8                      9
 Frequency:       622.80                 856.12                1634.37
 Force Cnst:      3.4580                 5.4488                20.1914
 Red. Mass:      15.1310                12.6178                12.8297
 IR Active:          YES                    YES                    YES
 IR Intens:       76.861                195.120                210.334
 Raman Active:       YES                    YES                    YES
               X      Y      Z        X      Y      Z        X      Y      Z
 C          0.413 -0.176  0.000    0.726  0.616 -0.000   -0.532  0.552 -0.000
 N          0.826  0.305 -0.000   -0.140 -0.247  0.000    0.481 -0.424 -0.000
 Br        -0.123 -0.034 -0.000   -0.012  0.010  0.000   -0.005 -0.004  0.000
 Br        -0.084 -0.003 -0.000   -0.052 -0.021  0.000    0.001  0.000  0.000
 Cl        -0.005  0.022 -0.000   -0.050 -0.087  0.000    0.001 -0.012 -0.000
 TransDip   0.262 -0.101  0.000    0.177  0.411 -0.000   -0.384  0.262  0.000

 STANDARD THERMODYNAMIC QUANTITIES AT   298.15 K  AND     1.00 ATM

   This Molecule has  0 Imaginary Frequencies
   Zero point vibrational energy:        7.140 kcal/mol

   Atom    1 Element C  Has Mass   12.00000
   Atom    2 Element N  Has Mass   14.00307
   Atom    3 Element Br Has Mass   78.91830
   Atom    4 Element Br Has Mass   78.91830
   Atom    5 Element Cl Has Mass   34.96885
   Molecular Mass:   218.808520 amu
   Principal axes and moments of inertia in amu*Bohr^2:
                             1           2           3
    Eigenvalues --      542.80737  2901.44916  3444.25653
          X               1.00000    -0.00286     0.00000
          Y               0.00286     1.00000     0.00000
          Z              -0.00000    -0.00000     1.00000
   Rotational Symmetry Number is   1
   The Molecule is an Asymmetric Top
   Translational Enthalpy:        0.889 kcal/mol
   Rotational Enthalpy:           0.889 kcal/mol
   Vibrational Enthalpy:          8.942 kcal/mol
   gas constant (RT):             0.592 kcal/mol
   Translational Entropy:        42.052  cal/mol.K
   Rotational Entropy:           30.073  cal/mol.K
   Vibrational Entropy:          10.512  cal/mol.K

   Total Enthalpy:               11.312 kcal/mol
   Total Entropy:                82.637  cal/mol.K
Archival summary:
1\1\TWL01\FREQ\ProcedureUnspecified\BasisUnspecified\r2l111\taweetha\SunNov2520:37:572018SunNov2520:37:572018\0\\#,FREQ,ProcedureUnspecified,BasisUnspecified,\\0,1\Br\C,1,1.90994\N,2,1.25663,1,116.192\Cl,2,1.74328,1,114.175,3,-180,0\Br,3,1.89355,2,118.747,1,-180,0\\\@

 Total job time:  75.58s(wall), 288.78s(cpu) 
 Sun Nov 25 20:37:57 2018

        *************************************************************
        *                                                           *
        *  Thank you very much for using Q-Chem.  Have a nice day.  *
        *                                                           *
        *************************************************************
