# Supplementary material for: Geometric and energetic data from ab initio calculations of haloethene, haloimine, halomethylenephosphine, haloiminophosphine, halodiazene, halodiphosphene and halocyclopropane
Source: Data Brief. 2019 Nov 2;27:104738. doi: 10.1016/j.dib.2019.104738 (PMC6861602; doi:10.1016/j.dib.2019.104738)
Supplement: Multimedia component 4 [file mmc4.zip › CN/B3LYP/ClBrCNClE.out]

Q-Chem Developer Version!
                  Welcome to Q-Chem
     A Quantum Leap Into The Future Of Chemistry


 Q-Chem 5.1, Q-Chem, Inc., Pleasanton, CA (2018)

 Yihan Shao,  Zhengting Gan,  E. Epifanovsky,  A. T. B. Gilbert,  M. Wormit,  
 J. Kussmann,  A. W. Lange,  A. Behn,  Jia Deng,  Xintian Feng,  D. Ghosh,  
 M. Goldey,  P. R. Horn,  L. D. Jacobson,  I. Kaliman,  T. Kus,  A. Landau,  
 Jie Liu,  E. I. Proynov,  R. M. Richard,  R. P. Steele,  E. J. Sundstrom,  
 H. L. Woodcock III,  P. M. Zimmerman,  D. Zuev,  B. Albrecht,  E. Alguire,  
 S. A. Baeppler,  D. Barton,  Z. Benda,  Y. A. Bernard,  E. J. Berquist,  
 K. B. Bravaya,  H. Burton,  D. Casanova,  Chun-Min Chang,  Yunqing Chen,  
 A. Chien,  K. D. Closser,  M. P. Coons,  S. Coriani,  S. Dasgupta,  
 A. L. Dempwolff,  M. Diedenhofen,  Hainam Do,  R. G. Edgar,  Po-Tung Fang,  
 S. Faraji,  S. Fatehi,  Qingguo Feng,  K. D. Fenk,  J. Fosso-Tande,  
 Qinghui Ge,  A. Ghysels,  G. Gidofalvi,  J. Gomes,  J. Gonthier,  A. Gunina,  
 D. Hait,  M. W. D. Hanson-Heine,  P. H. P. Harbach,  A. W. Hauser,  
 J. E. Herr,  E. G. Hohenstein,  Z. C. Holden,  Kerwin Hui,  B. C. Huynh,  
 T.-C. Jagau,  Hyunjun Ji,  B. Kaduk,  K. Khistyaev,  Jaehoon Kim,  
 P. Klunzinger,  K. Koh,  D. Kosenkov,  L. Koulias,  T. Kowalczyk,  
 C. M. Krauter,  A. Kunitsa,  Ka Un Lao,  A. Laurent,  K. V. Lawler,  
 Joonho Lee,  D. Lefrancois,  S. Lehtola,  D. S. Levine,  Yi-Pei Li,  
 You-Sheng Lin,  Fenglai Liu,  E. Livshits,  A. Luenser,  P. Manohar,  
 E. Mansoor,  S. F. Manzer,  Shan-Ping Mao,  Yuezhi Mao,  N. Mardirossian,  
 A. V. Marenich,  T. Markovich,  L. A. Martinez-Martinez,  S. A. Maurer,  
 N. J. Mayhall,  S. C. McKenzie,  J.-M. Mewes,  A. F. Morrison,  
 J. W. Mullinax,  K. Nanda,  T. S. Nguyen-Beck,  R. Olivares-Amaya,  
 J. A. Parkhill,  T. M. Perrine,  F. Plasser,  P. Pokhilko,  S. Prager,  
 A. Prociuk,  E. Ramos,  D. R. Rehn,  F. Rob,  M. Schneider,  N. Sergueev,  
 S. M. Sharada,  S. Sharma,  D. W. Small,  T. Stauch,  T. Stein,  
 Yu-Chuan Su,  A. J. W. Thom,  A. Tkatchenko,  T. Tsuchimochi,  N. M. Tubman,  
 L. Vogt,  M. L. Vidal,  O. Vydrov,  M. A. Watson,  J. Wenzel,  
 M. de Wergifosse,  T. A. Wesolowski,  A. White,  J. Witte,  A. Yamada,  
 Jun Yang,  K. Yao,  S. Yeganeh,  S. R. Yost,  Zhi-Qiang You,  A. Zech,  
 Igor Ying Zhang,  Xing Zhang,  Yan Zhao,  Ying Zhu,  B. R. Brooks,  
 G. K. L. Chan,  C. J. Cramer,  M. S. Gordon,  W. J. Hehre,  A. Klamt,  
 M. W. Schmidt,  C. D. Sherrill,  D. G. Truhlar,  A. Aspuru-Guzik,  R. Baer,  
 A. T. Bell,  N. A. Besley,  Jeng-Da Chai,  A. E. DePrince, III,  
 R. A. DiStasio Jr.,  A. Dreuw,  B. D. Dunietz,  T. R. Furlani,  
 Chao-Ping Hsu,  Yousung Jung,  Jing Kong,  D. S. Lambrecht,  WanZhen Liang,  
 C. Ochsenfeld,  V. A. Rassolov,  L. V. Slipchenko,  J. E. Subotnik,  
 T. Van Voorhis,  J. M. Herbert,  A. I. Krylov,  P. M. W. Gill,  M. Head-Gordon

 Contributors to earlier versions of Q-Chem not listed above: 
 R. D. Adamson,  B. Austin,  J. Baker,  G. J. O. Beran,  K. Brandhorst,  
 S. T. Brown,  E. F. C. Byrd,  A. K. Chakraborty,  C.-L. Cheng,  
 Siu Hung Chien,  D. M. Chipman,  D. L. Crittenden,  H. Dachsel,  
 R. J. Doerksen,  A. D. Dutoi,  L. Fusti-Molnar,  W. A. Goddard III,  
 A. Golubeva-Zadorozhnaya,  S. R. Gwaltney,  G. Hawkins,  A. Heyden,  
 S. Hirata,  G. Kedziora,  F. J. Keil,  C. Kelley,  Jihan Kim,  R. A. King,  
 R. Z. Khaliullin,  P. P. Korambath,  W. Kurlancheek,  A. M. Lee,  M. S. Lee,  
 S. V. Levchenko,  Ching Yeh Lin,  D. Liotard,  R. C. Lochan,  I. Lotan,  
 P. E. Maslen,  N. Nair,  D. P. O'Neill,  D. Neuhauser,  E. Neuscamman,  
 C. M. Oana,  R. Olson,  B. Peters,  R. Peverati,  P. A. Pieniazek,  
 Y. M. Rhee,  J. Ritchie,  M. A. Rohrdanz,  E. Rosta,  N. J. Russ,  
 H. F. Schaefer III,  N. E. Schultz,  N. Shenvi,  A. C. Simmonett,  A. Sodt,  
 D. Stuck,  K. S. Thanthiriwatte,  V. Vanovschi,  Tao Wang,  A. Warshel,  
 C. F. Williams,  Q. Wu,  X. Xu,  W. Zhang

 Please cite Q-Chem as follows:
 Y. Shao et al., Mol. Phys. 113, 184-215 (2015)
 DOI: 10.1080/00268976.2014.952696

 Q-Chem 5.1.2 for Intel X86 EM64T Linux

 Parts of Q-Chem use Armadillo 8.300.2 (Tropical Shenanigans).
 http://arma.sourceforge.net/

 Q-Chem begins on Sun Nov 25 21:22:53 2018  

Host: 
0

     Scratch files written to /scratch/taweetham/qchem51719//
Input Ideriv = 2
Curr. Ideriv = -1
Max.  Ideriv = 2

Checking the input file for inconsistencies... 	...done.

--------------------------------------------------------------
User input:
--------------------------------------------------------------
$molecule
0 1
C 
N 1 1.3 
Cl 2 CCl 1 120. 
Br 1 CBr 2 120.  3 180.0
Cl 1 CCl 2 120.  3 0.0

CC=1.54
CH=1.09
CF=1.35
CCl=1.77
CBr=1.94
CI=2.14
DHA=180.0
$end

$rem
   job_type	optimization
   basis	6-311++g**
   method	b3lyp
$end

--------------------------------------------------------------
 ----------------------------------------------------------------
             Standard Nuclear Orientation (Angstroms)
    I     Atom           X                Y                Z
 ----------------------------------------------------------------
    1      C       0.0844975184    -0.0251499930    -0.0000000000
    2      N       0.9014458260     0.9860846300     0.0000000000
    3      Cl      2.6499730390     0.7112163244     0.0000000000
    4      Br     -1.8319673365     0.2761180933     0.0000000000
    5      Cl      0.7207181896    -1.6768531314    -0.0000000000
 ----------------------------------------------------------------
 Molecular Point Group                 Cs    NOp =  2
 Largest Abelian Subgroup              Cs    NOp =  2
 Nuclear Repulsion Energy =   447.8750192435 hartrees
 There are       41 alpha and       41 beta electrons
 Requested basis set is 6-311++G(d,p)
 There are 57 shells and 152 basis functions

 Total QAlloc Memory Limit   2000 MB
 Mega-Array Size       188 MB
 MEM_STATIC part       192 MB
 A cutoff of  1.0D-11 yielded   1349 shell pairs
 There are     10487 function pairs (     11504 Cartesian)

 -------------------------------------------------------
 OpenMP Integral Computing Module                       
 Release: version 1.0, May 2013, Q-Chem Inc. Pittsburgh 
 -------------------------------------------------------
 Integral Job Info:
 Integral job number is                      11
 Integral operator is                         1
 short-range coefficients                     0
 long-range coefficients              100000000
 Omega coefficients                           0
 if combine SR and LR in K                    0
 Integral screening is                        0
 Integral computing path is                   2
 max size of driver memory is            800000
 size of driver memory is                593474
 size of scratch memory is             29634545
 max col of scratch BK array               1296
 max len of scratch array in speh3          155
 max len of scratch index in speh4           18
 max int batch size is                      520
 min int batch size is                       52
 fixed nKL is                                45
 max L of basis functions is                  2
 order of int derivative is                   0
 number of shells is                         57
 number of basis is                         159
 number of cartesian basis is               159
 number of contracted shell pairs          1349
 number of primitive shell pairs           3746
 maxK2 (contraction) of shell pair           36
 max number of K2 of shell pair               1
 max number of CS2 of shell pair            132
 max number of PS2 of shell pair            288
 mem total for path MDJ                  517750
 -------------------------------------------------------
 Smallest overlap matrix eigenvalue = 3.96E-04

 Scale SEOQF with 1.000000e-01/1.000000e-01/1.000000e-01

 Standard Electronic Orientation quadrupole field applied
 Nucleus-field energy     =     0.0000000137 hartrees
 Guess from superposition of atomic densities
 Warning:  Energy on first SCF cycle will be non-variational
 SAD guess density has 82.000000 electrons

 -----------------------------------------------------------------------
  General SCF calculation program by
  Eric Jon Sundstrom, Paul Horn, Yuezhi Mao, Dmitri Zuev, Alec White,
  David Stuck, Shaama M.S., Shane Yost, Joonho Lee, David Small,
  Daniel Levine, Susi Lehtola, Hugh Burton, Evgeny Epifanovsky
 -----------------------------------------------------------------------
 Exchange:     0.2000 Hartree-Fock + 0.0800 Slater + 0.7200 B88
 Correlation:  0.1900 VWN1RPA + 0.8100 LYP
 Using SG-1 standard quadrature grid
 using 4 threads for integral computing
 -------------------------------------------------------
 OpenMP Integral computing Module                
 Release: version 2.0, May 2017, Q-Chem Inc. Pleasanton 
 -------------------------------------------------------
 -------------------------------------------------------
 OpenMP BLAS3 based DFT computing Module                
 Release: version 1.0, May 2013, Q-Chem Inc. Pittsburgh 
 -------------------------------------------------------
 A restricted SCF calculation will be
 performed using DIIS
 SCF converges when DIIS error is below 1.0e-08
 ---------------------------------------
  Cycle       Energy         DIIS error
 ---------------------------------------
    1   -3587.9869056492      3.94e-02  
    2   -3587.3694467078      4.01e-03  
    3   -3587.2505803847      7.92e-03  
    4   -3587.4008042754      1.41e-03  
    5   -3587.4045984335      4.35e-04  
    6   -3587.4049162701      2.17e-04  
    7   -3587.4050500168      4.25e-05  
    8   -3587.4050538844      9.27e-06  
    9   -3587.4050541288      2.87e-06  
   10   -3587.4050541518      6.71e-07  
   11   -3587.4050541530      2.87e-07  
   12   -3587.4050541532      4.76e-08  
   13   -3587.4050541532      1.09e-08  
   14   -3587.4050541532      2.20e-09  Convergence criterion met
 ---------------------------------------
 SCF time:   CPU 27.46s  wall 7.00s 
 SCF   energy in the final basis set =    -3587.4050541532
 Total energy in the final basis set =    -3587.4050541532

 --------------------------------------------------------------
             Orbital Energies (a.u.) and Symmetries
 --------------------------------------------------------------

 Alpha MOs, Restricted
 -- Occupied --                  
-482.88 -101.60 -101.60  -62.54  -56.36  -56.35  -56.35  -14.41
  1 A'    2 A'    3 A'    4 A'    5 A'    1 A"    6 A'    7 A'                 
-10.358  -9.513  -9.510  -8.744  -7.278  -7.277  -7.268  -7.267
  8 A'    9 A'   10 A'   11 A'   12 A'   13 A'    2 A"   14 A'                 
 -7.264  -7.263  -6.577  -6.562  -6.561  -2.688  -2.684  -2.683
  3 A"   15 A'   16 A'    4 A"   17 A'   18 A'    5 A"   19 A'                 
 -2.671  -2.671  -1.003  -0.892  -0.846  -0.806  -0.590  -0.523
 20 A'    6 A"   21 A'   22 A'   23 A'   24 A'   25 A'   26 A'                 
 -0.490  -0.454  -0.392  -0.371  -0.356  -0.348  -0.329  -0.309
 27 A'    7 A"   28 A'    8 A"   29 A'    9 A"   30 A'   31 A'                 
 -0.303
 10 A"                                                                         
 -- Virtual --                   
 -0.102  -0.075  -0.073  -0.002   0.021   0.037   0.043   0.046
 32 A'   11 A"   33 A'   34 A'   35 A'   36 A'   37 A'   12 A"                 
  0.066   0.071   0.073   0.090   0.092   0.096   0.117   0.123
 38 A'   39 A'   13 A"   14 A"   40 A'   41 A'   15 A"   42 A'                 
  0.128   0.133   0.161   0.189   0.198   0.210   0.248   0.258
 43 A'   44 A'   45 A'   46 A'   16 A"   47 A'   48 A'   49 A'                 
  0.286   0.371   0.396   0.402   0.405   0.422   0.428   0.449
 50 A'   51 A'   52 A'   17 A"   53 A'   54 A'   18 A"   55 A'                 
  0.462   0.467   0.475   0.512   0.535   0.563   0.569   0.577
 19 A"   56 A'   20 A"   57 A'   21 A"   58 A'   59 A'   22 A"                 
  0.608   0.720   0.740   0.775   0.787   0.812   0.815   0.827
 60 A'   23 A"   61 A'   62 A'   63 A'   64 A'   24 A"   25 A"                 
  0.840   0.844   0.866   0.891   0.899   0.982   0.995   1.034
 65 A'   26 A"   66 A'   67 A'   68 A'   27 A"   69 A'   70 A'                 
  1.059   1.114   1.204   1.281   1.286   1.363   1.594   1.711
 71 A'   72 A'   73 A'   28 A"   74 A'   29 A"   75 A'   76 A'                 
  1.806   1.928   1.990   1.998   2.060   2.144   2.216   2.221
 77 A'   30 A"   78 A'   31 A"   79 A'   80 A'   32 A"   81 A'                 
  2.258   2.314   2.343   2.411   2.422   2.699   2.730   2.731
 33 A"   82 A'   34 A"   83 A'   84 A'   85 A'   86 A'   35 A"                 
  2.978   3.241   3.813   3.932   3.962   3.982   4.027   4.124
 87 A'   88 A'   36 A"   89 A'   37 A"   90 A'   38 A"   91 A'                 
  4.313   4.400   6.589   7.511   7.533   7.614   9.653   9.703
 92 A'   93 A'   94 A'   39 A"   95 A'   96 A'   97 A'   98 A'                 
 23.553  25.752  25.795  25.808  25.955  26.270  26.286  35.407
 99 A'   40 A"   41 A"  100 A'  101 A'  102 A'  103 A'  104 A'                 
 47.866 215.634 215.685 289.703 289.724 289.8371020.654
105 A'  106 A'  107 A'   42 A"  108 A'  109 A'  110 A'                         

 Beta MOs, Restricted
 -- Occupied --                  
-482.88 -101.60 -101.60  -62.54  -56.36  -56.35  -56.35  -14.41
  1 A'    2 A'    3 A'    4 A'    5 A'    1 A"    6 A'    7 A'                 
-10.358  -9.513  -9.510  -8.744  -7.278  -7.277  -7.268  -7.267
  8 A'    9 A'   10 A'   11 A'   12 A'   13 A'    2 A"   14 A'                 
 -7.264  -7.263  -6.577  -6.562  -6.561  -2.688  -2.684  -2.683
  3 A"   15 A'   16 A'    4 A"   17 A'   18 A'    5 A"   19 A'                 
 -2.671  -2.671  -1.003  -0.892  -0.846  -0.806  -0.590  -0.523
 20 A'    6 A"   21 A'   22 A'   23 A'   24 A'   25 A'   26 A'                 
 -0.490  -0.454  -0.392  -0.371  -0.356  -0.348  -0.329  -0.309
 27 A'    7 A"   28 A'    8 A"   29 A'    9 A"   30 A'   31 A'                 
 -0.303
 10 A"                                                                         
 -- Virtual --                   
 -0.102  -0.075  -0.073  -0.002   0.021   0.037   0.043   0.046
 32 A'   11 A"   33 A'   34 A'   35 A'   36 A'   37 A'   12 A"                 
  0.066   0.071   0.073   0.090   0.092   0.096   0.117   0.123
 38 A'   39 A'   13 A"   14 A"   40 A'   41 A'   15 A"   42 A'                 
  0.128   0.133   0.161   0.189   0.198   0.210   0.248   0.258
 43 A'   44 A'   45 A'   46 A'   16 A"   47 A'   48 A'   49 A'                 
  0.286   0.371   0.396   0.402   0.405   0.422   0.428   0.449
 50 A'   51 A'   52 A'   17 A"   53 A'   54 A'   18 A"   55 A'                 
  0.462   0.467   0.475   0.512   0.535   0.563   0.569   0.577
 19 A"   56 A'   20 A"   57 A'   21 A"   58 A'   59 A'   22 A"                 
  0.608   0.720   0.740   0.775   0.787   0.812   0.815   0.827
 60 A'   23 A"   61 A'   62 A'   63 A'   64 A'   24 A"   25 A"                 
  0.840   0.844   0.866   0.891   0.899   0.982   0.995   1.034
 65 A'   26 A"   66 A'   67 A'   68 A'   27 A"   69 A'   70 A'                 
  1.059   1.114   1.204   1.281   1.286   1.363   1.594   1.711
 71 A'   72 A'   73 A'   28 A"   74 A'   29 A"   75 A'   76 A'                 
  1.806   1.928   1.990   1.998   2.060   2.144   2.216   2.221
 77 A'   30 A"   78 A'   31 A"   79 A'   80 A'   32 A"   81 A'                 
  2.258   2.314   2.343   2.411   2.422   2.699   2.730   2.731
 33 A"   82 A'   34 A"   83 A'   84 A'   85 A'   86 A'   35 A"                 
  2.978   3.241   3.813   3.932   3.962   3.982   4.027   4.124
 87 A'   88 A'   36 A"   89 A'   37 A"   90 A'   38 A"   91 A'                 
  4.313   4.400   6.589   7.511   7.533   7.614   9.653   9.703
 92 A'   93 A'   94 A'   39 A"   95 A'   96 A'   97 A'   98 A'                 
 23.553  25.752  25.795  25.808  25.955  26.270  26.286  35.407
 99 A'   40 A"   41 A"  100 A'  101 A'  102 A'  103 A'  104 A'                 
 47.866 215.634 215.685 289.703 289.724 289.8371020.654
105 A'  106 A'  107 A'   42 A"  108 A'  109 A'  110 A'                         
 --------------------------------------------------------------

          Ground-State Mulliken Net Atomic Charges

     Atom                 Charge (a.u.)
  ----------------------------------------
      1 C                    -0.486289
      2 N                     0.116786
      3 Cl                   -0.004926
      4 Br                    0.016052
      5 Cl                    0.358376
  ----------------------------------------
  Sum of atomic charges =    -0.000000

 -----------------------------------------------------------------
                    Cartesian Multipole Moments
 -----------------------------------------------------------------
    Charge (ESU x 10^10)
                -0.0000
    Dipole Moment (Debye)
         X      -0.9421      Y      -1.0388      Z       0.0000
       Tot       1.4024
    Quadrupole Moments (Debye-Ang)
        XX     -50.3375     XY      -2.0692     YY     -56.6724
        XZ      -0.0000     YZ       0.0000     ZZ     -54.9659
    Octopole Moments (Debye-Ang^2)
       XXX     -47.6529    XXY       3.0961    XYY     -14.5610
       YYY      -3.7404    XXZ      -0.0000    XYZ       0.0000
       YYZ      -0.0000    XZZ     -14.9648    YZZ       1.6746
       ZZZ       0.0000
    Hexadecapole Moments (Debye-Ang^3)
      XXXX    -918.3155   XXXY     -19.9069   XXYY    -229.8585
      XYYY     -27.2577   YYYY    -346.1441   XXXZ      -0.0000
      XXYZ      -0.0000   XYYZ      -0.0000   YYYZ       0.0000
      XXZZ    -184.8017   XYZZ      -4.7823   YYZZ     -71.0372
      XZZZ      -0.0000   YZZZ      -0.0000   ZZZZ     -63.5255
 -----------------------------------------------------------------
 Calculating analytic gradient of the SCF energy
 Gradient of SCF Energy
            1           2           3           4           5
    1  -0.0446765   0.0337172   0.0154061  -0.0240021   0.0195553
    2  -0.0196991   0.0170861   0.0003858   0.0037630  -0.0015357
    3   0.0000000   0.0000000  -0.0000000  -0.0000000  -0.0000000
 Max gradient component =       4.468E-02
 RMS gradient           =       1.830E-02
 Gradient time:  CPU 6.61 s  wall 1.75 s
 Geometry Optimization Parameters
   NAtoms,    NIC,     NZ,  NCons,   NDum,   NFix, NCnnct, MaxDiis
        5      20       5       0       0       0       0       0


** GEOMETRY OPTIMIZATION IN DELOCALIZED INTERNAL COORDINATES **
   Searching for a Minimum

   Optimization Cycle:   1

                       Coordinates (Angstroms)
     ATOM                X               Y               Z
      1  C         0.0844975184   -0.0251499930    0.0000000000
      2  N         0.9014458260    0.9860846300    0.0000000000
      3  Cl        2.6499730390    0.7112163244    0.0000000000
      4  Br       -1.8319673365    0.2761180933    0.0000000000
      5  Cl        0.7207181896   -1.6768531314    0.0000000000
   Point Group: cs    Number of degrees of freedom:     7


   Energy is  -3587.405054153


 Attempting to Generate Delocalized Internal Coordinates

  7 Hessian modes will be used to form the next step
  Hessian Eigenvalues:
     0.175927    0.250000    0.250000    0.250000    0.286300    0.286300
     0.671931

 Minimum Search - Taking Simple RFO Step
 Searching for Lamda that Minimizes Along All modes
 Value Taken    Lamda =  -0.01586746
 Step Taken.  Stepsize is  0.238933

                             Maximum     Tolerance    Cnvgd?
         Gradient           0.059518      0.000300      NO
         Displacement       0.220291      0.001200      NO
         Energy change     *********      0.000001      NO


 New Cartesian Coordinates Obtained by Inverse Iteration

 Displacement from previous Coordinates is:  0.359772
 ----------------------------------------------------------------
             Standard Nuclear Orientation (Angstroms)
    I     Atom           X                Y                Z
 ----------------------------------------------------------------
    1      C       0.1373160176    -0.0388760816     0.0000000000
    2      N       0.8713010830     0.9924369142     0.0000000000
    3      Cl      2.6003093284     0.7692530726     0.0000000000
    4      Br     -1.7093864329     0.2735525293     0.0000000000
    5      Cl      0.6251272402    -1.7249505111     0.0000000000
 ----------------------------------------------------------------
 Molecular Point Group                 Cs    NOp =  2
 Largest Abelian Subgroup              Cs    NOp =  2
 Nuclear Repulsion Energy =   459.1660237346 hartrees
 There are       41 alpha and       41 beta electrons
 Applying Cartesian multipole field
    Component          Value
    ---------          -----
     (2,0,0)        1.00000E-11
     (0,2,0)        2.00000E-11
     (0,0,2)       -3.00000E-11
 Nucleus-field energy     =     0.0000000132 hartrees
 Requested basis set is 6-311++G(d,p)
 There are 57 shells and 152 basis functions
 A cutoff of  1.0D-11 yielded   1364 shell pairs
 There are     10571 function pairs (     11599 Cartesian)
 Smallest overlap matrix eigenvalue = 3.29E-04
 Guess MOs from SCF MO coefficient file

 -----------------------------------------------------------------------
  General SCF calculation program by
  Eric Jon Sundstrom, Paul Horn, Yuezhi Mao, Dmitri Zuev, Alec White,
  David Stuck, Shaama M.S., Shane Yost, Joonho Lee, David Small,
  Daniel Levine, Susi Lehtola, Hugh Burton, Evgeny Epifanovsky
 -----------------------------------------------------------------------
 Exchange:     0.2000 Hartree-Fock + 0.0800 Slater + 0.7200 B88
 Correlation:  0.1900 VWN1RPA + 0.8100 LYP
 Using SG-1 standard quadrature grid
 using 4 threads for integral computing
 -------------------------------------------------------
 OpenMP Integral computing Module                
 Release: version 2.0, May 2017, Q-Chem Inc. Pleasanton 
 -------------------------------------------------------
 -------------------------------------------------------
 OpenMP BLAS3 based DFT computing Module                
 Release: version 1.0, May 2013, Q-Chem Inc. Pittsburgh 
 -------------------------------------------------------
 A restricted SCF calculation will be
 performed using DIIS
 SCF converges when DIIS error is below 1.0e-08
 ---------------------------------------
  Cycle       Energy         DIIS error
 ---------------------------------------
    1   -3587.4058388193      1.27e-03  
    2   -3587.4115318946      6.43e-04  
    3   -3587.4110385436      7.54e-04  
    4   -3587.4126851872      8.50e-05  
    5   -3587.4126970723      5.45e-05  
    6   -3587.4127041335      1.31e-05  
    7   -3587.4127045502      1.83e-06  
    8   -3587.4127045577      8.65e-07  
    9   -3587.4127045593      1.76e-07  
   10   -3587.4127045594      2.15e-08  
   11   -3587.4127045594      7.55e-09  Convergence criterion met
 ---------------------------------------
 SCF time:   CPU 22.01s  wall 6.00s 
 SCF   energy in the final basis set =    -3587.4127045594
 Total energy in the final basis set =    -3587.4127045594

 --------------------------------------------------------------
             Orbital Energies (a.u.) and Symmetries
 --------------------------------------------------------------

 Alpha MOs, Restricted
 -- Occupied --                  
-482.88 -101.60 -101.60  -62.53  -56.35  -56.34  -56.34  -14.41
  1 A'    2 A'    3 A'    4 A'    5 A'    1 A"    6 A'    7 A'                 
-10.351  -9.516  -9.509  -8.737  -7.281  -7.276  -7.271  -7.270
  8 A'    9 A'   10 A'   11 A'   12 A'   13 A'    2 A"   14 A'                 
 -7.263  -7.262  -6.570  -6.555  -6.554  -2.680  -2.676  -2.676
  3 A"   15 A'   16 A'    4 A"   17 A'   18 A'    5 A"   19 A'                 
 -2.664  -2.664  -1.020  -0.903  -0.853  -0.805  -0.591  -0.532
 20 A'    6 A"   21 A'   22 A'   23 A'   24 A'   25 A'   26 A'                 
 -0.495  -0.465  -0.387  -0.376  -0.367  -0.347  -0.324  -0.310
 27 A'    7 A"   28 A'    8 A"   29 A'    9 A"   30 A'   31 A'                 
 -0.301
 10 A"                                                                         
 -- Virtual --                   
 -0.080  -0.068  -0.059  -0.003   0.024   0.037   0.042   0.046
 32 A'   11 A"   33 A'   34 A'   35 A'   36 A'   37 A'   12 A"                 
  0.065   0.074   0.075   0.089   0.094   0.100   0.119   0.122
 38 A'   13 A"   39 A'   14 A"   40 A'   41 A'   15 A"   42 A'                 
  0.126   0.136   0.165   0.189   0.196   0.211   0.256   0.257
 43 A'   44 A'   45 A'   46 A'   16 A"   47 A'   48 A'   49 A'                 
  0.289   0.373   0.391   0.401   0.408   0.428   0.435   0.440
 50 A'   51 A'   52 A'   17 A"   53 A'   18 A"   54 A'   55 A'                 
  0.462   0.476   0.478   0.509   0.540   0.567   0.573   0.581
 19 A"   56 A'   20 A"   57 A'   21 A"   58 A'   22 A"   59 A'                 
  0.630   0.717   0.745   0.769   0.787   0.811   0.823   0.824
 60 A'   23 A"   61 A'   62 A'   63 A'   24 A"   64 A'   25 A"                 
  0.846   0.848   0.868   0.901   0.909   0.983   0.998   1.036
 65 A'   26 A"   66 A'   67 A'   68 A'   27 A"   69 A'   70 A'                 
  1.059   1.143   1.203   1.294   1.301   1.368   1.627   1.708
 71 A'   72 A'   73 A'   74 A'   28 A"   29 A"   75 A'   76 A'                 
  1.849   1.931   2.003   2.010   2.077   2.144   2.210   2.238
 77 A'   30 A"   78 A'   31 A"   79 A'   80 A'   32 A"   81 A'                 
  2.266   2.322   2.372   2.429   2.453   2.742   2.745   2.756
 33 A"   82 A'   34 A"   83 A'   84 A'   35 A"   85 A'   86 A'                 
  2.988   3.241   3.819   3.945   3.971   4.003   4.041   4.158
 87 A'   88 A'   36 A"   89 A'   37 A"   90 A'   38 A"   91 A'                 
  4.318   4.421   6.632   7.518   7.549   7.620   9.670   9.706
 92 A'   93 A'   94 A'   39 A"   95 A'   96 A'   97 A'   98 A'                 
 23.626  25.752  25.798  25.814  25.947  26.267  26.310  35.451
 99 A'   40 A"   41 A"  100 A'  101 A'  102 A'  103 A'  104 A'                 
 47.901 215.650 215.692 289.712 289.743 289.8451020.697
105 A'  106 A'  107 A'   42 A"  108 A'  109 A'  110 A'                         

 Beta MOs, Restricted
 -- Occupied --                  
-482.88 -101.60 -101.60  -62.53  -56.35  -56.34  -56.34  -14.41
  1 A'    2 A'    3 A'    4 A'    5 A'    1 A"    6 A'    7 A'                 
-10.351  -9.516  -9.509  -8.737  -7.281  -7.276  -7.271  -7.270
  8 A'    9 A'   10 A'   11 A'   12 A'   13 A'    2 A"   14 A'                 
 -7.263  -7.262  -6.570  -6.555  -6.554  -2.680  -2.676  -2.676
  3 A"   15 A'   16 A'    4 A"   17 A'   18 A'    5 A"   19 A'                 
 -2.664  -2.664  -1.020  -0.903  -0.853  -0.805  -0.591  -0.532
 20 A'    6 A"   21 A'   22 A'   23 A'   24 A'   25 A'   26 A'                 
 -0.495  -0.465  -0.387  -0.376  -0.367  -0.347  -0.324  -0.310
 27 A'    7 A"   28 A'    8 A"   29 A'    9 A"   30 A'   31 A'                 
 -0.301
 10 A"                                                                         
 -- Virtual --                   
 -0.080  -0.068  -0.059  -0.003   0.024   0.037   0.042   0.046
 32 A'   11 A"   33 A'   34 A'   35 A'   36 A'   37 A'   12 A"                 
  0.065   0.074   0.075   0.089   0.094   0.100   0.119   0.122
 38 A'   13 A"   39 A'   14 A"   40 A'   41 A'   15 A"   42 A'                 
  0.126   0.136   0.165   0.189   0.196   0.211   0.256   0.257
 43 A'   44 A'   45 A'   46 A'   16 A"   47 A'   48 A'   49 A'                 
  0.289   0.373   0.391   0.401   0.408   0.428   0.435   0.440
 50 A'   51 A'   52 A'   17 A"   53 A'   18 A"   54 A'   55 A'                 
  0.462   0.476   0.478   0.509   0.540   0.567   0.573   0.581
 19 A"   56 A'   20 A"   57 A'   21 A"   58 A'   22 A"   59 A'                 
  0.630   0.717   0.745   0.769   0.787   0.811   0.823   0.824
 60 A'   23 A"   61 A'   62 A'   63 A'   24 A"   64 A'   25 A"                 
  0.846   0.848   0.868   0.901   0.909   0.983   0.998   1.036
 65 A'   26 A"   66 A'   67 A'   68 A'   27 A"   69 A'   70 A'                 
  1.059   1.143   1.203   1.294   1.301   1.368   1.627   1.708
 71 A'   72 A'   73 A'   74 A'   28 A"   29 A"   75 A'   76 A'                 
  1.849   1.931   2.003   2.010   2.077   2.144   2.210   2.238
 77 A'   30 A"   78 A'   31 A"   79 A'   80 A'   32 A"   81 A'                 
  2.266   2.322   2.372   2.429   2.453   2.742   2.745   2.756
 33 A"   82 A'   34 A"   83 A'   84 A'   35 A"   85 A'   86 A'                 
  2.988   3.241   3.819   3.945   3.971   4.003   4.041   4.158
 87 A'   88 A'   36 A"   89 A'   37 A"   90 A'   38 A"   91 A'                 
  4.318   4.421   6.632   7.518   7.549   7.620   9.670   9.706
 92 A'   93 A'   94 A'   39 A"   95 A'   96 A'   97 A'   98 A'                 
 23.626  25.752  25.798  25.814  25.947  26.267  26.310  35.451
 99 A'   40 A"   41 A"  100 A'  101 A'  102 A'  103 A'  104 A'                 
 47.901 215.650 215.692 289.712 289.743 289.8451020.697
105 A'  106 A'  107 A'   42 A"  108 A'  109 A'  110 A'                         
 --------------------------------------------------------------

          Ground-State Mulliken Net Atomic Charges

     Atom                 Charge (a.u.)
  ----------------------------------------
      1 C                    -0.521842
      2 N                     0.141127
      3 Cl                   -0.011073
      4 Br                    0.012960
      5 Cl                    0.378828
  ----------------------------------------
  Sum of atomic charges =     0.000000

 -----------------------------------------------------------------
                    Cartesian Multipole Moments
 -----------------------------------------------------------------
    Charge (ESU x 10^10)
                 0.0000
    Dipole Moment (Debye)
         X      -0.7300      Y      -1.0818      Z       0.0000
       Tot       1.3051
    Quadrupole Moments (Debye-Ang)
        XX     -51.3919     XY      -1.7059     YY     -56.0038
        XZ       0.0000     YZ      -0.0000     ZZ     -54.7063
    Octopole Moments (Debye-Ang^2)
       XXX     -48.0291    XXY       3.6535    XYY     -15.2249
       YYY      -4.7853    XXZ       0.0000    XYZ       0.0000
       YYZ       0.0000    XZZ     -15.3816    YZZ       1.6471
       ZZZ       0.0000
    Hexadecapole Moments (Debye-Ang^3)
      XXXX    -857.5607   XXXY     -27.6983   XXYY    -221.2173
      XYYY     -36.1802   YYYY    -358.3437   XXXZ       0.0000
      XXYZ       0.0000   XYYZ       0.0000   YYYZ      -0.0000
      XXZZ    -171.8190   XYZZ      -8.3884   YYZZ     -73.7597
      XZZZ       0.0000   YZZZ      -0.0000   ZZZZ     -62.9738
 -----------------------------------------------------------------
 Calculating analytic gradient of the SCF energy
 Gradient of SCF Energy
            1           2           3           4           5
    1  -0.0138333   0.0003021   0.0013637   0.0103999   0.0017676
    2   0.0010400   0.0033098   0.0009250  -0.0003670  -0.0049078
    3  -0.0000000   0.0000000  -0.0000000  -0.0000000   0.0000000
 Max gradient component =       1.383E-02
 RMS gradient           =       4.773E-03
 Gradient time:  CPU 6.77 s  wall 1.79 s
 Geometry Optimization Parameters
   NAtoms,    NIC,     NZ,  NCons,   NDum,   NFix, NCnnct, MaxDiis
        5      20       5       0       0       0       0       0

 Cartesian Hessian Update
 Hessian Updated using BFGS Update


** GEOMETRY OPTIMIZATION IN DELOCALIZED INTERNAL COORDINATES **
   Searching for a Minimum

   Optimization Cycle:   2

                       Coordinates (Angstroms)
     ATOM                X               Y               Z
      1  C         0.1373160176   -0.0388760816    0.0000000000
      2  N         0.8713010830    0.9924369142    0.0000000000
      3  Cl        2.6003093284    0.7692530726    0.0000000000
      4  Br       -1.7093864329    0.2735525293    0.0000000000
      5  Cl        0.6251272402   -1.7249505111    0.0000000000
   Point Group: cs    Number of degrees of freedom:     7


   Energy is  -3587.412704559

 Hessian Updated using BFGS Update

  6 Hessian modes will be used to form the next step
  Hessian Eigenvalues:
     0.193038    0.238852    0.271972    0.283230    0.299346    0.643550

 Minimum Search - Taking Simple RFO Step
 Searching for Lamda that Minimizes Along All modes
 Value Taken    Lamda =  -0.00073384
 Step Taken.  Stepsize is  0.056461

                             Maximum     Tolerance    Cnvgd?
         Gradient           0.008027      0.000300      NO
         Displacement       0.037987      0.001200      NO
         Energy change     -0.007650      0.000001      NO


 New Cartesian Coordinates Obtained by Inverse Iteration

 Displacement from previous Coordinates is:  0.064616
 ----------------------------------------------------------------
             Standard Nuclear Orientation (Angstroms)
    I     Atom           X                Y                Z
 ----------------------------------------------------------------
    1      C       0.1465793317    -0.0323540751     0.0000000000
    2      N       0.8765118755     0.9959714442     0.0000000000
    3      Cl      2.5992652841     0.7532420553     0.0000000000
    4      Br     -1.7286901589     0.2639027846     0.0000000000
    5      Cl      0.6310009040    -1.7093462858     0.0000000000
 ----------------------------------------------------------------
 Molecular Point Group                 Cs    NOp =  2
 Largest Abelian Subgroup              Cs    NOp =  2
 Nuclear Repulsion Energy =   458.4859096466 hartrees
 There are       41 alpha and       41 beta electrons
 Applying Cartesian multipole field
    Component          Value
    ---------          -----
     (2,0,0)        1.00000E-11
     (0,2,0)        2.00000E-11
     (0,0,2)       -3.00000E-11
 Nucleus-field energy     =     0.0000000132 hartrees
 Requested basis set is 6-311++G(d,p)
 There are 57 shells and 152 basis functions
 A cutoff of  1.0D-11 yielded   1364 shell pairs
 There are     10580 function pairs (     11607 Cartesian)
 Smallest overlap matrix eigenvalue = 3.43E-04
 Guess MOs from SCF MO coefficient file

 -----------------------------------------------------------------------
  General SCF calculation program by
  Eric Jon Sundstrom, Paul Horn, Yuezhi Mao, Dmitri Zuev, Alec White,
  David Stuck, Shaama M.S., Shane Yost, Joonho Lee, David Small,
  Daniel Levine, Susi Lehtola, Hugh Burton, Evgeny Epifanovsky
 -----------------------------------------------------------------------
 Exchange:     0.2000 Hartree-Fock + 0.0800 Slater + 0.7200 B88
 Correlation:  0.1900 VWN1RPA + 0.8100 LYP
 Using SG-1 standard quadrature grid
 using 4 threads for integral computing
 -------------------------------------------------------
 OpenMP Integral computing Module                
 Release: version 2.0, May 2017, Q-Chem Inc. Pleasanton 
 -------------------------------------------------------
 -------------------------------------------------------
 OpenMP BLAS3 based DFT computing Module                
 Release: version 1.0, May 2013, Q-Chem Inc. Pittsburgh 
 -------------------------------------------------------
 A restricted SCF calculation will be
 performed using DIIS
 SCF converges when DIIS error is below 1.0e-08
 ---------------------------------------
  Cycle       Energy         DIIS error
 ---------------------------------------
    1   -3587.4127546329      2.70e-04  
    2   -3587.4130420353      1.28e-04  
    3   -3587.4130086315      1.75e-04  
    4   -3587.4130808276      3.11e-05  
    5   -3587.4130835413      7.18e-06  
    6   -3587.4130836388      2.69e-06  
    7   -3587.4130836545      1.15e-06  
    8   -3587.4130836582      2.41e-07  
    9   -3587.4130836584      3.46e-08  
   10   -3587.4130836584      1.20e-08  
   11   -3587.4130836584      4.57e-09  Convergence criterion met
 ---------------------------------------
 SCF time:   CPU 22.05s  wall 6.00s 
 SCF   energy in the final basis set =    -3587.4130836584
 Total energy in the final basis set =    -3587.4130836584

 --------------------------------------------------------------
             Orbital Energies (a.u.) and Symmetries
 --------------------------------------------------------------

 Alpha MOs, Restricted
 -- Occupied --                  
-482.87 -101.60 -101.60  -62.53  -56.35  -56.34  -56.34  -14.41
  1 A'    2 A'    3 A'    4 A'    5 A'    1 A"    6 A'    7 A'                 
-10.351  -9.518  -9.510  -8.735  -7.282  -7.277  -7.273  -7.271
  8 A'    9 A'   10 A'   11 A'   12 A'   13 A'    2 A"   14 A'                 
 -7.264  -7.263  -6.568  -6.553  -6.553  -2.679  -2.675  -2.674
  3 A"   15 A'   16 A'    4 A"   17 A'   18 A'    5 A"   19 A'                 
 -2.662  -2.662  -1.022  -0.905  -0.851  -0.805  -0.591  -0.533
 20 A'    6 A"   21 A'   22 A'   23 A'   24 A'   25 A'   26 A'                 
 -0.494  -0.466  -0.387  -0.377  -0.367  -0.346  -0.323  -0.311
 27 A'    7 A"   28 A'    8 A"   29 A'    9 A"   30 A'   31 A'                 
 -0.302
 10 A"                                                                         
 -- Virtual --                   
 -0.083  -0.067  -0.059  -0.003   0.024   0.037   0.042   0.046
 32 A'   11 A"   33 A'   34 A'   35 A'   36 A'   37 A'   12 A"                 
  0.065   0.074   0.074   0.088   0.094   0.100   0.119   0.122
 38 A'   13 A"   39 A'   14 A"   40 A'   41 A'   15 A"   42 A'                 
  0.126   0.137   0.164   0.190   0.196   0.210   0.256   0.257
 43 A'   44 A'   45 A'   46 A'   16 A"   47 A'   48 A'   49 A'                 
  0.290   0.372   0.391   0.402   0.408   0.428   0.434   0.440
 50 A'   51 A'   52 A'   17 A"   53 A'   18 A"   54 A'   55 A'                 
  0.461   0.474   0.476   0.511   0.542   0.568   0.575   0.581
 19 A"   56 A'   20 A"   57 A'   21 A"   58 A'   22 A"   59 A'                 
  0.626   0.717   0.746   0.772   0.787   0.809   0.819   0.822
 60 A'   23 A"   61 A'   62 A'   63 A'   24 A"   64 A'   25 A"                 
  0.845   0.847   0.868   0.902   0.911   0.982   0.995   1.034
 65 A'   26 A"   66 A'   67 A'   68 A'   27 A"   69 A'   70 A'                 
  1.060   1.144   1.203   1.294   1.298   1.369   1.613   1.713
 71 A'   72 A'   73 A'   74 A'   28 A"   29 A"   75 A'   76 A'                 
  1.853   1.932   2.003   2.010   2.075   2.155   2.209   2.238
 77 A'   30 A"   78 A'   31 A"   79 A'   80 A'   32 A"   81 A'                 
  2.267   2.324   2.375   2.432   2.458   2.744   2.745   2.763
 33 A"   82 A'   34 A"   83 A'   84 A'   35 A"   85 A'   86 A'                 
  2.982   3.240   3.820   3.949   3.972   4.003   4.040   4.155
 87 A'   88 A'   36 A"   89 A'   37 A"   90 A'   38 A"   91 A'                 
  4.323   4.420   6.622   7.519   7.549   7.622   9.669   9.708
 92 A'   93 A'   94 A'   39 A"   95 A'   96 A'   97 A'   98 A'                 
 23.635  25.753  25.797  25.812  25.953  26.268  26.308  35.457
 99 A'   40 A"   41 A"  100 A'  101 A'  102 A'  103 A'  104 A'                 
 47.895 215.649 215.693 289.713 289.743 289.8471020.688
105 A'  106 A'  107 A'   42 A"  108 A'  109 A'  110 A'                         

 Beta MOs, Restricted
 -- Occupied --                  
-482.87 -101.60 -101.60  -62.53  -56.35  -56.34  -56.34  -14.41
  1 A'    2 A'    3 A'    4 A'    5 A'    1 A"    6 A'    7 A'                 
-10.351  -9.518  -9.510  -8.735  -7.282  -7.277  -7.273  -7.271
  8 A'    9 A'   10 A'   11 A'   12 A'   13 A'    2 A"   14 A'                 
 -7.264  -7.263  -6.568  -6.553  -6.553  -2.679  -2.675  -2.674
  3 A"   15 A'   16 A'    4 A"   17 A'   18 A'    5 A"   19 A'                 
 -2.662  -2.662  -1.022  -0.905  -0.851  -0.805  -0.591  -0.533
 20 A'    6 A"   21 A'   22 A'   23 A'   24 A'   25 A'   26 A'                 
 -0.494  -0.466  -0.387  -0.377  -0.367  -0.346  -0.323  -0.311
 27 A'    7 A"   28 A'    8 A"   29 A'    9 A"   30 A'   31 A'                 
 -0.302
 10 A"                                                                         
 -- Virtual --                   
 -0.083  -0.067  -0.059  -0.003   0.024   0.037   0.042   0.046
 32 A'   11 A"   33 A'   34 A'   35 A'   36 A'   37 A'   12 A"                 
  0.065   0.074   0.074   0.088   0.094   0.100   0.119   0.122
 38 A'   13 A"   39 A'   14 A"   40 A'   41 A'   15 A"   42 A'                 
  0.126   0.137   0.164   0.190   0.196   0.210   0.256   0.257
 43 A'   44 A'   45 A'   46 A'   16 A"   47 A'   48 A'   49 A'                 
  0.290   0.372   0.391   0.402   0.408   0.428   0.434   0.440
 50 A'   51 A'   52 A'   17 A"   53 A'   18 A"   54 A'   55 A'                 
  0.461   0.474   0.476   0.511   0.542   0.568   0.575   0.581
 19 A"   56 A'   20 A"   57 A'   21 A"   58 A'   22 A"   59 A'                 
  0.626   0.717   0.746   0.772   0.787   0.809   0.819   0.822
 60 A'   23 A"   61 A'   62 A'   63 A'   24 A"   64 A'   25 A"                 
  0.845   0.847   0.868   0.902   0.911   0.982   0.995   1.034
 65 A'   26 A"   66 A'   67 A'   68 A'   27 A"   69 A'   70 A'                 
  1.060   1.144   1.203   1.294   1.298   1.369   1.613   1.713
 71 A'   72 A'   73 A'   74 A'   28 A"   29 A"   75 A'   76 A'                 
  1.853   1.932   2.003   2.010   2.075   2.155   2.209   2.238
 77 A'   30 A"   78 A'   31 A"   79 A'   80 A'   32 A"   81 A'                 
  2.267   2.324   2.375   2.432   2.458   2.744   2.745   2.763
 33 A"   82 A'   34 A"   83 A'   84 A'   35 A"   85 A'   86 A'                 
  2.982   3.240   3.820   3.949   3.972   4.003   4.040   4.155
 87 A'   88 A'   36 A"   89 A'   37 A"   90 A'   38 A"   91 A'                 
  4.323   4.420   6.622   7.519   7.549   7.622   9.669   9.708
 92 A'   93 A'   94 A'   39 A"   95 A'   96 A'   97 A'   98 A'                 
 23.635  25.753  25.797  25.812  25.953  26.268  26.308  35.457
 99 A'   40 A"   41 A"  100 A'  101 A'  102 A'  103 A'  104 A'                 
 47.895 215.649 215.693 289.713 289.743 289.8471020.688
105 A'  106 A'  107 A'   42 A"  108 A'  109 A'  110 A'                         
 --------------------------------------------------------------

          Ground-State Mulliken Net Atomic Charges

     Atom                 Charge (a.u.)
  ----------------------------------------
      1 C                    -0.517556
      2 N                     0.142316
      3 Cl                   -0.007515
      4 Br                    0.000479
      5 Cl                    0.382276
  ----------------------------------------
  Sum of atomic charges =     0.000000

 -----------------------------------------------------------------
                    Cartesian Multipole Moments
 -----------------------------------------------------------------
    Charge (ESU x 10^10)
                 0.0000
    Dipole Moment (Debye)
         X      -0.6212      Y      -1.1324      Z       0.0000
       Tot       1.2916
    Quadrupole Moments (Debye-Ang)
        XX     -51.3992     XY      -1.6925     YY     -55.9701
        XZ       0.0000     YZ       0.0000     ZZ     -54.7231
    Octopole Moments (Debye-Ang^2)
       XXX     -47.0774    XXY       3.4324    XYY     -14.8234
       YYY      -4.5873    XXZ       0.0000    XYZ       0.0000
       YYZ      -0.0000    XZZ     -15.0097    YZZ       1.7288
       ZZZ       0.0000
    Hexadecapole Moments (Debye-Ang^3)
      XXXX    -864.3889   XXXY     -27.1655   XXYY    -221.7892
      XYYY     -35.1974   YYYY    -352.0288   XXXZ       0.0000
      XXYZ       0.0000   XYYZ      -0.0000   YYYZ       0.0000
      XXZZ    -173.2158   XYZZ      -8.0592   YYZZ     -72.6544
      XZZZ       0.0000   YZZZ       0.0000   ZZZZ     -63.0493
 -----------------------------------------------------------------
 Calculating analytic gradient of the SCF energy
 Gradient of SCF Energy
            1           2           3           4           5
    1  -0.0011220  -0.0000398  -0.0009287   0.0006920   0.0013986
    2   0.0023977  -0.0000511  -0.0004308  -0.0001805  -0.0017353
    3  -0.0000000   0.0000000  -0.0000000  -0.0000000   0.0000000
 Max gradient component =       2.398E-03
 RMS gradient           =       9.500E-04
 Gradient time:  CPU 6.71 s  wall 1.78 s
 Geometry Optimization Parameters
   NAtoms,    NIC,     NZ,  NCons,   NDum,   NFix, NCnnct, MaxDiis
        5      20       5       0       0       0       0       0

 Cartesian Hessian Update
 Hessian Updated using BFGS Update


** GEOMETRY OPTIMIZATION IN DELOCALIZED INTERNAL COORDINATES **
   Searching for a Minimum

   Optimization Cycle:   3

                       Coordinates (Angstroms)
     ATOM                X               Y               Z
      1  C         0.1465793317   -0.0323540751    0.0000000000
      2  N         0.8765118755    0.9959714442    0.0000000000
      3  Cl        2.5992652841    0.7532420553    0.0000000000
      4  Br       -1.7286901589    0.2639027846    0.0000000000
      5  Cl        0.6310009040   -1.7093462858    0.0000000000
   Point Group: cs    Number of degrees of freedom:     7


   Energy is  -3587.413083658

 Hessian Updated using BFGS Update

  7 Hessian modes will be used to form the next step
  Hessian Eigenvalues:
     0.155997    0.238450    0.252160    0.272166    0.285833    0.339685
     0.660841

 Minimum Search - Taking Simple RFO Step
 Searching for Lamda that Minimizes Along All modes
 Value Taken    Lamda =  -0.00006205
 Step Taken.  Stepsize is  0.017320

                             Maximum     Tolerance    Cnvgd?
         Gradient           0.002829      0.000300      NO
         Displacement       0.010137      0.001200      NO
         Energy change     -0.000379      0.000001      NO


 New Cartesian Coordinates Obtained by Inverse Iteration

 Displacement from previous Coordinates is:  0.033112
 ----------------------------------------------------------------
             Standard Nuclear Orientation (Angstroms)
    I     Atom           X                Y                Z
 ----------------------------------------------------------------
    1      C       0.1489506632    -0.0363328591     0.0000000000
    2      N       0.8794115590     0.9920763842     0.0000000000
    3      Cl      2.6053190923     0.7641738474     0.0000000000
    4      Br     -1.7301567870     0.2633318344     0.0000000000
    5      Cl      0.6211427090    -1.7118332835     0.0000000000
 ----------------------------------------------------------------
 Molecular Point Group                 Cs    NOp =  2
 Largest Abelian Subgroup              Cs    NOp =  2
 Nuclear Repulsion Energy =   458.0029760407 hartrees
 There are       41 alpha and       41 beta electrons
 Applying Cartesian multipole field
    Component          Value
    ---------          -----
     (2,0,0)        1.00000E-11
     (0,2,0)        2.00000E-11
     (0,0,2)       -3.00000E-11
 Nucleus-field energy     =     0.0000000132 hartrees
 Requested basis set is 6-311++G(d,p)
 There are 57 shells and 152 basis functions
 A cutoff of  1.0D-11 yielded   1362 shell pairs
 There are     10565 function pairs (     11592 Cartesian)
 Smallest overlap matrix eigenvalue = 3.48E-04
 Guess MOs from SCF MO coefficient file

 -----------------------------------------------------------------------
  General SCF calculation program by
  Eric Jon Sundstrom, Paul Horn, Yuezhi Mao, Dmitri Zuev, Alec White,
  David Stuck, Shaama M.S., Shane Yost, Joonho Lee, David Small,
  Daniel Levine, Susi Lehtola, Hugh Burton, Evgeny Epifanovsky
 -----------------------------------------------------------------------
 Exchange:     0.2000 Hartree-Fock + 0.0800 Slater + 0.7200 B88
 Correlation:  0.1900 VWN1RPA + 0.8100 LYP
 Using SG-1 standard quadrature grid
 using 4 threads for integral computing
 -------------------------------------------------------
 OpenMP Integral computing Module                
 Release: version 2.0, May 2017, Q-Chem Inc. Pleasanton 
 -------------------------------------------------------
 -------------------------------------------------------
 OpenMP BLAS3 based DFT computing Module                
 Release: version 1.0, May 2013, Q-Chem Inc. Pittsburgh 
 -------------------------------------------------------
 A restricted SCF calculation will be
 performed using DIIS
 SCF converges when DIIS error is below 1.0e-08
 ---------------------------------------
  Cycle       Energy         DIIS error
 ---------------------------------------
    1   -3587.4130415256      1.09e-04  
    2   -3587.4131031354      2.66e-05  
    3   -3587.4131019794      3.57e-05  
    4   -3587.4131052175      1.09e-05  
    5   -3587.4131055189      3.08e-06  
    6   -3587.4131055409      1.43e-06  
    7   -3587.4131055457      4.06e-07  
    8   -3587.4131055461      8.72e-08  
    9   -3587.4131055461      2.01e-08  
   10   -3587.4131055461      4.47e-09  Convergence criterion met
 ---------------------------------------
 SCF time:   CPU 19.97s  wall 6.00s 
 SCF   energy in the final basis set =    -3587.4131055461
 Total energy in the final basis set =    -3587.4131055461

 --------------------------------------------------------------
             Orbital Energies (a.u.) and Symmetries
 --------------------------------------------------------------

 Alpha MOs, Restricted
 -- Occupied --                  
-482.87 -101.60 -101.60  -62.53  -56.35  -56.34  -56.34  -14.41
  1 A'    2 A'    3 A'    4 A'    5 A'    1 A"    6 A'    7 A'                 
-10.352  -9.518  -9.510  -8.735  -7.283  -7.277  -7.273  -7.272
  8 A'    9 A'   10 A'   11 A'   12 A'   13 A'    2 A"   14 A'                 
 -7.264  -7.263  -6.567  -6.553  -6.552  -2.678  -2.674  -2.673
  3 A"   15 A'   16 A'    4 A"   17 A'   18 A'    5 A"   19 A'                 
 -2.662  -2.662  -1.022  -0.906  -0.850  -0.805  -0.591  -0.534
 20 A'    6 A"   21 A'   22 A'   23 A'   24 A'   25 A'   26 A'                 
 -0.494  -0.466  -0.387  -0.378  -0.368  -0.345  -0.322  -0.311
 27 A'    7 A"   28 A'    8 A"   29 A'    9 A"   30 A'   31 A'                 
 -0.302
 10 A"                                                                         
 -- Virtual --                   
 -0.084  -0.067  -0.058  -0.003   0.024   0.037   0.042   0.046
 32 A'   11 A"   33 A'   34 A'   35 A'   36 A'   37 A'   12 A"                 
  0.065   0.074   0.074   0.088   0.094   0.100   0.119   0.121
 38 A'   13 A"   39 A'   14 A"   40 A'   41 A'   15 A"   42 A'                 
  0.126   0.137   0.164   0.190   0.197   0.210   0.256   0.258
 43 A'   44 A'   45 A'   46 A'   16 A"   47 A'   48 A'   49 A'                 
  0.290   0.372   0.390   0.403   0.409   0.428   0.434   0.439
 50 A'   51 A'   52 A'   17 A"   53 A'   18 A"   54 A'   55 A'                 
  0.461   0.475   0.476   0.511   0.542   0.568   0.576   0.582
 19 A"   56 A'   20 A"   57 A'   21 A"   58 A'   22 A"   59 A'                 
  0.626   0.717   0.747   0.772   0.787   0.808   0.817   0.822
 60 A'   23 A"   61 A'   62 A'   63 A'   24 A"   64 A'   25 A"                 
  0.844   0.847   0.867   0.901   0.911   0.983   0.995   1.035
 65 A'   26 A"   66 A'   67 A'   68 A'   27 A"   69 A'   70 A'                 
  1.058   1.144   1.204   1.294   1.297   1.371   1.611   1.715
 71 A'   72 A'   73 A'   74 A'   28 A"   29 A"   75 A'   76 A'                 
  1.855   1.932   2.004   2.010   2.073   2.154   2.209   2.239
 77 A'   30 A"   78 A'   31 A"   79 A'   80 A'   32 A"   81 A'                 
  2.266   2.322   2.376   2.433   2.456   2.744   2.748   2.762
 33 A"   82 A'   34 A"   83 A'   84 A'   35 A"   85 A'   86 A'                 
  2.980   3.242   3.820   3.949   3.972   4.003   4.039   4.155
 87 A'   88 A'   36 A"   89 A'   37 A"   90 A'   38 A"   91 A'                 
  4.324   4.420   6.621   7.520   7.550   7.623   9.669   9.708
 92 A'   93 A'   94 A'   39 A"   95 A'   96 A'   97 A'   98 A'                 
 23.634  25.752  25.797  25.814  25.949  26.268  26.307  35.456
 99 A'   40 A"   41 A"  100 A'  101 A'  102 A'  103 A'  104 A'                 
 47.894 215.648 215.694 289.714 289.744 289.8481020.687
105 A'  106 A'  107 A'   42 A"  108 A'  109 A'  110 A'                         

 Beta MOs, Restricted
 -- Occupied --                  
-482.87 -101.60 -101.60  -62.53  -56.35  -56.34  -56.34  -14.41
  1 A'    2 A'    3 A'    4 A'    5 A'    1 A"    6 A'    7 A'                 
-10.352  -9.518  -9.510  -8.735  -7.283  -7.277  -7.273  -7.272
  8 A'    9 A'   10 A'   11 A'   12 A'   13 A'    2 A"   14 A'                 
 -7.264  -7.263  -6.567  -6.553  -6.552  -2.678  -2.674  -2.673
  3 A"   15 A'   16 A'    4 A"   17 A'   18 A'    5 A"   19 A'                 
 -2.662  -2.662  -1.022  -0.906  -0.850  -0.805  -0.591  -0.534
 20 A'    6 A"   21 A'   22 A'   23 A'   24 A'   25 A'   26 A'                 
 -0.494  -0.466  -0.387  -0.378  -0.368  -0.345  -0.322  -0.311
 27 A'    7 A"   28 A'    8 A"   29 A'    9 A"   30 A'   31 A'                 
 -0.302
 10 A"                                                                         
 -- Virtual --                   
 -0.084  -0.067  -0.058  -0.003   0.024   0.037   0.042   0.046
 32 A'   11 A"   33 A'   34 A'   35 A'   36 A'   37 A'   12 A"                 
  0.065   0.074   0.074   0.088   0.094   0.100   0.119   0.121
 38 A'   13 A"   39 A'   14 A"   40 A'   41 A'   15 A"   42 A'                 
  0.126   0.137   0.164   0.190   0.197   0.210   0.256   0.258
 43 A'   44 A'   45 A'   46 A'   16 A"   47 A'   48 A'   49 A'                 
  0.290   0.372   0.390   0.403   0.409   0.428   0.434   0.439
 50 A'   51 A'   52 A'   17 A"   53 A'   18 A"   54 A'   55 A'                 
  0.461   0.475   0.476   0.511   0.542   0.568   0.576   0.582
 19 A"   56 A'   20 A"   57 A'   21 A"   58 A'   22 A"   59 A'                 
  0.626   0.717   0.747   0.772   0.787   0.808   0.817   0.822
 60 A'   23 A"   61 A'   62 A'   63 A'   24 A"   64 A'   25 A"                 
  0.844   0.847   0.867   0.901   0.911   0.983   0.995   1.035
 65 A'   26 A"   66 A'   67 A'   68 A'   27 A"   69 A'   70 A'                 
  1.058   1.144   1.204   1.294   1.297   1.371   1.611   1.715
 71 A'   72 A'   73 A'   74 A'   28 A"   29 A"   75 A'   76 A'                 
  1.855   1.932   2.004   2.010   2.073   2.154   2.209   2.239
 77 A'   30 A"   78 A'   31 A"   79 A'   80 A'   32 A"   81 A'                 
  2.266   2.322   2.376   2.433   2.456   2.744   2.748   2.762
 33 A"   82 A'   34 A"   83 A'   84 A'   35 A"   85 A'   86 A'                 
  2.980   3.242   3.820   3.949   3.972   4.003   4.039   4.155
 87 A'   88 A'   36 A"   89 A'   37 A"   90 A'   38 A"   91 A'                 
  4.324   4.420   6.621   7.520   7.550   7.623   9.669   9.708
 92 A'   93 A'   94 A'   39 A"   95 A'   96 A'   97 A'   98 A'                 
 23.634  25.752  25.797  25.814  25.949  26.268  26.307  35.456
 99 A'   40 A"   41 A"  100 A'  101 A'  102 A'  103 A'  104 A'                 
 47.894 215.648 215.694 289.714 289.744 289.8481020.687
105 A'  106 A'  107 A'   42 A"  108 A'  109 A'  110 A'                         
 --------------------------------------------------------------

          Ground-State Mulliken Net Atomic Charges

     Atom                 Charge (a.u.)
  ----------------------------------------
      1 C                    -0.518813
      2 N                     0.143530
      3 Cl                   -0.007038
      4 Br                   -0.001781
      5 Cl                    0.384103
  ----------------------------------------
  Sum of atomic charges =     0.000000

 -----------------------------------------------------------------
                    Cartesian Multipole Moments
 -----------------------------------------------------------------
    Charge (ESU x 10^10)
                 0.0000
    Dipole Moment (Debye)
         X      -0.5937      Y      -1.1528      Z      -0.0000
       Tot       1.2967
    Quadrupole Moments (Debye-Ang)
        XX     -51.4180     XY      -1.6469     YY     -55.9228
        XZ       0.0000     YZ       0.0000     ZZ     -54.7255
    Octopole Moments (Debye-Ang^2)
       XXX     -46.7467    XXY       3.5414    XYY     -14.7505
       YYY      -4.8829    XXZ      -0.0000    XYZ      -0.0000
       YYZ      -0.0000    XZZ     -14.9337    YZZ       1.6440
       ZZZ      -0.0000
    Hexadecapole Moments (Debye-Ang^3)
      XXXX    -866.2629   XXXY     -28.2290   XXYY    -222.4023
      XYYY     -36.8772   YYYY    -353.1900   XXXZ      -0.0000
      XXYZ      -0.0000   XYYZ       0.0000   YYYZ       0.0000
      XXZZ    -173.6239   XYZZ      -8.6772   YYZZ     -72.8948
      XZZZ      -0.0000   YZZZ       0.0000   ZZZZ     -63.0621
 -----------------------------------------------------------------
 Calculating analytic gradient of the SCF energy
 Gradient of SCF Energy
            1           2           3           4           5
    1  -0.0004669   0.0007014   0.0001846  -0.0004538   0.0000346
    2   0.0004560  -0.0001643   0.0006247  -0.0004241  -0.0004923
    3  -0.0000000   0.0000000   0.0000000   0.0000000   0.0000000
 Max gradient component =       7.014E-04
 RMS gradient           =       3.650E-04
 Gradient time:  CPU 6.69 s  wall 1.77 s
 Geometry Optimization Parameters
   NAtoms,    NIC,     NZ,  NCons,   NDum,   NFix, NCnnct, MaxDiis
        5      20       5       0       0       0       0       0

 Cartesian Hessian Update
 Hessian Updated using BFGS Update


** GEOMETRY OPTIMIZATION IN DELOCALIZED INTERNAL COORDINATES **
   Searching for a Minimum

   Optimization Cycle:   4

                       Coordinates (Angstroms)
     ATOM                X               Y               Z
      1  C         0.1489506632   -0.0363328591    0.0000000000
      2  N         0.8794115590    0.9920763842    0.0000000000
      3  Cl        2.6053190923    0.7641738474    0.0000000000
      4  Br       -1.7301567870    0.2633318344    0.0000000000
      5  Cl        0.6211427090   -1.7118332835    0.0000000000
   Point Group: cs    Number of degrees of freedom:     7


   Energy is  -3587.413105546

 Hessian Updated using BFGS Update

  7 Hessian modes will be used to form the next step
  Hessian Eigenvalues:
     0.153972    0.235196    0.252407    0.281590    0.291677    0.398592
     0.705256

 Minimum Search - Taking Simple RFO Step
 Searching for Lamda that Minimizes Along All modes
 Value Taken    Lamda =  -0.00000936
 Step Taken.  Stepsize is  0.005014

                             Maximum     Tolerance    Cnvgd?
         Gradient           0.001384      0.000300      NO
         Displacement       0.002830      0.001200      NO
         Energy change     -0.000022      0.000001      NO


 New Cartesian Coordinates Obtained by Inverse Iteration

 Displacement from previous Coordinates is:  0.009980
 ----------------------------------------------------------------
             Standard Nuclear Orientation (Angstroms)
    I     Atom           X                Y                Z
 ----------------------------------------------------------------
    1      C       0.1491044478    -0.0361377084     0.0000000000
    2      N       0.8779466959     0.9929372453     0.0000000000
    3      Cl      2.6031902782     0.7609872196     0.0000000000
    4      Br     -1.7291128041     0.2636378177     0.0000000000
    5      Cl      0.6235386186    -1.7100086509     0.0000000000
 ----------------------------------------------------------------
 Molecular Point Group                 Cs    NOp =  2
 Largest Abelian Subgroup              Cs    NOp =  2
 Nuclear Repulsion Energy =   458.2913843295 hartrees
 There are       41 alpha and       41 beta electrons
 Applying Cartesian multipole field
    Component          Value
    ---------          -----
     (2,0,0)        1.00000E-11
     (0,2,0)        2.00000E-11
     (0,0,2)       -3.00000E-11
 Nucleus-field energy     =     0.0000000132 hartrees
 Requested basis set is 6-311++G(d,p)
 There are 57 shells and 152 basis functions
 A cutoff of  1.0D-11 yielded   1362 shell pairs
 There are     10565 function pairs (     11592 Cartesian)
 Smallest overlap matrix eigenvalue = 3.47E-04
 Guess MOs from SCF MO coefficient file

 -----------------------------------------------------------------------
  General SCF calculation program by
  Eric Jon Sundstrom, Paul Horn, Yuezhi Mao, Dmitri Zuev, Alec White,
  David Stuck, Shaama M.S., Shane Yost, Joonho Lee, David Small,
  Daniel Levine, Susi Lehtola, Hugh Burton, Evgeny Epifanovsky
 -----------------------------------------------------------------------
 Exchange:     0.2000 Hartree-Fock + 0.0800 Slater + 0.7200 B88
 Correlation:  0.1900 VWN1RPA + 0.8100 LYP
 Using SG-1 standard quadrature grid
 using 4 threads for integral computing
 -------------------------------------------------------
 OpenMP Integral computing Module                
 Release: version 2.0, May 2017, Q-Chem Inc. Pleasanton 
 -------------------------------------------------------
 -------------------------------------------------------
 OpenMP BLAS3 based DFT computing Module                
 Release: version 1.0, May 2013, Q-Chem Inc. Pittsburgh 
 -------------------------------------------------------
 A restricted SCF calculation will be
 performed using DIIS
 SCF converges when DIIS error is below 1.0e-08
 ---------------------------------------
  Cycle       Energy         DIIS error
 ---------------------------------------
    1   -3587.4131058549      3.10e-05  
    2   -3587.4131103088      1.33e-05  
    3   -3587.4131099528      1.76e-05  
    4   -3587.4131108396      1.90e-06  
    5   -3587.4131108483      7.92e-07  
    6   -3587.4131108495      4.68e-07  
    7   -3587.4131108500      7.04e-08  
    8   -3587.4131108500      2.31e-08  
    9   -3587.4131108500      3.67e-09  Convergence criterion met
 ---------------------------------------
 SCF time:   CPU 18.00s  wall 4.00s 
 SCF   energy in the final basis set =    -3587.4131108500
 Total energy in the final basis set =    -3587.4131108500

 --------------------------------------------------------------
             Orbital Energies (a.u.) and Symmetries
 --------------------------------------------------------------

 Alpha MOs, Restricted
 -- Occupied --                  
-482.87 -101.60 -101.60  -62.53  -56.35  -56.34  -56.34  -14.41
  1 A'    2 A'    3 A'    4 A'    5 A'    1 A"    6 A'    7 A'                 
-10.351  -9.518  -9.510  -8.735  -7.283  -7.277  -7.273  -7.272
  8 A'    9 A'   10 A'   11 A'   12 A'   13 A'    2 A"   14 A'                 
 -7.264  -7.263  -6.567  -6.553  -6.552  -2.678  -2.674  -2.673
  3 A"   15 A'   16 A'    4 A"   17 A'   18 A'    5 A"   19 A'                 
 -2.662  -2.662  -1.022  -0.906  -0.850  -0.805  -0.591  -0.534
 20 A'    6 A"   21 A'   22 A'   23 A'   24 A'   25 A'   26 A'                 
 -0.494  -0.466  -0.387  -0.378  -0.368  -0.346  -0.322  -0.311
 27 A'    7 A"   28 A'    8 A"   29 A'    9 A"   30 A'   31 A'                 
 -0.302
 10 A"                                                                         
 -- Virtual --                   
 -0.084  -0.067  -0.058  -0.003   0.025   0.037   0.042   0.046
 32 A'   11 A"   33 A'   34 A'   35 A'   36 A'   37 A'   12 A"                 
  0.065   0.074   0.074   0.088   0.094   0.100   0.119   0.121
 38 A'   13 A"   39 A'   14 A"   40 A'   41 A'   15 A"   42 A'                 
  0.126   0.137   0.164   0.190   0.197   0.210   0.256   0.258
 43 A'   44 A'   45 A'   46 A'   16 A"   47 A'   48 A'   49 A'                 
  0.290   0.372   0.390   0.403   0.409   0.428   0.434   0.439
 50 A'   51 A'   52 A'   17 A"   53 A'   18 A"   54 A'   55 A'                 
  0.461   0.474   0.476   0.511   0.542   0.568   0.576   0.582
 19 A"   56 A'   20 A"   57 A'   21 A"   58 A'   22 A"   59 A'                 
  0.626   0.717   0.746   0.772   0.786   0.808   0.818   0.822
 60 A'   23 A"   61 A'   62 A'   63 A'   24 A"   64 A'   25 A"                 
  0.844   0.847   0.867   0.901   0.911   0.983   0.996   1.035
 65 A'   26 A"   66 A'   67 A'   68 A'   27 A"   69 A'   70 A'                 
  1.059   1.144   1.204   1.294   1.297   1.371   1.611   1.715
 71 A'   72 A'   73 A'   74 A'   28 A"   29 A"   75 A'   76 A'                 
  1.856   1.933   2.004   2.010   2.074   2.154   2.209   2.239
 77 A'   30 A"   78 A'   31 A"   79 A'   80 A'   32 A"   81 A'                 
  2.267   2.323   2.376   2.433   2.457   2.744   2.747   2.763
 33 A"   82 A'   34 A"   83 A'   84 A'   35 A"   85 A'   86 A'                 
  2.981   3.242   3.820   3.949   3.972   4.003   4.040   4.155
 87 A'   88 A'   36 A"   89 A'   37 A"   90 A'   38 A"   91 A'                 
  4.324   4.420   6.621   7.520   7.550   7.623   9.669   9.709
 92 A'   93 A'   94 A'   39 A"   95 A'   96 A'   97 A'   98 A'                 
 23.635  25.753  25.797  25.813  25.950  26.268  26.307  35.457
 99 A'   40 A"   41 A"  100 A'  101 A'  102 A'  103 A'  104 A'                 
 47.894 215.649 215.694 289.714 289.744 289.8481020.688
105 A'  106 A'  107 A'   42 A"  108 A'  109 A'  110 A'                         

 Beta MOs, Restricted
 -- Occupied --                  
-482.87 -101.60 -101.60  -62.53  -56.35  -56.34  -56.34  -14.41
  1 A'    2 A'    3 A'    4 A'    5 A'    1 A"    6 A'    7 A'                 
-10.351  -9.518  -9.510  -8.735  -7.283  -7.277  -7.273  -7.272
  8 A'    9 A'   10 A'   11 A'   12 A'   13 A'    2 A"   14 A'                 
 -7.264  -7.263  -6.567  -6.553  -6.552  -2.678  -2.674  -2.673
  3 A"   15 A'   16 A'    4 A"   17 A'   18 A'    5 A"   19 A'                 
 -2.662  -2.662  -1.022  -0.906  -0.850  -0.805  -0.591  -0.534
 20 A'    6 A"   21 A'   22 A'   23 A'   24 A'   25 A'   26 A'                 
 -0.494  -0.466  -0.387  -0.378  -0.368  -0.346  -0.322  -0.311
 27 A'    7 A"   28 A'    8 A"   29 A'    9 A"   30 A'   31 A'                 
 -0.302
 10 A"                                                                         
 -- Virtual --                   
 -0.084  -0.067  -0.058  -0.003   0.025   0.037   0.042   0.046
 32 A'   11 A"   33 A'   34 A'   35 A'   36 A'   37 A'   12 A"                 
  0.065   0.074   0.074   0.088   0.094   0.100   0.119   0.121
 38 A'   13 A"   39 A'   14 A"   40 A'   41 A'   15 A"   42 A'                 
  0.126   0.137   0.164   0.190   0.197   0.210   0.256   0.258
 43 A'   44 A'   45 A'   46 A'   16 A"   47 A'   48 A'   49 A'                 
  0.290   0.372   0.390   0.403   0.409   0.428   0.434   0.439
 50 A'   51 A'   52 A'   17 A"   53 A'   18 A"   54 A'   55 A'                 
  0.461   0.474   0.476   0.511   0.542   0.568   0.576   0.582
 19 A"   56 A'   20 A"   57 A'   21 A"   58 A'   22 A"   59 A'                 
  0.626   0.717   0.746   0.772   0.786   0.808   0.818   0.822
 60 A'   23 A"   61 A'   62 A'   63 A'   24 A"   64 A'   25 A"                 
  0.844   0.847   0.867   0.901   0.911   0.983   0.996   1.035
 65 A'   26 A"   66 A'   67 A'   68 A'   27 A"   69 A'   70 A'                 
  1.059   1.144   1.204   1.294   1.297   1.371   1.611   1.715
 71 A'   72 A'   73 A'   74 A'   28 A"   29 A"   75 A'   76 A'                 
  1.856   1.933   2.004   2.010   2.074   2.154   2.209   2.239
 77 A'   30 A"   78 A'   31 A"   79 A'   80 A'   32 A"   81 A'                 
  2.267   2.323   2.376   2.433   2.457   2.744   2.747   2.763
 33 A"   82 A'   34 A"   83 A'   84 A'   35 A"   85 A'   86 A'                 
  2.981   3.242   3.820   3.949   3.972   4.003   4.040   4.155
 87 A'   88 A'   36 A"   89 A'   37 A"   90 A'   38 A"   91 A'                 
  4.324   4.420   6.621   7.520   7.550   7.623   9.669   9.709
 92 A'   93 A'   94 A'   39 A"   95 A'   96 A'   97 A'   98 A'                 
 23.635  25.753  25.797  25.813  25.950  26.268  26.307  35.457
 99 A'   40 A"   41 A"  100 A'  101 A'  102 A'  103 A'  104 A'                 
 47.894 215.649 215.694 289.714 289.744 289.8481020.688
105 A'  106 A'  107 A'   42 A"  108 A'  109 A'  110 A'                         
 --------------------------------------------------------------

          Ground-State Mulliken Net Atomic Charges

     Atom                 Charge (a.u.)
  ----------------------------------------
      1 C                    -0.519289
      2 N                     0.143227
      3 Cl                   -0.007589
      4 Br                   -0.001647
      5 Cl                    0.385298
  ----------------------------------------
  Sum of atomic charges =     0.000000

 -----------------------------------------------------------------
                    Cartesian Multipole Moments
 -----------------------------------------------------------------
    Charge (ESU x 10^10)
                 0.0000
    Dipole Moment (Debye)
         X      -0.5965      Y      -1.1592      Z       0.0000
       Tot       1.3036
    Quadrupole Moments (Debye-Ang)
        XX     -51.4413     XY      -1.6686     YY     -55.9167
        XZ      -0.0000     YZ      -0.0000     ZZ     -54.7215
    Octopole Moments (Debye-Ang^2)
       XXX     -46.8536    XXY       3.4823    XYY     -14.7655
       YYY      -4.8750    XXZ      -0.0000    XYZ      -0.0000
       YYZ       0.0000    XZZ     -14.9509    YZZ       1.6460
       ZZZ       0.0000
    Hexadecapole Moments (Debye-Ang^3)
      XXXX    -865.6369   XXXY     -28.0006   XXYY    -222.1072
      XYYY     -36.4249   YYYY    -352.4424   XXXZ      -0.0000
      XXYZ      -0.0000   XYYZ       0.0000   YYYZ      -0.0000
      XXZZ    -173.4511   XYZZ      -8.5137   YYZZ     -72.7563
      XZZZ      -0.0000   YZZZ      -0.0000   ZZZZ     -63.0530
 -----------------------------------------------------------------
 Calculating analytic gradient of the SCF energy
 Gradient of SCF Energy
            1           2           3           4           5
    1   0.0000938   0.0000178  -0.0002274  -0.0000313   0.0001471
    2   0.0006076  -0.0004206   0.0002691  -0.0003208  -0.0001354
    3  -0.0000000  -0.0000000   0.0000000   0.0000000   0.0000000
 Max gradient component =       6.076E-04
 RMS gradient           =       2.343E-04
 Gradient time:  CPU 6.72 s  wall 1.78 s
 Geometry Optimization Parameters
   NAtoms,    NIC,     NZ,  NCons,   NDum,   NFix, NCnnct, MaxDiis
        5      20       5       0       0       0       0       0

 Cartesian Hessian Update
 Hessian Updated using BFGS Update


** GEOMETRY OPTIMIZATION IN DELOCALIZED INTERNAL COORDINATES **
   Searching for a Minimum

   Optimization Cycle:   5

                       Coordinates (Angstroms)
     ATOM                X               Y               Z
      1  C         0.1491044478   -0.0361377084    0.0000000000
      2  N         0.8779466959    0.9929372453    0.0000000000
      3  Cl        2.6031902782    0.7609872196    0.0000000000
      4  Br       -1.7291128041    0.2636378177    0.0000000000
      5  Cl        0.6235386186   -1.7100086509    0.0000000000
   Point Group: cs    Number of degrees of freedom:     7


   Energy is  -3587.413110850

 Hessian Updated using BFGS Update

  7 Hessian modes will be used to form the next step
  Hessian Eigenvalues:
     0.152786    0.204598    0.240573    0.266712    0.294571    0.375125
     0.826694

 Minimum Search - Taking Simple RFO Step
 Searching for Lamda that Minimizes Along All modes
 Value Taken    Lamda =  -0.00000104
 Step Taken.  Stepsize is  0.002177

                             Maximum     Tolerance    Cnvgd?
         Gradient           0.000357      0.000300      NO
         Displacement       0.001184      0.001200     YES
         Energy change     -0.000005      0.000001      NO


 New Cartesian Coordinates Obtained by Inverse Iteration

 Displacement from previous Coordinates is:  0.002275
 ----------------------------------------------------------------
             Standard Nuclear Orientation (Angstroms)
    I     Atom           X                Y                Z
 ----------------------------------------------------------------
    1      C       0.1490610470    -0.0366124625     0.0000000000
    2      N       0.8774432506     0.9931552965     0.0000000000
    3      Cl      2.6029877052     0.7605692830     0.0000000000
    4      Br     -1.7290063685     0.2641382182     0.0000000000
    5      Cl      0.6241816021    -1.7098344118     0.0000000000
 ----------------------------------------------------------------
 Molecular Point Group                 Cs    NOp =  2
 Largest Abelian Subgroup              Cs    NOp =  2
 Nuclear Repulsion Energy =   458.3014331566 hartrees
 There are       41 alpha and       41 beta electrons
 Applying Cartesian multipole field
    Component          Value
    ---------          -----
     (2,0,0)        1.00000E-11
     (0,2,0)        2.00000E-11
     (0,0,2)       -3.00000E-11
 Nucleus-field energy     =     0.0000000132 hartrees
 Requested basis set is 6-311++G(d,p)
 There are 57 shells and 152 basis functions
 A cutoff of  1.0D-11 yielded   1362 shell pairs
 There are     10565 function pairs (     11592 Cartesian)
 Smallest overlap matrix eigenvalue = 3.47E-04
 Guess MOs from SCF MO coefficient file

 -----------------------------------------------------------------------
  General SCF calculation program by
  Eric Jon Sundstrom, Paul Horn, Yuezhi Mao, Dmitri Zuev, Alec White,
  David Stuck, Shaama M.S., Shane Yost, Joonho Lee, David Small,
  Daniel Levine, Susi Lehtola, Hugh Burton, Evgeny Epifanovsky
 -----------------------------------------------------------------------
 Exchange:     0.2000 Hartree-Fock + 0.0800 Slater + 0.7200 B88
 Correlation:  0.1900 VWN1RPA + 0.8100 LYP
 Using SG-1 standard quadrature grid
 using 4 threads for integral computing
 -------------------------------------------------------
 OpenMP Integral computing Module                
 Release: version 2.0, May 2017, Q-Chem Inc. Pleasanton 
 -------------------------------------------------------
 -------------------------------------------------------
 OpenMP BLAS3 based DFT computing Module                
 Release: version 1.0, May 2013, Q-Chem Inc. Pittsburgh 
 -------------------------------------------------------
 A restricted SCF calculation will be
 performed using DIIS
 SCF converges when DIIS error is below 1.0e-08
 ---------------------------------------
  Cycle       Energy         DIIS error
 ---------------------------------------
    1   -3587.4131107904      1.18e-05  
    2   -3587.4131114377      5.58e-06  
    3   -3587.4131113458      8.25e-06  
    4   -3587.4131115111      1.04e-06  
    5   -3587.4131115142      3.18e-07  
    6   -3587.4131115144      1.05e-07  
    7   -3587.4131115145      5.13e-08  
    8   -3587.4131115145      9.24e-09  Convergence criterion met
 ---------------------------------------
 SCF time:   CPU 16.00s  wall 5.00s 
 SCF   energy in the final basis set =    -3587.4131115145
 Total energy in the final basis set =    -3587.4131115145

 --------------------------------------------------------------
             Orbital Energies (a.u.) and Symmetries
 --------------------------------------------------------------

 Alpha MOs, Restricted
 -- Occupied --                  
-482.87 -101.60 -101.60  -62.53  -56.35  -56.34  -56.34  -14.41
  1 A'    2 A'    3 A'    4 A'    5 A'    1 A"    6 A'    7 A'                 
-10.351  -9.518  -9.510  -8.735  -7.283  -7.277  -7.273  -7.272
  8 A'    9 A'   10 A'   11 A'   12 A'   13 A'    2 A"   14 A'                 
 -7.264  -7.263  -6.567  -6.553  -6.552  -2.678  -2.674  -2.673
  3 A"   15 A'   16 A'    4 A"   17 A'   18 A'    5 A"   19 A'                 
 -2.662  -2.662  -1.022  -0.906  -0.850  -0.805  -0.591  -0.534
 20 A'    6 A"   21 A'   22 A'   23 A'   24 A'   25 A'   26 A'                 
 -0.494  -0.466  -0.387  -0.378  -0.368  -0.346  -0.323  -0.311
 27 A'    7 A"   28 A'    8 A"   29 A'    9 A"   30 A'   31 A'                 
 -0.302
 10 A"                                                                         
 -- Virtual --                   
 -0.084  -0.067  -0.058  -0.003   0.024   0.037   0.042   0.046
 32 A'   11 A"   33 A'   34 A'   35 A'   36 A'   37 A'   12 A"                 
  0.065   0.074   0.074   0.088   0.094   0.100   0.119   0.121
 38 A'   13 A"   39 A'   14 A"   40 A'   41 A'   15 A"   42 A'                 
  0.126   0.137   0.164   0.190   0.197   0.210   0.256   0.258
 43 A'   44 A'   45 A'   46 A'   16 A"   47 A'   48 A'   49 A'                 
  0.290   0.372   0.390   0.403   0.409   0.428   0.434   0.439
 50 A'   51 A'   52 A'   17 A"   53 A'   18 A"   54 A'   55 A'                 
  0.461   0.474   0.476   0.511   0.542   0.568   0.576   0.582
 19 A"   56 A'   20 A"   57 A'   21 A"   58 A'   22 A"   59 A'                 
  0.626   0.717   0.746   0.772   0.786   0.808   0.818   0.822
 60 A'   23 A"   61 A'   62 A'   63 A'   24 A"   64 A'   25 A"                 
  0.844   0.847   0.867   0.901   0.911   0.983   0.996   1.035
 65 A'   26 A"   66 A'   67 A'   68 A'   27 A"   69 A'   70 A'                 
  1.059   1.144   1.204   1.294   1.297   1.371   1.611   1.715
 71 A'   72 A'   73 A'   74 A'   28 A"   29 A"   75 A'   76 A'                 
  1.856   1.932   2.004   2.010   2.074   2.154   2.209   2.239
 77 A'   30 A"   78 A'   31 A"   79 A'   80 A'   32 A"   81 A'                 
  2.267   2.323   2.376   2.433   2.457   2.744   2.746   2.762
 33 A"   82 A'   34 A"   83 A'   84 A'   35 A"   85 A'   86 A'                 
  2.981   3.242   3.820   3.949   3.972   4.003   4.040   4.155
 87 A'   88 A'   36 A"   89 A'   37 A"   90 A'   38 A"   91 A'                 
  4.324   4.420   6.621   7.520   7.550   7.623   9.669   9.709
 92 A'   93 A'   94 A'   39 A"   95 A'   96 A'   97 A'   98 A'                 
 23.634  25.753  25.797  25.813  25.951  26.268  26.307  35.457
 99 A'   40 A"   41 A"  100 A'  101 A'  102 A'  103 A'  104 A'                 
 47.894 215.649 215.694 289.714 289.744 289.8481020.688
105 A'  106 A'  107 A'   42 A"  108 A'  109 A'  110 A'                         

 Beta MOs, Restricted
 -- Occupied --                  
-482.87 -101.60 -101.60  -62.53  -56.35  -56.34  -56.34  -14.41
  1 A'    2 A'    3 A'    4 A'    5 A'    1 A"    6 A'    7 A'                 
-10.351  -9.518  -9.510  -8.735  -7.283  -7.277  -7.273  -7.272
  8 A'    9 A'   10 A'   11 A'   12 A'   13 A'    2 A"   14 A'                 
 -7.264  -7.263  -6.567  -6.553  -6.552  -2.678  -2.674  -2.673
  3 A"   15 A'   16 A'    4 A"   17 A'   18 A'    5 A"   19 A'                 
 -2.662  -2.662  -1.022  -0.906  -0.850  -0.805  -0.591  -0.534
 20 A'    6 A"   21 A'   22 A'   23 A'   24 A'   25 A'   26 A'                 
 -0.494  -0.466  -0.387  -0.378  -0.368  -0.346  -0.323  -0.311
 27 A'    7 A"   28 A'    8 A"   29 A'    9 A"   30 A'   31 A'                 
 -0.302
 10 A"                                                                         
 -- Virtual --                   
 -0.084  -0.067  -0.058  -0.003   0.024   0.037   0.042   0.046
 32 A'   11 A"   33 A'   34 A'   35 A'   36 A'   37 A'   12 A"                 
  0.065   0.074   0.074   0.088   0.094   0.100   0.119   0.121
 38 A'   13 A"   39 A'   14 A"   40 A'   41 A'   15 A"   42 A'                 
  0.126   0.137   0.164   0.190   0.197   0.210   0.256   0.258
 43 A'   44 A'   45 A'   46 A'   16 A"   47 A'   48 A'   49 A'                 
  0.290   0.372   0.390   0.403   0.409   0.428   0.434   0.439
 50 A'   51 A'   52 A'   17 A"   53 A'   18 A"   54 A'   55 A'                 
  0.461   0.474   0.476   0.511   0.542   0.568   0.576   0.582
 19 A"   56 A'   20 A"   57 A'   21 A"   58 A'   22 A"   59 A'                 
  0.626   0.717   0.746   0.772   0.786   0.808   0.818   0.822
 60 A'   23 A"   61 A'   62 A'   63 A'   24 A"   64 A'   25 A"                 
  0.844   0.847   0.867   0.901   0.911   0.983   0.996   1.035
 65 A'   26 A"   66 A'   67 A'   68 A'   27 A"   69 A'   70 A'                 
  1.059   1.144   1.204   1.294   1.297   1.371   1.611   1.715
 71 A'   72 A'   73 A'   74 A'   28 A"   29 A"   75 A'   76 A'                 
  1.856   1.932   2.004   2.010   2.074   2.154   2.209   2.239
 77 A'   30 A"   78 A'   31 A"   79 A'   80 A'   32 A"   81 A'                 
  2.267   2.323   2.376   2.433   2.457   2.744   2.746   2.762
 33 A"   82 A'   34 A"   83 A'   84 A'   35 A"   85 A'   86 A'                 
  2.981   3.242   3.820   3.949   3.972   4.003   4.040   4.155
 87 A'   88 A'   36 A"   89 A'   37 A"   90 A'   38 A"   91 A'                 
  4.324   4.420   6.621   7.520   7.550   7.623   9.669   9.709
 92 A'   93 A'   94 A'   39 A"   95 A'   96 A'   97 A'   98 A'                 
 23.634  25.753  25.797  25.813  25.951  26.268  26.307  35.457
 99 A'   40 A"   41 A"  100 A'  101 A'  102 A'  103 A'  104 A'                 
 47.894 215.649 215.694 289.714 289.744 289.8481020.688
105 A'  106 A'  107 A'   42 A"  108 A'  109 A'  110 A'                         
 --------------------------------------------------------------

          Ground-State Mulliken Net Atomic Charges

     Atom                 Charge (a.u.)
  ----------------------------------------
      1 C                    -0.519599
      2 N                     0.143096
      3 Cl                   -0.007910
      4 Br                   -0.001615
      5 Cl                    0.386027
  ----------------------------------------
  Sum of atomic charges =     0.000000

 -----------------------------------------------------------------
                    Cartesian Multipole Moments
 -----------------------------------------------------------------
    Charge (ESU x 10^10)
                 0.0000
    Dipole Moment (Debye)
         X      -0.5987      Y      -1.1636      Z       0.0000
       Tot       1.3086
    Quadrupole Moments (Debye-Ang)
        XX     -51.4527     XY      -1.6789     YY     -55.9113
        XZ       0.0000     YZ      -0.0000     ZZ     -54.7221
    Octopole Moments (Debye-Ang^2)
       XXX     -46.8991    XXY       3.4652    XYY     -14.7697
       YYY      -4.9060    XXZ       0.0000    XYZ      -0.0000
       YYZ      -0.0000    XZZ     -14.9578    YZZ       1.6367
       ZZZ       0.0000
    Hexadecapole Moments (Debye-Ang^3)
      XXXX    -865.7185   XXXY     -27.9593   XXYY    -222.0769
      XYYY     -36.3249   YYYY    -352.3671   XXXZ       0.0000
      XXYZ      -0.0000   XYYZ      -0.0000   YYYZ      -0.0000
      XXZZ    -173.4462   XYZZ      -8.4745   YYZZ     -72.7439
      XZZZ       0.0000   YZZZ      -0.0000   ZZZZ     -63.0540
 -----------------------------------------------------------------
 Calculating analytic gradient of the SCF energy
 Gradient of SCF Energy
            1           2           3           4           5
    1   0.0000124  -0.0000088  -0.0001883  -0.0000096   0.0001943
    2   0.0001815  -0.0001048   0.0002029  -0.0002273  -0.0000523
    3  -0.0000000   0.0000000  -0.0000000   0.0000000   0.0000000
 Max gradient component =       2.273E-04
 RMS gradient           =       1.192E-04
 Gradient time:  CPU 6.72 s  wall 1.78 s
 Geometry Optimization Parameters
   NAtoms,    NIC,     NZ,  NCons,   NDum,   NFix, NCnnct, MaxDiis
        5      20       5       0       0       0       0       0

 Cartesian Hessian Update
 Hessian Updated using BFGS Update


** GEOMETRY OPTIMIZATION IN DELOCALIZED INTERNAL COORDINATES **
   Searching for a Minimum

   Optimization Cycle:   6

                       Coordinates (Angstroms)
     ATOM                X               Y               Z
      1  C         0.1490610470   -0.0366124625    0.0000000000
      2  N         0.8774432506    0.9931552965    0.0000000000
      3  Cl        2.6029877052    0.7605692830    0.0000000000
      4  Br       -1.7290063685    0.2641382182    0.0000000000
      5  Cl        0.6241816021   -1.7098344118    0.0000000000
   Point Group: cs    Number of degrees of freedom:     7


   Energy is  -3587.413111514

 Hessian Updated using BFGS Update

  6 Hessian modes will be used to form the next step
  Hessian Eigenvalues:
     0.121513    0.182141    0.264143    0.295341    0.405695    0.776406

 Minimum Search - Taking Simple RFO Step
 Searching for Lamda that Minimizes Along All modes
 Value Taken    Lamda =   0.00000000
 Step Taken.  Stepsize is  0.001156

                             Maximum     Tolerance    Cnvgd?
         Gradient           0.000120      0.000300     YES
         Displacement       0.000886      0.001200     YES
         Energy change     -0.000001      0.000001     YES


                       Distance Matrix (Angstroms)
             C (  1)   N (  2)   Cl(  3)   Br(  4)
   N (  2)  1.261334
   Cl(  3)  2.580166  1.741149
   Br(  4)  1.901996  2.706482  4.360346
   Cl(  5)  1.739371  2.714829  3.165212  3.071492

 Final energy is   -3587.4131115144996     


 ******************************
 **  OPTIMIZATION CONVERGED  **
 ******************************

                       Coordinates (Angstroms)
     ATOM                X               Y               Z
      1  C         0.1490610470   -0.0366124625    0.0000000000
      2  N         0.8774432506    0.9931552965    0.0000000000
      3  Cl        2.6029877052    0.7605692830    0.0000000000
      4  Br       -1.7290063685    0.2641382182    0.0000000000
      5  Cl        0.6241816021   -1.7098344118    0.0000000000

Z-matrix Print:
$molecule
0 1
Br
C  1 1.901996
N  2 1.261334 1 116.174780
Cl 2 1.739371 1 114.950194 3 -180.000000 0
Cl 3 1.741149 2 117.596161 1 -180.000000 0
$end


 --------------------------------------------------------------
             Orbital Energies (a.u.) and Symmetries
 --------------------------------------------------------------

 Alpha MOs, Restricted
 -- Occupied --                  
-482.87 -101.60 -101.60  -62.53  -56.35  -56.34  -56.34  -14.41
  1 A'    2 A'    3 A'    4 A'    5 A'    1 A"    6 A'    7 A'                 
-10.351  -9.518  -9.510  -8.735  -7.283  -7.277  -7.273  -7.272
  8 A'    9 A'   10 A'   11 A'   12 A'   13 A'    2 A"   14 A'                 
 -7.264  -7.263  -6.567  -6.553  -6.552  -2.678  -2.674  -2.673
  3 A"   15 A'   16 A'    4 A"   17 A'   18 A'    5 A"   19 A'                 
 -2.662  -2.662  -1.022  -0.906  -0.850  -0.805  -0.591  -0.534
 20 A'    6 A"   21 A'   22 A'   23 A'   24 A'   25 A'   26 A'                 
 -0.494  -0.466  -0.387  -0.378  -0.368  -0.346  -0.323  -0.311
 27 A'    7 A"   28 A'    8 A"   29 A'    9 A"   30 A'   31 A'                 
 -0.302
 10 A"                                                                         
 -- Virtual --                   
 -0.084  -0.067  -0.058  -0.003   0.024   0.037   0.042   0.046
 32 A'   11 A"   33 A'   34 A'   35 A'   36 A'   37 A'   12 A"                 
  0.065   0.074   0.074   0.088   0.094   0.100   0.119   0.121
 38 A'   13 A"   39 A'   14 A"   40 A'   41 A'   15 A"   42 A'                 
  0.126   0.137   0.164   0.190   0.197   0.210   0.256   0.258
 43 A'   44 A'   45 A'   46 A'   16 A"   47 A'   48 A'   49 A'                 
  0.290   0.372   0.390   0.403   0.409   0.428   0.434   0.439
 50 A'   51 A'   52 A'   17 A"   53 A'   18 A"   54 A'   55 A'                 
  0.461   0.474   0.476   0.511   0.542   0.568   0.576   0.582
 19 A"   56 A'   20 A"   57 A'   21 A"   58 A'   22 A"   59 A'                 
  0.626   0.717   0.746   0.772   0.786   0.808   0.818   0.822
 60 A'   23 A"   61 A'   62 A'   63 A'   24 A"   64 A'   25 A"                 
  0.844   0.847   0.867   0.901   0.911   0.983   0.996   1.035
 65 A'   26 A"   66 A'   67 A'   68 A'   27 A"   69 A'   70 A'                 
  1.059   1.144   1.204   1.294   1.297   1.371   1.611   1.715
 71 A'   72 A'   73 A'   74 A'   28 A"   29 A"   75 A'   76 A'                 
  1.856   1.932   2.004   2.010   2.074   2.154   2.209   2.239
 77 A'   30 A"   78 A'   31 A"   79 A'   80 A'   32 A"   81 A'                 
  2.267   2.323   2.376   2.433   2.457   2.744   2.746   2.762
 33 A"   82 A'   34 A"   83 A'   84 A'   35 A"   85 A'   86 A'                 
  2.981   3.242   3.820   3.949   3.972   4.003   4.040   4.155
 87 A'   88 A'   36 A"   89 A'   37 A"   90 A'   38 A"   91 A'                 
  4.324   4.420   6.621   7.520   7.550   7.623   9.669   9.709
 92 A'   93 A'   94 A'   39 A"   95 A'   96 A'   97 A'   98 A'                 
 23.634  25.753  25.797  25.813  25.951  26.268  26.307  35.457
 99 A'   40 A"   41 A"  100 A'  101 A'  102 A'  103 A'  104 A'                 
 47.894 215.649 215.694 289.714 289.744 289.8481020.688
105 A'  106 A'  107 A'   42 A"  108 A'  109 A'  110 A'                         

 Beta MOs, Restricted
 -- Occupied --                  
-482.87 -101.60 -101.60  -62.53  -56.35  -56.34  -56.34  -14.41
  1 A'    2 A'    3 A'    4 A'    5 A'    1 A"    6 A'    7 A'                 
-10.351  -9.518  -9.510  -8.735  -7.283  -7.277  -7.273  -7.272
  8 A'    9 A'   10 A'   11 A'   12 A'   13 A'    2 A"   14 A'                 
 -7.264  -7.263  -6.567  -6.553  -6.552  -2.678  -2.674  -2.673
  3 A"   15 A'   16 A'    4 A"   17 A'   18 A'    5 A"   19 A'                 
 -2.662  -2.662  -1.022  -0.906  -0.850  -0.805  -0.591  -0.534
 20 A'    6 A"   21 A'   22 A'   23 A'   24 A'   25 A'   26 A'                 
 -0.494  -0.466  -0.387  -0.378  -0.368  -0.346  -0.323  -0.311
 27 A'    7 A"   28 A'    8 A"   29 A'    9 A"   30 A'   31 A'                 
 -0.302
 10 A"                                                                         
 -- Virtual --                   
 -0.084  -0.067  -0.058  -0.003   0.024   0.037   0.042   0.046
 32 A'   11 A"   33 A'   34 A'   35 A'   36 A'   37 A'   12 A"                 
  0.065   0.074   0.074   0.088   0.094   0.100   0.119   0.121
 38 A'   13 A"   39 A'   14 A"   40 A'   41 A'   15 A"   42 A'                 
  0.126   0.137   0.164   0.190   0.197   0.210   0.256   0.258
 43 A'   44 A'   45 A'   46 A'   16 A"   47 A'   48 A'   49 A'                 
  0.290   0.372   0.390   0.403   0.409   0.428   0.434   0.439
 50 A'   51 A'   52 A'   17 A"   53 A'   18 A"   54 A'   55 A'                 
  0.461   0.474   0.476   0.511   0.542   0.568   0.576   0.582
 19 A"   56 A'   20 A"   57 A'   21 A"   58 A'   22 A"   59 A'                 
  0.626   0.717   0.746   0.772   0.786   0.808   0.818   0.822
 60 A'   23 A"   61 A'   62 A'   63 A'   24 A"   64 A'   25 A"                 
  0.844   0.847   0.867   0.901   0.911   0.983   0.996   1.035
 65 A'   26 A"   66 A'   67 A'   68 A'   27 A"   69 A'   70 A'                 
  1.059   1.144   1.204   1.294   1.297   1.371   1.611   1.715
 71 A'   72 A'   73 A'   74 A'   28 A"   29 A"   75 A'   76 A'                 
  1.856   1.932   2.004   2.010   2.074   2.154   2.209   2.239
 77 A'   30 A"   78 A'   31 A"   79 A'   80 A'   32 A"   81 A'                 
  2.267   2.323   2.376   2.433   2.457   2.744   2.746   2.762
 33 A"   82 A'   34 A"   83 A'   84 A'   35 A"   85 A'   86 A'                 
  2.981   3.242   3.820   3.949   3.972   4.003   4.040   4.155
 87 A'   88 A'   36 A"   89 A'   37 A"   90 A'   38 A"   91 A'                 
  4.324   4.420   6.621   7.520   7.550   7.623   9.669   9.709
 92 A'   93 A'   94 A'   39 A"   95 A'   96 A'   97 A'   98 A'                 
 23.634  25.753  25.797  25.813  25.951  26.268  26.307  35.457
 99 A'   40 A"   41 A"  100 A'  101 A'  102 A'  103 A'  104 A'                 
 47.894 215.649 215.694 289.714 289.744 289.8481020.688
105 A'  106 A'  107 A'   42 A"  108 A'  109 A'  110 A'                         
 --------------------------------------------------------------

          Ground-State Mulliken Net Atomic Charges

     Atom                 Charge (a.u.)
  ----------------------------------------
      1 C                    -0.519599
      2 N                     0.143096
      3 Cl                   -0.007910
      4 Br                   -0.001615
      5 Cl                    0.386027
  ----------------------------------------
  Sum of atomic charges =     0.000000

 -----------------------------------------------------------------
                    Cartesian Multipole Moments
 -----------------------------------------------------------------
    Charge (ESU x 10^10)
                 0.0000
    Dipole Moment (Debye)
         X      -0.5987      Y      -1.1636      Z       0.0000
       Tot       1.3086
    Quadrupole Moments (Debye-Ang)
        XX     -51.4527     XY      -1.6789     YY     -55.9113
        XZ       0.0000     YZ      -0.0000     ZZ     -54.7221
    Octopole Moments (Debye-Ang^2)
       XXX     -46.8991    XXY       3.4652    XYY     -14.7697
       YYY      -4.9060    XXZ       0.0000    XYZ      -0.0000
       YYZ      -0.0000    XZZ     -14.9578    YZZ       1.6367
       ZZZ       0.0000
    Hexadecapole Moments (Debye-Ang^3)
      XXXX    -865.7185   XXXY     -27.9593   XXYY    -222.0769
      XYYY     -36.3249   YYYY    -352.3671   XXXZ       0.0000
      XXYZ      -0.0000   XYYZ      -0.0000   YYYZ      -0.0000
      XXZZ    -173.4462   XYZZ      -8.4745   YYZZ     -72.7439
      XZZZ       0.0000   YZZZ      -0.0000   ZZZZ     -63.0540
 -----------------------------------------------------------------
Archival summary:
1\1\TWL01\OPT\ProcedureUnspecified\BasisUnspecified\r1l211\taweetha\SunNov2521:23:372018SunNov2521:23:372018\0\\#,OPT,ProcedureUnspecified,BasisUnspecified,\\0,1\Br\C,1,1.902\N,2,1.26133,1,116.175\Cl,2,1.73937,1,114.95,3,-180,0\Cl,3,1.74115,2,117.596,1,-180,0\\\@

 Total job time:  44.74s(wall), 166.36s(cpu) 
 Sun Nov 25 21:23:37 2018

        *************************************************************
        *                                                           *
        *  Thank you very much for using Q-Chem.  Have a nice day.  *
        *                                                           *
        *************************************************************


 
User input: 2 of 2 
 
Q-Chem Developer Version!
                  Welcome to Q-Chem
     A Quantum Leap Into The Future Of Chemistry


 Q-Chem 5.1, Q-Chem, Inc., Pleasanton, CA (2018)

 Yihan Shao,  Zhengting Gan,  E. Epifanovsky,  A. T. B. Gilbert,  M. Wormit,  
 J. Kussmann,  A. W. Lange,  A. Behn,  Jia Deng,  Xintian Feng,  D. Ghosh,  
 M. Goldey,  P. R. Horn,  L. D. Jacobson,  I. Kaliman,  T. Kus,  A. Landau,  
 Jie Liu,  E. I. Proynov,  R. M. Richard,  R. P. Steele,  E. J. Sundstrom,  
 H. L. Woodcock III,  P. M. Zimmerman,  D. Zuev,  B. Albrecht,  E. Alguire,  
 S. A. Baeppler,  D. Barton,  Z. Benda,  Y. A. Bernard,  E. J. Berquist,  
 K. B. Bravaya,  H. Burton,  D. Casanova,  Chun-Min Chang,  Yunqing Chen,  
 A. Chien,  K. D. Closser,  M. P. Coons,  S. Coriani,  S. Dasgupta,  
 A. L. Dempwolff,  M. Diedenhofen,  Hainam Do,  R. G. Edgar,  Po-Tung Fang,  
 S. Faraji,  S. Fatehi,  Qingguo Feng,  K. D. Fenk,  J. Fosso-Tande,  
 Qinghui Ge,  A. Ghysels,  G. Gidofalvi,  J. Gomes,  J. Gonthier,  A. Gunina,  
 D. Hait,  M. W. D. Hanson-Heine,  P. H. P. Harbach,  A. W. Hauser,  
 J. E. Herr,  E. G. Hohenstein,  Z. C. Holden,  Kerwin Hui,  B. C. Huynh,  
 T.-C. Jagau,  Hyunjun Ji,  B. Kaduk,  K. Khistyaev,  Jaehoon Kim,  
 P. Klunzinger,  K. Koh,  D. Kosenkov,  L. Koulias,  T. Kowalczyk,  
 C. M. Krauter,  A. Kunitsa,  Ka Un Lao,  A. Laurent,  K. V. Lawler,  
 Joonho Lee,  D. Lefrancois,  S. Lehtola,  D. S. Levine,  Yi-Pei Li,  
 You-Sheng Lin,  Fenglai Liu,  E. Livshits,  A. Luenser,  P. Manohar,  
 E. Mansoor,  S. F. Manzer,  Shan-Ping Mao,  Yuezhi Mao,  N. Mardirossian,  
 A. V. Marenich,  T. Markovich,  L. A. Martinez-Martinez,  S. A. Maurer,  
 N. J. Mayhall,  S. C. McKenzie,  J.-M. Mewes,  A. F. Morrison,  
 J. W. Mullinax,  K. Nanda,  T. S. Nguyen-Beck,  R. Olivares-Amaya,  
 J. A. Parkhill,  T. M. Perrine,  F. Plasser,  P. Pokhilko,  S. Prager,  
 A. Prociuk,  E. Ramos,  D. R. Rehn,  F. Rob,  M. Schneider,  N. Sergueev,  
 S. M. Sharada,  S. Sharma,  D. W. Small,  T. Stauch,  T. Stein,  
 Yu-Chuan Su,  A. J. W. Thom,  A. Tkatchenko,  T. Tsuchimochi,  N. M. Tubman,  
 L. Vogt,  M. L. Vidal,  O. Vydrov,  M. A. Watson,  J. Wenzel,  
 M. de Wergifosse,  T. A. Wesolowski,  A. White,  J. Witte,  A. Yamada,  
 Jun Yang,  K. Yao,  S. Yeganeh,  S. R. Yost,  Zhi-Qiang You,  A. Zech,  
 Igor Ying Zhang,  Xing Zhang,  Yan Zhao,  Ying Zhu,  B. R. Brooks,  
 G. K. L. Chan,  C. J. Cramer,  M. S. Gordon,  W. J. Hehre,  A. Klamt,  
 M. W. Schmidt,  C. D. Sherrill,  D. G. Truhlar,  A. Aspuru-Guzik,  R. Baer,  
 A. T. Bell,  N. A. Besley,  Jeng-Da Chai,  A. E. DePrince, III,  
 R. A. DiStasio Jr.,  A. Dreuw,  B. D. Dunietz,  T. R. Furlani,  
 Chao-Ping Hsu,  Yousung Jung,  Jing Kong,  D. S. Lambrecht,  WanZhen Liang,  
 C. Ochsenfeld,  V. A. Rassolov,  L. V. Slipchenko,  J. E. Subotnik,  
 T. Van Voorhis,  J. M. Herbert,  A. I. Krylov,  P. M. W. Gill,  M. Head-Gordon

 Contributors to earlier versions of Q-Chem not listed above: 
 R. D. Adamson,  B. Austin,  J. Baker,  G. J. O. Beran,  K. Brandhorst,  
 S. T. Brown,  E. F. C. Byrd,  A. K. Chakraborty,  C.-L. Cheng,  
 Siu Hung Chien,  D. M. Chipman,  D. L. Crittenden,  H. Dachsel,  
 R. J. Doerksen,  A. D. Dutoi,  L. Fusti-Molnar,  W. A. Goddard III,  
 A. Golubeva-Zadorozhnaya,  S. R. Gwaltney,  G. Hawkins,  A. Heyden,  
 S. Hirata,  G. Kedziora,  F. J. Keil,  C. Kelley,  Jihan Kim,  R. A. King,  
 R. Z. Khaliullin,  P. P. Korambath,  W. Kurlancheek,  A. M. Lee,  M. S. Lee,  
 S. V. Levchenko,  Ching Yeh Lin,  D. Liotard,  R. C. Lochan,  I. Lotan,  
 P. E. Maslen,  N. Nair,  D. P. O'Neill,  D. Neuhauser,  E. Neuscamman,  
 C. M. Oana,  R. Olson,  B. Peters,  R. Peverati,  P. A. Pieniazek,  
 Y. M. Rhee,  J. Ritchie,  M. A. Rohrdanz,  E. Rosta,  N. J. Russ,  
 H. F. Schaefer III,  N. E. Schultz,  N. Shenvi,  A. C. Simmonett,  A. Sodt,  
 D. Stuck,  K. S. Thanthiriwatte,  V. Vanovschi,  Tao Wang,  A. Warshel,  
 C. F. Williams,  Q. Wu,  X. Xu,  W. Zhang

 Please cite Q-Chem as follows:
 Y. Shao et al., Mol. Phys. 113, 184-215 (2015)
 DOI: 10.1080/00268976.2014.952696

 Q-Chem 5.1.2 for Intel X86 EM64T Linux

 Parts of Q-Chem use Armadillo 8.300.2 (Tropical Shenanigans).
 http://arma.sourceforge.net/

 Q-Chem begins on Sun Nov 25 21:23:37 2018  

Host: 
0

     Scratch files written to /scratch/taweetham/qchem51719//
The previous job contains 0 fragments, simply inherited here
Input Ideriv = 2
Curr. Ideriv = -1
Max.  Ideriv = 2

Checking the input file for inconsistencies... 	...done.

--------------------------------------------------------------
User input:
--------------------------------------------------------------

$molecule
read
$end

$rem
   job_type 	frequency
   basis 	6-311++g**
   method	b3lyp	
$end


--------------------------------------------------------------
 ----------------------------------------------------------------
             Standard Nuclear Orientation (Angstroms)
    I     Atom           X                Y                Z
 ----------------------------------------------------------------
    1      C       0.1309281412    -0.0391685375     0.0000000000
    2      N       0.8941765705     0.9650297034    -0.0000000000
    3      Cl      2.6107355961     0.6734391848    -0.0000000000
    4      Br     -1.7357279649     0.3257741582    -0.0000000000
    5      Cl      0.5484216940    -1.7276916693     0.0000000000
 ----------------------------------------------------------------
 Molecular Point Group                 Cs    NOp =  2
 Largest Abelian Subgroup              Cs    NOp =  2
 Nuclear Repulsion Energy =   458.3014331566 hartrees
 There are       41 alpha and       41 beta electrons
 Requested basis set is 6-311++G(d,p)
 There are 57 shells and 152 basis functions

 Total QAlloc Memory Limit   2000 MB
 Mega-Array Size       188 MB
 MEM_STATIC part       192 MB

                       Distance Matrix (Angstroms)
             C (  1)   N (  2)   Cl(  3)   Br(  4)
   N (  2)  1.261334
   Cl(  3)  2.580166  1.741149
   Br(  4)  1.901996  2.706482  4.360346
   Cl(  5)  1.739371  2.714829  3.165212  3.071492

 A cutoff of  1.0D-11 yielded   1362 shell pairs
 There are     10565 function pairs (     11592 Cartesian)

 -------------------------------------------------------
 OpenMP Integral Computing Module                       
 Release: version 1.0, May 2013, Q-Chem Inc. Pittsburgh 
 -------------------------------------------------------
 Integral Job Info:
 Integral job number is                      11
 Integral operator is                         1
 short-range coefficients                     0
 long-range coefficients              100000000
 Omega coefficients                           0
 if combine SR and LR in K                    0
 Integral screening is                        0
 Integral computing path is                   2
 max size of driver memory is            800000
 size of driver memory is                593474
 size of scratch memory is             29634545
 max col of scratch BK array               1296
 max len of scratch array in speh3          155
 max len of scratch index in speh4           18
 max int batch size is                      520
 min int batch size is                       52
 fixed nKL is                                45
 max L of basis functions is                  2
 order of int derivative is                   0
 number of shells is                         57
 number of basis is                         159
 number of cartesian basis is               159
 number of contracted shell pairs          1362
 number of primitive shell pairs           3775
 maxK2 (contraction) of shell pair           36
 max number of K2 of shell pair               1
 max number of CS2 of shell pair            133
 max number of PS2 of shell pair            288
 mem total for path MDJ                  517958
 -------------------------------------------------------
 Smallest overlap matrix eigenvalue = 3.47E-04
 Guess from superposition of atomic densities
 Warning:  Energy on first SCF cycle will be non-variational
 SAD guess density has 82.000000 electrons

 -----------------------------------------------------------------------
  General SCF calculation program by
  Eric Jon Sundstrom, Paul Horn, Yuezhi Mao, Dmitri Zuev, Alec White,
  David Stuck, Shaama M.S., Shane Yost, Joonho Lee, David Small,
  Daniel Levine, Susi Lehtola, Hugh Burton, Evgeny Epifanovsky
 -----------------------------------------------------------------------
 Exchange:     0.2000 Hartree-Fock + 0.0800 Slater + 0.7200 B88
 Correlation:  0.1900 VWN1RPA + 0.8100 LYP
 Using SG-1 standard quadrature grid
 using 4 threads for integral computing
 -------------------------------------------------------
 OpenMP Integral computing Module                
 Release: version 2.0, May 2017, Q-Chem Inc. Pleasanton 
 -------------------------------------------------------
 -------------------------------------------------------
 OpenMP BLAS3 based DFT computing Module                
 Release: version 1.0, May 2013, Q-Chem Inc. Pittsburgh 
 -------------------------------------------------------
 A restricted SCF calculation will be
 performed using DIIS
 SCF converges when DIIS error is below 1.0e-08
 ---------------------------------------
  Cycle       Energy         DIIS error
 ---------------------------------------
    1   -3588.1414169309      4.22e-02  
    2   -3587.3822063544      3.85e-03  
    3   -3587.2924181674      7.08e-03  
    4   -3587.4092267891      1.35e-03  
    5   -3587.4129397984      3.35e-04  
    6   -3587.4131060627      1.78e-04  
    7   -3587.4131962161      3.62e-05  
    8   -3587.4131988831      7.25e-06  
    9   -3587.4131990186      2.44e-06  
   10   -3587.4131990348      4.97e-07  
   11   -3587.4131990354      2.15e-07  
   12   -3587.4131990355      4.08e-08  
   13   -3587.4131990356      9.26e-09  Convergence criterion met
 ---------------------------------------
 SCF time:   CPU 26.26s  wall 7.00s 
 SCF   energy in the final basis set =    -3587.4131990356
 Total energy in the final basis set =    -3587.4131990356

 --------------------------------------------------------------
             Orbital Energies (a.u.) and Symmetries
 --------------------------------------------------------------

 Alpha MOs, Restricted
 -- Occupied --                  
-482.87 -101.60 -101.60  -62.53  -56.35  -56.34  -56.34  -14.41
  1 A'    2 A'    3 A'    4 A'    5 A'    1 A"    6 A'    7 A'                 
-10.351  -9.518  -9.510  -8.735  -7.283  -7.277  -7.273  -7.272
  8 A'    9 A'   10 A'   11 A'   12 A'   13 A'    2 A"   14 A'                 
 -7.264  -7.263  -6.567  -6.553  -6.552  -2.678  -2.674  -2.673
  3 A"   15 A'   16 A'    4 A"   17 A'   18 A'    5 A"   19 A'                 
 -2.662  -2.662  -1.022  -0.906  -0.850  -0.805  -0.591  -0.534
 20 A'    6 A"   21 A'   22 A'   23 A'   24 A'   25 A'   26 A'                 
 -0.494  -0.466  -0.387  -0.378  -0.368  -0.346  -0.323  -0.311
 27 A'    7 A"   28 A'    8 A"   29 A'    9 A"   30 A'   31 A'                 
 -0.302
 10 A"                                                                         
 -- Virtual --                   
 -0.084  -0.067  -0.058  -0.003   0.024   0.037   0.042   0.046
 32 A'   11 A"   33 A'   34 A'   35 A'   36 A'   37 A'   12 A"                 
  0.065   0.074   0.074   0.088   0.094   0.100   0.119   0.121
 38 A'   13 A"   39 A'   14 A"   40 A'   41 A'   15 A"   42 A'                 
  0.126   0.137   0.164   0.190   0.197   0.210   0.256   0.258
 43 A'   44 A'   45 A'   46 A'   16 A"   47 A'   48 A'   49 A'                 
  0.290   0.372   0.390   0.403   0.409   0.428   0.434   0.440
 50 A'   51 A'   52 A'   17 A"   53 A'   18 A"   54 A'   55 A'                 
  0.461   0.475   0.476   0.511   0.542   0.568   0.576   0.582
 19 A"   56 A'   20 A"   57 A'   21 A"   58 A'   22 A"   59 A'                 
  0.626   0.717   0.746   0.772   0.786   0.808   0.818   0.822
 60 A'   23 A"   61 A'   62 A'   63 A'   24 A"   64 A'   25 A"                 
  0.844   0.847   0.867   0.901   0.911   0.983   0.996   1.035
 65 A'   26 A"   66 A'   67 A'   68 A'   27 A"   69 A'   70 A'                 
  1.059   1.144   1.204   1.294   1.297   1.371   1.611   1.715
 71 A'   72 A'   73 A'   74 A'   28 A"   29 A"   75 A'   76 A'                 
  1.856   1.933   2.004   2.010   2.074   2.154   2.209   2.239
 77 A'   30 A"   78 A'   31 A"   79 A'   80 A'   32 A"   81 A'                 
  2.267   2.323   2.376   2.433   2.457   2.744   2.746   2.762
 33 A"   82 A'   34 A"   83 A'   84 A'   35 A"   85 A'   86 A'                 
  2.981   3.242   3.820   3.949   3.972   4.003   4.039   4.155
 87 A'   88 A'   36 A"   89 A'   37 A"   90 A'   38 A"   91 A'                 
  4.324   4.420   6.621   7.520   7.550   7.623   9.669   9.709
 92 A'   93 A'   94 A'   39 A"   95 A'   96 A'   97 A'   98 A'                 
 23.634  25.753  25.797  25.813  25.951  26.268  26.307  35.457
 99 A'   40 A"   41 A"  100 A'  101 A'  102 A'  103 A'  104 A'                 
 47.894 215.649 215.694 289.714 289.744 289.8481020.688
105 A'  106 A'  107 A'   42 A"  108 A'  109 A'  110 A'                         

 Beta MOs, Restricted
 -- Occupied --                  
-482.87 -101.60 -101.60  -62.53  -56.35  -56.34  -56.34  -14.41
  1 A'    2 A'    3 A'    4 A'    5 A'    1 A"    6 A'    7 A'                 
-10.351  -9.518  -9.510  -8.735  -7.283  -7.277  -7.273  -7.272
  8 A'    9 A'   10 A'   11 A'   12 A'   13 A'    2 A"   14 A'                 
 -7.264  -7.263  -6.567  -6.553  -6.552  -2.678  -2.674  -2.673
  3 A"   15 A'   16 A'    4 A"   17 A'   18 A'    5 A"   19 A'                 
 -2.662  -2.662  -1.022  -0.906  -0.850  -0.805  -0.591  -0.534
 20 A'    6 A"   21 A'   22 A'   23 A'   24 A'   25 A'   26 A'                 
 -0.494  -0.466  -0.387  -0.378  -0.368  -0.346  -0.323  -0.311
 27 A'    7 A"   28 A'    8 A"   29 A'    9 A"   30 A'   31 A'                 
 -0.302
 10 A"                                                                         
 -- Virtual --                   
 -0.084  -0.067  -0.058  -0.003   0.024   0.037   0.042   0.046
 32 A'   11 A"   33 A'   34 A'   35 A'   36 A'   37 A'   12 A"                 
  0.065   0.074   0.074   0.088   0.094   0.100   0.119   0.121
 38 A'   13 A"   39 A'   14 A"   40 A'   41 A'   15 A"   42 A'                 
  0.126   0.137   0.164   0.190   0.197   0.210   0.256   0.258
 43 A'   44 A'   45 A'   46 A'   16 A"   47 A'   48 A'   49 A'                 
  0.290   0.372   0.390   0.403   0.409   0.428   0.434   0.440
 50 A'   51 A'   52 A'   17 A"   53 A'   18 A"   54 A'   55 A'                 
  0.461   0.475   0.476   0.511   0.542   0.568   0.576   0.582
 19 A"   56 A'   20 A"   57 A'   21 A"   58 A'   22 A"   59 A'                 
  0.626   0.717   0.746   0.772   0.786   0.808   0.818   0.822
 60 A'   23 A"   61 A'   62 A'   63 A'   24 A"   64 A'   25 A"                 
  0.844   0.847   0.867   0.901   0.911   0.983   0.996   1.035
 65 A'   26 A"   66 A'   67 A'   68 A'   27 A"   69 A'   70 A'                 
  1.059   1.144   1.204   1.294   1.297   1.371   1.611   1.715
 71 A'   72 A'   73 A'   74 A'   28 A"   29 A"   75 A'   76 A'                 
  1.856   1.933   2.004   2.010   2.074   2.154   2.209   2.239
 77 A'   30 A"   78 A'   31 A"   79 A'   80 A'   32 A"   81 A'                 
  2.267   2.323   2.376   2.433   2.457   2.744   2.746   2.762
 33 A"   82 A'   34 A"   83 A'   84 A'   35 A"   85 A'   86 A'                 
  2.981   3.242   3.820   3.949   3.972   4.003   4.039   4.155
 87 A'   88 A'   36 A"   89 A'   37 A"   90 A'   38 A"   91 A'                 
  4.324   4.420   6.621   7.520   7.550   7.623   9.669   9.709
 92 A'   93 A'   94 A'   39 A"   95 A'   96 A'   97 A'   98 A'                 
 23.634  25.753  25.797  25.813  25.951  26.268  26.307  35.457
 99 A'   40 A"   41 A"  100 A'  101 A'  102 A'  103 A'  104 A'                 
 47.894 215.649 215.694 289.714 289.744 289.8481020.688
105 A'  106 A'  107 A'   42 A"  108 A'  109 A'  110 A'                         
 --------------------------------------------------------------

          Ground-State Mulliken Net Atomic Charges

     Atom                 Charge (a.u.)
  ----------------------------------------
      1 C                    -0.519637
      2 N                     0.143122
      3 Cl                   -0.007846
      4 Br                   -0.001713
      5 Cl                    0.386074
  ----------------------------------------
  Sum of atomic charges =     0.000000

 -----------------------------------------------------------------
                    Cartesian Multipole Moments
 -----------------------------------------------------------------
    Charge (ESU x 10^10)
                 0.0000
    Dipole Moment (Debye)
         X      -0.6389      Y      -1.1427      Z       0.0000
       Tot       1.3091
    Quadrupole Moments (Debye-Ang)
        XX     -51.5511     XY      -1.8096     YY     -55.7957
        XZ       0.0000     YZ      -0.0000     ZZ     -54.7219
    Octopole Moments (Debye-Ang^2)
       XXX     -43.9224    XXY       3.9695    XYY     -14.2433
       YYY      -3.7903    XXZ       0.0000    XYZ      -0.0000
       YYZ       0.0000    XZZ     -13.9751    YZZ       2.0100
       ZZZ      -0.0000
    Hexadecapole Moments (Debye-Ang^3)
      XXXX    -866.0372   XXXY     -21.3997   XXYY    -221.9960
      XYYY     -25.5144   YYYY    -348.1590   XXXZ       0.0000
      XXYZ      -0.0000   XYYZ       0.0000   YYYZ      -0.0000
      XXZZ    -173.4223   XYZZ      -5.0762   YYZZ     -72.2703
      XZZZ       0.0000   YZZZ      -0.0000   ZZZZ     -63.0533
 -----------------------------------------------------------------
 Calculating MO derivatives via CPSCF
 D1JvT checksum  = 197700 15806.5729129709
 D1KAT checksum  = 441600 860.5761112657
   1         3          15      0.141933    0.043958
   2         3          15      0.019015    0.005707
   3         3          15      0.002608    0.000964
   4         3          15      0.000269    0.000114
   5        11           7      0.000018    0.000009
   6        18           0      0.000000    0.000000    Roots Converged
 Time for AOints: 6.6 s (CPU) 1.7 s (wall)
 ------------------------------------------------------------------------------
                     AOints        : Timing summary (seconds)
 ------------------------------------------------------------------------------
     job step          cpu (% of tot)      sys (% of tot)     wall (% of tot)
 ------------------------------------------------------------------------------
  cpscf_lag         0.3538E+02 (32.1)   0.6000E-05 (35.3)   0.9156E+01 (31.8)
  iterzp            0.6804E+02 (61.8)   0.1100E-04 (64.7)   0.1788E+02 (62.0)
  make_fx           0.0000E+00 ( 0.0)   0.0000E+00 ( 0.0)   0.0000E+00 ( 0.0)
  AOints            0.6575E+01 ( 6.0)   0.0000E+00 ( 0.0)   0.1667E+01 ( 5.8)
 ------------------------------------------------------------------------------
   Grand Totals     0.1101E+03          0.1700E-04          0.2882E+02
 ------------------------------------------------------------------------------
 Calculating analytic Hessian of the SCF energy
 Polarizability Matrix (a.u.)
            1           2           3
    1 -96.5347018  -2.5190751   0.0000000
    2  -2.5190751 -62.9379809  -0.0000000
    3   0.0000000  -0.0000000 -37.9196525

 Direct stationary perturbation theory relativistic correction:

 rels  =      18.373223728057
 relv  =     -62.617726402553
 rel2e =      10.327464353056
 E_rel =     -33.917038321440

 Hessian of the SCF Energy
            1           2           3           4           5           6
    1   0.4800204   0.2035045  -0.0000000  -0.2622525  -0.2151505  -0.0000000
    2   0.2035045   0.5408805  -0.0000000  -0.2832561  -0.3791823  -0.0000000
    3  -0.0000000  -0.0000000   0.0951090   0.0000000  -0.0000000  -0.0476223
    4  -0.2622525  -0.2832561   0.0000000   0.4440282   0.2517523  -0.0000000
    5  -0.2151505  -0.3791823  -0.0000000   0.2517523   0.4572992  -0.0000000
    6  -0.0000000  -0.0000000  -0.0476223  -0.0000000  -0.0000000   0.0424474
    7  -0.0521119   0.0182177   0.0000000  -0.1361211  -0.0053761   0.0000000
    8  -0.0278860  -0.0087266   0.0000000   0.0412187  -0.0226350   0.0000000
    9   0.0000000   0.0000000   0.0045068  -0.0000000   0.0000000  -0.0153399
   10  -0.1235470   0.0303800   0.0000000  -0.0495477  -0.0188777  -0.0000000
   11   0.0241211  -0.0273644   0.0000000  -0.0141269   0.0036719  -0.0000000
   12   0.0000000   0.0000000  -0.0212031  -0.0000000   0.0000000   0.0013771
   13  -0.0421090   0.0311538  -0.0000000   0.0038931  -0.0123480   0.0000000
   14   0.0154108  -0.1256072  -0.0000000   0.0044120  -0.0591538   0.0000000
   15  -0.0000000  -0.0000000  -0.0307903   0.0000000   0.0000000   0.0191377
            7           8           9          10          11          12
    1  -0.0521119  -0.0278860   0.0000000  -0.1235470   0.0241211   0.0000000
    2   0.0182177  -0.0087266   0.0000000   0.0303800  -0.0273644   0.0000000
    3   0.0000000   0.0000000   0.0045068   0.0000000   0.0000000  -0.0212031
    4  -0.1361211   0.0412187  -0.0000000  -0.0495477  -0.0141269  -0.0000000
    5  -0.0053761  -0.0226350   0.0000000  -0.0188777   0.0036719   0.0000000
    6   0.0000000   0.0000000  -0.0153399  -0.0000000  -0.0000000   0.0013771
    7   0.1890637  -0.0051661  -0.0000000  -0.0026782  -0.0058103  -0.0000000
    8  -0.0051661   0.0286907  -0.0000000   0.0006877   0.0008759  -0.0000000
    9  -0.0000000  -0.0000000   0.0094653   0.0000000  -0.0000000   0.0053332
   10  -0.0026782   0.0006877   0.0000000   0.1939930  -0.0294935  -0.0000000
   11  -0.0058103   0.0008759  -0.0000000  -0.0294935   0.0380510  -0.0000000
   12  -0.0000000  -0.0000000   0.0053332  -0.0000000  -0.0000000   0.0094898
   13   0.0018474  -0.0088543  -0.0000000  -0.0182201   0.0253096   0.0000000
   14  -0.0018652   0.0017951  -0.0000000   0.0173035  -0.0152344   0.0000000
   15   0.0000000   0.0000000  -0.0039654   0.0000000  -0.0000000   0.0050031
           13          14          15
    1  -0.0421090   0.0154108  -0.0000000
    2   0.0311538  -0.1256072  -0.0000000
    3  -0.0000000  -0.0000000  -0.0307903
    4   0.0038931   0.0044120   0.0000000
    5  -0.0123480  -0.0591538   0.0000000
    6   0.0000000   0.0000000   0.0191377
    7   0.0018474  -0.0018652   0.0000000
    8  -0.0088543   0.0017951   0.0000000
    9  -0.0000000  -0.0000000  -0.0039654
   10  -0.0182201   0.0173035   0.0000000
   11   0.0253096  -0.0152344  -0.0000000
   12   0.0000000   0.0000000   0.0050031
   13   0.0545885  -0.0352611  -0.0000000
   14  -0.0352611   0.1982004   0.0000000
   15  -0.0000000   0.0000000   0.0106150
 Gradient time:  CPU 171.00 s  wall 44.78 s
 **********************************************************************
 **                                                                  **
 **                       VIBRATIONAL ANALYSIS                       **
 **                       --------------------                       **
 **                                                                  **
 **        VIBRATIONAL FREQUENCIES (CM**-1) AND NORMAL MODES         **
 **     FORCE CONSTANTS (mDYN/ANGSTROM) AND REDUCED MASSES (AMU)     **
 **                  INFRARED INTENSITIES (KM/MOL)                   **
 **                                                                  **
 **********************************************************************


 Mode:                 1                      2                      3
 Frequency:       184.36                 191.40                 237.72
 Force Cnst:      0.6191                 0.3436                 1.0305
 Red. Mass:      30.9142                15.9205                30.9507
 IR Active:          YES                    YES                    YES
 IR Intens:        1.796                  1.487                  0.207
 Raman Active:       YES                    YES                    YES
               X      Y      Z        X      Y      Z        X      Y      Z
 C          0.045 -0.372 -0.000    0.000 -0.000  0.493   -0.129 -0.384  0.000
 N         -0.051 -0.315 -0.000   -0.000 -0.000  0.816   -0.297 -0.263  0.000
 Cl         0.029  0.572  0.000    0.000  0.000 -0.283   -0.370 -0.072 -0.000
 Br         0.146  0.092  0.000    0.000  0.000 -0.105   -0.041  0.260 -0.000
 Cl        -0.353 -0.525 -0.000   -0.000 -0.000  0.024    0.625 -0.278  0.000
 TransDip   0.040  0.015  0.000    0.000  0.000 -0.039    0.008  0.012 -0.000

 Mode:                 4                      5                      6
 Frequency:       300.15                 520.79                 587.74
 Force Cnst:      2.1797                 2.0301                 3.4854
 Red. Mass:      41.0669                12.7042                17.1253
 IR Active:          YES                    YES                    YES
 IR Intens:        0.506                  0.926                 15.914
 Raman Active:       YES                    YES                    YES
               X      Y      Z        X      Y      Z        X      Y      Z
 C         -0.089  0.097 -0.000    0.000 -0.000  0.890    0.193  0.510 -0.000
 N         -0.326  0.266  0.000   -0.000 -0.000 -0.443    0.038  0.726 -0.000
 Cl        -0.695 -0.131  0.000   -0.000  0.000  0.031   -0.032 -0.059  0.000
 Br         0.476 -0.074  0.000    0.000 -0.000 -0.024   -0.038  0.001  0.000
 Cl        -0.219  0.159  0.000   -0.000 -0.000 -0.104    0.036 -0.409 -0.000
 TransDip  -0.020 -0.011 -0.000    0.000 -0.000  0.031   -0.027  0.125  0.000

 Mode:                 7                      8                      9
 Frequency:       672.03                 875.72                1624.05
 Force Cnst:      4.2400                 5.7042                19.9381
 Red. Mass:      15.9342                12.6246                12.8302
 IR Active:          YES                    YES                    YES
 IR Intens:       95.990                200.440                147.501
 Raman Active:       YES                    YES                    YES
               X      Y      Z        X      Y      Z        X      Y      Z
 C          0.340  0.196 -0.000    0.795 -0.525 -0.000    0.471  0.607 -0.000
 N          0.819 -0.277 -0.000   -0.149  0.235 -0.000   -0.436 -0.468 -0.000
 Cl        -0.304  0.053  0.000   -0.039 -0.029  0.000    0.015 -0.008  0.000
 Br        -0.061 -0.005  0.000   -0.052  0.016  0.000   -0.001 -0.000  0.000
 Cl        -0.003  0.001 -0.000   -0.057  0.079  0.000    0.001 -0.013  0.000
 TransDip   0.281  0.140  0.000    0.244 -0.382 -0.000    0.266  0.284 -0.000

 STANDARD THERMODYNAMIC QUANTITIES AT   298.15 K  AND     1.00 ATM

   This Molecule has  0 Imaginary Frequencies
   Zero point vibrational energy:        7.425 kcal/mol

   Atom    1 Element C  Has Mass   12.00000
   Atom    2 Element N  Has Mass   14.00307
   Atom    3 Element Cl Has Mass   34.96885
   Atom    4 Element Br Has Mass   78.91830
   Atom    5 Element Cl Has Mass   34.96885
   Molecular Mass:   174.859070 amu
   Principal axes and moments of inertia in amu*Bohr^2:
                             1           2           3
    Eigenvalues --      505.68012  1775.50589  2281.18600
          X               0.99993     0.01159     0.00000
          Y              -0.01159     0.99993     0.00000
          Z              -0.00000    -0.00000     1.00000
   Rotational Symmetry Number is   1
   The Molecule is an Asymmetric Top
   Translational Enthalpy:        0.889 kcal/mol
   Rotational Enthalpy:           0.889 kcal/mol
   Vibrational Enthalpy:          9.086 kcal/mol
   gas constant (RT):             0.592 kcal/mol
   Translational Entropy:        41.384  cal/mol.K
   Rotational Entropy:           29.106  cal/mol.K
   Vibrational Entropy:           9.315  cal/mol.K

   Total Enthalpy:               11.456 kcal/mol
   Total Entropy:                79.804  cal/mol.K
Archival summary:
1\1\TWL01\FREQ\ProcedureUnspecified\BasisUnspecified\r1l211\taweetha\SunNov2521:24:292018SunNov2521:24:292018\0\\#,FREQ,ProcedureUnspecified,BasisUnspecified,\\0,1\Br\C,1,1.902\N,2,1.26133,1,116.175\Cl,2,1.73937,1,114.95,3,-180,0\Cl,3,1.74115,2,117.596,1,180,0\\\@

 Total job time:  51.89s(wall), 197.39s(cpu) 
 Sun Nov 25 21:24:29 2018

        *************************************************************
        *                                                           *
        *  Thank you very much for using Q-Chem.  Have a nice day.  *
        *                                                           *
        *************************************************************
