# Supplementary material for: Geometric and energetic data from ab initio calculations of haloethene, haloimine, halomethylenephosphine, haloiminophosphine, halodiazene, halodiphosphene and halocyclopropane
Source: Data Brief. 2019 Nov 2;27:104738. doi: 10.1016/j.dib.2019.104738 (PMC6861602; doi:10.1016/j.dib.2019.104738)
Supplement: Multimedia component 4 [file mmc4.zip › CN/B3LYP/ClBrCNFE.out]

Q-Chem Developer Version!
                  Welcome to Q-Chem
     A Quantum Leap Into The Future Of Chemistry


 Q-Chem 5.1, Q-Chem, Inc., Pleasanton, CA (2018)

 Yihan Shao,  Zhengting Gan,  E. Epifanovsky,  A. T. B. Gilbert,  M. Wormit,  
 J. Kussmann,  A. W. Lange,  A. Behn,  Jia Deng,  Xintian Feng,  D. Ghosh,  
 M. Goldey,  P. R. Horn,  L. D. Jacobson,  I. Kaliman,  T. Kus,  A. Landau,  
 Jie Liu,  E. I. Proynov,  R. M. Richard,  R. P. Steele,  E. J. Sundstrom,  
 H. L. Woodcock III,  P. M. Zimmerman,  D. Zuev,  B. Albrecht,  E. Alguire,  
 S. A. Baeppler,  D. Barton,  Z. Benda,  Y. A. Bernard,  E. J. Berquist,  
 K. B. Bravaya,  H. Burton,  D. Casanova,  Chun-Min Chang,  Yunqing Chen,  
 A. Chien,  K. D. Closser,  M. P. Coons,  S. Coriani,  S. Dasgupta,  
 A. L. Dempwolff,  M. Diedenhofen,  Hainam Do,  R. G. Edgar,  Po-Tung Fang,  
 S. Faraji,  S. Fatehi,  Qingguo Feng,  K. D. Fenk,  J. Fosso-Tande,  
 Qinghui Ge,  A. Ghysels,  G. Gidofalvi,  J. Gomes,  J. Gonthier,  A. Gunina,  
 D. Hait,  M. W. D. Hanson-Heine,  P. H. P. Harbach,  A. W. Hauser,  
 J. E. Herr,  E. G. Hohenstein,  Z. C. Holden,  Kerwin Hui,  B. C. Huynh,  
 T.-C. Jagau,  Hyunjun Ji,  B. Kaduk,  K. Khistyaev,  Jaehoon Kim,  
 P. Klunzinger,  K. Koh,  D. Kosenkov,  L. Koulias,  T. Kowalczyk,  
 C. M. Krauter,  A. Kunitsa,  Ka Un Lao,  A. Laurent,  K. V. Lawler,  
 Joonho Lee,  D. Lefrancois,  S. Lehtola,  D. S. Levine,  Yi-Pei Li,  
 You-Sheng Lin,  Fenglai Liu,  E. Livshits,  A. Luenser,  P. Manohar,  
 E. Mansoor,  S. F. Manzer,  Shan-Ping Mao,  Yuezhi Mao,  N. Mardirossian,  
 A. V. Marenich,  T. Markovich,  L. A. Martinez-Martinez,  S. A. Maurer,  
 N. J. Mayhall,  S. C. McKenzie,  J.-M. Mewes,  A. F. Morrison,  
 J. W. Mullinax,  K. Nanda,  T. S. Nguyen-Beck,  R. Olivares-Amaya,  
 J. A. Parkhill,  T. M. Perrine,  F. Plasser,  P. Pokhilko,  S. Prager,  
 A. Prociuk,  E. Ramos,  D. R. Rehn,  F. Rob,  M. Schneider,  N. Sergueev,  
 S. M. Sharada,  S. Sharma,  D. W. Small,  T. Stauch,  T. Stein,  
 Yu-Chuan Su,  A. J. W. Thom,  A. Tkatchenko,  T. Tsuchimochi,  N. M. Tubman,  
 L. Vogt,  M. L. Vidal,  O. Vydrov,  M. A. Watson,  J. Wenzel,  
 M. de Wergifosse,  T. A. Wesolowski,  A. White,  J. Witte,  A. Yamada,  
 Jun Yang,  K. Yao,  S. Yeganeh,  S. R. Yost,  Zhi-Qiang You,  A. Zech,  
 Igor Ying Zhang,  Xing Zhang,  Yan Zhao,  Ying Zhu,  B. R. Brooks,  
 G. K. L. Chan,  C. J. Cramer,  M. S. Gordon,  W. J. Hehre,  A. Klamt,  
 M. W. Schmidt,  C. D. Sherrill,  D. G. Truhlar,  A. Aspuru-Guzik,  R. Baer,  
 A. T. Bell,  N. A. Besley,  Jeng-Da Chai,  A. E. DePrince, III,  
 R. A. DiStasio Jr.,  A. Dreuw,  B. D. Dunietz,  T. R. Furlani,  
 Chao-Ping Hsu,  Yousung Jung,  Jing Kong,  D. S. Lambrecht,  WanZhen Liang,  
 C. Ochsenfeld,  V. A. Rassolov,  L. V. Slipchenko,  J. E. Subotnik,  
 T. Van Voorhis,  J. M. Herbert,  A. I. Krylov,  P. M. W. Gill,  M. Head-Gordon

 Contributors to earlier versions of Q-Chem not listed above: 
 R. D. Adamson,  B. Austin,  J. Baker,  G. J. O. Beran,  K. Brandhorst,  
 S. T. Brown,  E. F. C. Byrd,  A. K. Chakraborty,  C.-L. Cheng,  
 Siu Hung Chien,  D. M. Chipman,  D. L. Crittenden,  H. Dachsel,  
 R. J. Doerksen,  A. D. Dutoi,  L. Fusti-Molnar,  W. A. Goddard III,  
 A. Golubeva-Zadorozhnaya,  S. R. Gwaltney,  G. Hawkins,  A. Heyden,  
 S. Hirata,  G. Kedziora,  F. J. Keil,  C. Kelley,  Jihan Kim,  R. A. King,  
 R. Z. Khaliullin,  P. P. Korambath,  W. Kurlancheek,  A. M. Lee,  M. S. Lee,  
 S. V. Levchenko,  Ching Yeh Lin,  D. Liotard,  R. C. Lochan,  I. Lotan,  
 P. E. Maslen,  N. Nair,  D. P. O'Neill,  D. Neuhauser,  E. Neuscamman,  
 C. M. Oana,  R. Olson,  B. Peters,  R. Peverati,  P. A. Pieniazek,  
 Y. M. Rhee,  J. Ritchie,  M. A. Rohrdanz,  E. Rosta,  N. J. Russ,  
 H. F. Schaefer III,  N. E. Schultz,  N. Shenvi,  A. C. Simmonett,  A. Sodt,  
 D. Stuck,  K. S. Thanthiriwatte,  V. Vanovschi,  Tao Wang,  A. Warshel,  
 C. F. Williams,  Q. Wu,  X. Xu,  W. Zhang

 Please cite Q-Chem as follows:
 Y. Shao et al., Mol. Phys. 113, 184-215 (2015)
 DOI: 10.1080/00268976.2014.952696

 Q-Chem 5.1.2 for Intel X86 EM64T Linux

 Parts of Q-Chem use Armadillo 8.300.2 (Tropical Shenanigans).
 http://arma.sourceforge.net/

 Q-Chem begins on Sun Nov 25 21:55:08 2018  

Host: 
0

     Scratch files written to /scratch/taweetham/qchem53108//
Input Ideriv = 2
Curr. Ideriv = -1
Max.  Ideriv = 2

Checking the input file for inconsistencies... 	...done.

--------------------------------------------------------------
User input:
--------------------------------------------------------------
$molecule
0 1
C 
N 1 1.3 
F 2 CF 1 120. 
Br 1 CBr 2 120.  3 180.0
Cl 1 CCl 2 120.  3 0.0

CC=1.54
CH=1.09
CF=1.35
CCl=1.77
CBr=1.94
CI=2.14
DHA=180.0
$end

$rem
   job_type	optimization
   basis	6-311++g**
   method	b3lyp
$end

--------------------------------------------------------------
 ----------------------------------------------------------------
             Standard Nuclear Orientation (Angstroms)
    I     Atom           X                Y                Z
 ----------------------------------------------------------------
    1      C       0.4085730150     0.1122532749    -0.0000000000
    2      N       1.0488278638     1.2436567082    -0.0000000000
    3      F       2.3987775393     1.2553131821    -0.0000000000
    4      Br     -1.5313546669     0.0955024901    -0.0000000000
    5      Cl      1.3067754324    -1.4129130823     0.0000000000
 ----------------------------------------------------------------
 Molecular Point Group                 Cs    NOp =  2
 Largest Abelian Subgroup              Cs    NOp =  2
 Nuclear Repulsion Energy =   378.2451540786 hartrees
 There are       37 alpha and       37 beta electrons
 Requested basis set is 6-311++G(d,p)
 There are 50 shells and 144 basis functions

 Total QAlloc Memory Limit   2000 MB
 Mega-Array Size       188 MB
 MEM_STATIC part       192 MB
 A cutoff of  1.0D-11 yielded   1082 shell pairs
 There are      9567 function pairs (     10538 Cartesian)

 -------------------------------------------------------
 OpenMP Integral Computing Module                       
 Release: version 1.0, May 2013, Q-Chem Inc. Pittsburgh 
 -------------------------------------------------------
 Integral Job Info:
 Integral job number is                      11
 Integral operator is                         1
 short-range coefficients                     0
 long-range coefficients              100000000
 Omega coefficients                           0
 if combine SR and LR in K                    0
 Integral screening is                        0
 Integral computing path is                   2
 max size of driver memory is            800000
 size of driver memory is                593474
 size of scratch memory is             29634545
 max col of scratch BK array               1296
 max len of scratch array in speh3          155
 max len of scratch index in speh4           18
 max int batch size is                      520
 min int batch size is                       52
 fixed nKL is                                45
 max L of basis functions is                  2
 order of int derivative is                   0
 number of shells is                         50
 number of basis is                         151
 number of cartesian basis is               151
 number of contracted shell pairs          1082
 number of primitive shell pairs           3114
 maxK2 (contraction) of shell pair           36
 max number of K2 of shell pair               1
 max number of CS2 of shell pair            110
 max number of PS2 of shell pair            330
 mem total for path MDJ                  518686
 -------------------------------------------------------
 Smallest overlap matrix eigenvalue = 4.16E-04

 Scale SEOQF with 1.000000e-01/1.000000e-01/1.000000e-01

 Standard Electronic Orientation quadrupole field applied
 Nucleus-field energy     =     0.0000000104 hartrees
 Guess from superposition of atomic densities
 Warning:  Energy on first SCF cycle will be non-variational
 SAD guess density has 74.000000 electrons

 -----------------------------------------------------------------------
  General SCF calculation program by
  Eric Jon Sundstrom, Paul Horn, Yuezhi Mao, Dmitri Zuev, Alec White,
  David Stuck, Shaama M.S., Shane Yost, Joonho Lee, David Small,
  Daniel Levine, Susi Lehtola, Hugh Burton, Evgeny Epifanovsky
 -----------------------------------------------------------------------
 Exchange:     0.2000 Hartree-Fock + 0.0800 Slater + 0.7200 B88
 Correlation:  0.1900 VWN1RPA + 0.8100 LYP
 Using SG-1 standard quadrature grid
 using 4 threads for integral computing
 -------------------------------------------------------
 OpenMP Integral computing Module                
 Release: version 2.0, May 2017, Q-Chem Inc. Pleasanton 
 -------------------------------------------------------
 -------------------------------------------------------
 OpenMP BLAS3 based DFT computing Module                
 Release: version 1.0, May 2013, Q-Chem Inc. Pittsburgh 
 -------------------------------------------------------
 A restricted SCF calculation will be
 performed using DIIS
 SCF converges when DIIS error is below 1.0e-08
 ---------------------------------------
  Cycle       Energy         DIIS error
 ---------------------------------------
    1   -3227.6416326057      4.25e-02  
    2   -3226.9908148054      4.11e-03  
    3   -3226.9415377412      6.13e-03  
    4   -3227.0105084774      1.95e-03  
    5   -3227.0179966205      4.65e-04  
    6   -3227.0183398107      2.03e-04  
    7   -3227.0184230883      5.73e-05  
    8   -3227.0184277614      1.07e-05  
    9   -3227.0184280180      3.57e-06  
   10   -3227.0184280389      1.20e-06  
   11   -3227.0184280425      2.60e-07  
   12   -3227.0184280427      5.11e-08  
   13   -3227.0184280427      1.08e-08  
   14   -3227.0184280427      2.26e-09  Convergence criterion met
 ---------------------------------------
 SCF time:   CPU 22.76s  wall 6.00s 
 SCF   energy in the final basis set =    -3227.0184280427
 Total energy in the final basis set =    -3227.0184280427

 --------------------------------------------------------------
             Orbital Energies (a.u.) and Symmetries
 --------------------------------------------------------------

 Alpha MOs, Restricted
 -- Occupied --                  
-482.89 -101.60  -62.54  -56.36  -56.36  -56.36  -24.74  -14.44
  1 A'    2 A'    3 A'    4 A'    1 A"    5 A'    6 A'    7 A'                 
-10.358  -9.517  -8.748  -7.282  -7.271  -7.270  -6.582  -6.566
  8 A'    9 A'   10 A'   11 A'    2 A"   12 A'   13 A'    3 A"                 
 -6.565  -2.692  -2.687  -2.687  -2.675  -2.674  -1.288  -0.966
 14 A'   15 A'    4 A"   16 A'    5 A"   17 A'   18 A'   19 A'                 
 -0.870  -0.832  -0.643  -0.555  -0.528  -0.518  -0.458  -0.421
 20 A'   21 A'   22 A'   23 A'   24 A'    6 A"   25 A'    7 A"                 
 -0.369  -0.351  -0.339  -0.330  -0.313
 26 A'    8 A"   27 A'   28 A'    9 A"                                         
 -- Virtual --                   
 -0.093  -0.072  -0.041   0.001   0.035   0.047   0.048   0.058
 29 A'   10 A"   30 A'   31 A'   32 A'   11 A"   33 A'   34 A'                 
  0.067   0.078   0.088   0.102   0.103   0.118   0.156   0.163
 35 A'   12 A"   36 A'   13 A"   37 A'   38 A'   39 A'   40 A'                 
  0.178   0.179   0.197   0.246   0.268   0.269   0.288   0.327
 41 A'   14 A"   42 A'   43 A'   15 A"   44 A'   45 A'   46 A'                 
  0.378   0.400   0.400   0.410   0.438   0.445   0.462   0.464
 47 A'   16 A"   48 A'   49 A'   50 A'   17 A"   18 A"   51 A'                 
  0.525   0.534   0.548   0.570   0.574   0.608   0.760   0.776
 52 A'   19 A"   53 A'   20 A"   54 A'   55 A'   56 A'   21 A"                 
  0.781   0.805   0.823   0.835   0.886   0.888   0.893   0.942
 57 A'   58 A'   22 A"   59 A'   60 A'   23 A"   61 A'   62 A'                 
  1.036   1.150   1.235   1.238   1.306   1.332   1.380   1.392
 63 A'   64 A'   65 A'   24 A"   25 A"   66 A'   26 A"   67 A'                 
  1.608   1.692   1.789   1.924   1.973   1.986   1.994   2.116
 68 A'   69 A'   70 A'   27 A"   71 A'   72 A'   28 A"   73 A'                 
  2.216   2.224   2.267   2.316   2.406   2.496   2.650   2.710
 29 A"   74 A'   75 A'   30 A"   76 A'   77 A'   78 A'   31 A"                 
  2.958   3.226   3.654   3.692   3.742   3.752   3.921   3.956
 79 A'   80 A'   81 A'   32 A"   33 A"   82 A'   83 A'   34 A"                 
  3.965   3.983   4.025   4.120   4.272   4.317   4.993   6.247
 35 A"   84 A'   36 A"   85 A'   86 A'   87 A'   88 A'   37 A"                 
  6.308   6.507   6.635   7.507   7.530   7.609   9.693  23.559
 89 A'   90 A'   91 A'   38 A"   92 A'   93 A'   94 A'   95 A'                 
 25.766  25.877  26.273  35.376  47.836  66.739 215.674 289.699
 39 A"   96 A'   97 A'   98 A'   99 A'  100 A'  101 A'   40 A"                 
289.721 289.8331020.617
102 A'  103 A'  104 A'                                                         

 Beta MOs, Restricted
 -- Occupied --                  
-482.89 -101.60  -62.54  -56.36  -56.36  -56.36  -24.74  -14.44
  1 A'    2 A'    3 A'    4 A'    1 A"    5 A'    6 A'    7 A'                 
-10.358  -9.517  -8.748  -7.282  -7.271  -7.270  -6.582  -6.566
  8 A'    9 A'   10 A'   11 A'    2 A"   12 A'   13 A'    3 A"                 
 -6.565  -2.692  -2.687  -2.687  -2.675  -2.674  -1.288  -0.966
 14 A'   15 A'    4 A"   16 A'    5 A"   17 A'   18 A'   19 A'                 
 -0.870  -0.832  -0.643  -0.555  -0.528  -0.518  -0.458  -0.421
 20 A'   21 A'   22 A'   23 A'   24 A'    6 A"   25 A'    7 A"                 
 -0.369  -0.351  -0.339  -0.330  -0.313
 26 A'    8 A"   27 A'   28 A'    9 A"                                         
 -- Virtual --                   
 -0.093  -0.072  -0.041   0.001   0.035   0.047   0.048   0.058
 29 A'   10 A"   30 A'   31 A'   32 A'   11 A"   33 A'   34 A'                 
  0.067   0.078   0.088   0.102   0.103   0.118   0.156   0.163
 35 A'   12 A"   36 A'   13 A"   37 A'   38 A'   39 A'   40 A'                 
  0.178   0.179   0.197   0.246   0.268   0.269   0.288   0.327
 41 A'   14 A"   42 A'   43 A'   15 A"   44 A'   45 A'   46 A'                 
  0.378   0.400   0.400   0.410   0.438   0.445   0.462   0.464
 47 A'   16 A"   48 A'   49 A'   50 A'   17 A"   18 A"   51 A'                 
  0.525   0.534   0.548   0.570   0.574   0.608   0.760   0.776
 52 A'   19 A"   53 A'   20 A"   54 A'   55 A'   56 A'   21 A"                 
  0.781   0.805   0.823   0.835   0.886   0.888   0.893   0.942
 57 A'   58 A'   22 A"   59 A'   60 A'   23 A"   61 A'   62 A'                 
  1.036   1.150   1.235   1.238   1.306   1.332   1.380   1.392
 63 A'   64 A'   65 A'   24 A"   25 A"   66 A'   26 A"   67 A'                 
  1.608   1.692   1.789   1.924   1.973   1.986   1.994   2.116
 68 A'   69 A'   70 A'   27 A"   71 A'   72 A'   28 A"   73 A'                 
  2.216   2.224   2.267   2.316   2.406   2.496   2.650   2.710
 29 A"   74 A'   75 A'   30 A"   76 A'   77 A'   78 A'   31 A"                 
  2.958   3.226   3.654   3.692   3.742   3.752   3.921   3.956
 79 A'   80 A'   81 A'   32 A"   33 A"   82 A'   83 A'   34 A"                 
  3.965   3.983   4.025   4.120   4.272   4.317   4.993   6.247
 35 A"   84 A'   36 A"   85 A'   86 A'   87 A'   88 A'   37 A"                 
  6.308   6.507   6.635   7.507   7.530   7.609   9.693  23.559
 89 A'   90 A'   91 A'   38 A"   92 A'   93 A'   94 A'   95 A'                 
 25.766  25.877  26.273  35.376  47.836  66.739 215.674 289.699
 39 A"   96 A'   97 A'   98 A'   99 A'  100 A'  101 A'   40 A"                 
289.721 289.8331020.617
102 A'  103 A'  104 A'                                                         
 --------------------------------------------------------------

          Ground-State Mulliken Net Atomic Charges

     Atom                 Charge (a.u.)
  ----------------------------------------
      1 C                    -0.332188
      2 N                     0.026771
      3 F                    -0.010116
      4 Br                    0.015187
      5 Cl                    0.300345
  ----------------------------------------
  Sum of atomic charges =     0.000000

 -----------------------------------------------------------------
                    Cartesian Multipole Moments
 -----------------------------------------------------------------
    Charge (ESU x 10^10)
                 0.0000
    Dipole Moment (Debye)
         X      -1.3869      Y      -1.3070      Z       0.0000
       Tot       1.9057
    Quadrupole Moments (Debye-Ang)
        XX     -45.5566     XY      -2.2694     YY     -49.3770
        XZ       0.0000     YZ      -0.0000     ZZ     -46.8631
    Octopole Moments (Debye-Ang^2)
       XXX     -41.3866    XXY      -2.2720    XYY      -7.8722
       YYY      -1.8604    XXZ       0.0000    XYZ      -0.0000
       YYZ       0.0000    XZZ      -7.7633    YZZ       2.6248
       ZZZ       0.0000
    Hexadecapole Moments (Debye-Ang^3)
      XXXX    -615.6234   XXXY      -2.0007   XXYY    -154.8820
      XYYY      -3.2000   YYYY    -302.7364   XXXZ       0.0000
      XXYZ      -0.0000   XYYZ       0.0000   YYYZ      -0.0000
      XXZZ    -116.2609   XYZZ       4.2299   YYZZ     -59.7187
      XZZZ       0.0000   YZZZ      -0.0000   ZZZZ     -51.2642
 -----------------------------------------------------------------
 Calculating analytic gradient of the SCF energy
 Gradient of SCF Energy
            1           2           3           4           5
    1  -0.0402687   0.0672982  -0.0138728  -0.0270599   0.0139031
    2  -0.0151397   0.0034925   0.0194698  -0.0016704  -0.0061522
    3  -0.0000000   0.0000000  -0.0000000   0.0000000  -0.0000000
 Max gradient component =       6.730E-02
 RMS gradient           =       2.299E-02
 Gradient time:  CPU 5.57 s  wall 1.49 s
 Geometry Optimization Parameters
   NAtoms,    NIC,     NZ,  NCons,   NDum,   NFix, NCnnct, MaxDiis
        5      20       5       0       0       0       0       0


** GEOMETRY OPTIMIZATION IN DELOCALIZED INTERNAL COORDINATES **
   Searching for a Minimum

   Optimization Cycle:   1

                       Coordinates (Angstroms)
     ATOM                X               Y               Z
      1  C         0.4085730150    0.1122532749    0.0000000000
      2  N         1.0488278638    1.2436567082    0.0000000000
      3  F         2.3987775393    1.2553131821    0.0000000000
      4  Br       -1.5313546669    0.0955024901    0.0000000000
      5  Cl        1.3067754324   -1.4129130823    0.0000000000
   Point Group: cs    Number of degrees of freedom:     7


   Energy is  -3227.018428043


 Attempting to Generate Delocalized Internal Coordinates

  7 Hessian modes will be used to form the next step
  Hessian Eigenvalues:
     0.175927    0.250000    0.250000    0.250000    0.286300    0.550214
     0.671931

 Minimum Search - Taking Simple RFO Step
 Searching for Lamda that Minimizes Along All modes
 Value Taken    Lamda =  -0.01977294
 Step Taken.  Stepsize is  0.265816

                             Maximum     Tolerance    Cnvgd?
         Gradient           0.058433      0.000300      NO
         Displacement       0.219287      0.001200      NO
         Energy change     *********      0.000001      NO


 New Cartesian Coordinates Obtained by Inverse Iteration

 Displacement from previous Coordinates is:  0.366528
 ----------------------------------------------------------------
             Standard Nuclear Orientation (Angstroms)
    I     Atom           X                Y                Z
 ----------------------------------------------------------------
    1      C       0.4368957584     0.1447032995     0.0000000000
    2      N       0.9801044981     1.2866306853     0.0000000000
    3      F       2.3351403923     1.1415516562     0.0000000000
    4      Br     -1.4291787145     0.0920283736     0.0000000000
    5      Cl      1.3086372493    -1.3711014416     0.0000000000
 ----------------------------------------------------------------
 Molecular Point Group                 Cs    NOp =  2
 Largest Abelian Subgroup              Cs    NOp =  2
 Nuclear Repulsion Energy =   391.4016871231 hartrees
 There are       37 alpha and       37 beta electrons
 Applying Cartesian multipole field
    Component          Value
    ---------          -----
     (2,0,0)        1.00000E-11
     (0,2,0)        2.00000E-11
     (0,0,2)       -3.00000E-11
 Nucleus-field energy     =     0.0000000096 hartrees
 Requested basis set is 6-311++G(d,p)
 There are 50 shells and 144 basis functions
 A cutoff of  1.0D-11 yielded   1089 shell pairs
 There are      9611 function pairs (     10586 Cartesian)
 Smallest overlap matrix eigenvalue = 3.36E-04
 Guess MOs from SCF MO coefficient file

 -----------------------------------------------------------------------
  General SCF calculation program by
  Eric Jon Sundstrom, Paul Horn, Yuezhi Mao, Dmitri Zuev, Alec White,
  David Stuck, Shaama M.S., Shane Yost, Joonho Lee, David Small,
  Daniel Levine, Susi Lehtola, Hugh Burton, Evgeny Epifanovsky
 -----------------------------------------------------------------------
 Exchange:     0.2000 Hartree-Fock + 0.0800 Slater + 0.7200 B88
 Correlation:  0.1900 VWN1RPA + 0.8100 LYP
 Using SG-1 standard quadrature grid
 using 4 threads for integral computing
 -------------------------------------------------------
 OpenMP Integral computing Module                
 Release: version 2.0, May 2017, Q-Chem Inc. Pleasanton 
 -------------------------------------------------------
 -------------------------------------------------------
 OpenMP BLAS3 based DFT computing Module                
 Release: version 1.0, May 2013, Q-Chem Inc. Pittsburgh 
 -------------------------------------------------------
 A restricted SCF calculation will be
 performed using DIIS
 SCF converges when DIIS error is below 1.0e-08
 ---------------------------------------
  Cycle       Energy         DIIS error
 ---------------------------------------
    1   -3227.0156441630      1.73e-03  
    2   -3227.0250814728      8.00e-04  
    3   -3227.0243464111      1.01e-03  
    4   -3227.0265780674      9.84e-05  
    5   -3227.0265890805      4.71e-05  
    6   -3227.0265937958      1.02e-05  
    7   -3227.0265939917      3.63e-06  
    8   -3227.0265940106      2.13e-06  
    9   -3227.0265940197      3.09e-07  
   10   -3227.0265940200      7.16e-08  
   11   -3227.0265940200      3.04e-08  
   12   -3227.0265940200      4.13e-09  Convergence criterion met
 ---------------------------------------
 SCF time:   CPU 19.94s  wall 5.00s 
 SCF   energy in the final basis set =    -3227.0265940200
 Total energy in the final basis set =    -3227.0265940200

 --------------------------------------------------------------
             Orbital Energies (a.u.) and Symmetries
 --------------------------------------------------------------

 Alpha MOs, Restricted
 -- Occupied --                  
-482.88 -101.61  -62.54  -56.36  -56.35  -56.35  -24.73  -14.44
  1 A'    2 A'    3 A'    4 A'    1 A"    5 A'    6 A'    7 A'                 
-10.348  -9.520  -8.744  -7.285  -7.275  -7.274  -6.577  -6.562
  8 A'    9 A'   10 A'   11 A'    2 A"   12 A'   13 A'    3 A"                 
 -6.561  -2.687  -2.683  -2.683  -2.671  -2.671  -1.280  -0.980
 14 A'   15 A'    4 A"   16 A'    5 A"   17 A'   18 A'   19 A'                 
 -0.882  -0.836  -0.631  -0.561  -0.532  -0.518  -0.448  -0.424
 20 A'   21 A'   22 A'   23 A'   24 A'    6 A"   25 A'    7 A"                 
 -0.370  -0.355  -0.352  -0.332  -0.312
 26 A'    8 A"   27 A'   28 A'    9 A"                                         
 -- Virtual --                   
 -0.065  -0.065  -0.041   0.002   0.037   0.047   0.050   0.059
 10 A"   29 A'   30 A'   31 A'   32 A'   11 A"   33 A'   34 A'                 
  0.068   0.078   0.088   0.101   0.105   0.119   0.157   0.163
 35 A'   12 A"   36 A'   13 A"   37 A'   38 A'   39 A'   40 A'                 
  0.182   0.184   0.200   0.248   0.262   0.274   0.287   0.333
 14 A"   41 A'   42 A'   43 A'   15 A"   44 A'   45 A'   46 A'                 
  0.381   0.394   0.397   0.415   0.437   0.443   0.464   0.469
 47 A'   48 A'   16 A"   49 A'   50 A'   17 A"   51 A'   18 A"                 
  0.529   0.536   0.566   0.573   0.578   0.632   0.758   0.771
 52 A'   19 A"   20 A"   53 A'   54 A'   55 A'   56 A'   57 A'                 
  0.775   0.804   0.821   0.851   0.886   0.890   0.898   0.961
 21 A"   58 A'   22 A"   59 A'   60 A'   23 A"   61 A'   62 A'                 
  1.047   1.152   1.243   1.259   1.291   1.341   1.395   1.397
 63 A'   64 A'   65 A'   24 A"   25 A"   66 A'   67 A'   26 A"                 
  1.653   1.694   1.820   1.928   1.988   2.000   2.005   2.126
 68 A'   69 A'   70 A'   27 A"   71 A'   72 A'   28 A"   73 A'                 
  2.213   2.256   2.294   2.356   2.430   2.482   2.718   2.726
 29 A"   74 A'   75 A'   30 A"   76 A'   77 A'   78 A'   31 A"                 
  2.977   3.224   3.636   3.698   3.751   3.768   3.900   3.953
 79 A'   80 A'   81 A'   32 A"   33 A"   82 A'   83 A'   34 A"                 
  3.973   3.990   4.039   4.149   4.318   4.357   4.977   6.254
 35 A"   84 A'   36 A"   85 A'   86 A'   87 A'   88 A'   37 A"                 
  6.334   6.513   6.650   7.511   7.539   7.620   9.705  23.643
 89 A'   90 A'   91 A'   38 A"   92 A'   93 A'   94 A'   95 A'                 
 25.767  25.897  26.287  35.423  47.861  66.751 215.688 289.706
 39 A"   96 A'   97 A'   98 A'   99 A'  100 A'  101 A'   40 A"                 
289.732 289.8431020.648
102 A'  103 A'  104 A'                                                         

 Beta MOs, Restricted
 -- Occupied --                  
-482.88 -101.61  -62.54  -56.36  -56.35  -56.35  -24.73  -14.44
  1 A'    2 A'    3 A'    4 A'    1 A"    5 A'    6 A'    7 A'                 
-10.348  -9.520  -8.744  -7.285  -7.275  -7.274  -6.577  -6.562
  8 A'    9 A'   10 A'   11 A'    2 A"   12 A'   13 A'    3 A"                 
 -6.561  -2.687  -2.683  -2.683  -2.671  -2.671  -1.280  -0.980
 14 A'   15 A'    4 A"   16 A'    5 A"   17 A'   18 A'   19 A'                 
 -0.882  -0.836  -0.631  -0.561  -0.532  -0.518  -0.448  -0.424
 20 A'   21 A'   22 A'   23 A'   24 A'    6 A"   25 A'    7 A"                 
 -0.370  -0.355  -0.352  -0.332  -0.312
 26 A'    8 A"   27 A'   28 A'    9 A"                                         
 -- Virtual --                   
 -0.065  -0.065  -0.041   0.002   0.037   0.047   0.050   0.059
 10 A"   29 A'   30 A'   31 A'   32 A'   11 A"   33 A'   34 A'                 
  0.068   0.078   0.088   0.101   0.105   0.119   0.157   0.163
 35 A'   12 A"   36 A'   13 A"   37 A'   38 A'   39 A'   40 A'                 
  0.182   0.184   0.200   0.248   0.262   0.274   0.287   0.333
 14 A"   41 A'   42 A'   43 A'   15 A"   44 A'   45 A'   46 A'                 
  0.381   0.394   0.397   0.415   0.437   0.443   0.464   0.469
 47 A'   48 A'   16 A"   49 A'   50 A'   17 A"   51 A'   18 A"                 
  0.529   0.536   0.566   0.573   0.578   0.632   0.758   0.771
 52 A'   19 A"   20 A"   53 A'   54 A'   55 A'   56 A'   57 A'                 
  0.775   0.804   0.821   0.851   0.886   0.890   0.898   0.961
 21 A"   58 A'   22 A"   59 A'   60 A'   23 A"   61 A'   62 A'                 
  1.047   1.152   1.243   1.259   1.291   1.341   1.395   1.397
 63 A'   64 A'   65 A'   24 A"   25 A"   66 A'   67 A'   26 A"                 
  1.653   1.694   1.820   1.928   1.988   2.000   2.005   2.126
 68 A'   69 A'   70 A'   27 A"   71 A'   72 A'   28 A"   73 A'                 
  2.213   2.256   2.294   2.356   2.430   2.482   2.718   2.726
 29 A"   74 A'   75 A'   30 A"   76 A'   77 A'   78 A'   31 A"                 
  2.977   3.224   3.636   3.698   3.751   3.768   3.900   3.953
 79 A'   80 A'   81 A'   32 A"   33 A"   82 A'   83 A'   34 A"                 
  3.973   3.990   4.039   4.149   4.318   4.357   4.977   6.254
 35 A"   84 A'   36 A"   85 A'   86 A'   87 A'   88 A'   37 A"                 
  6.334   6.513   6.650   7.511   7.539   7.620   9.705  23.643
 89 A'   90 A'   91 A'   38 A"   92 A'   93 A'   94 A'   95 A'                 
 25.767  25.897  26.287  35.423  47.861  66.751 215.688 289.706
 39 A"   96 A'   97 A'   98 A'   99 A'  100 A'  101 A'   40 A"                 
289.732 289.8431020.648
102 A'  103 A'  104 A'                                                         
 --------------------------------------------------------------

          Ground-State Mulliken Net Atomic Charges

     Atom                 Charge (a.u.)
  ----------------------------------------
      1 C                    -0.331619
      2 N                     0.028271
      3 F                    -0.034410
      4 Br                    0.012970
      5 Cl                    0.324789
  ----------------------------------------
  Sum of atomic charges =     0.000000

 -----------------------------------------------------------------
                    Cartesian Multipole Moments
 -----------------------------------------------------------------
    Charge (ESU x 10^10)
                 0.0000
    Dipole Moment (Debye)
         X      -1.3555      Y      -1.3985      Z      -0.0000
       Tot       1.9476
    Quadrupole Moments (Debye-Ang)
        XX     -46.4096     XY      -2.5458     YY     -48.8639
        XZ      -0.0000     YZ      -0.0000     ZZ     -46.5865
    Octopole Moments (Debye-Ang^2)
       XXX     -44.9563    XXY      -3.4585    XYY      -9.0081
       YYY      -3.2399    XXZ      -0.0000    XYZ       0.0000
       YYZ       0.0000    XZZ      -9.0895    YZZ       2.2610
       ZZZ      -0.0000
    Hexadecapole Moments (Debye-Ang^3)
      XXXX    -580.6102   XXXY      -1.0838   XXYY    -145.5281
      XYYY      -1.0019   YYYY    -287.4232   XXXZ      -0.0000
      XXYZ       0.0000   XYYZ      -0.0000   YYYZ      -0.0000
      XXZZ    -108.7379   XYZZ       4.8825   YYZZ     -57.1301
      XZZZ      -0.0000   YZZZ      -0.0000   ZZZZ     -50.5700
 -----------------------------------------------------------------
 Calculating analytic gradient of the SCF energy
 Gradient of SCF Energy
            1           2           3           4           5
    1  -0.0013617   0.0145104  -0.0269062   0.0073557   0.0064018
    2   0.0151253  -0.0048819  -0.0063516   0.0011883  -0.0050800
    3   0.0000000   0.0000000  -0.0000000  -0.0000000  -0.0000000
 Max gradient component =       2.691E-02
 RMS gradient           =       9.492E-03
 Gradient time:  CPU 5.78 s  wall 1.56 s
 Geometry Optimization Parameters
   NAtoms,    NIC,     NZ,  NCons,   NDum,   NFix, NCnnct, MaxDiis
        5      20       5       0       0       0       0       0

 Cartesian Hessian Update
 Hessian Updated using BFGS Update


** GEOMETRY OPTIMIZATION IN DELOCALIZED INTERNAL COORDINATES **
   Searching for a Minimum

   Optimization Cycle:   2

                       Coordinates (Angstroms)
     ATOM                X               Y               Z
      1  C         0.4368957584    0.1447032995    0.0000000000
      2  N         0.9801044981    1.2866306853    0.0000000000
      3  F         2.3351403923    1.1415516562    0.0000000000
      4  Br       -1.4291787145    0.0920283736    0.0000000000
      5  Cl        1.3086372493   -1.3711014416    0.0000000000
   Point Group: cs    Number of degrees of freedom:     7


   Energy is  -3227.026594020

 Hessian Updated using BFGS Update

  6 Hessian modes will be used to form the next step
  Hessian Eigenvalues:
     0.179693    0.224750    0.279091    0.334345    0.540230    0.763045

 Minimum Search - Taking Simple RFO Step
 Searching for Lamda that Minimizes Along All modes
 Value Taken    Lamda =  -0.00303018
 Step Taken.  Stepsize is  0.081757

                             Maximum     Tolerance    Cnvgd?
         Gradient           0.023851      0.000300      NO
         Displacement       0.058833      0.001200      NO
         Energy change     -0.008166      0.000001      NO


 New Cartesian Coordinates Obtained by Inverse Iteration

 Displacement from previous Coordinates is:  0.167339
 ----------------------------------------------------------------
             Standard Nuclear Orientation (Angstroms)
    I     Atom           X                Y                Z
 ----------------------------------------------------------------
    1      C       0.4428795098     0.1260929190     0.0000000000
    2      N       0.9843774751     1.2751761561     0.0000000000
    3      F       2.3669913898     1.2041867425     0.0000000000
    4      Br     -1.4318709120     0.0875951106     0.0000000000
    5      Cl      1.2692217209    -1.3992383552     0.0000000000
 ----------------------------------------------------------------
 Molecular Point Group                 Cs    NOp =  2
 Largest Abelian Subgroup              Cs    NOp =  2
 Nuclear Repulsion Energy =   389.3520418573 hartrees
 There are       37 alpha and       37 beta electrons
 Applying Cartesian multipole field
    Component          Value
    ---------          -----
     (2,0,0)        1.00000E-11
     (0,2,0)        2.00000E-11
     (0,0,2)       -3.00000E-11
 Nucleus-field energy     =     0.0000000098 hartrees
 Requested basis set is 6-311++G(d,p)
 There are 50 shells and 144 basis functions
 A cutoff of  1.0D-11 yielded   1089 shell pairs
 There are      9616 function pairs (     10591 Cartesian)
 Smallest overlap matrix eigenvalue = 3.42E-04
 Guess MOs from SCF MO coefficient file

 -----------------------------------------------------------------------
  General SCF calculation program by
  Eric Jon Sundstrom, Paul Horn, Yuezhi Mao, Dmitri Zuev, Alec White,
  David Stuck, Shaama M.S., Shane Yost, Joonho Lee, David Small,
  Daniel Levine, Susi Lehtola, Hugh Burton, Evgeny Epifanovsky
 -----------------------------------------------------------------------
 Exchange:     0.2000 Hartree-Fock + 0.0800 Slater + 0.7200 B88
 Correlation:  0.1900 VWN1RPA + 0.8100 LYP
 Using SG-1 standard quadrature grid
 using 4 threads for integral computing
 -------------------------------------------------------
 OpenMP Integral computing Module                
 Release: version 2.0, May 2017, Q-Chem Inc. Pleasanton 
 -------------------------------------------------------
 -------------------------------------------------------
 OpenMP BLAS3 based DFT computing Module                
 Release: version 1.0, May 2013, Q-Chem Inc. Pittsburgh 
 -------------------------------------------------------
 A restricted SCF calculation will be
 performed using DIIS
 SCF converges when DIIS error is below 1.0e-08
 ---------------------------------------
  Cycle       Energy         DIIS error
 ---------------------------------------
    1   -3227.0259999759      7.40e-04  
    2   -3227.0279949438      2.00e-04  
    3   -3227.0278535942      3.27e-04  
    4   -3227.0280768727      5.39e-05  
    5   -3227.0280827606      2.31e-05  
    6   -3227.0280836417      6.07e-06  
    7   -3227.0280836922      2.15e-06  
    8   -3227.0280837008      8.28e-07  
    9   -3227.0280837022      1.39e-07  
   10   -3227.0280837022      3.28e-08  
   11   -3227.0280837022      1.20e-08  
   12   -3227.0280837023      1.61e-09  Convergence criterion met
 ---------------------------------------
 SCF time:   CPU 19.88s  wall 5.00s 
 SCF   energy in the final basis set =    -3227.0280837023
 Total energy in the final basis set =    -3227.0280837023

 --------------------------------------------------------------
             Orbital Energies (a.u.) and Symmetries
 --------------------------------------------------------------

 Alpha MOs, Restricted
 -- Occupied --                  
-482.88 -101.61  -62.54  -56.36  -56.35  -56.35  -24.73  -14.44
  1 A'    2 A'    3 A'    4 A'    1 A"    5 A'    6 A'    7 A'                 
-10.351  -9.523  -8.744  -7.288  -7.278  -7.277  -6.577  -6.562
  8 A'    9 A'   10 A'   11 A'    2 A"   12 A'   13 A'    3 A"                 
 -6.561  -2.688  -2.683  -2.683  -2.671  -2.671  -1.267  -0.982
 14 A'   15 A'    4 A"   16 A'    5 A"   17 A'   18 A'   19 A'                 
 -0.885  -0.835  -0.628  -0.562  -0.526  -0.511  -0.449  -0.427
 20 A'   21 A'   22 A'   23 A'   24 A'    6 A"   25 A'    7 A"                 
 -0.374  -0.355  -0.350  -0.332  -0.314
 26 A'    8 A"   27 A'   28 A'    9 A"                                         
 -- Virtual --                   
 -0.068  -0.067  -0.044   0.001   0.035   0.047   0.049   0.057
 29 A'   10 A"   30 A'   31 A'   32 A'   11 A"   33 A'   34 A'                 
  0.068   0.078   0.089   0.100   0.105   0.118   0.156   0.159
 35 A'   12 A"   36 A'   13 A"   37 A'   38 A'   39 A'   40 A'                 
  0.182   0.184   0.199   0.248   0.263   0.272   0.287   0.332
 41 A'   14 A"   42 A'   43 A'   15 A"   44 A'   45 A'   46 A'                 
  0.381   0.391   0.397   0.414   0.435   0.441   0.464   0.468
 47 A'   48 A'   16 A"   49 A'   50 A'   17 A"   51 A'   18 A"                 
  0.530   0.536   0.565   0.569   0.575   0.627   0.759   0.774
 52 A'   19 A"   20 A"   53 A'   54 A'   55 A'   56 A'   21 A"                 
  0.776   0.798   0.816   0.848   0.887   0.888   0.899   0.964
 57 A'   58 A'   22 A"   59 A'   60 A'   23 A"   61 A'   62 A'                 
  1.040   1.156   1.244   1.260   1.294   1.350   1.396   1.400
 63 A'   64 A'   65 A'   24 A"   25 A"   66 A'   26 A"   67 A'                 
  1.647   1.693   1.819   1.929   1.982   1.994   2.008   2.123
 68 A'   69 A'   70 A'   27 A"   71 A'   72 A'   28 A"   73 A'                 
  2.210   2.251   2.288   2.353   2.431   2.484   2.709   2.723
 29 A"   74 A'   75 A'   30 A"   76 A'   77 A'   78 A'   31 A"                 
  2.971   3.233   3.629   3.708   3.755   3.769   3.898   3.937
 79 A'   80 A'   81 A'   32 A"   33 A"   82 A'   83 A'   34 A"                 
  3.967   3.990   4.036   4.149   4.311   4.337   4.945   6.256
 35 A"   84 A'   36 A"   85 A'   86 A'   87 A'   88 A'   37 A"                 
  6.329   6.483   6.632   7.511   7.540   7.618   9.706  23.626
 89 A'   90 A'   91 A'   38 A"   92 A'   93 A'   94 A'   95 A'                 
 25.765  25.896  26.288  35.414  47.857  66.752 215.689 289.705
 39 A"   96 A'   97 A'   98 A'   99 A'  100 A'  101 A'   40 A"                 
289.733 289.8411020.642
102 A'  103 A'  104 A'                                                         

 Beta MOs, Restricted
 -- Occupied --                  
-482.88 -101.61  -62.54  -56.36  -56.35  -56.35  -24.73  -14.44
  1 A'    2 A'    3 A'    4 A'    1 A"    5 A'    6 A'    7 A'                 
-10.351  -9.523  -8.744  -7.288  -7.278  -7.277  -6.577  -6.562
  8 A'    9 A'   10 A'   11 A'    2 A"   12 A'   13 A'    3 A"                 
 -6.561  -2.688  -2.683  -2.683  -2.671  -2.671  -1.267  -0.982
 14 A'   15 A'    4 A"   16 A'    5 A"   17 A'   18 A'   19 A'                 
 -0.885  -0.835  -0.628  -0.562  -0.526  -0.511  -0.449  -0.427
 20 A'   21 A'   22 A'   23 A'   24 A'    6 A"   25 A'    7 A"                 
 -0.374  -0.355  -0.350  -0.332  -0.314
 26 A'    8 A"   27 A'   28 A'    9 A"                                         
 -- Virtual --                   
 -0.068  -0.067  -0.044   0.001   0.035   0.047   0.049   0.057
 29 A'   10 A"   30 A'   31 A'   32 A'   11 A"   33 A'   34 A'                 
  0.068   0.078   0.089   0.100   0.105   0.118   0.156   0.159
 35 A'   12 A"   36 A'   13 A"   37 A'   38 A'   39 A'   40 A'                 
  0.182   0.184   0.199   0.248   0.263   0.272   0.287   0.332
 41 A'   14 A"   42 A'   43 A'   15 A"   44 A'   45 A'   46 A'                 
  0.381   0.391   0.397   0.414   0.435   0.441   0.464   0.468
 47 A'   48 A'   16 A"   49 A'   50 A'   17 A"   51 A'   18 A"                 
  0.530   0.536   0.565   0.569   0.575   0.627   0.759   0.774
 52 A'   19 A"   20 A"   53 A'   54 A'   55 A'   56 A'   21 A"                 
  0.776   0.798   0.816   0.848   0.887   0.888   0.899   0.964
 57 A'   58 A'   22 A"   59 A'   60 A'   23 A"   61 A'   62 A'                 
  1.040   1.156   1.244   1.260   1.294   1.350   1.396   1.400
 63 A'   64 A'   65 A'   24 A"   25 A"   66 A'   26 A"   67 A'                 
  1.647   1.693   1.819   1.929   1.982   1.994   2.008   2.123
 68 A'   69 A'   70 A'   27 A"   71 A'   72 A'   28 A"   73 A'                 
  2.210   2.251   2.288   2.353   2.431   2.484   2.709   2.723
 29 A"   74 A'   75 A'   30 A"   76 A'   77 A'   78 A'   31 A"                 
  2.971   3.233   3.629   3.708   3.755   3.769   3.898   3.937
 79 A'   80 A'   81 A'   32 A"   33 A"   82 A'   83 A'   34 A"                 
  3.967   3.990   4.036   4.149   4.311   4.337   4.945   6.256
 35 A"   84 A'   36 A"   85 A'   86 A'   87 A'   88 A'   37 A"                 
  6.329   6.483   6.632   7.511   7.540   7.618   9.706  23.626
 89 A'   90 A'   91 A'   38 A"   92 A'   93 A'   94 A'   95 A'                 
 25.765  25.896  26.288  35.414  47.857  66.752 215.689 289.705
 39 A"   96 A'   97 A'   98 A'   99 A'  100 A'  101 A'   40 A"                 
289.733 289.8411020.642
102 A'  103 A'  104 A'                                                         
 --------------------------------------------------------------

          Ground-State Mulliken Net Atomic Charges

     Atom                 Charge (a.u.)
  ----------------------------------------
      1 C                    -0.345339
      2 N                     0.031881
      3 F                    -0.044303
      4 Br                    0.016485
      5 Cl                    0.341276
  ----------------------------------------
  Sum of atomic charges =     0.000000

 -----------------------------------------------------------------
                    Cartesian Multipole Moments
 -----------------------------------------------------------------
    Charge (ESU x 10^10)
                 0.0000
    Dipole Moment (Debye)
         X      -1.3928      Y      -1.5587      Z      -0.0000
       Tot       2.0903
    Quadrupole Moments (Debye-Ang)
        XX     -46.6406     XY      -2.7558     YY     -48.8553
        XZ      -0.0000     YZ       0.0000     ZZ     -46.6052
    Octopole Moments (Debye-Ang^2)
       XXX     -44.8055    XXY      -3.5468    XYY      -8.8982
       YYY      -3.1467    XXZ      -0.0000    XYZ       0.0000
       YYZ      -0.0000    XZZ      -8.7788    YZZ       2.4203
       ZZZ      -0.0000
    Hexadecapole Moments (Debye-Ang^3)
      XXXX    -581.0769   XXXY      -5.2085   XXYY    -147.7582
      XYYY      -5.5897   YYYY    -295.0062   XXXZ      -0.0000
      XXYZ       0.0000   XYYZ      -0.0000   YYYZ       0.0000
      XXZZ    -108.5540   XYZZ       3.5211   YYZZ     -58.6062
      XZZZ      -0.0000   YZZZ       0.0000   ZZZZ     -50.5851
 -----------------------------------------------------------------
 Calculating analytic gradient of the SCF energy
 Gradient of SCF Energy
            1           2           3           4           5
    1  -0.0079765   0.0093741  -0.0071257   0.0050954   0.0006328
    2   0.0050699  -0.0041258   0.0027874  -0.0003176  -0.0034140
    3   0.0000000   0.0000000  -0.0000000  -0.0000000   0.0000000
 Max gradient component =       9.374E-03
 RMS gradient           =       4.404E-03
 Gradient time:  CPU 5.74 s  wall 1.53 s
 Geometry Optimization Parameters
   NAtoms,    NIC,     NZ,  NCons,   NDum,   NFix, NCnnct, MaxDiis
        5      20       5       0       0       0       0       0

 Cartesian Hessian Update
 Hessian Updated using BFGS Update


** GEOMETRY OPTIMIZATION IN DELOCALIZED INTERNAL COORDINATES **
   Searching for a Minimum

   Optimization Cycle:   3

                       Coordinates (Angstroms)
     ATOM                X               Y               Z
      1  C         0.4428795098    0.1260929190    0.0000000000
      2  N         0.9843774751    1.2751761561    0.0000000000
      3  F         2.3669913898    1.2041867425    0.0000000000
      4  Br       -1.4318709120    0.0875951106    0.0000000000
      5  Cl        1.2692217209   -1.3992383552    0.0000000000
   Point Group: cs    Number of degrees of freedom:     7


   Energy is  -3227.028083702

 Hessian Updated using BFGS Update

  7 Hessian modes will be used to form the next step
  Hessian Eigenvalues:
     0.171137    0.214893    0.249993    0.271480    0.409528    0.488736
     0.767092

 Minimum Search - Taking Simple RFO Step
 Searching for Lamda that Minimizes Along All modes
 Value Taken    Lamda =  -0.00050733
 Step Taken.  Stepsize is  0.046519

                             Maximum     Tolerance    Cnvgd?
         Gradient           0.008437      0.000300      NO
         Displacement       0.040521      0.001200      NO
         Energy change     -0.001490      0.000001      NO


 New Cartesian Coordinates Obtained by Inverse Iteration

 Displacement from previous Coordinates is:  0.048094
 ----------------------------------------------------------------
             Standard Nuclear Orientation (Angstroms)
    I     Atom           X                Y                Z
 ----------------------------------------------------------------
    1      C       0.4460259706     0.1260695959     0.0000000000
    2      N       0.9811237416     1.2793307621     0.0000000000
    3      F       2.3744779477     1.1915721509     0.0000000000
    4      Br     -1.4456683099     0.0838606573     0.0000000000
    5      Cl      1.2756398336    -1.3870205932     0.0000000000
 ----------------------------------------------------------------
 Molecular Point Group                 Cs    NOp =  2
 Largest Abelian Subgroup              Cs    NOp =  2
 Nuclear Repulsion Energy =   388.3183646549 hartrees
 There are       37 alpha and       37 beta electrons
 Applying Cartesian multipole field
    Component          Value
    ---------          -----
     (2,0,0)        1.00000E-11
     (0,2,0)        2.00000E-11
     (0,0,2)       -3.00000E-11
 Nucleus-field energy     =     0.0000000098 hartrees
 Requested basis set is 6-311++G(d,p)
 There are 50 shells and 144 basis functions
 A cutoff of  1.0D-11 yielded   1087 shell pairs
 There are      9596 function pairs (     10567 Cartesian)
 Smallest overlap matrix eigenvalue = 3.45E-04
 Guess MOs from SCF MO coefficient file

 -----------------------------------------------------------------------
  General SCF calculation program by
  Eric Jon Sundstrom, Paul Horn, Yuezhi Mao, Dmitri Zuev, Alec White,
  David Stuck, Shaama M.S., Shane Yost, Joonho Lee, David Small,
  Daniel Levine, Susi Lehtola, Hugh Burton, Evgeny Epifanovsky
 -----------------------------------------------------------------------
 Exchange:     0.2000 Hartree-Fock + 0.0800 Slater + 0.7200 B88
 Correlation:  0.1900 VWN1RPA + 0.8100 LYP
 Using SG-1 standard quadrature grid
 using 4 threads for integral computing
 -------------------------------------------------------
 OpenMP Integral computing Module                
 Release: version 2.0, May 2017, Q-Chem Inc. Pleasanton 
 -------------------------------------------------------
 -------------------------------------------------------
 OpenMP BLAS3 based DFT computing Module                
 Release: version 1.0, May 2013, Q-Chem Inc. Pittsburgh 
 -------------------------------------------------------
 A restricted SCF calculation will be
 performed using DIIS
 SCF converges when DIIS error is below 1.0e-08
 ---------------------------------------
  Cycle       Energy         DIIS error
 ---------------------------------------
    1   -3227.0280774468      2.78e-04  
    2   -3227.0283566687      6.89e-05  
    3   -3227.0283354072      1.20e-04  
    4   -3227.0283694041      1.91e-05  
    5   -3227.0283701201      6.44e-06  
    6   -3227.0283702046      3.08e-06  
    7   -3227.0283702232      7.99e-07  
    8   -3227.0283702244      2.96e-07  
    9   -3227.0283702246      6.63e-08  
   10   -3227.0283702245      2.58e-08  
   11   -3227.0283702245      5.38e-09  Convergence criterion met
 ---------------------------------------
 SCF time:   CPU 18.23s  wall 5.00s 
 SCF   energy in the final basis set =    -3227.0283702245
 Total energy in the final basis set =    -3227.0283702245

 --------------------------------------------------------------
             Orbital Energies (a.u.) and Symmetries
 --------------------------------------------------------------

 Alpha MOs, Restricted
 -- Occupied --                  
-482.88 -101.61  -62.54  -56.36  -56.35  -56.35  -24.73  -14.44
  1 A'    2 A'    3 A'    4 A'    1 A"    5 A'    6 A'    7 A'                 
-10.352  -9.525  -8.744  -7.290  -7.280  -7.278  -6.577  -6.562
  8 A'    9 A'   10 A'   11 A'    2 A"   12 A'   13 A'    3 A"                 
 -6.561  -2.687  -2.683  -2.683  -2.671  -2.671  -1.261  -0.983
 14 A'   15 A'    4 A"   16 A'    5 A"   17 A'   18 A'   19 A'                 
 -0.887  -0.833  -0.625  -0.562  -0.524  -0.508  -0.447  -0.426
 20 A'   21 A'   22 A'   23 A'   24 A'    6 A"   25 A'    7 A"                 
 -0.374  -0.355  -0.353  -0.332  -0.314
 26 A'    8 A"   27 A'   28 A'    9 A"                                         
 -- Virtual --                   
 -0.073  -0.068  -0.045   0.001   0.035   0.047   0.048   0.056
 29 A'   10 A"   30 A'   31 A'   32 A'   11 A"   33 A'   34 A'                 
  0.068   0.078   0.088   0.100   0.104   0.117   0.156   0.158
 35 A'   12 A"   36 A'   13 A"   37 A'   38 A'   39 A'   40 A'                 
  0.181   0.184   0.199   0.247   0.263   0.272   0.287   0.332
 41 A'   14 A"   42 A'   43 A'   15 A"   44 A'   45 A'   46 A'                 
  0.380   0.390   0.398   0.414   0.435   0.441   0.463   0.466
 47 A'   48 A'   16 A"   49 A'   50 A'   17 A"   51 A'   18 A"                 
  0.528   0.536   0.566   0.568   0.575   0.625   0.754   0.773
 52 A'   19 A"   20 A"   53 A'   54 A'   55 A'   56 A'   21 A"                 
  0.776   0.795   0.814   0.846   0.885   0.887   0.901   0.961
 57 A'   58 A'   22 A"   59 A'   23 A"   60 A'   61 A'   62 A'                 
  1.041   1.156   1.244   1.262   1.289   1.351   1.397   1.399
 63 A'   64 A'   65 A'   24 A"   25 A"   66 A'   26 A"   67 A'                 
  1.640   1.695   1.820   1.929   1.978   1.993   2.008   2.125
 68 A'   69 A'   70 A'   27 A"   71 A'   72 A'   28 A"   73 A'                 
  2.209   2.253   2.284   2.354   2.435   2.476   2.710   2.723
 29 A"   74 A'   75 A'   30 A"   76 A'   77 A'   78 A'   31 A"                 
  2.967   3.234   3.622   3.711   3.757   3.772   3.891   3.927
 79 A'   80 A'   81 A'   32 A"   33 A"   82 A'   83 A'   34 A"                 
  3.966   3.989   4.034   4.144   4.316   4.335   4.922   6.258
 35 A"   84 A'   36 A"   85 A'   86 A'   87 A'   88 A'   37 A"                 
  6.330   6.469   6.620   7.511   7.539   7.617   9.707  23.623
 89 A'   90 A'   91 A'   38 A"   92 A'   93 A'   94 A'   95 A'                 
 25.765  25.895  26.285  35.412  47.852  66.754 215.691 289.705
 39 A"   96 A'   97 A'   98 A'   99 A'  100 A'  101 A'   40 A"                 
289.732 289.8411020.636
102 A'  103 A'  104 A'                                                         

 Beta MOs, Restricted
 -- Occupied --                  
-482.88 -101.61  -62.54  -56.36  -56.35  -56.35  -24.73  -14.44
  1 A'    2 A'    3 A'    4 A'    1 A"    5 A'    6 A'    7 A'                 
-10.352  -9.525  -8.744  -7.290  -7.280  -7.278  -6.577  -6.562
  8 A'    9 A'   10 A'   11 A'    2 A"   12 A'   13 A'    3 A"                 
 -6.561  -2.687  -2.683  -2.683  -2.671  -2.671  -1.261  -0.983
 14 A'   15 A'    4 A"   16 A'    5 A"   17 A'   18 A'   19 A'                 
 -0.887  -0.833  -0.625  -0.562  -0.524  -0.508  -0.447  -0.426
 20 A'   21 A'   22 A'   23 A'   24 A'    6 A"   25 A'    7 A"                 
 -0.374  -0.355  -0.353  -0.332  -0.314
 26 A'    8 A"   27 A'   28 A'    9 A"                                         
 -- Virtual --                   
 -0.073  -0.068  -0.045   0.001   0.035   0.047   0.048   0.056
 29 A'   10 A"   30 A'   31 A'   32 A'   11 A"   33 A'   34 A'                 
  0.068   0.078   0.088   0.100   0.104   0.117   0.156   0.158
 35 A'   12 A"   36 A'   13 A"   37 A'   38 A'   39 A'   40 A'                 
  0.181   0.184   0.199   0.247   0.263   0.272   0.287   0.332
 41 A'   14 A"   42 A'   43 A'   15 A"   44 A'   45 A'   46 A'                 
  0.380   0.390   0.398   0.414   0.435   0.441   0.463   0.466
 47 A'   48 A'   16 A"   49 A'   50 A'   17 A"   51 A'   18 A"                 
  0.528   0.536   0.566   0.568   0.575   0.625   0.754   0.773
 52 A'   19 A"   20 A"   53 A'   54 A'   55 A'   56 A'   21 A"                 
  0.776   0.795   0.814   0.846   0.885   0.887   0.901   0.961
 57 A'   58 A'   22 A"   59 A'   23 A"   60 A'   61 A'   62 A'                 
  1.041   1.156   1.244   1.262   1.289   1.351   1.397   1.399
 63 A'   64 A'   65 A'   24 A"   25 A"   66 A'   26 A"   67 A'                 
  1.640   1.695   1.820   1.929   1.978   1.993   2.008   2.125
 68 A'   69 A'   70 A'   27 A"   71 A'   72 A'   28 A"   73 A'                 
  2.209   2.253   2.284   2.354   2.435   2.476   2.710   2.723
 29 A"   74 A'   75 A'   30 A"   76 A'   77 A'   78 A'   31 A"                 
  2.967   3.234   3.622   3.711   3.757   3.772   3.891   3.927
 79 A'   80 A'   81 A'   32 A"   33 A"   82 A'   83 A'   34 A"                 
  3.966   3.989   4.034   4.144   4.316   4.335   4.922   6.258
 35 A"   84 A'   36 A"   85 A'   86 A'   87 A'   88 A'   37 A"                 
  6.330   6.469   6.620   7.511   7.539   7.617   9.707  23.623
 89 A'   90 A'   91 A'   38 A"   92 A'   93 A'   94 A'   95 A'                 
 25.765  25.895  26.285  35.412  47.852  66.754 215.691 289.705
 39 A"   96 A'   97 A'   98 A'   99 A'  100 A'  101 A'   40 A"                 
289.732 289.8411020.636
102 A'  103 A'  104 A'                                                         
 --------------------------------------------------------------

          Ground-State Mulliken Net Atomic Charges

     Atom                 Charge (a.u.)
  ----------------------------------------
      1 C                    -0.346631
      2 N                     0.035454
      3 F                    -0.051666
      4 Br                    0.012668
      5 Cl                    0.350175
  ----------------------------------------
  Sum of atomic charges =     0.000000

 -----------------------------------------------------------------
                    Cartesian Multipole Moments
 -----------------------------------------------------------------
    Charge (ESU x 10^10)
                 0.0000
    Dipole Moment (Debye)
         X      -1.3925      Y      -1.6259      Z      -0.0000
       Tot       2.1407
    Quadrupole Moments (Debye-Ang)
        XX     -46.7359     XY      -2.8998     YY     -48.8306
        XZ      -0.0000     YZ       0.0000     ZZ     -46.6278
    Octopole Moments (Debye-Ang^2)
       XXX     -44.7163    XXY      -4.0102    XYY      -8.7315
       YYY      -3.4715    XXZ       0.0000    XYZ       0.0000
       YYZ       0.0000    XZZ      -8.6053    YZZ       2.2930
       ZZZ      -0.0000
    Hexadecapole Moments (Debye-Ang^3)
      XXXX    -587.8532   XXXY      -6.3354   XXYY    -148.4204
      XYYY      -6.1558   YYYY    -291.9407   XXXZ       0.0000
      XXYZ       0.0000   XYYZ       0.0000   YYYZ       0.0000
      XXZZ    -109.7422   XYZZ       3.3374   YYZZ     -58.0566
      XZZZ      -0.0000   YZZZ       0.0000   ZZZZ     -50.6273
 -----------------------------------------------------------------
 Calculating analytic gradient of the SCF energy
 Gradient of SCF Energy
            1           2           3           4           5
    1  -0.0010607   0.0044330  -0.0021808  -0.0015641   0.0003726
    2   0.0019856  -0.0014944   0.0009311  -0.0005540  -0.0008683
    3   0.0000000   0.0000000  -0.0000000  -0.0000000  -0.0000000
 Max gradient component =       4.433E-03
 RMS gradient           =       1.554E-03
 Gradient time:  CPU 5.71 s  wall 1.53 s
 Geometry Optimization Parameters
   NAtoms,    NIC,     NZ,  NCons,   NDum,   NFix, NCnnct, MaxDiis
        5      20       5       0       0       0       0       0

 Cartesian Hessian Update
 Hessian Updated using BFGS Update


** GEOMETRY OPTIMIZATION IN DELOCALIZED INTERNAL COORDINATES **
   Searching for a Minimum

   Optimization Cycle:   4

                       Coordinates (Angstroms)
     ATOM                X               Y               Z
      1  C         0.4460259706    0.1260695959    0.0000000000
      2  N         0.9811237416    1.2793307621    0.0000000000
      3  F         2.3744779477    1.1915721509    0.0000000000
      4  Br       -1.4456683099    0.0838606573    0.0000000000
      5  Cl        1.2756398336   -1.3870205932    0.0000000000
   Point Group: cs    Number of degrees of freedom:     7


   Energy is  -3227.028370225

 Hessian Updated using BFGS Update

  7 Hessian modes will be used to form the next step
  Hessian Eigenvalues:
     0.151355    0.230023    0.246601    0.288729    0.358258    0.488598
     0.764423

 Minimum Search - Taking Simple RFO Step
 Searching for Lamda that Minimizes Along All modes
 Value Taken    Lamda =  -0.00008821
 Step Taken.  Stepsize is  0.021344

                             Maximum     Tolerance    Cnvgd?
         Gradient           0.003301      0.000300      NO
         Displacement       0.014297      0.001200      NO
         Energy change     -0.000287      0.000001      NO


 New Cartesian Coordinates Obtained by Inverse Iteration

 Displacement from previous Coordinates is:  0.016767
 ----------------------------------------------------------------
             Standard Nuclear Orientation (Angstroms)
    I     Atom           X                Y                Z
 ----------------------------------------------------------------
    1      C       0.4480182927     0.1236330387     0.0000000000
    2      N       0.9751475079     1.2806371315     0.0000000000
    3      F       2.3743810679     1.1887717185     0.0000000000
    4      Br     -1.4417024104     0.0860273037     0.0000000000
    5      Cl      1.2757547256    -1.3852566194     0.0000000000
 ----------------------------------------------------------------
 Molecular Point Group                 Cs    NOp =  2
 Largest Abelian Subgroup              Cs    NOp =  2
 Nuclear Repulsion Energy =   388.7409752154 hartrees
 There are       37 alpha and       37 beta electrons
 Applying Cartesian multipole field
    Component          Value
    ---------          -----
     (2,0,0)        1.00000E-11
     (0,2,0)        2.00000E-11
     (0,0,2)       -3.00000E-11
 Nucleus-field energy     =     0.0000000098 hartrees
 Requested basis set is 6-311++G(d,p)
 There are 50 shells and 144 basis functions
 A cutoff of  1.0D-11 yielded   1089 shell pairs
 There are      9616 function pairs (     10591 Cartesian)
 Smallest overlap matrix eigenvalue = 3.40E-04
 Guess MOs from SCF MO coefficient file

 -----------------------------------------------------------------------
  General SCF calculation program by
  Eric Jon Sundstrom, Paul Horn, Yuezhi Mao, Dmitri Zuev, Alec White,
  David Stuck, Shaama M.S., Shane Yost, Joonho Lee, David Small,
  Daniel Levine, Susi Lehtola, Hugh Burton, Evgeny Epifanovsky
 -----------------------------------------------------------------------
 Exchange:     0.2000 Hartree-Fock + 0.0800 Slater + 0.7200 B88
 Correlation:  0.1900 VWN1RPA + 0.8100 LYP
 Using SG-1 standard quadrature grid
 using 4 threads for integral computing
 -------------------------------------------------------
 OpenMP Integral computing Module                
 Release: version 2.0, May 2017, Q-Chem Inc. Pleasanton 
 -------------------------------------------------------
 -------------------------------------------------------
 OpenMP BLAS3 based DFT computing Module                
 Release: version 1.0, May 2013, Q-Chem Inc. Pittsburgh 
 -------------------------------------------------------
 A restricted SCF calculation will be
 performed using DIIS
 SCF converges when DIIS error is below 1.0e-08
 ---------------------------------------
  Cycle       Energy         DIIS error
 ---------------------------------------
    1   -3227.0283530336      1.32e-04  
    2   -3227.0284118211      3.97e-05  
    3   -3227.0284066180      6.37e-05  
    4   -3227.0284155463      6.39e-06  
    5   -3227.0284156040      4.53e-06  
    6   -3227.0284156475      9.59e-07  
    7   -3227.0284156486      5.51e-07  
    8   -3227.0284156492      1.05e-07  
    9   -3227.0284156492      1.90e-08  
   10   -3227.0284156492      3.78e-09  Convergence criterion met
 ---------------------------------------
 SCF time:   CPU 16.54s  wall 5.00s 
 SCF   energy in the final basis set =    -3227.0284156492
 Total energy in the final basis set =    -3227.0284156492

 --------------------------------------------------------------
             Orbital Energies (a.u.) and Symmetries
 --------------------------------------------------------------

 Alpha MOs, Restricted
 -- Occupied --                  
-482.88 -101.61  -62.53  -56.36  -56.35  -56.35  -24.72  -14.44
  1 A'    2 A'    3 A'    4 A'    1 A"    5 A'    6 A'    7 A'                 
-10.352  -9.526  -8.744  -7.291  -7.281  -7.279  -6.576  -6.561
  8 A'    9 A'   10 A'   11 A'    2 A"   12 A'   13 A'    3 A"                 
 -6.561  -2.687  -2.683  -2.682  -2.671  -2.670  -1.258  -0.984
 14 A'   15 A'    4 A"   16 A'    5 A"   17 A'   18 A'   19 A'                 
 -0.889  -0.833  -0.624  -0.563  -0.523  -0.507  -0.446  -0.426
 20 A'   21 A'   22 A'   23 A'   24 A'    6 A"   25 A'    7 A"                 
 -0.374  -0.356  -0.354  -0.332  -0.314
 26 A'    8 A"   27 A'   28 A'    9 A"                                         
 -- Virtual --                   
 -0.072  -0.068  -0.046   0.001   0.034   0.047   0.048   0.055
 29 A'   10 A"   30 A'   31 A'   32 A'   11 A"   33 A'   34 A'                 
  0.068   0.077   0.088   0.100   0.104   0.117   0.156   0.158
 35 A'   12 A"   36 A'   13 A"   37 A'   38 A'   39 A'   40 A'                 
  0.181   0.184   0.199   0.247   0.263   0.272   0.287   0.332
 41 A'   14 A"   42 A'   43 A'   15 A"   44 A'   45 A'   46 A'                 
  0.380   0.390   0.398   0.414   0.435   0.440   0.463   0.466
 47 A'   48 A'   16 A"   49 A'   50 A'   17 A"   51 A'   18 A"                 
  0.529   0.536   0.565   0.568   0.575   0.626   0.752   0.773
 52 A'   19 A"   20 A"   53 A'   54 A'   55 A'   56 A'   21 A"                 
  0.775   0.795   0.813   0.846   0.885   0.887   0.902   0.963
 57 A'   58 A'   22 A"   59 A'   23 A"   60 A'   61 A'   62 A'                 
  1.041   1.157   1.244   1.262   1.288   1.353   1.399   1.400
 63 A'   64 A'   65 A'   24 A"   25 A"   66 A'   26 A"   67 A'                 
  1.641   1.694   1.823   1.930   1.977   1.993   2.009   2.126
 68 A'   69 A'   70 A'   27 A"   71 A'   72 A'   28 A"   73 A'                 
  2.208   2.253   2.284   2.355   2.437   2.475   2.711   2.723
 29 A"   74 A'   75 A'   30 A"   76 A'   77 A'   78 A'   31 A"                 
  2.968   3.235   3.620   3.714   3.758   3.774   3.888   3.923
 79 A'   80 A'   81 A'   32 A"   33 A"   82 A'   83 A'   34 A"                 
  3.966   3.990   4.034   4.145   4.317   4.336   4.910   6.259
 35 A"   84 A'   36 A"   85 A'   86 A'   87 A'   88 A'   37 A"                 
  6.332   6.463   6.618   7.511   7.540   7.617   9.709  23.623
 89 A'   90 A'   91 A'   38 A"   92 A'   93 A'   94 A'   95 A'                 
 25.764  25.895  26.286  35.412  47.853  66.756 215.692 289.705
 39 A"   96 A'   97 A'   98 A'   99 A'  100 A'  101 A'   40 A"                 
289.733 289.8411020.637
102 A'  103 A'  104 A'                                                         

 Beta MOs, Restricted
 -- Occupied --                  
-482.88 -101.61  -62.53  -56.36  -56.35  -56.35  -24.72  -14.44
  1 A'    2 A'    3 A'    4 A'    1 A"    5 A'    6 A'    7 A'                 
-10.352  -9.526  -8.744  -7.291  -7.281  -7.279  -6.576  -6.561
  8 A'    9 A'   10 A'   11 A'    2 A"   12 A'   13 A'    3 A"                 
 -6.561  -2.687  -2.683  -2.682  -2.671  -2.670  -1.258  -0.984
 14 A'   15 A'    4 A"   16 A'    5 A"   17 A'   18 A'   19 A'                 
 -0.889  -0.833  -0.624  -0.563  -0.523  -0.507  -0.446  -0.426
 20 A'   21 A'   22 A'   23 A'   24 A'    6 A"   25 A'    7 A"                 
 -0.374  -0.356  -0.354  -0.332  -0.314
 26 A'    8 A"   27 A'   28 A'    9 A"                                         
 -- Virtual --                   
 -0.072  -0.068  -0.046   0.001   0.034   0.047   0.048   0.055
 29 A'   10 A"   30 A'   31 A'   32 A'   11 A"   33 A'   34 A'                 
  0.068   0.077   0.088   0.100   0.104   0.117   0.156   0.158
 35 A'   12 A"   36 A'   13 A"   37 A'   38 A'   39 A'   40 A'                 
  0.181   0.184   0.199   0.247   0.263   0.272   0.287   0.332
 41 A'   14 A"   42 A'   43 A'   15 A"   44 A'   45 A'   46 A'                 
  0.380   0.390   0.398   0.414   0.435   0.440   0.463   0.466
 47 A'   48 A'   16 A"   49 A'   50 A'   17 A"   51 A'   18 A"                 
  0.529   0.536   0.565   0.568   0.575   0.626   0.752   0.773
 52 A'   19 A"   20 A"   53 A'   54 A'   55 A'   56 A'   21 A"                 
  0.775   0.795   0.813   0.846   0.885   0.887   0.902   0.963
 57 A'   58 A'   22 A"   59 A'   23 A"   60 A'   61 A'   62 A'                 
  1.041   1.157   1.244   1.262   1.288   1.353   1.399   1.400
 63 A'   64 A'   65 A'   24 A"   25 A"   66 A'   26 A"   67 A'                 
  1.641   1.694   1.823   1.930   1.977   1.993   2.009   2.126
 68 A'   69 A'   70 A'   27 A"   71 A'   72 A'   28 A"   73 A'                 
  2.208   2.253   2.284   2.355   2.437   2.475   2.711   2.723
 29 A"   74 A'   75 A'   30 A"   76 A'   77 A'   78 A'   31 A"                 
  2.968   3.235   3.620   3.714   3.758   3.774   3.888   3.923
 79 A'   80 A'   81 A'   32 A"   33 A"   82 A'   83 A'   34 A"                 
  3.966   3.990   4.034   4.145   4.317   4.336   4.910   6.259
 35 A"   84 A'   36 A"   85 A'   86 A'   87 A'   88 A'   37 A"                 
  6.332   6.463   6.618   7.511   7.540   7.617   9.709  23.623
 89 A'   90 A'   91 A'   38 A"   92 A'   93 A'   94 A'   95 A'                 
 25.764  25.895  26.286  35.412  47.853  66.756 215.692 289.705
 39 A"   96 A'   97 A'   98 A'   99 A'  100 A'  101 A'   40 A"                 
289.733 289.8411020.637
102 A'  103 A'  104 A'                                                         
 --------------------------------------------------------------

          Ground-State Mulliken Net Atomic Charges

     Atom                 Charge (a.u.)
  ----------------------------------------
      1 C                    -0.348012
      2 N                     0.035555
      3 F                    -0.056095
      4 Br                    0.012532
      5 Cl                    0.356019
  ----------------------------------------
  Sum of atomic charges =     0.000000

 -----------------------------------------------------------------
                    Cartesian Multipole Moments
 -----------------------------------------------------------------
    Charge (ESU x 10^10)
                 0.0000
    Dipole Moment (Debye)
         X      -1.4027      Y      -1.6634      Z      -0.0000
       Tot       2.1759
    Quadrupole Moments (Debye-Ang)
        XX     -46.8282     XY      -2.9956     YY     -48.7981
        XZ      -0.0000     YZ       0.0000     ZZ     -46.6167
    Octopole Moments (Debye-Ang^2)
       XXX     -45.0110    XXY      -4.2158    XYY      -8.7960
       YYY      -3.7171    XXZ      -0.0000    XYZ       0.0000
       YYZ      -0.0000    XZZ      -8.6601    YZZ       2.2141
       ZZZ      -0.0000
    Hexadecapole Moments (Debye-Ang^3)
      XXXX    -587.1970   XXXY      -6.6746   XXYY    -148.1959
      XYYY      -6.1163   YYYY    -291.3107   XXXZ      -0.0000
      XXYZ       0.0000   XYYZ      -0.0000   YYYZ       0.0000
      XXZZ    -109.5187   XYZZ       3.3600   YYZZ     -57.9550
      XZZZ      -0.0000   YZZZ       0.0000   ZZZZ     -50.5887
 -----------------------------------------------------------------
 Calculating analytic gradient of the SCF energy
 Gradient of SCF Energy
            1           2           3           4           5
    1   0.0004591   0.0002099  -0.0001830  -0.0000583  -0.0004277
    2   0.0003787  -0.0003950  -0.0001242  -0.0000232   0.0001636
    3   0.0000000   0.0000000  -0.0000000  -0.0000000  -0.0000000
 Max gradient component =       4.591E-04
 RMS gradient           =       2.333E-04
 Gradient time:  CPU 5.71 s  wall 1.52 s
 Geometry Optimization Parameters
   NAtoms,    NIC,     NZ,  NCons,   NDum,   NFix, NCnnct, MaxDiis
        5      20       5       0       0       0       0       0

 Cartesian Hessian Update
 Hessian Updated using BFGS Update


** GEOMETRY OPTIMIZATION IN DELOCALIZED INTERNAL COORDINATES **
   Searching for a Minimum

   Optimization Cycle:   5

                       Coordinates (Angstroms)
     ATOM                X               Y               Z
      1  C         0.4480182927    0.1236330387    0.0000000000
      2  N         0.9751475079    1.2806371315    0.0000000000
      3  F         2.3743810679    1.1887717185    0.0000000000
      4  Br       -1.4417024104    0.0860273037    0.0000000000
      5  Cl        1.2757547256   -1.3852566194    0.0000000000
   Point Group: cs    Number of degrees of freedom:     7


   Energy is  -3227.028415649

 Hessian Updated using BFGS Update

  7 Hessian modes will be used to form the next step
  Hessian Eigenvalues:
     0.152011    0.224892    0.250790    0.281827    0.351107    0.488604
     0.775848

 Minimum Search - Taking Simple RFO Step
 Searching for Lamda that Minimizes Along All modes
 Value Taken    Lamda =  -0.00000188
 Step Taken.  Stepsize is  0.002659

                             Maximum     Tolerance    Cnvgd?
         Gradient           0.000393      0.000300      NO
         Displacement       0.001861      0.001200      NO
         Energy change     -0.000045      0.000001      NO


 New Cartesian Coordinates Obtained by Inverse Iteration

 Displacement from previous Coordinates is:  0.003716
 ----------------------------------------------------------------
             Standard Nuclear Orientation (Angstroms)
    I     Atom           X                Y                Z
 ----------------------------------------------------------------
    1      C       0.4477348535     0.1229943591     0.0000000000
    2      N       0.9745820764     1.2804807599     0.0000000000
    3      F       2.3742292700     1.1887910885     0.0000000000
    4      Br     -1.4418936354     0.0872063774     0.0000000000
    5      Cl      1.2769466192    -1.3856600119     0.0000000000
 ----------------------------------------------------------------
 Molecular Point Group                 Cs    NOp =  2
 Largest Abelian Subgroup              Cs    NOp =  2
 Nuclear Repulsion Energy =   388.6741646479 hartrees
 There are       37 alpha and       37 beta electrons
 Applying Cartesian multipole field
    Component          Value
    ---------          -----
     (2,0,0)        1.00000E-11
     (0,2,0)        2.00000E-11
     (0,0,2)       -3.00000E-11
 Nucleus-field energy     =     0.0000000098 hartrees
 Requested basis set is 6-311++G(d,p)
 There are 50 shells and 144 basis functions
 A cutoff of  1.0D-11 yielded   1088 shell pairs
 There are      9601 function pairs (     10573 Cartesian)
 Smallest overlap matrix eigenvalue = 3.40E-04
 Guess MOs from SCF MO coefficient file

 -----------------------------------------------------------------------
  General SCF calculation program by
  Eric Jon Sundstrom, Paul Horn, Yuezhi Mao, Dmitri Zuev, Alec White,
  David Stuck, Shaama M.S., Shane Yost, Joonho Lee, David Small,
  Daniel Levine, Susi Lehtola, Hugh Burton, Evgeny Epifanovsky
 -----------------------------------------------------------------------
 Exchange:     0.2000 Hartree-Fock + 0.0800 Slater + 0.7200 B88
 Correlation:  0.1900 VWN1RPA + 0.8100 LYP
 Using SG-1 standard quadrature grid
 using 4 threads for integral computing
 -------------------------------------------------------
 OpenMP Integral computing Module                
 Release: version 2.0, May 2017, Q-Chem Inc. Pleasanton 
 -------------------------------------------------------
 -------------------------------------------------------
 OpenMP BLAS3 based DFT computing Module                
 Release: version 1.0, May 2013, Q-Chem Inc. Pittsburgh 
 -------------------------------------------------------
 A restricted SCF calculation will be
 performed using DIIS
 SCF converges when DIIS error is below 1.0e-08
 ---------------------------------------
  Cycle       Energy         DIIS error
 ---------------------------------------
    1   -3227.0284156944      1.50e-05  
    2   -3227.0284166418      4.60e-06  
    3   -3227.0284166242      5.54e-06  
    4   -3227.0284166952      1.61e-06  
    5   -3227.0284167002      3.78e-07  
    6   -3227.0284167004      1.84e-07  
    7   -3227.0284167005      6.29e-08  
    8   -3227.0284167005      2.57e-08  
    9   -3227.0284167005      6.03e-09  Convergence criterion met
 ---------------------------------------
 SCF time:   CPU 14.90s  wall 4.00s 
 SCF   energy in the final basis set =    -3227.0284167005
 Total energy in the final basis set =    -3227.0284167005

 --------------------------------------------------------------
             Orbital Energies (a.u.) and Symmetries
 --------------------------------------------------------------

 Alpha MOs, Restricted
 -- Occupied --                  
-482.88 -101.61  -62.53  -56.36  -56.35  -56.35  -24.72  -14.44
  1 A'    2 A'    3 A'    4 A'    1 A"    5 A'    6 A'    7 A'                 
-10.352  -9.526  -8.744  -7.291  -7.281  -7.279  -6.577  -6.561
  8 A'    9 A'   10 A'   11 A'    2 A"   12 A'   13 A'    3 A"                 
 -6.561  -2.687  -2.683  -2.683  -2.671  -2.670  -1.257  -0.984
 14 A'   15 A'    4 A"   16 A'    5 A"   17 A'   18 A'   19 A'                 
 -0.889  -0.833  -0.623  -0.563  -0.523  -0.507  -0.446  -0.426
 20 A'   21 A'   22 A'   23 A'   24 A'    6 A"   25 A'    7 A"                 
 -0.374  -0.356  -0.354  -0.332  -0.314
 26 A'    8 A"   27 A'   28 A'    9 A"                                         
 -- Virtual --                   
 -0.072  -0.068  -0.046   0.001   0.034   0.047   0.048   0.055
 29 A'   10 A"   30 A'   31 A'   32 A'   11 A"   33 A'   34 A'                 
  0.068   0.077   0.088   0.100   0.104   0.117   0.156   0.158
 35 A'   12 A"   36 A'   13 A"   37 A'   38 A'   39 A'   40 A'                 
  0.181   0.184   0.199   0.247   0.263   0.272   0.287   0.332
 41 A'   14 A"   42 A'   43 A'   15 A"   44 A'   45 A'   46 A'                 
  0.380   0.390   0.398   0.414   0.435   0.440   0.463   0.466
 47 A'   48 A'   16 A"   49 A'   50 A'   17 A"   51 A'   18 A"                 
  0.529   0.536   0.565   0.568   0.575   0.626   0.752   0.773
 52 A'   19 A"   20 A"   53 A'   54 A'   55 A'   56 A'   21 A"                 
  0.775   0.795   0.813   0.846   0.885   0.886   0.902   0.963
 57 A'   58 A'   22 A"   59 A'   23 A"   60 A'   61 A'   62 A'                 
  1.041   1.157   1.244   1.262   1.288   1.353   1.399   1.400
 63 A'   64 A'   65 A'   24 A"   25 A"   66 A'   26 A"   67 A'                 
  1.641   1.694   1.822   1.930   1.977   1.993   2.009   2.126
 68 A'   69 A'   70 A'   27 A"   71 A'   72 A'   28 A"   73 A'                 
  2.208   2.253   2.284   2.355   2.436   2.475   2.711   2.723
 29 A"   74 A'   75 A'   30 A"   76 A'   77 A'   78 A'   31 A"                 
  2.969   3.234   3.619   3.714   3.758   3.774   3.888   3.922
 79 A'   80 A'   81 A'   32 A"   33 A"   82 A'   83 A'   34 A"                 
  3.966   3.990   4.034   4.145   4.317   4.335   4.909   6.259
 35 A"   84 A'   36 A"   85 A'   86 A'   87 A'   88 A'   37 A"                 
  6.332   6.462   6.618   7.511   7.539   7.617   9.709  23.622
 89 A'   90 A'   91 A'   38 A"   92 A'   93 A'   94 A'   95 A'                 
 25.764  25.895  26.286  35.412  47.853  66.756 215.692 289.705
 39 A"   96 A'   97 A'   98 A'   99 A'  100 A'  101 A'   40 A"                 
289.733 289.8411020.637
102 A'  103 A'  104 A'                                                         

 Beta MOs, Restricted
 -- Occupied --                  
-482.88 -101.61  -62.53  -56.36  -56.35  -56.35  -24.72  -14.44
  1 A'    2 A'    3 A'    4 A'    1 A"    5 A'    6 A'    7 A'                 
-10.352  -9.526  -8.744  -7.291  -7.281  -7.279  -6.577  -6.561
  8 A'    9 A'   10 A'   11 A'    2 A"   12 A'   13 A'    3 A"                 
 -6.561  -2.687  -2.683  -2.683  -2.671  -2.670  -1.257  -0.984
 14 A'   15 A'    4 A"   16 A'    5 A"   17 A'   18 A'   19 A'                 
 -0.889  -0.833  -0.623  -0.563  -0.523  -0.507  -0.446  -0.426
 20 A'   21 A'   22 A'   23 A'   24 A'    6 A"   25 A'    7 A"                 
 -0.374  -0.356  -0.354  -0.332  -0.314
 26 A'    8 A"   27 A'   28 A'    9 A"                                         
 -- Virtual --                   
 -0.072  -0.068  -0.046   0.001   0.034   0.047   0.048   0.055
 29 A'   10 A"   30 A'   31 A'   32 A'   11 A"   33 A'   34 A'                 
  0.068   0.077   0.088   0.100   0.104   0.117   0.156   0.158
 35 A'   12 A"   36 A'   13 A"   37 A'   38 A'   39 A'   40 A'                 
  0.181   0.184   0.199   0.247   0.263   0.272   0.287   0.332
 41 A'   14 A"   42 A'   43 A'   15 A"   44 A'   45 A'   46 A'                 
  0.380   0.390   0.398   0.414   0.435   0.440   0.463   0.466
 47 A'   48 A'   16 A"   49 A'   50 A'   17 A"   51 A'   18 A"                 
  0.529   0.536   0.565   0.568   0.575   0.626   0.752   0.773
 52 A'   19 A"   20 A"   53 A'   54 A'   55 A'   56 A'   21 A"                 
  0.775   0.795   0.813   0.846   0.885   0.886   0.902   0.963
 57 A'   58 A'   22 A"   59 A'   23 A"   60 A'   61 A'   62 A'                 
  1.041   1.157   1.244   1.262   1.288   1.353   1.399   1.400
 63 A'   64 A'   65 A'   24 A"   25 A"   66 A'   26 A"   67 A'                 
  1.641   1.694   1.822   1.930   1.977   1.993   2.009   2.126
 68 A'   69 A'   70 A'   27 A"   71 A'   72 A'   28 A"   73 A'                 
  2.208   2.253   2.284   2.355   2.436   2.475   2.711   2.723
 29 A"   74 A'   75 A'   30 A"   76 A'   77 A'   78 A'   31 A"                 
  2.969   3.234   3.619   3.714   3.758   3.774   3.888   3.922
 79 A'   80 A'   81 A'   32 A"   33 A"   82 A'   83 A'   34 A"                 
  3.966   3.990   4.034   4.145   4.317   4.335   4.909   6.259
 35 A"   84 A'   36 A"   85 A'   86 A'   87 A'   88 A'   37 A"                 
  6.332   6.462   6.618   7.511   7.539   7.617   9.709  23.622
 89 A'   90 A'   91 A'   38 A"   92 A'   93 A'   94 A'   95 A'                 
 25.764  25.895  26.286  35.412  47.853  66.756 215.692 289.705
 39 A"   96 A'   97 A'   98 A'   99 A'  100 A'  101 A'   40 A"                 
289.733 289.8411020.637
102 A'  103 A'  104 A'                                                         
 --------------------------------------------------------------

          Ground-State Mulliken Net Atomic Charges

     Atom                 Charge (a.u.)
  ----------------------------------------
      1 C                    -0.348063
      2 N                     0.035492
      3 F                    -0.056341
      4 Br                    0.012581
      5 Cl                    0.356332
  ----------------------------------------
  Sum of atomic charges =     0.000000

 -----------------------------------------------------------------
                    Cartesian Multipole Moments
 -----------------------------------------------------------------
    Charge (ESU x 10^10)
                 0.0000
    Dipole Moment (Debye)
         X      -1.4059      Y      -1.6634      Z      -0.0000
       Tot       2.1779
    Quadrupole Moments (Debye-Ang)
        XX     -46.8284     XY      -3.0058     YY     -48.7995
        XZ      -0.0000     YZ       0.0000     ZZ     -46.6182
    Octopole Moments (Debye-Ang^2)
       XXX     -45.0454    XXY      -4.2291    XYY      -8.8034
       YYY      -3.7485    XXZ      -0.0000    XYZ       0.0000
       YYZ      -0.0000    XZZ      -8.6703    YZZ       2.2017
       ZZZ      -0.0000
    Hexadecapole Moments (Debye-Ang^3)
      XXXX    -587.4043   XXXY      -6.5756   XXYY    -148.2328
      XYYY      -5.9441   YYYY    -291.4115   XXXZ      -0.0000
      XXYZ       0.0000   XYYZ      -0.0000   YYYZ       0.0000
      XXZZ    -109.5595   XYZZ       3.4215   YYZZ     -57.9721
      XZZZ      -0.0000   YZZZ      -0.0000   ZZZZ     -50.5904
 -----------------------------------------------------------------
 Calculating analytic gradient of the SCF energy
 Gradient of SCF Energy
            1           2           3           4           5
    1   0.0001349   0.0000792   0.0000080  -0.0000569  -0.0001652
    2   0.0000705  -0.0000355  -0.0001427   0.0001507  -0.0000430
    3  -0.0000000   0.0000000   0.0000000   0.0000000   0.0000000
 Max gradient component =       1.652E-04
 RMS gradient           =       8.415E-05
 Gradient time:  CPU 5.71 s  wall 1.52 s
 Geometry Optimization Parameters
   NAtoms,    NIC,     NZ,  NCons,   NDum,   NFix, NCnnct, MaxDiis
        5      20       5       0       0       0       0       0

 Cartesian Hessian Update
 Hessian Updated using BFGS Update


** GEOMETRY OPTIMIZATION IN DELOCALIZED INTERNAL COORDINATES **
   Searching for a Minimum

   Optimization Cycle:   6

                       Coordinates (Angstroms)
     ATOM                X               Y               Z
      1  C         0.4477348535    0.1229943591    0.0000000000
      2  N         0.9745820764    1.2804807599    0.0000000000
      3  F         2.3742292700    1.1887910885    0.0000000000
      4  Br       -1.4418936354    0.0872063774    0.0000000000
      5  Cl        1.2769466192   -1.3856600119    0.0000000000
   Point Group: cs    Number of degrees of freedom:     7


   Energy is  -3227.028416701

 Hessian Updated using BFGS Update

  7 Hessian modes will be used to form the next step
  Hessian Eigenvalues:
     0.154721    0.195981    0.250890    0.290462    0.347982    0.487678
     0.756447

 Minimum Search - Taking Simple RFO Step
 Searching for Lamda that Minimizes Along All modes
 Value Taken    Lamda =   0.00000000
 Step Taken.  Stepsize is  0.000550

                             Maximum     Tolerance    Cnvgd?
         Gradient           0.000082      0.000300     YES
         Displacement       0.000303      0.001200     YES
         Energy change     -0.000001      0.000001      NO


                       Distance Matrix (Angstroms)
             C (  1)   N (  2)   F (  3)   Br(  4)
   N (  2)  1.271748
   F (  3)  2.201659  1.402647
   Br(  4)  1.889967  2.695043  3.971937
   Cl(  5)  1.721520  2.683231  2.798540  3.092156

 Final energy is   -3227.0284167005043     


 ******************************
 **  OPTIMIZATION CONVERGED  **
 ******************************

                       Coordinates (Angstroms)
     ATOM                X               Y               Z
      1  C         0.4477348535    0.1229943591    0.0000000000
      2  N         0.9745820764    1.2804807599    0.0000000000
      3  F         2.3742292700    1.1887910885    0.0000000000
      4  Br       -1.4418936354    0.0872063774    0.0000000000
      5  Cl        1.2769466192   -1.3856600119    0.0000000000

Z-matrix Print:
$molecule
0 1
Br
C  1 1.889967
N  2 1.271748 1 115.558368
F  3 1.402647 2 110.725323 1 -180.000000 0
Cl 2 1.721520 1 117.709804 3 -180.000000 0
$end


 --------------------------------------------------------------
             Orbital Energies (a.u.) and Symmetries
 --------------------------------------------------------------

 Alpha MOs, Restricted
 -- Occupied --                  
-482.88 -101.61  -62.53  -56.36  -56.35  -56.35  -24.72  -14.44
  1 A'    2 A'    3 A'    4 A'    1 A"    5 A'    6 A'    7 A'                 
-10.352  -9.526  -8.744  -7.291  -7.281  -7.279  -6.577  -6.561
  8 A'    9 A'   10 A'   11 A'    2 A"   12 A'   13 A'    3 A"                 
 -6.561  -2.687  -2.683  -2.683  -2.671  -2.670  -1.257  -0.984
 14 A'   15 A'    4 A"   16 A'    5 A"   17 A'   18 A'   19 A'                 
 -0.889  -0.833  -0.623  -0.563  -0.523  -0.507  -0.446  -0.426
 20 A'   21 A'   22 A'   23 A'   24 A'    6 A"   25 A'    7 A"                 
 -0.374  -0.356  -0.354  -0.332  -0.314
 26 A'    8 A"   27 A'   28 A'    9 A"                                         
 -- Virtual --                   
 -0.072  -0.068  -0.046   0.001   0.034   0.047   0.048   0.055
 29 A'   10 A"   30 A'   31 A'   32 A'   11 A"   33 A'   34 A'                 
  0.068   0.077   0.088   0.100   0.104   0.117   0.156   0.158
 35 A'   12 A"   36 A'   13 A"   37 A'   38 A'   39 A'   40 A'                 
  0.181   0.184   0.199   0.247   0.263   0.272   0.287   0.332
 41 A'   14 A"   42 A'   43 A'   15 A"   44 A'   45 A'   46 A'                 
  0.380   0.390   0.398   0.414   0.435   0.440   0.463   0.466
 47 A'   48 A'   16 A"   49 A'   50 A'   17 A"   51 A'   18 A"                 
  0.529   0.536   0.565   0.568   0.575   0.626   0.752   0.773
 52 A'   19 A"   20 A"   53 A'   54 A'   55 A'   56 A'   21 A"                 
  0.775   0.795   0.813   0.846   0.885   0.886   0.902   0.963
 57 A'   58 A'   22 A"   59 A'   23 A"   60 A'   61 A'   62 A'                 
  1.041   1.157   1.244   1.262   1.288   1.353   1.399   1.400
 63 A'   64 A'   65 A'   24 A"   25 A"   66 A'   26 A"   67 A'                 
  1.641   1.694   1.822   1.930   1.977   1.993   2.009   2.126
 68 A'   69 A'   70 A'   27 A"   71 A'   72 A'   28 A"   73 A'                 
  2.208   2.253   2.284   2.355   2.436   2.475   2.711   2.723
 29 A"   74 A'   75 A'   30 A"   76 A'   77 A'   78 A'   31 A"                 
  2.969   3.234   3.619   3.714   3.758   3.774   3.888   3.922
 79 A'   80 A'   81 A'   32 A"   33 A"   82 A'   83 A'   34 A"                 
  3.966   3.990   4.034   4.145   4.317   4.335   4.909   6.259
 35 A"   84 A'   36 A"   85 A'   86 A'   87 A'   88 A'   37 A"                 
  6.332   6.462   6.618   7.511   7.539   7.617   9.709  23.622
 89 A'   90 A'   91 A'   38 A"   92 A'   93 A'   94 A'   95 A'                 
 25.764  25.895  26.286  35.412  47.853  66.756 215.692 289.705
 39 A"   96 A'   97 A'   98 A'   99 A'  100 A'  101 A'   40 A"                 
289.733 289.8411020.637
102 A'  103 A'  104 A'                                                         

 Beta MOs, Restricted
 -- Occupied --                  
-482.88 -101.61  -62.53  -56.36  -56.35  -56.35  -24.72  -14.44
  1 A'    2 A'    3 A'    4 A'    1 A"    5 A'    6 A'    7 A'                 
-10.352  -9.526  -8.744  -7.291  -7.281  -7.279  -6.577  -6.561
  8 A'    9 A'   10 A'   11 A'    2 A"   12 A'   13 A'    3 A"                 
 -6.561  -2.687  -2.683  -2.683  -2.671  -2.670  -1.257  -0.984
 14 A'   15 A'    4 A"   16 A'    5 A"   17 A'   18 A'   19 A'                 
 -0.889  -0.833  -0.623  -0.563  -0.523  -0.507  -0.446  -0.426
 20 A'   21 A'   22 A'   23 A'   24 A'    6 A"   25 A'    7 A"                 
 -0.374  -0.356  -0.354  -0.332  -0.314
 26 A'    8 A"   27 A'   28 A'    9 A"                                         
 -- Virtual --                   
 -0.072  -0.068  -0.046   0.001   0.034   0.047   0.048   0.055
 29 A'   10 A"   30 A'   31 A'   32 A'   11 A"   33 A'   34 A'                 
  0.068   0.077   0.088   0.100   0.104   0.117   0.156   0.158
 35 A'   12 A"   36 A'   13 A"   37 A'   38 A'   39 A'   40 A'                 
  0.181   0.184   0.199   0.247   0.263   0.272   0.287   0.332
 41 A'   14 A"   42 A'   43 A'   15 A"   44 A'   45 A'   46 A'                 
  0.380   0.390   0.398   0.414   0.435   0.440   0.463   0.466
 47 A'   48 A'   16 A"   49 A'   50 A'   17 A"   51 A'   18 A"                 
  0.529   0.536   0.565   0.568   0.575   0.626   0.752   0.773
 52 A'   19 A"   20 A"   53 A'   54 A'   55 A'   56 A'   21 A"                 
  0.775   0.795   0.813   0.846   0.885   0.886   0.902   0.963
 57 A'   58 A'   22 A"   59 A'   23 A"   60 A'   61 A'   62 A'                 
  1.041   1.157   1.244   1.262   1.288   1.353   1.399   1.400
 63 A'   64 A'   65 A'   24 A"   25 A"   66 A'   26 A"   67 A'                 
  1.641   1.694   1.822   1.930   1.977   1.993   2.009   2.126
 68 A'   69 A'   70 A'   27 A"   71 A'   72 A'   28 A"   73 A'                 
  2.208   2.253   2.284   2.355   2.436   2.475   2.711   2.723
 29 A"   74 A'   75 A'   30 A"   76 A'   77 A'   78 A'   31 A"                 
  2.969   3.234   3.619   3.714   3.758   3.774   3.888   3.922
 79 A'   80 A'   81 A'   32 A"   33 A"   82 A'   83 A'   34 A"                 
  3.966   3.990   4.034   4.145   4.317   4.335   4.909   6.259
 35 A"   84 A'   36 A"   85 A'   86 A'   87 A'   88 A'   37 A"                 
  6.332   6.462   6.618   7.511   7.539   7.617   9.709  23.622
 89 A'   90 A'   91 A'   38 A"   92 A'   93 A'   94 A'   95 A'                 
 25.764  25.895  26.286  35.412  47.853  66.756 215.692 289.705
 39 A"   96 A'   97 A'   98 A'   99 A'  100 A'  101 A'   40 A"                 
289.733 289.8411020.637
102 A'  103 A'  104 A'                                                         
 --------------------------------------------------------------

          Ground-State Mulliken Net Atomic Charges

     Atom                 Charge (a.u.)
  ----------------------------------------
      1 C                    -0.348063
      2 N                     0.035492
      3 F                    -0.056341
      4 Br                    0.012581
      5 Cl                    0.356332
  ----------------------------------------
  Sum of atomic charges =     0.000000

 -----------------------------------------------------------------
                    Cartesian Multipole Moments
 -----------------------------------------------------------------
    Charge (ESU x 10^10)
                 0.0000
    Dipole Moment (Debye)
         X      -1.4059      Y      -1.6634      Z      -0.0000
       Tot       2.1779
    Quadrupole Moments (Debye-Ang)
        XX     -46.8284     XY      -3.0058     YY     -48.7995
        XZ      -0.0000     YZ       0.0000     ZZ     -46.6182
    Octopole Moments (Debye-Ang^2)
       XXX     -45.0454    XXY      -4.2291    XYY      -8.8034
       YYY      -3.7485    XXZ      -0.0000    XYZ       0.0000
       YYZ      -0.0000    XZZ      -8.6703    YZZ       2.2017
       ZZZ      -0.0000
    Hexadecapole Moments (Debye-Ang^3)
      XXXX    -587.4043   XXXY      -6.5756   XXYY    -148.2328
      XYYY      -5.9441   YYYY    -291.4115   XXXZ      -0.0000
      XXYZ       0.0000   XYYZ      -0.0000   YYYZ       0.0000
      XXZZ    -109.5595   XYZZ       3.4215   YYZZ     -57.9721
      XZZZ      -0.0000   YZZZ      -0.0000   ZZZZ     -50.5904
 -----------------------------------------------------------------
Archival summary:
1\1\TWL01\OPT\ProcedureUnspecified\BasisUnspecified\r1l1111\taweetha\SunNov2521:55:482018SunNov2521:55:482018\0\\#,OPT,ProcedureUnspecified,BasisUnspecified,\\0,1\Br\C,1,1.88997\N,2,1.27175,1,115.558\F,3,1.40265,2,110.725,1,-180,0\Cl,2,1.72152,1,117.71,3,-180,0\\\@

 Total job time:  39.98s(wall), 147.04s(cpu) 
 Sun Nov 25 21:55:48 2018

        *************************************************************
        *                                                           *
        *  Thank you very much for using Q-Chem.  Have a nice day.  *
        *                                                           *
        *************************************************************


 
User input: 2 of 2 
 
Q-Chem Developer Version!
                  Welcome to Q-Chem
     A Quantum Leap Into The Future Of Chemistry


 Q-Chem 5.1, Q-Chem, Inc., Pleasanton, CA (2018)

 Yihan Shao,  Zhengting Gan,  E. Epifanovsky,  A. T. B. Gilbert,  M. Wormit,  
 J. Kussmann,  A. W. Lange,  A. Behn,  Jia Deng,  Xintian Feng,  D. Ghosh,  
 M. Goldey,  P. R. Horn,  L. D. Jacobson,  I. Kaliman,  T. Kus,  A. Landau,  
 Jie Liu,  E. I. Proynov,  R. M. Richard,  R. P. Steele,  E. J. Sundstrom,  
 H. L. Woodcock III,  P. M. Zimmerman,  D. Zuev,  B. Albrecht,  E. Alguire,  
 S. A. Baeppler,  D. Barton,  Z. Benda,  Y. A. Bernard,  E. J. Berquist,  
 K. B. Bravaya,  H. Burton,  D. Casanova,  Chun-Min Chang,  Yunqing Chen,  
 A. Chien,  K. D. Closser,  M. P. Coons,  S. Coriani,  S. Dasgupta,  
 A. L. Dempwolff,  M. Diedenhofen,  Hainam Do,  R. G. Edgar,  Po-Tung Fang,  
 S. Faraji,  S. Fatehi,  Qingguo Feng,  K. D. Fenk,  J. Fosso-Tande,  
 Qinghui Ge,  A. Ghysels,  G. Gidofalvi,  J. Gomes,  J. Gonthier,  A. Gunina,  
 D. Hait,  M. W. D. Hanson-Heine,  P. H. P. Harbach,  A. W. Hauser,  
 J. E. Herr,  E. G. Hohenstein,  Z. C. Holden,  Kerwin Hui,  B. C. Huynh,  
 T.-C. Jagau,  Hyunjun Ji,  B. Kaduk,  K. Khistyaev,  Jaehoon Kim,  
 P. Klunzinger,  K. Koh,  D. Kosenkov,  L. Koulias,  T. Kowalczyk,  
 C. M. Krauter,  A. Kunitsa,  Ka Un Lao,  A. Laurent,  K. V. Lawler,  
 Joonho Lee,  D. Lefrancois,  S. Lehtola,  D. S. Levine,  Yi-Pei Li,  
 You-Sheng Lin,  Fenglai Liu,  E. Livshits,  A. Luenser,  P. Manohar,  
 E. Mansoor,  S. F. Manzer,  Shan-Ping Mao,  Yuezhi Mao,  N. Mardirossian,  
 A. V. Marenich,  T. Markovich,  L. A. Martinez-Martinez,  S. A. Maurer,  
 N. J. Mayhall,  S. C. McKenzie,  J.-M. Mewes,  A. F. Morrison,  
 J. W. Mullinax,  K. Nanda,  T. S. Nguyen-Beck,  R. Olivares-Amaya,  
 J. A. Parkhill,  T. M. Perrine,  F. Plasser,  P. Pokhilko,  S. Prager,  
 A. Prociuk,  E. Ramos,  D. R. Rehn,  F. Rob,  M. Schneider,  N. Sergueev,  
 S. M. Sharada,  S. Sharma,  D. W. Small,  T. Stauch,  T. Stein,  
 Yu-Chuan Su,  A. J. W. Thom,  A. Tkatchenko,  T. Tsuchimochi,  N. M. Tubman,  
 L. Vogt,  M. L. Vidal,  O. Vydrov,  M. A. Watson,  J. Wenzel,  
 M. de Wergifosse,  T. A. Wesolowski,  A. White,  J. Witte,  A. Yamada,  
 Jun Yang,  K. Yao,  S. Yeganeh,  S. R. Yost,  Zhi-Qiang You,  A. Zech,  
 Igor Ying Zhang,  Xing Zhang,  Yan Zhao,  Ying Zhu,  B. R. Brooks,  
 G. K. L. Chan,  C. J. Cramer,  M. S. Gordon,  W. J. Hehre,  A. Klamt,  
 M. W. Schmidt,  C. D. Sherrill,  D. G. Truhlar,  A. Aspuru-Guzik,  R. Baer,  
 A. T. Bell,  N. A. Besley,  Jeng-Da Chai,  A. E. DePrince, III,  
 R. A. DiStasio Jr.,  A. Dreuw,  B. D. Dunietz,  T. R. Furlani,  
 Chao-Ping Hsu,  Yousung Jung,  Jing Kong,  D. S. Lambrecht,  WanZhen Liang,  
 C. Ochsenfeld,  V. A. Rassolov,  L. V. Slipchenko,  J. E. Subotnik,  
 T. Van Voorhis,  J. M. Herbert,  A. I. Krylov,  P. M. W. Gill,  M. Head-Gordon

 Contributors to earlier versions of Q-Chem not listed above: 
 R. D. Adamson,  B. Austin,  J. Baker,  G. J. O. Beran,  K. Brandhorst,  
 S. T. Brown,  E. F. C. Byrd,  A. K. Chakraborty,  C.-L. Cheng,  
 Siu Hung Chien,  D. M. Chipman,  D. L. Crittenden,  H. Dachsel,  
 R. J. Doerksen,  A. D. Dutoi,  L. Fusti-Molnar,  W. A. Goddard III,  
 A. Golubeva-Zadorozhnaya,  S. R. Gwaltney,  G. Hawkins,  A. Heyden,  
 S. Hirata,  G. Kedziora,  F. J. Keil,  C. Kelley,  Jihan Kim,  R. A. King,  
 R. Z. Khaliullin,  P. P. Korambath,  W. Kurlancheek,  A. M. Lee,  M. S. Lee,  
 S. V. Levchenko,  Ching Yeh Lin,  D. Liotard,  R. C. Lochan,  I. Lotan,  
 P. E. Maslen,  N. Nair,  D. P. O'Neill,  D. Neuhauser,  E. Neuscamman,  
 C. M. Oana,  R. Olson,  B. Peters,  R. Peverati,  P. A. Pieniazek,  
 Y. M. Rhee,  J. Ritchie,  M. A. Rohrdanz,  E. Rosta,  N. J. Russ,  
 H. F. Schaefer III,  N. E. Schultz,  N. Shenvi,  A. C. Simmonett,  A. Sodt,  
 D. Stuck,  K. S. Thanthiriwatte,  V. Vanovschi,  Tao Wang,  A. Warshel,  
 C. F. Williams,  Q. Wu,  X. Xu,  W. Zhang

 Please cite Q-Chem as follows:
 Y. Shao et al., Mol. Phys. 113, 184-215 (2015)
 DOI: 10.1080/00268976.2014.952696

 Q-Chem 5.1.2 for Intel X86 EM64T Linux

 Parts of Q-Chem use Armadillo 8.300.2 (Tropical Shenanigans).
 http://arma.sourceforge.net/

 Q-Chem begins on Sun Nov 25 21:55:48 2018  

Host: 
0

     Scratch files written to /scratch/taweetham/qchem53108//
The previous job contains 0 fragments, simply inherited here
Input Ideriv = 2
Curr. Ideriv = -1
Max.  Ideriv = 2

Checking the input file for inconsistencies... 	...done.

--------------------------------------------------------------
User input:
--------------------------------------------------------------

$molecule
read
$end

$rem
   job_type 	frequency
   basis 	6-311++g**
   method	b3lyp	
$end


--------------------------------------------------------------
 ----------------------------------------------------------------
             Standard Nuclear Orientation (Angstroms)
    I     Atom           X                Y                Z
 ----------------------------------------------------------------
    1      C       0.4190961875     0.1244345456    -0.0000000000
    2      N       0.9458303941     1.2819723808    -0.0000000000
    3      F       2.3454865333     1.1904193676    -0.0000000000
    4      Br     -1.4705287982     0.0884620660    -0.0000000000
    5      Cl      1.2484552502    -1.3841388562     0.0000000000
 ----------------------------------------------------------------
 Molecular Point Group                 Cs    NOp =  2
 Largest Abelian Subgroup              Cs    NOp =  2
 Nuclear Repulsion Energy =   388.6741646479 hartrees
 There are       37 alpha and       37 beta electrons
 Requested basis set is 6-311++G(d,p)
 There are 50 shells and 144 basis functions

 Total QAlloc Memory Limit   2000 MB
 Mega-Array Size       188 MB
 MEM_STATIC part       192 MB

                       Distance Matrix (Angstroms)
             C (  1)   N (  2)   F (  3)   Br(  4)
   N (  2)  1.271748
   F (  3)  2.201659  1.402647
   Br(  4)  1.889967  2.695043  3.971937
   Cl(  5)  1.721520  2.683231  2.798540  3.092156

 A cutoff of  1.0D-11 yielded   1088 shell pairs
 There are      9601 function pairs (     10573 Cartesian)

 -------------------------------------------------------
 OpenMP Integral Computing Module                       
 Release: version 1.0, May 2013, Q-Chem Inc. Pittsburgh 
 -------------------------------------------------------
 Integral Job Info:
 Integral job number is                      11
 Integral operator is                         1
 short-range coefficients                     0
 long-range coefficients              100000000
 Omega coefficients                           0
 if combine SR and LR in K                    0
 Integral screening is                        0
 Integral computing path is                   2
 max size of driver memory is            800000
 size of driver memory is                593474
 size of scratch memory is             29634545
 max col of scratch BK array               1296
 max len of scratch array in speh3          155
 max len of scratch index in speh4           18
 max int batch size is                      520
 min int batch size is                       52
 fixed nKL is                                45
 max L of basis functions is                  2
 order of int derivative is                   0
 number of shells is                         50
 number of basis is                         151
 number of cartesian basis is               151
 number of contracted shell pairs          1088
 number of primitive shell pairs           3131
 maxK2 (contraction) of shell pair           36
 max number of K2 of shell pair               1
 max number of CS2 of shell pair            111
 max number of PS2 of shell pair            336
 mem total for path MDJ                  518686
 -------------------------------------------------------
 Smallest overlap matrix eigenvalue = 3.40E-04
 Guess from superposition of atomic densities
 Warning:  Energy on first SCF cycle will be non-variational
 SAD guess density has 74.000000 electrons

 -----------------------------------------------------------------------
  General SCF calculation program by
  Eric Jon Sundstrom, Paul Horn, Yuezhi Mao, Dmitri Zuev, Alec White,
  David Stuck, Shaama M.S., Shane Yost, Joonho Lee, David Small,
  Daniel Levine, Susi Lehtola, Hugh Burton, Evgeny Epifanovsky
 -----------------------------------------------------------------------
 Exchange:     0.2000 Hartree-Fock + 0.0800 Slater + 0.7200 B88
 Correlation:  0.1900 VWN1RPA + 0.8100 LYP
 Using SG-1 standard quadrature grid
 using 4 threads for integral computing
 -------------------------------------------------------
 OpenMP Integral computing Module                
 Release: version 2.0, May 2017, Q-Chem Inc. Pleasanton 
 -------------------------------------------------------
 -------------------------------------------------------
 OpenMP BLAS3 based DFT computing Module                
 Release: version 1.0, May 2013, Q-Chem Inc. Pittsburgh 
 -------------------------------------------------------
 A restricted SCF calculation will be
 performed using DIIS
 SCF converges when DIIS error is below 1.0e-08
 ---------------------------------------
  Cycle       Energy         DIIS error
 ---------------------------------------
    1   -3227.7225977773      4.45e-02  
    2   -3227.0031093624      3.99e-03  
    3   -3226.9592999507      5.96e-03  
    4   -3227.0231889393      1.62e-03  
    5   -3227.0281944737      3.54e-04  
    6   -3227.0283449496      1.89e-04  
    7   -3227.0284131131      5.04e-05  
    8   -3227.0284167452      7.17e-06  
    9   -3227.0284168582      3.00e-06  
   10   -3227.0284168765      8.78e-07  
   11   -3227.0284168783      2.36e-07  
   12   -3227.0284168785      4.30e-08  
   13   -3227.0284168785      8.55e-09  Convergence criterion met
 ---------------------------------------
 SCF time:   CPU 21.46s  wall 6.00s 
 SCF   energy in the final basis set =    -3227.0284168785
 Total energy in the final basis set =    -3227.0284168785

 --------------------------------------------------------------
             Orbital Energies (a.u.) and Symmetries
 --------------------------------------------------------------

 Alpha MOs, Restricted
 -- Occupied --                  
-482.88 -101.61  -62.53  -56.36  -56.35  -56.35  -24.72  -14.44
  1 A'    2 A'    3 A'    4 A'    1 A"    5 A'    6 A'    7 A'                 
-10.352  -9.526  -8.744  -7.291  -7.281  -7.279  -6.577  -6.561
  8 A'    9 A'   10 A'   11 A'    2 A"   12 A'   13 A'    3 A"                 
 -6.561  -2.687  -2.683  -2.683  -2.671  -2.670  -1.257  -0.984
 14 A'   15 A'    4 A"   16 A'    5 A"   17 A'   18 A'   19 A'                 
 -0.889  -0.833  -0.623  -0.563  -0.523  -0.507  -0.446  -0.426
 20 A'   21 A'   22 A'   23 A'   24 A'    6 A"   25 A'    7 A"                 
 -0.374  -0.356  -0.354  -0.332  -0.314
 26 A'    8 A"   27 A'   28 A'    9 A"                                         
 -- Virtual --                   
 -0.072  -0.068  -0.046   0.001   0.034   0.047   0.048   0.055
 29 A'   10 A"   30 A'   31 A'   32 A'   11 A"   33 A'   34 A'                 
  0.068   0.077   0.088   0.100   0.104   0.117   0.156   0.158
 35 A'   12 A"   36 A'   13 A"   37 A'   38 A'   39 A'   40 A'                 
  0.181   0.184   0.199   0.247   0.263   0.272   0.287   0.332
 41 A'   14 A"   42 A'   43 A'   15 A"   44 A'   45 A'   46 A'                 
  0.380   0.390   0.398   0.414   0.435   0.440   0.463   0.466
 47 A'   48 A'   16 A"   49 A'   50 A'   17 A"   51 A'   18 A"                 
  0.529   0.536   0.565   0.568   0.575   0.626   0.752   0.773
 52 A'   19 A"   20 A"   53 A'   54 A'   55 A'   56 A'   21 A"                 
  0.775   0.795   0.813   0.846   0.885   0.886   0.902   0.963
 57 A'   58 A'   22 A"   59 A'   23 A"   60 A'   61 A'   62 A'                 
  1.041   1.157   1.244   1.262   1.288   1.353   1.399   1.400
 63 A'   64 A'   65 A'   24 A"   25 A"   66 A'   26 A"   67 A'                 
  1.641   1.694   1.822   1.930   1.977   1.993   2.009   2.126
 68 A'   69 A'   70 A'   27 A"   71 A'   72 A'   28 A"   73 A'                 
  2.208   2.253   2.284   2.355   2.436   2.475   2.711   2.723
 29 A"   74 A'   75 A'   30 A"   76 A'   77 A'   78 A'   31 A"                 
  2.969   3.234   3.619   3.714   3.758   3.774   3.888   3.922
 79 A'   80 A'   81 A'   32 A"   33 A"   82 A'   83 A'   34 A"                 
  3.966   3.990   4.034   4.145   4.317   4.335   4.909   6.259
 35 A"   84 A'   36 A"   85 A'   86 A'   87 A'   88 A'   37 A"                 
  6.332   6.462   6.618   7.511   7.539   7.617   9.709  23.622
 89 A'   90 A'   91 A'   38 A"   92 A'   93 A'   94 A'   95 A'                 
 25.764  25.895  26.286  35.412  47.853  66.756 215.692 289.705
 39 A"   96 A'   97 A'   98 A'   99 A'  100 A'  101 A'   40 A"                 
289.733 289.8411020.637
102 A'  103 A'  104 A'                                                         

 Beta MOs, Restricted
 -- Occupied --                  
-482.88 -101.61  -62.53  -56.36  -56.35  -56.35  -24.72  -14.44
  1 A'    2 A'    3 A'    4 A'    1 A"    5 A'    6 A'    7 A'                 
-10.352  -9.526  -8.744  -7.291  -7.281  -7.279  -6.577  -6.561
  8 A'    9 A'   10 A'   11 A'    2 A"   12 A'   13 A'    3 A"                 
 -6.561  -2.687  -2.683  -2.683  -2.671  -2.670  -1.257  -0.984
 14 A'   15 A'    4 A"   16 A'    5 A"   17 A'   18 A'   19 A'                 
 -0.889  -0.833  -0.623  -0.563  -0.523  -0.507  -0.446  -0.426
 20 A'   21 A'   22 A'   23 A'   24 A'    6 A"   25 A'    7 A"                 
 -0.374  -0.356  -0.354  -0.332  -0.314
 26 A'    8 A"   27 A'   28 A'    9 A"                                         
 -- Virtual --                   
 -0.072  -0.068  -0.046   0.001   0.034   0.047   0.048   0.055
 29 A'   10 A"   30 A'   31 A'   32 A'   11 A"   33 A'   34 A'                 
  0.068   0.077   0.088   0.100   0.104   0.117   0.156   0.158
 35 A'   12 A"   36 A'   13 A"   37 A'   38 A'   39 A'   40 A'                 
  0.181   0.184   0.199   0.247   0.263   0.272   0.287   0.332
 41 A'   14 A"   42 A'   43 A'   15 A"   44 A'   45 A'   46 A'                 
  0.380   0.390   0.398   0.414   0.435   0.440   0.463   0.466
 47 A'   48 A'   16 A"   49 A'   50 A'   17 A"   51 A'   18 A"                 
  0.529   0.536   0.565   0.568   0.575   0.626   0.752   0.773
 52 A'   19 A"   20 A"   53 A'   54 A'   55 A'   56 A'   21 A"                 
  0.775   0.795   0.813   0.846   0.885   0.886   0.902   0.963
 57 A'   58 A'   22 A"   59 A'   23 A"   60 A'   61 A'   62 A'                 
  1.041   1.157   1.244   1.262   1.288   1.353   1.399   1.400
 63 A'   64 A'   65 A'   24 A"   25 A"   66 A'   26 A"   67 A'                 
  1.641   1.694   1.822   1.930   1.977   1.993   2.009   2.126
 68 A'   69 A'   70 A'   27 A"   71 A'   72 A'   28 A"   73 A'                 
  2.208   2.253   2.284   2.355   2.436   2.475   2.711   2.723
 29 A"   74 A'   75 A'   30 A"   76 A'   77 A'   78 A'   31 A"                 
  2.969   3.234   3.619   3.714   3.758   3.774   3.888   3.922
 79 A'   80 A'   81 A'   32 A"   33 A"   82 A'   83 A'   34 A"                 
  3.966   3.990   4.034   4.145   4.317   4.335   4.909   6.259
 35 A"   84 A'   36 A"   85 A'   86 A'   87 A'   88 A'   37 A"                 
  6.332   6.462   6.618   7.511   7.539   7.617   9.709  23.622
 89 A'   90 A'   91 A'   38 A"   92 A'   93 A'   94 A'   95 A'                 
 25.764  25.895  26.286  35.412  47.853  66.756 215.692 289.705
 39 A"   96 A'   97 A'   98 A'   99 A'  100 A'  101 A'   40 A"                 
289.733 289.8411020.637
102 A'  103 A'  104 A'                                                         
 --------------------------------------------------------------

          Ground-State Mulliken Net Atomic Charges

     Atom                 Charge (a.u.)
  ----------------------------------------
      1 C                    -0.348063
      2 N                     0.035492
      3 F                    -0.056341
      4 Br                    0.012581
      5 Cl                    0.356331
  ----------------------------------------
  Sum of atomic charges =     0.000000

 -----------------------------------------------------------------
                    Cartesian Multipole Moments
 -----------------------------------------------------------------
    Charge (ESU x 10^10)
                 0.0000
    Dipole Moment (Debye)
         X      -1.4058      Y      -1.6635      Z      -0.0000
       Tot       2.1779
    Quadrupole Moments (Debye-Ang)
        XX     -46.7473     XY      -2.9600     YY     -48.8047
        XZ       0.0000     YZ       0.0000     ZZ     -46.6182
    Octopole Moments (Debye-Ang^2)
       XXX     -41.0260    XXY      -4.1263    XYY      -7.4152
       YYY      -3.9556    XXZ       0.0000    XYZ      -0.0000
       YYZ      -0.0000    XZZ      -7.3360    YZZ       2.1357
       ZZZ       0.0000
    Hexadecapole Moments (Debye-Ang^3)
      XXXX    -582.4740   XXXY      -6.2908   XXYY    -147.7802
      XYYY      -5.8828   YYYY    -291.4353   XXXZ       0.0000
      XXYZ      -0.0000   XYYZ       0.0000   YYYZ      -0.0000
      XXZZ    -109.1020   XYZZ       3.3432   YYZZ     -57.9654
      XZZZ       0.0000   YZZZ      -0.0000   ZZZZ     -50.5904
 -----------------------------------------------------------------
 Calculating MO derivatives via CPSCF
 D1JvT checksum  = 174000 14598.2593512313
 D1KAT checksum  = 379800 862.1410067082
   1         3          15      0.140730    0.041687
   2         3          15      0.019057    0.005837
   3         3          15      0.002177    0.000733
   4         3          15      0.000210    0.000068
   5        15           3      0.000008    0.000004
   6        18           0      0.000000    0.000000    Roots Converged
 Time for AOints: 5.4 s (CPU) 1.4 s (wall)
 ------------------------------------------------------------------------------
                     AOints        : Timing summary (seconds)
 ------------------------------------------------------------------------------
     job step          cpu (% of tot)      sys (% of tot)     wall (% of tot)
 ------------------------------------------------------------------------------
  cpscf_lag         0.2969E+02 (32.6)   0.4000E-05 (40.0)   0.7692E+01 (32.2)
  iterzp            0.5594E+02 (61.4)   0.4000E-05 (40.0)   0.1471E+02 (61.6)
  make_fx           0.0000E+00 ( 0.0)   0.0000E+00 ( 0.0)   0.0000E+00 ( 0.0)
  AOints            0.5426E+01 ( 6.0)   0.1000E-05 (10.0)   0.1378E+01 ( 5.8)
 ------------------------------------------------------------------------------
   Grand Totals     0.9115E+02          0.1000E-04          0.2388E+02
 ------------------------------------------------------------------------------
 Calculating analytic Hessian of the SCF energy
 Polarizability Matrix (a.u.)
            1           2           3
    1 -69.3038912  -0.3341169   0.0000000
    2  -0.3341169 -55.3305404   0.0000000
    3   0.0000000   0.0000000 -31.9185131

 Direct stationary perturbation theory relativistic correction:

 rels  =      17.647146821755
 relv  =     -59.921953896973
 rel2e =       9.667807785978
 E_rel =     -32.606999289239

 Hessian of the SCF Energy
            1           2           3           4           5           6
    1   0.4315304   0.1535543  -0.0000000  -0.1461669  -0.1427567   0.0000000
    2   0.1535543   0.6469053  -0.0000000  -0.2154009  -0.4809310   0.0000000
    3  -0.0000000  -0.0000000   0.0903809   0.0000000  -0.0000000  -0.0450211
    4  -0.1461669  -0.2154009   0.0000000   0.4022000   0.1705879  -0.0000000
    5  -0.1427567  -0.4809310  -0.0000000   0.1705879   0.5853379  -0.0000000
    6   0.0000000   0.0000000  -0.0450211  -0.0000000  -0.0000000   0.0480713
    7  -0.0702079   0.0050405  -0.0000000  -0.2195078  -0.0162492   0.0000000
    8  -0.0524097  -0.0091123   0.0000000   0.0424884  -0.0467554  -0.0000000
    9  -0.0000000  -0.0000000   0.0056667   0.0000000  -0.0000000  -0.0227653
   10  -0.1506544  -0.0035393  -0.0000000  -0.0363271  -0.0158372   0.0000000
   11  -0.0004813  -0.0242242  -0.0000000  -0.0214971  -0.0015065   0.0000000
   12   0.0000000  -0.0000000  -0.0206706  -0.0000000   0.0000000  -0.0009988
   13  -0.0645012   0.0603454   0.0000000  -0.0001981   0.0042553  -0.0000000
   14   0.0420934  -0.1326378   0.0000000   0.0238218  -0.0561451  -0.0000000
   15   0.0000000   0.0000000  -0.0303558   0.0000000   0.0000000   0.0207140
            7           8           9          10          11          12
    1  -0.0702079  -0.0524097  -0.0000000  -0.1506544  -0.0004813   0.0000000
    2   0.0050405  -0.0091123  -0.0000000  -0.0035393  -0.0242242  -0.0000000
    3  -0.0000000   0.0000000   0.0056667  -0.0000000  -0.0000000  -0.0206706
    4  -0.2195078   0.0424884   0.0000000  -0.0363271  -0.0214971  -0.0000000
    5  -0.0162492  -0.0467554  -0.0000000  -0.0158372  -0.0015065   0.0000000
    6   0.0000000  -0.0000000  -0.0227653   0.0000000   0.0000000  -0.0009988
    7   0.2866245   0.0202253  -0.0000000  -0.0032867  -0.0070577   0.0000000
    8   0.0202253   0.0543248   0.0000000  -0.0020407  -0.0010422  -0.0000000
    9  -0.0000000   0.0000000   0.0159899   0.0000000  -0.0000000   0.0073999
   10  -0.0032867  -0.0020407   0.0000000   0.2155805   0.0078764  -0.0000000
   11  -0.0070577  -0.0010422  -0.0000000   0.0078764   0.0315760   0.0000000
   12   0.0000000  -0.0000000   0.0073999  -0.0000000   0.0000000   0.0099745
   13   0.0063779  -0.0082633   0.0000000  -0.0253122   0.0211596   0.0000000
   14  -0.0019589   0.0025850   0.0000000   0.0135408  -0.0048031   0.0000000
   15   0.0000000  -0.0000000  -0.0062912   0.0000000  -0.0000000   0.0042950
           13          14          15
    1  -0.0645012   0.0420934   0.0000000
    2   0.0603454  -0.1326378   0.0000000
    3   0.0000000   0.0000000  -0.0303558
    4  -0.0001981   0.0238218   0.0000000
    5   0.0042553  -0.0561451   0.0000000
    6  -0.0000000  -0.0000000   0.0207140
    7   0.0063779  -0.0019589   0.0000000
    8  -0.0082633   0.0025850  -0.0000000
    9   0.0000000   0.0000000  -0.0062912
   10  -0.0253122   0.0135408   0.0000000
   11   0.0211596  -0.0048031  -0.0000000
   12   0.0000000   0.0000000   0.0042950
   13   0.0836336  -0.0774971  -0.0000000
   14  -0.0774971   0.1910009  -0.0000000
   15  -0.0000000  -0.0000000   0.0116380
 Gradient time:  CPU 143.61 s  wall 37.65 s
 **********************************************************************
 **                                                                  **
 **                       VIBRATIONAL ANALYSIS                       **
 **                       --------------------                       **
 **                                                                  **
 **        VIBRATIONAL FREQUENCIES (CM**-1) AND NORMAL MODES         **
 **     FORCE CONSTANTS (mDYN/ANGSTROM) AND REDUCED MASSES (AMU)     **
 **                  INFRARED INTENSITIES (KM/MOL)                   **
 **                                                                  **
 **********************************************************************


 Mode:                 1                      2                      3
 Frequency:       228.83                 241.96                 244.46
 Force Cnst:      0.7820                 0.9230                 0.5371
 Red. Mass:      25.3466                26.7598                15.2550
 IR Active:          YES                    YES                    YES
 IR Intens:        2.924                  1.224                  0.052
 Raman Active:       YES                    YES                    YES
               X      Y      Z        X      Y      Z        X      Y      Z
 C          0.127 -0.149  0.000   -0.019 -0.475 -0.000   -0.000 -0.000  0.515
 N         -0.156 -0.024  0.000   -0.285 -0.363 -0.000   -0.000 -0.000  0.685
 F         -0.154  0.768 -0.000   -0.296  0.098  0.000   -0.000  0.000 -0.507
 Br         0.187  0.032 -0.000   -0.129  0.227  0.000   -0.000  0.000 -0.087
 Cl        -0.320 -0.429  0.000    0.573 -0.258 -0.000    0.000 -0.000  0.020
 TransDip   0.050 -0.022 -0.000    0.034  0.009  0.000    0.000  0.000 -0.007

 Mode:                 4                      5                      6
 Frequency:       374.59                 513.78                 642.35
 Force Cnst:      1.9565                 1.9931                 4.0592
 Red. Mass:      23.6649                12.8150                16.6973
 IR Active:          YES                    YES                    YES
 IR Intens:        0.016                  0.268                 25.670
 Raman Active:       YES                    YES                    YES
               X      Y      Z        X      Y      Z        X      Y      Z
 C         -0.249 -0.081  0.000    0.000 -0.000  0.869    0.019  0.568 -0.000
 N         -0.497 -0.010  0.000   -0.000  0.000 -0.474   -0.047  0.688  0.000
 F         -0.623 -0.410 -0.000   -0.000 -0.000  0.093   -0.146 -0.187 -0.000
 Br         0.311  0.045 -0.000   -0.000  0.000 -0.022   -0.021 -0.007  0.000
 Cl        -0.078  0.152 -0.000    0.000  0.000 -0.109    0.139 -0.354  0.000
 TransDip  -0.003  0.002 -0.000    0.000 -0.000  0.017   -0.062  0.150 -0.000

 Mode:                 7                      8                      9
 Frequency:       910.49                 951.59                1613.70
 Force Cnst:      7.5798                 6.7647                19.6637
 Red. Mass:      15.5189                12.6795                12.8164
 IR Active:          YES                    YES                    YES
 IR Intens:      188.605                182.148                 44.906
 Raman Active:       YES                    YES                    YES
               X      Y      Z        X      Y      Z        X      Y      Z
 C          0.284  0.138  0.000    0.881 -0.295 -0.000    0.306  0.712 -0.000
 N          0.734 -0.176 -0.000   -0.249  0.225  0.000   -0.307 -0.551  0.000
 F         -0.573  0.022  0.000   -0.041 -0.108 -0.000    0.037 -0.005 -0.000
 Br        -0.029 -0.006  0.000   -0.050  0.004  0.000   -0.004 -0.001  0.000
 Cl        -0.016  0.026 -0.000   -0.069  0.062  0.000    0.007 -0.018  0.000
 TransDip   0.394  0.196  0.000    0.338 -0.269 -0.000    0.015  0.214 -0.000

 STANDARD THERMODYNAMIC QUANTITIES AT   298.15 K  AND     1.00 ATM

   This Molecule has  0 Imaginary Frequencies
   Zero point vibrational energy:        8.180 kcal/mol

   Atom    1 Element C  Has Mass   12.00000
   Atom    2 Element N  Has Mass   14.00307
   Atom    3 Element F  Has Mass   18.99840
   Atom    4 Element Br Has Mass   78.91830
   Atom    5 Element Cl Has Mass   34.96885
   Molecular Mass:   158.888620 amu
   Principal axes and moments of inertia in amu*Bohr^2:
                             1           2           3
    Eigenvalues --      420.42692  1227.50600  1647.93292
          X               1.00000     0.00002    -0.00000
          Y              -0.00002     1.00000     0.00000
          Z               0.00000    -0.00000     1.00000
   Rotational Symmetry Number is   1
   The Molecule is an Asymmetric Top
   Translational Enthalpy:        0.889 kcal/mol
   Rotational Enthalpy:           0.889 kcal/mol
   Vibrational Enthalpy:          9.620 kcal/mol
   gas constant (RT):             0.592 kcal/mol
   Translational Entropy:        41.098  cal/mol.K
   Rotational Entropy:           28.232  cal/mol.K
   Vibrational Entropy:           7.769  cal/mol.K

   Total Enthalpy:               11.990 kcal/mol
   Total Entropy:                77.100  cal/mol.K
Archival summary:
1\1\TWL01\FREQ\ProcedureUnspecified\BasisUnspecified\r1l1111\taweetha\SunNov2521:56:312018SunNov2521:56:312018\0\\#,FREQ,ProcedureUnspecified,BasisUnspecified,\\0,1\Br\C,1,1.88997\N,2,1.27175,1,115.558\F,3,1.40265,2,110.725,1,-180,0\Cl,2,1.72152,1,117.71,3,-180,0\\\@

 Total job time:  43.53s(wall), 165.19s(cpu) 
 Sun Nov 25 21:56:31 2018

        *************************************************************
        *                                                           *
        *  Thank you very much for using Q-Chem.  Have a nice day.  *
        *                                                           *
        *************************************************************
