# Supplementary material for: Geometric and energetic data from ab initio calculations of haloethene, haloimine, halomethylenephosphine, haloiminophosphine, halodiazene, halodiphosphene and halocyclopropane
Source: Data Brief. 2019 Nov 2;27:104738. doi: 10.1016/j.dib.2019.104738 (PMC6861602; doi:10.1016/j.dib.2019.104738)
Supplement: Multimedia component 4 [file mmc4.zip › CN/B3LYP/ClBrCNHE.out]

Q-Chem Developer Version!
                  Welcome to Q-Chem
     A Quantum Leap Into The Future Of Chemistry


 Q-Chem 5.1, Q-Chem, Inc., Pleasanton, CA (2018)

 Yihan Shao,  Zhengting Gan,  E. Epifanovsky,  A. T. B. Gilbert,  M. Wormit,  
 J. Kussmann,  A. W. Lange,  A. Behn,  Jia Deng,  Xintian Feng,  D. Ghosh,  
 M. Goldey,  P. R. Horn,  L. D. Jacobson,  I. Kaliman,  T. Kus,  A. Landau,  
 Jie Liu,  E. I. Proynov,  R. M. Richard,  R. P. Steele,  E. J. Sundstrom,  
 H. L. Woodcock III,  P. M. Zimmerman,  D. Zuev,  B. Albrecht,  E. Alguire,  
 S. A. Baeppler,  D. Barton,  Z. Benda,  Y. A. Bernard,  E. J. Berquist,  
 K. B. Bravaya,  H. Burton,  D. Casanova,  Chun-Min Chang,  Yunqing Chen,  
 A. Chien,  K. D. Closser,  M. P. Coons,  S. Coriani,  S. Dasgupta,  
 A. L. Dempwolff,  M. Diedenhofen,  Hainam Do,  R. G. Edgar,  Po-Tung Fang,  
 S. Faraji,  S. Fatehi,  Qingguo Feng,  K. D. Fenk,  J. Fosso-Tande,  
 Qinghui Ge,  A. Ghysels,  G. Gidofalvi,  J. Gomes,  J. Gonthier,  A. Gunina,  
 D. Hait,  M. W. D. Hanson-Heine,  P. H. P. Harbach,  A. W. Hauser,  
 J. E. Herr,  E. G. Hohenstein,  Z. C. Holden,  Kerwin Hui,  B. C. Huynh,  
 T.-C. Jagau,  Hyunjun Ji,  B. Kaduk,  K. Khistyaev,  Jaehoon Kim,  
 P. Klunzinger,  K. Koh,  D. Kosenkov,  L. Koulias,  T. Kowalczyk,  
 C. M. Krauter,  A. Kunitsa,  Ka Un Lao,  A. Laurent,  K. V. Lawler,  
 Joonho Lee,  D. Lefrancois,  S. Lehtola,  D. S. Levine,  Yi-Pei Li,  
 You-Sheng Lin,  Fenglai Liu,  E. Livshits,  A. Luenser,  P. Manohar,  
 E. Mansoor,  S. F. Manzer,  Shan-Ping Mao,  Yuezhi Mao,  N. Mardirossian,  
 A. V. Marenich,  T. Markovich,  L. A. Martinez-Martinez,  S. A. Maurer,  
 N. J. Mayhall,  S. C. McKenzie,  J.-M. Mewes,  A. F. Morrison,  
 J. W. Mullinax,  K. Nanda,  T. S. Nguyen-Beck,  R. Olivares-Amaya,  
 J. A. Parkhill,  T. M. Perrine,  F. Plasser,  P. Pokhilko,  S. Prager,  
 A. Prociuk,  E. Ramos,  D. R. Rehn,  F. Rob,  M. Schneider,  N. Sergueev,  
 S. M. Sharada,  S. Sharma,  D. W. Small,  T. Stauch,  T. Stein,  
 Yu-Chuan Su,  A. J. W. Thom,  A. Tkatchenko,  T. Tsuchimochi,  N. M. Tubman,  
 L. Vogt,  M. L. Vidal,  O. Vydrov,  M. A. Watson,  J. Wenzel,  
 M. de Wergifosse,  T. A. Wesolowski,  A. White,  J. Witte,  A. Yamada,  
 Jun Yang,  K. Yao,  S. Yeganeh,  S. R. Yost,  Zhi-Qiang You,  A. Zech,  
 Igor Ying Zhang,  Xing Zhang,  Yan Zhao,  Ying Zhu,  B. R. Brooks,  
 G. K. L. Chan,  C. J. Cramer,  M. S. Gordon,  W. J. Hehre,  A. Klamt,  
 M. W. Schmidt,  C. D. Sherrill,  D. G. Truhlar,  A. Aspuru-Guzik,  R. Baer,  
 A. T. Bell,  N. A. Besley,  Jeng-Da Chai,  A. E. DePrince, III,  
 R. A. DiStasio Jr.,  A. Dreuw,  B. D. Dunietz,  T. R. Furlani,  
 Chao-Ping Hsu,  Yousung Jung,  Jing Kong,  D. S. Lambrecht,  WanZhen Liang,  
 C. Ochsenfeld,  V. A. Rassolov,  L. V. Slipchenko,  J. E. Subotnik,  
 T. Van Voorhis,  J. M. Herbert,  A. I. Krylov,  P. M. W. Gill,  M. Head-Gordon

 Contributors to earlier versions of Q-Chem not listed above: 
 R. D. Adamson,  B. Austin,  J. Baker,  G. J. O. Beran,  K. Brandhorst,  
 S. T. Brown,  E. F. C. Byrd,  A. K. Chakraborty,  C.-L. Cheng,  
 Siu Hung Chien,  D. M. Chipman,  D. L. Crittenden,  H. Dachsel,  
 R. J. Doerksen,  A. D. Dutoi,  L. Fusti-Molnar,  W. A. Goddard III,  
 A. Golubeva-Zadorozhnaya,  S. R. Gwaltney,  G. Hawkins,  A. Heyden,  
 S. Hirata,  G. Kedziora,  F. J. Keil,  C. Kelley,  Jihan Kim,  R. A. King,  
 R. Z. Khaliullin,  P. P. Korambath,  W. Kurlancheek,  A. M. Lee,  M. S. Lee,  
 S. V. Levchenko,  Ching Yeh Lin,  D. Liotard,  R. C. Lochan,  I. Lotan,  
 P. E. Maslen,  N. Nair,  D. P. O'Neill,  D. Neuhauser,  E. Neuscamman,  
 C. M. Oana,  R. Olson,  B. Peters,  R. Peverati,  P. A. Pieniazek,  
 Y. M. Rhee,  J. Ritchie,  M. A. Rohrdanz,  E. Rosta,  N. J. Russ,  
 H. F. Schaefer III,  N. E. Schultz,  N. Shenvi,  A. C. Simmonett,  A. Sodt,  
 D. Stuck,  K. S. Thanthiriwatte,  V. Vanovschi,  Tao Wang,  A. Warshel,  
 C. F. Williams,  Q. Wu,  X. Xu,  W. Zhang

 Please cite Q-Chem as follows:
 Y. Shao et al., Mol. Phys. 113, 184-215 (2015)
 DOI: 10.1080/00268976.2014.952696

 Q-Chem 5.1.2 for Intel X86 EM64T Linux

 Parts of Q-Chem use Armadillo 8.300.2 (Tropical Shenanigans).
 http://arma.sourceforge.net/

 Q-Chem begins on Mon Nov 26 08:12:03 2018  

Host: 
0

     Scratch files written to /scratch/taweetham/qchem59542//
Input Ideriv = 2
Curr. Ideriv = -1
Max.  Ideriv = 2

Checking the input file for inconsistencies... 	...done.

--------------------------------------------------------------
User input:
--------------------------------------------------------------
$molecule
0 1
C 
N 1 1.3 
H 2 CH 1 120. 
Br 1 CBr 2 120.  3 180.0
Cl 1 CCl 2 120.  3 0.0

CC=1.54
CH=1.09
CF=1.35
CCl=1.77
CBr=1.94
CI=2.14
DHA=180.0
$end

$rem
   job_type	optimization
   basis	6-311++g**
   method	b3lyp
$end

--------------------------------------------------------------
 ----------------------------------------------------------------
             Standard Nuclear Orientation (Angstroms)
    I     Atom           X                Y                Z
 ----------------------------------------------------------------
    1      C       0.5842308154     0.4724398863     0.0000000000
    2      N       0.8356632410     1.7478934274     0.0000000000
    3      H       1.8672152448     2.1000304226     0.0000000000
    4      Br     -1.2517424758    -0.1542993529     0.0000000000
    5      Cl      1.9169849311    -0.6923203753    -0.0000000000
 ----------------------------------------------------------------
 Molecular Point Group                 Cs    NOp =  2
 Largest Abelian Subgroup              Cs    NOp =  2
 Nuclear Repulsion Energy =   285.3017577314 hartrees
 There are       33 alpha and       33 beta electrons
 Requested basis set is 6-311++G(d,p)
 There are 49 shells and 129 basis functions

 Total QAlloc Memory Limit   2000 MB
 Mega-Array Size       188 MB
 MEM_STATIC part       192 MB
 A cutoff of  1.0D-11 yielded   1078 shell pairs
 There are      7919 function pairs (      8707 Cartesian)
 Smallest overlap matrix eigenvalue = 5.00E-04

 Scale SEOQF with 1.000000e-01/1.000000e-01/1.000000e-01

 Standard Electronic Orientation quadrupole field applied
 Nucleus-field energy     =     0.0000000071 hartrees
 Guess from superposition of atomic densities
 Warning:  Energy on first SCF cycle will be non-variational
 SAD guess density has 66.000000 electrons

 -----------------------------------------------------------------------
  General SCF calculation program by
  Eric Jon Sundstrom, Paul Horn, Yuezhi Mao, Dmitri Zuev, Alec White,
  David Stuck, Shaama M.S., Shane Yost, Joonho Lee, David Small,
  Daniel Levine, Susi Lehtola, Hugh Burton, Evgeny Epifanovsky
 -----------------------------------------------------------------------
 Exchange:     0.2000 Hartree-Fock + 0.0800 Slater + 0.7200 B88
 Correlation:  0.1900 VWN1RPA + 0.8100 LYP
 Using SG-1 standard quadrature grid
 A restricted SCF calculation will be
 performed using DIIS
 SCF converges when DIIS error is below 1.0e-08
 ---------------------------------------
  Cycle       Energy         DIIS error
 ---------------------------------------
    1   -3128.2226681174      4.43e-02  
    2   -3127.7427043394      6.84e-03  
    3   -3127.3793195960      1.52e-02  
    4   -3127.8178532578      1.49e-03  
    5   -3127.8213840515      5.16e-04  
    6   -3127.8217206623      2.17e-04  
    7   -3127.8218291558      4.93e-05  
    8   -3127.8218331765      1.83e-05  
    9   -3127.8218338725      4.45e-06  
   10   -3127.8218339019      1.24e-06  
   11   -3127.8218339048      1.81e-07  
   12   -3127.8218339049      3.81e-08  
   13   -3127.8218339049      3.24e-09  Convergence criterion met
 ---------------------------------------
 SCF time:   CPU 15.21s  wall 15.00s 
 SCF   energy in the final basis set =    -3127.8218339049
 Total energy in the final basis set =    -3127.8218339049

 --------------------------------------------------------------
             Orbital Energies (a.u.) and Symmetries
 --------------------------------------------------------------

 Alpha MOs, Restricted
 -- Occupied --                  
-482.87 -101.59  -62.52  -56.34  -56.34  -56.34  -14.35  -10.35
  1 A'    2 A'    3 A'    4 A'    1 A"    5 A'    6 A'    7 A'                 
 -9.504  -8.727  -7.269  -7.259  -7.258  -6.560  -6.546  -6.545
  8 A'    9 A'   10 A'    2 A"   11 A'   12 A'    3 A"   13 A'                 
 -2.671  -2.667  -2.666  -2.654  -2.654  -0.959  -0.859  -0.817
 14 A'    4 A"   15 A'    5 A"   16 A'   17 A'   18 A'   19 A'                 
 -0.605  -0.523  -0.467  -0.426  -0.362  -0.339  -0.326  -0.307
 20 A'   21 A'   22 A'    6 A"   23 A'    7 A"   24 A'    8 A"                 
 -0.300
 25 A'                                                                         
 -- Virtual --                   
 -0.076  -0.064  -0.015   0.005   0.021   0.046   0.053   0.067
 26 A'    9 A"   27 A'   28 A'   29 A'   30 A'   10 A"   31 A'                 
  0.070   0.079   0.096   0.105   0.109   0.117   0.147   0.153
 32 A'   11 A"   33 A'   12 A"   34 A'   35 A'   36 A'   37 A'                 
  0.164   0.180   0.196   0.233   0.268   0.300   0.386   0.407
 38 A'   13 A"   39 A'   40 A'   41 A'   42 A'   43 A'   44 A'                 
  0.410   0.422   0.448   0.452   0.473   0.528   0.544   0.545
 14 A"   45 A'   46 A'   15 A"   16 A"   47 A'   48 A'   17 A"                 
  0.548   0.576   0.583   0.609   0.774   0.791   0.792   0.816
 49 A'   50 A'   18 A"   51 A'   52 A'   53 A'   19 A"   54 A'                 
  0.831   0.838   0.869   0.882   0.889   0.948   1.054   1.126
 20 A"   55 A'   56 A'   21 A"   57 A'   58 A'   59 A'   60 A'                 
  1.215   1.244   1.328   1.448   1.523   1.616   1.675   1.817
 22 A"   61 A'   23 A"   24 A"   62 A'   63 A'   64 A'   65 A'                 
  1.905   1.969   2.023   2.123   2.205   2.251   2.278   2.385
 66 A'   25 A"   67 A'   68 A'   26 A"   27 A"   69 A'   70 A'                 
  2.395   2.450   2.646   2.740   2.755   2.960   3.065   3.260
 28 A"   71 A'   72 A'   29 A"   73 A'   74 A'   75 A'   76 A'                 
  3.834   3.977   3.990   4.042   4.117   4.151   4.331   4.637
 30 A"   31 A"   77 A'   32 A"   78 A'   79 A'   80 A'   81 A'                 
  6.581   7.526   7.546   7.627   9.698  23.572  25.777  25.891
 82 A'   33 A"   83 A'   84 A'   85 A'   86 A'   34 A"   87 A'                 
 26.273  35.481  47.861 215.681 289.719 289.738 289.8511020.644
 88 A'   89 A'   90 A'   91 A'   35 A"   92 A'   93 A'   94 A'                 

 Beta MOs, Restricted
 -- Occupied --                  
-482.87 -101.59  -62.52  -56.34  -56.34  -56.34  -14.35  -10.35
  1 A'    2 A'    3 A'    4 A'    1 A"    5 A'    6 A'    7 A'                 
 -9.504  -8.727  -7.269  -7.259  -7.258  -6.560  -6.546  -6.545
  8 A'    9 A'   10 A'    2 A"   11 A'   12 A'    3 A"   13 A'                 
 -2.671  -2.667  -2.666  -2.654  -2.654  -0.959  -0.859  -0.817
 14 A'    4 A"   15 A'    5 A"   16 A'   17 A'   18 A'   19 A'                 
 -0.605  -0.523  -0.467  -0.426  -0.362  -0.339  -0.326  -0.307
 20 A'   21 A'   22 A'    6 A"   23 A'    7 A"   24 A'    8 A"                 
 -0.300
 25 A'                                                                         
 -- Virtual --                   
 -0.076  -0.064  -0.015   0.005   0.021   0.046   0.053   0.067
 26 A'    9 A"   27 A'   28 A'   29 A'   30 A'   10 A"   31 A'                 
  0.070   0.079   0.096   0.105   0.109   0.117   0.147   0.153
 32 A'   11 A"   33 A'   12 A"   34 A'   35 A'   36 A'   37 A'                 
  0.164   0.180   0.196   0.233   0.268   0.300   0.386   0.407
 38 A'   13 A"   39 A'   40 A'   41 A'   42 A'   43 A'   44 A'                 
  0.410   0.422   0.448   0.452   0.473   0.528   0.544   0.545
 14 A"   45 A'   46 A'   15 A"   16 A"   47 A'   48 A'   17 A"                 
  0.548   0.576   0.583   0.609   0.774   0.791   0.792   0.816
 49 A'   50 A'   18 A"   51 A'   52 A'   53 A'   19 A"   54 A'                 
  0.831   0.838   0.869   0.882   0.889   0.948   1.054   1.126
 20 A"   55 A'   56 A'   21 A"   57 A'   58 A'   59 A'   60 A'                 
  1.215   1.244   1.328   1.448   1.523   1.616   1.675   1.817
 22 A"   61 A'   23 A"   24 A"   62 A'   63 A'   64 A'   65 A'                 
  1.905   1.969   2.023   2.123   2.205   2.251   2.278   2.385
 66 A'   25 A"   67 A'   68 A'   26 A"   27 A"   69 A'   70 A'                 
  2.395   2.450   2.646   2.740   2.755   2.960   3.065   3.260
 28 A"   71 A'   72 A'   29 A"   73 A'   74 A'   75 A'   76 A'                 
  3.834   3.977   3.990   4.042   4.117   4.151   4.331   4.637
 30 A"   31 A"   77 A'   32 A"   78 A'   79 A'   80 A'   81 A'                 
  6.581   7.526   7.546   7.627   9.698  23.572  25.777  25.891
 82 A'   33 A"   83 A'   84 A'   85 A'   86 A'   34 A"   87 A'                 
 26.273  35.481  47.861 215.681 289.719 289.738 289.8511020.644
 88 A'   89 A'   90 A'   91 A'   35 A"   92 A'   93 A'   94 A'                 
 --------------------------------------------------------------

          Ground-State Mulliken Net Atomic Charges

     Atom                 Charge (a.u.)
  ----------------------------------------
      1 C                    -0.395349
      2 N                    -0.098455
      3 H                     0.234251
      4 Br                   -0.016535
      5 Cl                    0.276088
  ----------------------------------------
  Sum of atomic charges =     0.000000

 -----------------------------------------------------------------
                    Cartesian Multipole Moments
 -----------------------------------------------------------------
    Charge (ESU x 10^10)
                 0.0000
    Dipole Moment (Debye)
         X       1.0083      Y      -0.2647      Z      -0.0000
       Tot       1.0424
    Quadrupole Moments (Debye-Ang)
        XX     -37.2090     XY       3.8856     YY     -44.4314
        XZ      -0.0000     YZ       0.0000     ZZ     -43.3772
    Octopole Moments (Debye-Ang^2)
       XXX     -28.6918    XXY       2.7843    XYY      -1.2885
       YYY     -10.5367    XXZ      -0.0000    XYZ       0.0000
       YYZ      -0.0000    XZZ     -10.4964    YZZ      -2.5643
       ZZZ      -0.0000
    Hexadecapole Moments (Debye-Ang^3)
      XXXX    -497.1707   XXXY      18.9066   XXYY    -101.2631
      XYYY      19.7748   YYYY    -227.8762   XXXZ      -0.0000
      XXYZ       0.0000   XYYZ      -0.0000   YYYZ       0.0000
      XXZZ    -100.8128   XYZZ       1.3360   YYZZ     -46.6235
      XZZZ      -0.0000   YZZZ       0.0000   ZZZZ     -50.6162
 -----------------------------------------------------------------
 Calculating analytic gradient of the SCF energy
 Gradient of SCF Energy
            1           2           3           4           5
    1  -0.0276899  -0.0054041   0.0426878  -0.0198595   0.0102657
    2  -0.0761083   0.0394749   0.0280691  -0.0016124   0.0101768
    3  -0.0000000   0.0000000   0.0000000   0.0000000  -0.0000000
 Max gradient component =       7.611E-02
 RMS gradient           =       2.752E-02
 Gradient time:  CPU 3.83 s  wall 3.83 s
 Geometry Optimization Parameters
   NAtoms,    NIC,     NZ,  NCons,   NDum,   NFix, NCnnct, MaxDiis
        5      20       5       0       0       0       0       0


** GEOMETRY OPTIMIZATION IN DELOCALIZED INTERNAL COORDINATES **
   Searching for a Minimum

   Optimization Cycle:   1

                       Coordinates (Angstroms)
     ATOM                X               Y               Z
      1  C         0.5842308154    0.4724398863    0.0000000000
      2  N         0.8356632410    1.7478934274    0.0000000000
      3  H         1.8672152448    2.1000304226    0.0000000000
      4  Br       -1.2517424758   -0.1542993529    0.0000000000
      5  Cl        1.9169849311   -0.6923203753    0.0000000000
   Point Group: cs    Number of degrees of freedom:     7


   Energy is  -3127.821833905


 Attempting to Generate Delocalized Internal Coordinates

  7 Hessian modes will be used to form the next step
  Hessian Eigenvalues:
     0.160000    0.175927    0.250000    0.250000    0.286300    0.348126
     0.671931

 Minimum Search - Taking Simple RFO Step
 Searching for Lamda that Minimizes Along All modes
 Value Taken    Lamda =  -0.02437767
 Step Taken.  Stepsize is  0.273276

                             Maximum     Tolerance    Cnvgd?
         Gradient           0.081241      0.000300      NO
         Displacement       0.262810      0.001200      NO
         Energy change     *********      0.000001      NO


 New Cartesian Coordinates Obtained by Inverse Iteration

 Displacement from previous Coordinates is:  0.345900
 ----------------------------------------------------------------
             Standard Nuclear Orientation (Angstroms)
    I     Atom           X                Y                Z
 ----------------------------------------------------------------
    1      C       0.6176575561     0.5344787487     0.0000000000
    2      N       0.8033392760     1.7646784665     0.0000000000
    3      H       1.7962154342     1.9974493642     0.0000000000
    4      Br     -1.1519425651    -0.1264284433     0.0000000000
    5      Cl      1.8870820553    -0.6964341280     0.0000000000
 ----------------------------------------------------------------
 Molecular Point Group                 Cs    NOp =  2
 Largest Abelian Subgroup              Cs    NOp =  2
 Nuclear Repulsion Energy =   293.8847830847 hartrees
 There are       33 alpha and       33 beta electrons
 Applying Cartesian multipole field
    Component          Value
    ---------          -----
     (2,0,0)        1.00000E-11
     (0,2,0)        2.00000E-11
     (0,0,2)       -3.00000E-11
 Nucleus-field energy     =     0.0000000068 hartrees
 Requested basis set is 6-311++G(d,p)
 There are 49 shells and 129 basis functions
 A cutoff of  1.0D-11 yielded   1087 shell pairs
 There are      7969 function pairs (      8760 Cartesian)
 Smallest overlap matrix eigenvalue = 4.13E-04
 Guess MOs from SCF MO coefficient file

 -----------------------------------------------------------------------
  General SCF calculation program by
  Eric Jon Sundstrom, Paul Horn, Yuezhi Mao, Dmitri Zuev, Alec White,
  David Stuck, Shaama M.S., Shane Yost, Joonho Lee, David Small,
  Daniel Levine, Susi Lehtola, Hugh Burton, Evgeny Epifanovsky
 -----------------------------------------------------------------------
 Exchange:     0.2000 Hartree-Fock + 0.0800 Slater + 0.7200 B88
 Correlation:  0.1900 VWN1RPA + 0.8100 LYP
 Using SG-1 standard quadrature grid
 A restricted SCF calculation will be
 performed using DIIS
 SCF converges when DIIS error is below 1.0e-08
 ---------------------------------------
  Cycle       Energy         DIIS error
 ---------------------------------------
    1   -3127.8283197079      1.57e-03  
    2   -3127.8322172380      9.53e-04  
    3   -3127.8326189137      8.09e-04  
    4   -3127.8339123178      1.64e-04  
    5   -3127.8339557881      6.93e-05  
    6   -3127.8339650644      1.21e-05  
    7   -3127.8339652572      2.69e-06  
    8   -3127.8339652650      3.57e-07  
    9   -3127.8339652653      1.13e-07  
   10   -3127.8339652653      4.96e-08  
   11   -3127.8339652653      1.02e-08  
   12   -3127.8339652653      1.68e-09  Convergence criterion met
 ---------------------------------------
 SCF time:   CPU 14.41s  wall 14.00s 
 SCF   energy in the final basis set =    -3127.8339652653
 Total energy in the final basis set =    -3127.8339652653

 --------------------------------------------------------------
             Orbital Energies (a.u.) and Symmetries
 --------------------------------------------------------------

 Alpha MOs, Restricted
 -- Occupied --                  
-482.86 -101.59  -62.51  -56.33  -56.33  -56.33  -14.35  -10.34
  1 A'    2 A'    3 A'    4 A'    1 A"    5 A'    6 A'    7 A'                 
 -9.504  -8.722  -7.269  -7.259  -7.258  -6.554  -6.540  -6.539
  8 A'    9 A'   10 A'    2 A"   11 A'   12 A'    3 A"   13 A'                 
 -2.665  -2.661  -2.660  -2.649  -2.649  -0.987  -0.872  -0.820
 14 A'    4 A"   15 A'    5 A"   16 A'   17 A'   18 A'   19 A'                 
 -0.610  -0.536  -0.468  -0.439  -0.362  -0.342  -0.333  -0.310
 20 A'   21 A'   22 A'    6 A"   23 A'    7 A"   24 A'    8 A"                 
 -0.306
 25 A'                                                                         
 -- Virtual --                   
 -0.057  -0.052  -0.010   0.006   0.023   0.046   0.053   0.068
 26 A'    9 A"   27 A'   28 A'   29 A'   30 A'   10 A"   31 A'                 
  0.073   0.079   0.100   0.101   0.114   0.120   0.143   0.156
 32 A'   11 A"   33 A'   12 A"   34 A'   35 A'   36 A'   37 A'                 
  0.170   0.187   0.198   0.239   0.274   0.307   0.390   0.402
 38 A'   13 A"   39 A'   40 A'   41 A'   42 A'   43 A'   44 A'                 
  0.410   0.428   0.445   0.450   0.476   0.530   0.541   0.548
 14 A"   45 A'   46 A'   15 A"   16 A"   47 A'   48 A'   17 A"                 
  0.579   0.586   0.601   0.616   0.781   0.792   0.795   0.804
 18 A"   49 A'   50 A'   51 A'   52 A'   19 A"   53 A'   54 A'                 
  0.830   0.840   0.891   0.894   0.897   0.945   1.045   1.131
 20 A"   55 A'   21 A"   56 A'   57 A'   58 A'   59 A'   60 A'                 
  1.224   1.261   1.320   1.459   1.516   1.670   1.729   1.853
 22 A"   61 A'   23 A"   24 A"   62 A'   63 A'   64 A'   65 A'                 
  1.957   1.976   2.050   2.127   2.216   2.296   2.323   2.417
 66 A'   25 A"   67 A'   68 A'   26 A"   69 A'   27 A"   70 A'                 
  2.428   2.515   2.658   2.753   2.837   2.958   3.115   3.233
 28 A"   71 A'   72 A'   29 A"   73 A'   74 A'   75 A'   76 A'                 
  3.851   3.984   3.998   4.055   4.157   4.243   4.334   4.738
 30 A"   31 A"   77 A'   32 A"   78 A'   79 A'   80 A'   81 A'                 
  6.608   7.531   7.557   7.631   9.705  23.701  25.779  25.907
 82 A'   33 A"   83 A'   84 A'   85 A'   86 A'   34 A"   87 A'                 
 26.285  35.585  47.882 215.689 289.727 289.752 289.8571020.669
 88 A'   89 A'   90 A'   91 A'   35 A"   92 A'   93 A'   94 A'                 

 Beta MOs, Restricted
 -- Occupied --                  
-482.86 -101.59  -62.51  -56.33  -56.33  -56.33  -14.35  -10.34
  1 A'    2 A'    3 A'    4 A'    1 A"    5 A'    6 A'    7 A'                 
 -9.504  -8.722  -7.269  -7.259  -7.258  -6.554  -6.540  -6.539
  8 A'    9 A'   10 A'    2 A"   11 A'   12 A'    3 A"   13 A'                 
 -2.665  -2.661  -2.660  -2.649  -2.649  -0.987  -0.872  -0.820
 14 A'    4 A"   15 A'    5 A"   16 A'   17 A'   18 A'   19 A'                 
 -0.610  -0.536  -0.468  -0.439  -0.362  -0.342  -0.333  -0.310
 20 A'   21 A'   22 A'    6 A"   23 A'    7 A"   24 A'    8 A"                 
 -0.306
 25 A'                                                                         
 -- Virtual --                   
 -0.057  -0.052  -0.010   0.006   0.023   0.046   0.053   0.068
 26 A'    9 A"   27 A'   28 A'   29 A'   30 A'   10 A"   31 A'                 
  0.073   0.079   0.100   0.101   0.114   0.120   0.143   0.156
 32 A'   11 A"   33 A'   12 A"   34 A'   35 A'   36 A'   37 A'                 
  0.170   0.187   0.198   0.239   0.274   0.307   0.390   0.402
 38 A'   13 A"   39 A'   40 A'   41 A'   42 A'   43 A'   44 A'                 
  0.410   0.428   0.445   0.450   0.476   0.530   0.541   0.548
 14 A"   45 A'   46 A'   15 A"   16 A"   47 A'   48 A'   17 A"                 
  0.579   0.586   0.601   0.616   0.781   0.792   0.795   0.804
 18 A"   49 A'   50 A'   51 A'   52 A'   19 A"   53 A'   54 A'                 
  0.830   0.840   0.891   0.894   0.897   0.945   1.045   1.131
 20 A"   55 A'   21 A"   56 A'   57 A'   58 A'   59 A'   60 A'                 
  1.224   1.261   1.320   1.459   1.516   1.670   1.729   1.853
 22 A"   61 A'   23 A"   24 A"   62 A'   63 A'   64 A'   65 A'                 
  1.957   1.976   2.050   2.127   2.216   2.296   2.323   2.417
 66 A'   25 A"   67 A'   68 A'   26 A"   69 A'   27 A"   70 A'                 
  2.428   2.515   2.658   2.753   2.837   2.958   3.115   3.233
 28 A"   71 A'   72 A'   29 A"   73 A'   74 A'   75 A'   76 A'                 
  3.851   3.984   3.998   4.055   4.157   4.243   4.334   4.738
 30 A"   31 A"   77 A'   32 A"   78 A'   79 A'   80 A'   81 A'                 
  6.608   7.531   7.557   7.631   9.705  23.701  25.779  25.907
 82 A'   33 A"   83 A'   84 A'   85 A'   86 A'   34 A"   87 A'                 
 26.285  35.585  47.882 215.689 289.727 289.752 289.8571020.669
 88 A'   89 A'   90 A'   91 A'   35 A"   92 A'   93 A'   94 A'                 
 --------------------------------------------------------------

          Ground-State Mulliken Net Atomic Charges

     Atom                 Charge (a.u.)
  ----------------------------------------
      1 C                    -0.423711
      2 N                    -0.053113
      3 H                     0.218315
      4 Br                   -0.019236
      5 Cl                    0.277745
  ----------------------------------------
  Sum of atomic charges =    -0.000000

 -----------------------------------------------------------------
                    Cartesian Multipole Moments
 -----------------------------------------------------------------
    Charge (ESU x 10^10)
                -0.0000
    Dipole Moment (Debye)
         X       1.1074      Y      -0.2511      Z       0.0000
       Tot       1.1355
    Quadrupole Moments (Debye-Ang)
        XX     -37.8773     XY       3.4084     YY     -44.4754
        XZ       0.0000     YZ      -0.0000     ZZ     -43.0639
    Octopole Moments (Debye-Ang^2)
       XXX     -32.9275    XXY       1.0934    XYY      -3.8907
       YYY     -14.4365    XXZ       0.0000    XYZ      -0.0000
       YYZ       0.0000    XZZ     -11.6238    YZZ      -2.9552
       ZZZ       0.0000
    Hexadecapole Moments (Debye-Ang^3)
      XXXX    -471.1123   XXXY      19.0692   XXYY     -98.5779
      XYYY      16.8425   YYYY    -231.5740   XXXZ       0.0000
      XXYZ      -0.0000   XYYZ       0.0000   YYYZ      -0.0000
      XXZZ     -94.4315   XYZZ       2.5559   YYZZ     -46.0631
      XZZZ       0.0000   YZZZ      -0.0000   ZZZZ     -49.9676
 -----------------------------------------------------------------
 Calculating analytic gradient of the SCF energy
 Gradient of SCF Energy
            1           2           3           4           5
    1  -0.0015461  -0.0052683  -0.0003554   0.0064221   0.0007476
    2  -0.0065826  -0.0011258  -0.0028049   0.0074500   0.0030632
    3   0.0000000  -0.0000000  -0.0000000  -0.0000000  -0.0000000
 Max gradient component =       7.450E-03
 RMS gradient           =       3.554E-03
 Gradient time:  CPU 3.92 s  wall 3.92 s
 Geometry Optimization Parameters
   NAtoms,    NIC,     NZ,  NCons,   NDum,   NFix, NCnnct, MaxDiis
        5      20       5       0       0       0       0       0

 Cartesian Hessian Update
 Hessian Updated using BFGS Update


** GEOMETRY OPTIMIZATION IN DELOCALIZED INTERNAL COORDINATES **
   Searching for a Minimum

   Optimization Cycle:   2

                       Coordinates (Angstroms)
     ATOM                X               Y               Z
      1  C         0.6176575561    0.5344787487    0.0000000000
      2  N         0.8033392760    1.7646784665    0.0000000000
      3  H         1.7962154342    1.9974493642    0.0000000000
      4  Br       -1.1519425651   -0.1264284433    0.0000000000
      5  Cl        1.8870820553   -0.6964341280    0.0000000000
   Point Group: cs    Number of degrees of freedom:     7


   Energy is  -3127.833965265

 Hessian Updated using BFGS Update

  7 Hessian modes will be used to form the next step
  Hessian Eigenvalues:
     0.164591    0.192965    0.229577    0.260870    0.286468    0.359658
     0.690848

 Minimum Search - Taking Simple RFO Step
 Searching for Lamda that Minimizes Along All modes
 Value Taken    Lamda =  -0.00102016
 Step Taken.  Stepsize is  0.066265

                             Maximum     Tolerance    Cnvgd?
         Gradient           0.012290      0.000300      NO
         Displacement       0.042506      0.001200      NO
         Energy change     -0.012131      0.000001      NO


 New Cartesian Coordinates Obtained by Inverse Iteration

 Displacement from previous Coordinates is:  0.092605
 ----------------------------------------------------------------
             Standard Nuclear Orientation (Angstroms)
    I     Atom           X                Y                Z
 ----------------------------------------------------------------
    1      C       0.6189545794     0.5455467840     0.0000000000
    2      N       0.8177849806     1.7747941106     0.0000000000
    3      H       1.8063535579     2.0184815930     0.0000000000
    4      Br     -1.1586909671    -0.1552321235     0.0000000000
    5      Cl      1.8679496058    -0.7098463560     0.0000000000
 ----------------------------------------------------------------
 Molecular Point Group                 Cs    NOp =  2
 Largest Abelian Subgroup              Cs    NOp =  2
 Nuclear Repulsion Energy =   292.7389867997 hartrees
 There are       33 alpha and       33 beta electrons
 Applying Cartesian multipole field
    Component          Value
    ---------          -----
     (2,0,0)        1.00000E-11
     (0,2,0)        2.00000E-11
     (0,0,2)       -3.00000E-11
 Nucleus-field energy     =     0.0000000068 hartrees
 Requested basis set is 6-311++G(d,p)
 There are 49 shells and 129 basis functions
 A cutoff of  1.0D-11 yielded   1085 shell pairs
 There are      7976 function pairs (      8770 Cartesian)
 Smallest overlap matrix eigenvalue = 4.34E-04
 Guess MOs from SCF MO coefficient file

 -----------------------------------------------------------------------
  General SCF calculation program by
  Eric Jon Sundstrom, Paul Horn, Yuezhi Mao, Dmitri Zuev, Alec White,
  David Stuck, Shaama M.S., Shane Yost, Joonho Lee, David Small,
  Daniel Levine, Susi Lehtola, Hugh Burton, Evgeny Epifanovsky
 -----------------------------------------------------------------------
 Exchange:     0.2000 Hartree-Fock + 0.0800 Slater + 0.7200 B88
 Correlation:  0.1900 VWN1RPA + 0.8100 LYP
 Using SG-1 standard quadrature grid
 A restricted SCF calculation will be
 performed using DIIS
 SCF converges when DIIS error is below 1.0e-08
 ---------------------------------------
  Cycle       Energy         DIIS error
 ---------------------------------------
    1   -3127.8340908843      3.34e-04  
    2   -3127.8344563519      1.91e-04  
    3   -3127.8344298939      2.27e-04  
    4   -3127.8345221782      3.28e-05  
    5   -3127.8345241121      1.48e-05  
    6   -3127.8345245270      3.04e-06  
    7   -3127.8345245452      6.11e-07  
    8   -3127.8345245459      3.10e-07  
    9   -3127.8345245460      1.92e-08  
   10   -3127.8345245460      3.96e-09  Convergence criterion met
 ---------------------------------------
 SCF time:   CPU 12.01s  wall 12.00s 
 SCF   energy in the final basis set =    -3127.8345245460
 Total energy in the final basis set =    -3127.8345245460

 --------------------------------------------------------------
             Orbital Energies (a.u.) and Symmetries
 --------------------------------------------------------------

 Alpha MOs, Restricted
 -- Occupied --                  
-482.86 -101.59  -62.51  -56.33  -56.33  -56.33  -14.35  -10.34
  1 A'    2 A'    3 A'    4 A'    1 A"    5 A'    6 A'    7 A'                 
 -9.504  -8.721  -7.268  -7.259  -7.258  -6.553  -6.540  -6.538
  8 A'    9 A'   10 A'    2 A"   11 A'   12 A'    3 A"   13 A'                 
 -2.664  -2.660  -2.659  -2.649  -2.648  -0.986  -0.872  -0.817
 14 A'    4 A"   15 A'    5 A"   16 A'   17 A'   18 A'   19 A'                 
 -0.612  -0.536  -0.468  -0.437  -0.362  -0.341  -0.331  -0.311
 20 A'   21 A'   22 A'    6 A"   23 A'    7 A"   24 A'    8 A"                 
 -0.306
 25 A'                                                                         
 -- Virtual --                   
 -0.061  -0.053  -0.010   0.005   0.023   0.045   0.054   0.068
 26 A'    9 A"   27 A'   28 A'   29 A'   30 A'   10 A"   31 A'                 
  0.072   0.079   0.099   0.101   0.115   0.118   0.142   0.156
 32 A'   11 A"   33 A'   12 A"   34 A'   35 A'   36 A'   37 A'                 
  0.169   0.188   0.198   0.238   0.274   0.309   0.388   0.402
 38 A'   13 A"   39 A'   40 A'   41 A'   42 A'   43 A'   44 A'                 
  0.411   0.428   0.445   0.450   0.474   0.531   0.541   0.549
 14 A"   45 A'   46 A'   15 A"   16 A"   47 A'   48 A'   17 A"                 
  0.582   0.587   0.598   0.615   0.784   0.790   0.797   0.804
 18 A"   49 A'   50 A'   51 A'   52 A'   19 A"   53 A'   54 A'                 
  0.831   0.840   0.890   0.890   0.898   0.939   1.044   1.127
 20 A"   55 A'   21 A"   56 A'   57 A'   58 A'   59 A'   60 A'                 
  1.224   1.264   1.317   1.458   1.515   1.662   1.719   1.852
 22 A"   61 A'   23 A"   24 A"   62 A'   63 A'   64 A'   65 A'                 
  1.959   1.975   2.051   2.128   2.216   2.296   2.317   2.417
 66 A'   25 A"   67 A'   68 A'   26 A"   69 A'   27 A"   70 A'                 
  2.430   2.507   2.655   2.752   2.839   2.953   3.115   3.232
 28 A"   71 A'   72 A'   29 A"   73 A'   74 A'   75 A'   76 A'                 
  3.850   3.984   3.997   4.053   4.157   4.231   4.336   4.743
 30 A"   31 A"   77 A'   32 A"   78 A'   79 A'   80 A'   81 A'                 
  6.598   7.531   7.558   7.632   9.703  23.696  25.779  25.909
 82 A'   33 A"   83 A'   84 A'   85 A'   86 A'   34 A"   87 A'                 
 26.283  35.583  47.875 215.687 289.727 289.751 289.8581020.660
 88 A'   89 A'   90 A'   91 A'   35 A"   92 A'   93 A'   94 A'                 

 Beta MOs, Restricted
 -- Occupied --                  
-482.86 -101.59  -62.51  -56.33  -56.33  -56.33  -14.35  -10.34
  1 A'    2 A'    3 A'    4 A'    1 A"    5 A'    6 A'    7 A'                 
 -9.504  -8.721  -7.268  -7.259  -7.258  -6.553  -6.540  -6.538
  8 A'    9 A'   10 A'    2 A"   11 A'   12 A'    3 A"   13 A'                 
 -2.664  -2.660  -2.659  -2.649  -2.648  -0.986  -0.872  -0.817
 14 A'    4 A"   15 A'    5 A"   16 A'   17 A'   18 A'   19 A'                 
 -0.612  -0.536  -0.468  -0.437  -0.362  -0.341  -0.331  -0.311
 20 A'   21 A'   22 A'    6 A"   23 A'    7 A"   24 A'    8 A"                 
 -0.306
 25 A'                                                                         
 -- Virtual --                   
 -0.061  -0.053  -0.010   0.005   0.023   0.045   0.054   0.068
 26 A'    9 A"   27 A'   28 A'   29 A'   30 A'   10 A"   31 A'                 
  0.072   0.079   0.099   0.101   0.115   0.118   0.142   0.156
 32 A'   11 A"   33 A'   12 A"   34 A'   35 A'   36 A'   37 A'                 
  0.169   0.188   0.198   0.238   0.274   0.309   0.388   0.402
 38 A'   13 A"   39 A'   40 A'   41 A'   42 A'   43 A'   44 A'                 
  0.411   0.428   0.445   0.450   0.474   0.531   0.541   0.549
 14 A"   45 A'   46 A'   15 A"   16 A"   47 A'   48 A'   17 A"                 
  0.582   0.587   0.598   0.615   0.784   0.790   0.797   0.804
 18 A"   49 A'   50 A'   51 A'   52 A'   19 A"   53 A'   54 A'                 
  0.831   0.840   0.890   0.890   0.898   0.939   1.044   1.127
 20 A"   55 A'   21 A"   56 A'   57 A'   58 A'   59 A'   60 A'                 
  1.224   1.264   1.317   1.458   1.515   1.662   1.719   1.852
 22 A"   61 A'   23 A"   24 A"   62 A'   63 A'   64 A'   65 A'                 
  1.959   1.975   2.051   2.128   2.216   2.296   2.317   2.417
 66 A'   25 A"   67 A'   68 A'   26 A"   69 A'   27 A"   70 A'                 
  2.430   2.507   2.655   2.752   2.839   2.953   3.115   3.232
 28 A"   71 A'   72 A'   29 A"   73 A'   74 A'   75 A'   76 A'                 
  3.850   3.984   3.997   4.053   4.157   4.231   4.336   4.743
 30 A"   31 A"   77 A'   32 A"   78 A'   79 A'   80 A'   81 A'                 
  6.598   7.531   7.558   7.632   9.703  23.696  25.779  25.909
 82 A'   33 A"   83 A'   84 A'   85 A'   86 A'   34 A"   87 A'                 
 26.283  35.583  47.875 215.687 289.727 289.751 289.8581020.660
 88 A'   89 A'   90 A'   91 A'   35 A"   92 A'   93 A'   94 A'                 
 --------------------------------------------------------------

          Ground-State Mulliken Net Atomic Charges

     Atom                 Charge (a.u.)
  ----------------------------------------
      1 C                    -0.421277
      2 N                    -0.047905
      3 H                     0.223694
      4 Br                   -0.026029
      5 Cl                    0.271518
  ----------------------------------------
  Sum of atomic charges =     0.000000

 -----------------------------------------------------------------
                    Cartesian Multipole Moments
 -----------------------------------------------------------------
    Charge (ESU x 10^10)
                 0.0000
    Dipole Moment (Debye)
         X       1.1547      Y      -0.1980      Z      -0.0000
       Tot       1.1715
    Quadrupole Moments (Debye-Ang)
        XX     -37.9345     XY       3.6213     YY     -44.2670
        XZ      -0.0000     YZ      -0.0000     ZZ     -43.1137
    Octopole Moments (Debye-Ang^2)
       XXX     -31.9278    XXY       1.7980    XYY      -3.2926
       YYY     -12.4485    XXZ      -0.0000    XYZ      -0.0000
       YYZ      -0.0000    XZZ     -11.3156    YZZ      -2.3838
       ZZZ      -0.0000
    Hexadecapole Moments (Debye-Ang^3)
      XXXX    -469.6734   XXXY      18.5559   XXYY     -97.6431
      XYYY      15.5546   YYYY    -234.4579   XXXZ      -0.0000
      XXYZ      -0.0000   XYYZ       0.0000   YYYZ      -0.0000
      XXZZ     -94.0527   XYZZ       1.8707   YYZZ     -46.7657
      XZZZ       0.0000   YZZZ      -0.0000   ZZZZ     -50.1114
 -----------------------------------------------------------------
 Calculating analytic gradient of the SCF energy
 Gradient of SCF Energy
            1           2           3           4           5
    1   0.0009383   0.0012883  -0.0013170  -0.0005035  -0.0004061
    2  -0.0051066   0.0042656  -0.0011579   0.0006782   0.0013208
    3   0.0000000  -0.0000000   0.0000000  -0.0000000  -0.0000000
 Max gradient component =       5.107E-03
 RMS gradient           =       1.871E-03
 Gradient time:  CPU 3.89 s  wall 3.89 s
 Geometry Optimization Parameters
   NAtoms,    NIC,     NZ,  NCons,   NDum,   NFix, NCnnct, MaxDiis
        5      20       5       0       0       0       0       0

 Cartesian Hessian Update
 Hessian Updated using BFGS Update


** GEOMETRY OPTIMIZATION IN DELOCALIZED INTERNAL COORDINATES **
   Searching for a Minimum

   Optimization Cycle:   3

                       Coordinates (Angstroms)
     ATOM                X               Y               Z
      1  C         0.6189545794    0.5455467840    0.0000000000
      2  N         0.8177849806    1.7747941106    0.0000000000
      3  H         1.8063535579    2.0184815930    0.0000000000
      4  Br       -1.1586909671   -0.1552321235    0.0000000000
      5  Cl        1.8679496058   -0.7098463560    0.0000000000
   Point Group: cs    Number of degrees of freedom:     7


   Energy is  -3127.834524546

 Hessian Updated using BFGS Update

  7 Hessian modes will be used to form the next step
  Hessian Eigenvalues:
     0.156038    0.185653    0.210967    0.263081    0.287386    0.351755
     0.747602

 Minimum Search - Taking Simple RFO Step
 Searching for Lamda that Minimizes Along All modes
 Value Taken    Lamda =  -0.00007086
 Step Taken.  Stepsize is  0.018507

                             Maximum     Tolerance    Cnvgd?
         Gradient           0.004074      0.000300      NO
         Displacement       0.012645      0.001200      NO
         Energy change     -0.000559      0.000001      NO


 New Cartesian Coordinates Obtained by Inverse Iteration

 Displacement from previous Coordinates is:  0.026569
 ----------------------------------------------------------------
             Standard Nuclear Orientation (Angstroms)
    I     Atom           X                Y                Z
 ----------------------------------------------------------------
    1      C       0.6190207568     0.5483423280     0.0000000000
    2      N       0.8194112751     1.7743042345     0.0000000000
    3      H       1.8079266941     2.0273567740     0.0000000000
    4      Br     -1.1561333735    -0.1596456101     0.0000000000
    5      Cl      1.8621264040    -0.7166137183     0.0000000000
 ----------------------------------------------------------------
 Molecular Point Group                 Cs    NOp =  2
 Largest Abelian Subgroup              Cs    NOp =  2
 Nuclear Repulsion Energy =   292.8849378886 hartrees
 There are       33 alpha and       33 beta electrons
 Applying Cartesian multipole field
    Component          Value
    ---------          -----
     (2,0,0)        1.00000E-11
     (0,2,0)        2.00000E-11
     (0,0,2)       -3.00000E-11
 Nucleus-field energy     =     0.0000000068 hartrees
 Requested basis set is 6-311++G(d,p)
 There are 49 shells and 129 basis functions
 A cutoff of  1.0D-11 yielded   1086 shell pairs
 There are      7979 function pairs (      8773 Cartesian)
 Smallest overlap matrix eigenvalue = 4.37E-04
 Guess MOs from SCF MO coefficient file

 -----------------------------------------------------------------------
  General SCF calculation program by
  Eric Jon Sundstrom, Paul Horn, Yuezhi Mao, Dmitri Zuev, Alec White,
  David Stuck, Shaama M.S., Shane Yost, Joonho Lee, David Small,
  Daniel Levine, Susi Lehtola, Hugh Burton, Evgeny Epifanovsky
 -----------------------------------------------------------------------
 Exchange:     0.2000 Hartree-Fock + 0.0800 Slater + 0.7200 B88
 Correlation:  0.1900 VWN1RPA + 0.8100 LYP
 Using SG-1 standard quadrature grid
 A restricted SCF calculation will be
 performed using DIIS
 SCF converges when DIIS error is below 1.0e-08
 ---------------------------------------
  Cycle       Energy         DIIS error
 ---------------------------------------
    1   -3127.8345192330      1.08e-04  
    2   -3127.8345602273      2.89e-05  
    3   -3127.8345602395      3.02e-05  
    4   -3127.8345614550      1.37e-05  
    5   -3127.8345618258      2.13e-06  
    6   -3127.8345618325      1.14e-06  
    7   -3127.8345618354      2.18e-07  
    8   -3127.8345618355      6.83e-08  
    9   -3127.8345618355      9.03e-09  Convergence criterion met
 ---------------------------------------
 SCF time:   CPU 10.81s  wall 11.00s 
 SCF   energy in the final basis set =    -3127.8345618355
 Total energy in the final basis set =    -3127.8345618355

 --------------------------------------------------------------
             Orbital Energies (a.u.) and Symmetries
 --------------------------------------------------------------

 Alpha MOs, Restricted
 -- Occupied --                  
-482.86 -101.59  -62.51  -56.33  -56.33  -56.33  -14.35  -10.34
  1 A'    2 A'    3 A'    4 A'    1 A"    5 A'    6 A'    7 A'                 
 -9.503  -8.721  -7.268  -7.258  -7.257  -6.553  -6.539  -6.538
  8 A'    9 A'   10 A'    2 A"   11 A'   12 A'    3 A"   13 A'                 
 -2.664  -2.660  -2.659  -2.648  -2.648  -0.986  -0.871  -0.817
 14 A'    4 A"   15 A'    5 A"   16 A'   17 A'   18 A'   19 A'                 
 -0.613  -0.536  -0.468  -0.437  -0.362  -0.341  -0.331  -0.312
 20 A'   21 A'   22 A'    6 A"   23 A'    7 A"   24 A'    8 A"                 
 -0.306
 25 A'                                                                         
 -- Virtual --                   
 -0.061  -0.053  -0.011   0.005   0.023   0.045   0.054   0.068
 26 A'    9 A"   27 A'   28 A'   29 A'   30 A'   10 A"   31 A'                 
  0.072   0.079   0.099   0.100   0.115   0.118   0.141   0.155
 32 A'   11 A"   33 A'   12 A"   34 A'   35 A'   36 A'   37 A'                 
  0.169   0.188   0.198   0.238   0.274   0.309   0.388   0.402
 38 A'   13 A"   39 A'   40 A'   41 A'   42 A'   43 A'   44 A'                 
  0.411   0.428   0.445   0.450   0.474   0.531   0.542   0.549
 14 A"   45 A'   46 A'   15 A"   16 A"   47 A'   48 A'   17 A"                 
  0.582   0.585   0.599   0.615   0.785   0.790   0.796   0.806
 18 A"   49 A'   50 A'   51 A'   52 A'   19 A"   53 A'   54 A'                 
  0.831   0.842   0.890   0.890   0.899   0.939   1.044   1.126
 20 A"   55 A'   56 A'   21 A"   57 A'   58 A'   59 A'   60 A'                 
  1.224   1.265   1.318   1.458   1.517   1.658   1.715   1.855
 22 A"   61 A'   23 A"   24 A"   62 A'   63 A'   64 A'   65 A'                 
  1.958   1.975   2.051   2.128   2.216   2.296   2.313   2.417
 66 A'   25 A"   67 A'   68 A'   26 A"   69 A'   27 A"   70 A'                 
  2.433   2.505   2.656   2.753   2.843   2.952   3.116   3.231
 28 A"   71 A'   72 A'   29 A"   73 A'   74 A'   75 A'   76 A'                 
  3.850   3.984   3.997   4.053   4.158   4.226   4.337   4.744
 30 A"   31 A"   77 A'   32 A"   78 A'   79 A'   80 A'   81 A'                 
  6.597   7.531   7.558   7.633   9.703  23.701  25.780  25.909
 82 A'   33 A"   83 A'   84 A'   85 A'   86 A'   34 A"   87 A'                 
 26.284  35.586  47.874 215.687 289.727 289.752 289.8581020.659
 88 A'   89 A'   90 A'   91 A'   35 A"   92 A'   93 A'   94 A'                 

 Beta MOs, Restricted
 -- Occupied --                  
-482.86 -101.59  -62.51  -56.33  -56.33  -56.33  -14.35  -10.34
  1 A'    2 A'    3 A'    4 A'    1 A"    5 A'    6 A'    7 A'                 
 -9.503  -8.721  -7.268  -7.258  -7.257  -6.553  -6.539  -6.538
  8 A'    9 A'   10 A'    2 A"   11 A'   12 A'    3 A"   13 A'                 
 -2.664  -2.660  -2.659  -2.648  -2.648  -0.986  -0.871  -0.817
 14 A'    4 A"   15 A'    5 A"   16 A'   17 A'   18 A'   19 A'                 
 -0.613  -0.536  -0.468  -0.437  -0.362  -0.341  -0.331  -0.312
 20 A'   21 A'   22 A'    6 A"   23 A'    7 A"   24 A'    8 A"                 
 -0.306
 25 A'                                                                         
 -- Virtual --                   
 -0.061  -0.053  -0.011   0.005   0.023   0.045   0.054   0.068
 26 A'    9 A"   27 A'   28 A'   29 A'   30 A'   10 A"   31 A'                 
  0.072   0.079   0.099   0.100   0.115   0.118   0.141   0.155
 32 A'   11 A"   33 A'   12 A"   34 A'   35 A'   36 A'   37 A'                 
  0.169   0.188   0.198   0.238   0.274   0.309   0.388   0.402
 38 A'   13 A"   39 A'   40 A'   41 A'   42 A'   43 A'   44 A'                 
  0.411   0.428   0.445   0.450   0.474   0.531   0.542   0.549
 14 A"   45 A'   46 A'   15 A"   16 A"   47 A'   48 A'   17 A"                 
  0.582   0.585   0.599   0.615   0.785   0.790   0.796   0.806
 18 A"   49 A'   50 A'   51 A'   52 A'   19 A"   53 A'   54 A'                 
  0.831   0.842   0.890   0.890   0.899   0.939   1.044   1.126
 20 A"   55 A'   56 A'   21 A"   57 A'   58 A'   59 A'   60 A'                 
  1.224   1.265   1.318   1.458   1.517   1.658   1.715   1.855
 22 A"   61 A'   23 A"   24 A"   62 A'   63 A'   64 A'   65 A'                 
  1.958   1.975   2.051   2.128   2.216   2.296   2.313   2.417
 66 A'   25 A"   67 A'   68 A'   26 A"   69 A'   27 A"   70 A'                 
  2.433   2.505   2.656   2.753   2.843   2.952   3.116   3.231
 28 A"   71 A'   72 A'   29 A"   73 A'   74 A'   75 A'   76 A'                 
  3.850   3.984   3.997   4.053   4.158   4.226   4.337   4.744
 30 A"   31 A"   77 A'   32 A"   78 A'   79 A'   80 A'   81 A'                 
  6.597   7.531   7.558   7.633   9.703  23.701  25.780  25.909
 82 A'   33 A"   83 A'   84 A'   85 A'   86 A'   34 A"   87 A'                 
 26.284  35.586  47.874 215.687 289.727 289.752 289.8581020.659
 88 A'   89 A'   90 A'   91 A'   35 A"   92 A'   93 A'   94 A'                 
 --------------------------------------------------------------

          Ground-State Mulliken Net Atomic Charges

     Atom                 Charge (a.u.)
  ----------------------------------------
      1 C                    -0.420971
      2 N                    -0.046505
      3 H                     0.225892
      4 Br                   -0.026266
      5 Cl                    0.267850
  ----------------------------------------
  Sum of atomic charges =     0.000000

 -----------------------------------------------------------------
                    Cartesian Multipole Moments
 -----------------------------------------------------------------
    Charge (ESU x 10^10)
                 0.0000
    Dipole Moment (Debye)
         X       1.1558      Y      -0.1543      Z       0.0000
       Tot       1.1661
    Quadrupole Moments (Debye-Ang)
        XX     -37.9902     XY       3.7101     YY     -44.1492
        XZ       0.0000     YZ       0.0000     ZZ     -43.1151
    Octopole Moments (Debye-Ang^2)
       XXX     -31.9382    XXY       2.0748    XYY      -3.1212
       YYY     -11.7180    XXZ       0.0000    XYZ       0.0000
       YYZ       0.0000    XZZ     -11.3080    YZZ      -2.2118
       ZZZ       0.0000
    Hexadecapole Moments (Debye-Ang^3)
      XXXX    -468.3744   XXXY      19.0225   XXYY     -97.0904
      XYYY      15.9852   YYYY    -234.5968   XXXZ       0.0000
      XXYZ       0.0000   XYYZ       0.0000   YYYZ       0.0000
      XXZZ     -93.7353   XYZZ       1.8886   YYZZ     -46.9147
      XZZZ       0.0000   YZZZ       0.0000   ZZZZ     -50.1198
 -----------------------------------------------------------------
 Calculating analytic gradient of the SCF energy
 Gradient of SCF Energy
            1           2           3           4           5
    1   0.0007941  -0.0006224   0.0006194   0.0000044  -0.0007954
    2  -0.0009436   0.0004188  -0.0000214   0.0000411   0.0005051
    3   0.0000000  -0.0000000   0.0000000   0.0000000   0.0000000
 Max gradient component =       9.436E-04
 RMS gradient           =       4.731E-04
 Gradient time:  CPU 3.91 s  wall 3.91 s
 Geometry Optimization Parameters
   NAtoms,    NIC,     NZ,  NCons,   NDum,   NFix, NCnnct, MaxDiis
        5      20       5       0       0       0       0       0

 Cartesian Hessian Update
 Hessian Updated using BFGS Update


** GEOMETRY OPTIMIZATION IN DELOCALIZED INTERNAL COORDINATES **
   Searching for a Minimum

   Optimization Cycle:   4

                       Coordinates (Angstroms)
     ATOM                X               Y               Z
      1  C         0.6190207568    0.5483423280    0.0000000000
      2  N         0.8194112751    1.7743042345    0.0000000000
      3  H         1.8079266941    2.0273567740    0.0000000000
      4  Br       -1.1561333735   -0.1596456101    0.0000000000
      5  Cl        1.8621264040   -0.7166137183    0.0000000000
   Point Group: cs    Number of degrees of freedom:     7


   Energy is  -3127.834561836

 Hessian Updated using BFGS Update

  7 Hessian modes will be used to form the next step
  Hessian Eigenvalues:
     0.136943    0.185040    0.213260    0.264766    0.281435    0.394214
     0.725574

 Minimum Search - Taking Simple RFO Step
 Searching for Lamda that Minimizes Along All modes
 Value Taken    Lamda =  -0.00000524
 Step Taken.  Stepsize is  0.004818

                             Maximum     Tolerance    Cnvgd?
         Gradient           0.000763      0.000300      NO
         Displacement       0.003285      0.001200      NO
         Energy change     -0.000037      0.000001      NO


 New Cartesian Coordinates Obtained by Inverse Iteration

 Displacement from previous Coordinates is:  0.004256
 ----------------------------------------------------------------
             Standard Nuclear Orientation (Angstroms)
    I     Atom           X                Y                Z
 ----------------------------------------------------------------
    1      C       0.6187666809     0.5486230926     0.0000000000
    2      N       0.8198882191     1.7738796285     0.0000000000
    3      H       1.8072705661     2.0283702930     0.0000000000
    4      Br     -1.1566674027    -0.1592248404     0.0000000000
    5      Cl      1.8630936931    -0.7179041655     0.0000000000
 ----------------------------------------------------------------
 Molecular Point Group                 Cs    NOp =  2
 Largest Abelian Subgroup              Cs    NOp =  2
 Nuclear Repulsion Energy =   292.7818060417 hartrees
 There are       33 alpha and       33 beta electrons
 Applying Cartesian multipole field
    Component          Value
    ---------          -----
     (2,0,0)        1.00000E-11
     (0,2,0)        2.00000E-11
     (0,0,2)       -3.00000E-11
 Nucleus-field energy     =     0.0000000068 hartrees
 Requested basis set is 6-311++G(d,p)
 There are 49 shells and 129 basis functions
 A cutoff of  1.0D-11 yielded   1086 shell pairs
 There are      7979 function pairs (      8773 Cartesian)
 Smallest overlap matrix eigenvalue = 4.38E-04
 Guess MOs from SCF MO coefficient file

 -----------------------------------------------------------------------
  General SCF calculation program by
  Eric Jon Sundstrom, Paul Horn, Yuezhi Mao, Dmitri Zuev, Alec White,
  David Stuck, Shaama M.S., Shane Yost, Joonho Lee, David Small,
  Daniel Levine, Susi Lehtola, Hugh Burton, Evgeny Epifanovsky
 -----------------------------------------------------------------------
 Exchange:     0.2000 Hartree-Fock + 0.0800 Slater + 0.7200 B88
 Correlation:  0.1900 VWN1RPA + 0.8100 LYP
 Using SG-1 standard quadrature grid
 A restricted SCF calculation will be
 performed using DIIS
 SCF converges when DIIS error is below 1.0e-08
 ---------------------------------------
  Cycle       Energy         DIIS error
 ---------------------------------------
    1   -3127.8345628807      2.75e-05  
    2   -3127.8345648182      1.38e-05  
    3   -3127.8345645743      1.80e-05  
    4   -3127.8345651442      2.22e-06  
    5   -3127.8345651534      9.69e-07  
    6   -3127.8345651553      2.15e-07  
    7   -3127.8345651554      7.01e-08  
    8   -3127.8345651554      2.26e-08  
    9   -3127.8345651554      3.32e-09  Convergence criterion met
 ---------------------------------------
 SCF time:   CPU 10.81s  wall 11.00s 
 SCF   energy in the final basis set =    -3127.8345651554
 Total energy in the final basis set =    -3127.8345651554

 --------------------------------------------------------------
             Orbital Energies (a.u.) and Symmetries
 --------------------------------------------------------------

 Alpha MOs, Restricted
 -- Occupied --                  
-482.86 -101.59  -62.51  -56.33  -56.33  -56.33  -14.35  -10.34
  1 A'    2 A'    3 A'    4 A'    1 A"    5 A'    6 A'    7 A'                 
 -9.503  -8.721  -7.267  -7.258  -7.257  -6.553  -6.539  -6.538
  8 A'    9 A'   10 A'    2 A"   11 A'   12 A'    3 A"   13 A'                 
 -2.664  -2.660  -2.659  -2.648  -2.648  -0.986  -0.871  -0.817
 14 A'    4 A"   15 A'    5 A"   16 A'   17 A'   18 A'   19 A'                 
 -0.613  -0.536  -0.468  -0.437  -0.361  -0.341  -0.331  -0.312
 20 A'   21 A'   22 A'    6 A"   23 A'    7 A"   24 A'    8 A"                 
 -0.306
 25 A'                                                                         
 -- Virtual --                   
 -0.061  -0.053  -0.011   0.005   0.023   0.045   0.054   0.068
 26 A'    9 A"   27 A'   28 A'   29 A'   30 A'   10 A"   31 A'                 
  0.072   0.079   0.099   0.100   0.115   0.118   0.141   0.155
 32 A'   11 A"   33 A'   12 A"   34 A'   35 A'   36 A'   37 A'                 
  0.169   0.188   0.198   0.238   0.274   0.309   0.388   0.402
 38 A'   13 A"   39 A'   40 A'   41 A'   42 A'   43 A'   44 A'                 
  0.411   0.428   0.445   0.450   0.474   0.532   0.542   0.549
 14 A"   45 A'   46 A'   15 A"   16 A"   47 A'   48 A'   17 A"                 
  0.582   0.585   0.599   0.615   0.785   0.790   0.796   0.806
 18 A"   49 A'   50 A'   51 A'   52 A'   19 A"   53 A'   54 A'                 
  0.832   0.842   0.890   0.890   0.899   0.939   1.044   1.126
 20 A"   55 A'   56 A'   21 A"   57 A'   58 A'   59 A'   60 A'                 
  1.223   1.265   1.318   1.458   1.517   1.658   1.714   1.855
 22 A"   61 A'   23 A"   24 A"   62 A'   63 A'   64 A'   65 A'                 
  1.959   1.975   2.052   2.128   2.217   2.296   2.313   2.417
 66 A'   25 A"   67 A'   68 A'   26 A"   69 A'   27 A"   70 A'                 
  2.433   2.504   2.655   2.753   2.844   2.952   3.117   3.230
 28 A"   71 A'   72 A'   29 A"   73 A'   74 A'   75 A'   76 A'                 
  3.850   3.984   3.997   4.053   4.158   4.225   4.337   4.746
 30 A"   31 A"   77 A'   32 A"   78 A'   79 A'   80 A'   81 A'                 
  6.597   7.531   7.558   7.632   9.702  23.703  25.780  25.909
 82 A'   33 A"   83 A'   84 A'   85 A'   86 A'   34 A"   87 A'                 
 26.283  35.587  47.874 215.686 289.727 289.752 289.8581020.659
 88 A'   89 A'   90 A'   91 A'   35 A"   92 A'   93 A'   94 A'                 

 Beta MOs, Restricted
 -- Occupied --                  
-482.86 -101.59  -62.51  -56.33  -56.33  -56.33  -14.35  -10.34
  1 A'    2 A'    3 A'    4 A'    1 A"    5 A'    6 A'    7 A'                 
 -9.503  -8.721  -7.267  -7.258  -7.257  -6.553  -6.539  -6.538
  8 A'    9 A'   10 A'    2 A"   11 A'   12 A'    3 A"   13 A'                 
 -2.664  -2.660  -2.659  -2.648  -2.648  -0.986  -0.871  -0.817
 14 A'    4 A"   15 A'    5 A"   16 A'   17 A'   18 A'   19 A'                 
 -0.613  -0.536  -0.468  -0.437  -0.361  -0.341  -0.331  -0.312
 20 A'   21 A'   22 A'    6 A"   23 A'    7 A"   24 A'    8 A"                 
 -0.306
 25 A'                                                                         
 -- Virtual --                   
 -0.061  -0.053  -0.011   0.005   0.023   0.045   0.054   0.068
 26 A'    9 A"   27 A'   28 A'   29 A'   30 A'   10 A"   31 A'                 
  0.072   0.079   0.099   0.100   0.115   0.118   0.141   0.155
 32 A'   11 A"   33 A'   12 A"   34 A'   35 A'   36 A'   37 A'                 
  0.169   0.188   0.198   0.238   0.274   0.309   0.388   0.402
 38 A'   13 A"   39 A'   40 A'   41 A'   42 A'   43 A'   44 A'                 
  0.411   0.428   0.445   0.450   0.474   0.532   0.542   0.549
 14 A"   45 A'   46 A'   15 A"   16 A"   47 A'   48 A'   17 A"                 
  0.582   0.585   0.599   0.615   0.785   0.790   0.796   0.806
 18 A"   49 A'   50 A'   51 A'   52 A'   19 A"   53 A'   54 A'                 
  0.832   0.842   0.890   0.890   0.899   0.939   1.044   1.126
 20 A"   55 A'   56 A'   21 A"   57 A'   58 A'   59 A'   60 A'                 
  1.223   1.265   1.318   1.458   1.517   1.658   1.714   1.855
 22 A"   61 A'   23 A"   24 A"   62 A'   63 A'   64 A'   65 A'                 
  1.959   1.975   2.052   2.128   2.217   2.296   2.313   2.417
 66 A'   25 A"   67 A'   68 A'   26 A"   69 A'   27 A"   70 A'                 
  2.433   2.504   2.655   2.753   2.844   2.952   3.117   3.230
 28 A"   71 A'   72 A'   29 A"   73 A'   74 A'   75 A'   76 A'                 
  3.850   3.984   3.997   4.053   4.158   4.225   4.337   4.746
 30 A"   31 A"   77 A'   32 A"   78 A'   79 A'   80 A'   81 A'                 
  6.597   7.531   7.558   7.632   9.702  23.703  25.780  25.909
 82 A'   33 A"   83 A'   84 A'   85 A'   86 A'   34 A"   87 A'                 
 26.283  35.587  47.874 215.686 289.727 289.752 289.8581020.659
 88 A'   89 A'   90 A'   91 A'   35 A"   92 A'   93 A'   94 A'                 
 --------------------------------------------------------------

          Ground-State Mulliken Net Atomic Charges

     Atom                 Charge (a.u.)
  ----------------------------------------
      1 C                    -0.420478
      2 N                    -0.046197
      3 H                     0.226409
      4 Br                   -0.026152
      5 Cl                    0.266418
  ----------------------------------------
  Sum of atomic charges =     0.000000

 -----------------------------------------------------------------
                    Cartesian Multipole Moments
 -----------------------------------------------------------------
    Charge (ESU x 10^10)
                 0.0000
    Dipole Moment (Debye)
         X       1.1480      Y      -0.1418      Z       0.0000
       Tot       1.1567
    Quadrupole Moments (Debye-Ang)
        XX     -38.0030     XY       3.7271     YY     -44.1302
        XZ      -0.0000     YZ       0.0000     ZZ     -43.1168
    Octopole Moments (Debye-Ang^2)
       XXX     -32.0039    XXY       2.1130    XYY      -3.1052
       YYY     -11.6115    XXZ      -0.0000    XYZ       0.0000
       YYZ       0.0000    XZZ     -11.3195    YZZ      -2.1928
       ZZZ       0.0000
    Hexadecapole Moments (Debye-Ang^3)
      XXXX    -468.8781   XXXY      19.2119   XXYY     -97.1408
      XYYY      16.2158   YYYY    -234.5137   XXXZ      -0.0000
      XXYZ       0.0000   XYYZ       0.0000   YYYZ       0.0000
      XXZZ     -93.8198   XYZZ       1.9468   YYZZ     -46.9223
      XZZZ      -0.0000   YZZZ       0.0000   ZZZZ     -50.1248
 -----------------------------------------------------------------
 Calculating analytic gradient of the SCF energy
 Gradient of SCF Energy
            1           2           3           4           5
    1   0.0005278  -0.0000896   0.0000786  -0.0001524  -0.0003644
    2  -0.0000931  -0.0000054  -0.0000597   0.0000280   0.0001302
    3   0.0000000  -0.0000000  -0.0000000   0.0000000   0.0000000
 Max gradient component =       5.278E-04
 RMS gradient           =       1.787E-04
 Gradient time:  CPU 3.91 s  wall 3.92 s
 Geometry Optimization Parameters
   NAtoms,    NIC,     NZ,  NCons,   NDum,   NFix, NCnnct, MaxDiis
        5      20       5       0       0       0       0       0

 Cartesian Hessian Update
 Hessian Updated using BFGS Update


** GEOMETRY OPTIMIZATION IN DELOCALIZED INTERNAL COORDINATES **
   Searching for a Minimum

   Optimization Cycle:   5

                       Coordinates (Angstroms)
     ATOM                X               Y               Z
      1  C         0.6187666809    0.5486230926    0.0000000000
      2  N         0.8198882191    1.7738796285    0.0000000000
      3  H         1.8072705661    2.0283702930    0.0000000000
      4  Br       -1.1566674027   -0.1592248404    0.0000000000
      5  Cl        1.8630936931   -0.7179041655    0.0000000000
   Point Group: cs    Number of degrees of freedom:     7


   Energy is  -3127.834565155

 Hessian Updated using BFGS Update

  7 Hessian modes will be used to form the next step
  Hessian Eigenvalues:
     0.118713    0.193130    0.197563    0.228221    0.270636    0.406324
     0.743036

 Minimum Search - Taking Simple RFO Step
 Searching for Lamda that Minimizes Along All modes
 Value Taken    Lamda =  -0.00000113
 Step Taken.  Stepsize is  0.002741

                             Maximum     Tolerance    Cnvgd?
         Gradient           0.000348      0.000300      NO
         Displacement       0.002438      0.001200      NO
         Energy change     -0.000003      0.000001      NO


 New Cartesian Coordinates Obtained by Inverse Iteration

 Displacement from previous Coordinates is:  0.001983
 ----------------------------------------------------------------
             Standard Nuclear Orientation (Angstroms)
    I     Atom           X                Y                Z
 ----------------------------------------------------------------
    1      C       0.6181685388     0.5486609890     0.0000000000
    2      N       0.8199672634     1.7737413779     0.0000000000
    3      H       1.8072392269     2.0284388494     0.0000000000
    4      Br     -1.1568505889    -0.1589459270     0.0000000000
    5      Cl      1.8638273163    -0.7181512812     0.0000000000
 ----------------------------------------------------------------
 Molecular Point Group                 Cs    NOp =  2
 Largest Abelian Subgroup              Cs    NOp =  2
 Nuclear Repulsion Energy =   292.7426282239 hartrees
 There are       33 alpha and       33 beta electrons
 Applying Cartesian multipole field
    Component          Value
    ---------          -----
     (2,0,0)        1.00000E-11
     (0,2,0)        2.00000E-11
     (0,0,2)       -3.00000E-11
 Nucleus-field energy     =     0.0000000068 hartrees
 Requested basis set is 6-311++G(d,p)
 There are 49 shells and 129 basis functions
 A cutoff of  1.0D-11 yielded   1086 shell pairs
 There are      7979 function pairs (      8773 Cartesian)
 Smallest overlap matrix eigenvalue = 4.39E-04
 Guess MOs from SCF MO coefficient file

 -----------------------------------------------------------------------
  General SCF calculation program by
  Eric Jon Sundstrom, Paul Horn, Yuezhi Mao, Dmitri Zuev, Alec White,
  David Stuck, Shaama M.S., Shane Yost, Joonho Lee, David Small,
  Daniel Levine, Susi Lehtola, Hugh Burton, Evgeny Epifanovsky
 -----------------------------------------------------------------------
 Exchange:     0.2000 Hartree-Fock + 0.0800 Slater + 0.7200 B88
 Correlation:  0.1900 VWN1RPA + 0.8100 LYP
 Using SG-1 standard quadrature grid
 A restricted SCF calculation will be
 performed using DIIS
 SCF converges when DIIS error is below 1.0e-08
 ---------------------------------------
  Cycle       Energy         DIIS error
 ---------------------------------------
    1   -3127.8345650600      1.47e-05  
    2   -3127.8345657570      3.87e-06  
    3   -3127.8345657362      5.30e-06  
    4   -3127.8345657905      1.17e-06  
    5   -3127.8345657928      4.68e-07  
    6   -3127.8345657932      1.37e-07  
    7   -3127.8345657933      5.00e-08  
    8   -3127.8345657933      1.00e-08  
    9   -3127.8345657933      1.48e-09  Convergence criterion met
 ---------------------------------------
 SCF time:   CPU 10.81s  wall 11.00s 
 SCF   energy in the final basis set =    -3127.8345657933
 Total energy in the final basis set =    -3127.8345657933

 --------------------------------------------------------------
             Orbital Energies (a.u.) and Symmetries
 --------------------------------------------------------------

 Alpha MOs, Restricted
 -- Occupied --                  
-482.86 -101.59  -62.51  -56.33  -56.33  -56.33  -14.35  -10.34
  1 A'    2 A'    3 A'    4 A'    1 A"    5 A'    6 A'    7 A'                 
 -9.502  -8.721  -7.267  -7.257  -7.256  -6.553  -6.539  -6.538
  8 A'    9 A'   10 A'    2 A"   11 A'   12 A'    3 A"   13 A'                 
 -2.664  -2.660  -2.659  -2.648  -2.648  -0.986  -0.871  -0.817
 14 A'    4 A"   15 A'    5 A"   16 A'   17 A'   18 A'   19 A'                 
 -0.613  -0.536  -0.468  -0.437  -0.361  -0.341  -0.331  -0.312
 20 A'   21 A'   22 A'    6 A"   23 A'    7 A"   24 A'    8 A"                 
 -0.306
 25 A'                                                                         
 -- Virtual --                   
 -0.061  -0.053  -0.011   0.005   0.023   0.045   0.054   0.068
 26 A'    9 A"   27 A'   28 A'   29 A'   30 A'   10 A"   31 A'                 
  0.072   0.079   0.099   0.100   0.115   0.118   0.141   0.155
 32 A'   11 A"   33 A'   12 A"   34 A'   35 A'   36 A'   37 A'                 
  0.169   0.188   0.198   0.238   0.274   0.309   0.388   0.402
 38 A'   13 A"   39 A'   40 A'   41 A'   42 A'   43 A'   44 A'                 
  0.411   0.428   0.445   0.450   0.474   0.532   0.542   0.549
 14 A"   45 A'   46 A'   15 A"   16 A"   47 A'   48 A'   17 A"                 
  0.582   0.585   0.598   0.615   0.785   0.791   0.796   0.806
 18 A"   49 A'   50 A'   51 A'   52 A'   19 A"   53 A'   54 A'                 
  0.832   0.842   0.890   0.890   0.899   0.939   1.044   1.126
 20 A"   55 A'   56 A'   21 A"   57 A'   58 A'   59 A'   60 A'                 
  1.223   1.265   1.318   1.458   1.518   1.658   1.714   1.855
 22 A"   61 A'   23 A"   24 A"   62 A'   63 A'   64 A'   65 A'                 
  1.959   1.975   2.052   2.128   2.217   2.296   2.313   2.417
 66 A'   25 A"   67 A'   68 A'   26 A"   69 A'   27 A"   70 A'                 
  2.433   2.504   2.655   2.753   2.844   2.952   3.118   3.229
 28 A"   71 A'   72 A'   29 A"   73 A'   74 A'   75 A'   76 A'                 
  3.850   3.984   3.997   4.053   4.158   4.224   4.336   4.746
 30 A"   31 A"   77 A'   32 A"   78 A'   79 A'   80 A'   81 A'                 
  6.597   7.531   7.558   7.632   9.702  23.703  25.780  25.909
 82 A'   33 A"   83 A'   84 A'   85 A'   86 A'   34 A"   87 A'                 
 26.283  35.587  47.874 215.686 289.727 289.752 289.8581020.659
 88 A'   89 A'   90 A'   91 A'   35 A"   92 A'   93 A'   94 A'                 

 Beta MOs, Restricted
 -- Occupied --                  
-482.86 -101.59  -62.51  -56.33  -56.33  -56.33  -14.35  -10.34
  1 A'    2 A'    3 A'    4 A'    1 A"    5 A'    6 A'    7 A'                 
 -9.502  -8.721  -7.267  -7.257  -7.256  -6.553  -6.539  -6.538
  8 A'    9 A'   10 A'    2 A"   11 A'   12 A'    3 A"   13 A'                 
 -2.664  -2.660  -2.659  -2.648  -2.648  -0.986  -0.871  -0.817
 14 A'    4 A"   15 A'    5 A"   16 A'   17 A'   18 A'   19 A'                 
 -0.613  -0.536  -0.468  -0.437  -0.361  -0.341  -0.331  -0.312
 20 A'   21 A'   22 A'    6 A"   23 A'    7 A"   24 A'    8 A"                 
 -0.306
 25 A'                                                                         
 -- Virtual --                   
 -0.061  -0.053  -0.011   0.005   0.023   0.045   0.054   0.068
 26 A'    9 A"   27 A'   28 A'   29 A'   30 A'   10 A"   31 A'                 
  0.072   0.079   0.099   0.100   0.115   0.118   0.141   0.155
 32 A'   11 A"   33 A'   12 A"   34 A'   35 A'   36 A'   37 A'                 
  0.169   0.188   0.198   0.238   0.274   0.309   0.388   0.402
 38 A'   13 A"   39 A'   40 A'   41 A'   42 A'   43 A'   44 A'                 
  0.411   0.428   0.445   0.450   0.474   0.532   0.542   0.549
 14 A"   45 A'   46 A'   15 A"   16 A"   47 A'   48 A'   17 A"                 
  0.582   0.585   0.598   0.615   0.785   0.791   0.796   0.806
 18 A"   49 A'   50 A'   51 A'   52 A'   19 A"   53 A'   54 A'                 
  0.832   0.842   0.890   0.890   0.899   0.939   1.044   1.126
 20 A"   55 A'   56 A'   21 A"   57 A'   58 A'   59 A'   60 A'                 
  1.223   1.265   1.318   1.458   1.518   1.658   1.714   1.855
 22 A"   61 A'   23 A"   24 A"   62 A'   63 A'   64 A'   65 A'                 
  1.959   1.975   2.052   2.128   2.217   2.296   2.313   2.417
 66 A'   25 A"   67 A'   68 A'   26 A"   69 A'   27 A"   70 A'                 
  2.433   2.504   2.655   2.753   2.844   2.952   3.118   3.229
 28 A"   71 A'   72 A'   29 A"   73 A'   74 A'   75 A'   76 A'                 
  3.850   3.984   3.997   4.053   4.158   4.224   4.336   4.746
 30 A"   31 A"   77 A'   32 A"   78 A'   79 A'   80 A'   81 A'                 
  6.597   7.531   7.558   7.632   9.702  23.703  25.780  25.909
 82 A'   33 A"   83 A'   84 A'   85 A'   86 A'   34 A"   87 A'                 
 26.283  35.587  47.874 215.686 289.727 289.752 289.8581020.659
 88 A'   89 A'   90 A'   91 A'   35 A"   92 A'   93 A'   94 A'                 
 --------------------------------------------------------------

          Ground-State Mulliken Net Atomic Charges

     Atom                 Charge (a.u.)
  ----------------------------------------
      1 C                    -0.420017
      2 N                    -0.046260
      3 H                     0.226565
      4 Br                   -0.025800
      5 Cl                    0.265512
  ----------------------------------------
  Sum of atomic charges =     0.000000

 -----------------------------------------------------------------
                    Cartesian Multipole Moments
 -----------------------------------------------------------------
    Charge (ESU x 10^10)
                 0.0000
    Dipole Moment (Debye)
         X       1.1397      Y      -0.1379      Z      -0.0000
       Tot       1.1480
    Quadrupole Moments (Debye-Ang)
        XX     -38.0085     XY       3.7346     YY     -44.1292
        XZ      -0.0000     YZ      -0.0000     ZZ     -43.1175
    Octopole Moments (Debye-Ang^2)
       XXX     -32.0518    XXY       2.1246    XYY      -3.1127
       YYY     -11.5963    XXZ      -0.0000    XYZ      -0.0000
       YYZ       0.0000    XZZ     -11.3318    YZZ      -2.1913
       ZZZ       0.0000
    Hexadecapole Moments (Debye-Ang^3)
      XXXX    -469.1309   XXXY      19.2954   XXYY     -97.1795
      XYYY      16.3100   YYYY    -234.5028   XXXZ      -0.0000
      XXYZ      -0.0000   XYYZ       0.0000   YYYZ      -0.0000
      XXZZ     -93.8670   XYZZ       1.9724   YYZZ     -46.9228
      XZZZ      -0.0000   YZZZ      -0.0000   ZZZZ     -50.1253
 -----------------------------------------------------------------
 Calculating analytic gradient of the SCF energy
 Gradient of SCF Energy
            1           2           3           4           5
    1   0.0001095   0.0000291   0.0000569  -0.0000978  -0.0000976
    2   0.0000128  -0.0000523  -0.0000163   0.0000882  -0.0000324
    3   0.0000000   0.0000000  -0.0000000  -0.0000000  -0.0000000
 Max gradient component =       1.095E-04
 RMS gradient           =       5.607E-05
 Gradient time:  CPU 3.92 s  wall 3.92 s
 Geometry Optimization Parameters
   NAtoms,    NIC,     NZ,  NCons,   NDum,   NFix, NCnnct, MaxDiis
        5      20       5       0       0       0       0       0

 Cartesian Hessian Update
 Hessian Updated using BFGS Update


** GEOMETRY OPTIMIZATION IN DELOCALIZED INTERNAL COORDINATES **
   Searching for a Minimum

   Optimization Cycle:   6

                       Coordinates (Angstroms)
     ATOM                X               Y               Z
      1  C         0.6181685388    0.5486609890    0.0000000000
      2  N         0.8199672634    1.7737413779    0.0000000000
      3  H         1.8072392269    2.0284388494    0.0000000000
      4  Br       -1.1568505889   -0.1589459270    0.0000000000
      5  Cl        1.8638273163   -0.7181512812    0.0000000000
   Point Group: cs    Number of degrees of freedom:     7


   Energy is  -3127.834565793

 Hessian Updated using BFGS Update

  7 Hessian modes will be used to form the next step
  Hessian Eigenvalues:
     0.115219    0.161085    0.196195    0.241595    0.276065    0.406658
     0.741185

 Minimum Search - Taking Simple RFO Step
 Searching for Lamda that Minimizes Along All modes
 Value Taken    Lamda =   0.00000000
 Step Taken.  Stepsize is  0.000761

                             Maximum     Tolerance    Cnvgd?
         Gradient           0.000069      0.000300     YES
         Displacement       0.000524      0.001200     YES
         Energy change     -0.000001      0.000001     YES


                       Distance Matrix (Angstroms)
             C (  1)   N (  2)   H (  3)   Br(  4)
   N (  2)  1.241590
   H (  3)  1.898323  1.019596
   Br(  4)  1.910864  2.764614  3.683813
   Cl(  5)  1.776648  2.701698  2.747173  3.072004

 Final energy is   -3127.8345657933005     


 ******************************
 **  OPTIMIZATION CONVERGED  **
 ******************************

                       Coordinates (Angstroms)
     ATOM                X               Y               Z
      1  C         0.6181685388    0.5486609890    0.0000000000
      2  N         0.8199672634    1.7737413779    0.0000000000
      3  H         1.8072392269    2.0284388494    0.0000000000
      4  Br       -1.1568505889   -0.1589459270    0.0000000000
      5  Cl        1.8638273163   -0.7181512812    0.0000000000

Z-matrix Print:
$molecule
0 1
Br
C  1 1.910864
N  2 1.241590 1 121.088499
H  3 1.019596 2 113.819736 1 -180.000000 0
Cl 2 1.776648 1 112.783042 3 -180.000000 0
$end


 --------------------------------------------------------------
             Orbital Energies (a.u.) and Symmetries
 --------------------------------------------------------------

 Alpha MOs, Restricted
 -- Occupied --                  
-482.86 -101.59  -62.51  -56.33  -56.33  -56.33  -14.35  -10.34
  1 A'    2 A'    3 A'    4 A'    1 A"    5 A'    6 A'    7 A'                 
 -9.502  -8.721  -7.267  -7.257  -7.256  -6.553  -6.539  -6.538
  8 A'    9 A'   10 A'    2 A"   11 A'   12 A'    3 A"   13 A'                 
 -2.664  -2.660  -2.659  -2.648  -2.648  -0.986  -0.871  -0.817
 14 A'    4 A"   15 A'    5 A"   16 A'   17 A'   18 A'   19 A'                 
 -0.613  -0.536  -0.468  -0.437  -0.361  -0.341  -0.331  -0.312
 20 A'   21 A'   22 A'    6 A"   23 A'    7 A"   24 A'    8 A"                 
 -0.306
 25 A'                                                                         
 -- Virtual --                   
 -0.061  -0.053  -0.011   0.005   0.023   0.045   0.054   0.068
 26 A'    9 A"   27 A'   28 A'   29 A'   30 A'   10 A"   31 A'                 
  0.072   0.079   0.099   0.100   0.115   0.118   0.141   0.155
 32 A'   11 A"   33 A'   12 A"   34 A'   35 A'   36 A'   37 A'                 
  0.169   0.188   0.198   0.238   0.274   0.309   0.388   0.402
 38 A'   13 A"   39 A'   40 A'   41 A'   42 A'   43 A'   44 A'                 
  0.411   0.428   0.445   0.450   0.474   0.532   0.542   0.549
 14 A"   45 A'   46 A'   15 A"   16 A"   47 A'   48 A'   17 A"                 
  0.582   0.585   0.598   0.615   0.785   0.791   0.796   0.806
 18 A"   49 A'   50 A'   51 A'   52 A'   19 A"   53 A'   54 A'                 
  0.832   0.842   0.890   0.890   0.899   0.939   1.044   1.126
 20 A"   55 A'   56 A'   21 A"   57 A'   58 A'   59 A'   60 A'                 
  1.223   1.265   1.318   1.458   1.518   1.658   1.714   1.855
 22 A"   61 A'   23 A"   24 A"   62 A'   63 A'   64 A'   65 A'                 
  1.959   1.975   2.052   2.128   2.217   2.296   2.313   2.417
 66 A'   25 A"   67 A'   68 A'   26 A"   69 A'   27 A"   70 A'                 
  2.433   2.504   2.655   2.753   2.844   2.952   3.118   3.229
 28 A"   71 A'   72 A'   29 A"   73 A'   74 A'   75 A'   76 A'                 
  3.850   3.984   3.997   4.053   4.158   4.224   4.336   4.746
 30 A"   31 A"   77 A'   32 A"   78 A'   79 A'   80 A'   81 A'                 
  6.597   7.531   7.558   7.632   9.702  23.703  25.780  25.909
 82 A'   33 A"   83 A'   84 A'   85 A'   86 A'   34 A"   87 A'                 
 26.283  35.587  47.874 215.686 289.727 289.752 289.8581020.659
 88 A'   89 A'   90 A'   91 A'   35 A"   92 A'   93 A'   94 A'                 

 Beta MOs, Restricted
 -- Occupied --                  
-482.86 -101.59  -62.51  -56.33  -56.33  -56.33  -14.35  -10.34
  1 A'    2 A'    3 A'    4 A'    1 A"    5 A'    6 A'    7 A'                 
 -9.502  -8.721  -7.267  -7.257  -7.256  -6.553  -6.539  -6.538
  8 A'    9 A'   10 A'    2 A"   11 A'   12 A'    3 A"   13 A'                 
 -2.664  -2.660  -2.659  -2.648  -2.648  -0.986  -0.871  -0.817
 14 A'    4 A"   15 A'    5 A"   16 A'   17 A'   18 A'   19 A'                 
 -0.613  -0.536  -0.468  -0.437  -0.361  -0.341  -0.331  -0.312
 20 A'   21 A'   22 A'    6 A"   23 A'    7 A"   24 A'    8 A"                 
 -0.306
 25 A'                                                                         
 -- Virtual --                   
 -0.061  -0.053  -0.011   0.005   0.023   0.045   0.054   0.068
 26 A'    9 A"   27 A'   28 A'   29 A'   30 A'   10 A"   31 A'                 
  0.072   0.079   0.099   0.100   0.115   0.118   0.141   0.155
 32 A'   11 A"   33 A'   12 A"   34 A'   35 A'   36 A'   37 A'                 
  0.169   0.188   0.198   0.238   0.274   0.309   0.388   0.402
 38 A'   13 A"   39 A'   40 A'   41 A'   42 A'   43 A'   44 A'                 
  0.411   0.428   0.445   0.450   0.474   0.532   0.542   0.549
 14 A"   45 A'   46 A'   15 A"   16 A"   47 A'   48 A'   17 A"                 
  0.582   0.585   0.598   0.615   0.785   0.791   0.796   0.806
 18 A"   49 A'   50 A'   51 A'   52 A'   19 A"   53 A'   54 A'                 
  0.832   0.842   0.890   0.890   0.899   0.939   1.044   1.126
 20 A"   55 A'   56 A'   21 A"   57 A'   58 A'   59 A'   60 A'                 
  1.223   1.265   1.318   1.458   1.518   1.658   1.714   1.855
 22 A"   61 A'   23 A"   24 A"   62 A'   63 A'   64 A'   65 A'                 
  1.959   1.975   2.052   2.128   2.217   2.296   2.313   2.417
 66 A'   25 A"   67 A'   68 A'   26 A"   69 A'   27 A"   70 A'                 
  2.433   2.504   2.655   2.753   2.844   2.952   3.118   3.229
 28 A"   71 A'   72 A'   29 A"   73 A'   74 A'   75 A'   76 A'                 
  3.850   3.984   3.997   4.053   4.158   4.224   4.336   4.746
 30 A"   31 A"   77 A'   32 A"   78 A'   79 A'   80 A'   81 A'                 
  6.597   7.531   7.558   7.632   9.702  23.703  25.780  25.909
 82 A'   33 A"   83 A'   84 A'   85 A'   86 A'   34 A"   87 A'                 
 26.283  35.587  47.874 215.686 289.727 289.752 289.8581020.659
 88 A'   89 A'   90 A'   91 A'   35 A"   92 A'   93 A'   94 A'                 
 --------------------------------------------------------------

          Ground-State Mulliken Net Atomic Charges

     Atom                 Charge (a.u.)
  ----------------------------------------
      1 C                    -0.420017
      2 N                    -0.046260
      3 H                     0.226565
      4 Br                   -0.025800
      5 Cl                    0.265512
  ----------------------------------------
  Sum of atomic charges =     0.000000

 -----------------------------------------------------------------
                    Cartesian Multipole Moments
 -----------------------------------------------------------------
    Charge (ESU x 10^10)
                 0.0000
    Dipole Moment (Debye)
         X       1.1397      Y      -0.1379      Z      -0.0000
       Tot       1.1480
    Quadrupole Moments (Debye-Ang)
        XX     -38.0085     XY       3.7346     YY     -44.1292
        XZ      -0.0000     YZ      -0.0000     ZZ     -43.1175
    Octopole Moments (Debye-Ang^2)
       XXX     -32.0518    XXY       2.1246    XYY      -3.1127
       YYY     -11.5963    XXZ      -0.0000    XYZ      -0.0000
       YYZ       0.0000    XZZ     -11.3318    YZZ      -2.1913
       ZZZ       0.0000
    Hexadecapole Moments (Debye-Ang^3)
      XXXX    -469.1309   XXXY      19.2954   XXYY     -97.1795
      XYYY      16.3100   YYYY    -234.5028   XXXZ      -0.0000
      XXYZ      -0.0000   XYYZ       0.0000   YYYZ      -0.0000
      XXZZ     -93.8670   XYZZ       1.9724   YYZZ     -46.9228
      XZZZ      -0.0000   YZZZ      -0.0000   ZZZZ     -50.1253
 -----------------------------------------------------------------
Archival summary:
1\1\TWL01\OPT\ProcedureUnspecified\BasisUnspecified\r1l1111\taweetha\MonNov2608:13:412018MonNov2608:13:412018\0\\#,OPT,ProcedureUnspecified,BasisUnspecified,\\0,1\Br\C,1,1.91086\N,2,1.24159,1,121.088\H,3,1.0196,2,113.82,1,-180,0\Cl,2,1.77665,1,112.783,3,-180,0\\\@

 Total job time:  97.91s(wall), 97.76s(cpu) 
 Mon Nov 26 08:13:41 2018

        *************************************************************
        *                                                           *
        *  Thank you very much for using Q-Chem.  Have a nice day.  *
        *                                                           *
        *************************************************************


 
User input: 2 of 2 
 
Q-Chem Developer Version!
                  Welcome to Q-Chem
     A Quantum Leap Into The Future Of Chemistry


 Q-Chem 5.1, Q-Chem, Inc., Pleasanton, CA (2018)

 Yihan Shao,  Zhengting Gan,  E. Epifanovsky,  A. T. B. Gilbert,  M. Wormit,  
 J. Kussmann,  A. W. Lange,  A. Behn,  Jia Deng,  Xintian Feng,  D. Ghosh,  
 M. Goldey,  P. R. Horn,  L. D. Jacobson,  I. Kaliman,  T. Kus,  A. Landau,  
 Jie Liu,  E. I. Proynov,  R. M. Richard,  R. P. Steele,  E. J. Sundstrom,  
 H. L. Woodcock III,  P. M. Zimmerman,  D. Zuev,  B. Albrecht,  E. Alguire,  
 S. A. Baeppler,  D. Barton,  Z. Benda,  Y. A. Bernard,  E. J. Berquist,  
 K. B. Bravaya,  H. Burton,  D. Casanova,  Chun-Min Chang,  Yunqing Chen,  
 A. Chien,  K. D. Closser,  M. P. Coons,  S. Coriani,  S. Dasgupta,  
 A. L. Dempwolff,  M. Diedenhofen,  Hainam Do,  R. G. Edgar,  Po-Tung Fang,  
 S. Faraji,  S. Fatehi,  Qingguo Feng,  K. D. Fenk,  J. Fosso-Tande,  
 Qinghui Ge,  A. Ghysels,  G. Gidofalvi,  J. Gomes,  J. Gonthier,  A. Gunina,  
 D. Hait,  M. W. D. Hanson-Heine,  P. H. P. Harbach,  A. W. Hauser,  
 J. E. Herr,  E. G. Hohenstein,  Z. C. Holden,  Kerwin Hui,  B. C. Huynh,  
 T.-C. Jagau,  Hyunjun Ji,  B. Kaduk,  K. Khistyaev,  Jaehoon Kim,  
 P. Klunzinger,  K. Koh,  D. Kosenkov,  L. Koulias,  T. Kowalczyk,  
 C. M. Krauter,  A. Kunitsa,  Ka Un Lao,  A. Laurent,  K. V. Lawler,  
 Joonho Lee,  D. Lefrancois,  S. Lehtola,  D. S. Levine,  Yi-Pei Li,  
 You-Sheng Lin,  Fenglai Liu,  E. Livshits,  A. Luenser,  P. Manohar,  
 E. Mansoor,  S. F. Manzer,  Shan-Ping Mao,  Yuezhi Mao,  N. Mardirossian,  
 A. V. Marenich,  T. Markovich,  L. A. Martinez-Martinez,  S. A. Maurer,  
 N. J. Mayhall,  S. C. McKenzie,  J.-M. Mewes,  A. F. Morrison,  
 J. W. Mullinax,  K. Nanda,  T. S. Nguyen-Beck,  R. Olivares-Amaya,  
 J. A. Parkhill,  T. M. Perrine,  F. Plasser,  P. Pokhilko,  S. Prager,  
 A. Prociuk,  E. Ramos,  D. R. Rehn,  F. Rob,  M. Schneider,  N. Sergueev,  
 S. M. Sharada,  S. Sharma,  D. W. Small,  T. Stauch,  T. Stein,  
 Yu-Chuan Su,  A. J. W. Thom,  A. Tkatchenko,  T. Tsuchimochi,  N. M. Tubman,  
 L. Vogt,  M. L. Vidal,  O. Vydrov,  M. A. Watson,  J. Wenzel,  
 M. de Wergifosse,  T. A. Wesolowski,  A. White,  J. Witte,  A. Yamada,  
 Jun Yang,  K. Yao,  S. Yeganeh,  S. R. Yost,  Zhi-Qiang You,  A. Zech,  
 Igor Ying Zhang,  Xing Zhang,  Yan Zhao,  Ying Zhu,  B. R. Brooks,  
 G. K. L. Chan,  C. J. Cramer,  M. S. Gordon,  W. J. Hehre,  A. Klamt,  
 M. W. Schmidt,  C. D. Sherrill,  D. G. Truhlar,  A. Aspuru-Guzik,  R. Baer,  
 A. T. Bell,  N. A. Besley,  Jeng-Da Chai,  A. E. DePrince, III,  
 R. A. DiStasio Jr.,  A. Dreuw,  B. D. Dunietz,  T. R. Furlani,  
 Chao-Ping Hsu,  Yousung Jung,  Jing Kong,  D. S. Lambrecht,  WanZhen Liang,  
 C. Ochsenfeld,  V. A. Rassolov,  L. V. Slipchenko,  J. E. Subotnik,  
 T. Van Voorhis,  J. M. Herbert,  A. I. Krylov,  P. M. W. Gill,  M. Head-Gordon

 Contributors to earlier versions of Q-Chem not listed above: 
 R. D. Adamson,  B. Austin,  J. Baker,  G. J. O. Beran,  K. Brandhorst,  
 S. T. Brown,  E. F. C. Byrd,  A. K. Chakraborty,  C.-L. Cheng,  
 Siu Hung Chien,  D. M. Chipman,  D. L. Crittenden,  H. Dachsel,  
 R. J. Doerksen,  A. D. Dutoi,  L. Fusti-Molnar,  W. A. Goddard III,  
 A. Golubeva-Zadorozhnaya,  S. R. Gwaltney,  G. Hawkins,  A. Heyden,  
 S. Hirata,  G. Kedziora,  F. J. Keil,  C. Kelley,  Jihan Kim,  R. A. King,  
 R. Z. Khaliullin,  P. P. Korambath,  W. Kurlancheek,  A. M. Lee,  M. S. Lee,  
 S. V. Levchenko,  Ching Yeh Lin,  D. Liotard,  R. C. Lochan,  I. Lotan,  
 P. E. Maslen,  N. Nair,  D. P. O'Neill,  D. Neuhauser,  E. Neuscamman,  
 C. M. Oana,  R. Olson,  B. Peters,  R. Peverati,  P. A. Pieniazek,  
 Y. M. Rhee,  J. Ritchie,  M. A. Rohrdanz,  E. Rosta,  N. J. Russ,  
 H. F. Schaefer III,  N. E. Schultz,  N. Shenvi,  A. C. Simmonett,  A. Sodt,  
 D. Stuck,  K. S. Thanthiriwatte,  V. Vanovschi,  Tao Wang,  A. Warshel,  
 C. F. Williams,  Q. Wu,  X. Xu,  W. Zhang

 Please cite Q-Chem as follows:
 Y. Shao et al., Mol. Phys. 113, 184-215 (2015)
 DOI: 10.1080/00268976.2014.952696

 Q-Chem 5.1.2 for Intel X86 EM64T Linux

 Parts of Q-Chem use Armadillo 8.300.2 (Tropical Shenanigans).
 http://arma.sourceforge.net/

 Q-Chem begins on Mon Nov 26 08:13:41 2018  

Host: 
0

     Scratch files written to /scratch/taweetham/qchem59542//
The previous job contains 0 fragments, simply inherited here
Input Ideriv = 2
Curr. Ideriv = -1
Max.  Ideriv = 2

Checking the input file for inconsistencies... 	...done.

--------------------------------------------------------------
User input:
--------------------------------------------------------------

$molecule
read
$end

$rem
   job_type 	frequency
   basis 	6-311++g**
   method	b3lyp	
$end


--------------------------------------------------------------
 ----------------------------------------------------------------
             Standard Nuclear Orientation (Angstroms)
    I     Atom           X                Y                Z
 ----------------------------------------------------------------
    1      C       0.5779676578     0.5524117252    -0.0000000000
    2      N       0.7729579161     1.7785942090    -0.0000000000
    3      H       1.7587997958     2.0387720716    -0.0000000000
    4      Br     -1.1930933082    -0.1650445494    -0.0000000000
    5      Cl      1.8306443901    -0.7074613328     0.0000000000
 ----------------------------------------------------------------
 Molecular Point Group                 Cs    NOp =  2
 Largest Abelian Subgroup              Cs    NOp =  2
 Nuclear Repulsion Energy =   292.7426282239 hartrees
 There are       33 alpha and       33 beta electrons
 Requested basis set is 6-311++G(d,p)
 There are 49 shells and 129 basis functions

 Total QAlloc Memory Limit   2000 MB
 Mega-Array Size       188 MB
 MEM_STATIC part       192 MB

                       Distance Matrix (Angstroms)
             C (  1)   N (  2)   H (  3)   Br(  4)
   N (  2)  1.241590
   H (  3)  1.898323  1.019596
   Br(  4)  1.910864  2.764614  3.683813
   Cl(  5)  1.776648  2.701698  2.747173  3.072004

 A cutoff of  1.0D-11 yielded   1086 shell pairs
 There are      7979 function pairs (      8773 Cartesian)
 Smallest overlap matrix eigenvalue = 4.39E-04
 Guess from superposition of atomic densities
 Warning:  Energy on first SCF cycle will be non-variational
 SAD guess density has 66.000000 electrons

 -----------------------------------------------------------------------
  General SCF calculation program by
  Eric Jon Sundstrom, Paul Horn, Yuezhi Mao, Dmitri Zuev, Alec White,
  David Stuck, Shaama M.S., Shane Yost, Joonho Lee, David Small,
  Daniel Levine, Susi Lehtola, Hugh Burton, Evgeny Epifanovsky
 -----------------------------------------------------------------------
 Exchange:     0.2000 Hartree-Fock + 0.0800 Slater + 0.7200 B88
 Correlation:  0.1900 VWN1RPA + 0.8100 LYP
 Using SG-1 standard quadrature grid
 A restricted SCF calculation will be
 performed using DIIS
 SCF converges when DIIS error is below 1.0e-08
 ---------------------------------------
  Cycle       Energy         DIIS error
 ---------------------------------------
    1   -3128.3739438877      4.79e-02  
    2   -3127.7586915747      6.84e-03  
    3   -3127.4745872937      1.40e-02  
    4   -3127.8305875807      1.46e-03  
    5   -3127.8342423374      4.37e-04  
    6   -3127.8344791614      1.97e-04  
    7   -3127.8345680273      4.41e-05  
    8   -3127.8345711998      1.48e-05  
    9   -3127.8345716694      3.97e-06  
   10   -3127.8345716915      9.00e-07  
   11   -3127.8345716931      1.26e-07  
   12   -3127.8345716931      3.47e-08  
   13   -3127.8345716931      3.39e-09  Convergence criterion met
 ---------------------------------------
 SCF time:   CPU 15.41s  wall 15.00s 
 SCF   energy in the final basis set =    -3127.8345716931
 Total energy in the final basis set =    -3127.8345716931

 --------------------------------------------------------------
             Orbital Energies (a.u.) and Symmetries
 --------------------------------------------------------------

 Alpha MOs, Restricted
 -- Occupied --                  
-482.86 -101.59  -62.51  -56.33  -56.33  -56.33  -14.35  -10.34
  1 A'    2 A'    3 A'    4 A'    1 A"    5 A'    6 A'    7 A'                 
 -9.502  -8.721  -7.267  -7.257  -7.256  -6.553  -6.539  -6.538
  8 A'    9 A'   10 A'    2 A"   11 A'   12 A'    3 A"   13 A'                 
 -2.664  -2.660  -2.659  -2.648  -2.648  -0.986  -0.871  -0.817
 14 A'    4 A"   15 A'    5 A"   16 A'   17 A'   18 A'   19 A'                 
 -0.613  -0.536  -0.468  -0.437  -0.361  -0.341  -0.331  -0.312
 20 A'   21 A'   22 A'    6 A"   23 A'    7 A"   24 A'    8 A"                 
 -0.306
 25 A'                                                                         
 -- Virtual --                   
 -0.061  -0.053  -0.011   0.005   0.023   0.045   0.054   0.068
 26 A'    9 A"   27 A'   28 A'   29 A'   30 A'   10 A"   31 A'                 
  0.072   0.079   0.099   0.100   0.115   0.118   0.141   0.155
 32 A'   11 A"   33 A'   12 A"   34 A'   35 A'   36 A'   37 A'                 
  0.169   0.188   0.198   0.238   0.274   0.309   0.388   0.402
 38 A'   13 A"   39 A'   40 A'   41 A'   42 A'   43 A'   44 A'                 
  0.411   0.428   0.445   0.450   0.474   0.532   0.542   0.549
 14 A"   45 A'   46 A'   15 A"   16 A"   47 A'   48 A'   17 A"                 
  0.582   0.585   0.598   0.615   0.785   0.791   0.796   0.806
 18 A"   49 A'   50 A'   51 A'   52 A'   19 A"   53 A'   54 A'                 
  0.832   0.842   0.890   0.890   0.899   0.939   1.044   1.126
 20 A"   55 A'   56 A'   21 A"   57 A'   58 A'   59 A'   60 A'                 
  1.223   1.265   1.318   1.458   1.518   1.658   1.714   1.855
 22 A"   61 A'   23 A"   24 A"   62 A'   63 A'   64 A'   65 A'                 
  1.959   1.975   2.052   2.128   2.217   2.296   2.313   2.417
 66 A'   25 A"   67 A'   68 A'   26 A"   69 A'   27 A"   70 A'                 
  2.433   2.504   2.655   2.753   2.844   2.952   3.118   3.229
 28 A"   71 A'   72 A'   29 A"   73 A'   74 A'   75 A'   76 A'                 
  3.850   3.984   3.997   4.053   4.158   4.224   4.336   4.746
 30 A"   31 A"   77 A'   32 A"   78 A'   79 A'   80 A'   81 A'                 
  6.597   7.531   7.558   7.632   9.702  23.703  25.780  25.909
 82 A'   33 A"   83 A'   84 A'   85 A'   86 A'   34 A"   87 A'                 
 26.283  35.587  47.874 215.686 289.727 289.752 289.8581020.659
 88 A'   89 A'   90 A'   91 A'   35 A"   92 A'   93 A'   94 A'                 

 Beta MOs, Restricted
 -- Occupied --                  
-482.86 -101.59  -62.51  -56.33  -56.33  -56.33  -14.35  -10.34
  1 A'    2 A'    3 A'    4 A'    1 A"    5 A'    6 A'    7 A'                 
 -9.502  -8.721  -7.267  -7.257  -7.256  -6.553  -6.539  -6.538
  8 A'    9 A'   10 A'    2 A"   11 A'   12 A'    3 A"   13 A'                 
 -2.664  -2.660  -2.659  -2.648  -2.648  -0.986  -0.871  -0.817
 14 A'    4 A"   15 A'    5 A"   16 A'   17 A'   18 A'   19 A'                 
 -0.613  -0.536  -0.468  -0.437  -0.361  -0.341  -0.331  -0.312
 20 A'   21 A'   22 A'    6 A"   23 A'    7 A"   24 A'    8 A"                 
 -0.306
 25 A'                                                                         
 -- Virtual --                   
 -0.061  -0.053  -0.011   0.005   0.023   0.045   0.054   0.068
 26 A'    9 A"   27 A'   28 A'   29 A'   30 A'   10 A"   31 A'                 
  0.072   0.079   0.099   0.100   0.115   0.118   0.141   0.155
 32 A'   11 A"   33 A'   12 A"   34 A'   35 A'   36 A'   37 A'                 
  0.169   0.188   0.198   0.238   0.274   0.309   0.388   0.402
 38 A'   13 A"   39 A'   40 A'   41 A'   42 A'   43 A'   44 A'                 
  0.411   0.428   0.445   0.450   0.474   0.532   0.542   0.549
 14 A"   45 A'   46 A'   15 A"   16 A"   47 A'   48 A'   17 A"                 
  0.582   0.585   0.598   0.615   0.785   0.791   0.796   0.806
 18 A"   49 A'   50 A'   51 A'   52 A'   19 A"   53 A'   54 A'                 
  0.832   0.842   0.890   0.890   0.899   0.939   1.044   1.126
 20 A"   55 A'   56 A'   21 A"   57 A'   58 A'   59 A'   60 A'                 
  1.223   1.265   1.318   1.458   1.518   1.658   1.714   1.855
 22 A"   61 A'   23 A"   24 A"   62 A'   63 A'   64 A'   65 A'                 
  1.959   1.975   2.052   2.128   2.217   2.296   2.313   2.417
 66 A'   25 A"   67 A'   68 A'   26 A"   69 A'   27 A"   70 A'                 
  2.433   2.504   2.655   2.753   2.844   2.952   3.118   3.229
 28 A"   71 A'   72 A'   29 A"   73 A'   74 A'   75 A'   76 A'                 
  3.850   3.984   3.997   4.053   4.158   4.224   4.336   4.746
 30 A"   31 A"   77 A'   32 A"   78 A'   79 A'   80 A'   81 A'                 
  6.597   7.531   7.558   7.632   9.702  23.703  25.780  25.909
 82 A'   33 A"   83 A'   84 A'   85 A'   86 A'   34 A"   87 A'                 
 26.283  35.587  47.874 215.686 289.727 289.752 289.8581020.659
 88 A'   89 A'   90 A'   91 A'   35 A"   92 A'   93 A'   94 A'                 
 --------------------------------------------------------------

          Ground-State Mulliken Net Atomic Charges

     Atom                 Charge (a.u.)
  ----------------------------------------
      1 C                    -0.420050
      2 N                    -0.046232
      3 H                     0.226560
      4 Br                   -0.025801
      5 Cl                    0.265523
  ----------------------------------------
  Sum of atomic charges =     0.000000

 -----------------------------------------------------------------
                    Cartesian Multipole Moments
 -----------------------------------------------------------------
    Charge (ESU x 10^10)
                 0.0000
    Dipole Moment (Debye)
         X       1.1404      Y      -0.1315      Z      -0.0000
       Tot       1.1480
    Quadrupole Moments (Debye-Ang)
        XX     -38.1349     XY       3.7736     YY     -44.0875
        XZ      -0.0000     YZ       0.0000     ZZ     -43.1175
    Octopole Moments (Debye-Ang^2)
       XXX     -27.8418    XXY       1.6881    XYY      -1.3855
       YYY     -11.6906    XXZ      -0.0000    XYZ       0.0000
       YYZ      -0.0000    XZZ      -9.7180    YZZ      -2.2683
       ZZZ      -0.0000
    Hexadecapole Moments (Debye-Ang^3)
      XXXX    -465.0969   XXXY      18.0932   XXYY     -96.9850
      XYYY      16.4235   YYYY    -234.1591   XXXZ      -0.0000
      XXYZ       0.0000   XYYZ      -0.0000   YYYZ       0.0000
      XXZZ     -93.1061   XYZZ       1.7921   YYZZ     -46.9037
      XZZZ      -0.0000   YZZZ       0.0000   ZZZZ     -50.1254
 -----------------------------------------------------------------
 Calculating MO derivatives via CPSCF
   1         3          15      0.145736    0.047316
   2         3          15      0.018897    0.006377
   3         3          15      0.002079    0.000857
   4         3          15      0.000159    0.000071
   5        16           2      0.000008    0.000005
   6        18           0      0.000000    0.000000    Roots Converged
 Time for AOints: 4.0 s (CPU) 4.0 s (wall)
 ------------------------------------------------------------------------------
                     AOints        : Timing summary (seconds)
 ------------------------------------------------------------------------------
     job step          cpu (% of tot)      sys (% of tot)     wall (% of tot)
 ------------------------------------------------------------------------------
  cpscf_lag         0.3913E+02 (48.7)   0.6900E-04 (16.6)   0.3914E+02 (48.7)
  iterzp            0.3704E+02 (46.1)   0.3470E-03 (83.4)   0.3705E+02 (46.1)
  make_fx           0.0000E+00 ( 0.0)   0.0000E+00 ( 0.0)   0.0000E+00 ( 0.0)
  AOints            0.4033E+01 ( 5.0)   0.0000E+00 ( 0.0)   0.4034E+01 ( 5.0)
 ------------------------------------------------------------------------------
   Grand Totals     0.8028E+02          0.4160E-03          0.8030E+02
 ------------------------------------------------------------------------------
 Calculating analytic Hessian of the SCF energy
 Polarizability Matrix (a.u.)
            1           2           3
    1 -65.4831278  -1.1957677  -0.0000000
    2  -1.1957677 -56.3855074   0.0000000
    3  -0.0000000   0.0000000 -31.8131140

 Direct stationary perturbation theory relativistic correction:

 rels  =      17.595761447460
 relv  =     -59.609918374043
 rel2e =       9.492761019129
 E_rel =     -32.521395907455

 Hessian of the SCF Energy
            1           2           3           4           5           6
    1   0.3049697   0.1377053  -0.0000000  -0.1070411  -0.0881622   0.0000000
    2   0.1377053   0.7684552  -0.0000000  -0.1573815  -0.6312314   0.0000000
    3  -0.0000000  -0.0000000   0.0996546   0.0000000   0.0000000  -0.0508020
    4  -0.1070411  -0.1573815   0.0000000   0.5203883   0.2264594  -0.0000000
    5  -0.0881622  -0.6312314   0.0000000   0.2264594   0.7513774  -0.0000000
    6   0.0000000   0.0000000  -0.0508020  -0.0000000  -0.0000000   0.0576544
    7  -0.0124781   0.0139732  -0.0000000  -0.3924739  -0.1263169   0.0000000
    8  -0.0425588  -0.0366463  -0.0000000  -0.0673530  -0.0403562   0.0000000
    9   0.0000000   0.0000000   0.0042874   0.0000000   0.0000000  -0.0292163
   10  -0.1165197  -0.0294982   0.0000000  -0.0212418  -0.0360324   0.0000000
   11  -0.0335529  -0.0332306   0.0000000  -0.0353999  -0.0282212  -0.0000000
   12  -0.0000000  -0.0000000  -0.0238920  -0.0000000  -0.0000000   0.0016012
   13  -0.0689308   0.0352012  -0.0000000   0.0003685   0.0240520  -0.0000000
   14   0.0265686  -0.0673469   0.0000000   0.0336751  -0.0515686  -0.0000000
   15  -0.0000000   0.0000000  -0.0292480   0.0000000   0.0000000   0.0207626
            7           8           9          10          11          12
    1  -0.0124781  -0.0425588   0.0000000  -0.1165197  -0.0335529  -0.0000000
    2   0.0139732  -0.0366463   0.0000000  -0.0294982  -0.0332306  -0.0000000
    3  -0.0000000  -0.0000000   0.0042874   0.0000000   0.0000000  -0.0238920
    4  -0.3924739  -0.0673530   0.0000000  -0.0212418  -0.0353999  -0.0000000
    5  -0.1263169  -0.0403562   0.0000000  -0.0360324  -0.0282212  -0.0000000
    6   0.0000000   0.0000000  -0.0292163   0.0000000  -0.0000000   0.0016012
    7   0.4022487   0.1110164  -0.0000000   0.0012610  -0.0019306   0.0000000
    8   0.1110164   0.0732144  -0.0000000   0.0010252  -0.0006002   0.0000000
    9  -0.0000000  -0.0000000   0.0229975  -0.0000000  -0.0000000   0.0077830
   10   0.0012610   0.0010252  -0.0000000   0.1730710   0.0599168   0.0000000
   11  -0.0019306  -0.0006002  -0.0000000   0.0599168   0.0581124   0.0000000
   12   0.0000000   0.0000000   0.0077830   0.0000000   0.0000000   0.0089522
   13   0.0014424  -0.0021299  -0.0000000  -0.0365704   0.0109666  -0.0000000
   14   0.0032578   0.0043883   0.0000000   0.0045885   0.0039396   0.0000000
   15   0.0000000   0.0000000  -0.0058517  -0.0000000  -0.0000000   0.0055556
           13          14          15
    1  -0.0689308   0.0265686  -0.0000000
    2   0.0352012  -0.0673469   0.0000000
    3  -0.0000000   0.0000000  -0.0292480
    4   0.0003685   0.0336751   0.0000000
    5   0.0240520  -0.0515686   0.0000000
    6  -0.0000000  -0.0000000   0.0207626
    7   0.0014424   0.0032578   0.0000000
    8  -0.0021299   0.0043883   0.0000000
    9  -0.0000000   0.0000000  -0.0058517
   10  -0.0365704   0.0045885  -0.0000000
   11   0.0109666   0.0039396  -0.0000000
   12  -0.0000000   0.0000000   0.0055556
   13   0.1036902  -0.0680900   0.0000000
   14  -0.0680900   0.1105875  -0.0000000
   15   0.0000000  -0.0000000   0.0087815
 Gradient time:  CPU 106.91 s  wall 106.94 s
 **********************************************************************
 **                                                                  **
 **                       VIBRATIONAL ANALYSIS                       **
 **                       --------------------                       **
 **                                                                  **
 **        VIBRATIONAL FREQUENCIES (CM**-1) AND NORMAL MODES         **
 **     FORCE CONSTANTS (mDYN/ANGSTROM) AND REDUCED MASSES (AMU)     **
 **                  INFRARED INTENSITIES (KM/MOL)                   **
 **                                                                  **
 **********************************************************************


 Mode:                 1                      2                      3
 Frequency:       241.07                 386.41                 502.51
 Force Cnst:      1.0036                 0.6155                 1.0449
 Red. Mass:      29.3102                 6.9965                 7.0235
 IR Active:          YES                    YES                    YES
 IR Intens:        0.469                  5.470                  1.966
 Raman Active:       YES                    YES                    YES
               X      Y      Z        X      Y      Z        X      Y      Z
 C          0.060 -0.393  0.000    0.058  0.114 -0.000    0.000  0.000  0.690
 N         -0.021 -0.385 -0.000    0.540  0.036  0.000    0.000  0.000 -0.208
 H         -0.038 -0.324 -0.000    0.669 -0.452  0.000   -0.000  0.000 -0.689
 Br        -0.310  0.104 -0.000   -0.092 -0.083  0.000   -0.000 -0.000 -0.030
 Cl         0.689  0.064 -0.000   -0.048  0.147  0.000    0.000 -0.000 -0.065
 TransDip  -0.014  0.017  0.000   -0.003 -0.075 -0.000   -0.000  0.000 -0.045

 Mode:                 4                      5                      6
 Frequency:       511.65                 737.43                 830.30
 Force Cnst:      1.3355                 1.3635                 0.4760
 Red. Mass:       8.6588                 4.2557                 1.1718
 IR Active:          YES                    YES                    YES
 IR Intens:       33.271                270.780                 80.021
 Raman Active:       YES                    YES                    YES
               X      Y      Z        X      Y      Z        X      Y      Z
 C          0.100  0.412 -0.000    0.500 -0.110 -0.000   -0.000  0.000  0.045
 N          0.011  0.437  0.000   -0.038 -0.032 -0.000    0.000 -0.000 -0.103
 H         -0.067  0.736  0.000   -0.265  0.811  0.000    0.000 -0.000  0.994
 Br        -0.079 -0.046  0.000   -0.035 -0.008  0.000    0.000 -0.000  0.003
 Cl         0.142 -0.233  0.000   -0.070  0.046 -0.000    0.000  0.000 -0.010
 TransDip  -0.022  0.183  0.000    0.526  0.034  0.000   -0.000  0.000  0.287

 Mode:                 7                      8                      9
 Frequency:      1126.06                1720.12                3497.12
 Force Cnst:      1.1013                15.2626                 7.7547
 Red. Mass:       1.4741                 8.7550                 1.0762
 IR Active:          YES                    YES                    YES
 IR Intens:      249.901                256.258                 36.653
 Raman Active:       YES                    YES                    YES
               X      Y      Z        X      Y      Z        X      Y      Z
 C         -0.132  0.025 -0.000    0.160  0.627 -0.000   -0.003  0.006 -0.000
 N          0.096 -0.106  0.000   -0.113 -0.479  0.000   -0.067 -0.026  0.000
 H         -0.236  0.952 -0.000   -0.173 -0.556 -0.000    0.956  0.284 -0.000
 Br         0.005  0.001 -0.000   -0.002 -0.001  0.000    0.000  0.000  0.000
 Cl         0.003  0.004  0.000    0.000 -0.005  0.000    0.000  0.000  0.000
 TransDip  -0.220  0.456 -0.000    0.160  0.487 -0.000    0.134  0.140  0.000

 STANDARD THERMODYNAMIC QUANTITIES AT   298.15 K  AND     1.00 ATM

   This Molecule has  0 Imaginary Frequencies
   Zero point vibrational energy:       13.656 kcal/mol

   Atom    1 Element C  Has Mass   12.00000
   Atom    2 Element N  Has Mass   14.00307
   Atom    3 Element H  Has Mass    1.00783
   Atom    4 Element Br Has Mass   78.91830
   Atom    5 Element Cl Has Mass   34.96885
   Molecular Mass:   140.898050 amu
   Principal axes and moments of inertia in amu*Bohr^2:
                             1           2           3
    Eigenvalues --      255.72624   872.36437  1128.09061
          X               0.99981     0.01950     0.00000
          Y              -0.01950     0.99981     0.00000
          Z               0.00000    -0.00000     1.00000
   Rotational Symmetry Number is   1
   The Molecule is an Asymmetric Top
   Translational Enthalpy:        0.889 kcal/mol
   Rotational Enthalpy:           0.889 kcal/mol
   Vibrational Enthalpy:         14.568 kcal/mol
   gas constant (RT):             0.592 kcal/mol
   Translational Entropy:        40.740  cal/mol.K
   Rotational Entropy:           27.023  cal/mol.K
   Vibrational Entropy:           4.600  cal/mol.K

   Total Enthalpy:               16.938 kcal/mol
   Total Entropy:                72.362  cal/mol.K
Archival summary:
1\1\TWL01\FREQ\ProcedureUnspecified\BasisUnspecified\r1l1111\taweetha\MonNov2608:15:432018MonNov2608:15:432018\0\\#,FREQ,ProcedureUnspecified,BasisUnspecified,\\0,1\Br\C,1,1.91086\N,2,1.24159,1,121.088\H,3,1.0196,2,113.82,1,180,0\Cl,2,1.77665,1,112.783,3,180,0\\\@

 Total job time:  122.41s(wall), 122.38s(cpu) 
 Mon Nov 26 08:15:43 2018

        *************************************************************
        *                                                           *
        *  Thank you very much for using Q-Chem.  Have a nice day.  *
        *                                                           *
        *************************************************************
