# Supplementary material for: Geometric and energetic data from ab initio calculations of haloethene, haloimine, halomethylenephosphine, haloiminophosphine, halodiazene, halodiphosphene and halocyclopropane
Source: Data Brief. 2019 Nov 2;27:104738. doi: 10.1016/j.dib.2019.104738 (PMC6861602; doi:10.1016/j.dib.2019.104738)
Supplement: Multimedia component 4 [file mmc4.zip › CN/B3LYP/ClBrCNIE.out]

Q-Chem Developer Version!
                  Welcome to Q-Chem
     A Quantum Leap Into The Future Of Chemistry


 Q-Chem 5.1, Q-Chem, Inc., Pleasanton, CA (2018)

 Yihan Shao,  Zhengting Gan,  E. Epifanovsky,  A. T. B. Gilbert,  M. Wormit,  
 J. Kussmann,  A. W. Lange,  A. Behn,  Jia Deng,  Xintian Feng,  D. Ghosh,  
 M. Goldey,  P. R. Horn,  L. D. Jacobson,  I. Kaliman,  T. Kus,  A. Landau,  
 Jie Liu,  E. I. Proynov,  R. M. Richard,  R. P. Steele,  E. J. Sundstrom,  
 H. L. Woodcock III,  P. M. Zimmerman,  D. Zuev,  B. Albrecht,  E. Alguire,  
 S. A. Baeppler,  D. Barton,  Z. Benda,  Y. A. Bernard,  E. J. Berquist,  
 K. B. Bravaya,  H. Burton,  D. Casanova,  Chun-Min Chang,  Yunqing Chen,  
 A. Chien,  K. D. Closser,  M. P. Coons,  S. Coriani,  S. Dasgupta,  
 A. L. Dempwolff,  M. Diedenhofen,  Hainam Do,  R. G. Edgar,  Po-Tung Fang,  
 S. Faraji,  S. Fatehi,  Qingguo Feng,  K. D. Fenk,  J. Fosso-Tande,  
 Qinghui Ge,  A. Ghysels,  G. Gidofalvi,  J. Gomes,  J. Gonthier,  A. Gunina,  
 D. Hait,  M. W. D. Hanson-Heine,  P. H. P. Harbach,  A. W. Hauser,  
 J. E. Herr,  E. G. Hohenstein,  Z. C. Holden,  Kerwin Hui,  B. C. Huynh,  
 T.-C. Jagau,  Hyunjun Ji,  B. Kaduk,  K. Khistyaev,  Jaehoon Kim,  
 P. Klunzinger,  K. Koh,  D. Kosenkov,  L. Koulias,  T. Kowalczyk,  
 C. M. Krauter,  A. Kunitsa,  Ka Un Lao,  A. Laurent,  K. V. Lawler,  
 Joonho Lee,  D. Lefrancois,  S. Lehtola,  D. S. Levine,  Yi-Pei Li,  
 You-Sheng Lin,  Fenglai Liu,  E. Livshits,  A. Luenser,  P. Manohar,  
 E. Mansoor,  S. F. Manzer,  Shan-Ping Mao,  Yuezhi Mao,  N. Mardirossian,  
 A. V. Marenich,  T. Markovich,  L. A. Martinez-Martinez,  S. A. Maurer,  
 N. J. Mayhall,  S. C. McKenzie,  J.-M. Mewes,  A. F. Morrison,  
 J. W. Mullinax,  K. Nanda,  T. S. Nguyen-Beck,  R. Olivares-Amaya,  
 J. A. Parkhill,  T. M. Perrine,  F. Plasser,  P. Pokhilko,  S. Prager,  
 A. Prociuk,  E. Ramos,  D. R. Rehn,  F. Rob,  M. Schneider,  N. Sergueev,  
 S. M. Sharada,  S. Sharma,  D. W. Small,  T. Stauch,  T. Stein,  
 Yu-Chuan Su,  A. J. W. Thom,  A. Tkatchenko,  T. Tsuchimochi,  N. M. Tubman,  
 L. Vogt,  M. L. Vidal,  O. Vydrov,  M. A. Watson,  J. Wenzel,  
 M. de Wergifosse,  T. A. Wesolowski,  A. White,  J. Witte,  A. Yamada,  
 Jun Yang,  K. Yao,  S. Yeganeh,  S. R. Yost,  Zhi-Qiang You,  A. Zech,  
 Igor Ying Zhang,  Xing Zhang,  Yan Zhao,  Ying Zhu,  B. R. Brooks,  
 G. K. L. Chan,  C. J. Cramer,  M. S. Gordon,  W. J. Hehre,  A. Klamt,  
 M. W. Schmidt,  C. D. Sherrill,  D. G. Truhlar,  A. Aspuru-Guzik,  R. Baer,  
 A. T. Bell,  N. A. Besley,  Jeng-Da Chai,  A. E. DePrince, III,  
 R. A. DiStasio Jr.,  A. Dreuw,  B. D. Dunietz,  T. R. Furlani,  
 Chao-Ping Hsu,  Yousung Jung,  Jing Kong,  D. S. Lambrecht,  WanZhen Liang,  
 C. Ochsenfeld,  V. A. Rassolov,  L. V. Slipchenko,  J. E. Subotnik,  
 T. Van Voorhis,  J. M. Herbert,  A. I. Krylov,  P. M. W. Gill,  M. Head-Gordon

 Contributors to earlier versions of Q-Chem not listed above: 
 R. D. Adamson,  B. Austin,  J. Baker,  G. J. O. Beran,  K. Brandhorst,  
 S. T. Brown,  E. F. C. Byrd,  A. K. Chakraborty,  C.-L. Cheng,  
 Siu Hung Chien,  D. M. Chipman,  D. L. Crittenden,  H. Dachsel,  
 R. J. Doerksen,  A. D. Dutoi,  L. Fusti-Molnar,  W. A. Goddard III,  
 A. Golubeva-Zadorozhnaya,  S. R. Gwaltney,  G. Hawkins,  A. Heyden,  
 S. Hirata,  G. Kedziora,  F. J. Keil,  C. Kelley,  Jihan Kim,  R. A. King,  
 R. Z. Khaliullin,  P. P. Korambath,  W. Kurlancheek,  A. M. Lee,  M. S. Lee,  
 S. V. Levchenko,  Ching Yeh Lin,  D. Liotard,  R. C. Lochan,  I. Lotan,  
 P. E. Maslen,  N. Nair,  D. P. O'Neill,  D. Neuhauser,  E. Neuscamman,  
 C. M. Oana,  R. Olson,  B. Peters,  R. Peverati,  P. A. Pieniazek,  
 Y. M. Rhee,  J. Ritchie,  M. A. Rohrdanz,  E. Rosta,  N. J. Russ,  
 H. F. Schaefer III,  N. E. Schultz,  N. Shenvi,  A. C. Simmonett,  A. Sodt,  
 D. Stuck,  K. S. Thanthiriwatte,  V. Vanovschi,  Tao Wang,  A. Warshel,  
 C. F. Williams,  Q. Wu,  X. Xu,  W. Zhang

 Please cite Q-Chem as follows:
 Y. Shao et al., Mol. Phys. 113, 184-215 (2015)
 DOI: 10.1080/00268976.2014.952696

 Q-Chem 5.1.2 for Intel X86 EM64T Linux

 Parts of Q-Chem use Armadillo 8.300.2 (Tropical Shenanigans).
 http://arma.sourceforge.net/

 Q-Chem begins on Sun Nov 25 22:46:51 2018  

Host: 
0

     Scratch files written to /scratch/taweetham/qchem55885//
Input Ideriv = 2
Curr. Ideriv = -1
Max.  Ideriv = 2

Checking the input file for inconsistencies... 	...done.

--------------------------------------------------------------
User input:
--------------------------------------------------------------
$molecule
0 1
C 
N 1 1.3 
I 2 CI 1 120. 
Br 1 CBr 2 120.  3 180.0
Cl 1 CCl 2 120.  3 0.0

CC=1.54
CH=1.09
CF=1.35
CCl=1.77
CBr=1.94
CI=2.14
DHA=180.0
$end

$rem
   job_type	optimization
   basis	6-311++g**
   method	b3lyp
$end

--------------------------------------------------------------
 ----------------------------------------------------------------
             Standard Nuclear Orientation (Angstroms)
    I     Atom           X                Y                Z
 ----------------------------------------------------------------
    1      C       0.9072318126    -0.1118819710     0.0000000000
    2      N      -0.0214617643     0.7978038210    -0.0000000000
    3      I      -2.0827061325     0.2225893790    -0.0000000000
    4      Br      2.7758365203     0.4095741119    -0.0000000000
    5      Cl      0.4668228404    -1.8262156425     0.0000000000
 ----------------------------------------------------------------
 Molecular Point Group                 Cs    NOp =  2
 Largest Abelian Subgroup              Cs    NOp =  2
 Nuclear Repulsion Energy =   767.6761882164 hartrees
 There are       59 alpha and       59 beta electrons
 Requested basis set is 6-311++G(d,p)
 There are 68 shells and 184 basis functions

 Total QAlloc Memory Limit   2000 MB
 Mega-Array Size       188 MB
 MEM_STATIC part       192 MB
 A cutoff of  1.0D-11 yielded   1766 shell pairs
 There are     14092 function pairs (     15836 Cartesian)

 -------------------------------------------------------
 OpenMP Integral Computing Module                       
 Release: version 1.0, May 2013, Q-Chem Inc. Pittsburgh 
 -------------------------------------------------------
 Integral Job Info:
 Integral job number is                      11
 Integral operator is                         1
 short-range coefficients                     0
 long-range coefficients              100000000
 Omega coefficients                           0
 if combine SR and LR in K                    0
 Integral screening is                        0
 Integral computing path is                   2
 max size of driver memory is            800000
 size of driver memory is                593474
 size of scratch memory is             29634545
 max col of scratch BK array               1296
 max len of scratch array in speh3          155
 max len of scratch index in speh4           18
 max int batch size is                      520
 min int batch size is                       52
 fixed nKL is                                45
 max L of basis functions is                  2
 order of int derivative is                   0
 number of shells is                         68
 number of basis is                         195
 number of cartesian basis is               195
 number of contracted shell pairs          1766
 number of primitive shell pairs           4184
 maxK2 (contraction) of shell pair           36
 max number of K2 of shell pair               1
 max number of CS2 of shell pair            207
 max number of PS2 of shell pair            216
 mem total for path MDJ                  528860
 -------------------------------------------------------
 Smallest overlap matrix eigenvalue = 4.58E-04

 Scale SEOQF with 1.000000e-01/1.000000e-01/1.000000e-01

 Standard Electronic Orientation quadrupole field applied
 Nucleus-field energy     =     0.0000000231 hartrees
 Guess from superposition of atomic densities
 Warning:  Energy on first SCF cycle will be non-variational
 SAD guess density has 118.000000 electrons

 -----------------------------------------------------------------------
  General SCF calculation program by
  Eric Jon Sundstrom, Paul Horn, Yuezhi Mao, Dmitri Zuev, Alec White,
  David Stuck, Shaama M.S., Shane Yost, Joonho Lee, David Small,
  Daniel Levine, Susi Lehtola, Hugh Burton, Evgeny Epifanovsky
 -----------------------------------------------------------------------
 Exchange:     0.2000 Hartree-Fock + 0.0800 Slater + 0.7200 B88
 Correlation:  0.1900 VWN1RPA + 0.8100 LYP
 Using SG-1 standard quadrature grid
 using 4 threads for integral computing
 -------------------------------------------------------
 OpenMP Integral computing Module                
 Release: version 2.0, May 2017, Q-Chem Inc. Pleasanton 
 -------------------------------------------------------
 -------------------------------------------------------
 OpenMP BLAS3 based DFT computing Module                
 Release: version 1.0, May 2013, Q-Chem Inc. Pittsburgh 
 -------------------------------------------------------
 A restricted SCF calculation will be
 performed using DIIS
 SCF converges when DIIS error is below 1.0e-08
 ---------------------------------------
  Cycle       Energy         DIIS error
 ---------------------------------------
    1  -10047.1841559564      3.53e-02  
    2  -10046.6671095321      3.94e-03  
    3  -10046.4450464657      8.51e-03  
    4  -10046.7097110417      1.36e-03  
    5  -10046.7153984337      3.83e-04  
    6  -10046.7157225235      2.49e-04  
    7  -10046.7159893900      3.42e-05  
    8  -10046.7159933327      9.39e-06  
    9  -10046.7159937279      3.40e-06  
   10  -10046.7159937661      9.97e-07  
   11  -10046.7159937686      2.44e-07  
   12  -10046.7159937690      8.26e-08  
   13  -10046.7159937690      1.46e-08  
   14  -10046.7159937689      1.95e-09  Convergence criterion met
 ---------------------------------------
 SCF time:   CPU 41.81s  wall 11.00s 
 SCF   energy in the final basis set =   -10046.7159937689
 Total energy in the final basis set =   -10046.7159937689

 --------------------------------------------------------------
             Orbital Energies (a.u.) and Symmetries
 --------------------------------------------------------------

 Alpha MOs, Restricted
 -- Occupied --                  
******* -482.88 -176.33 -165.74 -165.73 -165.73 -101.60  -62.53
  1 A'    2 A'    3 A'    4 A'    1 A"    5 A'    6 A'    7 A'                 
-56.351 -56.346 -56.346 -35.828 -31.323 -31.314 -31.314 -22.973
  8 A'    2 A"    9 A'   10 A'   11 A'    3 A"   12 A'   13 A'                 
-22.971 -22.970 -22.965 -22.965 -14.387 -10.352  -9.509  -8.738
  4 A"   14 A'    5 A"   15 A'   16 A'   17 A'   18 A'   19 A'                 
 -7.274  -7.264  -7.263  -6.571  -6.556  -6.555  -6.377  -4.792
 20 A'    6 A"   21 A'   22 A'    7 A"   23 A'   24 A'   25 A'                 
 -4.773  -4.772  -2.681  -2.677  -2.677  -2.665  -2.665  -2.057
  8 A"   26 A'   27 A'    9 A"   28 A'   10 A"   29 A'   30 A'                 
 -2.051  -2.051  -2.034  -2.034  -0.972  -0.866  -0.826  -0.678
 11 A"   31 A'   12 A"   32 A'   33 A'   34 A'   35 A'   36 A'                 
 -0.571  -0.496  -0.466  -0.440  -0.373  -0.347  -0.339  -0.330
 37 A'   38 A'   39 A'   13 A"   40 A'   14 A"   41 A'   15 A"                 
 -0.312  -0.279  -0.275
 42 A'   16 A"   43 A'                                                         
 -- Virtual --                   
 -0.125  -0.077  -0.071   0.000   0.020   0.047   0.051   0.055
 44 A'   45 A'   17 A"   46 A'   47 A'   48 A'   18 A"   49 A'                 
  0.072   0.079   0.081   0.104   0.105   0.110   0.140   0.149
 50 A'   19 A"   51 A'   20 A"   52 A'   53 A'   54 A'   55 A'                 
  0.167   0.176   0.185   0.211   0.214   0.238   0.271   0.286
 56 A'   57 A'   21 A"   22 A"   58 A'   59 A'   60 A'   61 A'                 
  0.378   0.381   0.382   0.406   0.406   0.410   0.419   0.421
 62 A'   23 A"   63 A'   64 A'   24 A"   65 A'   25 A"   66 A'                 
  0.442   0.459   0.469   0.488   0.541   0.542   0.562   0.578
 67 A'   26 A"   27 A"   68 A'   69 A'   28 A"   70 A'   29 A"                 
  0.593   0.642   0.669   0.763   0.791   0.796   0.823   0.827
 71 A'   72 A'   73 A'   74 A'   75 A'   30 A"   76 A'   31 A"                 
  0.850   0.890   0.902   0.911   0.988   1.060   1.157   1.259
 77 A'   78 A'   32 A"   79 A'   80 A'   81 A'   82 A'   33 A"                 
  1.267   1.297   1.326   1.347   1.368   1.600   1.705   1.812
 83 A'   34 A"   84 A'   85 A'   35 A"   86 A'   87 A'   88 A'                 
  1.941   1.994   2.021   2.092   2.193   2.225   2.280   2.349
 36 A"   89 A'   37 A"   90 A'   91 A'   38 A"   92 A'   39 A"                 
  2.424   2.496   2.706   2.732   2.973   3.236   3.823   3.891
 93 A'   94 A'   95 A'   40 A"   96 A'   97 A'   41 A"   98 A'                 
  3.943   3.965   3.969   3.981   3.982   4.033   4.042   4.132
 42 A"   43 A"   99 A'   44 A"  100 A'   45 A"  101 A'  102 A'                 
  4.191   4.313   4.378   4.416   5.964   5.998   6.007   6.570
103 A'  104 A'  105 A'  106 A'   46 A"  107 A'  108 A'  109 A'                 
  7.517   7.539   7.618   9.703  23.558  25.777  25.933  26.278
 47 A"  110 A'  111 A'  112 A'  113 A'   48 A"  114 A'  115 A'                 
 27.822  28.308  28.334  28.336  28.514  28.526  28.526  28.554
116 A'   49 A"  117 A'  118 A'   50 A"   51 A"  119 A'  120 A'                 
 28.635  35.427  47.847 127.854 127.873 127.888 151.623 215.687
121 A'  122 A'  123 A'   52 A"  124 A'  125 A'  126 A'  127 A'                 
289.709 289.730 289.8421020.6281901.785
 53 A"  128 A'  129 A'  130 A'  131 A'                                         

 Beta MOs, Restricted
 -- Occupied --                  
******* -482.88 -176.33 -165.74 -165.73 -165.73 -101.60  -62.53
  1 A'    2 A'    3 A'    4 A'    1 A"    5 A'    6 A'    7 A'                 
-56.351 -56.346 -56.346 -35.828 -31.323 -31.314 -31.314 -22.973
  8 A'    2 A"    9 A'   10 A'   11 A'    3 A"   12 A'   13 A'                 
-22.971 -22.970 -22.965 -22.965 -14.387 -10.352  -9.509  -8.738
  4 A"   14 A'    5 A"   15 A'   16 A'   17 A'   18 A'   19 A'                 
 -7.274  -7.264  -7.263  -6.571  -6.556  -6.555  -6.377  -4.792
 20 A'    6 A"   21 A'   22 A'    7 A"   23 A'   24 A'   25 A'                 
 -4.773  -4.772  -2.681  -2.677  -2.677  -2.665  -2.665  -2.057
  8 A"   26 A'   27 A'    9 A"   28 A'   10 A"   29 A'   30 A'                 
 -2.051  -2.051  -2.034  -2.034  -0.972  -0.866  -0.826  -0.678
 11 A"   31 A'   12 A"   32 A'   33 A'   34 A'   35 A'   36 A'                 
 -0.571  -0.496  -0.466  -0.440  -0.373  -0.347  -0.339  -0.330
 37 A'   38 A'   39 A'   13 A"   40 A'   14 A"   41 A'   15 A"                 
 -0.312  -0.279  -0.275
 42 A'   16 A"   43 A'                                                         
 -- Virtual --                   
 -0.125  -0.077  -0.071   0.000   0.020   0.047   0.051   0.055
 44 A'   45 A'   17 A"   46 A'   47 A'   48 A'   18 A"   49 A'                 
  0.072   0.079   0.081   0.104   0.105   0.110   0.140   0.149
 50 A'   19 A"   51 A'   20 A"   52 A'   53 A'   54 A'   55 A'                 
  0.167   0.176   0.185   0.211   0.214   0.238   0.271   0.286
 56 A'   57 A'   21 A"   22 A"   58 A'   59 A'   60 A'   61 A'                 
  0.378   0.381   0.382   0.406   0.406   0.410   0.419   0.421
 62 A'   23 A"   63 A'   64 A'   24 A"   65 A'   25 A"   66 A'                 
  0.442   0.459   0.469   0.488   0.541   0.542   0.562   0.578
 67 A'   26 A"   27 A"   68 A'   69 A'   28 A"   70 A'   29 A"                 
  0.593   0.642   0.669   0.763   0.791   0.796   0.823   0.827
 71 A'   72 A'   73 A'   74 A'   75 A'   30 A"   76 A'   31 A"                 
  0.850   0.890   0.902   0.911   0.988   1.060   1.157   1.259
 77 A'   78 A'   32 A"   79 A'   80 A'   81 A'   82 A'   33 A"                 
  1.267   1.297   1.326   1.347   1.368   1.600   1.705   1.812
 83 A'   34 A"   84 A'   85 A'   35 A"   86 A'   87 A'   88 A'                 
  1.941   1.994   2.021   2.092   2.193   2.225   2.280   2.349
 36 A"   89 A'   37 A"   90 A'   91 A'   38 A"   92 A'   39 A"                 
  2.424   2.496   2.706   2.732   2.973   3.236   3.823   3.891
 93 A'   94 A'   95 A'   40 A"   96 A'   97 A'   41 A"   98 A'                 
  3.943   3.965   3.969   3.981   3.982   4.033   4.042   4.132
 42 A"   43 A"   99 A'   44 A"  100 A'   45 A"  101 A'  102 A'                 
  4.191   4.313   4.378   4.416   5.964   5.998   6.007   6.570
103 A'  104 A'  105 A'  106 A'   46 A"  107 A'  108 A'  109 A'                 
  7.517   7.539   7.618   9.703  23.558  25.777  25.933  26.278
 47 A"  110 A'  111 A'  112 A'  113 A'   48 A"  114 A'  115 A'                 
 27.822  28.308  28.334  28.336  28.514  28.526  28.526  28.554
116 A'   49 A"  117 A'  118 A'   50 A"   51 A"  119 A'  120 A'                 
 28.635  35.427  47.847 127.854 127.873 127.888 151.623 215.687
121 A'  122 A'  123 A'   52 A"  124 A'  125 A'  126 A'  127 A'                 
289.709 289.730 289.8421020.6281901.785
 53 A"  128 A'  129 A'  130 A'  131 A'                                         
 --------------------------------------------------------------

          Ground-State Mulliken Net Atomic Charges

     Atom                 Charge (a.u.)
  ----------------------------------------
      1 C                    -0.458994
      2 N                    -0.036266
      3 I                     0.132345
      4 Br                    0.016510
      5 Cl                    0.346405
  ----------------------------------------
  Sum of atomic charges =     0.000000

 -----------------------------------------------------------------
                    Cartesian Multipole Moments
 -----------------------------------------------------------------
    Charge (ESU x 10^10)
                 0.0000
    Dipole Moment (Debye)
         X       0.1307      Y      -0.9706      Z      -0.0000
       Tot       0.9794
    Quadrupole Moments (Debye-Ang)
        XX     -62.2593     XY       2.0340     YY     -72.3043
        XZ      -0.0000     YZ       0.0000     ZZ     -71.0955
    Octopole Moments (Debye-Ang^2)
       XXX      -6.7940    XXY       9.5729    XYY      -2.5065
       YYY       8.2018    XXZ      -0.0000    XYZ       0.0000
       YYZ      -0.0000    XZZ      -1.8420    YZZ       5.3641
       ZZZ      -0.0000
    Hexadecapole Moments (Debye-Ang^3)
      XXXX   -1515.4126   XXXY      46.4589   XXYY    -352.1026
      XYYY      17.8805   YYYY    -374.2143   XXXZ      -0.0000
      XXYZ       0.0000   XYYZ      -0.0000   YYYZ       0.0000
      XXZZ    -304.4594   XYZZ       4.4503   YYZZ     -81.3275
      XZZZ      -0.0000   YZZZ       0.0000   ZZZZ     -89.8125
 -----------------------------------------------------------------
 Calculating analytic gradient of the SCF energy
 Gradient of SCF Energy
            1           2           3           4           5
    1   0.0535674  -0.0433047  -0.0056350   0.0192661  -0.0238938
    2  -0.0259038   0.0255461  -0.0087489   0.0072805   0.0018261
    3  -0.0000000   0.0000000   0.0000000  -0.0000000   0.0000000
 Max gradient component =       5.357E-02
 RMS gradient           =       2.187E-02
 Gradient time:  CPU 10.42 s  wall 2.71 s
 Geometry Optimization Parameters
   NAtoms,    NIC,     NZ,  NCons,   NDum,   NFix, NCnnct, MaxDiis
        5      20       5       0       0       0       0       0


** GEOMETRY OPTIMIZATION IN DELOCALIZED INTERNAL COORDINATES **
   Searching for a Minimum

   Optimization Cycle:   1

                       Coordinates (Angstroms)
     ATOM                X               Y               Z
      1  C         0.9072318126   -0.1118819710    0.0000000000
      2  N        -0.0214617643    0.7978038210    0.0000000000
      3  I        -2.0827061325    0.2225893790    0.0000000000
      4  Br        2.7758365203    0.4095741119    0.0000000000
      5  Cl        0.4668228404   -1.8262156425    0.0000000000
   Point Group: cs    Number of degrees of freedom:     7


   Energy is -10046.715993769


 Attempting to Generate Delocalized Internal Coordinates

  7 Hessian modes will be used to form the next step
  Hessian Eigenvalues:
     0.108095    0.175927    0.250000    0.250000    0.250000    0.286300
     0.671931

 Minimum Search - Taking Simple RFO Step
 Searching for Lamda that Minimizes Along All modes
 Value Taken    Lamda =  -0.02325010
 Step Taken.  Stepsize is  0.287233

                             Maximum     Tolerance    Cnvgd?
         Gradient           0.052089      0.000300      NO
         Displacement       0.198427      0.001200      NO
         Energy change     *********      0.000001      NO


 New Cartesian Coordinates Obtained by Inverse Iteration

 Displacement from previous Coordinates is:  0.690630
 ----------------------------------------------------------------
             Standard Nuclear Orientation (Angstroms)
    I     Atom           X                Y                Z
 ----------------------------------------------------------------
    1      C       0.8512701264    -0.1755147813     0.0000000000
    2      N      -0.0220562422     0.7384614004     0.0000000000
    3      I      -2.1088979864     0.4267978013     0.0000000000
    4      Br      2.6360897774     0.4327657049     0.0000000000
    5      Cl      0.6893176013    -1.9306404270     0.0000000000
 ----------------------------------------------------------------
 Molecular Point Group                 Cs    NOp =  2
 Largest Abelian Subgroup              Cs    NOp =  2
 Nuclear Repulsion Energy =   767.1568630504 hartrees
 There are       59 alpha and       59 beta electrons
 Applying Cartesian multipole field
    Component          Value
    ---------          -----
     (2,0,0)        1.00000E-11
     (0,2,0)        2.00000E-11
     (0,0,2)       -3.00000E-11
 Nucleus-field energy     =     0.0000000235 hartrees
 Requested basis set is 6-311++G(d,p)
 There are 68 shells and 184 basis functions
 A cutoff of  1.0D-11 yielded   1765 shell pairs
 There are     13999 function pairs (     15706 Cartesian)
 Smallest overlap matrix eigenvalue = 4.09E-04
 Guess MOs from SCF MO coefficient file

 -----------------------------------------------------------------------
  General SCF calculation program by
  Eric Jon Sundstrom, Paul Horn, Yuezhi Mao, Dmitri Zuev, Alec White,
  David Stuck, Shaama M.S., Shane Yost, Joonho Lee, David Small,
  Daniel Levine, Susi Lehtola, Hugh Burton, Evgeny Epifanovsky
 -----------------------------------------------------------------------
 Exchange:     0.2000 Hartree-Fock + 0.0800 Slater + 0.7200 B88
 Correlation:  0.1900 VWN1RPA + 0.8100 LYP
 Using SG-1 standard quadrature grid
 using 4 threads for integral computing
 -------------------------------------------------------
 OpenMP Integral computing Module                
 Release: version 2.0, May 2017, Q-Chem Inc. Pleasanton 
 -------------------------------------------------------
 -------------------------------------------------------
 OpenMP BLAS3 based DFT computing Module                
 Release: version 1.0, May 2013, Q-Chem Inc. Pittsburgh 
 -------------------------------------------------------
 A restricted SCF calculation will be
 performed using DIIS
 SCF converges when DIIS error is below 1.0e-08
 ---------------------------------------
  Cycle       Energy         DIIS error
 ---------------------------------------
    1  -10046.7047788231      1.61e-03  
    2  -10046.7229153508      5.48e-04  
    3  -10046.7212014484      8.42e-04  
    4  -10046.7240953966      2.17e-04  
    5  -10046.7242634566      7.27e-05  
    6  -10046.7242815561      2.51e-05  
    7  -10046.7242839980      4.86e-06  
    8  -10046.7242840943      1.32e-06  
    9  -10046.7242841007      3.03e-07  
   10  -10046.7242841009      6.93e-08  
   11  -10046.7242841009      3.11e-08  
   12  -10046.7242841011      6.88e-09  Convergence criterion met
 ---------------------------------------
 SCF time:   CPU 35.85s  wall 10.00s 
 SCF   energy in the final basis set =   -10046.7242841011
 Total energy in the final basis set =   -10046.7242841011

 --------------------------------------------------------------
             Orbital Energies (a.u.) and Symmetries
 --------------------------------------------------------------

 Alpha MOs, Restricted
 -- Occupied --                  
******* -482.87 -176.33 -165.74 -165.74 -165.74 -101.60  -62.52
  1 A'    2 A'    3 A'    4 A'    1 A"    5 A'    6 A'    7 A'                 
-56.340 -56.336 -56.336 -35.830 -31.325 -31.317 -31.316 -22.975
  8 A'    2 A"    9 A'   10 A'   11 A'    3 A"   12 A'   13 A'                 
-22.973 -22.973 -22.967 -22.967 -14.384 -10.347  -9.511  -8.729
  4 A"   14 A'   15 A'    5 A"   16 A'   17 A'   18 A'   19 A'                 
 -7.276  -7.266  -7.265  -6.561  -6.547  -6.546  -6.379  -4.794
 20 A'    6 A"   21 A'   22 A'    7 A"   23 A'   24 A'   25 A'                 
 -4.775  -4.774  -2.672  -2.668  -2.667  -2.656  -2.656  -2.059
  8 A"   26 A'   27 A'    9 A"   28 A'   10 A"   29 A'   30 A'                 
 -2.054  -2.053  -2.037  -2.037  -0.983  -0.878  -0.823  -0.684
 11 A"   31 A'   32 A'   12 A"   33 A'   34 A'   35 A'   36 A'                 
 -0.572  -0.500  -0.471  -0.447  -0.365  -0.352  -0.344  -0.328
 37 A'   38 A'   39 A'   13 A"   40 A'   14 A"   41 A'   15 A"                 
 -0.310  -0.279  -0.276
 42 A'   16 A"   43 A'                                                         
 -- Virtual --                   
 -0.118  -0.064  -0.058  -0.002   0.024   0.045   0.052   0.055
 44 A'   17 A"   45 A'   46 A'   47 A'   48 A'   18 A"   49 A'                 
  0.071   0.080   0.087   0.103   0.106   0.114   0.138   0.151
 50 A'   19 A"   51 A'   20 A"   52 A'   53 A'   54 A'   55 A'                 
  0.169   0.172   0.182   0.213   0.213   0.243   0.276   0.290
 56 A'   57 A'   21 A"   22 A"   58 A'   59 A'   60 A'   61 A'                 
  0.371   0.385   0.389   0.406   0.406   0.422   0.422   0.430
 62 A'   23 A"   63 A'   64 A'   24 A"   25 A"   65 A'   66 A'                 
  0.448   0.452   0.461   0.477   0.551   0.551   0.575   0.576
 67 A'   26 A"   68 A'   27 A"   28 A"   69 A'   29 A"   70 A'                 
  0.593   0.653   0.689   0.769   0.795   0.796   0.813   0.826
 71 A'   72 A'   73 A'   74 A'   30 A"   75 A'   76 A'   31 A"                 
  0.868   0.894   0.910   0.920   1.018   1.048   1.173   1.261
 77 A'   78 A'   32 A"   79 A'   80 A'   81 A'   82 A'   33 A"                 
  1.277   1.312   1.321   1.353   1.371   1.632   1.687   1.867
 83 A'   34 A"   84 A'   85 A'   35 A"   86 A'   87 A'   88 A'                 
  1.944   2.012   2.034   2.096   2.179   2.216   2.293   2.382
 36 A"   89 A'   37 A"   90 A'   91 A'   38 A"   92 A'   39 A"                 
  2.429   2.554   2.742   2.756   2.969   3.237   3.834   3.899
 93 A'   94 A'   40 A"   95 A'   96 A'   97 A'   41 A"   98 A'                 
  3.940   3.960   3.970   3.988   3.993   4.047   4.055   4.168
 42 A"   99 A'   43 A"   44 A"  100 A'   45 A"  101 A'  102 A'                 
  4.194   4.325   4.398   4.421   5.961   5.990   6.011   6.597
103 A'  104 A'  105 A'  106 A'   46 A"  107 A'  108 A'  109 A'                 
  7.525   7.559   7.624   9.710  23.631  25.776  25.903  26.301
 47 A"  110 A'  111 A'  112 A'  113 A'   48 A"  114 A'  115 A'                 
 27.833  28.305  28.328  28.337  28.511  28.520  28.525  28.552
116 A'   49 A"  117 A'  118 A'   50 A"  119 A'   51 A"  120 A'                 
 28.639  35.471  47.868 127.851 127.867 127.888 151.632 215.696
121 A'  122 A'  123 A'   52 A"  124 A'  125 A'  126 A'  127 A'                 
289.721 289.755 289.8511020.6531901.794
 53 A"  128 A'  129 A'  130 A'  131 A'                                         

 Beta MOs, Restricted
 -- Occupied --                  
******* -482.87 -176.33 -165.74 -165.74 -165.74 -101.60  -62.52
  1 A'    2 A'    3 A'    4 A'    1 A"    5 A'    6 A'    7 A'                 
-56.340 -56.336 -56.336 -35.830 -31.325 -31.317 -31.316 -22.975
  8 A'    2 A"    9 A'   10 A'   11 A'    3 A"   12 A'   13 A'                 
-22.973 -22.973 -22.967 -22.967 -14.384 -10.347  -9.511  -8.729
  4 A"   14 A'   15 A'    5 A"   16 A'   17 A'   18 A'   19 A'                 
 -7.276  -7.266  -7.265  -6.561  -6.547  -6.546  -6.379  -4.794
 20 A'    6 A"   21 A'   22 A'    7 A"   23 A'   24 A'   25 A'                 
 -4.775  -4.774  -2.672  -2.668  -2.667  -2.656  -2.656  -2.059
  8 A"   26 A'   27 A'    9 A"   28 A'   10 A"   29 A'   30 A'                 
 -2.054  -2.053  -2.037  -2.037  -0.983  -0.878  -0.823  -0.684
 11 A"   31 A'   32 A'   12 A"   33 A'   34 A'   35 A'   36 A'                 
 -0.572  -0.500  -0.471  -0.447  -0.365  -0.352  -0.344  -0.328
 37 A'   38 A'   39 A'   13 A"   40 A'   14 A"   41 A'   15 A"                 
 -0.310  -0.279  -0.276
 42 A'   16 A"   43 A'                                                         
 -- Virtual --                   
 -0.118  -0.064  -0.058  -0.002   0.024   0.045   0.052   0.055
 44 A'   17 A"   45 A'   46 A'   47 A'   48 A'   18 A"   49 A'                 
  0.071   0.080   0.087   0.103   0.106   0.114   0.138   0.151
 50 A'   19 A"   51 A'   20 A"   52 A'   53 A'   54 A'   55 A'                 
  0.169   0.172   0.182   0.213   0.213   0.243   0.276   0.290
 56 A'   57 A'   21 A"   22 A"   58 A'   59 A'   60 A'   61 A'                 
  0.371   0.385   0.389   0.406   0.406   0.422   0.422   0.430
 62 A'   23 A"   63 A'   64 A'   24 A"   25 A"   65 A'   66 A'                 
  0.448   0.452   0.461   0.477   0.551   0.551   0.575   0.576
 67 A'   26 A"   68 A'   27 A"   28 A"   69 A'   29 A"   70 A'                 
  0.593   0.653   0.689   0.769   0.795   0.796   0.813   0.826
 71 A'   72 A'   73 A'   74 A'   30 A"   75 A'   76 A'   31 A"                 
  0.868   0.894   0.910   0.920   1.018   1.048   1.173   1.261
 77 A'   78 A'   32 A"   79 A'   80 A'   81 A'   82 A'   33 A"                 
  1.277   1.312   1.321   1.353   1.371   1.632   1.687   1.867
 83 A'   34 A"   84 A'   85 A'   35 A"   86 A'   87 A'   88 A'                 
  1.944   2.012   2.034   2.096   2.179   2.216   2.293   2.382
 36 A"   89 A'   37 A"   90 A'   91 A'   38 A"   92 A'   39 A"                 
  2.429   2.554   2.742   2.756   2.969   3.237   3.834   3.899
 93 A'   94 A'   40 A"   95 A'   96 A'   97 A'   41 A"   98 A'                 
  3.940   3.960   3.970   3.988   3.993   4.047   4.055   4.168
 42 A"   99 A'   43 A"   44 A"  100 A'   45 A"  101 A'  102 A'                 
  4.194   4.325   4.398   4.421   5.961   5.990   6.011   6.597
103 A'  104 A'  105 A'  106 A'   46 A"  107 A'  108 A'  109 A'                 
  7.525   7.559   7.624   9.710  23.631  25.776  25.903  26.301
 47 A"  110 A'  111 A'  112 A'  113 A'   48 A"  114 A'  115 A'                 
 27.833  28.305  28.328  28.337  28.511  28.520  28.525  28.552
116 A'   49 A"  117 A'  118 A'   50 A"  119 A'   51 A"  120 A'                 
 28.639  35.471  47.868 127.851 127.867 127.888 151.632 215.696
121 A'  122 A'  123 A'   52 A"  124 A'  125 A'  126 A'  127 A'                 
289.721 289.755 289.8511020.6531901.794
 53 A"  128 A'  129 A'  130 A'  131 A'                                         
 --------------------------------------------------------------

          Ground-State Mulliken Net Atomic Charges

     Atom                 Charge (a.u.)
  ----------------------------------------
      1 C                    -0.504834
      2 N                    -0.003499
      3 I                     0.142594
      4 Br                    0.021582
      5 Cl                    0.344157
  ----------------------------------------
  Sum of atomic charges =     0.000000

 -----------------------------------------------------------------
                    Cartesian Multipole Moments
 -----------------------------------------------------------------
    Charge (ESU x 10^10)
                 0.0000
    Dipole Moment (Debye)
         X      -0.2527      Y      -0.7613      Z      -0.0000
       Tot       0.8021
    Quadrupole Moments (Debye-Ang)
        XX     -63.4748     XY       0.5794     YY     -71.5888
        XZ       0.0000     YZ      -0.0000     ZZ     -70.8844
    Octopole Moments (Debye-Ang^2)
       XXX     -12.8564    XXY       8.1371    XYY       0.0812
       YYY      -5.0928    XXZ      -0.0000    XYZ       0.0000
       YYZ      -0.0000    XZZ      -1.0494    YZZ       1.1235
       ZZZ      -0.0000
    Hexadecapole Moments (Debye-Ang^3)
      XXXX   -1491.2061   XXXY      86.4999   XXYY    -351.2732
      XYYY      66.8415   YYYY    -417.7474   XXXZ      -0.0000
      XXYZ       0.0000   XYYZ      -0.0000   YYYZ       0.0000
      XXZZ    -296.6998   XYZZ      22.8353   YYZZ     -89.6755
      XZZZ       0.0000   YZZZ      -0.0000   ZZZZ     -89.3896
 -----------------------------------------------------------------
 Calculating analytic gradient of the SCF energy
 Gradient of SCF Energy
            1           2           3           4           5
    1   0.0243215  -0.0094678  -0.0045383  -0.0133094   0.0029941
    2  -0.0086656   0.0092782   0.0052958  -0.0013587  -0.0045497
    3  -0.0000000  -0.0000000  -0.0000000   0.0000000   0.0000000
 Max gradient component =       2.432E-02
 RMS gradient           =       8.562E-03
 Gradient time:  CPU 10.45 s  wall 2.72 s
 Geometry Optimization Parameters
   NAtoms,    NIC,     NZ,  NCons,   NDum,   NFix, NCnnct, MaxDiis
        5      20       5       0       0       0       0       0

 Cartesian Hessian Update
 Hessian Updated using BFGS Update


** GEOMETRY OPTIMIZATION IN DELOCALIZED INTERNAL COORDINATES **
   Searching for a Minimum

   Optimization Cycle:   2

                       Coordinates (Angstroms)
     ATOM                X               Y               Z
      1  C         0.8512701264   -0.1755147813    0.0000000000
      2  N        -0.0220562422    0.7384614004    0.0000000000
      3  I        -2.1088979864    0.4267978013    0.0000000000
      4  Br        2.6360897774    0.4327657049    0.0000000000
      5  Cl        0.6893176013   -1.9306404270    0.0000000000
   Point Group: cs    Number of degrees of freedom:     7


   Energy is -10046.724284101

 Hessian Updated using BFGS Update

  6 Hessian modes will be used to form the next step
  Hessian Eigenvalues:
     0.106234    0.183046    0.228368    0.284820    0.392339    0.610671

 Minimum Search - Taking Simple RFO Step
 Searching for Lamda that Minimizes Along All modes
 Value Taken    Lamda =  -0.00335762
 Step Taken.  Stepsize is  0.098547

                             Maximum     Tolerance    Cnvgd?
         Gradient           0.031329      0.000300      NO
         Displacement       0.072437      0.001200      NO
         Energy change     -0.008290      0.000001      NO


 New Cartesian Coordinates Obtained by Inverse Iteration

 Displacement from previous Coordinates is:  0.243908
 ----------------------------------------------------------------
             Standard Nuclear Orientation (Angstroms)
    I     Atom           X                Y                Z
 ----------------------------------------------------------------
    1      C       0.8343129582    -0.1438155409     0.0000000000
    2      N      -0.0171765441     0.7671739053     0.0000000000
    3      I      -2.0660761111     0.3496018883     0.0000000000
    4      Br      2.6635579654     0.4062173594     0.0000000000
    5      Cl      0.6311050082    -1.8873079138     0.0000000000
 ----------------------------------------------------------------
 Molecular Point Group                 Cs    NOp =  2
 Largest Abelian Subgroup              Cs    NOp =  2
 Nuclear Repulsion Energy =   775.1584725826 hartrees
 There are       59 alpha and       59 beta electrons
 Applying Cartesian multipole field
    Component          Value
    ---------          -----
     (2,0,0)        1.00000E-11
     (0,2,0)        2.00000E-11
     (0,0,2)       -3.00000E-11
 Nucleus-field energy     =     0.0000000228 hartrees
 Requested basis set is 6-311++G(d,p)
 There are 68 shells and 184 basis functions
 A cutoff of  1.0D-11 yielded   1773 shell pairs
 There are     14080 function pairs (     15802 Cartesian)
 Smallest overlap matrix eigenvalue = 4.11E-04
 Guess MOs from SCF MO coefficient file

 -----------------------------------------------------------------------
  General SCF calculation program by
  Eric Jon Sundstrom, Paul Horn, Yuezhi Mao, Dmitri Zuev, Alec White,
  David Stuck, Shaama M.S., Shane Yost, Joonho Lee, David Small,
  Daniel Levine, Susi Lehtola, Hugh Burton, Evgeny Epifanovsky
 -----------------------------------------------------------------------
 Exchange:     0.2000 Hartree-Fock + 0.0800 Slater + 0.7200 B88
 Correlation:  0.1900 VWN1RPA + 0.8100 LYP
 Using SG-1 standard quadrature grid
 using 4 threads for integral computing
 -------------------------------------------------------
 OpenMP Integral computing Module                
 Release: version 2.0, May 2017, Q-Chem Inc. Pleasanton 
 -------------------------------------------------------
 -------------------------------------------------------
 OpenMP BLAS3 based DFT computing Module                
 Release: version 1.0, May 2013, Q-Chem Inc. Pittsburgh 
 -------------------------------------------------------
 A restricted SCF calculation will be
 performed using DIIS
 SCF converges when DIIS error is below 1.0e-08
 ---------------------------------------
  Cycle       Energy         DIIS error
 ---------------------------------------
    1  -10046.7239879504      5.42e-04  
    2  -10046.7256696628      3.16e-04  
    3  -10046.7254486879      3.91e-04  
    4  -10046.7260354831      7.95e-05  
    5  -10046.7260602829      2.46e-05  
    6  -10046.7260626497      8.83e-06  
    7  -10046.7260629479      2.48e-06  
    8  -10046.7260629665      6.17e-07  
    9  -10046.7260629679      1.02e-07  
   10  -10046.7260629679      3.91e-08  
   11  -10046.7260629679      1.36e-08  
   12  -10046.7260629679      3.84e-09  Convergence criterion met
 ---------------------------------------
 SCF time:   CPU 36.08s  wall 10.00s 
 SCF   energy in the final basis set =   -10046.7260629679
 Total energy in the final basis set =   -10046.7260629679

 --------------------------------------------------------------
             Orbital Energies (a.u.) and Symmetries
 --------------------------------------------------------------

 Alpha MOs, Restricted
 -- Occupied --                  
******* -482.86 -176.33 -165.74 -165.74 -165.74 -101.60  -62.52
  1 A'    2 A'    3 A'    4 A'    1 A"    5 A'    6 A'    7 A'                 
-56.339 -56.334 -56.334 -35.831 -31.325 -31.317 -31.317 -22.975
  8 A'    2 A"    9 A'   10 A'   11 A'    3 A"   12 A'   13 A'                 
-22.974 -22.973 -22.968 -22.968 -14.383 -10.346  -9.511  -8.726
  4 A"   14 A'    5 A"   15 A'   16 A'   17 A'   18 A'   19 A'                 
 -7.276  -7.266  -7.265  -6.559  -6.545  -6.544  -6.380  -4.795
 20 A'    6 A"   21 A'   22 A'    7 A"   23 A'   24 A'   25 A'                 
 -4.776  -4.775  -2.670  -2.666  -2.665  -2.654  -2.654  -2.060
  8 A"   26 A'   27 A'    9 A"   28 A'   10 A"   29 A'   30 A'                 
 -2.055  -2.054  -2.038  -2.037  -0.991  -0.881  -0.821  -0.686
 11 A"   31 A'   32 A'   12 A"   33 A'   34 A'   35 A'   36 A'                 
 -0.571  -0.502  -0.473  -0.451  -0.366  -0.353  -0.344  -0.328
 37 A'   38 A'   39 A'   13 A"   40 A'   14 A"   41 A'   15 A"                 
 -0.309  -0.280  -0.277
 42 A'   16 A"   43 A'                                                         
 -- Virtual --                   
 -0.116  -0.060  -0.060  -0.001   0.025   0.046   0.052   0.055
 44 A'   17 A"   45 A'   46 A'   47 A'   48 A'   18 A"   49 A'                 
  0.072   0.080   0.086   0.102   0.107   0.111   0.140   0.149
 50 A'   19 A"   51 A'   20 A"   52 A'   53 A'   54 A'   55 A'                 
  0.168   0.175   0.184   0.212   0.214   0.240   0.277   0.292
 56 A'   57 A'   21 A"   22 A"   58 A'   59 A'   60 A'   61 A'                 
  0.369   0.383   0.389   0.405   0.408   0.420   0.422   0.429
 62 A'   23 A"   63 A'   64 A'   24 A"   25 A"   65 A'   66 A'                 
  0.443   0.453   0.472   0.474   0.550   0.552   0.578   0.581
 67 A'   26 A"   68 A'   27 A"   69 A'   28 A"   29 A"   70 A'                 
  0.596   0.659   0.700   0.770   0.792   0.794   0.810   0.825
 71 A'   72 A'   73 A'   74 A'   75 A'   30 A"   76 A'   31 A"                 
  0.865   0.895   0.908   0.926   1.006   1.050   1.172   1.263
 77 A'   78 A'   32 A"   79 A'   80 A'   81 A'   82 A'   33 A"                 
  1.275   1.307   1.324   1.359   1.372   1.617   1.696   1.877
 83 A'   34 A"   84 A'   85 A'   35 A"   86 A'   87 A'   88 A'                 
  1.947   2.011   2.036   2.094   2.204   2.218   2.299   2.393
 36 A"   89 A'   37 A"   90 A'   91 A'   38 A"   92 A'   39 A"                 
  2.438   2.563   2.747   2.779   2.966   3.231   3.836   3.898
 93 A'   94 A'   40 A"   95 A'   96 A'   97 A'   41 A"   98 A'                 
  3.940   3.964   3.972   3.988   3.994   4.046   4.057   4.167
 42 A"   99 A'   43 A"   44 A"  100 A'   45 A"  101 A'  102 A'                 
  4.196   4.330   4.402   4.425   5.961   5.995   6.010   6.590
103 A'  104 A'  105 A'  106 A'   46 A"  107 A'  108 A'  109 A'                 
  7.527   7.559   7.628   9.711  23.667  25.777  25.924  26.302
 47 A"  110 A'  111 A'  112 A'  113 A'   48 A"  114 A'  115 A'                 
 27.835  28.305  28.331  28.337  28.511  28.521  28.525  28.555
116 A'   49 A"  117 A'  118 A'   50 A"  119 A'   51 A"  120 A'                 
 28.638  35.495  47.863 127.851 127.870 127.888 151.633 215.697
121 A'  122 A'  123 A'   52 A"  124 A'  125 A'  126 A'  127 A'                 
289.722 289.754 289.8541020.6471901.796
 53 A"  128 A'  129 A'  130 A'  131 A'                                         

 Beta MOs, Restricted
 -- Occupied --                  
******* -482.86 -176.33 -165.74 -165.74 -165.74 -101.60  -62.52
  1 A'    2 A'    3 A'    4 A'    1 A"    5 A'    6 A'    7 A'                 
-56.339 -56.334 -56.334 -35.831 -31.325 -31.317 -31.317 -22.975
  8 A'    2 A"    9 A'   10 A'   11 A'    3 A"   12 A'   13 A'                 
-22.974 -22.973 -22.968 -22.968 -14.383 -10.346  -9.511  -8.726
  4 A"   14 A'    5 A"   15 A'   16 A'   17 A'   18 A'   19 A'                 
 -7.276  -7.266  -7.265  -6.559  -6.545  -6.544  -6.380  -4.795
 20 A'    6 A"   21 A'   22 A'    7 A"   23 A'   24 A'   25 A'                 
 -4.776  -4.775  -2.670  -2.666  -2.665  -2.654  -2.654  -2.060
  8 A"   26 A'   27 A'    9 A"   28 A'   10 A"   29 A'   30 A'                 
 -2.055  -2.054  -2.038  -2.037  -0.991  -0.881  -0.821  -0.686
 11 A"   31 A'   32 A'   12 A"   33 A'   34 A'   35 A'   36 A'                 
 -0.571  -0.502  -0.473  -0.451  -0.366  -0.353  -0.344  -0.328
 37 A'   38 A'   39 A'   13 A"   40 A'   14 A"   41 A'   15 A"                 
 -0.309  -0.280  -0.277
 42 A'   16 A"   43 A'                                                         
 -- Virtual --                   
 -0.116  -0.060  -0.060  -0.001   0.025   0.046   0.052   0.055
 44 A'   17 A"   45 A'   46 A'   47 A'   48 A'   18 A"   49 A'                 
  0.072   0.080   0.086   0.102   0.107   0.111   0.140   0.149
 50 A'   19 A"   51 A'   20 A"   52 A'   53 A'   54 A'   55 A'                 
  0.168   0.175   0.184   0.212   0.214   0.240   0.277   0.292
 56 A'   57 A'   21 A"   22 A"   58 A'   59 A'   60 A'   61 A'                 
  0.369   0.383   0.389   0.405   0.408   0.420   0.422   0.429
 62 A'   23 A"   63 A'   64 A'   24 A"   25 A"   65 A'   66 A'                 
  0.443   0.453   0.472   0.474   0.550   0.552   0.578   0.581
 67 A'   26 A"   68 A'   27 A"   69 A'   28 A"   29 A"   70 A'                 
  0.596   0.659   0.700   0.770   0.792   0.794   0.810   0.825
 71 A'   72 A'   73 A'   74 A'   75 A'   30 A"   76 A'   31 A"                 
  0.865   0.895   0.908   0.926   1.006   1.050   1.172   1.263
 77 A'   78 A'   32 A"   79 A'   80 A'   81 A'   82 A'   33 A"                 
  1.275   1.307   1.324   1.359   1.372   1.617   1.696   1.877
 83 A'   34 A"   84 A'   85 A'   35 A"   86 A'   87 A'   88 A'                 
  1.947   2.011   2.036   2.094   2.204   2.218   2.299   2.393
 36 A"   89 A'   37 A"   90 A'   91 A'   38 A"   92 A'   39 A"                 
  2.438   2.563   2.747   2.779   2.966   3.231   3.836   3.898
 93 A'   94 A'   40 A"   95 A'   96 A'   97 A'   41 A"   98 A'                 
  3.940   3.964   3.972   3.988   3.994   4.046   4.057   4.167
 42 A"   99 A'   43 A"   44 A"  100 A'   45 A"  101 A'  102 A'                 
  4.196   4.330   4.402   4.425   5.961   5.995   6.010   6.590
103 A'  104 A'  105 A'  106 A'   46 A"  107 A'  108 A'  109 A'                 
  7.527   7.559   7.628   9.711  23.667  25.777  25.924  26.302
 47 A"  110 A'  111 A'  112 A'  113 A'   48 A"  114 A'  115 A'                 
 27.835  28.305  28.331  28.337  28.511  28.521  28.525  28.555
116 A'   49 A"  117 A'  118 A'   50 A"  119 A'   51 A"  120 A'                 
 28.638  35.495  47.863 127.851 127.870 127.888 151.633 215.697
121 A'  122 A'  123 A'   52 A"  124 A'  125 A'  126 A'  127 A'                 
289.722 289.754 289.8541020.6471901.796
 53 A"  128 A'  129 A'  130 A'  131 A'                                         
 --------------------------------------------------------------

          Ground-State Mulliken Net Atomic Charges

     Atom                 Charge (a.u.)
  ----------------------------------------
      1 C                    -0.496225
      2 N                    -0.000488
      3 I                     0.141836
      4 Br                    0.006841
      5 Cl                    0.348035
  ----------------------------------------
  Sum of atomic charges =    -0.000000

 -----------------------------------------------------------------
                    Cartesian Multipole Moments
 -----------------------------------------------------------------
    Charge (ESU x 10^10)
                -0.0000
    Dipole Moment (Debye)
         X      -0.3688      Y      -0.8762      Z      -0.0000
       Tot       0.9506
    Quadrupole Moments (Debye-Ang)
        XX     -63.8215     XY       0.8306     YY     -71.6784
        XZ       0.0000     YZ      -0.0000     ZZ     -70.8513
    Octopole Moments (Debye-Ang^2)
       XXX     -15.0934    XXY       7.8355    XYY      -1.4241
       YYY       0.1639    XXZ      -0.0000    XYZ       0.0000
       YYZ      -0.0000    XZZ      -2.1603    YZZ       2.9314
       ZZZ      -0.0000
    Hexadecapole Moments (Debye-Ang^3)
      XXXX   -1473.8785   XXXY      72.8042   XXYY    -345.6671
      XYYY      49.4528   YYYY    -394.8592   XXXZ      -0.0000
      XXYZ      -0.0000   XYYZ      -0.0000   YYYZ      -0.0000
      XXZZ    -293.4854   XYZZ      16.8358   YYZZ     -85.5759
      XZZZ      -0.0000   YZZZ      -0.0000   ZZZZ     -89.3501
 -----------------------------------------------------------------
 Calculating analytic gradient of the SCF energy
 Gradient of SCF Energy
            1           2           3           4           5
    1  -0.0008832   0.0013033   0.0030425  -0.0040424   0.0005798
    2   0.0028374  -0.0026801   0.0005567  -0.0001318  -0.0005821
    3   0.0000000   0.0000000  -0.0000000   0.0000000  -0.0000000
 Max gradient component =       4.042E-03
 RMS gradient           =       1.719E-03
 Gradient time:  CPU 10.50 s  wall 2.73 s
 Geometry Optimization Parameters
   NAtoms,    NIC,     NZ,  NCons,   NDum,   NFix, NCnnct, MaxDiis
        5      20       5       0       0       0       0       0

 Cartesian Hessian Update
 Hessian Updated using BFGS Update


** GEOMETRY OPTIMIZATION IN DELOCALIZED INTERNAL COORDINATES **
   Searching for a Minimum

   Optimization Cycle:   3

                       Coordinates (Angstroms)
     ATOM                X               Y               Z
      1  C         0.8343129582   -0.1438155409    0.0000000000
      2  N        -0.0171765441    0.7671739053    0.0000000000
      3  I        -2.0660761111    0.3496018883    0.0000000000
      4  Br        2.6635579654    0.4062173594    0.0000000000
      5  Cl        0.6311050082   -1.8873079138    0.0000000000
   Point Group: cs    Number of degrees of freedom:     7


   Energy is -10046.726062968

 Hessian Updated using BFGS Update

  7 Hessian modes will be used to form the next step
  Hessian Eigenvalues:
     0.113427    0.170775    0.234117    0.250413    0.284729    0.343826
     0.675905

 Minimum Search - Taking Simple RFO Step
 Searching for Lamda that Minimizes Along All modes
 Value Taken    Lamda =  -0.00025639
 Step Taken.  Stepsize is  0.039406

                             Maximum     Tolerance    Cnvgd?
         Gradient           0.005095      0.000300      NO
         Displacement       0.026583      0.001200      NO
         Energy change     -0.001779      0.000001      NO


 New Cartesian Coordinates Obtained by Inverse Iteration

 Displacement from previous Coordinates is:  0.053592
 ----------------------------------------------------------------
             Standard Nuclear Orientation (Angstroms)
    I     Atom           X                Y                Z
 ----------------------------------------------------------------
    1      C       0.8375865605    -0.1393994164     0.0000000000
    2      N      -0.0191480910     0.7712726043     0.0000000000
    3      I      -2.0808259041     0.3405872078     0.0000000000
    4      Br      2.6822144200     0.4001730785     0.0000000000
    5      Cl      0.6258962913    -1.8807637759     0.0000000000
 ----------------------------------------------------------------
 Molecular Point Group                 Cs    NOp =  2
 Largest Abelian Subgroup              Cs    NOp =  2
 Nuclear Repulsion Energy =   771.8637465826 hartrees
 There are       59 alpha and       59 beta electrons
 Applying Cartesian multipole field
    Component          Value
    ---------          -----
     (2,0,0)        1.00000E-11
     (0,2,0)        2.00000E-11
     (0,0,2)       -3.00000E-11
 Nucleus-field energy     =     0.0000000230 hartrees
 Requested basis set is 6-311++G(d,p)
 There are 68 shells and 184 basis functions
 A cutoff of  1.0D-11 yielded   1770 shell pairs
 There are     14054 function pairs (     15775 Cartesian)
 Smallest overlap matrix eigenvalue = 4.22E-04
 Guess MOs from SCF MO coefficient file

 -----------------------------------------------------------------------
  General SCF calculation program by
  Eric Jon Sundstrom, Paul Horn, Yuezhi Mao, Dmitri Zuev, Alec White,
  David Stuck, Shaama M.S., Shane Yost, Joonho Lee, David Small,
  Daniel Levine, Susi Lehtola, Hugh Burton, Evgeny Epifanovsky
 -----------------------------------------------------------------------
 Exchange:     0.2000 Hartree-Fock + 0.0800 Slater + 0.7200 B88
 Correlation:  0.1900 VWN1RPA + 0.8100 LYP
 Using SG-1 standard quadrature grid
 using 4 threads for integral computing
 -------------------------------------------------------
 OpenMP Integral computing Module                
 Release: version 2.0, May 2017, Q-Chem Inc. Pleasanton 
 -------------------------------------------------------
 -------------------------------------------------------
 OpenMP BLAS3 based DFT computing Module                
 Release: version 1.0, May 2013, Q-Chem Inc. Pittsburgh 
 -------------------------------------------------------
 A restricted SCF calculation will be
 performed using DIIS
 SCF converges when DIIS error is below 1.0e-08
 ---------------------------------------
  Cycle       Energy         DIIS error
 ---------------------------------------
    1  -10046.7260491377      1.39e-04  
    2  -10046.7261244123      9.76e-05  
    3  -10046.7261137420      1.10e-04  
    4  -10046.7261631010      1.89e-05  
    5  -10046.7261642910      6.44e-06  
    6  -10046.7261644560      1.33e-06  
    7  -10046.7261644626      3.38e-07  
    8  -10046.7261644630      1.27e-07  
    9  -10046.7261644630      2.34e-08  
   10  -10046.7261644630      8.86e-09  Convergence criterion met
 ---------------------------------------
 SCF time:   CPU 30.00s  wall 8.00s 
 SCF   energy in the final basis set =   -10046.7261644630
 Total energy in the final basis set =   -10046.7261644630

 --------------------------------------------------------------
             Orbital Energies (a.u.) and Symmetries
 --------------------------------------------------------------

 Alpha MOs, Restricted
 -- Occupied --                  
******* -482.87 -176.33 -165.74 -165.74 -165.74 -101.60  -62.52
  1 A'    2 A'    3 A'    4 A'    1 A"    5 A'    6 A'    7 A'                 
-56.339 -56.335 -56.334 -35.831 -31.326 -31.318 -31.317 -22.976
  8 A'    2 A"    9 A'   10 A'   11 A'    3 A"   12 A'   13 A'                 
-22.974 -22.974 -22.968 -22.968 -14.384 -10.347  -9.512  -8.727
  4 A"   14 A'    5 A"   15 A'   16 A'   17 A'   18 A'   19 A'                 
 -7.276  -7.267  -7.266  -6.559  -6.545  -6.544  -6.380  -4.795
 20 A'    6 A"   21 A'   22 A'    7 A"   23 A'   24 A'   25 A'                 
 -4.776  -4.775  -2.670  -2.666  -2.666  -2.654  -2.654  -2.060
  8 A"   26 A'   27 A'    9 A"   28 A'   10 A"   29 A'   30 A'                 
 -2.055  -2.054  -2.038  -2.038  -0.989  -0.880  -0.819  -0.685
 11 A"   31 A'   32 A'   12 A"   33 A'   34 A'   35 A'   36 A'                 
 -0.572  -0.501  -0.471  -0.450  -0.366  -0.352  -0.343  -0.327
 37 A'   38 A'   39 A'   13 A"   40 A'   14 A"   41 A'   15 A"                 
 -0.310  -0.281  -0.278
 42 A'   16 A"   43 A'                                                         
 -- Virtual --                   
 -0.120  -0.062  -0.061  -0.001   0.025   0.046   0.052   0.055
 44 A'   45 A'   17 A"   46 A'   47 A'   48 A'   18 A"   49 A'                 
  0.072   0.080   0.085   0.102   0.107   0.111   0.140   0.148
 50 A'   19 A"   51 A'   20 A"   52 A'   53 A'   54 A'   55 A'                 
  0.168   0.174   0.184   0.212   0.213   0.241   0.276   0.293
 56 A'   57 A'   21 A"   22 A"   58 A'   59 A'   60 A'   61 A'                 
  0.369   0.383   0.388   0.404   0.408   0.419   0.420   0.426
 62 A'   23 A"   63 A'   64 A'   24 A"   25 A"   65 A'   66 A'                 
  0.443   0.453   0.472   0.473   0.549   0.551   0.579   0.581
 67 A'   26 A"   68 A'   27 A"   69 A'   28 A"   29 A"   70 A'                 
  0.595   0.655   0.696   0.770   0.790   0.793   0.809   0.825
 71 A'   72 A'   73 A'   74 A'   75 A'   30 A"   76 A'   31 A"                 
  0.863   0.894   0.907   0.926   1.003   1.050   1.171   1.263
 77 A'   78 A'   32 A"   79 A'   80 A'   81 A'   82 A'   33 A"                 
  1.276   1.305   1.323   1.355   1.371   1.610   1.698   1.872
 83 A'   34 A"   84 A'   85 A'   35 A"   86 A'   87 A'   88 A'                 
  1.946   2.010   2.034   2.092   2.203   2.218   2.298   2.390
 36 A"   89 A'   37 A"   90 A'   91 A'   38 A"   92 A'   39 A"                 
  2.437   2.558   2.746   2.776   2.963   3.232   3.835   3.899
 93 A'   94 A'   40 A"   95 A'   96 A'   97 A'   41 A"   98 A'                 
  3.940   3.963   3.971   3.986   3.993   4.044   4.053   4.163
 42 A"   99 A'   43 A"   44 A"  100 A'   45 A"  101 A'  102 A'                 
  4.194   4.328   4.396   4.425   5.961   5.994   6.008   6.584
103 A'  104 A'  105 A'  106 A'   46 A"  107 A'  108 A'  109 A'                 
  7.526   7.558   7.628   9.711  23.659  25.777  25.925  26.299
 47 A"  110 A'  111 A'  112 A'  113 A'   48 A"  114 A'  115 A'                 
 27.829  28.305  28.330  28.336  28.511  28.521  28.524  28.553
116 A'   49 A"  117 A'  118 A'   50 A"  119 A'   51 A"  120 A'                 
 28.636  35.490  47.859 127.851 127.869 127.886 151.629 215.696
121 A'  122 A'  123 A'   52 A"  124 A'  125 A'  126 A'  127 A'                 
289.721 289.752 289.8541020.6421901.791
 53 A"  128 A'  129 A'  130 A'  131 A'                                         

 Beta MOs, Restricted
 -- Occupied --                  
******* -482.87 -176.33 -165.74 -165.74 -165.74 -101.60  -62.52
  1 A'    2 A'    3 A'    4 A'    1 A"    5 A'    6 A'    7 A'                 
-56.339 -56.335 -56.334 -35.831 -31.326 -31.318 -31.317 -22.976
  8 A'    2 A"    9 A'   10 A'   11 A'    3 A"   12 A'   13 A'                 
-22.974 -22.974 -22.968 -22.968 -14.384 -10.347  -9.512  -8.727
  4 A"   14 A'    5 A"   15 A'   16 A'   17 A'   18 A'   19 A'                 
 -7.276  -7.267  -7.266  -6.559  -6.545  -6.544  -6.380  -4.795
 20 A'    6 A"   21 A'   22 A'    7 A"   23 A'   24 A'   25 A'                 
 -4.776  -4.775  -2.670  -2.666  -2.666  -2.654  -2.654  -2.060
  8 A"   26 A'   27 A'    9 A"   28 A'   10 A"   29 A'   30 A'                 
 -2.055  -2.054  -2.038  -2.038  -0.989  -0.880  -0.819  -0.685
 11 A"   31 A'   32 A'   12 A"   33 A'   34 A'   35 A'   36 A'                 
 -0.572  -0.501  -0.471  -0.450  -0.366  -0.352  -0.343  -0.327
 37 A'   38 A'   39 A'   13 A"   40 A'   14 A"   41 A'   15 A"                 
 -0.310  -0.281  -0.278
 42 A'   16 A"   43 A'                                                         
 -- Virtual --                   
 -0.120  -0.062  -0.061  -0.001   0.025   0.046   0.052   0.055
 44 A'   45 A'   17 A"   46 A'   47 A'   48 A'   18 A"   49 A'                 
  0.072   0.080   0.085   0.102   0.107   0.111   0.140   0.148
 50 A'   19 A"   51 A'   20 A"   52 A'   53 A'   54 A'   55 A'                 
  0.168   0.174   0.184   0.212   0.213   0.241   0.276   0.293
 56 A'   57 A'   21 A"   22 A"   58 A'   59 A'   60 A'   61 A'                 
  0.369   0.383   0.388   0.404   0.408   0.419   0.420   0.426
 62 A'   23 A"   63 A'   64 A'   24 A"   25 A"   65 A'   66 A'                 
  0.443   0.453   0.472   0.473   0.549   0.551   0.579   0.581
 67 A'   26 A"   68 A'   27 A"   69 A'   28 A"   29 A"   70 A'                 
  0.595   0.655   0.696   0.770   0.790   0.793   0.809   0.825
 71 A'   72 A'   73 A'   74 A'   75 A'   30 A"   76 A'   31 A"                 
  0.863   0.894   0.907   0.926   1.003   1.050   1.171   1.263
 77 A'   78 A'   32 A"   79 A'   80 A'   81 A'   82 A'   33 A"                 
  1.276   1.305   1.323   1.355   1.371   1.610   1.698   1.872
 83 A'   34 A"   84 A'   85 A'   35 A"   86 A'   87 A'   88 A'                 
  1.946   2.010   2.034   2.092   2.203   2.218   2.298   2.390
 36 A"   89 A'   37 A"   90 A'   91 A'   38 A"   92 A'   39 A"                 
  2.437   2.558   2.746   2.776   2.963   3.232   3.835   3.899
 93 A'   94 A'   40 A"   95 A'   96 A'   97 A'   41 A"   98 A'                 
  3.940   3.963   3.971   3.986   3.993   4.044   4.053   4.163
 42 A"   99 A'   43 A"   44 A"  100 A'   45 A"  101 A'  102 A'                 
  4.194   4.328   4.396   4.425   5.961   5.994   6.008   6.584
103 A'  104 A'  105 A'  106 A'   46 A"  107 A'  108 A'  109 A'                 
  7.526   7.558   7.628   9.711  23.659  25.777  25.925  26.299
 47 A"  110 A'  111 A'  112 A'  113 A'   48 A"  114 A'  115 A'                 
 27.829  28.305  28.330  28.336  28.511  28.521  28.524  28.553
116 A'   49 A"  117 A'  118 A'   50 A"  119 A'   51 A"  120 A'                 
 28.636  35.490  47.859 127.851 127.869 127.886 151.629 215.696
121 A'  122 A'  123 A'   52 A"  124 A'  125 A'  126 A'  127 A'                 
289.721 289.752 289.8541020.6421901.791
 53 A"  128 A'  129 A'  130 A'  131 A'                                         
 --------------------------------------------------------------

          Ground-State Mulliken Net Atomic Charges

     Atom                 Charge (a.u.)
  ----------------------------------------
      1 C                    -0.492353
      2 N                    -0.001245
      3 I                     0.140476
      4 Br                    0.004238
      5 Cl                    0.348884
  ----------------------------------------
  Sum of atomic charges =     0.000000

 -----------------------------------------------------------------
                    Cartesian Multipole Moments
 -----------------------------------------------------------------
    Charge (ESU x 10^10)
                 0.0000
    Dipole Moment (Debye)
         X      -0.3722      Y      -0.9061      Z      -0.0000
       Tot       0.9796
    Quadrupole Moments (Debye-Ang)
        XX     -63.6837     XY       0.8462     YY     -71.7245
        XZ      -0.0000     YZ      -0.0000     ZZ     -70.8973
    Octopole Moments (Debye-Ang^2)
       XXX     -14.5930    XXY       7.8866    XYY      -1.4143
       YYY       0.7487    XXZ       0.0000    XYZ       0.0000
       YYZ       0.0000    XZZ      -2.0515    YZZ       3.1391
       ZZZ       0.0000
    Hexadecapole Moments (Debye-Ang^3)
      XXXX   -1490.5639   XXXY      71.7277   XXYY    -348.9437
      XYYY      48.2818   YYYY    -391.8659   XXXZ      -0.0000
      XXYZ       0.0000   XYYZ       0.0000   YYYZ      -0.0000
      XXZZ    -297.1038   XYZZ      16.4072   YYZZ     -85.0579
      XZZZ      -0.0000   YZZZ      -0.0000   ZZZZ     -89.4612
 -----------------------------------------------------------------
 Calculating analytic gradient of the SCF energy
 Gradient of SCF Energy
            1           2           3           4           5
    1   0.0011663  -0.0021112   0.0000437   0.0011521  -0.0002510
    2  -0.0000381   0.0001110  -0.0000021   0.0002462  -0.0003170
    3   0.0000000  -0.0000000  -0.0000000  -0.0000000  -0.0000000
 Max gradient component =       2.111E-03
 RMS gradient           =       7.017E-04
 Gradient time:  CPU 10.50 s  wall 2.73 s
 Geometry Optimization Parameters
   NAtoms,    NIC,     NZ,  NCons,   NDum,   NFix, NCnnct, MaxDiis
        5      20       5       0       0       0       0       0

 Cartesian Hessian Update
 Hessian Updated using BFGS Update


** GEOMETRY OPTIMIZATION IN DELOCALIZED INTERNAL COORDINATES **
   Searching for a Minimum

   Optimization Cycle:   4

                       Coordinates (Angstroms)
     ATOM                X               Y               Z
      1  C         0.8375865605   -0.1393994164    0.0000000000
      2  N        -0.0191480910    0.7712726043    0.0000000000
      3  I        -2.0808259041    0.3405872078    0.0000000000
      4  Br        2.6822144200    0.4001730785    0.0000000000
      5  Cl        0.6258962913   -1.8807637759    0.0000000000
   Point Group: cs    Number of degrees of freedom:     7


   Energy is -10046.726164463

 Hessian Updated using BFGS Update

  7 Hessian modes will be used to form the next step
  Hessian Eigenvalues:
     0.102847    0.178659    0.235651    0.279319    0.288334    0.360474
     0.717236

 Minimum Search - Taking Simple RFO Step
 Searching for Lamda that Minimizes Along All modes
 Value Taken    Lamda =  -0.00001744
 Step Taken.  Stepsize is  0.007417

                             Maximum     Tolerance    Cnvgd?
         Gradient           0.001865      0.000300      NO
         Displacement       0.005335      0.001200      NO
         Energy change     -0.000101      0.000001      NO


 New Cartesian Coordinates Obtained by Inverse Iteration

 Displacement from previous Coordinates is:  0.008271
 ----------------------------------------------------------------
             Standard Nuclear Orientation (Angstroms)
    I     Atom           X                Y                Z
 ----------------------------------------------------------------
    1      C       0.8367917155    -0.1399207634     0.0000000000
    2      N      -0.0170652260     0.7720404093     0.0000000000
    3      I      -2.0796000775     0.3405337289     0.0000000000
    4      Br      2.6788790269     0.4000348572     0.0000000000
    5      Cl      0.6267178377    -1.8808185337     0.0000000000
 ----------------------------------------------------------------
 Molecular Point Group                 Cs    NOp =  2
 Largest Abelian Subgroup              Cs    NOp =  2
 Nuclear Repulsion Energy =   772.3445866417 hartrees
 There are       59 alpha and       59 beta electrons
 Applying Cartesian multipole field
    Component          Value
    ---------          -----
     (2,0,0)        1.00000E-11
     (0,2,0)        2.00000E-11
     (0,0,2)       -3.00000E-11
 Nucleus-field energy     =     0.0000000230 hartrees
 Requested basis set is 6-311++G(d,p)
 There are 68 shells and 184 basis functions
 A cutoff of  1.0D-11 yielded   1770 shell pairs
 There are     14054 function pairs (     15775 Cartesian)
 Smallest overlap matrix eigenvalue = 4.20E-04
 Guess MOs from SCF MO coefficient file

 -----------------------------------------------------------------------
  General SCF calculation program by
  Eric Jon Sundstrom, Paul Horn, Yuezhi Mao, Dmitri Zuev, Alec White,
  David Stuck, Shaama M.S., Shane Yost, Joonho Lee, David Small,
  Daniel Levine, Susi Lehtola, Hugh Burton, Evgeny Epifanovsky
 -----------------------------------------------------------------------
 Exchange:     0.2000 Hartree-Fock + 0.0800 Slater + 0.7200 B88
 Correlation:  0.1900 VWN1RPA + 0.8100 LYP
 Using SG-1 standard quadrature grid
 using 4 threads for integral computing
 -------------------------------------------------------
 OpenMP Integral computing Module                
 Release: version 2.0, May 2017, Q-Chem Inc. Pleasanton 
 -------------------------------------------------------
 -------------------------------------------------------
 OpenMP BLAS3 based DFT computing Module                
 Release: version 1.0, May 2013, Q-Chem Inc. Pittsburgh 
 -------------------------------------------------------
 A restricted SCF calculation will be
 performed using DIIS
 SCF converges when DIIS error is below 1.0e-08
 ---------------------------------------
  Cycle       Energy         DIIS error
 ---------------------------------------
    1  -10046.7261694344      3.10e-05  
    2  -10046.7261735640      1.69e-05  
    3  -10046.7261731551      1.97e-05  
    4  -10046.7261746723      2.72e-06  
    5  -10046.7261746920      1.42e-06  
    6  -10046.7261746995      4.23e-07  
    7  -10046.7261747003      8.54e-08  
    8  -10046.7261747001      2.57e-08  
    9  -10046.7261747003      4.34e-09  Convergence criterion met
 ---------------------------------------
 SCF time:   CPU 26.96s  wall 7.00s 
 SCF   energy in the final basis set =   -10046.7261747003
 Total energy in the final basis set =   -10046.7261747003

 --------------------------------------------------------------
             Orbital Energies (a.u.) and Symmetries
 --------------------------------------------------------------

 Alpha MOs, Restricted
 -- Occupied --                  
******* -482.87 -176.33 -165.74 -165.74 -165.74 -101.60  -62.52
  1 A'    2 A'    3 A'    4 A'    1 A"    5 A'    6 A'    7 A'                 
-56.339 -56.335 -56.334 -35.831 -31.326 -31.317 -31.317 -22.976
  8 A'    2 A"    9 A'   10 A'   11 A'    3 A"   12 A'   13 A'                 
-22.974 -22.973 -22.968 -22.968 -14.384 -10.346  -9.512  -8.727
  4 A"   14 A'    5 A"   15 A'   16 A'   17 A'   18 A'   19 A'                 
 -7.276  -7.267  -7.266  -6.559  -6.545  -6.544  -6.380  -4.795
 20 A'    6 A"   21 A'   22 A'    7 A"   23 A'   24 A'   25 A'                 
 -4.776  -4.775  -2.670  -2.666  -2.665  -2.654  -2.654  -2.060
  8 A"   26 A'   27 A'    9 A"   28 A'   10 A"   29 A'   30 A'                 
 -2.055  -2.054  -2.037  -2.037  -0.990  -0.881  -0.819  -0.685
 11 A"   31 A'   32 A'   12 A"   33 A'   34 A'   35 A'   36 A'                 
 -0.572  -0.501  -0.471  -0.450  -0.366  -0.352  -0.343  -0.327
 37 A'   38 A'   39 A'   13 A"   40 A'   14 A"   41 A'   15 A"                 
 -0.310  -0.281  -0.278
 42 A'   16 A"   43 A'                                                         
 -- Virtual --                   
 -0.120  -0.061  -0.061  -0.001   0.025   0.046   0.052   0.055
 44 A'   45 A'   17 A"   46 A'   47 A'   48 A'   18 A"   49 A'                 
  0.071   0.080   0.085   0.102   0.107   0.111   0.140   0.148
 50 A'   19 A"   51 A'   20 A"   52 A'   53 A'   54 A'   55 A'                 
  0.168   0.175   0.184   0.212   0.213   0.241   0.276   0.293
 56 A'   57 A'   21 A"   22 A"   58 A'   59 A'   60 A'   61 A'                 
  0.369   0.383   0.388   0.404   0.408   0.419   0.421   0.426
 62 A'   23 A"   63 A'   64 A'   24 A"   25 A"   65 A'   66 A'                 
  0.443   0.452   0.472   0.473   0.549   0.551   0.578   0.581
 67 A'   26 A"   68 A'   27 A"   69 A'   28 A"   29 A"   70 A'                 
  0.595   0.655   0.696   0.770   0.790   0.793   0.809   0.824
 71 A'   72 A'   73 A'   74 A'   75 A'   30 A"   76 A'   31 A"                 
  0.864   0.895   0.907   0.926   1.004   1.050   1.171   1.263
 77 A'   78 A'   32 A"   79 A'   80 A'   81 A'   82 A'   33 A"                 
  1.276   1.305   1.323   1.355   1.371   1.611   1.697   1.874
 83 A'   34 A"   84 A'   85 A'   35 A"   86 A'   87 A'   88 A'                 
  1.946   2.010   2.035   2.092   2.203   2.218   2.298   2.391
 36 A"   89 A'   37 A"   90 A'   91 A'   38 A"   92 A'   39 A"                 
  2.438   2.560   2.747   2.777   2.963   3.231   3.836   3.899
 93 A'   94 A'   40 A"   95 A'   96 A'   97 A'   41 A"   98 A'                 
  3.940   3.963   3.971   3.986   3.993   4.045   4.054   4.164
 42 A"   99 A'   43 A"   44 A"  100 A'   45 A"  101 A'  102 A'                 
  4.194   4.328   4.396   4.426   5.961   5.994   6.008   6.585
103 A'  104 A'  105 A'  106 A'   46 A"  107 A'  108 A'  109 A'                 
  7.526   7.559   7.628   9.711  23.661  25.777  25.925  26.300
 47 A"  110 A'  111 A'  112 A'  113 A'   48 A"  114 A'  115 A'                 
 27.829  28.305  28.330  28.336  28.511  28.521  28.524  28.553
116 A'   49 A"  117 A'  118 A'   50 A"  119 A'   51 A"  120 A'                 
 28.636  35.491  47.860 127.851 127.869 127.887 151.629 215.697
121 A'  122 A'  123 A'   52 A"  124 A'  125 A'  126 A'  127 A'                 
289.721 289.753 289.8541020.6431901.791
 53 A"  128 A'  129 A'  130 A'  131 A'                                         

 Beta MOs, Restricted
 -- Occupied --                  
******* -482.87 -176.33 -165.74 -165.74 -165.74 -101.60  -62.52
  1 A'    2 A'    3 A'    4 A'    1 A"    5 A'    6 A'    7 A'                 
-56.339 -56.335 -56.334 -35.831 -31.326 -31.317 -31.317 -22.976
  8 A'    2 A"    9 A'   10 A'   11 A'    3 A"   12 A'   13 A'                 
-22.974 -22.973 -22.968 -22.968 -14.384 -10.346  -9.512  -8.727
  4 A"   14 A'    5 A"   15 A'   16 A'   17 A'   18 A'   19 A'                 
 -7.276  -7.267  -7.266  -6.559  -6.545  -6.544  -6.380  -4.795
 20 A'    6 A"   21 A'   22 A'    7 A"   23 A'   24 A'   25 A'                 
 -4.776  -4.775  -2.670  -2.666  -2.665  -2.654  -2.654  -2.060
  8 A"   26 A'   27 A'    9 A"   28 A'   10 A"   29 A'   30 A'                 
 -2.055  -2.054  -2.037  -2.037  -0.990  -0.881  -0.819  -0.685
 11 A"   31 A'   32 A'   12 A"   33 A'   34 A'   35 A'   36 A'                 
 -0.572  -0.501  -0.471  -0.450  -0.366  -0.352  -0.343  -0.327
 37 A'   38 A'   39 A'   13 A"   40 A'   14 A"   41 A'   15 A"                 
 -0.310  -0.281  -0.278
 42 A'   16 A"   43 A'                                                         
 -- Virtual --                   
 -0.120  -0.061  -0.061  -0.001   0.025   0.046   0.052   0.055
 44 A'   45 A'   17 A"   46 A'   47 A'   48 A'   18 A"   49 A'                 
  0.071   0.080   0.085   0.102   0.107   0.111   0.140   0.148
 50 A'   19 A"   51 A'   20 A"   52 A'   53 A'   54 A'   55 A'                 
  0.168   0.175   0.184   0.212   0.213   0.241   0.276   0.293
 56 A'   57 A'   21 A"   22 A"   58 A'   59 A'   60 A'   61 A'                 
  0.369   0.383   0.388   0.404   0.408   0.419   0.421   0.426
 62 A'   23 A"   63 A'   64 A'   24 A"   25 A"   65 A'   66 A'                 
  0.443   0.452   0.472   0.473   0.549   0.551   0.578   0.581
 67 A'   26 A"   68 A'   27 A"   69 A'   28 A"   29 A"   70 A'                 
  0.595   0.655   0.696   0.770   0.790   0.793   0.809   0.824
 71 A'   72 A'   73 A'   74 A'   75 A'   30 A"   76 A'   31 A"                 
  0.864   0.895   0.907   0.926   1.004   1.050   1.171   1.263
 77 A'   78 A'   32 A"   79 A'   80 A'   81 A'   82 A'   33 A"                 
  1.276   1.305   1.323   1.355   1.371   1.611   1.697   1.874
 83 A'   34 A"   84 A'   85 A'   35 A"   86 A'   87 A'   88 A'                 
  1.946   2.010   2.035   2.092   2.203   2.218   2.298   2.391
 36 A"   89 A'   37 A"   90 A'   91 A'   38 A"   92 A'   39 A"                 
  2.438   2.560   2.747   2.777   2.963   3.231   3.836   3.899
 93 A'   94 A'   40 A"   95 A'   96 A'   97 A'   41 A"   98 A'                 
  3.940   3.963   3.971   3.986   3.993   4.045   4.054   4.164
 42 A"   99 A'   43 A"   44 A"  100 A'   45 A"  101 A'  102 A'                 
  4.194   4.328   4.396   4.426   5.961   5.994   6.008   6.585
103 A'  104 A'  105 A'  106 A'   46 A"  107 A'  108 A'  109 A'                 
  7.526   7.559   7.628   9.711  23.661  25.777  25.925  26.300
 47 A"  110 A'  111 A'  112 A'  113 A'   48 A"  114 A'  115 A'                 
 27.829  28.305  28.330  28.336  28.511  28.521  28.524  28.553
116 A'   49 A"  117 A'  118 A'   50 A"  119 A'   51 A"  120 A'                 
 28.636  35.491  47.860 127.851 127.869 127.887 151.629 215.697
121 A'  122 A'  123 A'   52 A"  124 A'  125 A'  126 A'  127 A'                 
289.721 289.753 289.8541020.6431901.791
 53 A"  128 A'  129 A'  130 A'  131 A'                                         
 --------------------------------------------------------------

          Ground-State Mulliken Net Atomic Charges

     Atom                 Charge (a.u.)
  ----------------------------------------
      1 C                    -0.493371
      2 N                    -0.000509
      3 I                     0.139209
      4 Br                    0.004673
      5 Cl                    0.349998
  ----------------------------------------
  Sum of atomic charges =     0.000000

 -----------------------------------------------------------------
                    Cartesian Multipole Moments
 -----------------------------------------------------------------
    Charge (ESU x 10^10)
                 0.0000
    Dipole Moment (Debye)
         X      -0.3650      Y      -0.9108      Z      -0.0000
       Tot       0.9812
    Quadrupole Moments (Debye-Ang)
        XX     -63.7212     XY       0.8446     YY     -71.7081
        XZ      -0.0000     YZ       0.0000     ZZ     -70.8926
    Octopole Moments (Debye-Ang^2)
       XXX     -14.5552    XXY       7.8602    XYY      -1.3725
       YYY       0.7328    XXZ      -0.0000    XYZ       0.0000
       YYZ      -0.0000    XZZ      -2.0233    YZZ       3.1391
       ZZZ      -0.0000
    Hexadecapole Moments (Debye-Ang^3)
      XXXX   -1488.5963   XXXY      71.8340   XXYY    -348.4569
      XYYY      48.3224   YYYY    -391.7900   XXXZ      -0.0000
      XXYZ       0.0000   XYYZ      -0.0000   YYYZ       0.0000
      XXZZ    -296.6441   XYZZ      16.4400   YYZZ     -85.0516
      XZZZ      -0.0000   YZZZ       0.0000   ZZZZ     -89.4553
 -----------------------------------------------------------------
 Calculating analytic gradient of the SCF energy
 Gradient of SCF Energy
            1           2           3           4           5
    1   0.0001932  -0.0003567   0.0001097   0.0000183   0.0000355
    2   0.0007279  -0.0005559  -0.0001215   0.0000721  -0.0001226
    3  -0.0000000  -0.0000000  -0.0000000   0.0000000   0.0000000
 Max gradient component =       7.279E-04
 RMS gradient           =       2.648E-04
 Gradient time:  CPU 10.42 s  wall 2.71 s
 Geometry Optimization Parameters
   NAtoms,    NIC,     NZ,  NCons,   NDum,   NFix, NCnnct, MaxDiis
        5      20       5       0       0       0       0       0

 Cartesian Hessian Update
 Hessian Updated using BFGS Update


** GEOMETRY OPTIMIZATION IN DELOCALIZED INTERNAL COORDINATES **
   Searching for a Minimum

   Optimization Cycle:   5

                       Coordinates (Angstroms)
     ATOM                X               Y               Z
      1  C         0.8367917155   -0.1399207634    0.0000000000
      2  N        -0.0170652260    0.7720404093    0.0000000000
      3  I        -2.0796000775    0.3405337289    0.0000000000
      4  Br        2.6788790269    0.4000348572    0.0000000000
      5  Cl        0.6267178377   -1.8808185337    0.0000000000
   Point Group: cs    Number of degrees of freedom:     7


   Energy is -10046.726174700

 Hessian Updated using BFGS Update

  7 Hessian modes will be used to form the next step
  Hessian Eigenvalues:
     0.096380    0.185902    0.215787    0.241606    0.282713    0.350313
     0.806179

 Minimum Search - Taking Simple RFO Step
 Searching for Lamda that Minimizes Along All modes
 Value Taken    Lamda =  -0.00000220
 Step Taken.  Stepsize is  0.003760

                             Maximum     Tolerance    Cnvgd?
         Gradient           0.000372      0.000300      NO
         Displacement       0.002554      0.001200      NO
         Energy change     -0.000010      0.000001      NO


 New Cartesian Coordinates Obtained by Inverse Iteration

 Displacement from previous Coordinates is:  0.002981
 ----------------------------------------------------------------
             Standard Nuclear Orientation (Angstroms)
    I     Atom           X                Y                Z
 ----------------------------------------------------------------
    1      C       0.8364793676    -0.1406168919     0.0000000000
    2      N      -0.0162015838     0.7726118715     0.0000000000
    3      I      -2.0797895930     0.3406720653     0.0000000000
    4      Br      2.6782061293     0.4003662703     0.0000000000
    5      Cl      0.6270289565    -1.8811636169     0.0000000000
 ----------------------------------------------------------------
 Molecular Point Group                 Cs    NOp =  2
 Largest Abelian Subgroup              Cs    NOp =  2
 Nuclear Repulsion Energy =   772.3209394020 hartrees
 There are       59 alpha and       59 beta electrons
 Applying Cartesian multipole field
    Component          Value
    ---------          -----
     (2,0,0)        1.00000E-11
     (0,2,0)        2.00000E-11
     (0,0,2)       -3.00000E-11
 Nucleus-field energy     =     0.0000000230 hartrees
 Requested basis set is 6-311++G(d,p)
 There are 68 shells and 184 basis functions
 A cutoff of  1.0D-11 yielded   1770 shell pairs
 There are     14054 function pairs (     15775 Cartesian)
 Smallest overlap matrix eigenvalue = 4.20E-04
 Guess MOs from SCF MO coefficient file

 -----------------------------------------------------------------------
  General SCF calculation program by
  Eric Jon Sundstrom, Paul Horn, Yuezhi Mao, Dmitri Zuev, Alec White,
  David Stuck, Shaama M.S., Shane Yost, Joonho Lee, David Small,
  Daniel Levine, Susi Lehtola, Hugh Burton, Evgeny Epifanovsky
 -----------------------------------------------------------------------
 Exchange:     0.2000 Hartree-Fock + 0.0800 Slater + 0.7200 B88
 Correlation:  0.1900 VWN1RPA + 0.8100 LYP
 Using SG-1 standard quadrature grid
 using 4 threads for integral computing
 -------------------------------------------------------
 OpenMP Integral computing Module                
 Release: version 2.0, May 2017, Q-Chem Inc. Pleasanton 
 -------------------------------------------------------
 -------------------------------------------------------
 OpenMP BLAS3 based DFT computing Module                
 Release: version 1.0, May 2013, Q-Chem Inc. Pittsburgh 
 -------------------------------------------------------
 A restricted SCF calculation will be
 performed using DIIS
 SCF converges when DIIS error is below 1.0e-08
 ---------------------------------------
  Cycle       Energy         DIIS error
 ---------------------------------------
    1  -10046.7261744996      1.56e-05  
    2  -10046.7261758360      8.67e-06  
    3  -10046.7261754652      1.32e-05  
    4  -10046.7261761116      1.31e-06  
    5  -10046.7261761182      3.94e-07  
    6  -10046.7261761185      6.30e-08  
    7  -10046.7261761186      2.27e-08  
    8  -10046.7261761186      6.50e-09  Convergence criterion met
 ---------------------------------------
 SCF time:   CPU 24.04s  wall 6.00s 
 SCF   energy in the final basis set =   -10046.7261761186
 Total energy in the final basis set =   -10046.7261761186

 --------------------------------------------------------------
             Orbital Energies (a.u.) and Symmetries
 --------------------------------------------------------------

 Alpha MOs, Restricted
 -- Occupied --                  
******* -482.87 -176.33 -165.74 -165.74 -165.74 -101.60  -62.52
  1 A'    2 A'    3 A'    4 A'    1 A"    5 A'    6 A'    7 A'                 
-56.339 -56.335 -56.334 -35.831 -31.325 -31.317 -31.317 -22.975
  8 A'    2 A"    9 A'   10 A'   11 A'    3 A"   12 A'   13 A'                 
-22.974 -22.973 -22.968 -22.968 -14.384 -10.347  -9.512  -8.727
  4 A"   14 A'    5 A"   15 A'   16 A'   17 A'   18 A'   19 A'                 
 -7.277  -7.267  -7.266  -6.559  -6.545  -6.544  -6.380  -4.795
 20 A'    6 A"   21 A'   22 A'    7 A"   23 A'   24 A'   25 A'                 
 -4.776  -4.775  -2.670  -2.666  -2.665  -2.654  -2.654  -2.060
  8 A"   26 A'   27 A'    9 A"   28 A'   10 A"   29 A'   30 A'                 
 -2.054  -2.054  -2.037  -2.037  -0.990  -0.881  -0.819  -0.684
 11 A"   31 A'   32 A'   12 A"   33 A'   34 A'   35 A'   36 A'                 
 -0.572  -0.501  -0.471  -0.450  -0.366  -0.352  -0.343  -0.327
 37 A'   38 A'   39 A'   13 A"   40 A'   14 A"   41 A'   15 A"                 
 -0.309  -0.281  -0.278
 42 A'   16 A"   43 A'                                                         
 -- Virtual --                   
 -0.120  -0.061  -0.061  -0.001   0.025   0.046   0.052   0.055
 44 A'   45 A'   17 A"   46 A'   47 A'   48 A'   18 A"   49 A'                 
  0.071   0.080   0.086   0.102   0.107   0.111   0.140   0.148
 50 A'   19 A"   51 A'   20 A"   52 A'   53 A'   54 A'   55 A'                 
  0.168   0.175   0.184   0.212   0.213   0.241   0.276   0.292
 56 A'   57 A'   21 A"   22 A"   58 A'   59 A'   60 A'   61 A'                 
  0.369   0.383   0.388   0.404   0.408   0.419   0.421   0.426
 62 A'   23 A"   63 A'   64 A'   24 A"   25 A"   65 A'   66 A'                 
  0.443   0.452   0.472   0.473   0.549   0.551   0.578   0.581
 67 A'   26 A"   68 A'   27 A"   69 A'   28 A"   29 A"   70 A'                 
  0.595   0.655   0.696   0.770   0.790   0.793   0.809   0.824
 71 A'   72 A'   73 A'   74 A'   75 A'   30 A"   76 A'   31 A"                 
  0.864   0.894   0.907   0.926   1.005   1.050   1.171   1.263
 77 A'   78 A'   32 A"   79 A'   80 A'   81 A'   82 A'   33 A"                 
  1.276   1.305   1.323   1.355   1.372   1.611   1.697   1.874
 83 A'   34 A"   84 A'   85 A'   35 A"   86 A'   87 A'   88 A'                 
  1.946   2.010   2.035   2.092   2.203   2.218   2.298   2.391
 36 A"   89 A'   37 A"   90 A'   91 A'   38 A"   92 A'   39 A"                 
  2.438   2.559   2.747   2.777   2.963   3.231   3.835   3.899
 93 A'   94 A'   40 A"   95 A'   96 A'   97 A'   41 A"   98 A'                 
  3.940   3.963   3.971   3.986   3.993   4.045   4.054   4.164
 42 A"   99 A'   43 A"   44 A"  100 A'   45 A"  101 A'  102 A'                 
  4.194   4.328   4.396   4.426   5.961   5.994   6.008   6.585
103 A'  104 A'  105 A'  106 A'   46 A"  107 A'  108 A'  109 A'                 
  7.526   7.559   7.628   9.711  23.661  25.777  25.925  26.300
 47 A"  110 A'  111 A'  112 A'  113 A'   48 A"  114 A'  115 A'                 
 27.829  28.305  28.330  28.336  28.511  28.521  28.524  28.553
116 A'   49 A"  117 A'  118 A'   50 A"  119 A'   51 A"  120 A'                 
 28.636  35.491  47.860 127.851 127.869 127.887 151.629 215.697
121 A'  122 A'  123 A'   52 A"  124 A'  125 A'  126 A'  127 A'                 
289.721 289.753 289.8541020.6431901.791
 53 A"  128 A'  129 A'  130 A'  131 A'                                         

 Beta MOs, Restricted
 -- Occupied --                  
******* -482.87 -176.33 -165.74 -165.74 -165.74 -101.60  -62.52
  1 A'    2 A'    3 A'    4 A'    1 A"    5 A'    6 A'    7 A'                 
-56.339 -56.335 -56.334 -35.831 -31.325 -31.317 -31.317 -22.975
  8 A'    2 A"    9 A'   10 A'   11 A'    3 A"   12 A'   13 A'                 
-22.974 -22.973 -22.968 -22.968 -14.384 -10.347  -9.512  -8.727
  4 A"   14 A'    5 A"   15 A'   16 A'   17 A'   18 A'   19 A'                 
 -7.277  -7.267  -7.266  -6.559  -6.545  -6.544  -6.380  -4.795
 20 A'    6 A"   21 A'   22 A'    7 A"   23 A'   24 A'   25 A'                 
 -4.776  -4.775  -2.670  -2.666  -2.665  -2.654  -2.654  -2.060
  8 A"   26 A'   27 A'    9 A"   28 A'   10 A"   29 A'   30 A'                 
 -2.054  -2.054  -2.037  -2.037  -0.990  -0.881  -0.819  -0.684
 11 A"   31 A'   32 A'   12 A"   33 A'   34 A'   35 A'   36 A'                 
 -0.572  -0.501  -0.471  -0.450  -0.366  -0.352  -0.343  -0.327
 37 A'   38 A'   39 A'   13 A"   40 A'   14 A"   41 A'   15 A"                 
 -0.309  -0.281  -0.278
 42 A'   16 A"   43 A'                                                         
 -- Virtual --                   
 -0.120  -0.061  -0.061  -0.001   0.025   0.046   0.052   0.055
 44 A'   45 A'   17 A"   46 A'   47 A'   48 A'   18 A"   49 A'                 
  0.071   0.080   0.086   0.102   0.107   0.111   0.140   0.148
 50 A'   19 A"   51 A'   20 A"   52 A'   53 A'   54 A'   55 A'                 
  0.168   0.175   0.184   0.212   0.213   0.241   0.276   0.292
 56 A'   57 A'   21 A"   22 A"   58 A'   59 A'   60 A'   61 A'                 
  0.369   0.383   0.388   0.404   0.408   0.419   0.421   0.426
 62 A'   23 A"   63 A'   64 A'   24 A"   25 A"   65 A'   66 A'                 
  0.443   0.452   0.472   0.473   0.549   0.551   0.578   0.581
 67 A'   26 A"   68 A'   27 A"   69 A'   28 A"   29 A"   70 A'                 
  0.595   0.655   0.696   0.770   0.790   0.793   0.809   0.824
 71 A'   72 A'   73 A'   74 A'   75 A'   30 A"   76 A'   31 A"                 
  0.864   0.894   0.907   0.926   1.005   1.050   1.171   1.263
 77 A'   78 A'   32 A"   79 A'   80 A'   81 A'   82 A'   33 A"                 
  1.276   1.305   1.323   1.355   1.372   1.611   1.697   1.874
 83 A'   34 A"   84 A'   85 A'   35 A"   86 A'   87 A'   88 A'                 
  1.946   2.010   2.035   2.092   2.203   2.218   2.298   2.391
 36 A"   89 A'   37 A"   90 A'   91 A'   38 A"   92 A'   39 A"                 
  2.438   2.559   2.747   2.777   2.963   3.231   3.835   3.899
 93 A'   94 A'   40 A"   95 A'   96 A'   97 A'   41 A"   98 A'                 
  3.940   3.963   3.971   3.986   3.993   4.045   4.054   4.164
 42 A"   99 A'   43 A"   44 A"  100 A'   45 A"  101 A'  102 A'                 
  4.194   4.328   4.396   4.426   5.961   5.994   6.008   6.585
103 A'  104 A'  105 A'  106 A'   46 A"  107 A'  108 A'  109 A'                 
  7.526   7.559   7.628   9.711  23.661  25.777  25.925  26.300
 47 A"  110 A'  111 A'  112 A'  113 A'   48 A"  114 A'  115 A'                 
 27.829  28.305  28.330  28.336  28.511  28.521  28.524  28.553
116 A'   49 A"  117 A'  118 A'   50 A"  119 A'   51 A"  120 A'                 
 28.636  35.491  47.860 127.851 127.869 127.887 151.629 215.697
121 A'  122 A'  123 A'   52 A"  124 A'  125 A'  126 A'  127 A'                 
289.721 289.753 289.8541020.6431901.791
 53 A"  128 A'  129 A'  130 A'  131 A'                                         
 --------------------------------------------------------------

          Ground-State Mulliken Net Atomic Charges

     Atom                 Charge (a.u.)
  ----------------------------------------
      1 C                    -0.493920
      2 N                    -0.000102
      3 I                     0.138401
      4 Br                    0.004623
      5 Cl                    0.350998
  ----------------------------------------
  Sum of atomic charges =     0.000000

 -----------------------------------------------------------------
                    Cartesian Multipole Moments
 -----------------------------------------------------------------
    Charge (ESU x 10^10)
                 0.0000
    Dipole Moment (Debye)
         X      -0.3616      Y      -0.9166      Z       0.0000
       Tot       0.9854
    Quadrupole Moments (Debye-Ang)
        XX     -63.7423     XY       0.8423     YY     -71.6949
        XZ       0.0000     YZ      -0.0000     ZZ     -70.8945
    Octopole Moments (Debye-Ang^2)
       XXX     -14.5264    XXY       7.8500    XYY      -1.3421
       YYY       0.6812    XXZ       0.0000    XYZ       0.0000
       YYZ       0.0000    XZZ      -2.0068    YZZ       3.1282
       ZZZ       0.0000
    Hexadecapole Moments (Debye-Ang^3)
      XXXX   -1488.6715   XXXY      71.8906   XXYY    -348.4234
      XYYY      48.3188   YYYY    -391.8547   XXXZ       0.0000
      XXYZ       0.0000   XYYZ       0.0000   YYYZ      -0.0000
      XXZZ    -296.6230   XYZZ      16.4472   YYZZ     -85.0733
      XZZZ       0.0000   YZZZ      -0.0000   ZZZZ     -89.4624
 -----------------------------------------------------------------
 Calculating analytic gradient of the SCF energy
 Gradient of SCF Energy
            1           2           3           4           5
    1   0.0000369  -0.0000554   0.0000234  -0.0001354   0.0001306
    2   0.0004441  -0.0002682  -0.0001724   0.0001209  -0.0001244
    3   0.0000000  -0.0000000   0.0000000   0.0000000  -0.0000000
 Max gradient component =       4.441E-04
 RMS gradient           =       1.569E-04
 Gradient time:  CPU 10.45 s  wall 2.72 s
 Geometry Optimization Parameters
   NAtoms,    NIC,     NZ,  NCons,   NDum,   NFix, NCnnct, MaxDiis
        5      20       5       0       0       0       0       0

 Cartesian Hessian Update
 Hessian Updated using BFGS Update


** GEOMETRY OPTIMIZATION IN DELOCALIZED INTERNAL COORDINATES **
   Searching for a Minimum

   Optimization Cycle:   6

                       Coordinates (Angstroms)
     ATOM                X               Y               Z
      1  C         0.8364793676   -0.1406168919    0.0000000000
      2  N        -0.0162015838    0.7726118715    0.0000000000
      3  I        -2.0797895930    0.3406720653    0.0000000000
      4  Br        2.6782061293    0.4003662703    0.0000000000
      5  Cl        0.6270289565   -1.8811636169    0.0000000000
   Point Group: cs    Number of degrees of freedom:     7


   Energy is -10046.726176119

 Hessian Updated using BFGS Update

  7 Hessian modes will be used to form the next step
  Hessian Eigenvalues:
     0.076016    0.163123    0.207160    0.243520    0.290571    0.370661
     0.788706

 Minimum Search - Taking Simple RFO Step
 Searching for Lamda that Minimizes Along All modes
 Value Taken    Lamda =   0.00000000
 Step Taken.  Stepsize is  0.002187

                             Maximum     Tolerance    Cnvgd?
         Gradient           0.000214      0.000300     YES
         Displacement       0.001848      0.001200      NO
         Energy change     -0.000001      0.000001      NO


 New Cartesian Coordinates Obtained by Inverse Iteration

 Displacement from previous Coordinates is:  0.001339
 ----------------------------------------------------------------
             Standard Nuclear Orientation (Angstroms)
    I     Atom           X                Y                Z
 ----------------------------------------------------------------
    1      C       0.8363607586    -0.1409822592     0.0000000000
    2      N      -0.0158310601     0.7729190003     0.0000000000
    3      I      -2.0800098336     0.3404963421     0.0000000000
    4      Br      2.6782776995     0.4004877730     0.0000000000
    5      Cl      0.6269257122    -1.8810511579     0.0000000000
 ----------------------------------------------------------------
 Molecular Point Group                 Cs    NOp =  2
 Largest Abelian Subgroup              Cs    NOp =  2
 Nuclear Repulsion Energy =   772.2757239783 hartrees
 There are       59 alpha and       59 beta electrons
 Applying Cartesian multipole field
    Component          Value
    ---------          -----
     (2,0,0)        1.00000E-11
     (0,2,0)        2.00000E-11
     (0,0,2)       -3.00000E-11
 Nucleus-field energy     =     0.0000000230 hartrees
 Requested basis set is 6-311++G(d,p)
 There are 68 shells and 184 basis functions
 A cutoff of  1.0D-11 yielded   1770 shell pairs
 There are     14054 function pairs (     15775 Cartesian)
 Smallest overlap matrix eigenvalue = 4.20E-04
 Guess MOs from SCF MO coefficient file

 -----------------------------------------------------------------------
  General SCF calculation program by
  Eric Jon Sundstrom, Paul Horn, Yuezhi Mao, Dmitri Zuev, Alec White,
  David Stuck, Shaama M.S., Shane Yost, Joonho Lee, David Small,
  Daniel Levine, Susi Lehtola, Hugh Burton, Evgeny Epifanovsky
 -----------------------------------------------------------------------
 Exchange:     0.2000 Hartree-Fock + 0.0800 Slater + 0.7200 B88
 Correlation:  0.1900 VWN1RPA + 0.8100 LYP
 Using SG-1 standard quadrature grid
 using 4 threads for integral computing
 -------------------------------------------------------
 OpenMP Integral computing Module                
 Release: version 2.0, May 2017, Q-Chem Inc. Pleasanton 
 -------------------------------------------------------
 -------------------------------------------------------
 OpenMP BLAS3 based DFT computing Module                
 Release: version 1.0, May 2013, Q-Chem Inc. Pittsburgh 
 -------------------------------------------------------
 A restricted SCF calculation will be
 performed using DIIS
 SCF converges when DIIS error is below 1.0e-08
 ---------------------------------------
  Cycle       Energy         DIIS error
 ---------------------------------------
    1  -10046.7261758920      8.75e-06  
    2  -10046.7261762928      5.46e-06  
    3  -10046.7261761889      7.51e-06  
    4  -10046.7261764046      7.33e-07  
    5  -10046.7261764068      2.90e-07  
    6  -10046.7261764070      9.89e-08  
    7  -10046.7261764071      4.10e-08  
    8  -10046.7261764071      5.95e-09  Convergence criterion met
 ---------------------------------------
 SCF time:   CPU 24.03s  wall 7.00s 
 SCF   energy in the final basis set =   -10046.7261764071
 Total energy in the final basis set =   -10046.7261764071

 --------------------------------------------------------------
             Orbital Energies (a.u.) and Symmetries
 --------------------------------------------------------------

 Alpha MOs, Restricted
 -- Occupied --                  
******* -482.87 -176.33 -165.74 -165.74 -165.74 -101.60  -62.52
  1 A'    2 A'    3 A'    4 A'    1 A"    5 A'    6 A'    7 A'                 
-56.339 -56.335 -56.334 -35.831 -31.325 -31.317 -31.317 -22.975
  8 A'    2 A"    9 A'   10 A'   11 A'    3 A"   12 A'   13 A'                 
-22.974 -22.973 -22.968 -22.968 -14.385 -10.347  -9.512  -8.727
  4 A"   14 A'    5 A"   15 A'   16 A'   17 A'   18 A'   19 A'                 
 -7.277  -7.267  -7.266  -6.559  -6.545  -6.544  -6.380  -4.795
 20 A'    6 A"   21 A'   22 A'    7 A"   23 A'   24 A'   25 A'                 
 -4.776  -4.775  -2.670  -2.666  -2.665  -2.654  -2.654  -2.060
  8 A"   26 A'   27 A'    9 A"   28 A'   10 A"   29 A'   30 A'                 
 -2.054  -2.054  -2.037  -2.037  -0.990  -0.881  -0.819  -0.684
 11 A"   31 A'   32 A'   12 A"   33 A'   34 A'   35 A'   36 A'                 
 -0.572  -0.501  -0.471  -0.450  -0.366  -0.353  -0.343  -0.327
 37 A'   38 A'   39 A'   13 A"   40 A'   14 A"   41 A'   15 A"                 
 -0.309  -0.281  -0.278
 42 A'   16 A"   43 A'                                                         
 -- Virtual --                   
 -0.120  -0.061  -0.061  -0.001   0.025   0.046   0.052   0.055
 44 A'   45 A'   17 A"   46 A'   47 A'   48 A'   18 A"   49 A'                 
  0.071   0.080   0.086   0.102   0.107   0.111   0.140   0.148
 50 A'   19 A"   51 A'   20 A"   52 A'   53 A'   54 A'   55 A'                 
  0.168   0.175   0.184   0.212   0.213   0.241   0.276   0.292
 56 A'   57 A'   21 A"   22 A"   58 A'   59 A'   60 A'   61 A'                 
  0.369   0.383   0.388   0.404   0.408   0.419   0.421   0.426
 62 A'   23 A"   63 A'   64 A'   24 A"   25 A"   65 A'   66 A'                 
  0.443   0.452   0.472   0.473   0.549   0.551   0.578   0.581
 67 A'   26 A"   68 A'   27 A"   69 A'   28 A"   29 A"   70 A'                 
  0.595   0.655   0.696   0.770   0.790   0.793   0.809   0.824
 71 A'   72 A'   73 A'   74 A'   75 A'   30 A"   76 A'   31 A"                 
  0.864   0.894   0.907   0.926   1.005   1.050   1.171   1.263
 77 A'   78 A'   32 A"   79 A'   80 A'   81 A'   82 A'   33 A"                 
  1.276   1.305   1.323   1.355   1.372   1.611   1.697   1.875
 83 A'   34 A"   84 A'   85 A'   35 A"   86 A'   87 A'   88 A'                 
  1.946   2.010   2.035   2.092   2.203   2.218   2.298   2.391
 36 A"   89 A'   37 A"   90 A'   91 A'   38 A"   92 A'   39 A"                 
  2.438   2.559   2.747   2.777   2.963   3.231   3.835   3.899
 93 A'   94 A'   40 A"   95 A'   96 A'   97 A'   41 A"   98 A'                 
  3.940   3.963   3.971   3.986   3.993   4.045   4.054   4.164
 42 A"   99 A'   43 A"   44 A"  100 A'   45 A"  101 A'  102 A'                 
  4.194   4.328   4.395   4.426   5.961   5.994   6.008   6.585
103 A'  104 A'  105 A'  106 A'   46 A"  107 A'  108 A'  109 A'                 
  7.526   7.559   7.628   9.711  23.660  25.777  25.925  26.300
 47 A"  110 A'  111 A'  112 A'  113 A'   48 A"  114 A'  115 A'                 
 27.829  28.305  28.330  28.336  28.511  28.521  28.524  28.553
116 A'   49 A"  117 A'  118 A'   50 A"  119 A'   51 A"  120 A'                 
 28.636  35.490  47.860 127.851 127.869 127.887 151.628 215.697
121 A'  122 A'  123 A'   52 A"  124 A'  125 A'  126 A'  127 A'                 
289.721 289.753 289.8541020.6431901.791
 53 A"  128 A'  129 A'  130 A'  131 A'                                         

 Beta MOs, Restricted
 -- Occupied --                  
******* -482.87 -176.33 -165.74 -165.74 -165.74 -101.60  -62.52
  1 A'    2 A'    3 A'    4 A'    1 A"    5 A'    6 A'    7 A'                 
-56.339 -56.335 -56.334 -35.831 -31.325 -31.317 -31.317 -22.975
  8 A'    2 A"    9 A'   10 A'   11 A'    3 A"   12 A'   13 A'                 
-22.974 -22.973 -22.968 -22.968 -14.385 -10.347  -9.512  -8.727
  4 A"   14 A'    5 A"   15 A'   16 A'   17 A'   18 A'   19 A'                 
 -7.277  -7.267  -7.266  -6.559  -6.545  -6.544  -6.380  -4.795
 20 A'    6 A"   21 A'   22 A'    7 A"   23 A'   24 A'   25 A'                 
 -4.776  -4.775  -2.670  -2.666  -2.665  -2.654  -2.654  -2.060
  8 A"   26 A'   27 A'    9 A"   28 A'   10 A"   29 A'   30 A'                 
 -2.054  -2.054  -2.037  -2.037  -0.990  -0.881  -0.819  -0.684
 11 A"   31 A'   32 A'   12 A"   33 A'   34 A'   35 A'   36 A'                 
 -0.572  -0.501  -0.471  -0.450  -0.366  -0.353  -0.343  -0.327
 37 A'   38 A'   39 A'   13 A"   40 A'   14 A"   41 A'   15 A"                 
 -0.309  -0.281  -0.278
 42 A'   16 A"   43 A'                                                         
 -- Virtual --                   
 -0.120  -0.061  -0.061  -0.001   0.025   0.046   0.052   0.055
 44 A'   45 A'   17 A"   46 A'   47 A'   48 A'   18 A"   49 A'                 
  0.071   0.080   0.086   0.102   0.107   0.111   0.140   0.148
 50 A'   19 A"   51 A'   20 A"   52 A'   53 A'   54 A'   55 A'                 
  0.168   0.175   0.184   0.212   0.213   0.241   0.276   0.292
 56 A'   57 A'   21 A"   22 A"   58 A'   59 A'   60 A'   61 A'                 
  0.369   0.383   0.388   0.404   0.408   0.419   0.421   0.426
 62 A'   23 A"   63 A'   64 A'   24 A"   25 A"   65 A'   66 A'                 
  0.443   0.452   0.472   0.473   0.549   0.551   0.578   0.581
 67 A'   26 A"   68 A'   27 A"   69 A'   28 A"   29 A"   70 A'                 
  0.595   0.655   0.696   0.770   0.790   0.793   0.809   0.824
 71 A'   72 A'   73 A'   74 A'   75 A'   30 A"   76 A'   31 A"                 
  0.864   0.894   0.907   0.926   1.005   1.050   1.171   1.263
 77 A'   78 A'   32 A"   79 A'   80 A'   81 A'   82 A'   33 A"                 
  1.276   1.305   1.323   1.355   1.372   1.611   1.697   1.875
 83 A'   34 A"   84 A'   85 A'   35 A"   86 A'   87 A'   88 A'                 
  1.946   2.010   2.035   2.092   2.203   2.218   2.298   2.391
 36 A"   89 A'   37 A"   90 A'   91 A'   38 A"   92 A'   39 A"                 
  2.438   2.559   2.747   2.777   2.963   3.231   3.835   3.899
 93 A'   94 A'   40 A"   95 A'   96 A'   97 A'   41 A"   98 A'                 
  3.940   3.963   3.971   3.986   3.993   4.045   4.054   4.164
 42 A"   99 A'   43 A"   44 A"  100 A'   45 A"  101 A'  102 A'                 
  4.194   4.328   4.395   4.426   5.961   5.994   6.008   6.585
103 A'  104 A'  105 A'  106 A'   46 A"  107 A'  108 A'  109 A'                 
  7.526   7.559   7.628   9.711  23.660  25.777  25.925  26.300
 47 A"  110 A'  111 A'  112 A'  113 A'   48 A"  114 A'  115 A'                 
 27.829  28.305  28.330  28.336  28.511  28.521  28.524  28.553
116 A'   49 A"  117 A'  118 A'   50 A"  119 A'   51 A"  120 A'                 
 28.636  35.490  47.860 127.851 127.869 127.887 151.628 215.697
121 A'  122 A'  123 A'   52 A"  124 A'  125 A'  126 A'  127 A'                 
289.721 289.753 289.8541020.6431901.791
 53 A"  128 A'  129 A'  130 A'  131 A'                                         
 --------------------------------------------------------------

          Ground-State Mulliken Net Atomic Charges

     Atom                 Charge (a.u.)
  ----------------------------------------
      1 C                    -0.494156
      2 N                     0.000046
      3 I                     0.137960
      4 Br                    0.004498
      5 Cl                    0.351653
  ----------------------------------------
  Sum of atomic charges =     0.000000

 -----------------------------------------------------------------
                    Cartesian Multipole Moments
 -----------------------------------------------------------------
    Charge (ESU x 10^10)
                 0.0000
    Dipole Moment (Debye)
         X      -0.3601      Y      -0.9214      Z      -0.0000
       Tot       0.9893
    Quadrupole Moments (Debye-Ang)
        XX     -63.7541     XY       0.8412     YY     -71.6869
        XZ       0.0000     YZ      -0.0000     ZZ     -70.8960
    Octopole Moments (Debye-Ang^2)
       XXX     -14.5135    XXY       7.8445    XYY      -1.3294
       YYY       0.6601    XXZ      -0.0000    XYZ      -0.0000
       YYZ      -0.0000    XZZ      -2.0004    YZZ       3.1249
       ZZZ      -0.0000
    Hexadecapole Moments (Debye-Ang^3)
      XXXX   -1488.9947   XXXY      71.8623   XXYY    -348.4433
      XYYY      48.2524   YYYY    -391.7696   XXXZ      -0.0000
      XXYZ      -0.0000   XYYZ      -0.0000   YYYZ      -0.0000
      XXZZ    -296.6687   XYZZ      16.4272   YYZZ     -85.0637
      XZZZ       0.0000   YZZZ      -0.0000   ZZZZ     -89.4676
 -----------------------------------------------------------------
 Calculating analytic gradient of the SCF energy
 Gradient of SCF Energy
            1           2           3           4           5
    1  -0.0000092  -0.0000186  -0.0000405  -0.0000812   0.0001495
    2   0.0001465  -0.0000626  -0.0002097   0.0001702  -0.0000444
    3  -0.0000000   0.0000000  -0.0000000  -0.0000000   0.0000000
 Max gradient component =       2.097E-04
 RMS gradient           =       9.357E-05
 Gradient time:  CPU 10.44 s  wall 2.72 s
 Geometry Optimization Parameters
   NAtoms,    NIC,     NZ,  NCons,   NDum,   NFix, NCnnct, MaxDiis
        5      20       5       0       0       0       0       0

 Cartesian Hessian Update
 Hessian Updated using BFGS Update


** GEOMETRY OPTIMIZATION IN DELOCALIZED INTERNAL COORDINATES **
   Searching for a Minimum

   Optimization Cycle:   7

                       Coordinates (Angstroms)
     ATOM                X               Y               Z
      1  C         0.8363607586   -0.1409822592    0.0000000000
      2  N        -0.0158310601    0.7729190003    0.0000000000
      3  I        -2.0800098336    0.3404963421    0.0000000000
      4  Br        2.6782776995    0.4004877730    0.0000000000
      5  Cl        0.6269257122   -1.8810511579    0.0000000000
   Point Group: cs    Number of degrees of freedom:     7


   Energy is -10046.726176407

 Hessian Updated using BFGS Update

  7 Hessian modes will be used to form the next step
  Hessian Eigenvalues:
     0.076912    0.148730    0.206682    0.243608    0.285705    0.365310
     0.757043

 Minimum Search - Taking Simple RFO Step
 Searching for Lamda that Minimizes Along All modes
 Value Taken    Lamda =   0.00000000
 Step Taken.  Stepsize is  0.000433

                             Maximum     Tolerance    Cnvgd?
         Gradient           0.000073      0.000300     YES
         Displacement       0.000331      0.001200     YES
         Energy change     -0.000000      0.000001     YES


                       Distance Matrix (Angstroms)
             C (  1)   N (  2)   I (  3)   Br(  4)
   N (  2)  1.249578
   I (  3)  2.955848  2.108986
   Br(  4)  1.919856  2.719729  4.758666
   Cl(  5)  1.752627  2.730695  3.501824  3.068137

 Final energy is   -10046.726176407146     


 ******************************
 **  OPTIMIZATION CONVERGED  **
 ******************************

                       Coordinates (Angstroms)
     ATOM                X               Y               Z
      1  C         0.8363607586   -0.1409822592    0.0000000000
      2  N        -0.0158310601    0.7729190003    0.0000000000
      3  I        -2.0800098336    0.3404963421    0.0000000000
      4  Br        2.6782776995    0.4004877730    0.0000000000
      5  Cl        0.6269257122   -1.8810511579    0.0000000000

Z-matrix Print:
$molecule
0 1
I 
N  1 2.108986
C  2 1.249578 1 121.167098
Cl 3 1.752627 2 130.138052 1 -0.000000 0
Br 3 1.919856 2 116.617027 1 -180.000000 0
$end


 --------------------------------------------------------------
             Orbital Energies (a.u.) and Symmetries
 --------------------------------------------------------------

 Alpha MOs, Restricted
 -- Occupied --                  
******* -482.87 -176.33 -165.74 -165.74 -165.74 -101.60  -62.52
  1 A'    2 A'    3 A'    4 A'    1 A"    5 A'    6 A'    7 A'                 
-56.339 -56.335 -56.334 -35.831 -31.325 -31.317 -31.317 -22.975
  8 A'    2 A"    9 A'   10 A'   11 A'    3 A"   12 A'   13 A'                 
-22.974 -22.973 -22.968 -22.968 -14.385 -10.347  -9.512  -8.727
  4 A"   14 A'    5 A"   15 A'   16 A'   17 A'   18 A'   19 A'                 
 -7.277  -7.267  -7.266  -6.559  -6.545  -6.544  -6.380  -4.795
 20 A'    6 A"   21 A'   22 A'    7 A"   23 A'   24 A'   25 A'                 
 -4.776  -4.775  -2.670  -2.666  -2.665  -2.654  -2.654  -2.060
  8 A"   26 A'   27 A'    9 A"   28 A'   10 A"   29 A'   30 A'                 
 -2.054  -2.054  -2.037  -2.037  -0.990  -0.881  -0.819  -0.684
 11 A"   31 A'   32 A'   12 A"   33 A'   34 A'   35 A'   36 A'                 
 -0.572  -0.501  -0.471  -0.450  -0.366  -0.353  -0.343  -0.327
 37 A'   38 A'   39 A'   13 A"   40 A'   14 A"   41 A'   15 A"                 
 -0.309  -0.281  -0.278
 42 A'   16 A"   43 A'                                                         
 -- Virtual --                   
 -0.120  -0.061  -0.061  -0.001   0.025   0.046   0.052   0.055
 44 A'   45 A'   17 A"   46 A'   47 A'   48 A'   18 A"   49 A'                 
  0.071   0.080   0.086   0.102   0.107   0.111   0.140   0.148
 50 A'   19 A"   51 A'   20 A"   52 A'   53 A'   54 A'   55 A'                 
  0.168   0.175   0.184   0.212   0.213   0.241   0.276   0.292
 56 A'   57 A'   21 A"   22 A"   58 A'   59 A'   60 A'   61 A'                 
  0.369   0.383   0.388   0.404   0.408   0.419   0.421   0.426
 62 A'   23 A"   63 A'   64 A'   24 A"   25 A"   65 A'   66 A'                 
  0.443   0.452   0.472   0.473   0.549   0.551   0.578   0.581
 67 A'   26 A"   68 A'   27 A"   69 A'   28 A"   29 A"   70 A'                 
  0.595   0.655   0.696   0.770   0.790   0.793   0.809   0.824
 71 A'   72 A'   73 A'   74 A'   75 A'   30 A"   76 A'   31 A"                 
  0.864   0.894   0.907   0.926   1.005   1.050   1.171   1.263
 77 A'   78 A'   32 A"   79 A'   80 A'   81 A'   82 A'   33 A"                 
  1.276   1.305   1.323   1.355   1.372   1.611   1.697   1.875
 83 A'   34 A"   84 A'   85 A'   35 A"   86 A'   87 A'   88 A'                 
  1.946   2.010   2.035   2.092   2.203   2.218   2.298   2.391
 36 A"   89 A'   37 A"   90 A'   91 A'   38 A"   92 A'   39 A"                 
  2.438   2.559   2.747   2.777   2.963   3.231   3.835   3.899
 93 A'   94 A'   40 A"   95 A'   96 A'   97 A'   41 A"   98 A'                 
  3.940   3.963   3.971   3.986   3.993   4.045   4.054   4.164
 42 A"   99 A'   43 A"   44 A"  100 A'   45 A"  101 A'  102 A'                 
  4.194   4.328   4.395   4.426   5.961   5.994   6.008   6.585
103 A'  104 A'  105 A'  106 A'   46 A"  107 A'  108 A'  109 A'                 
  7.526   7.559   7.628   9.711  23.660  25.777  25.925  26.300
 47 A"  110 A'  111 A'  112 A'  113 A'   48 A"  114 A'  115 A'                 
 27.829  28.305  28.330  28.336  28.511  28.521  28.524  28.553
116 A'   49 A"  117 A'  118 A'   50 A"  119 A'   51 A"  120 A'                 
 28.636  35.490  47.860 127.851 127.869 127.887 151.628 215.697
121 A'  122 A'  123 A'   52 A"  124 A'  125 A'  126 A'  127 A'                 
289.721 289.753 289.8541020.6431901.791
 53 A"  128 A'  129 A'  130 A'  131 A'                                         

 Beta MOs, Restricted
 -- Occupied --                  
******* -482.87 -176.33 -165.74 -165.74 -165.74 -101.60  -62.52
  1 A'    2 A'    3 A'    4 A'    1 A"    5 A'    6 A'    7 A'                 
-56.339 -56.335 -56.334 -35.831 -31.325 -31.317 -31.317 -22.975
  8 A'    2 A"    9 A'   10 A'   11 A'    3 A"   12 A'   13 A'                 
-22.974 -22.973 -22.968 -22.968 -14.385 -10.347  -9.512  -8.727
  4 A"   14 A'    5 A"   15 A'   16 A'   17 A'   18 A'   19 A'                 
 -7.277  -7.267  -7.266  -6.559  -6.545  -6.544  -6.380  -4.795
 20 A'    6 A"   21 A'   22 A'    7 A"   23 A'   24 A'   25 A'                 
 -4.776  -4.775  -2.670  -2.666  -2.665  -2.654  -2.654  -2.060
  8 A"   26 A'   27 A'    9 A"   28 A'   10 A"   29 A'   30 A'                 
 -2.054  -2.054  -2.037  -2.037  -0.990  -0.881  -0.819  -0.684
 11 A"   31 A'   32 A'   12 A"   33 A'   34 A'   35 A'   36 A'                 
 -0.572  -0.501  -0.471  -0.450  -0.366  -0.353  -0.343  -0.327
 37 A'   38 A'   39 A'   13 A"   40 A'   14 A"   41 A'   15 A"                 
 -0.309  -0.281  -0.278
 42 A'   16 A"   43 A'                                                         
 -- Virtual --                   
 -0.120  -0.061  -0.061  -0.001   0.025   0.046   0.052   0.055
 44 A'   45 A'   17 A"   46 A'   47 A'   48 A'   18 A"   49 A'                 
  0.071   0.080   0.086   0.102   0.107   0.111   0.140   0.148
 50 A'   19 A"   51 A'   20 A"   52 A'   53 A'   54 A'   55 A'                 
  0.168   0.175   0.184   0.212   0.213   0.241   0.276   0.292
 56 A'   57 A'   21 A"   22 A"   58 A'   59 A'   60 A'   61 A'                 
  0.369   0.383   0.388   0.404   0.408   0.419   0.421   0.426
 62 A'   23 A"   63 A'   64 A'   24 A"   25 A"   65 A'   66 A'                 
  0.443   0.452   0.472   0.473   0.549   0.551   0.578   0.581
 67 A'   26 A"   68 A'   27 A"   69 A'   28 A"   29 A"   70 A'                 
  0.595   0.655   0.696   0.770   0.790   0.793   0.809   0.824
 71 A'   72 A'   73 A'   74 A'   75 A'   30 A"   76 A'   31 A"                 
  0.864   0.894   0.907   0.926   1.005   1.050   1.171   1.263
 77 A'   78 A'   32 A"   79 A'   80 A'   81 A'   82 A'   33 A"                 
  1.276   1.305   1.323   1.355   1.372   1.611   1.697   1.875
 83 A'   34 A"   84 A'   85 A'   35 A"   86 A'   87 A'   88 A'                 
  1.946   2.010   2.035   2.092   2.203   2.218   2.298   2.391
 36 A"   89 A'   37 A"   90 A'   91 A'   38 A"   92 A'   39 A"                 
  2.438   2.559   2.747   2.777   2.963   3.231   3.835   3.899
 93 A'   94 A'   40 A"   95 A'   96 A'   97 A'   41 A"   98 A'                 
  3.940   3.963   3.971   3.986   3.993   4.045   4.054   4.164
 42 A"   99 A'   43 A"   44 A"  100 A'   45 A"  101 A'  102 A'                 
  4.194   4.328   4.395   4.426   5.961   5.994   6.008   6.585
103 A'  104 A'  105 A'  106 A'   46 A"  107 A'  108 A'  109 A'                 
  7.526   7.559   7.628   9.711  23.660  25.777  25.925  26.300
 47 A"  110 A'  111 A'  112 A'  113 A'   48 A"  114 A'  115 A'                 
 27.829  28.305  28.330  28.336  28.511  28.521  28.524  28.553
116 A'   49 A"  117 A'  118 A'   50 A"  119 A'   51 A"  120 A'                 
 28.636  35.490  47.860 127.851 127.869 127.887 151.628 215.697
121 A'  122 A'  123 A'   52 A"  124 A'  125 A'  126 A'  127 A'                 
289.721 289.753 289.8541020.6431901.791
 53 A"  128 A'  129 A'  130 A'  131 A'                                         
 --------------------------------------------------------------

          Ground-State Mulliken Net Atomic Charges

     Atom                 Charge (a.u.)
  ----------------------------------------
      1 C                    -0.494156
      2 N                     0.000046
      3 I                     0.137960
      4 Br                    0.004498
      5 Cl                    0.351653
  ----------------------------------------
  Sum of atomic charges =     0.000000

 -----------------------------------------------------------------
                    Cartesian Multipole Moments
 -----------------------------------------------------------------
    Charge (ESU x 10^10)
                 0.0000
    Dipole Moment (Debye)
         X      -0.3601      Y      -0.9214      Z      -0.0000
       Tot       0.9893
    Quadrupole Moments (Debye-Ang)
        XX     -63.7541     XY       0.8412     YY     -71.6869
        XZ       0.0000     YZ      -0.0000     ZZ     -70.8960
    Octopole Moments (Debye-Ang^2)
       XXX     -14.5135    XXY       7.8445    XYY      -1.3294
       YYY       0.6601    XXZ      -0.0000    XYZ      -0.0000
       YYZ      -0.0000    XZZ      -2.0004    YZZ       3.1249
       ZZZ      -0.0000
    Hexadecapole Moments (Debye-Ang^3)
      XXXX   -1488.9947   XXXY      71.8623   XXYY    -348.4433
      XYYY      48.2524   YYYY    -391.7696   XXXZ      -0.0000
      XXYZ      -0.0000   XYYZ      -0.0000   YYYZ      -0.0000
      XXZZ    -296.6687   XYZZ      16.4272   YYZZ     -85.0637
      XZZZ       0.0000   YZZZ      -0.0000   ZZZZ     -89.4676
 -----------------------------------------------------------------
Archival summary:
1\1\TWL01\OPT\ProcedureUnspecified\BasisUnspecified\1r1l111\taweetha\SunNov2522:48:092018SunNov2522:48:092018\0\\#,OPT,ProcedureUnspecified,BasisUnspecified,\\0,1\I\N,1,2.10899\C,2,1.24958,1,121.167\Cl,3,1.75263,2,130.138,1,-0,0\Br,3,1.91986,2,116.617,1,-180,0\\\@

 Total job time:  78.52s(wall), 293.00s(cpu) 
 Sun Nov 25 22:48:09 2018

        *************************************************************
        *                                                           *
        *  Thank you very much for using Q-Chem.  Have a nice day.  *
        *                                                           *
        *************************************************************


 
User input: 2 of 2 
 
Q-Chem Developer Version!
                  Welcome to Q-Chem
     A Quantum Leap Into The Future Of Chemistry


 Q-Chem 5.1, Q-Chem, Inc., Pleasanton, CA (2018)

 Yihan Shao,  Zhengting Gan,  E. Epifanovsky,  A. T. B. Gilbert,  M. Wormit,  
 J. Kussmann,  A. W. Lange,  A. Behn,  Jia Deng,  Xintian Feng,  D. Ghosh,  
 M. Goldey,  P. R. Horn,  L. D. Jacobson,  I. Kaliman,  T. Kus,  A. Landau,  
 Jie Liu,  E. I. Proynov,  R. M. Richard,  R. P. Steele,  E. J. Sundstrom,  
 H. L. Woodcock III,  P. M. Zimmerman,  D. Zuev,  B. Albrecht,  E. Alguire,  
 S. A. Baeppler,  D. Barton,  Z. Benda,  Y. A. Bernard,  E. J. Berquist,  
 K. B. Bravaya,  H. Burton,  D. Casanova,  Chun-Min Chang,  Yunqing Chen,  
 A. Chien,  K. D. Closser,  M. P. Coons,  S. Coriani,  S. Dasgupta,  
 A. L. Dempwolff,  M. Diedenhofen,  Hainam Do,  R. G. Edgar,  Po-Tung Fang,  
 S. Faraji,  S. Fatehi,  Qingguo Feng,  K. D. Fenk,  J. Fosso-Tande,  
 Qinghui Ge,  A. Ghysels,  G. Gidofalvi,  J. Gomes,  J. Gonthier,  A. Gunina,  
 D. Hait,  M. W. D. Hanson-Heine,  P. H. P. Harbach,  A. W. Hauser,  
 J. E. Herr,  E. G. Hohenstein,  Z. C. Holden,  Kerwin Hui,  B. C. Huynh,  
 T.-C. Jagau,  Hyunjun Ji,  B. Kaduk,  K. Khistyaev,  Jaehoon Kim,  
 P. Klunzinger,  K. Koh,  D. Kosenkov,  L. Koulias,  T. Kowalczyk,  
 C. M. Krauter,  A. Kunitsa,  Ka Un Lao,  A. Laurent,  K. V. Lawler,  
 Joonho Lee,  D. Lefrancois,  S. Lehtola,  D. S. Levine,  Yi-Pei Li,  
 You-Sheng Lin,  Fenglai Liu,  E. Livshits,  A. Luenser,  P. Manohar,  
 E. Mansoor,  S. F. Manzer,  Shan-Ping Mao,  Yuezhi Mao,  N. Mardirossian,  
 A. V. Marenich,  T. Markovich,  L. A. Martinez-Martinez,  S. A. Maurer,  
 N. J. Mayhall,  S. C. McKenzie,  J.-M. Mewes,  A. F. Morrison,  
 J. W. Mullinax,  K. Nanda,  T. S. Nguyen-Beck,  R. Olivares-Amaya,  
 J. A. Parkhill,  T. M. Perrine,  F. Plasser,  P. Pokhilko,  S. Prager,  
 A. Prociuk,  E. Ramos,  D. R. Rehn,  F. Rob,  M. Schneider,  N. Sergueev,  
 S. M. Sharada,  S. Sharma,  D. W. Small,  T. Stauch,  T. Stein,  
 Yu-Chuan Su,  A. J. W. Thom,  A. Tkatchenko,  T. Tsuchimochi,  N. M. Tubman,  
 L. Vogt,  M. L. Vidal,  O. Vydrov,  M. A. Watson,  J. Wenzel,  
 M. de Wergifosse,  T. A. Wesolowski,  A. White,  J. Witte,  A. Yamada,  
 Jun Yang,  K. Yao,  S. Yeganeh,  S. R. Yost,  Zhi-Qiang You,  A. Zech,  
 Igor Ying Zhang,  Xing Zhang,  Yan Zhao,  Ying Zhu,  B. R. Brooks,  
 G. K. L. Chan,  C. J. Cramer,  M. S. Gordon,  W. J. Hehre,  A. Klamt,  
 M. W. Schmidt,  C. D. Sherrill,  D. G. Truhlar,  A. Aspuru-Guzik,  R. Baer,  
 A. T. Bell,  N. A. Besley,  Jeng-Da Chai,  A. E. DePrince, III,  
 R. A. DiStasio Jr.,  A. Dreuw,  B. D. Dunietz,  T. R. Furlani,  
 Chao-Ping Hsu,  Yousung Jung,  Jing Kong,  D. S. Lambrecht,  WanZhen Liang,  
 C. Ochsenfeld,  V. A. Rassolov,  L. V. Slipchenko,  J. E. Subotnik,  
 T. Van Voorhis,  J. M. Herbert,  A. I. Krylov,  P. M. W. Gill,  M. Head-Gordon

 Contributors to earlier versions of Q-Chem not listed above: 
 R. D. Adamson,  B. Austin,  J. Baker,  G. J. O. Beran,  K. Brandhorst,  
 S. T. Brown,  E. F. C. Byrd,  A. K. Chakraborty,  C.-L. Cheng,  
 Siu Hung Chien,  D. M. Chipman,  D. L. Crittenden,  H. Dachsel,  
 R. J. Doerksen,  A. D. Dutoi,  L. Fusti-Molnar,  W. A. Goddard III,  
 A. Golubeva-Zadorozhnaya,  S. R. Gwaltney,  G. Hawkins,  A. Heyden,  
 S. Hirata,  G. Kedziora,  F. J. Keil,  C. Kelley,  Jihan Kim,  R. A. King,  
 R. Z. Khaliullin,  P. P. Korambath,  W. Kurlancheek,  A. M. Lee,  M. S. Lee,  
 S. V. Levchenko,  Ching Yeh Lin,  D. Liotard,  R. C. Lochan,  I. Lotan,  
 P. E. Maslen,  N. Nair,  D. P. O'Neill,  D. Neuhauser,  E. Neuscamman,  
 C. M. Oana,  R. Olson,  B. Peters,  R. Peverati,  P. A. Pieniazek,  
 Y. M. Rhee,  J. Ritchie,  M. A. Rohrdanz,  E. Rosta,  N. J. Russ,  
 H. F. Schaefer III,  N. E. Schultz,  N. Shenvi,  A. C. Simmonett,  A. Sodt,  
 D. Stuck,  K. S. Thanthiriwatte,  V. Vanovschi,  Tao Wang,  A. Warshel,  
 C. F. Williams,  Q. Wu,  X. Xu,  W. Zhang

 Please cite Q-Chem as follows:
 Y. Shao et al., Mol. Phys. 113, 184-215 (2015)
 DOI: 10.1080/00268976.2014.952696

 Q-Chem 5.1.2 for Intel X86 EM64T Linux

 Parts of Q-Chem use Armadillo 8.300.2 (Tropical Shenanigans).
 http://arma.sourceforge.net/

 Q-Chem begins on Sun Nov 25 22:48:09 2018  

Host: 
0

     Scratch files written to /scratch/taweetham/qchem55885//
The previous job contains 0 fragments, simply inherited here
Input Ideriv = 2
Curr. Ideriv = -1
Max.  Ideriv = 2

Checking the input file for inconsistencies... 	...done.

--------------------------------------------------------------
User input:
--------------------------------------------------------------

$molecule
read
$end

$rem
   job_type 	frequency
   basis 	6-311++g**
   method	b3lyp	
$end


--------------------------------------------------------------
 ----------------------------------------------------------------
             Standard Nuclear Orientation (Angstroms)
    I     Atom           X                Y                Z
 ----------------------------------------------------------------
    1      C       0.8522409542    -0.1380299621     0.0000000000
    2      N      -0.0444976494     0.7322035035    -0.0000000000
    3      I      -2.0845240941     0.1973058783    -0.0000000000
    4      Br      2.6648404572     0.4946870796    -0.0000000000
    5      Cl      0.7299058121    -1.8863825935     0.0000000000
 ----------------------------------------------------------------
 Molecular Point Group                 Cs    NOp =  2
 Largest Abelian Subgroup              Cs    NOp =  2
 Nuclear Repulsion Energy =   772.2757239783 hartrees
 There are       59 alpha and       59 beta electrons
 Requested basis set is 6-311++G(d,p)
 There are 68 shells and 184 basis functions

 Total QAlloc Memory Limit   2000 MB
 Mega-Array Size       188 MB
 MEM_STATIC part       192 MB

                       Distance Matrix (Angstroms)
             C (  1)   N (  2)   I (  3)   Br(  4)
   N (  2)  1.249578
   I (  3)  2.955848  2.108986
   Br(  4)  1.919856  2.719729  4.758666
   Cl(  5)  1.752627  2.730695  3.501824  3.068137

 A cutoff of  1.0D-11 yielded   1770 shell pairs
 There are     14054 function pairs (     15775 Cartesian)

 -------------------------------------------------------
 OpenMP Integral Computing Module                       
 Release: version 1.0, May 2013, Q-Chem Inc. Pittsburgh 
 -------------------------------------------------------
 Integral Job Info:
 Integral job number is                      11
 Integral operator is                         1
 short-range coefficients                     0
 long-range coefficients              100000000
 Omega coefficients                           0
 if combine SR and LR in K                    0
 Integral screening is                        0
 Integral computing path is                   2
 max size of driver memory is            800000
 size of driver memory is                593474
 size of scratch memory is             29634545
 max col of scratch BK array               1296
 max len of scratch array in speh3          155
 max len of scratch index in speh4           18
 max int batch size is                      520
 min int batch size is                       52
 fixed nKL is                                45
 max L of basis functions is                  2
 order of int derivative is                   0
 number of shells is                         68
 number of basis is                         195
 number of cartesian basis is               195
 number of contracted shell pairs          1770
 number of primitive shell pairs           4190
 maxK2 (contraction) of shell pair           36
 max number of K2 of shell pair               1
 max number of CS2 of shell pair            213
 max number of PS2 of shell pair            216
 mem total for path MDJ                  528444
 -------------------------------------------------------
 Smallest overlap matrix eigenvalue = 4.20E-04
 Guess from superposition of atomic densities
 Warning:  Energy on first SCF cycle will be non-variational
 SAD guess density has 118.000000 electrons

 -----------------------------------------------------------------------
  General SCF calculation program by
  Eric Jon Sundstrom, Paul Horn, Yuezhi Mao, Dmitri Zuev, Alec White,
  David Stuck, Shaama M.S., Shane Yost, Joonho Lee, David Small,
  Daniel Levine, Susi Lehtola, Hugh Burton, Evgeny Epifanovsky
 -----------------------------------------------------------------------
 Exchange:     0.2000 Hartree-Fock + 0.0800 Slater + 0.7200 B88
 Correlation:  0.1900 VWN1RPA + 0.8100 LYP
 Using SG-1 standard quadrature grid
 using 4 threads for integral computing
 -------------------------------------------------------
 OpenMP Integral computing Module                
 Release: version 2.0, May 2017, Q-Chem Inc. Pleasanton 
 -------------------------------------------------------
 -------------------------------------------------------
 OpenMP BLAS3 based DFT computing Module                
 Release: version 1.0, May 2013, Q-Chem Inc. Pittsburgh 
 -------------------------------------------------------
 A restricted SCF calculation will be
 performed using DIIS
 SCF converges when DIIS error is below 1.0e-08
 ---------------------------------------
  Cycle       Energy         DIIS error
 ---------------------------------------
    1  -10047.3083865320      3.71e-02  
    2  -10046.6810144538      3.86e-03  
    3  -10046.5052109698      7.77e-03  
    4  -10046.7199194264      1.30e-03  
    5  -10046.7255231598      3.07e-04  
    6  -10046.7257177770      1.95e-04  
    7  -10046.7258776343      3.64e-05  
    8  -10046.7258820381      7.36e-06  
    9  -10046.7258822173      2.07e-06  
   10  -10046.7258822327      7.35e-07  
   11  -10046.7258822345      1.80e-07  
   12  -10046.7258822347      6.87e-08  
   13  -10046.7258822346      1.20e-08  
   14  -10046.7258822346      1.75e-09  Convergence criterion met
 ---------------------------------------
 SCF time:   CPU 42.55s  wall 11.00s 
 SCF   energy in the final basis set =   -10046.7258822346
 Total energy in the final basis set =   -10046.7258822346

 --------------------------------------------------------------
             Orbital Energies (a.u.) and Symmetries
 --------------------------------------------------------------

 Alpha MOs, Restricted
 -- Occupied --                  
******* -482.87 -176.33 -165.74 -165.74 -165.74 -101.60  -62.52
  1 A'    2 A'    3 A'    4 A'    1 A"    5 A'    6 A'    7 A'                 
-56.339 -56.335 -56.334 -35.831 -31.325 -31.317 -31.317 -22.976
  8 A'    2 A"    9 A'   10 A'   11 A'    3 A"   12 A'   13 A'                 
-22.974 -22.973 -22.968 -22.968 -14.385 -10.347  -9.512  -8.727
  4 A"   14 A'    5 A"   15 A'   16 A'   17 A'   18 A'   19 A'                 
 -7.277  -7.267  -7.266  -6.559  -6.545  -6.544  -6.380  -4.795
 20 A'    6 A"   21 A'   22 A'    7 A"   23 A'   24 A'   25 A'                 
 -4.776  -4.775  -2.670  -2.666  -2.665  -2.654  -2.654  -2.060
  8 A"   26 A'   27 A'    9 A"   28 A'   10 A"   29 A'   30 A'                 
 -2.054  -2.054  -2.037  -2.037  -0.990  -0.881  -0.819  -0.684
 11 A"   31 A'   12 A"   32 A'   33 A'   34 A'   35 A'   36 A'                 
 -0.572  -0.501  -0.471  -0.450  -0.367  -0.353  -0.343  -0.327
 37 A'   38 A'   39 A'   13 A"   40 A'   14 A"   41 A'   15 A"                 
 -0.309  -0.281  -0.278
 42 A'   16 A"   43 A'                                                         
 -- Virtual --                   
 -0.120  -0.061  -0.061  -0.001   0.025   0.046   0.052   0.055
 44 A'   45 A'   17 A"   46 A'   47 A'   48 A'   18 A"   49 A'                 
  0.071   0.080   0.086   0.102   0.107   0.111   0.140   0.148
 50 A'   19 A"   51 A'   20 A"   52 A'   53 A'   54 A'   55 A'                 
  0.168   0.175   0.184   0.212   0.214   0.240   0.276   0.292
 56 A'   57 A'   21 A"   22 A"   58 A'   59 A'   60 A'   61 A'                 
  0.369   0.383   0.388   0.404   0.408   0.419   0.421   0.426
 62 A'   23 A"   63 A'   64 A'   24 A"   25 A"   65 A'   66 A'                 
  0.443   0.452   0.472   0.473   0.549   0.551   0.578   0.581
 67 A'   26 A"   68 A'   27 A"   69 A'   28 A"   29 A"   70 A'                 
  0.594   0.655   0.696   0.770   0.790   0.793   0.809   0.824
 71 A'   72 A'   73 A'   74 A'   75 A'   30 A"   76 A'   31 A"                 
  0.863   0.894   0.907   0.926   1.005   1.050   1.171   1.263
 77 A'   78 A'   32 A"   79 A'   80 A'   81 A'   82 A'   33 A"                 
  1.276   1.305   1.323   1.355   1.372   1.611   1.697   1.875
 83 A'   34 A"   84 A'   85 A'   35 A"   86 A'   87 A'   88 A'                 
  1.946   2.011   2.035   2.092   2.203   2.218   2.298   2.391
 36 A"   89 A'   37 A"   90 A'   91 A'   38 A"   92 A'   39 A"                 
  2.438   2.559   2.747   2.777   2.963   3.231   3.835   3.899
 93 A'   94 A'   40 A"   95 A'   96 A'   97 A'   41 A"   98 A'                 
  3.940   3.963   3.971   3.986   3.993   4.044   4.054   4.164
 42 A"   99 A'   43 A"   44 A"  100 A'   45 A"  101 A'  102 A'                 
  4.194   4.329   4.395   4.426   5.961   5.994   6.008   6.585
103 A'  104 A'  105 A'  106 A'   46 A"  107 A'  108 A'  109 A'                 
  7.526   7.558   7.628   9.711  23.660  25.776  25.925  26.300
 47 A"  110 A'  111 A'  112 A'  113 A'   48 A"  114 A'  115 A'                 
 27.829  28.305  28.330  28.336  28.511  28.521  28.524  28.553
116 A'   49 A"  117 A'  118 A'   50 A"  119 A'   51 A"  120 A'                 
 28.636  35.490  47.860 127.851 127.869 127.887 151.628 215.697
121 A'  122 A'  123 A'   52 A"  124 A'  125 A'  126 A'  127 A'                 
289.721 289.753 289.8541020.6421901.791
 53 A"  128 A'  129 A'  130 A'  131 A'                                         

 Beta MOs, Restricted
 -- Occupied --                  
******* -482.87 -176.33 -165.74 -165.74 -165.74 -101.60  -62.52
  1 A'    2 A'    3 A'    4 A'    1 A"    5 A'    6 A'    7 A'                 
-56.339 -56.335 -56.334 -35.831 -31.325 -31.317 -31.317 -22.976
  8 A'    2 A"    9 A'   10 A'   11 A'    3 A"   12 A'   13 A'                 
-22.974 -22.973 -22.968 -22.968 -14.385 -10.347  -9.512  -8.727
  4 A"   14 A'    5 A"   15 A'   16 A'   17 A'   18 A'   19 A'                 
 -7.277  -7.267  -7.266  -6.559  -6.545  -6.544  -6.380  -4.795
 20 A'    6 A"   21 A'   22 A'    7 A"   23 A'   24 A'   25 A'                 
 -4.776  -4.775  -2.670  -2.666  -2.665  -2.654  -2.654  -2.060
  8 A"   26 A'   27 A'    9 A"   28 A'   10 A"   29 A'   30 A'                 
 -2.054  -2.054  -2.037  -2.037  -0.990  -0.881  -0.819  -0.684
 11 A"   31 A'   12 A"   32 A'   33 A'   34 A'   35 A'   36 A'                 
 -0.572  -0.501  -0.471  -0.450  -0.367  -0.353  -0.343  -0.327
 37 A'   38 A'   39 A'   13 A"   40 A'   14 A"   41 A'   15 A"                 
 -0.309  -0.281  -0.278
 42 A'   16 A"   43 A'                                                         
 -- Virtual --                   
 -0.120  -0.061  -0.061  -0.001   0.025   0.046   0.052   0.055
 44 A'   45 A'   17 A"   46 A'   47 A'   48 A'   18 A"   49 A'                 
  0.071   0.080   0.086   0.102   0.107   0.111   0.140   0.148
 50 A'   19 A"   51 A'   20 A"   52 A'   53 A'   54 A'   55 A'                 
  0.168   0.175   0.184   0.212   0.214   0.240   0.276   0.292
 56 A'   57 A'   21 A"   22 A"   58 A'   59 A'   60 A'   61 A'                 
  0.369   0.383   0.388   0.404   0.408   0.419   0.421   0.426
 62 A'   23 A"   63 A'   64 A'   24 A"   25 A"   65 A'   66 A'                 
  0.443   0.452   0.472   0.473   0.549   0.551   0.578   0.581
 67 A'   26 A"   68 A'   27 A"   69 A'   28 A"   29 A"   70 A'                 
  0.594   0.655   0.696   0.770   0.790   0.793   0.809   0.824
 71 A'   72 A'   73 A'   74 A'   75 A'   30 A"   76 A'   31 A"                 
  0.863   0.894   0.907   0.926   1.005   1.050   1.171   1.263
 77 A'   78 A'   32 A"   79 A'   80 A'   81 A'   82 A'   33 A"                 
  1.276   1.305   1.323   1.355   1.372   1.611   1.697   1.875
 83 A'   34 A"   84 A'   85 A'   35 A"   86 A'   87 A'   88 A'                 
  1.946   2.011   2.035   2.092   2.203   2.218   2.298   2.391
 36 A"   89 A'   37 A"   90 A'   91 A'   38 A"   92 A'   39 A"                 
  2.438   2.559   2.747   2.777   2.963   3.231   3.835   3.899
 93 A'   94 A'   40 A"   95 A'   96 A'   97 A'   41 A"   98 A'                 
  3.940   3.963   3.971   3.986   3.993   4.044   4.054   4.164
 42 A"   99 A'   43 A"   44 A"  100 A'   45 A"  101 A'  102 A'                 
  4.194   4.329   4.395   4.426   5.961   5.994   6.008   6.585
103 A'  104 A'  105 A'  106 A'   46 A"  107 A'  108 A'  109 A'                 
  7.526   7.558   7.628   9.711  23.660  25.776  25.925  26.300
 47 A"  110 A'  111 A'  112 A'  113 A'   48 A"  114 A'  115 A'                 
 27.829  28.305  28.330  28.336  28.511  28.521  28.524  28.553
116 A'   49 A"  117 A'  118 A'   50 A"  119 A'   51 A"  120 A'                 
 28.636  35.490  47.860 127.851 127.869 127.887 151.628 215.697
121 A'  122 A'  123 A'   52 A"  124 A'  125 A'  126 A'  127 A'                 
289.721 289.753 289.8541020.6421901.791
 53 A"  128 A'  129 A'  130 A'  131 A'                                         
 --------------------------------------------------------------

          Ground-State Mulliken Net Atomic Charges

     Atom                 Charge (a.u.)
  ----------------------------------------
      1 C                    -0.493676
      2 N                     0.000174
      3 I                     0.137728
      4 Br                    0.004602
      5 Cl                    0.351172
  ----------------------------------------
  Sum of atomic charges =     0.000000

 -----------------------------------------------------------------
                    Cartesian Multipole Moments
 -----------------------------------------------------------------
    Charge (ESU x 10^10)
                 0.0000
    Dipole Moment (Debye)
         X      -0.3124      Y      -0.9393      Z       0.0000
       Tot       0.9899
    Quadrupole Moments (Debye-Ang)
        XX     -63.8712     XY       1.2413     YY     -71.5131
        XZ      -0.0000     YZ       0.0000     ZZ     -70.8967
    Octopole Moments (Debye-Ang^2)
       XXX     -17.5191    XXY       9.6978    XYY      -1.4020
       YYY       8.8772    XXZ       0.0000    XYZ       0.0000
       YYZ      -0.0000    XZZ      -2.8535    YZZ       5.7843
       ZZZ       0.0000
    Hexadecapole Moments (Debye-Ang^3)
      XXXX   -1501.8752   XXXY      50.1196   XXYY    -346.2850
      XYYY      15.8182   YYYY    -386.1418   XXXZ       0.0000
      XXYZ       0.0000   XYYZ      -0.0000   YYYZ       0.0000
      XXZZ    -297.8378   XYZZ       5.9407   YYZZ     -84.2985
      XZZZ      -0.0000   YZZZ       0.0000   ZZZZ     -89.4680
 -----------------------------------------------------------------
 Calculating MO derivatives via CPSCF
 D1JvT checksum  = 270540 20067.0341394891
 D1KAT checksum  = 668040 832.6929732035
   1         3          15      0.126374    0.039329
   2         3          15      0.018112    0.006054
   3         3          15      0.002832    0.001134
   4         3          15      0.000332    0.000129
   5        13           5      0.000028    0.000013
   6        17           1      0.000001    0.000001
   7        18           0      0.000000    0.000000    Roots Converged
 Time for AOints: 11.6 s (CPU) 3.0 s (wall)
 ------------------------------------------------------------------------------
                     AOints        : Timing summary (seconds)
 ------------------------------------------------------------------------------
     job step          cpu (% of tot)      sys (% of tot)     wall (% of tot)
 ------------------------------------------------------------------------------
  cpscf_lag         0.6238E+02 (34.6)   0.9000E-05 (25.0)   0.1605E+02 (33.9)
  iterzp            0.1063E+03 (58.9)   0.2400E-04 (66.7)   0.2813E+02 (59.4)
  make_fx           0.0000E+00 ( 0.0)   0.0000E+00 ( 0.0)   0.0000E+00 ( 0.0)
  AOints            0.1165E+02 ( 6.5)   0.3000E-05 ( 8.3)   0.2951E+01 ( 6.2)
 ------------------------------------------------------------------------------
   Grand Totals     0.1805E+03          0.3600E-04          0.4734E+02
 ------------------------------------------------------------------------------
 Calculating analytic Hessian of the SCF energy
 Polarizability Matrix (a.u.)
            1           2           3
    1-136.4140728  -1.3541845   0.0000000
    2  -1.3541845 -73.7422522   0.0000000
    3   0.0000000   0.0000000 -49.3570124

 Direct stationary perturbation theory relativistic correction:

 rels  =     114.550812146620
 relv  =    -381.645842995682
 rel2e =      51.874150506607
 E_rel =    -215.220880342454

 Hessian of the SCF Energy
            1           2           3           4           5           6
    1   0.5276744  -0.2247586  -0.0000000  -0.3551275   0.2453941   0.0000000
    2  -0.2247586   0.4667039  -0.0000000   0.3007097  -0.3125709   0.0000000
    3  -0.0000000  -0.0000000   0.0945284   0.0000000   0.0000000  -0.0465437
    4  -0.3551275   0.3007097   0.0000000   0.4566887  -0.2772596  -0.0000000
    5   0.2453941  -0.3125709   0.0000000  -0.2772596   0.3800301  -0.0000000
    6   0.0000000   0.0000000  -0.0465437  -0.0000000  -0.0000000   0.0319400
    7  -0.0357376  -0.0165584  -0.0000000  -0.0460759  -0.0074297   0.0000000
    8   0.0145268  -0.0070690  -0.0000000  -0.0382160  -0.0198946   0.0000000
    9  -0.0000000  -0.0000000   0.0026845   0.0000000   0.0000000  -0.0061806
   10  -0.1006458  -0.0454836   0.0000000  -0.0589808   0.0168488  -0.0000000
   11  -0.0328401  -0.0339916   0.0000000   0.0049066   0.0074933  -0.0000000
   12  -0.0000000   0.0000000  -0.0205133  -0.0000000  -0.0000000   0.0037049
   13  -0.0361635  -0.0139091   0.0000000   0.0034955   0.0224464   0.0000000
   14  -0.0023223  -0.1130725   0.0000000   0.0098594  -0.0550579   0.0000000
   15   0.0000000   0.0000000  -0.0301560   0.0000000  -0.0000000   0.0170795
            7           8           9          10          11          12
    1  -0.0357376   0.0145268  -0.0000000  -0.1006458  -0.0328401  -0.0000000
    2  -0.0165584  -0.0070690  -0.0000000  -0.0454836  -0.0339916   0.0000000
    3  -0.0000000  -0.0000000   0.0026845   0.0000000   0.0000000  -0.0205133
    4  -0.0460759  -0.0382160   0.0000000  -0.0589808   0.0049066  -0.0000000
    5  -0.0074297  -0.0198946   0.0000000   0.0168488   0.0074933  -0.0000000
    6   0.0000000   0.0000000  -0.0061806  -0.0000000  -0.0000000   0.0037049
    7   0.0844976   0.0179952  -0.0000000  -0.0013938   0.0045180   0.0000000
    8   0.0179952   0.0244163  -0.0000000  -0.0011274   0.0011731   0.0000000
    9  -0.0000000  -0.0000000   0.0021361  -0.0000000   0.0000000   0.0036322
   10  -0.0013938  -0.0011274  -0.0000000   0.1733431   0.0479582   0.0000000
   11   0.0045180   0.0011731   0.0000000   0.0479582   0.0475739  -0.0000000
   12   0.0000000   0.0000000   0.0036322   0.0000000  -0.0000000   0.0078177
   13  -0.0012903   0.0068214   0.0000000  -0.0123228  -0.0245428   0.0000000
   14   0.0014748   0.0013743   0.0000000  -0.0181960  -0.0222487   0.0000000
   15   0.0000000   0.0000000  -0.0022722  -0.0000000   0.0000000   0.0053584
           13          14          15
    1  -0.0361635  -0.0023223   0.0000000
    2  -0.0139091  -0.1130725   0.0000000
    3   0.0000000   0.0000000  -0.0301560
    4   0.0034955   0.0098594   0.0000000
    5   0.0224464  -0.0550579  -0.0000000
    6   0.0000000   0.0000000   0.0170795
    7  -0.0012903   0.0014748   0.0000000
    8   0.0068214   0.0013743   0.0000000
    9   0.0000000   0.0000000  -0.0022722
   10  -0.0123228  -0.0181960  -0.0000000
   11  -0.0245428  -0.0222487   0.0000000
   12   0.0000000   0.0000000   0.0053584
   13   0.0462811   0.0091842  -0.0000000
   14   0.0091842   0.1890048  -0.0000000
   15  -0.0000000  -0.0000000   0.0099902
 Gradient time:  CPU 280.35 s  wall 73.43 s
 **********************************************************************
 **                                                                  **
 **                       VIBRATIONAL ANALYSIS                       **
 **                       --------------------                       **
 **                                                                  **
 **        VIBRATIONAL FREQUENCIES (CM**-1) AND NORMAL MODES         **
 **     FORCE CONSTANTS (mDYN/ANGSTROM) AND REDUCED MASSES (AMU)     **
 **                  INFRARED INTENSITIES (KM/MOL)                   **
 **                                                                  **
 **********************************************************************


 Mode:                 1                      2                      3
 Frequency:       127.53                 131.35                 170.87
 Force Cnst:      0.1450                 0.3675                 0.8743
 Red. Mass:      15.1279                36.1546                50.8241
 IR Active:          YES                    YES                    YES
 IR Intens:        2.421                  0.939                  0.454
 Raman Active:       YES                    YES                    YES
               X      Y      Z        X      Y      Z        X      Y      Z
 C         -0.000  0.000  0.454    0.157 -0.353  0.000    0.110  0.436  0.000
 N         -0.000  0.000  0.880    0.099 -0.426  0.000    0.039  0.373  0.000
 I          0.000 -0.000 -0.075   -0.253  0.157 -0.000   -0.327 -0.115 -0.000
 Br        -0.000 -0.000 -0.117    0.086  0.054 -0.000    0.502 -0.171 -0.000
 Cl        -0.000  0.000  0.028    0.632 -0.402  0.000    0.001  0.505 -0.000
 TransDip   0.000 -0.000 -0.050   -0.027  0.016 -0.000    0.003 -0.021 -0.000

 Mode:                 4                      5                      6
 Frequency:       248.82                 496.84                 513.10
 Force Cnst:      1.2908                 2.1948                 1.9581
 Red. Mass:      35.3874                15.0906                12.6234
 IR Active:          YES                    YES                    YES
 IR Intens:        0.027                 58.367                  0.816
 Raman Active:       YES                    YES                    YES
               X      Y      Z        X      Y      Z        X      Y      Z
 C         -0.201  0.351  0.000    0.354 -0.125 -0.000    0.000  0.000  0.906
 N         -0.278  0.277  0.000    0.819  0.412  0.000    0.000  0.000 -0.410
 I          0.052  0.016 -0.000   -0.047 -0.024 -0.000   -0.000 -0.000  0.004
 Br        -0.277 -0.292 -0.000   -0.127 -0.017  0.000   -0.000 -0.000 -0.027
 Cl         0.616  0.371 -0.000    0.005  0.005  0.000    0.000 -0.000 -0.101
 TransDip   0.002 -0.005 -0.000    0.229 -0.085 -0.000    0.000 -0.000  0.029

 Mode:                 7                      8                      9
 Frequency:       555.40                 821.66                1644.40
 Force Cnst:      3.1581                 5.0112                20.4193
 Red. Mass:      17.3764                12.5981                12.8167
 IR Active:          YES                    YES                    YES
 IR Intens:       16.577                195.972                340.488
 Raman Active:       YES                    YES                    YES
               X      Y      Z        X      Y      Z        X      Y      Z
 C         -0.288  0.466 -0.000    0.709  0.644 -0.000    0.561 -0.528  0.000
 N         -0.140  0.704  0.000   -0.109 -0.240  0.000   -0.484  0.415  0.000
 I          0.002 -0.011  0.000   -0.009  0.004 -0.000    0.001  0.002 -0.000
 Br         0.048  0.010  0.000   -0.053 -0.023  0.000    0.000  0.000 -0.000
 Cl         0.039 -0.424  0.000   -0.047 -0.087  0.000   -0.001  0.009  0.000
 TransDip  -0.041  0.124 -0.000    0.153  0.421 -0.000    0.531 -0.260 -0.000

 STANDARD THERMODYNAMIC QUANTITIES AT   298.15 K  AND     1.00 ATM

   This Molecule has  0 Imaginary Frequencies
   Zero point vibrational energy:        6.733 kcal/mol

   Atom    1 Element C  Has Mass   12.00000
   Atom    2 Element N  Has Mass   14.00307
   Atom    3 Element I  Has Mass  126.90440
   Atom    4 Element Br Has Mass   78.91830
   Atom    5 Element Cl Has Mass   34.96885
   Molecular Mass:   266.794620 amu
   Principal axes and moments of inertia in amu*Bohr^2:
                             1           2           3
    Eigenvalues --      557.97582  4063.40682  4621.38264
          X               1.00000    -0.00235     0.00000
          Y               0.00235     1.00000     0.00000
          Z              -0.00000    -0.00000     1.00000
   Rotational Symmetry Number is   1
   The Molecule is an Asymmetric Top
   Translational Enthalpy:        0.889 kcal/mol
   Rotational Enthalpy:           0.889 kcal/mol
   Vibrational Enthalpy:          8.715 kcal/mol
   gas constant (RT):             0.592 kcal/mol
   Translational Entropy:        42.643  cal/mol.K
   Rotational Entropy:           30.728  cal/mol.K
   Vibrational Entropy:          12.096  cal/mol.K

   Total Enthalpy:               11.085 kcal/mol
   Total Entropy:                85.466  cal/mol.K
Archival summary:
1\1\TWL01\FREQ\ProcedureUnspecified\BasisUnspecified\1r1l111\taweetha\SunNov2522:49:342018SunNov2522:49:342018\0\\#,FREQ,ProcedureUnspecified,BasisUnspecified,\\0,1\I\N,1,2.10899\C,2,1.24958,1,121.167\Cl,3,1.75263,2,130.138,1,0,0\Br,3,1.91986,2,116.617,1,-180,0\\\@

 Total job time:  84.90s(wall), 323.07s(cpu) 
 Sun Nov 25 22:49:34 2018

        *************************************************************
        *                                                           *
        *  Thank you very much for using Q-Chem.  Have a nice day.  *
        *                                                           *
        *************************************************************
