# Supplementary material for: Geometric and energetic data from ab initio calculations of haloethene, haloimine, halomethylenephosphine, haloiminophosphine, halodiazene, halodiphosphene and halocyclopropane
Source: Data Brief. 2019 Nov 2;27:104738. doi: 10.1016/j.dib.2019.104738 (PMC6861602; doi:10.1016/j.dib.2019.104738)
Supplement: Multimedia component 4 [file mmc4.zip › CN/B3LYP/ClClCNBrE.out]

Q-Chem Developer Version!
                  Welcome to Q-Chem
     A Quantum Leap Into The Future Of Chemistry


 Q-Chem 5.1, Q-Chem, Inc., Pleasanton, CA (2018)

 Yihan Shao,  Zhengting Gan,  E. Epifanovsky,  A. T. B. Gilbert,  M. Wormit,  
 J. Kussmann,  A. W. Lange,  A. Behn,  Jia Deng,  Xintian Feng,  D. Ghosh,  
 M. Goldey,  P. R. Horn,  L. D. Jacobson,  I. Kaliman,  T. Kus,  A. Landau,  
 Jie Liu,  E. I. Proynov,  R. M. Richard,  R. P. Steele,  E. J. Sundstrom,  
 H. L. Woodcock III,  P. M. Zimmerman,  D. Zuev,  B. Albrecht,  E. Alguire,  
 S. A. Baeppler,  D. Barton,  Z. Benda,  Y. A. Bernard,  E. J. Berquist,  
 K. B. Bravaya,  H. Burton,  D. Casanova,  Chun-Min Chang,  Yunqing Chen,  
 A. Chien,  K. D. Closser,  M. P. Coons,  S. Coriani,  S. Dasgupta,  
 A. L. Dempwolff,  M. Diedenhofen,  Hainam Do,  R. G. Edgar,  Po-Tung Fang,  
 S. Faraji,  S. Fatehi,  Qingguo Feng,  K. D. Fenk,  J. Fosso-Tande,  
 Qinghui Ge,  A. Ghysels,  G. Gidofalvi,  J. Gomes,  J. Gonthier,  A. Gunina,  
 D. Hait,  M. W. D. Hanson-Heine,  P. H. P. Harbach,  A. W. Hauser,  
 J. E. Herr,  E. G. Hohenstein,  Z. C. Holden,  Kerwin Hui,  B. C. Huynh,  
 T.-C. Jagau,  Hyunjun Ji,  B. Kaduk,  K. Khistyaev,  Jaehoon Kim,  
 P. Klunzinger,  K. Koh,  D. Kosenkov,  L. Koulias,  T. Kowalczyk,  
 C. M. Krauter,  A. Kunitsa,  Ka Un Lao,  A. Laurent,  K. V. Lawler,  
 Joonho Lee,  D. Lefrancois,  S. Lehtola,  D. S. Levine,  Yi-Pei Li,  
 You-Sheng Lin,  Fenglai Liu,  E. Livshits,  A. Luenser,  P. Manohar,  
 E. Mansoor,  S. F. Manzer,  Shan-Ping Mao,  Yuezhi Mao,  N. Mardirossian,  
 A. V. Marenich,  T. Markovich,  L. A. Martinez-Martinez,  S. A. Maurer,  
 N. J. Mayhall,  S. C. McKenzie,  J.-M. Mewes,  A. F. Morrison,  
 J. W. Mullinax,  K. Nanda,  T. S. Nguyen-Beck,  R. Olivares-Amaya,  
 J. A. Parkhill,  T. M. Perrine,  F. Plasser,  P. Pokhilko,  S. Prager,  
 A. Prociuk,  E. Ramos,  D. R. Rehn,  F. Rob,  M. Schneider,  N. Sergueev,  
 S. M. Sharada,  S. Sharma,  D. W. Small,  T. Stauch,  T. Stein,  
 Yu-Chuan Su,  A. J. W. Thom,  A. Tkatchenko,  T. Tsuchimochi,  N. M. Tubman,  
 L. Vogt,  M. L. Vidal,  O. Vydrov,  M. A. Watson,  J. Wenzel,  
 M. de Wergifosse,  T. A. Wesolowski,  A. White,  J. Witte,  A. Yamada,  
 Jun Yang,  K. Yao,  S. Yeganeh,  S. R. Yost,  Zhi-Qiang You,  A. Zech,  
 Igor Ying Zhang,  Xing Zhang,  Yan Zhao,  Ying Zhu,  B. R. Brooks,  
 G. K. L. Chan,  C. J. Cramer,  M. S. Gordon,  W. J. Hehre,  A. Klamt,  
 M. W. Schmidt,  C. D. Sherrill,  D. G. Truhlar,  A. Aspuru-Guzik,  R. Baer,  
 A. T. Bell,  N. A. Besley,  Jeng-Da Chai,  A. E. DePrince, III,  
 R. A. DiStasio Jr.,  A. Dreuw,  B. D. Dunietz,  T. R. Furlani,  
 Chao-Ping Hsu,  Yousung Jung,  Jing Kong,  D. S. Lambrecht,  WanZhen Liang,  
 C. Ochsenfeld,  V. A. Rassolov,  L. V. Slipchenko,  J. E. Subotnik,  
 T. Van Voorhis,  J. M. Herbert,  A. I. Krylov,  P. M. W. Gill,  M. Head-Gordon

 Contributors to earlier versions of Q-Chem not listed above: 
 R. D. Adamson,  B. Austin,  J. Baker,  G. J. O. Beran,  K. Brandhorst,  
 S. T. Brown,  E. F. C. Byrd,  A. K. Chakraborty,  C.-L. Cheng,  
 Siu Hung Chien,  D. M. Chipman,  D. L. Crittenden,  H. Dachsel,  
 R. J. Doerksen,  A. D. Dutoi,  L. Fusti-Molnar,  W. A. Goddard III,  
 A. Golubeva-Zadorozhnaya,  S. R. Gwaltney,  G. Hawkins,  A. Heyden,  
 S. Hirata,  G. Kedziora,  F. J. Keil,  C. Kelley,  Jihan Kim,  R. A. King,  
 R. Z. Khaliullin,  P. P. Korambath,  W. Kurlancheek,  A. M. Lee,  M. S. Lee,  
 S. V. Levchenko,  Ching Yeh Lin,  D. Liotard,  R. C. Lochan,  I. Lotan,  
 P. E. Maslen,  N. Nair,  D. P. O'Neill,  D. Neuhauser,  E. Neuscamman,  
 C. M. Oana,  R. Olson,  B. Peters,  R. Peverati,  P. A. Pieniazek,  
 Y. M. Rhee,  J. Ritchie,  M. A. Rohrdanz,  E. Rosta,  N. J. Russ,  
 H. F. Schaefer III,  N. E. Schultz,  N. Shenvi,  A. C. Simmonett,  A. Sodt,  
 D. Stuck,  K. S. Thanthiriwatte,  V. Vanovschi,  Tao Wang,  A. Warshel,  
 C. F. Williams,  Q. Wu,  X. Xu,  W. Zhang

 Please cite Q-Chem as follows:
 Y. Shao et al., Mol. Phys. 113, 184-215 (2015)
 DOI: 10.1080/00268976.2014.952696

 Q-Chem 5.1.2 for Intel X86 EM64T Linux

 Parts of Q-Chem use Armadillo 8.300.2 (Tropical Shenanigans).
 http://arma.sourceforge.net/

 Q-Chem begins on Sun Nov 25 20:47:10 2018  

Host: 
0

     Scratch files written to /scratch/taweetham/qchem50381//
Input Ideriv = 2
Curr. Ideriv = -1
Max.  Ideriv = 2

Checking the input file for inconsistencies... 	...done.

--------------------------------------------------------------
User input:
--------------------------------------------------------------
$molecule
0 1
C 
N 1 1.3 
Br 2 CBr 1 120. 
Cl 1 CCl 2 120.  3 180.0
Cl 1 CCl 2 120.  3 0.0

CC=1.54
CH=1.09
CF=1.35
CCl=1.77
CBr=1.94
CI=2.14
DHA=180.0
$end

$rem
   job_type	optimization
   basis	6-311++g**
   method	b3lyp
$end

--------------------------------------------------------------
 ----------------------------------------------------------------
             Standard Nuclear Orientation (Angstroms)
    I     Atom           X                Y                Z
 ----------------------------------------------------------------
    1      C       1.0048510826     0.1130820623     0.0000000000
    2      N      -0.0090438798     0.9267263367     0.0000000000
    3      Br     -1.8171001408     0.2234962486     0.0000000000
    4      Cl      2.6544694239     0.7546888954     0.0000000000
    5      Cl      0.7356897286    -1.6363327442    -0.0000000000
 ----------------------------------------------------------------
 Molecular Point Group                 Cs    NOp =  2
 Largest Abelian Subgroup              Cs    NOp =  2
 Nuclear Repulsion Energy =   450.9470641960 hartrees
 There are       41 alpha and       41 beta electrons
 Requested basis set is 6-311++G(d,p)
 There are 57 shells and 152 basis functions

 Total QAlloc Memory Limit   2000 MB
 Mega-Array Size       188 MB
 MEM_STATIC part       192 MB
 A cutoff of  1.0D-11 yielded   1346 shell pairs
 There are     10475 function pairs (     11493 Cartesian)

 -------------------------------------------------------
 OpenMP Integral Computing Module                       
 Release: version 1.0, May 2013, Q-Chem Inc. Pittsburgh 
 -------------------------------------------------------
 Integral Job Info:
 Integral job number is                      11
 Integral operator is                         1
 short-range coefficients                     0
 long-range coefficients              100000000
 Omega coefficients                           0
 if combine SR and LR in K                    0
 Integral screening is                        0
 Integral computing path is                   2
 max size of driver memory is            800000
 size of driver memory is                593474
 size of scratch memory is             29634545
 max col of scratch BK array               1296
 max len of scratch array in speh3          155
 max len of scratch index in speh4           18
 max int batch size is                      520
 min int batch size is                       52
 fixed nKL is                                45
 max L of basis functions is                  2
 order of int derivative is                   0
 number of shells is                         57
 number of basis is                         159
 number of cartesian basis is               159
 number of contracted shell pairs          1346
 number of primitive shell pairs           3739
 maxK2 (contraction) of shell pair           36
 max number of K2 of shell pair               1
 max number of CS2 of shell pair            132
 max number of PS2 of shell pair            288
 mem total for path MDJ                  517750
 -------------------------------------------------------
 Smallest overlap matrix eigenvalue = 2.74E-04

 Scale SEOQF with 1.000000e-01/1.000000e-01/1.000000e-01

 Standard Electronic Orientation quadrupole field applied
 Nucleus-field energy     =     0.0000000135 hartrees
 Guess from superposition of atomic densities
 Warning:  Energy on first SCF cycle will be non-variational
 SAD guess density has 82.000000 electrons

 -----------------------------------------------------------------------
  General SCF calculation program by
  Eric Jon Sundstrom, Paul Horn, Yuezhi Mao, Dmitri Zuev, Alec White,
  David Stuck, Shaama M.S., Shane Yost, Joonho Lee, David Small,
  Daniel Levine, Susi Lehtola, Hugh Burton, Evgeny Epifanovsky
 -----------------------------------------------------------------------
 Exchange:     0.2000 Hartree-Fock + 0.0800 Slater + 0.7200 B88
 Correlation:  0.1900 VWN1RPA + 0.8100 LYP
 Using SG-1 standard quadrature grid
 using 4 threads for integral computing
 -------------------------------------------------------
 OpenMP Integral computing Module                
 Release: version 2.0, May 2017, Q-Chem Inc. Pleasanton 
 -------------------------------------------------------
 -------------------------------------------------------
 OpenMP BLAS3 based DFT computing Module                
 Release: version 1.0, May 2013, Q-Chem Inc. Pittsburgh 
 -------------------------------------------------------
 A restricted SCF calculation will be
 performed using DIIS
 SCF converges when DIIS error is below 1.0e-08
 ---------------------------------------
  Cycle       Energy         DIIS error
 ---------------------------------------
    1   -3587.9845129272      3.87e-02  
    2   -3587.3713740084      4.33e-03  
    3   -3587.2176993471      8.94e-03  
    4   -3587.4075750395      1.44e-03  
    5   -3587.4115966023      5.20e-04  
    6   -3587.4121794080      2.50e-04  
    7   -3587.4123472148      3.82e-05  
    8   -3587.4123502477      9.03e-06  
    9   -3587.4123504821      2.68e-06  
   10   -3587.4123505018      8.07e-07  
   11   -3587.4123505036      2.40e-07  
   12   -3587.4123505037      5.65e-08  
   13   -3587.4123505037      1.26e-08  
   14   -3587.4123505037      1.85e-09  Convergence criterion met
 ---------------------------------------
 SCF time:   CPU 27.72s  wall 8.00s 
 SCF   energy in the final basis set =    -3587.4123505037
 Total energy in the final basis set =    -3587.4123505037

 --------------------------------------------------------------
             Orbital Energies (a.u.) and Symmetries
 --------------------------------------------------------------

 Alpha MOs, Restricted
 -- Occupied --                  
-482.87 -101.61 -101.60  -62.52  -56.34  -56.34  -56.34  -14.40
  1 A'    2 A'    3 A'    4 A'    5 A'    1 A"    6 A'    7 A'                 
-10.365  -9.525  -9.513  -8.731  -7.290  -7.279  -7.279  -7.279
  8 A'    9 A'   10 A'   11 A'   12 A'    2 A"   13 A'   14 A'                 
 -7.269  -7.267  -6.566  -6.548  -6.547  -2.676  -2.671  -2.670
  3 A"   15 A'   16 A'    4 A"   17 A'   18 A'    5 A"   19 A'                 
 -2.656  -2.656  -0.996  -0.891  -0.873  -0.788  -0.594  -0.519
  6 A"   20 A'   21 A'   22 A'   23 A'   24 A'   25 A'   26 A'                 
 -0.494  -0.457  -0.389  -0.369  -0.368  -0.355  -0.332  -0.299
 27 A'    7 A"   28 A'   29 A'    8 A"    9 A"   30 A'   10 A"                 
 -0.298
 31 A'                                                                         
 -- Virtual --                   
 -0.112  -0.073  -0.063   0.003   0.025   0.031   0.043   0.047
 32 A'   11 A"   33 A'   34 A'   35 A'   36 A'   37 A'   12 A"                 
  0.069   0.074   0.076   0.089   0.091   0.100   0.119   0.119
 38 A'   13 A"   39 A'   14 A"   40 A'   41 A'   42 A'   15 A"                 
  0.125   0.134   0.170   0.187   0.197   0.229   0.236   0.268
 43 A'   44 A'   45 A'   46 A'   16 A"   47 A'   48 A'   49 A'                 
  0.281   0.381   0.389   0.407   0.407   0.426   0.432   0.432
 50 A'   51 A'   52 A'   53 A'   17 A"   54 A'   55 A'   18 A"                 
  0.459   0.459   0.479   0.500   0.548   0.555   0.570   0.589
 19 A"   56 A'   57 A'   20 A"   21 A"   22 A"   58 A'   59 A'                 
  0.631   0.699   0.705   0.759   0.812   0.814   0.822   0.833
 60 A'   23 A"   61 A'   62 A'   24 A"   63 A'   25 A"   64 A'                 
  0.833   0.866   0.874   0.882   0.925   0.945   0.953   1.002
 26 A"   65 A'   66 A'   67 A'   68 A'   69 A'   27 A"   70 A'                 
  1.011   1.130   1.201   1.297   1.297   1.379   1.664   1.690
 71 A'   72 A'   73 A'   28 A"   74 A'   29 A"   75 A'   76 A'                 
  1.810   1.911   1.954   2.003   2.052   2.183   2.214   2.253
 77 A'   30 A"   78 A'   79 A'   31 A"   32 A"   80 A'   33 A"                 
  2.282   2.325   2.348   2.380   2.479   2.604   2.711   2.730
 81 A'   82 A'   34 A"   83 A'   84 A'   85 A'   86 A'   35 A"                 
  3.061   3.265   3.822   3.885   3.975   4.001   4.020   4.085
 87 A'   88 A'   36 A"   89 A'   37 A"   90 A'   38 A"   91 A'                 
  4.298   4.440   6.616   7.527   7.554   7.623   9.656   9.718
 92 A'   93 A'   94 A'   39 A"   95 A'   96 A'   97 A'   98 A'                 
 23.543  25.743  25.796  25.824  25.891  26.258  26.355  35.415
 99 A'   40 A"   41 A"  100 A'  101 A'  102 A'  103 A'  104 A'                 
 47.898 215.634 215.703 289.717 289.744 289.8431020.691
105 A'  106 A'  107 A'   42 A"  108 A'  109 A'  110 A'                         

 Beta MOs, Restricted
 -- Occupied --                  
-482.87 -101.61 -101.60  -62.52  -56.34  -56.34  -56.34  -14.40
  1 A'    2 A'    3 A'    4 A'    5 A'    1 A"    6 A'    7 A'                 
-10.365  -9.525  -9.513  -8.731  -7.290  -7.279  -7.279  -7.279
  8 A'    9 A'   10 A'   11 A'   12 A'    2 A"   13 A'   14 A'                 
 -7.269  -7.267  -6.566  -6.548  -6.547  -2.676  -2.671  -2.670
  3 A"   15 A'   16 A'    4 A"   17 A'   18 A'    5 A"   19 A'                 
 -2.656  -2.656  -0.996  -0.891  -0.873  -0.788  -0.594  -0.519
  6 A"   20 A'   21 A'   22 A'   23 A'   24 A'   25 A'   26 A'                 
 -0.494  -0.457  -0.389  -0.369  -0.368  -0.355  -0.332  -0.299
 27 A'    7 A"   28 A'   29 A'    8 A"    9 A"   30 A'   10 A"                 
 -0.298
 31 A'                                                                         
 -- Virtual --                   
 -0.112  -0.073  -0.063   0.003   0.025   0.031   0.043   0.047
 32 A'   11 A"   33 A'   34 A'   35 A'   36 A'   37 A'   12 A"                 
  0.069   0.074   0.076   0.089   0.091   0.100   0.119   0.119
 38 A'   13 A"   39 A'   14 A"   40 A'   41 A'   42 A'   15 A"                 
  0.125   0.134   0.170   0.187   0.197   0.229   0.236   0.268
 43 A'   44 A'   45 A'   46 A'   16 A"   47 A'   48 A'   49 A'                 
  0.281   0.381   0.389   0.407   0.407   0.426   0.432   0.432
 50 A'   51 A'   52 A'   53 A'   17 A"   54 A'   55 A'   18 A"                 
  0.459   0.459   0.479   0.500   0.548   0.555   0.570   0.589
 19 A"   56 A'   57 A'   20 A"   21 A"   22 A"   58 A'   59 A'                 
  0.631   0.699   0.705   0.759   0.812   0.814   0.822   0.833
 60 A'   23 A"   61 A'   62 A'   24 A"   63 A'   25 A"   64 A'                 
  0.833   0.866   0.874   0.882   0.925   0.945   0.953   1.002
 26 A"   65 A'   66 A'   67 A'   68 A'   69 A'   27 A"   70 A'                 
  1.011   1.130   1.201   1.297   1.297   1.379   1.664   1.690
 71 A'   72 A'   73 A'   28 A"   74 A'   29 A"   75 A'   76 A'                 
  1.810   1.911   1.954   2.003   2.052   2.183   2.214   2.253
 77 A'   30 A"   78 A'   79 A'   31 A"   32 A"   80 A'   33 A"                 
  2.282   2.325   2.348   2.380   2.479   2.604   2.711   2.730
 81 A'   82 A'   34 A"   83 A'   84 A'   85 A'   86 A'   35 A"                 
  3.061   3.265   3.822   3.885   3.975   4.001   4.020   4.085
 87 A'   88 A'   36 A"   89 A'   37 A"   90 A'   38 A"   91 A'                 
  4.298   4.440   6.616   7.527   7.554   7.623   9.656   9.718
 92 A'   93 A'   94 A'   39 A"   95 A'   96 A'   97 A'   98 A'                 
 23.543  25.743  25.796  25.824  25.891  26.258  26.355  35.415
 99 A'   40 A"   41 A"  100 A'  101 A'  102 A'  103 A'  104 A'                 
 47.898 215.634 215.703 289.717 289.744 289.8431020.691
105 A'  106 A'  107 A'   42 A"  108 A'  109 A'  110 A'                         
 --------------------------------------------------------------

          Ground-State Mulliken Net Atomic Charges

     Atom                 Charge (a.u.)
  ----------------------------------------
      1 C                    -0.856018
      2 N                     0.069621
      3 Br                    0.050945
      4 Cl                    0.437235
      5 Cl                    0.298216
  ----------------------------------------
  Sum of atomic charges =    -0.000000

 -----------------------------------------------------------------
                    Cartesian Multipole Moments
 -----------------------------------------------------------------
    Charge (ESU x 10^10)
                -0.0000
    Dipole Moment (Debye)
         X       0.4644      Y      -1.0170      Z      -0.0000
       Tot       1.1180
    Quadrupole Moments (Debye-Ang)
        XX     -49.7345     XY       1.9551     YY     -56.0701
        XZ      -0.0000     YZ      -0.0000     ZZ     -55.0087
    Octopole Moments (Debye-Ang^2)
       XXX     -43.7775    XXY       4.8754    XYY     -13.5452
       YYY      -5.1812    XXZ      -0.0000    XYZ      -0.0000
       YYZ       0.0000    XZZ     -14.2091    YZZ       1.2319
       ZZZ      -0.0000
    Hexadecapole Moments (Debye-Ang^3)
      XXXX    -928.2126   XXXY      21.1177   XXYY    -225.6600
      XYYY      -6.5448   YYYY    -329.0251   XXXZ       0.0000
      XXYZ      -0.0000   XYYZ       0.0000   YYYZ      -0.0000
      XXZZ    -184.6781   XYZZ      -2.7013   YYZZ     -69.1101
      XZZZ       0.0000   YZZZ      -0.0000   ZZZZ     -63.8977
 -----------------------------------------------------------------
 Calculating analytic gradient of the SCF energy
 Gradient of SCF Energy
            1           2           3           4           5
    1   0.0502334  -0.0330085  -0.0174557   0.0221152  -0.0218845
    2  -0.0121014   0.0132925  -0.0068972   0.0106187  -0.0049125
    3   0.0000000  -0.0000000   0.0000000  -0.0000000   0.0000000
 Max gradient component =       5.023E-02
 RMS gradient           =       1.896E-02
 Gradient time:  CPU 6.62 s  wall 1.75 s
 Geometry Optimization Parameters
   NAtoms,    NIC,     NZ,  NCons,   NDum,   NFix, NCnnct, MaxDiis
        5      20       5       0       0       0       0       0


** GEOMETRY OPTIMIZATION IN DELOCALIZED INTERNAL COORDINATES **
   Searching for a Minimum

   Optimization Cycle:   1

                       Coordinates (Angstroms)
     ATOM                X               Y               Z
      1  C         1.0048510826    0.1130820623    0.0000000000
      2  N        -0.0090438798    0.9267263367    0.0000000000
      3  Br       -1.8171001408    0.2234962486    0.0000000000
      4  Cl        2.6544694239    0.7546888954    0.0000000000
      5  Cl        0.7356897286   -1.6363327442    0.0000000000
   Point Group: cs    Number of degrees of freedom:     7


   Energy is  -3587.412350504


 Attempting to Generate Delocalized Internal Coordinates

  7 Hessian modes will be used to form the next step
  Hessian Eigenvalues:
     0.175927    0.250000    0.250000    0.250000    0.286300    0.286300
     0.671931

 Minimum Search - Taking Simple RFO Step
 Searching for Lamda that Minimizes Along All modes
 Value Taken    Lamda =  -0.01808654
 Step Taken.  Stepsize is  0.250643

                             Maximum     Tolerance    Cnvgd?
         Gradient           0.061195      0.000300      NO
         Displacement       0.216874      0.001200      NO
         Energy change     *********      0.000001      NO


 New Cartesian Coordinates Obtained by Inverse Iteration

 Displacement from previous Coordinates is:  0.429774
 ----------------------------------------------------------------
             Standard Nuclear Orientation (Angstroms)
    I     Atom           X                Y                Z
 ----------------------------------------------------------------
    1      C       0.9442821702     0.0762554100     0.0000000000
    2      N      -0.0001310356     0.9203996810     0.0000000000
    3      Br     -1.7940444854     0.3285794409     0.0000000000
    4      Cl      2.5414097775     0.7346035135     0.0000000000
    5      Cl      0.8773497877    -1.6781772467     0.0000000000
 ----------------------------------------------------------------
 Molecular Point Group                 Cs    NOp =  2
 Largest Abelian Subgroup              Cs    NOp =  2
 Nuclear Repulsion Energy =   454.9718693448 hartrees
 There are       41 alpha and       41 beta electrons
 Applying Cartesian multipole field
    Component          Value
    ---------          -----
     (2,0,0)        1.00000E-11
     (0,2,0)        2.00000E-11
     (0,0,2)       -3.00000E-11
 Nucleus-field energy     =     0.0000000134 hartrees
 Requested basis set is 6-311++G(d,p)
 There are 57 shells and 152 basis functions
 A cutoff of  1.0D-11 yielded   1353 shell pairs
 There are     10523 function pairs (     11544 Cartesian)
 Smallest overlap matrix eigenvalue = 2.62E-04
 Guess MOs from SCF MO coefficient file

 -----------------------------------------------------------------------
  General SCF calculation program by
  Eric Jon Sundstrom, Paul Horn, Yuezhi Mao, Dmitri Zuev, Alec White,
  David Stuck, Shaama M.S., Shane Yost, Joonho Lee, David Small,
  Daniel Levine, Susi Lehtola, Hugh Burton, Evgeny Epifanovsky
 -----------------------------------------------------------------------
 Exchange:     0.2000 Hartree-Fock + 0.0800 Slater + 0.7200 B88
 Correlation:  0.1900 VWN1RPA + 0.8100 LYP
 Using SG-1 standard quadrature grid
 using 4 threads for integral computing
 -------------------------------------------------------
 OpenMP Integral computing Module                
 Release: version 2.0, May 2017, Q-Chem Inc. Pleasanton 
 -------------------------------------------------------
 -------------------------------------------------------
 OpenMP BLAS3 based DFT computing Module                
 Release: version 1.0, May 2013, Q-Chem Inc. Pittsburgh 
 -------------------------------------------------------
 A restricted SCF calculation will be
 performed using DIIS
 SCF converges when DIIS error is below 1.0e-08
 ---------------------------------------
  Cycle       Energy         DIIS error
 ---------------------------------------
    1   -3587.4110619417      1.46e-03  
    2   -3587.4198368125      6.86e-04  
    3   -3587.4186310915      9.48e-04  
    4   -3587.4211047462      1.71e-04  
    5   -3587.4211665315      7.27e-05  
    6   -3587.4211801547      1.42e-05  
    7   -3587.4211806318      2.78e-06  
    8   -3587.4211806539      1.11e-06  
    9   -3587.4211806573      1.30e-07  
   10   -3587.4211806575      5.44e-08  
   11   -3587.4211806574      2.10e-08  
   12   -3587.4211806574      2.45e-09  Convergence criterion met
 ---------------------------------------
 SCF time:   CPU 23.96s  wall 7.00s 
 SCF   energy in the final basis set =    -3587.4211806574
 Total energy in the final basis set =    -3587.4211806574

 --------------------------------------------------------------
             Orbital Energies (a.u.) and Symmetries
 --------------------------------------------------------------

 Alpha MOs, Restricted
 -- Occupied --                  
-482.87 -101.60 -101.60  -62.52  -56.35  -56.34  -56.34  -14.40
  1 A'    2 A'    3 A'    4 A'    5 A'    1 A"    6 A'    7 A'                 
-10.358  -9.516  -9.515  -8.732  -7.281  -7.280  -7.271  -7.270
  8 A'    9 A'   10 A'   11 A'   12 A'   13 A'    2 A"   14 A'                 
 -7.270  -7.269  -6.567  -6.549  -6.548  -2.677  -2.672  -2.671
  3 A"   15 A'   16 A'    4 A"   17 A'   18 A'    5 A"   19 A'                 
 -2.657  -2.657  -1.011  -0.902  -0.875  -0.791  -0.594  -0.526
  6 A"   20 A'   21 A'   22 A'   23 A'   24 A'   25 A'   26 A'                 
 -0.498  -0.466  -0.383  -0.372  -0.364  -0.363  -0.335  -0.297
 27 A'    7 A"   28 A'   29 A'    8 A"    9 A"   30 A'   31 A'                 
 -0.297
 10 A"                                                                         
 -- Virtual --                   
 -0.095  -0.066  -0.046   0.001   0.028   0.031   0.041   0.046
 32 A'   11 A"   33 A'   34 A'   35 A'   36 A'   37 A'   12 A"                 
  0.067   0.075   0.082   0.089   0.091   0.099   0.119   0.119
 38 A'   13 A"   39 A'   14 A"   40 A'   41 A'   42 A'   15 A"                 
  0.131   0.140   0.167   0.187   0.195   0.232   0.235   0.281
 43 A'   44 A'   45 A'   46 A'   16 A"   47 A'   48 A'   49 A'                 
  0.283   0.379   0.389   0.407   0.409   0.423   0.432   0.436
 50 A'   51 A'   52 A'   17 A"   53 A'   54 A'   18 A"   55 A'                 
  0.460   0.460   0.481   0.497   0.551   0.554   0.569   0.592
 19 A"   56 A'   57 A'   20 A"   21 A"   22 A"   58 A'   59 A'                 
  0.636   0.699   0.722   0.764   0.809   0.815   0.825   0.837
 60 A'   23 A"   61 A'   62 A'   24 A"   63 A'   25 A"   26 A"                 
  0.843   0.863   0.880   0.892   0.932   0.949   0.959   0.989
 64 A'   65 A'   66 A'   67 A'   68 A'   27 A"   69 A'   70 A'                 
  1.051   1.139   1.207   1.304   1.324   1.387   1.682   1.693
 71 A'   72 A'   73 A'   74 A'   28 A"   29 A"   75 A'   76 A'                 
  1.854   1.909   1.968   2.015   2.066   2.188   2.228   2.253
 77 A'   30 A"   78 A'   79 A'   31 A"   32 A"   80 A'   33 A"                 
  2.300   2.347   2.377   2.395   2.492   2.656   2.744   2.754
 81 A'   82 A'   34 A"   83 A'   84 A'   85 A'   35 A"   86 A'                 
  3.068   3.277   3.829   3.902   3.975   4.000   4.027   4.102
 87 A'   88 A'   36 A"   89 A'   37 A"   90 A'   38 A"   91 A'                 
  4.316   4.449   6.640   7.527   7.553   7.618   9.657   9.743
 92 A'   93 A'   94 A'   39 A"   95 A'   96 A'   97 A'   98 A'                 
 23.617  25.756  25.793  25.850  25.897  26.274  26.378  35.460
 99 A'   40 A"   41 A"  100 A'  101 A'  102 A'  103 A'  104 A'                 
 47.916 215.636 215.731 289.718 289.744 289.8421020.714
105 A'  106 A'  107 A'   42 A"  108 A'  109 A'  110 A'                         

 Beta MOs, Restricted
 -- Occupied --                  
-482.87 -101.60 -101.60  -62.52  -56.35  -56.34  -56.34  -14.40
  1 A'    2 A'    3 A'    4 A'    5 A'    1 A"    6 A'    7 A'                 
-10.358  -9.516  -9.515  -8.732  -7.281  -7.280  -7.271  -7.270
  8 A'    9 A'   10 A'   11 A'   12 A'   13 A'    2 A"   14 A'                 
 -7.270  -7.269  -6.567  -6.549  -6.548  -2.677  -2.672  -2.671
  3 A"   15 A'   16 A'    4 A"   17 A'   18 A'    5 A"   19 A'                 
 -2.657  -2.657  -1.011  -0.902  -0.875  -0.791  -0.594  -0.526
  6 A"   20 A'   21 A'   22 A'   23 A'   24 A'   25 A'   26 A'                 
 -0.498  -0.466  -0.383  -0.372  -0.364  -0.363  -0.335  -0.297
 27 A'    7 A"   28 A'   29 A'    8 A"    9 A"   30 A'   31 A'                 
 -0.297
 10 A"                                                                         
 -- Virtual --                   
 -0.095  -0.066  -0.046   0.001   0.028   0.031   0.041   0.046
 32 A'   11 A"   33 A'   34 A'   35 A'   36 A'   37 A'   12 A"                 
  0.067   0.075   0.082   0.089   0.091   0.099   0.119   0.119
 38 A'   13 A"   39 A'   14 A"   40 A'   41 A'   42 A'   15 A"                 
  0.131   0.140   0.167   0.187   0.195   0.232   0.235   0.281
 43 A'   44 A'   45 A'   46 A'   16 A"   47 A'   48 A'   49 A'                 
  0.283   0.379   0.389   0.407   0.409   0.423   0.432   0.436
 50 A'   51 A'   52 A'   17 A"   53 A'   54 A'   18 A"   55 A'                 
  0.460   0.460   0.481   0.497   0.551   0.554   0.569   0.592
 19 A"   56 A'   57 A'   20 A"   21 A"   22 A"   58 A'   59 A'                 
  0.636   0.699   0.722   0.764   0.809   0.815   0.825   0.837
 60 A'   23 A"   61 A'   62 A'   24 A"   63 A'   25 A"   26 A"                 
  0.843   0.863   0.880   0.892   0.932   0.949   0.959   0.989
 64 A'   65 A'   66 A'   67 A'   68 A'   27 A"   69 A'   70 A'                 
  1.051   1.139   1.207   1.304   1.324   1.387   1.682   1.693
 71 A'   72 A'   73 A'   74 A'   28 A"   29 A"   75 A'   76 A'                 
  1.854   1.909   1.968   2.015   2.066   2.188   2.228   2.253
 77 A'   30 A"   78 A'   79 A'   31 A"   32 A"   80 A'   33 A"                 
  2.300   2.347   2.377   2.395   2.492   2.656   2.744   2.754
 81 A'   82 A'   34 A"   83 A'   84 A'   85 A'   35 A"   86 A'                 
  3.068   3.277   3.829   3.902   3.975   4.000   4.027   4.102
 87 A'   88 A'   36 A"   89 A'   37 A"   90 A'   38 A"   91 A'                 
  4.316   4.449   6.640   7.527   7.553   7.618   9.657   9.743
 92 A'   93 A'   94 A'   39 A"   95 A'   96 A'   97 A'   98 A'                 
 23.617  25.756  25.793  25.850  25.897  26.274  26.378  35.460
 99 A'   40 A"   41 A"  100 A'  101 A'  102 A'  103 A'  104 A'                 
 47.916 215.636 215.731 289.718 289.744 289.8421020.714
105 A'  106 A'  107 A'   42 A"  108 A'  109 A'  110 A'                         
 --------------------------------------------------------------

          Ground-State Mulliken Net Atomic Charges

     Atom                 Charge (a.u.)
  ----------------------------------------
      1 C                    -0.852793
      2 N                     0.098572
      3 Br                    0.061056
      4 Cl                    0.373545
      5 Cl                    0.319620
  ----------------------------------------
  Sum of atomic charges =     0.000000

 -----------------------------------------------------------------
                    Cartesian Multipole Moments
 -----------------------------------------------------------------
    Charge (ESU x 10^10)
                 0.0000
    Dipole Moment (Debye)
         X       0.2343      Y      -1.0364      Z      -0.0000
       Tot       1.0626
    Quadrupole Moments (Debye-Ang)
        XX     -50.6543     XY       0.9411     YY     -55.6606
        XZ       0.0000     YZ      -0.0000     ZZ     -54.7614
    Octopole Moments (Debye-Ang^2)
       XXX     -49.0338    XXY       3.3282    XYY     -12.9056
       YYY      -8.2606    XXZ      -0.0000    XYZ       0.0000
       YYZ       0.0000    XZZ     -14.6606    YZZ       0.3512
       ZZZ      -0.0000
    Hexadecapole Moments (Debye-Ang^3)
      XXXX    -904.3392   XXXY      39.1463   XXYY    -221.0615
      XYYY      13.9320   YYYY    -338.5780   XXXZ       0.0000
      XXYZ       0.0000   XYYZ      -0.0000   YYYZ      -0.0000
      XXZZ    -178.0351   XYZZ       5.7102   YYZZ     -71.0530
      XZZZ      -0.0000   YZZZ      -0.0000   ZZZZ     -63.3772
 -----------------------------------------------------------------
 Calculating analytic gradient of the SCF energy
 Gradient of SCF Energy
            1           2           3           4           5
    1   0.0124230  -0.0048190  -0.0020332  -0.0061470   0.0005762
    2  -0.0023681   0.0057424   0.0014773   0.0003639  -0.0052155
    3   0.0000000  -0.0000000   0.0000000  -0.0000000  -0.0000000
 Max gradient component =       1.242E-02
 RMS gradient           =       4.381E-03
 Gradient time:  CPU 6.68 s  wall 1.77 s
 Geometry Optimization Parameters
   NAtoms,    NIC,     NZ,  NCons,   NDum,   NFix, NCnnct, MaxDiis
        5      20       5       0       0       0       0       0

 Cartesian Hessian Update
 Hessian Updated using BFGS Update


** GEOMETRY OPTIMIZATION IN DELOCALIZED INTERNAL COORDINATES **
   Searching for a Minimum

   Optimization Cycle:   2

                       Coordinates (Angstroms)
     ATOM                X               Y               Z
      1  C         0.9442821702    0.0762554100    0.0000000000
      2  N        -0.0001310356    0.9203996810    0.0000000000
      3  Br       -1.7940444854    0.3285794409    0.0000000000
      4  Cl        2.5414097775    0.7346035135    0.0000000000
      5  Cl        0.8773497877   -1.6781772467    0.0000000000
   Point Group: cs    Number of degrees of freedom:     7


   Energy is  -3587.421180657

 Hessian Updated using BFGS Update

  6 Hessian modes will be used to form the next step
  Hessian Eigenvalues:
     0.173284    0.232266    0.272656    0.283180    0.339414    0.629307

 Minimum Search - Taking Simple RFO Step
 Searching for Lamda that Minimizes Along All modes
 Value Taken    Lamda =  -0.00080054
 Step Taken.  Stepsize is  0.051149

                             Maximum     Tolerance    Cnvgd?
         Gradient           0.012212      0.000300      NO
         Displacement       0.038235      0.001200      NO
         Energy change     -0.008830      0.000001      NO


 New Cartesian Coordinates Obtained by Inverse Iteration

 Displacement from previous Coordinates is:  0.123642
 ----------------------------------------------------------------
             Standard Nuclear Orientation (Angstroms)
    I     Atom           X                Y                Z
 ----------------------------------------------------------------
    1      C       0.9352660741     0.0922136110     0.0000000000
    2      N      -0.0006178821     0.9321288142     0.0000000000
    3      Br     -1.7708186002     0.2915535823     0.0000000000
    4      Cl      2.5543287881     0.7171763147     0.0000000000
    5      Cl      0.8507078345    -1.6514115235     0.0000000000
 ----------------------------------------------------------------
 Molecular Point Group                 Cs    NOp =  2
 Largest Abelian Subgroup              Cs    NOp =  2
 Nuclear Repulsion Energy =   458.5861884059 hartrees
 There are       41 alpha and       41 beta electrons
 Applying Cartesian multipole field
    Component          Value
    ---------          -----
     (2,0,0)        1.00000E-11
     (0,2,0)        2.00000E-11
     (0,0,2)       -3.00000E-11
 Nucleus-field energy     =     0.0000000131 hartrees
 Requested basis set is 6-311++G(d,p)
 There are 57 shells and 152 basis functions
 A cutoff of  1.0D-11 yielded   1357 shell pairs
 There are     10537 function pairs (     11560 Cartesian)
 Smallest overlap matrix eigenvalue = 2.52E-04
 Guess MOs from SCF MO coefficient file

 -----------------------------------------------------------------------
  General SCF calculation program by
  Eric Jon Sundstrom, Paul Horn, Yuezhi Mao, Dmitri Zuev, Alec White,
  David Stuck, Shaama M.S., Shane Yost, Joonho Lee, David Small,
  Daniel Levine, Susi Lehtola, Hugh Burton, Evgeny Epifanovsky
 -----------------------------------------------------------------------
 Exchange:     0.2000 Hartree-Fock + 0.0800 Slater + 0.7200 B88
 Correlation:  0.1900 VWN1RPA + 0.8100 LYP
 Using SG-1 standard quadrature grid
 using 4 threads for integral computing
 -------------------------------------------------------
 OpenMP Integral computing Module                
 Release: version 2.0, May 2017, Q-Chem Inc. Pleasanton 
 -------------------------------------------------------
 -------------------------------------------------------
 OpenMP BLAS3 based DFT computing Module                
 Release: version 1.0, May 2013, Q-Chem Inc. Pittsburgh 
 -------------------------------------------------------
 A restricted SCF calculation will be
 performed using DIIS
 SCF converges when DIIS error is below 1.0e-08
 ---------------------------------------
  Cycle       Energy         DIIS error
 ---------------------------------------
    1   -3587.4207770276      3.74e-04  
    2   -3587.4214051053      1.75e-04  
    3   -3587.4213320966      2.39e-04  
    4   -3587.4214833590      4.69e-05  
    5   -3587.4214883705      1.87e-05  
    6   -3587.4214893090      3.86e-06  
    7   -3587.4214893471      9.20e-07  
    8   -3587.4214893489      2.07e-07  
    9   -3587.4214893490      5.77e-08  
   10   -3587.4214893490      1.85e-08  
   11   -3587.4214893490      4.64e-09  Convergence criterion met
 ---------------------------------------
 SCF time:   CPU 22.05s  wall 6.00s 
 SCF   energy in the final basis set =    -3587.4214893490
 Total energy in the final basis set =    -3587.4214893490

 --------------------------------------------------------------
             Orbital Energies (a.u.) and Symmetries
 --------------------------------------------------------------

 Alpha MOs, Restricted
 -- Occupied --                  
-482.87 -101.60 -101.60  -62.52  -56.35  -56.34  -56.34  -14.40
  1 A'    2 A'    3 A'    4 A'    5 A'    1 A"    6 A'    7 A'                 
-10.357  -9.516  -9.514  -8.732  -7.281  -7.279  -7.271  -7.270
  8 A'    9 A'   10 A'   11 A'   12 A'   13 A'    2 A"   14 A'                 
 -7.268  -7.268  -6.567  -6.549  -6.548  -2.677  -2.672  -2.671
  3 A"   15 A'   16 A'    4 A"   17 A'   18 A'    5 A"   19 A'                 
 -2.657  -2.657  -1.015  -0.904  -0.875  -0.792  -0.593  -0.528
  6 A"   20 A'   21 A'   22 A'   23 A'   24 A'   25 A'   26 A'                 
 -0.499  -0.468  -0.385  -0.372  -0.364  -0.362  -0.335  -0.298
 27 A'    7 A"   28 A'   29 A'    8 A"    9 A"   30 A'   31 A'                 
 -0.297
 10 A"                                                                         
 -- Virtual --                   
 -0.095  -0.064  -0.044   0.002   0.029   0.031   0.041   0.046
 32 A'   11 A"   33 A'   34 A'   35 A'   36 A'   37 A'   12 A"                 
  0.067   0.075   0.081   0.089   0.092   0.100   0.119   0.120
 38 A'   13 A"   39 A'   14 A"   40 A'   41 A'   15 A"   42 A'                 
  0.129   0.141   0.167   0.187   0.196   0.233   0.234   0.280
 43 A'   44 A'   45 A'   46 A'   16 A"   47 A'   48 A'   49 A'                 
  0.286   0.380   0.386   0.406   0.410   0.424   0.432   0.437
 50 A'   51 A'   52 A'   17 A"   53 A'   54 A'   18 A"   55 A'                 
  0.459   0.460   0.481   0.494   0.552   0.555   0.569   0.597
 19 A"   56 A'   57 A'   20 A"   21 A"   22 A"   58 A'   59 A'                 
  0.635   0.700   0.726   0.771   0.809   0.820   0.825   0.837
 60 A'   23 A"   61 A'   62 A'   24 A"   63 A'   25 A"   26 A"                 
  0.842   0.863   0.882   0.894   0.935   0.949   0.954   0.997
 64 A'   65 A'   66 A'   67 A'   68 A'   27 A"   69 A'   70 A'                 
  1.046   1.141   1.207   1.305   1.327   1.384   1.674   1.703
 71 A'   72 A'   73 A'   74 A'   28 A"   29 A"   75 A'   76 A'                 
  1.860   1.908   1.977   2.016   2.070   2.190   2.231   2.254
 77 A'   30 A"   78 A'   79 A'   31 A"   32 A"   80 A'   33 A"                 
  2.301   2.355   2.384   2.398   2.502   2.657   2.746   2.768
 81 A'   82 A'   34 A"   83 A'   84 A'   85 A'   35 A"   86 A'                 
  3.069   3.276   3.831   3.902   3.975   4.002   4.028   4.105
 87 A'   88 A'   36 A"   89 A'   37 A"   90 A'   38 A"   91 A'                 
  4.320   4.449   6.639   7.526   7.555   7.617   9.658   9.746
 92 A'   93 A'   94 A'   39 A"   95 A'   96 A'   97 A'   98 A'                 
 23.637  25.757  25.794  25.856  25.903  26.277  26.381  35.473
 99 A'   40 A"   41 A"  100 A'  101 A'  102 A'  103 A'  104 A'                 
 47.915 215.637 215.734 289.718 289.745 289.8411020.713
105 A'  106 A'  107 A'   42 A"  108 A'  109 A'  110 A'                         

 Beta MOs, Restricted
 -- Occupied --                  
-482.87 -101.60 -101.60  -62.52  -56.35  -56.34  -56.34  -14.40
  1 A'    2 A'    3 A'    4 A'    5 A'    1 A"    6 A'    7 A'                 
-10.357  -9.516  -9.514  -8.732  -7.281  -7.279  -7.271  -7.270
  8 A'    9 A'   10 A'   11 A'   12 A'   13 A'    2 A"   14 A'                 
 -7.268  -7.268  -6.567  -6.549  -6.548  -2.677  -2.672  -2.671
  3 A"   15 A'   16 A'    4 A"   17 A'   18 A'    5 A"   19 A'                 
 -2.657  -2.657  -1.015  -0.904  -0.875  -0.792  -0.593  -0.528
  6 A"   20 A'   21 A'   22 A'   23 A'   24 A'   25 A'   26 A'                 
 -0.499  -0.468  -0.385  -0.372  -0.364  -0.362  -0.335  -0.298
 27 A'    7 A"   28 A'   29 A'    8 A"    9 A"   30 A'   31 A'                 
 -0.297
 10 A"                                                                         
 -- Virtual --                   
 -0.095  -0.064  -0.044   0.002   0.029   0.031   0.041   0.046
 32 A'   11 A"   33 A'   34 A'   35 A'   36 A'   37 A'   12 A"                 
  0.067   0.075   0.081   0.089   0.092   0.100   0.119   0.120
 38 A'   13 A"   39 A'   14 A"   40 A'   41 A'   15 A"   42 A'                 
  0.129   0.141   0.167   0.187   0.196   0.233   0.234   0.280
 43 A'   44 A'   45 A'   46 A'   16 A"   47 A'   48 A'   49 A'                 
  0.286   0.380   0.386   0.406   0.410   0.424   0.432   0.437
 50 A'   51 A'   52 A'   17 A"   53 A'   54 A'   18 A"   55 A'                 
  0.459   0.460   0.481   0.494   0.552   0.555   0.569   0.597
 19 A"   56 A'   57 A'   20 A"   21 A"   22 A"   58 A'   59 A'                 
  0.635   0.700   0.726   0.771   0.809   0.820   0.825   0.837
 60 A'   23 A"   61 A'   62 A'   24 A"   63 A'   25 A"   26 A"                 
  0.842   0.863   0.882   0.894   0.935   0.949   0.954   0.997
 64 A'   65 A'   66 A'   67 A'   68 A'   27 A"   69 A'   70 A'                 
  1.046   1.141   1.207   1.305   1.327   1.384   1.674   1.703
 71 A'   72 A'   73 A'   74 A'   28 A"   29 A"   75 A'   76 A'                 
  1.860   1.908   1.977   2.016   2.070   2.190   2.231   2.254
 77 A'   30 A"   78 A'   79 A'   31 A"   32 A"   80 A'   33 A"                 
  2.301   2.355   2.384   2.398   2.502   2.657   2.746   2.768
 81 A'   82 A'   34 A"   83 A'   84 A'   85 A'   35 A"   86 A'                 
  3.069   3.276   3.831   3.902   3.975   4.002   4.028   4.105
 87 A'   88 A'   36 A"   89 A'   37 A"   90 A'   38 A"   91 A'                 
  4.320   4.449   6.639   7.526   7.555   7.617   9.658   9.746
 92 A'   93 A'   94 A'   39 A"   95 A'   96 A'   97 A'   98 A'                 
 23.637  25.757  25.794  25.856  25.903  26.277  26.381  35.473
 99 A'   40 A"   41 A"  100 A'  101 A'  102 A'  103 A'  104 A'                 
 47.915 215.637 215.734 289.718 289.745 289.8411020.713
105 A'  106 A'  107 A'   42 A"  108 A'  109 A'  110 A'                         
 --------------------------------------------------------------

          Ground-State Mulliken Net Atomic Charges

     Atom                 Charge (a.u.)
  ----------------------------------------
      1 C                    -0.853411
      2 N                     0.098011
      3 Br                    0.058143
      4 Cl                    0.378651
      5 Cl                    0.318606
  ----------------------------------------
  Sum of atomic charges =     0.000000

 -----------------------------------------------------------------
                    Cartesian Multipole Moments
 -----------------------------------------------------------------
    Charge (ESU x 10^10)
                 0.0000
    Dipole Moment (Debye)
         X       0.1905      Y      -1.0888      Z       0.0000
       Tot       1.1054
    Quadrupole Moments (Debye-Ang)
        XX     -50.8196     XY       1.0067     YY     -55.6874
        XZ      -0.0000     YZ      -0.0000     ZZ     -54.7257
    Octopole Moments (Debye-Ang^2)
       XXX     -49.3003    XXY       3.0474    XYY     -13.5024
       YYY      -7.1441    XXZ       0.0000    XYZ       0.0000
       YYZ       0.0000    XZZ     -14.9105    YZZ       0.7435
       ZZZ       0.0000
    Hexadecapole Moments (Debye-Ang^3)
      XXXX    -897.7411   XXXY      34.2204   XXYY    -218.6246
      XYYY       8.3827   YYYY    -329.1827   XXXZ      -0.0000
      XXYZ       0.0000   XYYZ      -0.0000   YYYZ      -0.0000
      XXZZ    -176.7621   XYZZ       3.8165   YYZZ     -69.2670
      XZZZ      -0.0000   YZZZ      -0.0000   ZZZZ     -63.2996
 -----------------------------------------------------------------
 Calculating analytic gradient of the SCF energy
 Gradient of SCF Energy
            1           2           3           4           5
    1  -0.0004219   0.0007062   0.0029722  -0.0027413  -0.0005152
    2   0.0025535  -0.0014534  -0.0004366  -0.0006437  -0.0000198
    3  -0.0000000   0.0000000  -0.0000000   0.0000000  -0.0000000
 Max gradient component =       2.972E-03
 RMS gradient           =       1.330E-03
 Gradient time:  CPU 6.74 s  wall 1.80 s
 Geometry Optimization Parameters
   NAtoms,    NIC,     NZ,  NCons,   NDum,   NFix, NCnnct, MaxDiis
        5      20       5       0       0       0       0       0

 Cartesian Hessian Update
 Hessian Updated using BFGS Update


** GEOMETRY OPTIMIZATION IN DELOCALIZED INTERNAL COORDINATES **
   Searching for a Minimum

   Optimization Cycle:   3

                       Coordinates (Angstroms)
     ATOM                X               Y               Z
      1  C         0.9352660741    0.0922136110    0.0000000000
      2  N        -0.0006178821    0.9321288142    0.0000000000
      3  Br       -1.7708186002    0.2915535823    0.0000000000
      4  Cl        2.5543287881    0.7171763147    0.0000000000
      5  Cl        0.8507078345   -1.6514115235    0.0000000000
   Point Group: cs    Number of degrees of freedom:     7


   Energy is  -3587.421489349

 Hessian Updated using BFGS Update

  7 Hessian modes will be used to form the next step
  Hessian Eigenvalues:
     0.181884    0.214852    0.255855    0.272851    0.290114    0.365450
     0.716917

 Minimum Search - Taking Simple RFO Step
 Searching for Lamda that Minimizes Along All modes
 Value Taken    Lamda =  -0.00013020
 Step Taken.  Stepsize is  0.020095

                             Maximum     Tolerance    Cnvgd?
         Gradient           0.004994      0.000300      NO
         Displacement       0.012290      0.001200      NO
         Energy change     -0.000309      0.000001      NO


 New Cartesian Coordinates Obtained by Inverse Iteration

 Displacement from previous Coordinates is:  0.039172
 ----------------------------------------------------------------
             Standard Nuclear Orientation (Angstroms)
    I     Atom           X                Y                Z
 ----------------------------------------------------------------
    1      C       0.9365756611     0.0893035011     0.0000000000
    2      N      -0.0030980323     0.9277842102     0.0000000000
    3      Br     -1.7846476868     0.3002944994     0.0000000000
    4      Cl      2.5597962913     0.7180093741     0.0000000000
    5      Cl      0.8602399811    -1.6537307861     0.0000000000
 ----------------------------------------------------------------
 Molecular Point Group                 Cs    NOp =  2
 Largest Abelian Subgroup              Cs    NOp =  2
 Nuclear Repulsion Energy =   456.8737839721 hartrees
 There are       41 alpha and       41 beta electrons
 Applying Cartesian multipole field
    Component          Value
    ---------          -----
     (2,0,0)        1.00000E-11
     (0,2,0)        2.00000E-11
     (0,0,2)       -3.00000E-11
 Nucleus-field energy     =     0.0000000132 hartrees
 Requested basis set is 6-311++G(d,p)
 There are 57 shells and 152 basis functions
 A cutoff of  1.0D-11 yielded   1354 shell pairs
 There are     10519 function pairs (     11541 Cartesian)
 Smallest overlap matrix eigenvalue = 2.57E-04
 Guess MOs from SCF MO coefficient file

 -----------------------------------------------------------------------
  General SCF calculation program by
  Eric Jon Sundstrom, Paul Horn, Yuezhi Mao, Dmitri Zuev, Alec White,
  David Stuck, Shaama M.S., Shane Yost, Joonho Lee, David Small,
  Daniel Levine, Susi Lehtola, Hugh Burton, Evgeny Epifanovsky
 -----------------------------------------------------------------------
 Exchange:     0.2000 Hartree-Fock + 0.0800 Slater + 0.7200 B88
 Correlation:  0.1900 VWN1RPA + 0.8100 LYP
 Using SG-1 standard quadrature grid
 using 4 threads for integral computing
 -------------------------------------------------------
 OpenMP Integral computing Module                
 Release: version 2.0, May 2017, Q-Chem Inc. Pleasanton 
 -------------------------------------------------------
 -------------------------------------------------------
 OpenMP BLAS3 based DFT computing Module                
 Release: version 1.0, May 2013, Q-Chem Inc. Pittsburgh 
 -------------------------------------------------------
 A restricted SCF calculation will be
 performed using DIIS
 SCF converges when DIIS error is below 1.0e-08
 ---------------------------------------
  Cycle       Energy         DIIS error
 ---------------------------------------
    1   -3587.4214903399      1.09e-04  
    2   -3587.4215393841      6.03e-05  
    3   -3587.4215342087      7.45e-05  
    4   -3587.4215491470      1.41e-05  
    5   -3587.4215495913      5.96e-06  
    6   -3587.4215496849      1.11e-06  
    7   -3587.4215496882      4.00e-07  
    8   -3587.4215496886      7.25e-08  
    9   -3587.4215496886      2.50e-08  
   10   -3587.4215496886      5.13e-09  Convergence criterion met
 ---------------------------------------
 SCF time:   CPU 20.04s  wall 6.00s 
 SCF   energy in the final basis set =    -3587.4215496886
 Total energy in the final basis set =    -3587.4215496886

 --------------------------------------------------------------
             Orbital Energies (a.u.) and Symmetries
 --------------------------------------------------------------

 Alpha MOs, Restricted
 -- Occupied --                  
-482.87 -101.60 -101.60  -62.52  -56.35  -56.34  -56.34  -14.40
  1 A'    2 A'    3 A'    4 A'    5 A'    1 A"    6 A'    7 A'                 
-10.358  -9.516  -9.514  -8.732  -7.281  -7.279  -7.271  -7.270
  8 A'    9 A'   10 A'   11 A'   12 A'   13 A'    2 A"   14 A'                 
 -7.268  -7.267  -6.567  -6.549  -6.548  -2.678  -2.672  -2.672
  3 A"   15 A'   16 A'    4 A"   17 A'   18 A'    5 A"   19 A'                 
 -2.658  -2.658  -1.014  -0.903  -0.874  -0.792  -0.593  -0.527
  6 A"   20 A'   21 A'   22 A'   23 A'   24 A'   25 A'   26 A'                 
 -0.499  -0.468  -0.385  -0.371  -0.364  -0.362  -0.335  -0.299
 27 A'    7 A"   28 A'   29 A'    8 A"    9 A"   30 A'   31 A'                 
 -0.298
 10 A"                                                                         
 -- Virtual --                   
 -0.097  -0.064  -0.045   0.001   0.029   0.031   0.041   0.046
 32 A'   11 A"   33 A'   34 A'   35 A'   36 A'   37 A'   12 A"                 
  0.067   0.075   0.080   0.089   0.091   0.100   0.119   0.120
 38 A'   13 A"   39 A'   14 A"   40 A'   41 A'   15 A"   42 A'                 
  0.129   0.142   0.167   0.186   0.196   0.233   0.234   0.279
 43 A'   44 A'   45 A'   46 A'   16 A"   47 A'   48 A'   49 A'                 
  0.286   0.379   0.387   0.406   0.411   0.423   0.432   0.435
 50 A'   51 A'   52 A'   17 A"   53 A'   54 A'   18 A"   55 A'                 
  0.460   0.460   0.481   0.495   0.551   0.554   0.569   0.595
 19 A"   56 A'   57 A'   20 A"   21 A"   22 A"   58 A'   59 A'                 
  0.634   0.700   0.725   0.771   0.809   0.820   0.825   0.837
 60 A'   23 A"   61 A'   62 A'   24 A"   63 A'   25 A"   26 A"                 
  0.841   0.863   0.880   0.892   0.934   0.949   0.954   0.997
 64 A'   65 A'   66 A'   67 A'   68 A'   27 A"   69 A'   70 A'                 
  1.044   1.138   1.207   1.306   1.326   1.383   1.672   1.702
 71 A'   72 A'   73 A'   74 A'   28 A"   29 A"   75 A'   76 A'                 
  1.859   1.908   1.972   2.014   2.068   2.189   2.230   2.253
 77 A'   30 A"   78 A'   79 A'   31 A"   32 A"   80 A'   33 A"                 
  2.300   2.351   2.382   2.397   2.500   2.656   2.745   2.766
 81 A'   82 A'   34 A"   83 A'   84 A'   85 A'   35 A"   86 A'                 
  3.066   3.275   3.831   3.901   3.975   4.001   4.027   4.103
 87 A'   88 A'   36 A"   89 A'   37 A"   90 A'   38 A"   91 A'                 
  4.316   4.450   6.636   7.526   7.553   7.617   9.656   9.745
 92 A'   93 A'   94 A'   39 A"   95 A'   96 A'   97 A'   98 A'                 
 23.632  25.757  25.794  25.855  25.902  26.275  26.380  35.470
 99 A'   40 A"   41 A"  100 A'  101 A'  102 A'  103 A'  104 A'                 
 47.913 215.635 215.733 289.717 289.744 289.8411020.710
105 A'  106 A'  107 A'   42 A"  108 A'  109 A'  110 A'                         

 Beta MOs, Restricted
 -- Occupied --                  
-482.87 -101.60 -101.60  -62.52  -56.35  -56.34  -56.34  -14.40
  1 A'    2 A'    3 A'    4 A'    5 A'    1 A"    6 A'    7 A'                 
-10.358  -9.516  -9.514  -8.732  -7.281  -7.279  -7.271  -7.270
  8 A'    9 A'   10 A'   11 A'   12 A'   13 A'    2 A"   14 A'                 
 -7.268  -7.267  -6.567  -6.549  -6.548  -2.678  -2.672  -2.672
  3 A"   15 A'   16 A'    4 A"   17 A'   18 A'    5 A"   19 A'                 
 -2.658  -2.658  -1.014  -0.903  -0.874  -0.792  -0.593  -0.527
  6 A"   20 A'   21 A'   22 A'   23 A'   24 A'   25 A'   26 A'                 
 -0.499  -0.468  -0.385  -0.371  -0.364  -0.362  -0.335  -0.299
 27 A'    7 A"   28 A'   29 A'    8 A"    9 A"   30 A'   31 A'                 
 -0.298
 10 A"                                                                         
 -- Virtual --                   
 -0.097  -0.064  -0.045   0.001   0.029   0.031   0.041   0.046
 32 A'   11 A"   33 A'   34 A'   35 A'   36 A'   37 A'   12 A"                 
  0.067   0.075   0.080   0.089   0.091   0.100   0.119   0.120
 38 A'   13 A"   39 A'   14 A"   40 A'   41 A'   15 A"   42 A'                 
  0.129   0.142   0.167   0.186   0.196   0.233   0.234   0.279
 43 A'   44 A'   45 A'   46 A'   16 A"   47 A'   48 A'   49 A'                 
  0.286   0.379   0.387   0.406   0.411   0.423   0.432   0.435
 50 A'   51 A'   52 A'   17 A"   53 A'   54 A'   18 A"   55 A'                 
  0.460   0.460   0.481   0.495   0.551   0.554   0.569   0.595
 19 A"   56 A'   57 A'   20 A"   21 A"   22 A"   58 A'   59 A'                 
  0.634   0.700   0.725   0.771   0.809   0.820   0.825   0.837
 60 A'   23 A"   61 A'   62 A'   24 A"   63 A'   25 A"   26 A"                 
  0.841   0.863   0.880   0.892   0.934   0.949   0.954   0.997
 64 A'   65 A'   66 A'   67 A'   68 A'   27 A"   69 A'   70 A'                 
  1.044   1.138   1.207   1.306   1.326   1.383   1.672   1.702
 71 A'   72 A'   73 A'   74 A'   28 A"   29 A"   75 A'   76 A'                 
  1.859   1.908   1.972   2.014   2.068   2.189   2.230   2.253
 77 A'   30 A"   78 A'   79 A'   31 A"   32 A"   80 A'   33 A"                 
  2.300   2.351   2.382   2.397   2.500   2.656   2.745   2.766
 81 A'   82 A'   34 A"   83 A'   84 A'   85 A'   35 A"   86 A'                 
  3.066   3.275   3.831   3.901   3.975   4.001   4.027   4.103
 87 A'   88 A'   36 A"   89 A'   37 A"   90 A'   38 A"   91 A'                 
  4.316   4.450   6.636   7.526   7.553   7.617   9.656   9.745
 92 A'   93 A'   94 A'   39 A"   95 A'   96 A'   97 A'   98 A'                 
 23.632  25.757  25.794  25.855  25.902  26.275  26.380  35.470
 99 A'   40 A"   41 A"  100 A'  101 A'  102 A'  103 A'  104 A'                 
 47.913 215.635 215.733 289.717 289.744 289.8411020.710
105 A'  106 A'  107 A'   42 A"  108 A'  109 A'  110 A'                         
 --------------------------------------------------------------

          Ground-State Mulliken Net Atomic Charges

     Atom                 Charge (a.u.)
  ----------------------------------------
      1 C                    -0.851082
      2 N                     0.099698
      3 Br                    0.059887
      4 Cl                    0.372471
      5 Cl                    0.319027
  ----------------------------------------
  Sum of atomic charges =     0.000000

 -----------------------------------------------------------------
                    Cartesian Multipole Moments
 -----------------------------------------------------------------
    Charge (ESU x 10^10)
                 0.0000
    Dipole Moment (Debye)
         X       0.1738      Y      -1.0938      Z      -0.0000
       Tot       1.1076
    Quadrupole Moments (Debye-Ang)
        XX     -50.7755     XY       0.9412     YY     -55.6979
        XZ       0.0000     YZ      -0.0000     ZZ     -54.7464
    Octopole Moments (Debye-Ang^2)
       XXX     -49.4124    XXY       3.0250    XYY     -13.3702
       YYY      -7.5126    XXZ      -0.0000    XYZ       0.0000
       YYZ      -0.0000    XZZ     -14.8609    YZZ       0.6169
       ZZZ      -0.0000
    Hexadecapole Moments (Debye-Ang^3)
      XXXX    -905.2573   XXXY      35.3680   XXYY    -220.2821
      XYYY       9.7393   YYYY    -330.0546   XXXZ       0.0000
      XXYZ       0.0000   XYYZ      -0.0000   YYYZ       0.0000
      XXZZ    -178.2908   XYZZ       4.3204   YYZZ     -69.4441
      XZZZ      -0.0000   YZZZ      -0.0000   ZZZZ     -63.3444
 -----------------------------------------------------------------
 Calculating analytic gradient of the SCF energy
 Gradient of SCF Energy
            1           2           3           4           5
    1   0.0013622  -0.0006083  -0.0004204  -0.0004562   0.0001228
    2   0.0007812  -0.0002519  -0.0001834  -0.0004005   0.0000546
    3   0.0000000  -0.0000000   0.0000000  -0.0000000  -0.0000000
 Max gradient component =       1.362E-03
 RMS gradient           =       4.828E-04
 Gradient time:  CPU 6.71 s  wall 1.78 s
 Geometry Optimization Parameters
   NAtoms,    NIC,     NZ,  NCons,   NDum,   NFix, NCnnct, MaxDiis
        5      20       5       0       0       0       0       0

 Cartesian Hessian Update
 Hessian Updated using BFGS Update


** GEOMETRY OPTIMIZATION IN DELOCALIZED INTERNAL COORDINATES **
   Searching for a Minimum

   Optimization Cycle:   4

                       Coordinates (Angstroms)
     ATOM                X               Y               Z
      1  C         0.9365756611    0.0893035011    0.0000000000
      2  N        -0.0030980323    0.9277842102    0.0000000000
      3  Br       -1.7846476868    0.3002944994    0.0000000000
      4  Cl        2.5597962913    0.7180093741    0.0000000000
      5  Cl        0.8602399811   -1.6537307861    0.0000000000
   Point Group: cs    Number of degrees of freedom:     7


   Energy is  -3587.421549689

 Hessian Updated using BFGS Update

  7 Hessian modes will be used to form the next step
  Hessian Eigenvalues:
     0.185053    0.213479    0.248060    0.281633    0.291953    0.363221
     0.755329

 Minimum Search - Taking Simple RFO Step
 Searching for Lamda that Minimizes Along All modes
 Value Taken    Lamda =  -0.00000698
 Step Taken.  Stepsize is  0.004978

                             Maximum     Tolerance    Cnvgd?
         Gradient           0.001018      0.000300      NO
         Displacement       0.003098      0.001200      NO
         Energy change     -0.000060      0.000001      NO


 New Cartesian Coordinates Obtained by Inverse Iteration

 Displacement from previous Coordinates is:  0.006132
 ----------------------------------------------------------------
             Standard Nuclear Orientation (Angstroms)
    I     Atom           X                Y                Z
 ----------------------------------------------------------------
    1      C       0.9357457714     0.0879741723     0.0000000000
    2      N      -0.0024222116     0.9277041157     0.0000000000
    3      Br     -1.7836424700     0.3012058823     0.0000000000
    4      Cl      2.5591443686     0.7198680785     0.0000000000
    5      Cl      0.8600407561    -1.6550914501     0.0000000000
 ----------------------------------------------------------------
 Molecular Point Group                 Cs    NOp =  2
 Largest Abelian Subgroup              Cs    NOp =  2
 Nuclear Repulsion Energy =   456.8808011148 hartrees
 There are       41 alpha and       41 beta electrons
 Applying Cartesian multipole field
    Component          Value
    ---------          -----
     (2,0,0)        1.00000E-11
     (0,2,0)        2.00000E-11
     (0,0,2)       -3.00000E-11
 Nucleus-field energy     =     0.0000000132 hartrees
 Requested basis set is 6-311++G(d,p)
 There are 57 shells and 152 basis functions
 A cutoff of  1.0D-11 yielded   1354 shell pairs
 There are     10519 function pairs (     11541 Cartesian)
 Smallest overlap matrix eigenvalue = 2.58E-04
 Guess MOs from SCF MO coefficient file

 -----------------------------------------------------------------------
  General SCF calculation program by
  Eric Jon Sundstrom, Paul Horn, Yuezhi Mao, Dmitri Zuev, Alec White,
  David Stuck, Shaama M.S., Shane Yost, Joonho Lee, David Small,
  Daniel Levine, Susi Lehtola, Hugh Burton, Evgeny Epifanovsky
 -----------------------------------------------------------------------
 Exchange:     0.2000 Hartree-Fock + 0.0800 Slater + 0.7200 B88
 Correlation:  0.1900 VWN1RPA + 0.8100 LYP
 Using SG-1 standard quadrature grid
 using 4 threads for integral computing
 -------------------------------------------------------
 OpenMP Integral computing Module                
 Release: version 2.0, May 2017, Q-Chem Inc. Pleasanton 
 -------------------------------------------------------
 -------------------------------------------------------
 OpenMP BLAS3 based DFT computing Module                
 Release: version 1.0, May 2013, Q-Chem Inc. Pittsburgh 
 -------------------------------------------------------
 A restricted SCF calculation will be
 performed using DIIS
 SCF converges when DIIS error is below 1.0e-08
 ---------------------------------------
  Cycle       Energy         DIIS error
 ---------------------------------------
    1   -3587.4215507733      2.70e-05  
    2   -3587.4215538380      8.63e-06  
    3   -3587.4215534521      1.55e-05  
    4   -3587.4215540289      2.04e-06  
    5   -3587.4215540380      8.94e-07  
    6   -3587.4215540401      2.53e-07  
    7   -3587.4215540403      8.85e-08  
    8   -3587.4215540403      1.07e-08  
    9   -3587.4215540403      2.71e-09  Convergence criterion met
 ---------------------------------------
 SCF time:   CPU 18.06s  wall 5.00s 
 SCF   energy in the final basis set =    -3587.4215540403
 Total energy in the final basis set =    -3587.4215540403

 --------------------------------------------------------------
             Orbital Energies (a.u.) and Symmetries
 --------------------------------------------------------------

 Alpha MOs, Restricted
 -- Occupied --                  
-482.87 -101.60 -101.60  -62.52  -56.35  -56.34  -56.34  -14.40
  1 A'    2 A'    3 A'    4 A'    5 A'    1 A"    6 A'    7 A'                 
-10.358  -9.516  -9.513  -8.732  -7.281  -7.279  -7.272  -7.270
  8 A'    9 A'   10 A'   11 A'   12 A'   13 A'    2 A"   14 A'                 
 -7.268  -7.267  -6.567  -6.549  -6.548  -2.678  -2.672  -2.672
  3 A"   15 A'   16 A'    4 A"   17 A'   18 A'    5 A"   19 A'                 
 -2.658  -2.658  -1.014  -0.903  -0.874  -0.792  -0.593  -0.527
  6 A"   20 A'   21 A'   22 A'   23 A'   24 A'   25 A'   26 A'                 
 -0.499  -0.468  -0.385  -0.371  -0.364  -0.362  -0.335  -0.299
 27 A'    7 A"   28 A'   29 A'    8 A"    9 A"   30 A'   31 A'                 
 -0.298
 10 A"                                                                         
 -- Virtual --                   
 -0.097  -0.064  -0.045   0.001   0.029   0.031   0.041   0.046
 32 A'   11 A"   33 A'   34 A'   35 A'   36 A'   37 A'   12 A"                 
  0.067   0.075   0.080   0.089   0.091   0.100   0.119   0.120
 38 A'   13 A"   39 A'   14 A"   40 A'   41 A'   15 A"   42 A'                 
  0.129   0.141   0.167   0.186   0.196   0.233   0.234   0.280
 43 A'   44 A'   45 A'   46 A'   16 A"   47 A'   48 A'   49 A'                 
  0.286   0.380   0.387   0.406   0.411   0.423   0.432   0.436
 50 A'   51 A'   52 A'   17 A"   53 A'   54 A'   18 A"   55 A'                 
  0.460   0.460   0.481   0.495   0.551   0.554   0.568   0.595
 19 A"   56 A'   57 A'   20 A"   21 A"   22 A"   58 A'   59 A'                 
  0.635   0.701   0.725   0.771   0.809   0.820   0.825   0.837
 60 A'   23 A"   61 A'   62 A'   24 A"   63 A'   25 A"   26 A"                 
  0.841   0.863   0.880   0.892   0.934   0.949   0.954   0.997
 64 A'   65 A'   66 A'   67 A'   68 A'   27 A"   69 A'   70 A'                 
  1.045   1.138   1.207   1.305   1.326   1.383   1.672   1.701
 71 A'   72 A'   73 A'   74 A'   28 A"   29 A"   75 A'   76 A'                 
  1.859   1.908   1.972   2.014   2.068   2.189   2.230   2.253
 77 A'   30 A"   78 A'   79 A'   31 A"   32 A"   80 A'   33 A"                 
  2.300   2.351   2.383   2.397   2.500   2.656   2.745   2.766
 81 A'   82 A'   34 A"   83 A'   84 A'   85 A'   35 A"   86 A'                 
  3.066   3.274   3.830   3.901   3.975   4.001   4.027   4.103
 87 A'   88 A'   36 A"   89 A'   37 A"   90 A'   38 A"   91 A'                 
  4.317   4.450   6.637   7.526   7.553   7.617   9.656   9.744
 92 A'   93 A'   94 A'   39 A"   95 A'   96 A'   97 A'   98 A'                 
 23.633  25.757  25.793  25.855  25.902  26.275  26.380  35.470
 99 A'   40 A"   41 A"  100 A'  101 A'  102 A'  103 A'  104 A'                 
 47.913 215.635 215.732 289.717 289.744 289.8411020.711
105 A'  106 A'  107 A'   42 A"  108 A'  109 A'  110 A'                         

 Beta MOs, Restricted
 -- Occupied --                  
-482.87 -101.60 -101.60  -62.52  -56.35  -56.34  -56.34  -14.40
  1 A'    2 A'    3 A'    4 A'    5 A'    1 A"    6 A'    7 A'                 
-10.358  -9.516  -9.513  -8.732  -7.281  -7.279  -7.272  -7.270
  8 A'    9 A'   10 A'   11 A'   12 A'   13 A'    2 A"   14 A'                 
 -7.268  -7.267  -6.567  -6.549  -6.548  -2.678  -2.672  -2.672
  3 A"   15 A'   16 A'    4 A"   17 A'   18 A'    5 A"   19 A'                 
 -2.658  -2.658  -1.014  -0.903  -0.874  -0.792  -0.593  -0.527
  6 A"   20 A'   21 A'   22 A'   23 A'   24 A'   25 A'   26 A'                 
 -0.499  -0.468  -0.385  -0.371  -0.364  -0.362  -0.335  -0.299
 27 A'    7 A"   28 A'   29 A'    8 A"    9 A"   30 A'   31 A'                 
 -0.298
 10 A"                                                                         
 -- Virtual --                   
 -0.097  -0.064  -0.045   0.001   0.029   0.031   0.041   0.046
 32 A'   11 A"   33 A'   34 A'   35 A'   36 A'   37 A'   12 A"                 
  0.067   0.075   0.080   0.089   0.091   0.100   0.119   0.120
 38 A'   13 A"   39 A'   14 A"   40 A'   41 A'   15 A"   42 A'                 
  0.129   0.141   0.167   0.186   0.196   0.233   0.234   0.280
 43 A'   44 A'   45 A'   46 A'   16 A"   47 A'   48 A'   49 A'                 
  0.286   0.380   0.387   0.406   0.411   0.423   0.432   0.436
 50 A'   51 A'   52 A'   17 A"   53 A'   54 A'   18 A"   55 A'                 
  0.460   0.460   0.481   0.495   0.551   0.554   0.568   0.595
 19 A"   56 A'   57 A'   20 A"   21 A"   22 A"   58 A'   59 A'                 
  0.635   0.701   0.725   0.771   0.809   0.820   0.825   0.837
 60 A'   23 A"   61 A'   62 A'   24 A"   63 A'   25 A"   26 A"                 
  0.841   0.863   0.880   0.892   0.934   0.949   0.954   0.997
 64 A'   65 A'   66 A'   67 A'   68 A'   27 A"   69 A'   70 A'                 
  1.045   1.138   1.207   1.305   1.326   1.383   1.672   1.701
 71 A'   72 A'   73 A'   74 A'   28 A"   29 A"   75 A'   76 A'                 
  1.859   1.908   1.972   2.014   2.068   2.189   2.230   2.253
 77 A'   30 A"   78 A'   79 A'   31 A"   32 A"   80 A'   33 A"                 
  2.300   2.351   2.383   2.397   2.500   2.656   2.745   2.766
 81 A'   82 A'   34 A"   83 A'   84 A'   85 A'   35 A"   86 A'                 
  3.066   3.274   3.830   3.901   3.975   4.001   4.027   4.103
 87 A'   88 A'   36 A"   89 A'   37 A"   90 A'   38 A"   91 A'                 
  4.317   4.450   6.637   7.526   7.553   7.617   9.656   9.744
 92 A'   93 A'   94 A'   39 A"   95 A'   96 A'   97 A'   98 A'                 
 23.633  25.757  25.793  25.855  25.902  26.275  26.380  35.470
 99 A'   40 A"   41 A"  100 A'  101 A'  102 A'  103 A'  104 A'                 
 47.913 215.635 215.732 289.717 289.744 289.8411020.711
105 A'  106 A'  107 A'   42 A"  108 A'  109 A'  110 A'                         
 --------------------------------------------------------------

          Ground-State Mulliken Net Atomic Charges

     Atom                 Charge (a.u.)
  ----------------------------------------
      1 C                    -0.850366
      2 N                     0.100283
      3 Br                    0.059625
      4 Cl                    0.370445
      5 Cl                    0.320013
  ----------------------------------------
  Sum of atomic charges =     0.000000

 -----------------------------------------------------------------
                    Cartesian Multipole Moments
 -----------------------------------------------------------------
    Charge (ESU x 10^10)
                 0.0000
    Dipole Moment (Debye)
         X       0.1661      Y      -1.0993      Z       0.0000
       Tot       1.1118
    Quadrupole Moments (Debye-Ang)
        XX     -50.8139     XY       0.9298     YY     -55.6808
        XZ       0.0000     YZ      -0.0000     ZZ     -54.7471
    Octopole Moments (Debye-Ang^2)
       XXX     -49.5321    XXY       3.0046    XYY     -13.3642
       YYY      -7.5811    XXZ       0.0000    XYZ      -0.0000
       YYZ       0.0000    XZZ     -14.8782    YZZ       0.5971
       ZZZ       0.0000
    Hexadecapole Moments (Debye-Ang^3)
      XXXX    -905.0813   XXXY      35.2963   XXYY    -220.2225
      XYYY       9.6675   YYYY    -330.4911   XXXZ       0.0000
      XXYZ      -0.0000   XYYZ       0.0000   YYYZ      -0.0000
      XXZZ    -178.2024   XYZZ       4.2949   YYZZ     -69.5340
      XZZZ       0.0000   YZZZ       0.0000   ZZZZ     -63.3456
 -----------------------------------------------------------------
 Calculating analytic gradient of the SCF energy
 Gradient of SCF Energy
            1           2           3           4           5
    1   0.0004664  -0.0002749  -0.0000430  -0.0002387   0.0000902
    2   0.0005040  -0.0001807  -0.0001430   0.0000336  -0.0002139
    3  -0.0000000   0.0000000  -0.0000000   0.0000000  -0.0000000
 Max gradient component =       5.040E-04
 RMS gradient           =       2.182E-04
 Gradient time:  CPU 6.74 s  wall 1.78 s
 Geometry Optimization Parameters
   NAtoms,    NIC,     NZ,  NCons,   NDum,   NFix, NCnnct, MaxDiis
        5      20       5       0       0       0       0       0

 Cartesian Hessian Update
 Hessian Updated using BFGS Update


** GEOMETRY OPTIMIZATION IN DELOCALIZED INTERNAL COORDINATES **
   Searching for a Minimum

   Optimization Cycle:   5

                       Coordinates (Angstroms)
     ATOM                X               Y               Z
      1  C         0.9357457714    0.0879741723    0.0000000000
      2  N        -0.0024222116    0.9277041157    0.0000000000
      3  Br       -1.7836424700    0.3012058823    0.0000000000
      4  Cl        2.5591443686    0.7198680785    0.0000000000
      5  Cl        0.8600407561   -1.6550914501    0.0000000000
   Point Group: cs    Number of degrees of freedom:     7


   Energy is  -3587.421554040

 Hessian Updated using BFGS Update

  7 Hessian modes will be used to form the next step
  Hessian Eigenvalues:
     0.154269    0.191852    0.241061    0.280518    0.309155    0.359900
     0.748117

 Minimum Search - Taking Simple RFO Step
 Searching for Lamda that Minimizes Along All modes
 Value Taken    Lamda =  -0.00000124
 Step Taken.  Stepsize is  0.002780

                             Maximum     Tolerance    Cnvgd?
         Gradient           0.000427      0.000300      NO
         Displacement       0.002669      0.001200      NO
         Energy change     -0.000004      0.000001      NO


 New Cartesian Coordinates Obtained by Inverse Iteration

 Displacement from previous Coordinates is:  0.001713
 ----------------------------------------------------------------
             Standard Nuclear Orientation (Angstroms)
    I     Atom           X                Y                Z
 ----------------------------------------------------------------
    1      C       0.9352044911     0.0874084430     0.0000000000
    2      N      -0.0021757266     0.9278149052     0.0000000000
    3      Br     -1.7834685194     0.3012817641     0.0000000000
    4      Cl      2.5591952038     0.7201583210     0.0000000000
    5      Cl      0.8601107655    -1.6550026346     0.0000000000
 ----------------------------------------------------------------
 Molecular Point Group                 Cs    NOp =  2
 Largest Abelian Subgroup              Cs    NOp =  2
 Nuclear Repulsion Energy =   456.8903297908 hartrees
 There are       41 alpha and       41 beta electrons
 Applying Cartesian multipole field
    Component          Value
    ---------          -----
     (2,0,0)        1.00000E-11
     (0,2,0)        2.00000E-11
     (0,0,2)       -3.00000E-11
 Nucleus-field energy     =     0.0000000132 hartrees
 Requested basis set is 6-311++G(d,p)
 There are 57 shells and 152 basis functions
 A cutoff of  1.0D-11 yielded   1354 shell pairs
 There are     10519 function pairs (     11541 Cartesian)
 Smallest overlap matrix eigenvalue = 2.58E-04
 Guess MOs from SCF MO coefficient file

 -----------------------------------------------------------------------
  General SCF calculation program by
  Eric Jon Sundstrom, Paul Horn, Yuezhi Mao, Dmitri Zuev, Alec White,
  David Stuck, Shaama M.S., Shane Yost, Joonho Lee, David Small,
  Daniel Levine, Susi Lehtola, Hugh Burton, Evgeny Epifanovsky
 -----------------------------------------------------------------------
 Exchange:     0.2000 Hartree-Fock + 0.0800 Slater + 0.7200 B88
 Correlation:  0.1900 VWN1RPA + 0.8100 LYP
 Using SG-1 standard quadrature grid
 using 4 threads for integral computing
 -------------------------------------------------------
 OpenMP Integral computing Module                
 Release: version 2.0, May 2017, Q-Chem Inc. Pleasanton 
 -------------------------------------------------------
 -------------------------------------------------------
 OpenMP BLAS3 based DFT computing Module                
 Release: version 1.0, May 2013, Q-Chem Inc. Pittsburgh 
 -------------------------------------------------------
 A restricted SCF calculation will be
 performed using DIIS
 SCF converges when DIIS error is below 1.0e-08
 ---------------------------------------
  Cycle       Energy         DIIS error
 ---------------------------------------
    1   -3587.4215538539      1.41e-05  
    2   -3587.4215547304      2.36e-06  
    3   -3587.4215547282      2.81e-06  
    4   -3587.4215547443      1.44e-06  
    5   -3587.4215547495      1.67e-07  
    6   -3587.4215547495      7.50e-08  
    7   -3587.4215547496      2.87e-08  
    8   -3587.4215547496      7.65e-09  Convergence criterion met
 ---------------------------------------
 SCF time:   CPU 16.04s  wall 5.00s 
 SCF   energy in the final basis set =    -3587.4215547496
 Total energy in the final basis set =    -3587.4215547496

 --------------------------------------------------------------
             Orbital Energies (a.u.) and Symmetries
 --------------------------------------------------------------

 Alpha MOs, Restricted
 -- Occupied --                  
-482.87 -101.60 -101.60  -62.52  -56.35  -56.34  -56.34  -14.40
  1 A'    2 A'    3 A'    4 A'    5 A'    1 A"    6 A'    7 A'                 
-10.358  -9.517  -9.513  -8.732  -7.282  -7.278  -7.272  -7.271
  8 A'    9 A'   10 A'   11 A'   12 A'   13 A'    2 A"   14 A'                 
 -7.268  -7.267  -6.567  -6.549  -6.548  -2.678  -2.672  -2.672
  3 A"   15 A'   16 A'    4 A"   17 A'   18 A'    5 A"   19 A'                 
 -2.658  -2.658  -1.014  -0.903  -0.874  -0.792  -0.593  -0.527
  6 A"   20 A'   21 A'   22 A'   23 A'   24 A'   25 A'   26 A'                 
 -0.499  -0.468  -0.385  -0.371  -0.364  -0.362  -0.335  -0.299
 27 A'    7 A"   28 A'   29 A'    8 A"    9 A"   30 A'   31 A'                 
 -0.298
 10 A"                                                                         
 -- Virtual --                   
 -0.097  -0.064  -0.045   0.001   0.029   0.031   0.041   0.046
 32 A'   11 A"   33 A'   34 A'   35 A'   36 A'   37 A'   12 A"                 
  0.067   0.075   0.080   0.089   0.091   0.100   0.119   0.120
 38 A'   13 A"   39 A'   14 A"   40 A'   41 A'   15 A"   42 A'                 
  0.129   0.141   0.167   0.186   0.196   0.233   0.234   0.280
 43 A'   44 A'   45 A'   46 A'   16 A"   47 A'   48 A'   49 A'                 
  0.286   0.380   0.387   0.406   0.411   0.423   0.433   0.436
 50 A'   51 A'   52 A'   17 A"   53 A'   54 A'   18 A"   55 A'                 
  0.460   0.460   0.481   0.495   0.551   0.554   0.568   0.595
 19 A"   56 A'   57 A'   20 A"   21 A"   22 A"   58 A'   59 A'                 
  0.634   0.701   0.725   0.771   0.809   0.820   0.825   0.837
 60 A'   23 A"   61 A'   62 A'   24 A"   63 A'   25 A"   26 A"                 
  0.841   0.863   0.880   0.892   0.934   0.949   0.953   0.997
 64 A'   65 A'   66 A'   67 A'   68 A'   27 A"   69 A'   70 A'                 
  1.045   1.138   1.207   1.305   1.326   1.383   1.672   1.701
 71 A'   72 A'   73 A'   74 A'   28 A"   29 A"   75 A'   76 A'                 
  1.860   1.908   1.972   2.014   2.068   2.189   2.230   2.253
 77 A'   30 A"   78 A'   79 A'   31 A"   32 A"   80 A'   33 A"                 
  2.300   2.351   2.383   2.397   2.501   2.656   2.745   2.766
 81 A'   82 A'   34 A"   83 A'   84 A'   85 A'   35 A"   86 A'                 
  3.066   3.274   3.830   3.901   3.975   4.001   4.027   4.103
 87 A'   88 A'   36 A"   89 A'   37 A"   90 A'   38 A"   91 A'                 
  4.317   4.450   6.637   7.526   7.553   7.617   9.656   9.744
 92 A'   93 A'   94 A'   39 A"   95 A'   96 A'   97 A'   98 A'                 
 23.633  25.757  25.793  25.855  25.902  26.275  26.380  35.470
 99 A'   40 A"   41 A"  100 A'  101 A'  102 A'  103 A'  104 A'                 
 47.913 215.635 215.732 289.717 289.744 289.8411020.711
105 A'  106 A'  107 A'   42 A"  108 A'  109 A'  110 A'                         

 Beta MOs, Restricted
 -- Occupied --                  
-482.87 -101.60 -101.60  -62.52  -56.35  -56.34  -56.34  -14.40
  1 A'    2 A'    3 A'    4 A'    5 A'    1 A"    6 A'    7 A'                 
-10.358  -9.517  -9.513  -8.732  -7.282  -7.278  -7.272  -7.271
  8 A'    9 A'   10 A'   11 A'   12 A'   13 A'    2 A"   14 A'                 
 -7.268  -7.267  -6.567  -6.549  -6.548  -2.678  -2.672  -2.672
  3 A"   15 A'   16 A'    4 A"   17 A'   18 A'    5 A"   19 A'                 
 -2.658  -2.658  -1.014  -0.903  -0.874  -0.792  -0.593  -0.527
  6 A"   20 A'   21 A'   22 A'   23 A'   24 A'   25 A'   26 A'                 
 -0.499  -0.468  -0.385  -0.371  -0.364  -0.362  -0.335  -0.299
 27 A'    7 A"   28 A'   29 A'    8 A"    9 A"   30 A'   31 A'                 
 -0.298
 10 A"                                                                         
 -- Virtual --                   
 -0.097  -0.064  -0.045   0.001   0.029   0.031   0.041   0.046
 32 A'   11 A"   33 A'   34 A'   35 A'   36 A'   37 A'   12 A"                 
  0.067   0.075   0.080   0.089   0.091   0.100   0.119   0.120
 38 A'   13 A"   39 A'   14 A"   40 A'   41 A'   15 A"   42 A'                 
  0.129   0.141   0.167   0.186   0.196   0.233   0.234   0.280
 43 A'   44 A'   45 A'   46 A'   16 A"   47 A'   48 A'   49 A'                 
  0.286   0.380   0.387   0.406   0.411   0.423   0.433   0.436
 50 A'   51 A'   52 A'   17 A"   53 A'   54 A'   18 A"   55 A'                 
  0.460   0.460   0.481   0.495   0.551   0.554   0.568   0.595
 19 A"   56 A'   57 A'   20 A"   21 A"   22 A"   58 A'   59 A'                 
  0.634   0.701   0.725   0.771   0.809   0.820   0.825   0.837
 60 A'   23 A"   61 A'   62 A'   24 A"   63 A'   25 A"   26 A"                 
  0.841   0.863   0.880   0.892   0.934   0.949   0.953   0.997
 64 A'   65 A'   66 A'   67 A'   68 A'   27 A"   69 A'   70 A'                 
  1.045   1.138   1.207   1.305   1.326   1.383   1.672   1.701
 71 A'   72 A'   73 A'   74 A'   28 A"   29 A"   75 A'   76 A'                 
  1.860   1.908   1.972   2.014   2.068   2.189   2.230   2.253
 77 A'   30 A"   78 A'   79 A'   31 A"   32 A"   80 A'   33 A"                 
  2.300   2.351   2.383   2.397   2.501   2.656   2.745   2.766
 81 A'   82 A'   34 A"   83 A'   84 A'   85 A'   35 A"   86 A'                 
  3.066   3.274   3.830   3.901   3.975   4.001   4.027   4.103
 87 A'   88 A'   36 A"   89 A'   37 A"   90 A'   38 A"   91 A'                 
  4.317   4.450   6.637   7.526   7.553   7.617   9.656   9.744
 92 A'   93 A'   94 A'   39 A"   95 A'   96 A'   97 A'   98 A'                 
 23.633  25.757  25.793  25.855  25.902  26.275  26.380  35.470
 99 A'   40 A"   41 A"  100 A'  101 A'  102 A'  103 A'  104 A'                 
 47.913 215.635 215.732 289.717 289.744 289.8411020.711
105 A'  106 A'  107 A'   42 A"  108 A'  109 A'  110 A'                         
 --------------------------------------------------------------

          Ground-State Mulliken Net Atomic Charges

     Atom                 Charge (a.u.)
  ----------------------------------------
      1 C                    -0.850049
      2 N                     0.100582
      3 Br                    0.059389
      4 Cl                    0.369260
      5 Cl                    0.320818
  ----------------------------------------
  Sum of atomic charges =     0.000000

 -----------------------------------------------------------------
                    Cartesian Multipole Moments
 -----------------------------------------------------------------
    Charge (ESU x 10^10)
                 0.0000
    Dipole Moment (Debye)
         X       0.1626      Y      -1.1054      Z       0.0000
       Tot       1.1173
    Quadrupole Moments (Debye-Ang)
        XX     -50.8352     XY       0.9200     YY     -55.6717
        XZ       0.0000     YZ      -0.0000     ZZ     -54.7473
    Octopole Moments (Debye-Ang^2)
       XXX     -49.5898    XXY       2.9812    XYY     -13.3618
       YYY      -7.6166    XXZ       0.0000    XYZ      -0.0000
       YYZ       0.0000    XZZ     -14.8852    YZZ       0.5873
       ZZZ       0.0000
    Hexadecapole Moments (Debye-Ang^3)
      XXXX    -905.2613   XXXY      35.2380   XXYY    -220.2087
      XYYY       9.6101   YYYY    -330.4461   XXXZ       0.0000
      XXYZ      -0.0000   XYYZ       0.0000   YYYZ       0.0000
      XXZZ    -178.2102   XYZZ       4.2799   YYZZ     -69.5301
      XZZZ       0.0000   YZZZ      -0.0000   ZZZZ     -63.3460
 -----------------------------------------------------------------
 Calculating analytic gradient of the SCF energy
 Gradient of SCF Energy
            1           2           3           4           5
    1  -0.0000539  -0.0000479   0.0000235  -0.0000574   0.0001357
    2   0.0002316  -0.0001533  -0.0001679   0.0001622  -0.0000726
    3   0.0000000   0.0000000  -0.0000000  -0.0000000  -0.0000000
 Max gradient component =       2.316E-04
 RMS gradient           =       1.047E-04
 Gradient time:  CPU 6.69 s  wall 1.77 s
 Geometry Optimization Parameters
   NAtoms,    NIC,     NZ,  NCons,   NDum,   NFix, NCnnct, MaxDiis
        5      20       5       0       0       0       0       0

 Cartesian Hessian Update
 Hessian Updated using BFGS Update


** GEOMETRY OPTIMIZATION IN DELOCALIZED INTERNAL COORDINATES **
   Searching for a Minimum

   Optimization Cycle:   6

                       Coordinates (Angstroms)
     ATOM                X               Y               Z
      1  C         0.9352044911    0.0874084430    0.0000000000
      2  N        -0.0021757266    0.9278149052    0.0000000000
      3  Br       -1.7834685194    0.3012817641    0.0000000000
      4  Cl        2.5591952038    0.7201583210    0.0000000000
      5  Cl        0.8601107655   -1.6550026346    0.0000000000
   Point Group: cs    Number of degrees of freedom:     7


   Energy is  -3587.421554750

 Hessian Updated using BFGS Update

  7 Hessian modes will be used to form the next step
  Hessian Eigenvalues:
     0.126155    0.196738    0.240585    0.277621    0.308895    0.356248
     0.785660

 Minimum Search - Taking Simple RFO Step
 Searching for Lamda that Minimizes Along All modes
 Value Taken    Lamda =   0.00000000
 Step Taken.  Stepsize is  0.000718

                             Maximum     Tolerance    Cnvgd?
         Gradient           0.000115      0.000300     YES
         Displacement       0.000634      0.001200     YES
         Energy change     -0.000001      0.000001     YES


                       Distance Matrix (Angstroms)
             C (  1)   N (  2)   Br(  3)   Cl(  4)
   N (  2)  1.258954
   Br(  3)  2.727073  1.888266
   Cl(  4)  1.742905  2.569775  4.362819
   Cl(  5)  1.744029  2.722955  3.288702  2.920321

 Final energy is   -3587.4215547495696     


 ******************************
 **  OPTIMIZATION CONVERGED  **
 ******************************

                       Coordinates (Angstroms)
     ATOM                X               Y               Z
      1  C         0.9352044911    0.0874084430    0.0000000000
      2  N        -0.0021757266    0.9278149052    0.0000000000
      3  Br       -1.7834685194    0.3012817641    0.0000000000
      4  Cl        2.5591952038    0.7201583210    0.0000000000
      5  Cl        0.8601107655   -1.6550026346    0.0000000000

Z-matrix Print:
$molecule
0 1
Br
N  1 1.888266
C  2 1.258954 1 118.743970
Cl 3 1.742905 2 116.835037 1 -180.000000 0
Cl 3 1.744029 2 129.409972 1 -0.000000 0
$end


 --------------------------------------------------------------
             Orbital Energies (a.u.) and Symmetries
 --------------------------------------------------------------

 Alpha MOs, Restricted
 -- Occupied --                  
-482.87 -101.60 -101.60  -62.52  -56.35  -56.34  -56.34  -14.40
  1 A'    2 A'    3 A'    4 A'    5 A'    1 A"    6 A'    7 A'                 
-10.358  -9.517  -9.513  -8.732  -7.282  -7.278  -7.272  -7.271
  8 A'    9 A'   10 A'   11 A'   12 A'   13 A'    2 A"   14 A'                 
 -7.268  -7.267  -6.567  -6.549  -6.548  -2.678  -2.672  -2.672
  3 A"   15 A'   16 A'    4 A"   17 A'   18 A'    5 A"   19 A'                 
 -2.658  -2.658  -1.014  -0.903  -0.874  -0.792  -0.593  -0.527
  6 A"   20 A'   21 A'   22 A'   23 A'   24 A'   25 A'   26 A'                 
 -0.499  -0.468  -0.385  -0.371  -0.364  -0.362  -0.335  -0.299
 27 A'    7 A"   28 A'   29 A'    8 A"    9 A"   30 A'   31 A'                 
 -0.298
 10 A"                                                                         
 -- Virtual --                   
 -0.097  -0.064  -0.045   0.001   0.029   0.031   0.041   0.046
 32 A'   11 A"   33 A'   34 A'   35 A'   36 A'   37 A'   12 A"                 
  0.067   0.075   0.080   0.089   0.091   0.100   0.119   0.120
 38 A'   13 A"   39 A'   14 A"   40 A'   41 A'   15 A"   42 A'                 
  0.129   0.141   0.167   0.186   0.196   0.233   0.234   0.280
 43 A'   44 A'   45 A'   46 A'   16 A"   47 A'   48 A'   49 A'                 
  0.286   0.380   0.387   0.406   0.411   0.423   0.433   0.436
 50 A'   51 A'   52 A'   17 A"   53 A'   54 A'   18 A"   55 A'                 
  0.460   0.460   0.481   0.495   0.551   0.554   0.568   0.595
 19 A"   56 A'   57 A'   20 A"   21 A"   22 A"   58 A'   59 A'                 
  0.634   0.701   0.725   0.771   0.809   0.820   0.825   0.837
 60 A'   23 A"   61 A'   62 A'   24 A"   63 A'   25 A"   26 A"                 
  0.841   0.863   0.880   0.892   0.934   0.949   0.953   0.997
 64 A'   65 A'   66 A'   67 A'   68 A'   27 A"   69 A'   70 A'                 
  1.045   1.138   1.207   1.305   1.326   1.383   1.672   1.701
 71 A'   72 A'   73 A'   74 A'   28 A"   29 A"   75 A'   76 A'                 
  1.860   1.908   1.972   2.014   2.068   2.189   2.230   2.253
 77 A'   30 A"   78 A'   79 A'   31 A"   32 A"   80 A'   33 A"                 
  2.300   2.351   2.383   2.397   2.501   2.656   2.745   2.766
 81 A'   82 A'   34 A"   83 A'   84 A'   85 A'   35 A"   86 A'                 
  3.066   3.274   3.830   3.901   3.975   4.001   4.027   4.103
 87 A'   88 A'   36 A"   89 A'   37 A"   90 A'   38 A"   91 A'                 
  4.317   4.450   6.637   7.526   7.553   7.617   9.656   9.744
 92 A'   93 A'   94 A'   39 A"   95 A'   96 A'   97 A'   98 A'                 
 23.633  25.757  25.793  25.855  25.902  26.275  26.380  35.470
 99 A'   40 A"   41 A"  100 A'  101 A'  102 A'  103 A'  104 A'                 
 47.913 215.635 215.732 289.717 289.744 289.8411020.711
105 A'  106 A'  107 A'   42 A"  108 A'  109 A'  110 A'                         

 Beta MOs, Restricted
 -- Occupied --                  
-482.87 -101.60 -101.60  -62.52  -56.35  -56.34  -56.34  -14.40
  1 A'    2 A'    3 A'    4 A'    5 A'    1 A"    6 A'    7 A'                 
-10.358  -9.517  -9.513  -8.732  -7.282  -7.278  -7.272  -7.271
  8 A'    9 A'   10 A'   11 A'   12 A'   13 A'    2 A"   14 A'                 
 -7.268  -7.267  -6.567  -6.549  -6.548  -2.678  -2.672  -2.672
  3 A"   15 A'   16 A'    4 A"   17 A'   18 A'    5 A"   19 A'                 
 -2.658  -2.658  -1.014  -0.903  -0.874  -0.792  -0.593  -0.527
  6 A"   20 A'   21 A'   22 A'   23 A'   24 A'   25 A'   26 A'                 
 -0.499  -0.468  -0.385  -0.371  -0.364  -0.362  -0.335  -0.299
 27 A'    7 A"   28 A'   29 A'    8 A"    9 A"   30 A'   31 A'                 
 -0.298
 10 A"                                                                         
 -- Virtual --                   
 -0.097  -0.064  -0.045   0.001   0.029   0.031   0.041   0.046
 32 A'   11 A"   33 A'   34 A'   35 A'   36 A'   37 A'   12 A"                 
  0.067   0.075   0.080   0.089   0.091   0.100   0.119   0.120
 38 A'   13 A"   39 A'   14 A"   40 A'   41 A'   15 A"   42 A'                 
  0.129   0.141   0.167   0.186   0.196   0.233   0.234   0.280
 43 A'   44 A'   45 A'   46 A'   16 A"   47 A'   48 A'   49 A'                 
  0.286   0.380   0.387   0.406   0.411   0.423   0.433   0.436
 50 A'   51 A'   52 A'   17 A"   53 A'   54 A'   18 A"   55 A'                 
  0.460   0.460   0.481   0.495   0.551   0.554   0.568   0.595
 19 A"   56 A'   57 A'   20 A"   21 A"   22 A"   58 A'   59 A'                 
  0.634   0.701   0.725   0.771   0.809   0.820   0.825   0.837
 60 A'   23 A"   61 A'   62 A'   24 A"   63 A'   25 A"   26 A"                 
  0.841   0.863   0.880   0.892   0.934   0.949   0.953   0.997
 64 A'   65 A'   66 A'   67 A'   68 A'   27 A"   69 A'   70 A'                 
  1.045   1.138   1.207   1.305   1.326   1.383   1.672   1.701
 71 A'   72 A'   73 A'   74 A'   28 A"   29 A"   75 A'   76 A'                 
  1.860   1.908   1.972   2.014   2.068   2.189   2.230   2.253
 77 A'   30 A"   78 A'   79 A'   31 A"   32 A"   80 A'   33 A"                 
  2.300   2.351   2.383   2.397   2.501   2.656   2.745   2.766
 81 A'   82 A'   34 A"   83 A'   84 A'   85 A'   35 A"   86 A'                 
  3.066   3.274   3.830   3.901   3.975   4.001   4.027   4.103
 87 A'   88 A'   36 A"   89 A'   37 A"   90 A'   38 A"   91 A'                 
  4.317   4.450   6.637   7.526   7.553   7.617   9.656   9.744
 92 A'   93 A'   94 A'   39 A"   95 A'   96 A'   97 A'   98 A'                 
 23.633  25.757  25.793  25.855  25.902  26.275  26.380  35.470
 99 A'   40 A"   41 A"  100 A'  101 A'  102 A'  103 A'  104 A'                 
 47.913 215.635 215.732 289.717 289.744 289.8411020.711
105 A'  106 A'  107 A'   42 A"  108 A'  109 A'  110 A'                         
 --------------------------------------------------------------

          Ground-State Mulliken Net Atomic Charges

     Atom                 Charge (a.u.)
  ----------------------------------------
      1 C                    -0.850049
      2 N                     0.100582
      3 Br                    0.059389
      4 Cl                    0.369260
      5 Cl                    0.320818
  ----------------------------------------
  Sum of atomic charges =     0.000000

 -----------------------------------------------------------------
                    Cartesian Multipole Moments
 -----------------------------------------------------------------
    Charge (ESU x 10^10)
                 0.0000
    Dipole Moment (Debye)
         X       0.1626      Y      -1.1054      Z       0.0000
       Tot       1.1173
    Quadrupole Moments (Debye-Ang)
        XX     -50.8352     XY       0.9200     YY     -55.6717
        XZ       0.0000     YZ      -0.0000     ZZ     -54.7473
    Octopole Moments (Debye-Ang^2)
       XXX     -49.5898    XXY       2.9812    XYY     -13.3618
       YYY      -7.6166    XXZ       0.0000    XYZ      -0.0000
       YYZ       0.0000    XZZ     -14.8852    YZZ       0.5873
       ZZZ       0.0000
    Hexadecapole Moments (Debye-Ang^3)
      XXXX    -905.2613   XXXY      35.2380   XXYY    -220.2087
      XYYY       9.6101   YYYY    -330.4461   XXXZ       0.0000
      XXYZ      -0.0000   XYYZ       0.0000   YYYZ       0.0000
      XXZZ    -178.2102   XYZZ       4.2799   YYZZ     -69.5301
      XZZZ       0.0000   YZZZ      -0.0000   ZZZZ     -63.3460
 -----------------------------------------------------------------
Archival summary:
1\1\TWL01\OPT\ProcedureUnspecified\BasisUnspecified\r1l211\taweetha\SunNov2520:47:562018SunNov2520:47:562018\0\\#,OPT,ProcedureUnspecified,BasisUnspecified,\\0,1\Br\N,1,1.88827\C,2,1.25895,1,118.744\Cl,3,1.74291,2,116.835,1,-180,0\Cl,3,1.74403,2,129.41,1,-0,0\\\@

 Total job time:  45.39s(wall), 168.70s(cpu) 
 Sun Nov 25 20:47:56 2018

        *************************************************************
        *                                                           *
        *  Thank you very much for using Q-Chem.  Have a nice day.  *
        *                                                           *
        *************************************************************


 
User input: 2 of 2 
 
Q-Chem Developer Version!
                  Welcome to Q-Chem
     A Quantum Leap Into The Future Of Chemistry


 Q-Chem 5.1, Q-Chem, Inc., Pleasanton, CA (2018)

 Yihan Shao,  Zhengting Gan,  E. Epifanovsky,  A. T. B. Gilbert,  M. Wormit,  
 J. Kussmann,  A. W. Lange,  A. Behn,  Jia Deng,  Xintian Feng,  D. Ghosh,  
 M. Goldey,  P. R. Horn,  L. D. Jacobson,  I. Kaliman,  T. Kus,  A. Landau,  
 Jie Liu,  E. I. Proynov,  R. M. Richard,  R. P. Steele,  E. J. Sundstrom,  
 H. L. Woodcock III,  P. M. Zimmerman,  D. Zuev,  B. Albrecht,  E. Alguire,  
 S. A. Baeppler,  D. Barton,  Z. Benda,  Y. A. Bernard,  E. J. Berquist,  
 K. B. Bravaya,  H. Burton,  D. Casanova,  Chun-Min Chang,  Yunqing Chen,  
 A. Chien,  K. D. Closser,  M. P. Coons,  S. Coriani,  S. Dasgupta,  
 A. L. Dempwolff,  M. Diedenhofen,  Hainam Do,  R. G. Edgar,  Po-Tung Fang,  
 S. Faraji,  S. Fatehi,  Qingguo Feng,  K. D. Fenk,  J. Fosso-Tande,  
 Qinghui Ge,  A. Ghysels,  G. Gidofalvi,  J. Gomes,  J. Gonthier,  A. Gunina,  
 D. Hait,  M. W. D. Hanson-Heine,  P. H. P. Harbach,  A. W. Hauser,  
 J. E. Herr,  E. G. Hohenstein,  Z. C. Holden,  Kerwin Hui,  B. C. Huynh,  
 T.-C. Jagau,  Hyunjun Ji,  B. Kaduk,  K. Khistyaev,  Jaehoon Kim,  
 P. Klunzinger,  K. Koh,  D. Kosenkov,  L. Koulias,  T. Kowalczyk,  
 C. M. Krauter,  A. Kunitsa,  Ka Un Lao,  A. Laurent,  K. V. Lawler,  
 Joonho Lee,  D. Lefrancois,  S. Lehtola,  D. S. Levine,  Yi-Pei Li,  
 You-Sheng Lin,  Fenglai Liu,  E. Livshits,  A. Luenser,  P. Manohar,  
 E. Mansoor,  S. F. Manzer,  Shan-Ping Mao,  Yuezhi Mao,  N. Mardirossian,  
 A. V. Marenich,  T. Markovich,  L. A. Martinez-Martinez,  S. A. Maurer,  
 N. J. Mayhall,  S. C. McKenzie,  J.-M. Mewes,  A. F. Morrison,  
 J. W. Mullinax,  K. Nanda,  T. S. Nguyen-Beck,  R. Olivares-Amaya,  
 J. A. Parkhill,  T. M. Perrine,  F. Plasser,  P. Pokhilko,  S. Prager,  
 A. Prociuk,  E. Ramos,  D. R. Rehn,  F. Rob,  M. Schneider,  N. Sergueev,  
 S. M. Sharada,  S. Sharma,  D. W. Small,  T. Stauch,  T. Stein,  
 Yu-Chuan Su,  A. J. W. Thom,  A. Tkatchenko,  T. Tsuchimochi,  N. M. Tubman,  
 L. Vogt,  M. L. Vidal,  O. Vydrov,  M. A. Watson,  J. Wenzel,  
 M. de Wergifosse,  T. A. Wesolowski,  A. White,  J. Witte,  A. Yamada,  
 Jun Yang,  K. Yao,  S. Yeganeh,  S. R. Yost,  Zhi-Qiang You,  A. Zech,  
 Igor Ying Zhang,  Xing Zhang,  Yan Zhao,  Ying Zhu,  B. R. Brooks,  
 G. K. L. Chan,  C. J. Cramer,  M. S. Gordon,  W. J. Hehre,  A. Klamt,  
 M. W. Schmidt,  C. D. Sherrill,  D. G. Truhlar,  A. Aspuru-Guzik,  R. Baer,  
 A. T. Bell,  N. A. Besley,  Jeng-Da Chai,  A. E. DePrince, III,  
 R. A. DiStasio Jr.,  A. Dreuw,  B. D. Dunietz,  T. R. Furlani,  
 Chao-Ping Hsu,  Yousung Jung,  Jing Kong,  D. S. Lambrecht,  WanZhen Liang,  
 C. Ochsenfeld,  V. A. Rassolov,  L. V. Slipchenko,  J. E. Subotnik,  
 T. Van Voorhis,  J. M. Herbert,  A. I. Krylov,  P. M. W. Gill,  M. Head-Gordon

 Contributors to earlier versions of Q-Chem not listed above: 
 R. D. Adamson,  B. Austin,  J. Baker,  G. J. O. Beran,  K. Brandhorst,  
 S. T. Brown,  E. F. C. Byrd,  A. K. Chakraborty,  C.-L. Cheng,  
 Siu Hung Chien,  D. M. Chipman,  D. L. Crittenden,  H. Dachsel,  
 R. J. Doerksen,  A. D. Dutoi,  L. Fusti-Molnar,  W. A. Goddard III,  
 A. Golubeva-Zadorozhnaya,  S. R. Gwaltney,  G. Hawkins,  A. Heyden,  
 S. Hirata,  G. Kedziora,  F. J. Keil,  C. Kelley,  Jihan Kim,  R. A. King,  
 R. Z. Khaliullin,  P. P. Korambath,  W. Kurlancheek,  A. M. Lee,  M. S. Lee,  
 S. V. Levchenko,  Ching Yeh Lin,  D. Liotard,  R. C. Lochan,  I. Lotan,  
 P. E. Maslen,  N. Nair,  D. P. O'Neill,  D. Neuhauser,  E. Neuscamman,  
 C. M. Oana,  R. Olson,  B. Peters,  R. Peverati,  P. A. Pieniazek,  
 Y. M. Rhee,  J. Ritchie,  M. A. Rohrdanz,  E. Rosta,  N. J. Russ,  
 H. F. Schaefer III,  N. E. Schultz,  N. Shenvi,  A. C. Simmonett,  A. Sodt,  
 D. Stuck,  K. S. Thanthiriwatte,  V. Vanovschi,  Tao Wang,  A. Warshel,  
 C. F. Williams,  Q. Wu,  X. Xu,  W. Zhang

 Please cite Q-Chem as follows:
 Y. Shao et al., Mol. Phys. 113, 184-215 (2015)
 DOI: 10.1080/00268976.2014.952696

 Q-Chem 5.1.2 for Intel X86 EM64T Linux

 Parts of Q-Chem use Armadillo 8.300.2 (Tropical Shenanigans).
 http://arma.sourceforge.net/

 Q-Chem begins on Sun Nov 25 20:47:56 2018  

Host: 
0

     Scratch files written to /scratch/taweetham/qchem50381//
The previous job contains 0 fragments, simply inherited here
Input Ideriv = 2
Curr. Ideriv = -1
Max.  Ideriv = 2

Checking the input file for inconsistencies... 	...done.

--------------------------------------------------------------
User input:
--------------------------------------------------------------

$molecule
read
$end

$rem
   job_type 	frequency
   basis 	6-311++g**
   method	b3lyp	
$end


--------------------------------------------------------------
 ----------------------------------------------------------------
             Standard Nuclear Orientation (Angstroms)
    I     Atom           X                Y                Z
 ----------------------------------------------------------------
    1      C       0.9132136731     0.1252036043     0.0000000000
    2      N      -0.0755893336     0.9044553662     0.0000000000
    3      Br     -1.8135508831     0.1661888542     0.0000000000
    4      Cl      2.4937955923     0.8596959731     0.0000000000
    5      Cl      0.9487999492    -1.6184618016    -0.0000000000
 ----------------------------------------------------------------
 Molecular Point Group                 Cs    NOp =  2
 Largest Abelian Subgroup              Cs    NOp =  2
 Nuclear Repulsion Energy =   456.8903297908 hartrees
 There are       41 alpha and       41 beta electrons
 Requested basis set is 6-311++G(d,p)
 There are 57 shells and 152 basis functions

 Total QAlloc Memory Limit   2000 MB
 Mega-Array Size       188 MB
 MEM_STATIC part       192 MB

                       Distance Matrix (Angstroms)
             C (  1)   N (  2)   Br(  3)   Cl(  4)
   N (  2)  1.258954
   Br(  3)  2.727073  1.888266
   Cl(  4)  1.742905  2.569775  4.362819
   Cl(  5)  1.744029  2.722955  3.288702  2.920321

 A cutoff of  1.0D-11 yielded   1354 shell pairs
 There are     10519 function pairs (     11541 Cartesian)

 -------------------------------------------------------
 OpenMP Integral Computing Module                       
 Release: version 1.0, May 2013, Q-Chem Inc. Pittsburgh 
 -------------------------------------------------------
 Integral Job Info:
 Integral job number is                      11
 Integral operator is                         1
 short-range coefficients                     0
 long-range coefficients              100000000
 Omega coefficients                           0
 if combine SR and LR in K                    0
 Integral screening is                        0
 Integral computing path is                   2
 max size of driver memory is            800000
 size of driver memory is                593474
 size of scratch memory is             29634545
 max col of scratch BK array               1296
 max len of scratch array in speh3          155
 max len of scratch index in speh4           18
 max int batch size is                      520
 min int batch size is                       52
 fixed nKL is                                45
 max L of basis functions is                  2
 order of int derivative is                   0
 number of shells is                         57
 number of basis is                         159
 number of cartesian basis is               159
 number of contracted shell pairs          1354
 number of primitive shell pairs           3758
 maxK2 (contraction) of shell pair           36
 max number of K2 of shell pair               1
 max number of CS2 of shell pair            132
 max number of PS2 of shell pair            288
 mem total for path MDJ                  517854
 -------------------------------------------------------
 Smallest overlap matrix eigenvalue = 2.58E-04
 Guess from superposition of atomic densities
 Warning:  Energy on first SCF cycle will be non-variational
 SAD guess density has 82.000000 electrons

 -----------------------------------------------------------------------
  General SCF calculation program by
  Eric Jon Sundstrom, Paul Horn, Yuezhi Mao, Dmitri Zuev, Alec White,
  David Stuck, Shaama M.S., Shane Yost, Joonho Lee, David Small,
  Daniel Levine, Susi Lehtola, Hugh Burton, Evgeny Epifanovsky
 -----------------------------------------------------------------------
 Exchange:     0.2000 Hartree-Fock + 0.0800 Slater + 0.7200 B88
 Correlation:  0.1900 VWN1RPA + 0.8100 LYP
 Using SG-1 standard quadrature grid
 using 4 threads for integral computing
 -------------------------------------------------------
 OpenMP Integral computing Module                
 Release: version 2.0, May 2017, Q-Chem Inc. Pleasanton 
 -------------------------------------------------------
 -------------------------------------------------------
 OpenMP BLAS3 based DFT computing Module                
 Release: version 1.0, May 2013, Q-Chem Inc. Pittsburgh 
 -------------------------------------------------------
 A restricted SCF calculation will be
 performed using DIIS
 SCF converges when DIIS error is below 1.0e-08
 ---------------------------------------
  Cycle       Energy         DIIS error
 ---------------------------------------
    1   -3588.1438870965      4.16e-02  
    2   -3587.3840224778      4.26e-03  
    3   -3587.2633269087      8.18e-03  
    4   -3587.4167949117      1.41e-03  
    5   -3587.4210702304      4.10e-04  
    6   -3587.4214012661      1.89e-04  
    7   -3587.4214979390      4.07e-05  
    8   -3587.4215015397      7.78e-06  
    9   -3587.4215016988      2.27e-06  
   10   -3587.4215017127      7.45e-07  
   11   -3587.4215017143      1.77e-07  
   12   -3587.4215017143      4.48e-08  
   13   -3587.4215017144      1.07e-08  
   14   -3587.4215017144      1.77e-09  Convergence criterion met
 ---------------------------------------
 SCF time:   CPU 28.01s  wall 7.00s 
 SCF   energy in the final basis set =    -3587.4215017144
 Total energy in the final basis set =    -3587.4215017144

 --------------------------------------------------------------
             Orbital Energies (a.u.) and Symmetries
 --------------------------------------------------------------

 Alpha MOs, Restricted
 -- Occupied --                  
-482.87 -101.60 -101.60  -62.52  -56.35  -56.34  -56.34  -14.40
  1 A'    2 A'    3 A'    4 A'    5 A'    1 A"    6 A'    7 A'                 
-10.358  -9.517  -9.513  -8.732  -7.282  -7.278  -7.272  -7.271
  8 A'    9 A'   10 A'   11 A'   12 A'   13 A'    2 A"   14 A'                 
 -7.268  -7.267  -6.567  -6.549  -6.548  -2.678  -2.672  -2.672
  3 A"   15 A'   16 A'    4 A"   17 A'   18 A'    5 A"   19 A'                 
 -2.658  -2.658  -1.014  -0.903  -0.874  -0.792  -0.593  -0.527
  6 A"   20 A'   21 A'   22 A'   23 A'   24 A'   25 A'   26 A'                 
 -0.499  -0.468  -0.385  -0.371  -0.364  -0.362  -0.335  -0.299
 27 A'    7 A"   28 A'   29 A'    8 A"    9 A"   30 A'   31 A'                 
 -0.298
 10 A"                                                                         
 -- Virtual --                   
 -0.097  -0.064  -0.045   0.001   0.029   0.031   0.041   0.046
 32 A'   11 A"   33 A'   34 A'   35 A'   36 A'   37 A'   12 A"                 
  0.067   0.075   0.080   0.089   0.091   0.100   0.119   0.120
 38 A'   13 A"   39 A'   14 A"   40 A'   41 A'   15 A"   42 A'                 
  0.129   0.141   0.167   0.186   0.196   0.233   0.234   0.280
 43 A'   44 A'   45 A'   46 A'   16 A"   47 A'   48 A'   49 A'                 
  0.286   0.380   0.387   0.406   0.410   0.423   0.432   0.436
 50 A'   51 A'   52 A'   17 A"   53 A'   54 A'   18 A"   55 A'                 
  0.460   0.460   0.481   0.495   0.551   0.554   0.568   0.595
 56 A'   19 A"   57 A'   20 A"   21 A"   22 A"   58 A'   59 A'                 
  0.634   0.701   0.725   0.771   0.809   0.820   0.825   0.837
 60 A'   23 A"   61 A'   62 A'   24 A"   63 A'   25 A"   26 A"                 
  0.841   0.863   0.880   0.892   0.934   0.949   0.953   0.997
 64 A'   65 A'   66 A'   67 A'   68 A'   27 A"   69 A'   70 A'                 
  1.045   1.138   1.207   1.305   1.326   1.383   1.672   1.701
 71 A'   72 A'   73 A'   74 A'   28 A"   29 A"   75 A'   76 A'                 
  1.860   1.908   1.972   2.015   2.068   2.189   2.230   2.253
 77 A'   30 A"   78 A'   79 A'   31 A"   32 A"   80 A'   33 A"                 
  2.300   2.351   2.383   2.397   2.500   2.656   2.745   2.766
 81 A'   82 A'   34 A"   83 A'   84 A'   85 A'   35 A"   86 A'                 
  3.066   3.274   3.830   3.901   3.975   4.001   4.027   4.103
 87 A'   88 A'   36 A"   89 A'   37 A"   90 A'   38 A"   91 A'                 
  4.317   4.450   6.637   7.526   7.554   7.617   9.656   9.744
 92 A'   93 A'   94 A'   39 A"   95 A'   96 A'   97 A'   98 A'                 
 23.633  25.757  25.793  25.855  25.902  26.275  26.380  35.470
 99 A'   40 A"   41 A"  100 A'  101 A'  102 A'  103 A'  104 A'                 
 47.913 215.635 215.732 289.717 289.744 289.8411020.711
105 A'  106 A'  107 A'   42 A"  108 A'  109 A'  110 A'                         

 Beta MOs, Restricted
 -- Occupied --                  
-482.87 -101.60 -101.60  -62.52  -56.35  -56.34  -56.34  -14.40
  1 A'    2 A'    3 A'    4 A'    5 A'    1 A"    6 A'    7 A'                 
-10.358  -9.517  -9.513  -8.732  -7.282  -7.278  -7.272  -7.271
  8 A'    9 A'   10 A'   11 A'   12 A'   13 A'    2 A"   14 A'                 
 -7.268  -7.267  -6.567  -6.549  -6.548  -2.678  -2.672  -2.672
  3 A"   15 A'   16 A'    4 A"   17 A'   18 A'    5 A"   19 A'                 
 -2.658  -2.658  -1.014  -0.903  -0.874  -0.792  -0.593  -0.527
  6 A"   20 A'   21 A'   22 A'   23 A'   24 A'   25 A'   26 A'                 
 -0.499  -0.468  -0.385  -0.371  -0.364  -0.362  -0.335  -0.299
 27 A'    7 A"   28 A'   29 A'    8 A"    9 A"   30 A'   31 A'                 
 -0.298
 10 A"                                                                         
 -- Virtual --                   
 -0.097  -0.064  -0.045   0.001   0.029   0.031   0.041   0.046
 32 A'   11 A"   33 A'   34 A'   35 A'   36 A'   37 A'   12 A"                 
  0.067   0.075   0.080   0.089   0.091   0.100   0.119   0.120
 38 A'   13 A"   39 A'   14 A"   40 A'   41 A'   15 A"   42 A'                 
  0.129   0.141   0.167   0.186   0.196   0.233   0.234   0.280
 43 A'   44 A'   45 A'   46 A'   16 A"   47 A'   48 A'   49 A'                 
  0.286   0.380   0.387   0.406   0.410   0.423   0.432   0.436
 50 A'   51 A'   52 A'   17 A"   53 A'   54 A'   18 A"   55 A'                 
  0.460   0.460   0.481   0.495   0.551   0.554   0.568   0.595
 56 A'   19 A"   57 A'   20 A"   21 A"   22 A"   58 A'   59 A'                 
  0.634   0.701   0.725   0.771   0.809   0.820   0.825   0.837
 60 A'   23 A"   61 A'   62 A'   24 A"   63 A'   25 A"   26 A"                 
  0.841   0.863   0.880   0.892   0.934   0.949   0.953   0.997
 64 A'   65 A'   66 A'   67 A'   68 A'   27 A"   69 A'   70 A'                 
  1.045   1.138   1.207   1.305   1.326   1.383   1.672   1.701
 71 A'   72 A'   73 A'   74 A'   28 A"   29 A"   75 A'   76 A'                 
  1.860   1.908   1.972   2.015   2.068   2.189   2.230   2.253
 77 A'   30 A"   78 A'   79 A'   31 A"   32 A"   80 A'   33 A"                 
  2.300   2.351   2.383   2.397   2.500   2.656   2.745   2.766
 81 A'   82 A'   34 A"   83 A'   84 A'   85 A'   35 A"   86 A'                 
  3.066   3.274   3.830   3.901   3.975   4.001   4.027   4.103
 87 A'   88 A'   36 A"   89 A'   37 A"   90 A'   38 A"   91 A'                 
  4.317   4.450   6.637   7.526   7.554   7.617   9.656   9.744
 92 A'   93 A'   94 A'   39 A"   95 A'   96 A'   97 A'   98 A'                 
 23.633  25.757  25.793  25.855  25.902  26.275  26.380  35.470
 99 A'   40 A"   41 A"  100 A'  101 A'  102 A'  103 A'  104 A'                 
 47.913 215.635 215.732 289.717 289.744 289.8411020.711
105 A'  106 A'  107 A'   42 A"  108 A'  109 A'  110 A'                         
 --------------------------------------------------------------

          Ground-State Mulliken Net Atomic Charges

     Atom                 Charge (a.u.)
  ----------------------------------------
      1 C                    -0.850174
      2 N                     0.100522
      3 Br                    0.059587
      4 Cl                    0.368960
      5 Cl                    0.321105
  ----------------------------------------
  Sum of atomic charges =     0.000000

 -----------------------------------------------------------------
                    Cartesian Multipole Moments
 -----------------------------------------------------------------
    Charge (ESU x 10^10)
                 0.0000
    Dipole Moment (Debye)
         X       0.2335      Y      -1.0924      Z      -0.0000
       Tot       1.1171
    Quadrupole Moments (Debye-Ang)
        XX     -50.9788     XY       1.2292     YY     -55.4904
        XZ       0.0000     YZ      -0.0000     ZZ     -54.7477
    Octopole Moments (Debye-Ang^2)
       XXX     -47.7767    XXY       2.5151    XYY     -11.7567
       YYY      -6.5245    XXZ      -0.0000    XYZ      -0.0000
       YYZ       0.0000    XZZ     -14.0939    YZZ       0.8112
       ZZZ      -0.0000
    Hexadecapole Moments (Debye-Ang^3)
      XXXX    -909.3488   XXXY      20.0927   XXYY    -216.3853
      XYYY     -10.1462   YYYY    -329.9373   XXXZ       0.0000
      XXYZ       0.0000   XYYZ       0.0000   YYYZ       0.0000
      XXZZ    -177.8931   XYZZ      -2.3294   YYZZ     -69.4360
      XZZZ       0.0000   YZZZ      -0.0000   ZZZZ     -63.3460
 -----------------------------------------------------------------
 Calculating MO derivatives via CPSCF
 D1JvT checksum  = 196740 15452.0160961594
 D1KAT checksum  = 441600 854.2260579416
   1         3          15      0.146055    0.044841
   2         3          15      0.021023    0.006622
   3         3          15      0.003159    0.001187
   4         3          15      0.000294    0.000111
   5        15           3      0.000016    0.000009
   6        18           0      0.000000    0.000000    Roots Converged
 Time for AOints: 6.5 s (CPU) 1.7 s (wall)
 ------------------------------------------------------------------------------
                     AOints        : Timing summary (seconds)
 ------------------------------------------------------------------------------
     job step          cpu (% of tot)      sys (% of tot)     wall (% of tot)
 ------------------------------------------------------------------------------
  cpscf_lag         0.3521E+02 (33.3)   0.6000E-05 (35.3)   0.9104E+01 (32.9)
  iterzp            0.6398E+02 (60.4)   0.1100E-04 (64.7)   0.1676E+02 (60.6)
  make_fx           0.0000E+00 ( 0.0)   0.0000E+00 ( 0.0)   0.0000E+00 ( 0.0)
  AOints            0.6534E+01 ( 6.2)   0.0000E+00 ( 0.0)   0.1657E+01 ( 6.0)
 ------------------------------------------------------------------------------
   Grand Totals     0.1058E+03          0.1700E-04          0.2764E+02
 ------------------------------------------------------------------------------
 Calculating analytic Hessian of the SCF energy
 Polarizability Matrix (a.u.)
            1           2           3
    1 -97.2266136  -2.5938550  -0.0000000
    2  -2.5938550 -62.0353979  -0.0000000
    3  -0.0000000  -0.0000000 -38.0066078

 Direct stationary perturbation theory relativistic correction:

 rels  =      18.373122964663
 relv  =     -62.610529573121
 rel2e =      10.320451490595
 E_rel =     -33.916955117862

 Hessian of the SCF Energy
            1           2           3           4           5           6
    1   0.5840341  -0.1975982  -0.0000000  -0.3961547   0.2190702   0.0000000
    2  -0.1975982   0.4381057  -0.0000000   0.2774605  -0.2533225   0.0000000
    3  -0.0000000  -0.0000000   0.1026288   0.0000000   0.0000000  -0.0480874
    4  -0.3961547   0.2774605   0.0000000   0.5902515  -0.2232808  -0.0000000
    5   0.2190702  -0.2533225   0.0000000  -0.2232808   0.3300779  -0.0000000
    6   0.0000000   0.0000000  -0.0480874  -0.0000000  -0.0000000   0.0380079
    7  -0.0402840  -0.0252365   0.0000000  -0.1264645  -0.0280334  -0.0000000
    8   0.0155375  -0.0085582   0.0000000  -0.0695270  -0.0351939  -0.0000000
    9   0.0000000   0.0000000   0.0023482  -0.0000000  -0.0000000  -0.0114626
   10  -0.1118525  -0.0504621   0.0000000  -0.0661016   0.0049525  -0.0000000
   11  -0.0445855  -0.0535000   0.0000000   0.0024303   0.0102548   0.0000000
   12  -0.0000000  -0.0000000  -0.0250754   0.0000000   0.0000000   0.0032173
   13  -0.0357429  -0.0041637   0.0000000  -0.0015307   0.0272916  -0.0000000
   14   0.0075760  -0.1227249   0.0000000   0.0129170  -0.0518163  -0.0000000
   15   0.0000000   0.0000000  -0.0318141   0.0000000  -0.0000000   0.0183248
            7           8           9          10          11          12
    1  -0.0402840   0.0155375   0.0000000  -0.1118525  -0.0445855  -0.0000000
    2  -0.0252365  -0.0085582   0.0000000  -0.0504621  -0.0535000  -0.0000000
    3   0.0000000   0.0000000   0.0023482   0.0000000   0.0000000  -0.0250754
    4  -0.1264645  -0.0695270  -0.0000000  -0.0661016   0.0024303   0.0000000
    5  -0.0280334  -0.0351939  -0.0000000   0.0049525   0.0102548   0.0000000
    6  -0.0000000  -0.0000000  -0.0114626  -0.0000000   0.0000000   0.0032173
    7   0.1722766   0.0479297  -0.0000000  -0.0036362   0.0044569   0.0000000
    8   0.0479297   0.0388620  -0.0000000  -0.0016776   0.0018840   0.0000000
    9  -0.0000000  -0.0000000   0.0068522  -0.0000000   0.0000000   0.0052293
   10  -0.0036362  -0.0016776  -0.0000000   0.1896874   0.0655842   0.0000000
   11   0.0044569   0.0018840   0.0000000   0.0655842   0.0727230  -0.0000000
   12   0.0000000   0.0000000   0.0052293   0.0000000  -0.0000000   0.0104489
   13  -0.0018919   0.0077374  -0.0000000  -0.0080971  -0.0278859   0.0000000
   14   0.0008833   0.0030061  -0.0000000  -0.0183970  -0.0313617   0.0000000
   15  -0.0000000  -0.0000000  -0.0029671  -0.0000000   0.0000000   0.0061798
           13          14          15
    1  -0.0357429   0.0075760   0.0000000
    2  -0.0041637  -0.1227249   0.0000000
    3   0.0000000   0.0000000  -0.0318141
    4  -0.0015307   0.0129170   0.0000000
    5   0.0272916  -0.0518163  -0.0000000
    6  -0.0000000  -0.0000000   0.0183248
    7  -0.0018919   0.0008833  -0.0000000
    8   0.0077374   0.0030061  -0.0000000
    9  -0.0000000  -0.0000000  -0.0029671
   10  -0.0080971  -0.0183970  -0.0000000
   11  -0.0278859  -0.0313617   0.0000000
   12   0.0000000   0.0000000   0.0061798
   13   0.0472627  -0.0029794  -0.0000000
   14  -0.0029794   0.2028969  -0.0000000
   15  -0.0000000  -0.0000000   0.0102766
 Gradient time:  CPU 163.83 s  wall 42.85 s
 **********************************************************************
 **                                                                  **
 **                       VIBRATIONAL ANALYSIS                       **
 **                       --------------------                       **
 **                                                                  **
 **        VIBRATIONAL FREQUENCIES (CM**-1) AND NORMAL MODES         **
 **     FORCE CONSTANTS (mDYN/ANGSTROM) AND REDUCED MASSES (AMU)     **
 **                  INFRARED INTENSITIES (KM/MOL)                   **
 **                                                                  **
 **********************************************************************


 Mode:                 1                      2                      3
 Frequency:       156.87                 176.40                 261.99
 Force Cnst:      0.5035                 0.2936                 1.4459
 Red. Mass:      34.7271                16.0140                35.7534
 IR Active:          YES                    YES                    YES
 IR Intens:        1.183                  1.848                  0.122
 Raman Active:       YES                    YES                    YES
               X      Y      Z        X      Y      Z        X      Y      Z
 C          0.061 -0.330 -0.000   -0.000 -0.000  0.415    0.008  0.340 -0.000
 N          0.012 -0.410 -0.000   -0.000 -0.000  0.864   -0.107  0.228 -0.000
 Br        -0.270  0.247  0.000   -0.000  0.000 -0.121   -0.314 -0.099  0.000
 Cl        -0.085  0.074  0.000    0.000 -0.000 -0.256    0.486 -0.443  0.000
 Cl         0.669 -0.353 -0.000    0.000 -0.000  0.041    0.263  0.458 -0.000
 TransDip  -0.033  0.012  0.000   -0.000  0.000 -0.044    0.002 -0.011  0.000

 Mode:                 4                      5                      6
 Frequency:       346.17                 533.94                 578.03
 Force Cnst:      2.1578                 2.1277                 3.4255
 Red. Mass:      30.5618                12.6670                17.4012
 IR Active:          YES                    YES                    YES
 IR Intens:        0.870                  1.540                 13.082
 Raman Active:       YES                    YES                    YES
               X      Y      Z        X      Y      Z        X      Y      Z
 C          0.377 -0.108  0.000    0.000  0.000  0.907   -0.223  0.437 -0.000
 N          0.246 -0.267  0.000   -0.000  0.000 -0.404   -0.084  0.755  0.000
 Br        -0.202 -0.041 -0.000    0.000  0.000  0.008   -0.018 -0.030  0.000
 Cl         0.564  0.445 -0.000   -0.000 -0.000 -0.067    0.084  0.028  0.000
 Cl        -0.335 -0.208 -0.000    0.000 -0.000 -0.100    0.067 -0.411  0.000
 TransDip  -0.030  0.001  0.000   -0.000  0.000  0.040   -0.003  0.116 -0.000

 Mode:                 7                      8                      9
 Frequency:       674.01                 881.03                1633.48
 Force Cnst:      4.1336                 5.8649                20.1762
 Red. Mass:      15.4433                12.8240                12.8339
 IR Active:          YES                    YES                    YES
 IR Intens:       90.282                215.181                233.792
 Raman Active:       YES                    YES                    YES
               X      Y      Z        X      Y      Z        X      Y      Z
 C          0.403 -0.189  0.000    0.626  0.709 -0.000    0.609 -0.465  0.000
 N          0.768  0.389 -0.000   -0.087 -0.263  0.000   -0.543  0.343 -0.000
 Br        -0.102 -0.047  0.000   -0.011  0.008 -0.000    0.006  0.005 -0.000
 Cl        -0.211 -0.036 -0.000   -0.125 -0.077  0.000   -0.002 -0.000 -0.000
 Cl        -0.004  0.051 -0.000   -0.029 -0.079  0.000   -0.003  0.011 -0.000
 TransDip   0.291 -0.088  0.000    0.155  0.444 -0.000    0.439 -0.217 -0.000

 STANDARD THERMODYNAMIC QUANTITIES AT   298.15 K  AND     1.00 ATM

   This Molecule has  0 Imaginary Frequencies
   Zero point vibrational energy:        7.494 kcal/mol

   Atom    1 Element C  Has Mass   12.00000
   Atom    2 Element N  Has Mass   14.00307
   Atom    3 Element Br Has Mass   78.91830
   Atom    4 Element Cl Has Mass   34.96885
   Atom    5 Element Cl Has Mass   34.96885
   Molecular Mass:   174.859070 amu
   Principal axes and moments of inertia in amu*Bohr^2:
                             1           2           3
    Eigenvalues --      468.70765  1848.62208  2317.32973
          X               0.99999     0.00529     0.00000
          Y              -0.00529     0.99999     0.00000
          Z               0.00000    -0.00000     1.00000
   Rotational Symmetry Number is   1
   The Molecule is an Asymmetric Top
   Translational Enthalpy:        0.889 kcal/mol
   Rotational Enthalpy:           0.889 kcal/mol
   Vibrational Enthalpy:          9.139 kcal/mol
   gas constant (RT):             0.592 kcal/mol
   Translational Entropy:        41.384  cal/mol.K
   Rotational Entropy:           29.086  cal/mol.K
   Vibrational Entropy:           9.348  cal/mol.K

   Total Enthalpy:               11.509 kcal/mol
   Total Entropy:                79.818  cal/mol.K
Archival summary:
1\1\TWL01\FREQ\ProcedureUnspecified\BasisUnspecified\r1l211\taweetha\SunNov2520:48:462018SunNov2520:48:462018\0\\#,FREQ,ProcedureUnspecified,BasisUnspecified,\\0,1\Br\N,1,1.88827\C,2,1.25895,1,118.744\Cl,3,1.74291,2,116.835,1,180,0\Cl,3,1.74403,2,129.41,1,-0,0\\\@

 Total job time:  50.42s(wall), 191.96s(cpu) 
 Sun Nov 25 20:48:46 2018

        *************************************************************
        *                                                           *
        *  Thank you very much for using Q-Chem.  Have a nice day.  *
        *                                                           *
        *************************************************************
