# Supplementary material for: Geometric and energetic data from ab initio calculations of haloethene, haloimine, halomethylenephosphine, haloiminophosphine, halodiazene, halodiphosphene and halocyclopropane
Source: Data Brief. 2019 Nov 2;27:104738. doi: 10.1016/j.dib.2019.104738 (PMC6861602; doi:10.1016/j.dib.2019.104738)
Supplement: Multimedia component 4 [file mmc4.zip › CN/B3LYP/ClClCNClE.out]

Q-Chem Developer Version!
                  Welcome to Q-Chem
     A Quantum Leap Into The Future Of Chemistry


 Q-Chem 5.1, Q-Chem, Inc., Pleasanton, CA (2018)

 Yihan Shao,  Zhengting Gan,  E. Epifanovsky,  A. T. B. Gilbert,  M. Wormit,  
 J. Kussmann,  A. W. Lange,  A. Behn,  Jia Deng,  Xintian Feng,  D. Ghosh,  
 M. Goldey,  P. R. Horn,  L. D. Jacobson,  I. Kaliman,  T. Kus,  A. Landau,  
 Jie Liu,  E. I. Proynov,  R. M. Richard,  R. P. Steele,  E. J. Sundstrom,  
 H. L. Woodcock III,  P. M. Zimmerman,  D. Zuev,  B. Albrecht,  E. Alguire,  
 S. A. Baeppler,  D. Barton,  Z. Benda,  Y. A. Bernard,  E. J. Berquist,  
 K. B. Bravaya,  H. Burton,  D. Casanova,  Chun-Min Chang,  Yunqing Chen,  
 A. Chien,  K. D. Closser,  M. P. Coons,  S. Coriani,  S. Dasgupta,  
 A. L. Dempwolff,  M. Diedenhofen,  Hainam Do,  R. G. Edgar,  Po-Tung Fang,  
 S. Faraji,  S. Fatehi,  Qingguo Feng,  K. D. Fenk,  J. Fosso-Tande,  
 Qinghui Ge,  A. Ghysels,  G. Gidofalvi,  J. Gomes,  J. Gonthier,  A. Gunina,  
 D. Hait,  M. W. D. Hanson-Heine,  P. H. P. Harbach,  A. W. Hauser,  
 J. E. Herr,  E. G. Hohenstein,  Z. C. Holden,  Kerwin Hui,  B. C. Huynh,  
 T.-C. Jagau,  Hyunjun Ji,  B. Kaduk,  K. Khistyaev,  Jaehoon Kim,  
 P. Klunzinger,  K. Koh,  D. Kosenkov,  L. Koulias,  T. Kowalczyk,  
 C. M. Krauter,  A. Kunitsa,  Ka Un Lao,  A. Laurent,  K. V. Lawler,  
 Joonho Lee,  D. Lefrancois,  S. Lehtola,  D. S. Levine,  Yi-Pei Li,  
 You-Sheng Lin,  Fenglai Liu,  E. Livshits,  A. Luenser,  P. Manohar,  
 E. Mansoor,  S. F. Manzer,  Shan-Ping Mao,  Yuezhi Mao,  N. Mardirossian,  
 A. V. Marenich,  T. Markovich,  L. A. Martinez-Martinez,  S. A. Maurer,  
 N. J. Mayhall,  S. C. McKenzie,  J.-M. Mewes,  A. F. Morrison,  
 J. W. Mullinax,  K. Nanda,  T. S. Nguyen-Beck,  R. Olivares-Amaya,  
 J. A. Parkhill,  T. M. Perrine,  F. Plasser,  P. Pokhilko,  S. Prager,  
 A. Prociuk,  E. Ramos,  D. R. Rehn,  F. Rob,  M. Schneider,  N. Sergueev,  
 S. M. Sharada,  S. Sharma,  D. W. Small,  T. Stauch,  T. Stein,  
 Yu-Chuan Su,  A. J. W. Thom,  A. Tkatchenko,  T. Tsuchimochi,  N. M. Tubman,  
 L. Vogt,  M. L. Vidal,  O. Vydrov,  M. A. Watson,  J. Wenzel,  
 M. de Wergifosse,  T. A. Wesolowski,  A. White,  J. Witte,  A. Yamada,  
 Jun Yang,  K. Yao,  S. Yeganeh,  S. R. Yost,  Zhi-Qiang You,  A. Zech,  
 Igor Ying Zhang,  Xing Zhang,  Yan Zhao,  Ying Zhu,  B. R. Brooks,  
 G. K. L. Chan,  C. J. Cramer,  M. S. Gordon,  W. J. Hehre,  A. Klamt,  
 M. W. Schmidt,  C. D. Sherrill,  D. G. Truhlar,  A. Aspuru-Guzik,  R. Baer,  
 A. T. Bell,  N. A. Besley,  Jeng-Da Chai,  A. E. DePrince, III,  
 R. A. DiStasio Jr.,  A. Dreuw,  B. D. Dunietz,  T. R. Furlani,  
 Chao-Ping Hsu,  Yousung Jung,  Jing Kong,  D. S. Lambrecht,  WanZhen Liang,  
 C. Ochsenfeld,  V. A. Rassolov,  L. V. Slipchenko,  J. E. Subotnik,  
 T. Van Voorhis,  J. M. Herbert,  A. I. Krylov,  P. M. W. Gill,  M. Head-Gordon

 Contributors to earlier versions of Q-Chem not listed above: 
 R. D. Adamson,  B. Austin,  J. Baker,  G. J. O. Beran,  K. Brandhorst,  
 S. T. Brown,  E. F. C. Byrd,  A. K. Chakraborty,  C.-L. Cheng,  
 Siu Hung Chien,  D. M. Chipman,  D. L. Crittenden,  H. Dachsel,  
 R. J. Doerksen,  A. D. Dutoi,  L. Fusti-Molnar,  W. A. Goddard III,  
 A. Golubeva-Zadorozhnaya,  S. R. Gwaltney,  G. Hawkins,  A. Heyden,  
 S. Hirata,  G. Kedziora,  F. J. Keil,  C. Kelley,  Jihan Kim,  R. A. King,  
 R. Z. Khaliullin,  P. P. Korambath,  W. Kurlancheek,  A. M. Lee,  M. S. Lee,  
 S. V. Levchenko,  Ching Yeh Lin,  D. Liotard,  R. C. Lochan,  I. Lotan,  
 P. E. Maslen,  N. Nair,  D. P. O'Neill,  D. Neuhauser,  E. Neuscamman,  
 C. M. Oana,  R. Olson,  B. Peters,  R. Peverati,  P. A. Pieniazek,  
 Y. M. Rhee,  J. Ritchie,  M. A. Rohrdanz,  E. Rosta,  N. J. Russ,  
 H. F. Schaefer III,  N. E. Schultz,  N. Shenvi,  A. C. Simmonett,  A. Sodt,  
 D. Stuck,  K. S. Thanthiriwatte,  V. Vanovschi,  Tao Wang,  A. Warshel,  
 C. F. Williams,  Q. Wu,  X. Xu,  W. Zhang

 Please cite Q-Chem as follows:
 Y. Shao et al., Mol. Phys. 113, 184-215 (2015)
 DOI: 10.1080/00268976.2014.952696

 Q-Chem 5.1.2 for Intel X86 EM64T Linux

 Parts of Q-Chem use Armadillo 8.300.2 (Tropical Shenanigans).
 http://arma.sourceforge.net/

 Q-Chem begins on Sun Nov 25 21:30:49 2018  

Host: 
0

     Scratch files written to /scratch/taweetham/qchem52008//
Input Ideriv = 2
Curr. Ideriv = -1
Max.  Ideriv = 2

Checking the input file for inconsistencies... 	...done.

--------------------------------------------------------------
User input:
--------------------------------------------------------------
$molecule
0 1
C 
N 1 1.3 
Cl 2 CCl 1 120. 
Cl 1 CCl 2 120.  3 180.0
Cl 1 CCl 2 120.  3 0.0

CC=1.54
CH=1.09
CF=1.35
CCl=1.77
CBr=1.94
CI=2.14
DHA=180.0
$end

$rem
   job_type	optimization
   basis	6-311++g**
   method	b3lyp
$end

--------------------------------------------------------------
 ----------------------------------------------------------------
             Standard Nuclear Orientation (Angstroms)
    I     Atom           X                Y                Z
 ----------------------------------------------------------------
    1      C       0.4627428502     0.1239799668     0.0000000000
    2      N      -0.4848441962     1.0139680508     0.0000000000
    3      Cl     -2.1793411877     0.5025191815     0.0000000000
    4      Cl      2.1572398416     0.6354288360    -0.0000000000
    5      Cl      0.0584220679    -1.5992219091    -0.0000000000
 ----------------------------------------------------------------
 Molecular Point Group                 Cs    NOp =  2
 Largest Abelian Subgroup              Cs    NOp =  2
 Nuclear Repulsion Energy =   316.0219256490 hartrees
 There are       32 alpha and       32 beta electrons
 Requested basis set is 6-311++G(d,p)
 There are 51 shells and 134 basis functions

 Total QAlloc Memory Limit   2000 MB
 Mega-Array Size       188 MB
 MEM_STATIC part       192 MB
 A cutoff of  1.0D-11 yielded   1127 shell pairs
 There are      8479 function pairs (      9163 Cartesian)

 -------------------------------------------------------
 OpenMP Integral Computing Module                       
 Release: version 1.0, May 2013, Q-Chem Inc. Pittsburgh 
 -------------------------------------------------------
 Integral Job Info:
 Integral job number is                      11
 Integral operator is                         1
 short-range coefficients                     0
 long-range coefficients              100000000
 Omega coefficients                           0
 if combine SR and LR in K                    0
 Integral screening is                        0
 Integral computing path is                   2
 max size of driver memory is            800000
 size of driver memory is                593474
 size of scratch memory is              8114252
 max col of scratch BK array               1296
 max len of scratch array in speh3          155
 max len of scratch index in speh4           18
 max int batch size is                      520
 min int batch size is                       52
 fixed nKL is                                52
 max L of basis functions is                  2
 order of int derivative is                   0
 number of shells is                         51
 number of basis is                         139
 number of cartesian basis is               139
 number of contracted shell pairs          1127
 number of primitive shell pairs           3221
 maxK2 (contraction) of shell pair           36
 max number of K2 of shell pair               1
 max number of CS2 of shell pair            112
 max number of PS2 of shell pair            288
 mem total for path MDJ                  518252
 -------------------------------------------------------
 Smallest overlap matrix eigenvalue = 2.59E-04

 Scale SEOQF with 1.000000e-01/1.000000e-01/1.000000e-01

 Standard Electronic Orientation quadrupole field applied
 Nucleus-field energy     =     0.0000000102 hartrees
 Guess from superposition of atomic densities
 Warning:  Energy on first SCF cycle will be non-variational
 SAD guess density has 64.000000 electrons

 -----------------------------------------------------------------------
  General SCF calculation program by
  Eric Jon Sundstrom, Paul Horn, Yuezhi Mao, Dmitri Zuev, Alec White,
  David Stuck, Shaama M.S., Shane Yost, Joonho Lee, David Small,
  Daniel Levine, Susi Lehtola, Hugh Burton, Evgeny Epifanovsky
 -----------------------------------------------------------------------
 Exchange:     0.2000 Hartree-Fock + 0.0800 Slater + 0.7200 B88
 Correlation:  0.1900 VWN1RPA + 0.8100 LYP
 Using SG-1 standard quadrature grid
 using 4 threads for integral computing
 -------------------------------------------------------
 OpenMP Integral computing Module                
 Release: version 2.0, May 2017, Q-Chem Inc. Pleasanton 
 -------------------------------------------------------
 -------------------------------------------------------
 OpenMP BLAS3 based DFT computing Module                
 Release: version 1.0, May 2013, Q-Chem Inc. Pittsburgh 
 -------------------------------------------------------
 A restricted SCF calculation will be
 performed using DIIS
 SCF converges when DIIS error is below 1.0e-08
 ---------------------------------------
  Cycle       Energy         DIIS error
 ---------------------------------------
    1   -1474.1360987408      4.12e-02  
    2   -1473.4498449805      4.12e-03  
    3   -1473.3243413913      9.03e-03  
    4   -1473.4842527291      9.09e-04  
    5   -1473.4851126928      6.30e-04  
    6   -1473.4859254864      1.65e-04  
    7   -1473.4859845186      3.38e-05  
    8   -1473.4859867901      8.63e-06  
    9   -1473.4859869690      2.03e-06  
   10   -1473.4859869781      5.57e-07  
   11   -1473.4859869788      2.12e-07  
   12   -1473.4859869789      3.97e-08  
   13   -1473.4859869789      8.02e-09  Convergence criterion met
 ---------------------------------------
 SCF time:   CPU 16.62s  wall 4.00s 
 SCF   energy in the final basis set =    -1473.4859869789
 Total energy in the final basis set =    -1473.4859869789

 --------------------------------------------------------------
             Orbital Energies (a.u.) and Symmetries
 --------------------------------------------------------------

 Alpha MOs, Restricted
 -- Occupied --                  
-101.61 -101.60 -101.60  -14.41  -10.37   -9.53   -9.52   -9.51
  1 A'    2 A'    3 A'    4 A'    5 A'    6 A'    7 A'    8 A'                 
 -7.292  -7.281  -7.281  -7.281  -7.280  -7.271  -7.270  -7.266
  9 A'    1 A"   10 A'   11 A'   12 A'    2 A"   13 A'    3 A"                 
 -7.265  -1.011  -0.911  -0.876  -0.818  -0.600  -0.529  -0.508
 14 A'   15 A'   16 A'   17 A'   18 A'   19 A'   20 A'   21 A'                 
 -0.464  -0.401  -0.381  -0.375  -0.365  -0.342  -0.312  -0.308
  4 A"   22 A'    5 A"   23 A'    6 A"   24 A'   25 A'    7 A"                 
 -- Virtual --                   
 -0.091  -0.075  -0.064   0.004   0.027   0.039   0.045   0.050
 26 A'    8 A"   27 A'   28 A'   29 A'   30 A'   31 A'    9 A"                 
  0.075   0.079   0.081   0.090   0.103   0.108   0.124   0.127
 32 A'   33 A'   10 A"   11 A"   34 A'   35 A'   12 A"   36 A'                 
  0.128   0.139   0.184   0.192   0.200   0.230   0.246   0.273
 37 A'   38 A'   39 A'   40 A'   13 A"   41 A'   42 A'   43 A'                 
  0.276   0.396   0.405   0.416   0.420   0.438   0.442   0.455
 44 A'   45 A'   46 A'   47 A'   14 A"   15 A"   48 A'   49 A'                 
  0.463   0.466   0.501   0.510   0.595   0.692   0.720   0.734
 50 A'   16 A"   51 A'   17 A"   52 A'   18 A"   19 A"   53 A'                 
  0.748   0.812   0.813   0.822   0.834   0.836   0.847   0.864
 54 A'   20 A"   55 A'   21 A"   56 A'   22 A"   57 A'   23 A"                 
  0.871   0.876   0.894   0.927   0.974   0.998   1.000   1.046
 58 A'   59 A'   60 A'   61 A'   62 A'   24 A"   63 A'   64 A'                 
  1.084   1.152   1.222   1.297   1.300   1.378   1.663   1.708
 65 A'   66 A'   67 A'   25 A"   68 A'   26 A"   69 A'   70 A'                 
  1.805   1.961   2.083   2.179   2.187   2.222   2.256   2.277
 71 A'   27 A"   72 A'   28 A"   73 A'   29 A"   74 A'   30 A"                 
  2.300   2.345   2.377   2.411   2.495   2.701   2.727   2.739
 75 A'   31 A"   76 A'   77 A'   78 A'   79 A'   32 A"   80 A'                 
  3.059   3.257   3.815   3.937   4.401   9.620   9.691   9.717
 81 A'   82 A'   33 A"   83 A'   84 A'   85 A'   86 A'   87 A'                 
 23.534  25.740  25.753  25.784  25.806  25.820  25.919  26.255
 88 A'   34 A"   35 A"   89 A'   36 A"   90 A'   91 A'   92 A'                 
 26.264  26.355  35.404 215.598 215.672 215.702
 93 A'   94 A'   95 A'   96 A'   97 A'   98 A'                                 

 Beta MOs, Restricted
 -- Occupied --                  
-101.61 -101.60 -101.60  -14.41  -10.37   -9.53   -9.52   -9.51
  1 A'    2 A'    3 A'    4 A'    5 A'    6 A'    7 A'    8 A'                 
 -7.292  -7.281  -7.281  -7.281  -7.280  -7.271  -7.270  -7.266
  9 A'    1 A"   10 A'   11 A'   12 A'    2 A"   13 A'    3 A"                 
 -7.265  -1.011  -0.911  -0.876  -0.818  -0.600  -0.529  -0.508
 14 A'   15 A'   16 A'   17 A'   18 A'   19 A'   20 A'   21 A'                 
 -0.464  -0.401  -0.381  -0.375  -0.365  -0.342  -0.312  -0.308
  4 A"   22 A'    5 A"   23 A'    6 A"   24 A'   25 A'    7 A"                 
 -- Virtual --                   
 -0.091  -0.075  -0.064   0.004   0.027   0.039   0.045   0.050
 26 A'    8 A"   27 A'   28 A'   29 A'   30 A'   31 A'    9 A"                 
  0.075   0.079   0.081   0.090   0.103   0.108   0.124   0.127
 32 A'   33 A'   10 A"   11 A"   34 A'   35 A'   12 A"   36 A'                 
  0.128   0.139   0.184   0.192   0.200   0.230   0.246   0.273
 37 A'   38 A'   39 A'   40 A'   13 A"   41 A'   42 A'   43 A'                 
  0.276   0.396   0.405   0.416   0.420   0.438   0.442   0.455
 44 A'   45 A'   46 A'   47 A'   14 A"   15 A"   48 A'   49 A'                 
  0.463   0.466   0.501   0.510   0.595   0.692   0.720   0.734
 50 A'   16 A"   51 A'   17 A"   52 A'   18 A"   19 A"   53 A'                 
  0.748   0.812   0.813   0.822   0.834   0.836   0.847   0.864
 54 A'   20 A"   55 A'   21 A"   56 A'   22 A"   57 A'   23 A"                 
  0.871   0.876   0.894   0.927   0.974   0.998   1.000   1.046
 58 A'   59 A'   60 A'   61 A'   62 A'   24 A"   63 A'   64 A'                 
  1.084   1.152   1.222   1.297   1.300   1.378   1.663   1.708
 65 A'   66 A'   67 A'   25 A"   68 A'   26 A"   69 A'   70 A'                 
  1.805   1.961   2.083   2.179   2.187   2.222   2.256   2.277
 71 A'   27 A"   72 A'   28 A"   73 A'   29 A"   74 A'   30 A"                 
  2.300   2.345   2.377   2.411   2.495   2.701   2.727   2.739
 75 A'   31 A"   76 A'   77 A'   78 A'   79 A'   32 A"   80 A'                 
  3.059   3.257   3.815   3.937   4.401   9.620   9.691   9.717
 81 A'   82 A'   33 A"   83 A'   84 A'   85 A'   86 A'   87 A'                 
 23.534  25.740  25.753  25.784  25.806  25.820  25.919  26.255
 88 A'   34 A"   35 A"   89 A'   36 A"   90 A'   91 A'   92 A'                 
 26.264  26.355  35.404 215.598 215.672 215.702
 93 A'   94 A'   95 A'   96 A'   97 A'   98 A'                                 
 --------------------------------------------------------------

          Ground-State Mulliken Net Atomic Charges

     Atom                 Charge (a.u.)
  ----------------------------------------
      1 C                    -0.993656
      2 N                     0.128032
      3 Cl                    0.030645
      4 Cl                    0.478052
      5 Cl                    0.356927
  ----------------------------------------
  Sum of atomic charges =     0.000000

 -----------------------------------------------------------------
                    Cartesian Multipole Moments
 -----------------------------------------------------------------
    Charge (ESU x 10^10)
                 0.0000
    Dipole Moment (Debye)
         X       0.7250      Y      -1.0358      Z      -0.0000
       Tot       1.2643
    Quadrupole Moments (Debye-Ang)
        XX     -45.6932     XY       1.9454     YY     -50.5872
        XZ      -0.0000     YZ       0.0000     ZZ     -49.1252
    Octopole Moments (Debye-Ang^2)
       XXX       1.0894    XXY       2.0561    XYY       0.8270
       YYY     -11.1962    XXZ      -0.0000    XYZ       0.0000
       YYZ      -0.0000    XZZ       0.2868    YZZ      -0.5457
       ZZZ      -0.0000
    Hexadecapole Moments (Debye-Ang^3)
      XXXX    -699.2301   XXXY      17.0620   XXYY    -184.7361
      XYYY       8.5595   YYYY    -322.4126   XXXZ      -0.0000
      XXYZ      -0.0000   XYYZ      -0.0000   YYYZ       0.0000
      XXZZ    -141.4988   XYZZ       0.5496   YYZZ     -66.0107
      XZZZ      -0.0000   YZZZ       0.0000   ZZZZ     -55.6769
 -----------------------------------------------------------------
 Calculating analytic gradient of the SCF energy
 Gradient of SCF Energy
            1           2           3           4           5
    1   0.0457783  -0.0333898  -0.0171168   0.0248921  -0.0201639
    2  -0.0129117   0.0116069  -0.0021721   0.0087982  -0.0053212
    3   0.0000000  -0.0000000   0.0000000  -0.0000000  -0.0000000
 Max gradient component =       4.578E-02
 RMS gradient           =       1.815E-02
 Gradient time:  CPU 4.11 s  wall 1.12 s
 Geometry Optimization Parameters
   NAtoms,    NIC,     NZ,  NCons,   NDum,   NFix, NCnnct, MaxDiis
        5      20       5       0       0       0       0       0


** GEOMETRY OPTIMIZATION IN DELOCALIZED INTERNAL COORDINATES **
   Searching for a Minimum

   Optimization Cycle:   1

                       Coordinates (Angstroms)
     ATOM                X               Y               Z
      1  C         0.4627428502    0.1239799668    0.0000000000
      2  N        -0.4848441962    1.0139680508    0.0000000000
      3  Cl       -2.1793411877    0.5025191815    0.0000000000
      4  Cl        2.1572398416    0.6354288360    0.0000000000
      5  Cl        0.0584220679   -1.5992219091    0.0000000000
   Point Group: cs    Number of degrees of freedom:     7


   Energy is  -1473.485986979


 Attempting to Generate Delocalized Internal Coordinates

  7 Hessian modes will be used to form the next step
  Hessian Eigenvalues:
     0.250000    0.250000    0.250000    0.286300    0.286300    0.286300
     0.671931

 Minimum Search - Taking Simple RFO Step
 Searching for Lamda that Minimizes Along All modes
 Value Taken    Lamda =  -0.01569167
 Step Taken.  Stepsize is  0.226149

                             Maximum     Tolerance    Cnvgd?
         Gradient           0.061766      0.000300      NO
         Displacement       0.207198      0.001200      NO
         Energy change     *********      0.000001      NO


 New Cartesian Coordinates Obtained by Inverse Iteration

 Displacement from previous Coordinates is:  0.338282
 ----------------------------------------------------------------
             Standard Nuclear Orientation (Angstroms)
    I     Atom           X                Y                Z
 ----------------------------------------------------------------
    1      C       0.4058353335     0.1044096734     0.0000000000
    2      N      -0.4630644439     1.0260762017     0.0000000000
    3      Cl     -2.1405681102     0.5629883483     0.0000000000
    4      Cl      2.0525209366     0.6142156343     0.0000000000
    5      Cl      0.1594956598    -1.6310157317     0.0000000000
 ----------------------------------------------------------------
 Molecular Point Group                 Cs    NOp =  2
 Largest Abelian Subgroup              Cs    NOp =  2
 Nuclear Repulsion Energy =   321.1348498713 hartrees
 There are       32 alpha and       32 beta electrons
 Applying Cartesian multipole field
    Component          Value
    ---------          -----
     (2,0,0)        1.00000E-11
     (0,2,0)        2.00000E-11
     (0,0,2)       -3.00000E-11
 Nucleus-field energy     =     0.0000000100 hartrees
 Requested basis set is 6-311++G(d,p)
 There are 51 shells and 134 basis functions
 A cutoff of  1.0D-11 yielded   1128 shell pairs
 There are      8503 function pairs (      9187 Cartesian)
 Smallest overlap matrix eigenvalue = 2.13E-04
 Guess MOs from SCF MO coefficient file

 -----------------------------------------------------------------------
  General SCF calculation program by
  Eric Jon Sundstrom, Paul Horn, Yuezhi Mao, Dmitri Zuev, Alec White,
  David Stuck, Shaama M.S., Shane Yost, Joonho Lee, David Small,
  Daniel Levine, Susi Lehtola, Hugh Burton, Evgeny Epifanovsky
 -----------------------------------------------------------------------
 Exchange:     0.2000 Hartree-Fock + 0.0800 Slater + 0.7200 B88
 Correlation:  0.1900 VWN1RPA + 0.8100 LYP
 Using SG-1 standard quadrature grid
 using 4 threads for integral computing
 -------------------------------------------------------
 OpenMP Integral computing Module                
 Release: version 2.0, May 2017, Q-Chem Inc. Pleasanton 
 -------------------------------------------------------
 -------------------------------------------------------
 OpenMP BLAS3 based DFT computing Module                
 Release: version 1.0, May 2013, Q-Chem Inc. Pittsburgh 
 -------------------------------------------------------
 A restricted SCF calculation will be
 performed using DIIS
 SCF converges when DIIS error is below 1.0e-08
 ---------------------------------------
  Cycle       Energy         DIIS error
 ---------------------------------------
    1   -1473.4871098536      1.42e-03  
    2   -1473.4929377467      6.81e-04  
    3   -1473.4924726687      8.15e-04  
    4   -1473.4939291335      1.28e-04  
    5   -1473.4939529754      6.99e-05  
    6   -1473.4939623903      1.32e-05  
    7   -1473.4939627241      3.93e-06  
    8   -1473.4939627619      6.91e-07  
    9   -1473.4939627630      1.50e-07  
   10   -1473.4939627630      4.42e-08  
   11   -1473.4939627630      1.87e-08  
   12   -1473.4939627630      1.69e-09  Convergence criterion met
 ---------------------------------------
 SCF time:   CPU 15.53s  wall 4.00s 
 SCF   energy in the final basis set =    -1473.4939627630
 Total energy in the final basis set =    -1473.4939627630

 --------------------------------------------------------------
             Orbital Energies (a.u.) and Symmetries
 --------------------------------------------------------------

 Alpha MOs, Restricted
 -- Occupied --                  
-101.60 -101.60 -101.60  -14.41  -10.36   -9.52   -9.52   -9.51
  1 A'    2 A'    3 A'    4 A'    5 A'    6 A'    7 A'    8 A'                 
 -7.284  -7.283  -7.278  -7.274  -7.273  -7.273  -7.272  -7.265
  9 A'   10 A'   11 A'    1 A"    2 A"   12 A'   13 A'    3 A"                 
 -7.264  -1.028  -0.922  -0.879  -0.820  -0.600  -0.538  -0.510
 14 A'   15 A'   16 A'   17 A'   18 A'   19 A'   20 A'   21 A'                 
 -0.474  -0.397  -0.383  -0.380  -0.366  -0.342  -0.313  -0.307
  4 A"   22 A'    5 A"   23 A'    6 A"   24 A'   25 A'    7 A"                 
 -- Virtual --                   
 -0.075  -0.067  -0.047   0.003   0.030   0.039   0.043   0.050
 26 A'    8 A"   27 A'   28 A'   29 A'   30 A'   31 A'    9 A"                 
  0.073   0.082   0.083   0.089   0.106   0.110   0.125   0.125
 32 A'   33 A'   10 A"   11 A"   34 A'   35 A'   12 A"   36 A'                 
  0.131   0.142   0.186   0.192   0.198   0.229   0.250   0.276
 37 A'   38 A'   39 A'   40 A'   13 A"   41 A'   42 A'   43 A'                 
  0.286   0.392   0.413   0.419   0.419   0.438   0.443   0.456
 44 A'   45 A'   46 A'   14 A"   47 A'   15 A"   48 A'   49 A'                 
  0.461   0.464   0.502   0.510   0.597   0.691   0.717   0.729
 50 A'   16 A"   51 A'   17 A"   52 A'   18 A"   19 A"   53 A'                 
  0.757   0.803   0.808   0.822   0.835   0.836   0.848   0.867
 54 A'   55 A'   20 A"   21 A"   56 A'   22 A"   57 A'   58 A'                 
  0.868   0.890   0.899   0.955   0.957   0.993   1.020   1.067
 23 A"   59 A'   60 A'   61 A'   62 A'   24 A"   63 A'   64 A'                 
  1.088   1.177   1.220   1.306   1.322   1.387   1.682   1.710
 65 A'   66 A'   67 A'   68 A'   25 A"   26 A"   69 A'   70 A'                 
  1.849   1.969   2.107   2.185   2.208   2.223   2.260   2.283
 71 A'   27 A"   72 A'   28 A"   73 A'   29 A"   74 A'   30 A"                 
  2.314   2.374   2.394   2.443   2.516   2.741   2.747   2.769
 75 A'   31 A"   76 A'   77 A'   78 A'   32 A"   79 A'   80 A'                 
  3.071   3.271   3.821   3.966   4.420   9.634   9.686   9.748
 81 A'   82 A'   33 A"   83 A'   84 A'   85 A'   86 A'   87 A'                 
 23.603  25.748  25.760  25.787  25.807  25.849  25.920  26.233
 88 A'   34 A"   35 A"   89 A'   36 A"   90 A'   91 A'   92 A'                 
 26.292  26.389  35.450 215.614 215.665 215.737
 93 A'   94 A'   95 A'   96 A'   97 A'   98 A'                                 

 Beta MOs, Restricted
 -- Occupied --                  
-101.60 -101.60 -101.60  -14.41  -10.36   -9.52   -9.52   -9.51
  1 A'    2 A'    3 A'    4 A'    5 A'    6 A'    7 A'    8 A'                 
 -7.284  -7.283  -7.278  -7.274  -7.273  -7.273  -7.272  -7.265
  9 A'   10 A'   11 A'    1 A"    2 A"   12 A'   13 A'    3 A"                 
 -7.264  -1.028  -0.922  -0.879  -0.820  -0.600  -0.538  -0.510
 14 A'   15 A'   16 A'   17 A'   18 A'   19 A'   20 A'   21 A'                 
 -0.474  -0.397  -0.383  -0.380  -0.366  -0.342  -0.313  -0.307
  4 A"   22 A'    5 A"   23 A'    6 A"   24 A'   25 A'    7 A"                 
 -- Virtual --                   
 -0.075  -0.067  -0.047   0.003   0.030   0.039   0.043   0.050
 26 A'    8 A"   27 A'   28 A'   29 A'   30 A'   31 A'    9 A"                 
  0.073   0.082   0.083   0.089   0.106   0.110   0.125   0.125
 32 A'   33 A'   10 A"   11 A"   34 A'   35 A'   12 A"   36 A'                 
  0.131   0.142   0.186   0.192   0.198   0.229   0.250   0.276
 37 A'   38 A'   39 A'   40 A'   13 A"   41 A'   42 A'   43 A'                 
  0.286   0.392   0.413   0.419   0.419   0.438   0.443   0.456
 44 A'   45 A'   46 A'   14 A"   47 A'   15 A"   48 A'   49 A'                 
  0.461   0.464   0.502   0.510   0.597   0.691   0.717   0.729
 50 A'   16 A"   51 A'   17 A"   52 A'   18 A"   19 A"   53 A'                 
  0.757   0.803   0.808   0.822   0.835   0.836   0.848   0.867
 54 A'   55 A'   20 A"   21 A"   56 A'   22 A"   57 A'   58 A'                 
  0.868   0.890   0.899   0.955   0.957   0.993   1.020   1.067
 23 A"   59 A'   60 A'   61 A'   62 A'   24 A"   63 A'   64 A'                 
  1.088   1.177   1.220   1.306   1.322   1.387   1.682   1.710
 65 A'   66 A'   67 A'   68 A'   25 A"   26 A"   69 A'   70 A'                 
  1.849   1.969   2.107   2.185   2.208   2.223   2.260   2.283
 71 A'   27 A"   72 A'   28 A"   73 A'   29 A"   74 A'   30 A"                 
  2.314   2.374   2.394   2.443   2.516   2.741   2.747   2.769
 75 A'   31 A"   76 A'   77 A'   78 A'   32 A"   79 A'   80 A'                 
  3.071   3.271   3.821   3.966   4.420   9.634   9.686   9.748
 81 A'   82 A'   33 A"   83 A'   84 A'   85 A'   86 A'   87 A'                 
 23.603  25.748  25.760  25.787  25.807  25.849  25.920  26.233
 88 A'   34 A"   35 A"   89 A'   36 A"   90 A'   91 A'   92 A'                 
 26.292  26.389  35.450 215.614 215.665 215.737
 93 A'   94 A'   95 A'   96 A'   97 A'   98 A'                                 
 --------------------------------------------------------------

          Ground-State Mulliken Net Atomic Charges

     Atom                 Charge (a.u.)
  ----------------------------------------
      1 C                    -1.006537
      2 N                     0.141819
      3 Cl                    0.033440
      4 Cl                    0.452543
      5 Cl                    0.378735
  ----------------------------------------
  Sum of atomic charges =     0.000000

 -----------------------------------------------------------------
                    Cartesian Multipole Moments
 -----------------------------------------------------------------
    Charge (ESU x 10^10)
                 0.0000
    Dipole Moment (Debye)
         X       0.5684      Y      -1.1125      Z       0.0000
       Tot       1.2493
    Quadrupole Moments (Debye-Ang)
        XX     -46.5522     XY       1.3347     YY     -50.0703
        XZ       0.0000     YZ       0.0000     ZZ     -48.8872
    Octopole Moments (Debye-Ang^2)
       XXX      -1.1718    XXY       1.7824    XYY       1.1339
       YYY     -11.9777    XXZ       0.0000    XYZ      -0.0000
       YYZ      -0.0000    XZZ       0.0350    YZZ      -0.5823
       ZZZ       0.0000
    Hexadecapole Moments (Debye-Ang^3)
      XXXX    -665.1160   XXXY      28.1044   XXYY    -179.6241
      XYYY      19.4586   YYYY    -328.6904   XXXZ       0.0000
      XXYZ       0.0000   XYYZ       0.0000   YYYZ       0.0000
      XXZZ    -133.8495   XYZZ       5.2760   YYZZ     -67.4560
      XZZZ       0.0000   YZZZ       0.0000   ZZZZ     -55.1781
 -----------------------------------------------------------------
 Calculating analytic gradient of the SCF energy
 Gradient of SCF Energy
            1           2           3           4           5
    1   0.0081470   0.0001460  -0.0022416  -0.0049379  -0.0011135
    2   0.0007997   0.0038157   0.0001822   0.0009727  -0.0057704
    3  -0.0000000   0.0000000   0.0000000  -0.0000000   0.0000000
 Max gradient component =       8.147E-03
 RMS gradient           =       3.125E-03
 Gradient time:  CPU 4.15 s  wall 1.13 s
 Geometry Optimization Parameters
   NAtoms,    NIC,     NZ,  NCons,   NDum,   NFix, NCnnct, MaxDiis
        5      20       5       0       0       0       0       0

 Cartesian Hessian Update
 Hessian Updated using BFGS Update


** GEOMETRY OPTIMIZATION IN DELOCALIZED INTERNAL COORDINATES **
   Searching for a Minimum

   Optimization Cycle:   2

                       Coordinates (Angstroms)
     ATOM                X               Y               Z
      1  C         0.4058353335    0.1044096734    0.0000000000
      2  N        -0.4630644439    1.0260762017    0.0000000000
      3  Cl       -2.1405681102    0.5629883483    0.0000000000
      4  Cl        2.0525209366    0.6142156343    0.0000000000
      5  Cl        0.1594956598   -1.6310157317    0.0000000000
   Point Group: cs    Number of degrees of freedom:     7


   Energy is  -1473.493962763

 Hessian Updated using BFGS Update

  5 Hessian modes will be used to form the next step
  Hessian Eigenvalues:
     0.233405    0.264117    0.278870    0.324964    0.649776

 Minimum Search - Taking Simple RFO Step
 Searching for Lamda that Minimizes Along All modes
 Value Taken    Lamda =  -0.00039230
 Step Taken.  Stepsize is  0.037247

                             Maximum     Tolerance    Cnvgd?
         Gradient           0.005579      0.000300      NO
         Displacement       0.018663      0.001200      NO
         Energy change     -0.007976      0.000001      NO


 New Cartesian Coordinates Obtained by Inverse Iteration

 Displacement from previous Coordinates is:  0.065779
 ----------------------------------------------------------------
             Standard Nuclear Orientation (Angstroms)
    I     Atom           X                Y                Z
 ----------------------------------------------------------------
    1      C       0.4002578661     0.1127877569     0.0000000000
    2      N      -0.4670281575     1.0300439567     0.0000000000
    3      Cl     -2.1335443435     0.5449300724     0.0000000000
    4      Cl      2.0610474058     0.6000668570     0.0000000000
    5      Cl      0.1534866050    -1.6111545170     0.0000000000
 ----------------------------------------------------------------
 Molecular Point Group                 Cs    NOp =  2
 Largest Abelian Subgroup              Cs    NOp =  2
 Nuclear Repulsion Energy =   322.3130620792 hartrees
 There are       32 alpha and       32 beta electrons
 Applying Cartesian multipole field
    Component          Value
    ---------          -----
     (2,0,0)        1.00000E-11
     (0,2,0)        2.00000E-11
     (0,0,2)       -3.00000E-11
 Nucleus-field energy     =     0.0000000099 hartrees
 Requested basis set is 6-311++G(d,p)
 There are 51 shells and 134 basis functions
 A cutoff of  1.0D-11 yielded   1130 shell pairs
 There are      8509 function pairs (      9193 Cartesian)
 Smallest overlap matrix eigenvalue = 2.11E-04
 Guess MOs from SCF MO coefficient file

 -----------------------------------------------------------------------
  General SCF calculation program by
  Eric Jon Sundstrom, Paul Horn, Yuezhi Mao, Dmitri Zuev, Alec White,
  David Stuck, Shaama M.S., Shane Yost, Joonho Lee, David Small,
  Daniel Levine, Susi Lehtola, Hugh Burton, Evgeny Epifanovsky
 -----------------------------------------------------------------------
 Exchange:     0.2000 Hartree-Fock + 0.0800 Slater + 0.7200 B88
 Correlation:  0.1900 VWN1RPA + 0.8100 LYP
 Using SG-1 standard quadrature grid
 using 4 threads for integral computing
 -------------------------------------------------------
 OpenMP Integral computing Module                
 Release: version 2.0, May 2017, Q-Chem Inc. Pleasanton 
 -------------------------------------------------------
 -------------------------------------------------------
 OpenMP BLAS3 based DFT computing Module                
 Release: version 1.0, May 2013, Q-Chem Inc. Pittsburgh 
 -------------------------------------------------------
 A restricted SCF calculation will be
 performed using DIIS
 SCF converges when DIIS error is below 1.0e-08
 ---------------------------------------
  Cycle       Energy         DIIS error
 ---------------------------------------
    1   -1473.4938703045      2.71e-04  
    2   -1473.4941197819      1.14e-04  
    3   -1473.4941000093      1.50e-04  
    4   -1473.4941460583      3.09e-05  
    5   -1473.4941477438      1.26e-05  
    6   -1473.4941480614      2.36e-06  
    7   -1473.4941480732      5.10e-07  
    8   -1473.4941480738      1.64e-07  
    9   -1473.4941480739      3.84e-08  
   10   -1473.4941480739      8.44e-09  Convergence criterion met
 ---------------------------------------
 SCF time:   CPU 12.97s  wall 3.00s 
 SCF   energy in the final basis set =    -1473.4941480739
 Total energy in the final basis set =    -1473.4941480739

 --------------------------------------------------------------
             Orbital Energies (a.u.) and Symmetries
 --------------------------------------------------------------

 Alpha MOs, Restricted
 -- Occupied --                  
-101.60 -101.60 -101.60  -14.41  -10.36   -9.52   -9.52   -9.51
  1 A'    2 A'    3 A'    4 A'    5 A'    6 A'    7 A'    8 A'                 
 -7.284  -7.282  -7.279  -7.274  -7.273  -7.272  -7.271  -7.266
  9 A'   10 A'   11 A'    1 A"   12 A'    2 A"   13 A'    3 A"                 
 -7.265  -1.030  -0.922  -0.879  -0.820  -0.600  -0.539  -0.511
 14 A'   15 A'   16 A'   17 A'   18 A'   19 A'   20 A'   21 A'                 
 -0.476  -0.398  -0.384  -0.380  -0.365  -0.341  -0.314  -0.307
  4 A"   22 A'    5 A"   23 A'    6 A"   24 A'   25 A'    7 A"                 
 -- Virtual --                   
 -0.075  -0.066  -0.044   0.003   0.030   0.039   0.043   0.050
 26 A'    8 A"   27 A'   28 A'   29 A'   30 A'   31 A'    9 A"                 
  0.073   0.082   0.082   0.089   0.107   0.110   0.125   0.126
 32 A'   33 A'   10 A"   11 A"   34 A'   35 A'   12 A"   36 A'                 
  0.130   0.143   0.186   0.192   0.199   0.229   0.250   0.277
 37 A'   38 A'   39 A'   40 A'   13 A"   41 A'   42 A'   43 A'                 
  0.286   0.392   0.414   0.419   0.420   0.438   0.442   0.456
 44 A'   45 A'   46 A'   14 A"   47 A'   15 A"   48 A'   49 A'                 
  0.460   0.464   0.503   0.510   0.595   0.691   0.718   0.729
 50 A'   16 A"   51 A'   17 A"   52 A'   18 A"   19 A"   53 A'                 
  0.761   0.807   0.807   0.823   0.835   0.836   0.848   0.867
 54 A'   55 A'   20 A"   21 A"   22 A"   56 A'   57 A'   58 A'                 
  0.868   0.892   0.901   0.954   0.962   0.993   1.018   1.066
 23 A"   59 A'   60 A'   61 A'   62 A'   24 A"   63 A'   64 A'                 
  1.087   1.179   1.222   1.307   1.324   1.387   1.678   1.718
 65 A'   66 A'   67 A'   68 A'   25 A"   26 A"   69 A'   70 A'                 
  1.852   1.970   2.113   2.186   2.209   2.223   2.262   2.285
 71 A'   27 A"   72 A'   28 A"   73 A'   29 A"   74 A'   30 A"                 
  2.319   2.377   2.397   2.443   2.524   2.742   2.749   2.774
 75 A'   31 A"   76 A'   77 A'   78 A'   32 A"   79 A'   80 A'                 
  3.072   3.271   3.823   3.968   4.422   9.632   9.690   9.749
 81 A'   82 A'   33 A"   83 A'   84 A'   85 A'   86 A'   87 A'                 
 23.612  25.750  25.760  25.788  25.807  25.853  25.926  26.236
 88 A'   34 A"   35 A"   89 A'   36 A"   90 A'   91 A'   92 A'                 
 26.293  26.389  35.457 215.611 215.670 215.739
 93 A'   94 A'   95 A'   96 A'   97 A'   98 A'                                 

 Beta MOs, Restricted
 -- Occupied --                  
-101.60 -101.60 -101.60  -14.41  -10.36   -9.52   -9.52   -9.51
  1 A'    2 A'    3 A'    4 A'    5 A'    6 A'    7 A'    8 A'                 
 -7.284  -7.282  -7.279  -7.274  -7.273  -7.272  -7.271  -7.266
  9 A'   10 A'   11 A'    1 A"   12 A'    2 A"   13 A'    3 A"                 
 -7.265  -1.030  -0.922  -0.879  -0.820  -0.600  -0.539  -0.511
 14 A'   15 A'   16 A'   17 A'   18 A'   19 A'   20 A'   21 A'                 
 -0.476  -0.398  -0.384  -0.380  -0.365  -0.341  -0.314  -0.307
  4 A"   22 A'    5 A"   23 A'    6 A"   24 A'   25 A'    7 A"                 
 -- Virtual --                   
 -0.075  -0.066  -0.044   0.003   0.030   0.039   0.043   0.050
 26 A'    8 A"   27 A'   28 A'   29 A'   30 A'   31 A'    9 A"                 
  0.073   0.082   0.082   0.089   0.107   0.110   0.125   0.126
 32 A'   33 A'   10 A"   11 A"   34 A'   35 A'   12 A"   36 A'                 
  0.130   0.143   0.186   0.192   0.199   0.229   0.250   0.277
 37 A'   38 A'   39 A'   40 A'   13 A"   41 A'   42 A'   43 A'                 
  0.286   0.392   0.414   0.419   0.420   0.438   0.442   0.456
 44 A'   45 A'   46 A'   14 A"   47 A'   15 A"   48 A'   49 A'                 
  0.460   0.464   0.503   0.510   0.595   0.691   0.718   0.729
 50 A'   16 A"   51 A'   17 A"   52 A'   18 A"   19 A"   53 A'                 
  0.761   0.807   0.807   0.823   0.835   0.836   0.848   0.867
 54 A'   55 A'   20 A"   21 A"   22 A"   56 A'   57 A'   58 A'                 
  0.868   0.892   0.901   0.954   0.962   0.993   1.018   1.066
 23 A"   59 A'   60 A'   61 A'   62 A'   24 A"   63 A'   64 A'                 
  1.087   1.179   1.222   1.307   1.324   1.387   1.678   1.718
 65 A'   66 A'   67 A'   68 A'   25 A"   26 A"   69 A'   70 A'                 
  1.852   1.970   2.113   2.186   2.209   2.223   2.262   2.285
 71 A'   27 A"   72 A'   28 A"   73 A'   29 A"   74 A'   30 A"                 
  2.319   2.377   2.397   2.443   2.524   2.742   2.749   2.774
 75 A'   31 A"   76 A'   77 A'   78 A'   32 A"   79 A'   80 A'                 
  3.072   3.271   3.823   3.968   4.422   9.632   9.690   9.749
 81 A'   82 A'   33 A"   83 A'   84 A'   85 A'   86 A'   87 A'                 
 23.612  25.750  25.760  25.788  25.807  25.853  25.926  26.236
 88 A'   34 A"   35 A"   89 A'   36 A"   90 A'   91 A'   92 A'                 
 26.293  26.389  35.457 215.611 215.670 215.739
 93 A'   94 A'   95 A'   96 A'   97 A'   98 A'                                 
 --------------------------------------------------------------

          Ground-State Mulliken Net Atomic Charges

     Atom                 Charge (a.u.)
  ----------------------------------------
      1 C                    -1.014144
      2 N                     0.140237
      3 Cl                    0.038626
      4 Cl                    0.453381
      5 Cl                    0.381901
  ----------------------------------------
  Sum of atomic charges =     0.000000

 -----------------------------------------------------------------
                    Cartesian Multipole Moments
 -----------------------------------------------------------------
    Charge (ESU x 10^10)
                 0.0000
    Dipole Moment (Debye)
         X       0.5245      Y      -1.1508      Z       0.0000
       Tot       1.2647
    Quadrupole Moments (Debye-Ang)
        XX     -46.5950     XY       1.3091     YY     -50.0911
        XZ      -0.0000     YZ       0.0000     ZZ     -48.8630
    Octopole Moments (Debye-Ang^2)
       XXX      -1.3888    XXY       1.5067    XYY       0.9245
       YYY     -11.7975    XXZ       0.0000    XYZ      -0.0000
       YYZ      -0.0000    XZZ      -0.0894    YZZ      -0.5270
       ZZZ       0.0000
    Hexadecapole Moments (Debye-Ang^3)
      XXXX    -665.5201   XXXY      27.0002   XXYY    -178.7821
      XYYY      18.0163   YYYY    -321.9609   XXXZ       0.0000
      XXYZ       0.0000   XYYZ      -0.0000   YYYZ       0.0000
      XXZZ    -133.9175   XYZZ       4.8350   YYZZ     -66.1835
      XZZZ      -0.0000   YZZZ      -0.0000   ZZZZ     -55.1326
 -----------------------------------------------------------------
 Calculating analytic gradient of the SCF energy
 Gradient of SCF Energy
            1           2           3           4           5
    1   0.0008914   0.0009687   0.0004804  -0.0019235  -0.0004170
    2   0.0022148  -0.0001943  -0.0009185  -0.0005577  -0.0005443
    3   0.0000000  -0.0000000   0.0000000  -0.0000000  -0.0000000
 Max gradient component =       2.215E-03
 RMS gradient           =       9.030E-04
 Gradient time:  CPU 4.17 s  wall 1.14 s
 Geometry Optimization Parameters
   NAtoms,    NIC,     NZ,  NCons,   NDum,   NFix, NCnnct, MaxDiis
        5      20       5       0       0       0       0       0

 Cartesian Hessian Update
 Hessian Updated using BFGS Update


** GEOMETRY OPTIMIZATION IN DELOCALIZED INTERNAL COORDINATES **
   Searching for a Minimum

   Optimization Cycle:   3

                       Coordinates (Angstroms)
     ATOM                X               Y               Z
      1  C         0.4002578661    0.1127877569    0.0000000000
      2  N        -0.4670281575    1.0300439567    0.0000000000
      3  Cl       -2.1335443435    0.5449300724    0.0000000000
      4  Cl        2.0610474058    0.6000668570    0.0000000000
      5  Cl        0.1534866050   -1.6111545170    0.0000000000
   Point Group: cs    Number of degrees of freedom:     7


   Energy is  -1473.494148074

 Hessian Updated using BFGS Update

  7 Hessian modes will be used to form the next step
  Hessian Eigenvalues:
     0.190174    0.256079    0.264518    0.286275    0.294141    0.363704
     0.699258

 Minimum Search - Taking Simple RFO Step
 Searching for Lamda that Minimizes Along All modes
 Value Taken    Lamda =  -0.00005601
 Step Taken.  Stepsize is  0.014489

                             Maximum     Tolerance    Cnvgd?
         Gradient           0.003325      0.000300      NO
         Displacement       0.009364      0.001200      NO
         Energy change     -0.000185      0.000001      NO


 New Cartesian Coordinates Obtained by Inverse Iteration

 Displacement from previous Coordinates is:  0.029682
 ----------------------------------------------------------------
             Standard Nuclear Orientation (Angstroms)
    I     Atom           X                Y                Z
 ----------------------------------------------------------------
    1      C       0.3992622664     0.1091287035     0.0000000000
    2      N      -0.4697851074     1.0257805195     0.0000000000
    3      Cl     -2.1401033976     0.5543097426     0.0000000000
    4      Cl      2.0633688568     0.6009594683     0.0000000000
    5      Cl      0.1614767578    -1.6135043079     0.0000000000
 ----------------------------------------------------------------
 Molecular Point Group                 Cs    NOp =  2
 Largest Abelian Subgroup              Cs    NOp =  2
 Nuclear Repulsion Energy =   321.8213114819 hartrees
 There are       32 alpha and       32 beta electrons
 Applying Cartesian multipole field
    Component          Value
    ---------          -----
     (2,0,0)        1.00000E-11
     (0,2,0)        2.00000E-11
     (0,0,2)       -3.00000E-11
 Nucleus-field energy     =     0.0000000100 hartrees
 Requested basis set is 6-311++G(d,p)
 There are 51 shells and 134 basis functions
 A cutoff of  1.0D-11 yielded   1127 shell pairs
 There are      8491 function pairs (      9175 Cartesian)
 Smallest overlap matrix eigenvalue = 2.15E-04
 Guess MOs from SCF MO coefficient file

 -----------------------------------------------------------------------
  General SCF calculation program by
  Eric Jon Sundstrom, Paul Horn, Yuezhi Mao, Dmitri Zuev, Alec White,
  David Stuck, Shaama M.S., Shane Yost, Joonho Lee, David Small,
  Daniel Levine, Susi Lehtola, Hugh Burton, Evgeny Epifanovsky
 -----------------------------------------------------------------------
 Exchange:     0.2000 Hartree-Fock + 0.0800 Slater + 0.7200 B88
 Correlation:  0.1900 VWN1RPA + 0.8100 LYP
 Using SG-1 standard quadrature grid
 using 4 threads for integral computing
 -------------------------------------------------------
 OpenMP Integral computing Module                
 Release: version 2.0, May 2017, Q-Chem Inc. Pleasanton 
 -------------------------------------------------------
 -------------------------------------------------------
 OpenMP BLAS3 based DFT computing Module                
 Release: version 1.0, May 2013, Q-Chem Inc. Pittsburgh 
 -------------------------------------------------------
 A restricted SCF calculation will be
 performed using DIIS
 SCF converges when DIIS error is below 1.0e-08
 ---------------------------------------
  Cycle       Energy         DIIS error
 ---------------------------------------
    1   -1473.4941197509      1.10e-04  
    2   -1473.4941690865      2.96e-05  
    3   -1473.4941678698      3.91e-05  
    4   -1473.4941711647      8.04e-06  
    5   -1473.4941713045      2.50e-06  
    6   -1473.4941713131      1.44e-06  
    7   -1473.4941713170      3.19e-07  
    8   -1473.4941713172      5.99e-08  
    9   -1473.4941713172      1.20e-08  
   10   -1473.4941713172      4.02e-09  Convergence criterion met
 ---------------------------------------
 SCF time:   CPU 12.95s  wall 4.00s 
 SCF   energy in the final basis set =    -1473.4941713172
 Total energy in the final basis set =    -1473.4941713172

 --------------------------------------------------------------
             Orbital Energies (a.u.) and Symmetries
 --------------------------------------------------------------

 Alpha MOs, Restricted
 -- Occupied --                  
-101.61 -101.60 -101.60  -14.41  -10.36   -9.52   -9.52   -9.51
  1 A'    2 A'    3 A'    4 A'    5 A'    6 A'    7 A'    8 A'                 
 -7.284  -7.282  -7.279  -7.274  -7.273  -7.271  -7.270  -7.266
  9 A'   10 A'   11 A'    1 A"   12 A'    2 A"   13 A'    3 A"                 
 -7.265  -1.030  -0.922  -0.878  -0.821  -0.600  -0.539  -0.510
 14 A'   15 A'   16 A'   17 A'   18 A'   19 A'   20 A'   21 A'                 
 -0.475  -0.398  -0.384  -0.380  -0.365  -0.341  -0.313  -0.307
  4 A"   22 A'    5 A"   23 A'    6 A"   24 A'   25 A'    7 A"                 
 -- Virtual --                   
 -0.075  -0.066  -0.044   0.003   0.030   0.039   0.043   0.050
 26 A'    8 A"   27 A'   28 A'   29 A'   30 A'   31 A'    9 A"                 
  0.073   0.082   0.082   0.089   0.107   0.110   0.125   0.126
 32 A'   33 A'   10 A"   11 A"   34 A'   35 A'   12 A"   36 A'                 
  0.130   0.143   0.186   0.192   0.199   0.230   0.250   0.277
 37 A'   38 A'   39 A'   40 A'   13 A"   41 A'   42 A'   43 A'                 
  0.285   0.392   0.414   0.419   0.420   0.438   0.442   0.455
 44 A'   45 A'   46 A'   14 A"   47 A'   15 A"   48 A'   49 A'                 
  0.461   0.464   0.503   0.510   0.596   0.691   0.717   0.731
 50 A'   16 A"   51 A'   17 A"   52 A'   18 A"   19 A"   53 A'                 
  0.761   0.807   0.807   0.823   0.835   0.835   0.848   0.867
 54 A'   55 A'   20 A"   21 A"   22 A"   56 A'   57 A'   58 A'                 
  0.867   0.891   0.900   0.952   0.963   0.994   1.019   1.065
 23 A"   59 A'   60 A'   61 A'   62 A'   24 A"   63 A'   64 A'                 
  1.086   1.178   1.222   1.307   1.324   1.386   1.676   1.719
 65 A'   66 A'   67 A'   68 A'   25 A"   26 A"   69 A'   70 A'                 
  1.852   1.970   2.110   2.186   2.210   2.223   2.261   2.284
 71 A'   27 A"   72 A'   28 A"   73 A'   29 A"   74 A'   30 A"                 
  2.318   2.377   2.396   2.442   2.524   2.742   2.751   2.772
 75 A'   31 A"   76 A'   77 A'   78 A'   32 A"   79 A'   80 A'                 
  3.071   3.271   3.823   3.967   4.422   9.632   9.689   9.749
 81 A'   82 A'   33 A"   83 A'   84 A'   85 A'   86 A'   87 A'                 
 23.611  25.749  25.760  25.789  25.807  25.853  25.922  26.237
 88 A'   34 A"   35 A"   89 A'   36 A"   90 A'   91 A'   92 A'                 
 26.291  26.389  35.455 215.612 215.668 215.739
 93 A'   94 A'   95 A'   96 A'   97 A'   98 A'                                 

 Beta MOs, Restricted
 -- Occupied --                  
-101.61 -101.60 -101.60  -14.41  -10.36   -9.52   -9.52   -9.51
  1 A'    2 A'    3 A'    4 A'    5 A'    6 A'    7 A'    8 A'                 
 -7.284  -7.282  -7.279  -7.274  -7.273  -7.271  -7.270  -7.266
  9 A'   10 A'   11 A'    1 A"   12 A'    2 A"   13 A'    3 A"                 
 -7.265  -1.030  -0.922  -0.878  -0.821  -0.600  -0.539  -0.510
 14 A'   15 A'   16 A'   17 A'   18 A'   19 A'   20 A'   21 A'                 
 -0.475  -0.398  -0.384  -0.380  -0.365  -0.341  -0.313  -0.307
  4 A"   22 A'    5 A"   23 A'    6 A"   24 A'   25 A'    7 A"                 
 -- Virtual --                   
 -0.075  -0.066  -0.044   0.003   0.030   0.039   0.043   0.050
 26 A'    8 A"   27 A'   28 A'   29 A'   30 A'   31 A'    9 A"                 
  0.073   0.082   0.082   0.089   0.107   0.110   0.125   0.126
 32 A'   33 A'   10 A"   11 A"   34 A'   35 A'   12 A"   36 A'                 
  0.130   0.143   0.186   0.192   0.199   0.230   0.250   0.277
 37 A'   38 A'   39 A'   40 A'   13 A"   41 A'   42 A'   43 A'                 
  0.285   0.392   0.414   0.419   0.420   0.438   0.442   0.455
 44 A'   45 A'   46 A'   14 A"   47 A'   15 A"   48 A'   49 A'                 
  0.461   0.464   0.503   0.510   0.596   0.691   0.717   0.731
 50 A'   16 A"   51 A'   17 A"   52 A'   18 A"   19 A"   53 A'                 
  0.761   0.807   0.807   0.823   0.835   0.835   0.848   0.867
 54 A'   55 A'   20 A"   21 A"   22 A"   56 A'   57 A'   58 A'                 
  0.867   0.891   0.900   0.952   0.963   0.994   1.019   1.065
 23 A"   59 A'   60 A'   61 A'   62 A'   24 A"   63 A'   64 A'                 
  1.086   1.178   1.222   1.307   1.324   1.386   1.676   1.719
 65 A'   66 A'   67 A'   68 A'   25 A"   26 A"   69 A'   70 A'                 
  1.852   1.970   2.110   2.186   2.210   2.223   2.261   2.284
 71 A'   27 A"   72 A'   28 A"   73 A'   29 A"   74 A'   30 A"                 
  2.318   2.377   2.396   2.442   2.524   2.742   2.751   2.772
 75 A'   31 A"   76 A'   77 A'   78 A'   32 A"   79 A'   80 A'                 
  3.071   3.271   3.823   3.967   4.422   9.632   9.689   9.749
 81 A'   82 A'   33 A"   83 A'   84 A'   85 A'   86 A'   87 A'                 
 23.611  25.749  25.760  25.789  25.807  25.853  25.922  26.237
 88 A'   34 A"   35 A"   89 A'   36 A"   90 A'   91 A'   92 A'                 
 26.291  26.389  35.455 215.612 215.668 215.739
 93 A'   94 A'   95 A'   96 A'   97 A'   98 A'                                 
 --------------------------------------------------------------

          Ground-State Mulliken Net Atomic Charges

     Atom                 Charge (a.u.)
  ----------------------------------------
      1 C                    -1.007438
      2 N                     0.142473
      3 Cl                    0.038895
      4 Cl                    0.444559
      5 Cl                    0.381510
  ----------------------------------------
  Sum of atomic charges =     0.000000

 -----------------------------------------------------------------
                    Cartesian Multipole Moments
 -----------------------------------------------------------------
    Charge (ESU x 10^10)
                 0.0000
    Dipole Moment (Debye)
         X       0.4968      Y      -1.1631      Z      -0.0000
       Tot       1.2648
    Quadrupole Moments (Debye-Ang)
        XX     -46.5976     XY       1.2491     YY     -50.0750
        XZ       0.0000     YZ       0.0000     ZZ     -48.8675
    Octopole Moments (Debye-Ang^2)
       XXX      -1.7442    XXY       1.5445    XYY       0.9181
       YYY     -12.0399    XXZ      -0.0000    XYZ      -0.0000
       YYZ      -0.0000    XZZ      -0.1461    YZZ      -0.6056
       ZZZ      -0.0000
    Hexadecapole Moments (Debye-Ang^3)
      XXXX    -668.1528   XXXY      27.8305   XXYY    -179.4862
      XYYY      19.1166   YYYY    -322.8519   XXXZ      -0.0000
      XXYZ      -0.0000   XYYZ       0.0000   YYYZ       0.0000
      XXZZ    -134.4660   XYZZ       5.2474   YYZZ     -66.3607
      XZZZ       0.0000   YZZZ       0.0000   ZZZZ     -55.1421
 -----------------------------------------------------------------
 Calculating analytic gradient of the SCF energy
 Gradient of SCF Energy
            1           2           3           4           5
    1   0.0009695  -0.0005707  -0.0004876  -0.0002638   0.0003526
    2   0.0004228  -0.0001593   0.0000353  -0.0004073   0.0001085
    3  -0.0000000   0.0000000  -0.0000000  -0.0000000   0.0000000
 Max gradient component =       9.695E-04
 RMS gradient           =       3.724E-04
 Gradient time:  CPU 4.16 s  wall 1.13 s
 Geometry Optimization Parameters
   NAtoms,    NIC,     NZ,  NCons,   NDum,   NFix, NCnnct, MaxDiis
        5      20       5       0       0       0       0       0

 Cartesian Hessian Update
 Hessian Updated using BFGS Update


** GEOMETRY OPTIMIZATION IN DELOCALIZED INTERNAL COORDINATES **
   Searching for a Minimum

   Optimization Cycle:   4

                       Coordinates (Angstroms)
     ATOM                X               Y               Z
      1  C         0.3992622664    0.1091287035    0.0000000000
      2  N        -0.4697851074    1.0257805195    0.0000000000
      3  Cl       -2.1401033976    0.5543097426    0.0000000000
      4  Cl        2.0633688568    0.6009594683    0.0000000000
      5  Cl        0.1614767578   -1.6135043079    0.0000000000
   Point Group: cs    Number of degrees of freedom:     7


   Energy is  -1473.494171317

 Hessian Updated using BFGS Update

  7 Hessian modes will be used to form the next step
  Hessian Eigenvalues:
     0.185087    0.243821    0.275161    0.283902    0.304588    0.391490
     0.763388

 Minimum Search - Taking Simple RFO Step
 Searching for Lamda that Minimizes Along All modes
 Value Taken    Lamda =  -0.00000723
 Step Taken.  Stepsize is  0.004781

                             Maximum     Tolerance    Cnvgd?
         Gradient           0.001271      0.000300      NO
         Displacement       0.003731      0.001200      NO
         Energy change     -0.000023      0.000001      NO


 New Cartesian Coordinates Obtained by Inverse Iteration

 Displacement from previous Coordinates is:  0.007238
 ----------------------------------------------------------------
             Standard Nuclear Orientation (Angstroms)
    I     Atom           X                Y                Z
 ----------------------------------------------------------------
    1      C       0.3988175284     0.1083674877     0.0000000000
    2      N      -0.4687979513     1.0259431526     0.0000000000
    3      Cl     -2.1382742480     0.5535667689     0.0000000000
    4      Cl      2.0631127759     0.6029633123     0.0000000000
    5      Cl      0.1593612709    -1.6141665954     0.0000000000
 ----------------------------------------------------------------
 Molecular Point Group                 Cs    NOp =  2
 Largest Abelian Subgroup              Cs    NOp =  2
 Nuclear Repulsion Energy =   321.8545053714 hartrees
 There are       32 alpha and       32 beta electrons
 Applying Cartesian multipole field
    Component          Value
    ---------          -----
     (2,0,0)        1.00000E-11
     (0,2,0)        2.00000E-11
     (0,0,2)       -3.00000E-11
 Nucleus-field energy     =     0.0000000100 hartrees
 Requested basis set is 6-311++G(d,p)
 There are 51 shells and 134 basis functions
 A cutoff of  1.0D-11 yielded   1130 shell pairs
 There are      8509 function pairs (      9193 Cartesian)
 Smallest overlap matrix eigenvalue = 2.15E-04
 Guess MOs from SCF MO coefficient file

 -----------------------------------------------------------------------
  General SCF calculation program by
  Eric Jon Sundstrom, Paul Horn, Yuezhi Mao, Dmitri Zuev, Alec White,
  David Stuck, Shaama M.S., Shane Yost, Joonho Lee, David Small,
  Daniel Levine, Susi Lehtola, Hugh Burton, Evgeny Epifanovsky
 -----------------------------------------------------------------------
 Exchange:     0.2000 Hartree-Fock + 0.0800 Slater + 0.7200 B88
 Correlation:  0.1900 VWN1RPA + 0.8100 LYP
 Using SG-1 standard quadrature grid
 using 4 threads for integral computing
 -------------------------------------------------------
 OpenMP Integral computing Module                
 Release: version 2.0, May 2017, Q-Chem Inc. Pleasanton 
 -------------------------------------------------------
 -------------------------------------------------------
 OpenMP BLAS3 based DFT computing Module                
 Release: version 1.0, May 2013, Q-Chem Inc. Pittsburgh 
 -------------------------------------------------------
 A restricted SCF calculation will be
 performed using DIIS
 SCF converges when DIIS error is below 1.0e-08
 ---------------------------------------
  Cycle       Energy         DIIS error
 ---------------------------------------
    1   -1473.4941722486      2.86e-05  
    2   -1473.4941751231      9.10e-06  
    3   -1473.4941748898      1.47e-05  
    4   -1473.4941752891      2.65e-06  
    5   -1473.4941753034      5.42e-07  
    6   -1473.4941753040      2.27e-07  
    7   -1473.4941753041      7.93e-08  
    8   -1473.4941753041      2.31e-08  
    9   -1473.4941753041      2.58e-09  Convergence criterion met
 ---------------------------------------
 SCF time:   CPU 11.66s  wall 3.00s 
 SCF   energy in the final basis set =    -1473.4941753041
 Total energy in the final basis set =    -1473.4941753041

 --------------------------------------------------------------
             Orbital Energies (a.u.) and Symmetries
 --------------------------------------------------------------

 Alpha MOs, Restricted
 -- Occupied --                  
-101.61 -101.60 -101.60  -14.41  -10.36   -9.52   -9.52   -9.51
  1 A'    2 A'    3 A'    4 A'    5 A'    6 A'    7 A'    8 A'                 
 -7.284  -7.282  -7.279  -7.275  -7.273  -7.271  -7.270  -7.266
  9 A'   10 A'   11 A'    1 A"   12 A'    2 A"   13 A'    3 A"                 
 -7.265  -1.030  -0.922  -0.879  -0.820  -0.600  -0.539  -0.510
 14 A'   15 A'   16 A'   17 A'   18 A'   19 A'   20 A'   21 A'                 
 -0.475  -0.398  -0.384  -0.380  -0.365  -0.341  -0.313  -0.307
  4 A"   22 A'    5 A"   23 A'    6 A"   24 A'   25 A'    7 A"                 
 -- Virtual --                   
 -0.075  -0.066  -0.045   0.003   0.030   0.039   0.043   0.050
 26 A'    8 A"   27 A'   28 A'   29 A'   30 A'   31 A'    9 A"                 
  0.073   0.082   0.082   0.089   0.107   0.110   0.125   0.126
 32 A'   33 A'   10 A"   11 A"   34 A'   35 A'   12 A"   36 A'                 
  0.130   0.143   0.186   0.192   0.199   0.229   0.250   0.277
 37 A'   38 A'   39 A'   40 A'   13 A"   41 A'   42 A'   43 A'                 
  0.286   0.392   0.414   0.419   0.420   0.438   0.442   0.455
 44 A'   45 A'   46 A'   14 A"   47 A'   15 A"   48 A'   49 A'                 
  0.461   0.464   0.503   0.510   0.596   0.691   0.717   0.731
 50 A'   16 A"   51 A'   17 A"   52 A'   18 A"   19 A"   53 A'                 
  0.761   0.807   0.807   0.823   0.835   0.835   0.848   0.867
 54 A'   55 A'   20 A"   21 A"   22 A"   56 A'   57 A'   58 A'                 
  0.868   0.891   0.900   0.952   0.963   0.993   1.019   1.066
 23 A"   59 A'   60 A'   61 A'   62 A'   24 A"   63 A'   64 A'                 
  1.086   1.178   1.222   1.307   1.324   1.386   1.676   1.718
 65 A'   66 A'   67 A'   68 A'   25 A"   26 A"   69 A'   70 A'                 
  1.853   1.970   2.111   2.186   2.209   2.223   2.261   2.285
 71 A'   27 A"   72 A'   28 A"   73 A'   29 A"   74 A'   30 A"                 
  2.318   2.377   2.395   2.442   2.524   2.742   2.751   2.772
 75 A'   31 A"   76 A'   77 A'   78 A'   32 A"   79 A'   80 A'                 
  3.071   3.270   3.823   3.968   4.422   9.633   9.689   9.748
 81 A'   82 A'   33 A"   83 A'   84 A'   85 A'   86 A'   87 A'                 
 23.611  25.749  25.760  25.789  25.807  25.853  25.923  26.236
 88 A'   34 A"   35 A"   89 A'   36 A"   90 A'   91 A'   92 A'                 
 26.291  26.389  35.456 215.612 215.668 215.739
 93 A'   94 A'   95 A'   96 A'   97 A'   98 A'                                 

 Beta MOs, Restricted
 -- Occupied --                  
-101.61 -101.60 -101.60  -14.41  -10.36   -9.52   -9.52   -9.51
  1 A'    2 A'    3 A'    4 A'    5 A'    6 A'    7 A'    8 A'                 
 -7.284  -7.282  -7.279  -7.275  -7.273  -7.271  -7.270  -7.266
  9 A'   10 A'   11 A'    1 A"   12 A'    2 A"   13 A'    3 A"                 
 -7.265  -1.030  -0.922  -0.879  -0.820  -0.600  -0.539  -0.510
 14 A'   15 A'   16 A'   17 A'   18 A'   19 A'   20 A'   21 A'                 
 -0.475  -0.398  -0.384  -0.380  -0.365  -0.341  -0.313  -0.307
  4 A"   22 A'    5 A"   23 A'    6 A"   24 A'   25 A'    7 A"                 
 -- Virtual --                   
 -0.075  -0.066  -0.045   0.003   0.030   0.039   0.043   0.050
 26 A'    8 A"   27 A'   28 A'   29 A'   30 A'   31 A'    9 A"                 
  0.073   0.082   0.082   0.089   0.107   0.110   0.125   0.126
 32 A'   33 A'   10 A"   11 A"   34 A'   35 A'   12 A"   36 A'                 
  0.130   0.143   0.186   0.192   0.199   0.229   0.250   0.277
 37 A'   38 A'   39 A'   40 A'   13 A"   41 A'   42 A'   43 A'                 
  0.286   0.392   0.414   0.419   0.420   0.438   0.442   0.455
 44 A'   45 A'   46 A'   14 A"   47 A'   15 A"   48 A'   49 A'                 
  0.461   0.464   0.503   0.510   0.596   0.691   0.717   0.731
 50 A'   16 A"   51 A'   17 A"   52 A'   18 A"   19 A"   53 A'                 
  0.761   0.807   0.807   0.823   0.835   0.835   0.848   0.867
 54 A'   55 A'   20 A"   21 A"   22 A"   56 A'   57 A'   58 A'                 
  0.868   0.891   0.900   0.952   0.963   0.993   1.019   1.066
 23 A"   59 A'   60 A'   61 A'   62 A'   24 A"   63 A'   64 A'                 
  1.086   1.178   1.222   1.307   1.324   1.386   1.676   1.718
 65 A'   66 A'   67 A'   68 A'   25 A"   26 A"   69 A'   70 A'                 
  1.853   1.970   2.111   2.186   2.209   2.223   2.261   2.285
 71 A'   27 A"   72 A'   28 A"   73 A'   29 A"   74 A'   30 A"                 
  2.318   2.377   2.395   2.442   2.524   2.742   2.751   2.772
 75 A'   31 A"   76 A'   77 A'   78 A'   32 A"   79 A'   80 A'                 
  3.071   3.270   3.823   3.968   4.422   9.633   9.689   9.748
 81 A'   82 A'   33 A"   83 A'   84 A'   85 A'   86 A'   87 A'                 
 23.611  25.749  25.760  25.789  25.807  25.853  25.923  26.236
 88 A'   34 A"   35 A"   89 A'   36 A"   90 A'   91 A'   92 A'                 
 26.291  26.389  35.456 215.612 215.668 215.739
 93 A'   94 A'   95 A'   96 A'   97 A'   98 A'                                 
 --------------------------------------------------------------

          Ground-State Mulliken Net Atomic Charges

     Atom                 Charge (a.u.)
  ----------------------------------------
      1 C                    -1.007590
      2 N                     0.142686
      3 Cl                    0.038286
      4 Cl                    0.444057
      5 Cl                    0.382561
  ----------------------------------------
  Sum of atomic charges =     0.000000

 -----------------------------------------------------------------
                    Cartesian Multipole Moments
 -----------------------------------------------------------------
    Charge (ESU x 10^10)
                 0.0000
    Dipole Moment (Debye)
         X       0.4913      Y      -1.1668      Z      -0.0000
       Tot       1.2660
    Quadrupole Moments (Debye-Ang)
        XX     -46.6219     XY       1.2558     YY     -50.0612
        XZ      -0.0000     YZ       0.0000     ZZ     -48.8679
    Octopole Moments (Debye-Ang^2)
       XXX      -1.7512    XXY       1.5372    XYY       0.9133
       YYY     -12.0609    XXZ      -0.0000    XYZ       0.0000
       YYZ      -0.0000    XZZ      -0.1501    YZZ      -0.6113
       ZZZ      -0.0000
    Hexadecapole Moments (Debye-Ang^3)
      XXXX    -667.7356   XXXY      27.5457   XXYY    -179.3715
      XYYY      18.7798   YYYY    -323.0419   XXXZ      -0.0000
      XXYZ      -0.0000   XYYZ      -0.0000   YYYZ       0.0000
      XXZZ    -134.3550   XYZZ       5.1173   YYZZ     -66.4014
      XZZZ      -0.0000   YZZZ      -0.0000   ZZZZ     -55.1428
 -----------------------------------------------------------------
 Calculating analytic gradient of the SCF energy
 Gradient of SCF Energy
            1           2           3           4           5
    1   0.0001639  -0.0001681  -0.0000191  -0.0000510   0.0000743
    2   0.0003228  -0.0001666  -0.0000832   0.0000703  -0.0001433
    3  -0.0000000   0.0000000  -0.0000000   0.0000000   0.0000000
 Max gradient component =       3.228E-04
 RMS gradient           =       1.233E-04
 Gradient time:  CPU 4.16 s  wall 1.14 s
 Geometry Optimization Parameters
   NAtoms,    NIC,     NZ,  NCons,   NDum,   NFix, NCnnct, MaxDiis
        5      20       5       0       0       0       0       0

 Cartesian Hessian Update
 Hessian Updated using BFGS Update


** GEOMETRY OPTIMIZATION IN DELOCALIZED INTERNAL COORDINATES **
   Searching for a Minimum

   Optimization Cycle:   5

                       Coordinates (Angstroms)
     ATOM                X               Y               Z
      1  C         0.3988175284    0.1083674877    0.0000000000
      2  N        -0.4687979513    1.0259431526    0.0000000000
      3  Cl       -2.1382742480    0.5535667689    0.0000000000
      4  Cl        2.0631127759    0.6029633123    0.0000000000
      5  Cl        0.1593612709   -1.6141665954    0.0000000000
   Point Group: cs    Number of degrees of freedom:     7


   Energy is  -1473.494175304

 Hessian Updated using BFGS Update

  7 Hessian modes will be used to form the next step
  Hessian Eigenvalues:
     0.170685    0.239884    0.263697    0.291307    0.311507    0.381937
     0.769433

 Minimum Search - Taking Simple RFO Step
 Searching for Lamda that Minimizes Along All modes
 Value Taken    Lamda =   0.00000000
 Step Taken.  Stepsize is  0.001227

                             Maximum     Tolerance    Cnvgd?
         Gradient           0.000211      0.000300     YES
         Displacement       0.001090      0.001200     YES
         Energy change     -0.000004      0.000001      NO


                       Distance Matrix (Angstroms)
             C (  1)   N (  2)   Cl(  3)   Cl(  4)
   N (  2)  1.262815
   Cl(  3)  2.575857  1.735019
   Cl(  4)  1.736233  2.566999  4.201677
   Cl(  5)  1.739098  2.713810  3.158828  2.922317

 Final energy is   -1473.4941753041362     


 ******************************
 **  OPTIMIZATION CONVERGED  **
 ******************************

                       Coordinates (Angstroms)
     ATOM                X               Y               Z
      1  C         0.3988175284    0.1083674877    0.0000000000
      2  N        -0.4687979513    1.0259431526    0.0000000000
      3  Cl       -2.1382742480    0.5535667689    0.0000000000
      4  Cl        2.0631127759    0.6029633123    0.0000000000
      5  Cl        0.1593612709   -1.6141665954    0.0000000000

Z-matrix Print:
$molecule
0 1
Cl
C  1 1.739098
N  2 1.262815 1 128.688864
Cl 3 1.735019 2 117.598145 1 -0.000000 0
Cl 2 1.736233 1 114.465106 3 -180.000000 0
$end


 --------------------------------------------------------------
             Orbital Energies (a.u.) and Symmetries
 --------------------------------------------------------------

 Alpha MOs, Restricted
 -- Occupied --                  
-101.61 -101.60 -101.60  -14.41  -10.36   -9.52   -9.52   -9.51
  1 A'    2 A'    3 A'    4 A'    5 A'    6 A'    7 A'    8 A'                 
 -7.284  -7.282  -7.279  -7.275  -7.273  -7.271  -7.270  -7.266
  9 A'   10 A'   11 A'    1 A"   12 A'    2 A"   13 A'    3 A"                 
 -7.265  -1.030  -0.922  -0.879  -0.820  -0.600  -0.539  -0.510
 14 A'   15 A'   16 A'   17 A'   18 A'   19 A'   20 A'   21 A'                 
 -0.475  -0.398  -0.384  -0.380  -0.365  -0.341  -0.313  -0.307
  4 A"   22 A'    5 A"   23 A'    6 A"   24 A'   25 A'    7 A"                 
 -- Virtual --                   
 -0.075  -0.066  -0.045   0.003   0.030   0.039   0.043   0.050
 26 A'    8 A"   27 A'   28 A'   29 A'   30 A'   31 A'    9 A"                 
  0.073   0.082   0.082   0.089   0.107   0.110   0.125   0.126
 32 A'   33 A'   10 A"   11 A"   34 A'   35 A'   12 A"   36 A'                 
  0.130   0.143   0.186   0.192   0.199   0.229   0.250   0.277
 37 A'   38 A'   39 A'   40 A'   13 A"   41 A'   42 A'   43 A'                 
  0.286   0.392   0.414   0.419   0.420   0.438   0.442   0.455
 44 A'   45 A'   46 A'   14 A"   47 A'   15 A"   48 A'   49 A'                 
  0.461   0.464   0.503   0.510   0.596   0.691   0.717   0.731
 50 A'   16 A"   51 A'   17 A"   52 A'   18 A"   19 A"   53 A'                 
  0.761   0.807   0.807   0.823   0.835   0.835   0.848   0.867
 54 A'   55 A'   20 A"   21 A"   22 A"   56 A'   57 A'   58 A'                 
  0.868   0.891   0.900   0.952   0.963   0.993   1.019   1.066
 23 A"   59 A'   60 A'   61 A'   62 A'   24 A"   63 A'   64 A'                 
  1.086   1.178   1.222   1.307   1.324   1.386   1.676   1.718
 65 A'   66 A'   67 A'   68 A'   25 A"   26 A"   69 A'   70 A'                 
  1.853   1.970   2.111   2.186   2.209   2.223   2.261   2.285
 71 A'   27 A"   72 A'   28 A"   73 A'   29 A"   74 A'   30 A"                 
  2.318   2.377   2.395   2.442   2.524   2.742   2.751   2.772
 75 A'   31 A"   76 A'   77 A'   78 A'   32 A"   79 A'   80 A'                 
  3.071   3.270   3.823   3.968   4.422   9.633   9.689   9.748
 81 A'   82 A'   33 A"   83 A'   84 A'   85 A'   86 A'   87 A'                 
 23.611  25.749  25.760  25.789  25.807  25.853  25.923  26.236
 88 A'   34 A"   35 A"   89 A'   36 A"   90 A'   91 A'   92 A'                 
 26.291  26.389  35.456 215.612 215.668 215.739
 93 A'   94 A'   95 A'   96 A'   97 A'   98 A'                                 

 Beta MOs, Restricted
 -- Occupied --                  
-101.61 -101.60 -101.60  -14.41  -10.36   -9.52   -9.52   -9.51
  1 A'    2 A'    3 A'    4 A'    5 A'    6 A'    7 A'    8 A'                 
 -7.284  -7.282  -7.279  -7.275  -7.273  -7.271  -7.270  -7.266
  9 A'   10 A'   11 A'    1 A"   12 A'    2 A"   13 A'    3 A"                 
 -7.265  -1.030  -0.922  -0.879  -0.820  -0.600  -0.539  -0.510
 14 A'   15 A'   16 A'   17 A'   18 A'   19 A'   20 A'   21 A'                 
 -0.475  -0.398  -0.384  -0.380  -0.365  -0.341  -0.313  -0.307
  4 A"   22 A'    5 A"   23 A'    6 A"   24 A'   25 A'    7 A"                 
 -- Virtual --                   
 -0.075  -0.066  -0.045   0.003   0.030   0.039   0.043   0.050
 26 A'    8 A"   27 A'   28 A'   29 A'   30 A'   31 A'    9 A"                 
  0.073   0.082   0.082   0.089   0.107   0.110   0.125   0.126
 32 A'   33 A'   10 A"   11 A"   34 A'   35 A'   12 A"   36 A'                 
  0.130   0.143   0.186   0.192   0.199   0.229   0.250   0.277
 37 A'   38 A'   39 A'   40 A'   13 A"   41 A'   42 A'   43 A'                 
  0.286   0.392   0.414   0.419   0.420   0.438   0.442   0.455
 44 A'   45 A'   46 A'   14 A"   47 A'   15 A"   48 A'   49 A'                 
  0.461   0.464   0.503   0.510   0.596   0.691   0.717   0.731
 50 A'   16 A"   51 A'   17 A"   52 A'   18 A"   19 A"   53 A'                 
  0.761   0.807   0.807   0.823   0.835   0.835   0.848   0.867
 54 A'   55 A'   20 A"   21 A"   22 A"   56 A'   57 A'   58 A'                 
  0.868   0.891   0.900   0.952   0.963   0.993   1.019   1.066
 23 A"   59 A'   60 A'   61 A'   62 A'   24 A"   63 A'   64 A'                 
  1.086   1.178   1.222   1.307   1.324   1.386   1.676   1.718
 65 A'   66 A'   67 A'   68 A'   25 A"   26 A"   69 A'   70 A'                 
  1.853   1.970   2.111   2.186   2.209   2.223   2.261   2.285
 71 A'   27 A"   72 A'   28 A"   73 A'   29 A"   74 A'   30 A"                 
  2.318   2.377   2.395   2.442   2.524   2.742   2.751   2.772
 75 A'   31 A"   76 A'   77 A'   78 A'   32 A"   79 A'   80 A'                 
  3.071   3.270   3.823   3.968   4.422   9.633   9.689   9.748
 81 A'   82 A'   33 A"   83 A'   84 A'   85 A'   86 A'   87 A'                 
 23.611  25.749  25.760  25.789  25.807  25.853  25.923  26.236
 88 A'   34 A"   35 A"   89 A'   36 A"   90 A'   91 A'   92 A'                 
 26.291  26.389  35.456 215.612 215.668 215.739
 93 A'   94 A'   95 A'   96 A'   97 A'   98 A'                                 
 --------------------------------------------------------------

          Ground-State Mulliken Net Atomic Charges

     Atom                 Charge (a.u.)
  ----------------------------------------
      1 C                    -1.007590
      2 N                     0.142686
      3 Cl                    0.038286
      4 Cl                    0.444057
      5 Cl                    0.382561
  ----------------------------------------
  Sum of atomic charges =     0.000000

 -----------------------------------------------------------------
                    Cartesian Multipole Moments
 -----------------------------------------------------------------
    Charge (ESU x 10^10)
                 0.0000
    Dipole Moment (Debye)
         X       0.4913      Y      -1.1668      Z      -0.0000
       Tot       1.2660
    Quadrupole Moments (Debye-Ang)
        XX     -46.6219     XY       1.2558     YY     -50.0612
        XZ      -0.0000     YZ       0.0000     ZZ     -48.8679
    Octopole Moments (Debye-Ang^2)
       XXX      -1.7512    XXY       1.5372    XYY       0.9133
       YYY     -12.0609    XXZ      -0.0000    XYZ       0.0000
       YYZ      -0.0000    XZZ      -0.1501    YZZ      -0.6113
       ZZZ      -0.0000
    Hexadecapole Moments (Debye-Ang^3)
      XXXX    -667.7356   XXXY      27.5457   XXYY    -179.3715
      XYYY      18.7798   YYYY    -323.0419   XXXZ      -0.0000
      XXYZ      -0.0000   XYYZ      -0.0000   YYYZ       0.0000
      XXZZ    -134.3550   XYZZ       5.1173   YYZZ     -66.4014
      XZZZ      -0.0000   YZZZ      -0.0000   ZZZZ     -55.1428
 -----------------------------------------------------------------
Archival summary:
1\1\TWL01\OPT\ProcedureUnspecified\BasisUnspecified\l311\taweetha\SunNov2521:31:152018SunNov2521:31:152018\0\\#,OPT,ProcedureUnspecified,BasisUnspecified,\\0,1\Cl\C,1,1.7391\N,2,1.26281,1,128.689\Cl,3,1.73502,2,117.598,1,-0,0\Cl,2,1.73623,1,114.465,3,-180,0\\\@

 Total job time:  25.12s(wall), 90.93s(cpu) 
 Sun Nov 25 21:31:15 2018

        *************************************************************
        *                                                           *
        *  Thank you very much for using Q-Chem.  Have a nice day.  *
        *                                                           *
        *************************************************************


 
User input: 2 of 2 
 
Q-Chem Developer Version!
                  Welcome to Q-Chem
     A Quantum Leap Into The Future Of Chemistry


 Q-Chem 5.1, Q-Chem, Inc., Pleasanton, CA (2018)

 Yihan Shao,  Zhengting Gan,  E. Epifanovsky,  A. T. B. Gilbert,  M. Wormit,  
 J. Kussmann,  A. W. Lange,  A. Behn,  Jia Deng,  Xintian Feng,  D. Ghosh,  
 M. Goldey,  P. R. Horn,  L. D. Jacobson,  I. Kaliman,  T. Kus,  A. Landau,  
 Jie Liu,  E. I. Proynov,  R. M. Richard,  R. P. Steele,  E. J. Sundstrom,  
 H. L. Woodcock III,  P. M. Zimmerman,  D. Zuev,  B. Albrecht,  E. Alguire,  
 S. A. Baeppler,  D. Barton,  Z. Benda,  Y. A. Bernard,  E. J. Berquist,  
 K. B. Bravaya,  H. Burton,  D. Casanova,  Chun-Min Chang,  Yunqing Chen,  
 A. Chien,  K. D. Closser,  M. P. Coons,  S. Coriani,  S. Dasgupta,  
 A. L. Dempwolff,  M. Diedenhofen,  Hainam Do,  R. G. Edgar,  Po-Tung Fang,  
 S. Faraji,  S. Fatehi,  Qingguo Feng,  K. D. Fenk,  J. Fosso-Tande,  
 Qinghui Ge,  A. Ghysels,  G. Gidofalvi,  J. Gomes,  J. Gonthier,  A. Gunina,  
 D. Hait,  M. W. D. Hanson-Heine,  P. H. P. Harbach,  A. W. Hauser,  
 J. E. Herr,  E. G. Hohenstein,  Z. C. Holden,  Kerwin Hui,  B. C. Huynh,  
 T.-C. Jagau,  Hyunjun Ji,  B. Kaduk,  K. Khistyaev,  Jaehoon Kim,  
 P. Klunzinger,  K. Koh,  D. Kosenkov,  L. Koulias,  T. Kowalczyk,  
 C. M. Krauter,  A. Kunitsa,  Ka Un Lao,  A. Laurent,  K. V. Lawler,  
 Joonho Lee,  D. Lefrancois,  S. Lehtola,  D. S. Levine,  Yi-Pei Li,  
 You-Sheng Lin,  Fenglai Liu,  E. Livshits,  A. Luenser,  P. Manohar,  
 E. Mansoor,  S. F. Manzer,  Shan-Ping Mao,  Yuezhi Mao,  N. Mardirossian,  
 A. V. Marenich,  T. Markovich,  L. A. Martinez-Martinez,  S. A. Maurer,  
 N. J. Mayhall,  S. C. McKenzie,  J.-M. Mewes,  A. F. Morrison,  
 J. W. Mullinax,  K. Nanda,  T. S. Nguyen-Beck,  R. Olivares-Amaya,  
 J. A. Parkhill,  T. M. Perrine,  F. Plasser,  P. Pokhilko,  S. Prager,  
 A. Prociuk,  E. Ramos,  D. R. Rehn,  F. Rob,  M. Schneider,  N. Sergueev,  
 S. M. Sharada,  S. Sharma,  D. W. Small,  T. Stauch,  T. Stein,  
 Yu-Chuan Su,  A. J. W. Thom,  A. Tkatchenko,  T. Tsuchimochi,  N. M. Tubman,  
 L. Vogt,  M. L. Vidal,  O. Vydrov,  M. A. Watson,  J. Wenzel,  
 M. de Wergifosse,  T. A. Wesolowski,  A. White,  J. Witte,  A. Yamada,  
 Jun Yang,  K. Yao,  S. Yeganeh,  S. R. Yost,  Zhi-Qiang You,  A. Zech,  
 Igor Ying Zhang,  Xing Zhang,  Yan Zhao,  Ying Zhu,  B. R. Brooks,  
 G. K. L. Chan,  C. J. Cramer,  M. S. Gordon,  W. J. Hehre,  A. Klamt,  
 M. W. Schmidt,  C. D. Sherrill,  D. G. Truhlar,  A. Aspuru-Guzik,  R. Baer,  
 A. T. Bell,  N. A. Besley,  Jeng-Da Chai,  A. E. DePrince, III,  
 R. A. DiStasio Jr.,  A. Dreuw,  B. D. Dunietz,  T. R. Furlani,  
 Chao-Ping Hsu,  Yousung Jung,  Jing Kong,  D. S. Lambrecht,  WanZhen Liang,  
 C. Ochsenfeld,  V. A. Rassolov,  L. V. Slipchenko,  J. E. Subotnik,  
 T. Van Voorhis,  J. M. Herbert,  A. I. Krylov,  P. M. W. Gill,  M. Head-Gordon

 Contributors to earlier versions of Q-Chem not listed above: 
 R. D. Adamson,  B. Austin,  J. Baker,  G. J. O. Beran,  K. Brandhorst,  
 S. T. Brown,  E. F. C. Byrd,  A. K. Chakraborty,  C.-L. Cheng,  
 Siu Hung Chien,  D. M. Chipman,  D. L. Crittenden,  H. Dachsel,  
 R. J. Doerksen,  A. D. Dutoi,  L. Fusti-Molnar,  W. A. Goddard III,  
 A. Golubeva-Zadorozhnaya,  S. R. Gwaltney,  G. Hawkins,  A. Heyden,  
 S. Hirata,  G. Kedziora,  F. J. Keil,  C. Kelley,  Jihan Kim,  R. A. King,  
 R. Z. Khaliullin,  P. P. Korambath,  W. Kurlancheek,  A. M. Lee,  M. S. Lee,  
 S. V. Levchenko,  Ching Yeh Lin,  D. Liotard,  R. C. Lochan,  I. Lotan,  
 P. E. Maslen,  N. Nair,  D. P. O'Neill,  D. Neuhauser,  E. Neuscamman,  
 C. M. Oana,  R. Olson,  B. Peters,  R. Peverati,  P. A. Pieniazek,  
 Y. M. Rhee,  J. Ritchie,  M. A. Rohrdanz,  E. Rosta,  N. J. Russ,  
 H. F. Schaefer III,  N. E. Schultz,  N. Shenvi,  A. C. Simmonett,  A. Sodt,  
 D. Stuck,  K. S. Thanthiriwatte,  V. Vanovschi,  Tao Wang,  A. Warshel,  
 C. F. Williams,  Q. Wu,  X. Xu,  W. Zhang

 Please cite Q-Chem as follows:
 Y. Shao et al., Mol. Phys. 113, 184-215 (2015)
 DOI: 10.1080/00268976.2014.952696

 Q-Chem 5.1.2 for Intel X86 EM64T Linux

 Parts of Q-Chem use Armadillo 8.300.2 (Tropical Shenanigans).
 http://arma.sourceforge.net/

 Q-Chem begins on Sun Nov 25 21:31:15 2018  

Host: 
0

     Scratch files written to /scratch/taweetham/qchem52008//
The previous job contains 0 fragments, simply inherited here
Input Ideriv = 2
Curr. Ideriv = -1
Max.  Ideriv = 2

Checking the input file for inconsistencies... 	...done.

--------------------------------------------------------------
User input:
--------------------------------------------------------------

$molecule
read
$end

$rem
   job_type 	frequency
   basis 	6-311++g**
   method	b3lyp	
$end


--------------------------------------------------------------
 ----------------------------------------------------------------
             Standard Nuclear Orientation (Angstroms)
    I     Atom           X                Y                Z
 ----------------------------------------------------------------
    1      C       0.3816790351     0.1351024408    -0.0000000000
    2      N      -0.5491288644     0.9885064340    -0.0000000000
    3      Cl     -2.1806913776     0.3983417802    -0.0000000000
    4      Cl      2.0064900156     0.7470607550    -0.0000000000
    5      Cl      0.2656029997    -1.6001178106     0.0000000000
 ----------------------------------------------------------------
 Molecular Point Group                 Cs    NOp =  2
 Largest Abelian Subgroup              Cs    NOp =  2
 Nuclear Repulsion Energy =   321.8545053714 hartrees
 There are       32 alpha and       32 beta electrons
 Requested basis set is 6-311++G(d,p)
 There are 51 shells and 134 basis functions

 Total QAlloc Memory Limit   2000 MB
 Mega-Array Size       188 MB
 MEM_STATIC part       192 MB

                       Distance Matrix (Angstroms)
             C (  1)   N (  2)   Cl(  3)   Cl(  4)
   N (  2)  1.262815
   Cl(  3)  2.575857  1.735019
   Cl(  4)  1.736233  2.566999  4.201677
   Cl(  5)  1.739098  2.713810  3.158828  2.922317

 A cutoff of  1.0D-11 yielded   1130 shell pairs
 There are      8509 function pairs (      9193 Cartesian)

 -------------------------------------------------------
 OpenMP Integral Computing Module                       
 Release: version 1.0, May 2013, Q-Chem Inc. Pittsburgh 
 -------------------------------------------------------
 Integral Job Info:
 Integral job number is                      11
 Integral operator is                         1
 short-range coefficients                     0
 long-range coefficients              100000000
 Omega coefficients                           0
 if combine SR and LR in K                    0
 Integral screening is                        0
 Integral computing path is                   2
 max size of driver memory is            800000
 size of driver memory is                593474
 size of scratch memory is              8114252
 max col of scratch BK array               1296
 max len of scratch array in speh3          155
 max len of scratch index in speh4           18
 max int batch size is                      520
 min int batch size is                       52
 fixed nKL is                                52
 max L of basis functions is                  2
 order of int derivative is                   0
 number of shells is                         51
 number of basis is                         139
 number of cartesian basis is               139
 number of contracted shell pairs          1130
 number of primitive shell pairs           3234
 maxK2 (contraction) of shell pair           36
 max number of K2 of shell pair               1
 max number of CS2 of shell pair            112
 max number of PS2 of shell pair            288
 mem total for path MDJ                  518252
 -------------------------------------------------------
 Smallest overlap matrix eigenvalue = 2.15E-04
 Guess from superposition of atomic densities
 Warning:  Energy on first SCF cycle will be non-variational
 SAD guess density has 64.000000 electrons

 -----------------------------------------------------------------------
  General SCF calculation program by
  Eric Jon Sundstrom, Paul Horn, Yuezhi Mao, Dmitri Zuev, Alec White,
  David Stuck, Shaama M.S., Shane Yost, Joonho Lee, David Small,
  Daniel Levine, Susi Lehtola, Hugh Burton, Evgeny Epifanovsky
 -----------------------------------------------------------------------
 Exchange:     0.2000 Hartree-Fock + 0.0800 Slater + 0.7200 B88
 Correlation:  0.1900 VWN1RPA + 0.8100 LYP
 Using SG-1 standard quadrature grid
 using 4 threads for integral computing
 -------------------------------------------------------
 OpenMP Integral computing Module                
 Release: version 2.0, May 2017, Q-Chem Inc. Pleasanton 
 -------------------------------------------------------
 -------------------------------------------------------
 OpenMP BLAS3 based DFT computing Module                
 Release: version 1.0, May 2013, Q-Chem Inc. Pittsburgh 
 -------------------------------------------------------
 A restricted SCF calculation will be
 performed using DIIS
 SCF converges when DIIS error is below 1.0e-08
 ---------------------------------------
  Cycle       Energy         DIIS error
 ---------------------------------------
    1   -1474.2952490152      4.44e-02  
    2   -1473.4624768641      3.94e-03  
    3   -1473.3686471669      8.03e-03  
    4   -1473.4922659178      9.20e-04  
    5   -1473.4935053348      4.83e-04  
    6   -1473.4939650480      1.55e-04  
    7   -1473.4940164730      3.16e-05  
    8   -1473.4940184729      7.88e-06  
    9   -1473.4940186184      1.80e-06  
   10   -1473.4940186258      5.15e-07  
   11   -1473.4940186263      1.77e-07  
   12   -1473.4940186264      3.06e-08  
   13   -1473.4940186264      6.85e-09  Convergence criterion met
 ---------------------------------------
 SCF time:   CPU 16.70s  wall 4.00s 
 SCF   energy in the final basis set =    -1473.4940186264
 Total energy in the final basis set =    -1473.4940186264

 --------------------------------------------------------------
             Orbital Energies (a.u.) and Symmetries
 --------------------------------------------------------------

 Alpha MOs, Restricted
 -- Occupied --                  
-101.61 -101.60 -101.60  -14.41  -10.36   -9.52   -9.52   -9.51
  1 A'    2 A'    3 A'    4 A'    5 A'    6 A'    7 A'    8 A'                 
 -7.284  -7.282  -7.279  -7.274  -7.273  -7.271  -7.270  -7.266
  9 A'   10 A'   11 A'    1 A"   12 A'    2 A"   13 A'    3 A"                 
 -7.265  -1.030  -0.922  -0.879  -0.820  -0.600  -0.539  -0.510
 14 A'   15 A'   16 A'   17 A'   18 A'   19 A'   20 A'   21 A'                 
 -0.475  -0.398  -0.384  -0.380  -0.365  -0.341  -0.313  -0.307
  4 A"   22 A'    5 A"   23 A'    6 A"   24 A'   25 A'    7 A"                 
 -- Virtual --                   
 -0.075  -0.066  -0.045   0.003   0.030   0.039   0.043   0.050
 26 A'    8 A"   27 A'   28 A'   29 A'   30 A'   31 A'    9 A"                 
  0.073   0.082   0.082   0.089   0.107   0.110   0.125   0.126
 32 A'   33 A'   10 A"   11 A"   34 A'   35 A'   12 A"   36 A'                 
  0.130   0.143   0.186   0.192   0.199   0.229   0.250   0.277
 37 A'   38 A'   39 A'   40 A'   13 A"   41 A'   42 A'   43 A'                 
  0.286   0.392   0.414   0.419   0.420   0.438   0.442   0.455
 44 A'   45 A'   46 A'   14 A"   47 A'   15 A"   48 A'   49 A'                 
  0.460   0.464   0.503   0.510   0.595   0.691   0.717   0.731
 50 A'   16 A"   51 A'   17 A"   52 A'   18 A"   19 A"   53 A'                 
  0.761   0.807   0.807   0.823   0.835   0.835   0.848   0.867
 54 A'   55 A'   20 A"   21 A"   22 A"   56 A'   57 A'   58 A'                 
  0.868   0.891   0.900   0.952   0.963   0.993   1.019   1.066
 23 A"   59 A'   60 A'   61 A'   62 A'   24 A"   63 A'   64 A'                 
  1.086   1.178   1.222   1.307   1.324   1.386   1.676   1.718
 65 A'   66 A'   67 A'   68 A'   25 A"   26 A"   69 A'   70 A'                 
  1.853   1.970   2.111   2.186   2.210   2.223   2.261   2.284
 71 A'   27 A"   72 A'   28 A"   73 A'   29 A"   74 A'   30 A"                 
  2.318   2.377   2.395   2.442   2.524   2.742   2.751   2.772
 75 A'   31 A"   76 A'   77 A'   78 A'   32 A"   79 A'   80 A'                 
  3.071   3.270   3.822   3.967   4.422   9.633   9.689   9.748
 81 A'   82 A'   33 A"   83 A'   84 A'   85 A'   86 A'   87 A'                 
 23.611  25.749  25.760  25.789  25.807  25.853  25.923  26.236
 88 A'   34 A"   35 A"   89 A'   36 A"   90 A'   91 A'   92 A'                 
 26.291  26.389  35.456 215.612 215.668 215.739
 93 A'   94 A'   95 A'   96 A'   97 A'   98 A'                                 

 Beta MOs, Restricted
 -- Occupied --                  
-101.61 -101.60 -101.60  -14.41  -10.36   -9.52   -9.52   -9.51
  1 A'    2 A'    3 A'    4 A'    5 A'    6 A'    7 A'    8 A'                 
 -7.284  -7.282  -7.279  -7.274  -7.273  -7.271  -7.270  -7.266
  9 A'   10 A'   11 A'    1 A"   12 A'    2 A"   13 A'    3 A"                 
 -7.265  -1.030  -0.922  -0.879  -0.820  -0.600  -0.539  -0.510
 14 A'   15 A'   16 A'   17 A'   18 A'   19 A'   20 A'   21 A'                 
 -0.475  -0.398  -0.384  -0.380  -0.365  -0.341  -0.313  -0.307
  4 A"   22 A'    5 A"   23 A'    6 A"   24 A'   25 A'    7 A"                 
 -- Virtual --                   
 -0.075  -0.066  -0.045   0.003   0.030   0.039   0.043   0.050
 26 A'    8 A"   27 A'   28 A'   29 A'   30 A'   31 A'    9 A"                 
  0.073   0.082   0.082   0.089   0.107   0.110   0.125   0.126
 32 A'   33 A'   10 A"   11 A"   34 A'   35 A'   12 A"   36 A'                 
  0.130   0.143   0.186   0.192   0.199   0.229   0.250   0.277
 37 A'   38 A'   39 A'   40 A'   13 A"   41 A'   42 A'   43 A'                 
  0.286   0.392   0.414   0.419   0.420   0.438   0.442   0.455
 44 A'   45 A'   46 A'   14 A"   47 A'   15 A"   48 A'   49 A'                 
  0.460   0.464   0.503   0.510   0.595   0.691   0.717   0.731
 50 A'   16 A"   51 A'   17 A"   52 A'   18 A"   19 A"   53 A'                 
  0.761   0.807   0.807   0.823   0.835   0.835   0.848   0.867
 54 A'   55 A'   20 A"   21 A"   22 A"   56 A'   57 A'   58 A'                 
  0.868   0.891   0.900   0.952   0.963   0.993   1.019   1.066
 23 A"   59 A'   60 A'   61 A'   62 A'   24 A"   63 A'   64 A'                 
  1.086   1.178   1.222   1.307   1.324   1.386   1.676   1.718
 65 A'   66 A'   67 A'   68 A'   25 A"   26 A"   69 A'   70 A'                 
  1.853   1.970   2.111   2.186   2.210   2.223   2.261   2.284
 71 A'   27 A"   72 A'   28 A"   73 A'   29 A"   74 A'   30 A"                 
  2.318   2.377   2.395   2.442   2.524   2.742   2.751   2.772
 75 A'   31 A"   76 A'   77 A'   78 A'   32 A"   79 A'   80 A'                 
  3.071   3.270   3.822   3.967   4.422   9.633   9.689   9.748
 81 A'   82 A'   33 A"   83 A'   84 A'   85 A'   86 A'   87 A'                 
 23.611  25.749  25.760  25.789  25.807  25.853  25.923  26.236
 88 A'   34 A"   35 A"   89 A'   36 A"   90 A'   91 A'   92 A'                 
 26.291  26.389  35.456 215.612 215.668 215.739
 93 A'   94 A'   95 A'   96 A'   97 A'   98 A'                                 
 --------------------------------------------------------------

          Ground-State Mulliken Net Atomic Charges

     Atom                 Charge (a.u.)
  ----------------------------------------
      1 C                    -1.007013
      2 N                     0.142715
      3 Cl                    0.037961
      4 Cl                    0.444055
      5 Cl                    0.382282
  ----------------------------------------
  Sum of atomic charges =     0.000000

 -----------------------------------------------------------------
                    Cartesian Multipole Moments
 -----------------------------------------------------------------
    Charge (ESU x 10^10)
                 0.0000
    Dipole Moment (Debye)
         X       0.5723      Y      -1.1282      Z      -0.0000
       Tot       1.2650
    Quadrupole Moments (Debye-Ang)
        XX     -46.8271     XY       1.4970     YY     -49.8636
        XZ      -0.0000     YZ       0.0000     ZZ     -48.8680
    Octopole Moments (Debye-Ang^2)
       XXX      -0.8766    XXY       1.2400    XYY       2.3744
       YYY     -11.5369    XXZ       0.0000    XYZ      -0.0000
       YYZ       0.0000    XZZ       0.3030    YZZ      -0.5506
       ZZZ      -0.0000
    Hexadecapole Moments (Debye-Ang^3)
      XXXX    -674.1880   XXXY      17.8659   XXYY    -177.7482
      XYYY       3.5527   YYYY    -319.8206   XXXZ      -0.0000
      XXYZ      -0.0000   XYYZ      -0.0000   YYYZ       0.0000
      XXZZ    -134.7396   XYZZ       0.2403   YYZZ     -66.0187
      XZZZ      -0.0000   YZZZ      -0.0000   ZZZZ     -55.1430
 -----------------------------------------------------------------
 Calculating MO derivatives via CPSCF
 D1JvT checksum  = 156900 12338.3220663430
 D1KAT checksum  = 337440 832.5450018716
   1         3          15      0.162510    0.048549
   2         3          15      0.021722    0.006528
   3         3          15      0.003159    0.001178
   4         3          15      0.000283    0.000116
   5        15           3      0.000016    0.000010
   6        18           0      0.000000    0.000000    Roots Converged
 Time for AOints: 4.1 s (CPU) 1.1 s (wall)
 ------------------------------------------------------------------------------
                     AOints        : Timing summary (seconds)
 ------------------------------------------------------------------------------
     job step          cpu (% of tot)      sys (% of tot)     wall (% of tot)
 ------------------------------------------------------------------------------
  cpscf_lag         0.2232E+02 (31.7)   0.3000E-05 (37.5)   0.5817E+01 (31.4)
  iterzp            0.4392E+02 (62.3)   0.5000E-05 (62.5)   0.1156E+02 (62.5)
  make_fx           0.0000E+00 ( 0.0)   0.0000E+00 ( 0.0)   0.0000E+00 ( 0.0)
  AOints            0.4139E+01 ( 5.9)   0.0000E+00 ( 0.0)   0.1052E+01 ( 5.7)
 ------------------------------------------------------------------------------
   Grand Totals     0.7046E+02          0.8000E-05          0.1851E+02
 ------------------------------------------------------------------------------
 Calculating analytic Hessian of the SCF energy
 Polarizability Matrix (a.u.)
            1           2           3
    1 -82.8257125  -0.3247019   0.0000000
    2  -0.3247019 -57.2165047  -0.0000000
    3   0.0000000  -0.0000000 -32.8282717

 Direct stationary perturbation theory relativistic correction:

 rels  =       2.354928663861
 relv  =      -8.559867072471
 rel2e =       1.975653510032
 E_rel =      -4.229284898579

 Hessian of the SCF Energy
            1           2           3           4           5           6
    1   0.5644925  -0.1977780   0.0000000  -0.3530102   0.2169121   0.0000000
    2  -0.1977780   0.4743424  -0.0000000   0.2834142  -0.2886443   0.0000000
    3   0.0000000  -0.0000000   0.1024634  -0.0000000   0.0000000  -0.0487720
    4  -0.3530102   0.2834142  -0.0000000   0.5453789  -0.2355469  -0.0000000
    5   0.2169121  -0.2886443   0.0000000  -0.2355469   0.3666692  -0.0000000
    6   0.0000000   0.0000000  -0.0487720  -0.0000000  -0.0000000   0.0411514
    7  -0.0491645  -0.0277272   0.0000000  -0.1312982  -0.0122834   0.0000000
    8   0.0217768  -0.0086039   0.0000000  -0.0626043  -0.0310117   0.0000000
    9   0.0000000  -0.0000000   0.0031680   0.0000000   0.0000000  -0.0137929
   10  -0.1242522  -0.0445924   0.0000000  -0.0619748   0.0084705   0.0000000
   11  -0.0421018  -0.0463688  -0.0000000   0.0086391   0.0088290  -0.0000000
   12  -0.0000000   0.0000000  -0.0243201   0.0000000  -0.0000000   0.0020680
   13  -0.0380656  -0.0133166  -0.0000000   0.0009043   0.0224477   0.0000000
   14   0.0011908  -0.1307254  -0.0000000   0.0060980  -0.0558422  -0.0000000
   15  -0.0000000   0.0000000  -0.0325392   0.0000000  -0.0000000   0.0193455
            7           8           9          10          11          12
    1  -0.0491645   0.0217768   0.0000000  -0.1242522  -0.0421018  -0.0000000
    2  -0.0277272  -0.0086039  -0.0000000  -0.0445924  -0.0463688   0.0000000
    3   0.0000000   0.0000000   0.0031680   0.0000000  -0.0000000  -0.0243201
    4  -0.1312982  -0.0626043   0.0000000  -0.0619748   0.0086391   0.0000000
    5  -0.0122834  -0.0310117   0.0000000   0.0084705   0.0088290  -0.0000000
    6   0.0000000   0.0000000  -0.0137929   0.0000000  -0.0000000   0.0020680
    7   0.1851061   0.0335317  -0.0000000  -0.0045663   0.0051272   0.0000000
    8   0.0335317   0.0351777  -0.0000000  -0.0015253   0.0016854  -0.0000000
    9  -0.0000000  -0.0000000   0.0082477  -0.0000000   0.0000000   0.0061078
   10  -0.0045663  -0.0015253  -0.0000000   0.2024616   0.0571479  -0.0000000
   11   0.0051272   0.0016854   0.0000000   0.0571479   0.0627738   0.0000000
   12   0.0000000  -0.0000000   0.0061078  -0.0000000   0.0000000   0.0102483
   13  -0.0000771   0.0088211  -0.0000000  -0.0116683  -0.0288124   0.0000000
   14   0.0013516   0.0027526   0.0000000  -0.0195006  -0.0269194  -0.0000000
   15   0.0000000  -0.0000000  -0.0037306  -0.0000000  -0.0000000   0.0058961
           13          14          15
    1  -0.0380656   0.0011908  -0.0000000
    2  -0.0133166  -0.1307254   0.0000000
    3  -0.0000000  -0.0000000  -0.0325392
    4   0.0009043   0.0060980   0.0000000
    5   0.0224477  -0.0558422  -0.0000000
    6   0.0000000  -0.0000000   0.0193455
    7  -0.0000771   0.0013516   0.0000000
    8   0.0088211   0.0027526  -0.0000000
    9  -0.0000000   0.0000000  -0.0037306
   10  -0.0116683  -0.0195006  -0.0000000
   11  -0.0288124  -0.0269194  -0.0000000
   12   0.0000000  -0.0000000   0.0058961
   13   0.0489067   0.0108602   0.0000000
   14   0.0108602   0.2107344   0.0000000
   15   0.0000000   0.0000000   0.0110282
 Gradient time:  CPU 108.44 s  wall 28.57 s
 **********************************************************************
 **                                                                  **
 **                       VIBRATIONAL ANALYSIS                       **
 **                       --------------------                       **
 **                                                                  **
 **        VIBRATIONAL FREQUENCIES (CM**-1) AND NORMAL MODES         **
 **     FORCE CONSTANTS (mDYN/ANGSTROM) AND REDUCED MASSES (AMU)     **
 **                  INFRARED INTENSITIES (KM/MOL)                   **
 **                                                                  **
 **********************************************************************


 Mode:                 1                      2                      3
 Frequency:       191.61                 197.18                 286.19
 Force Cnst:      0.6679                 0.3767                 1.4210
 Red. Mass:      30.8756                16.4449                29.4465
 IR Active:          YES                    YES                    YES
 IR Intens:        1.600                  1.308                  0.348
 Raman Active:       YES                    YES                    YES
               X      Y      Z        X      Y      Z        X      Y      Z
 C         -0.063 -0.306 -0.000   -0.000 -0.000  0.430    0.172 -0.310 -0.000
 N         -0.036 -0.296 -0.000    0.000 -0.000  0.825    0.279 -0.219 -0.000
 Cl        -0.283  0.533  0.000   -0.000  0.000 -0.274    0.375  0.064  0.000
 Cl        -0.184  0.085  0.000   -0.000  0.000 -0.240   -0.143  0.519  0.000
 Cl         0.503 -0.395 -0.000    0.000 -0.000  0.036   -0.403 -0.389  0.000
 TransDip  -0.040  0.007  0.000   -0.000  0.000 -0.037   -0.017  0.007 -0.000

 Mode:                 4                      5                      6
 Frequency:       385.54                 536.11                 593.82
 Force Cnst:      2.8025                 2.1497                 3.6026
 Red. Mass:      32.0002                12.6948                17.3401
 IR Active:          YES                    YES                    YES
 IR Intens:        0.835                  1.560                 15.785
 Raman Active:       YES                    YES                    YES
               X      Y      Z        X      Y      Z        X      Y      Z
 C          0.216 -0.062 -0.000    0.000  0.000  0.900   -0.201  0.466  0.000
 N         -0.015 -0.293  0.000   -0.000 -0.000 -0.417   -0.074  0.744 -0.000
 Cl        -0.535 -0.032 -0.000    0.000  0.000  0.024   -0.020 -0.067  0.000
 Cl         0.675  0.263 -0.000    0.000  0.000 -0.065    0.091  0.021 -0.000
 Cl        -0.208 -0.092  0.000   -0.000  0.000 -0.101    0.028 -0.412 -0.000
 TransDip  -0.029 -0.002 -0.000   -0.000  0.000  0.040    0.024  0.125  0.000

 Mode:                 7                      8                      9
 Frequency:       700.26                 905.56                1625.39
 Force Cnst:      4.5879                 6.2002                19.9703
 Red. Mass:      15.8800                12.8329                12.8297
 IR Active:          YES                    YES                    YES
 IR Intens:      102.806                220.243                169.139
 Raman Active:       YES                    YES                    YES
               X      Y      Z        X      Y      Z        X      Y      Z
 C          0.341 -0.235  0.000    0.695  0.647 -0.000    0.575 -0.511  0.000
 N          0.772  0.356 -0.000   -0.073 -0.250  0.000   -0.514  0.379 -0.000
 Cl        -0.255 -0.095  0.000   -0.043  0.019 -0.000    0.015  0.011 -0.000
 Cl        -0.172 -0.010  0.000   -0.130 -0.065  0.000   -0.004 -0.000 -0.000
 Cl         0.001  0.043 -0.000   -0.037 -0.076  0.000   -0.002  0.013 -0.000
 TransDip   0.298 -0.129  0.000    0.214  0.424 -0.000    0.335 -0.248 -0.000

 STANDARD THERMODYNAMIC QUANTITIES AT   298.15 K  AND     1.00 ATM

   This Molecule has  0 Imaginary Frequencies
   Zero point vibrational energy:        7.751 kcal/mol

   Atom    1 Element C  Has Mass   12.00000
   Atom    2 Element N  Has Mass   14.00307
   Atom    3 Element Cl Has Mass   34.96885
   Atom    4 Element Cl Has Mass   34.96885
   Atom    5 Element Cl Has Mass   34.96885
   Molecular Mass:   130.909620 amu
   Principal axes and moments of inertia in amu*Bohr^2:
                             1           2           3
    Eigenvalues --      458.87705  1126.72006  1585.59710
          X               1.00000    -0.00106    -0.00000
          Y               0.00106     1.00000     0.00000
          Z               0.00000    -0.00000     1.00000
   Rotational Symmetry Number is   1
   The Molecule is an Asymmetric Top
   Translational Enthalpy:        0.889 kcal/mol
   Rotational Enthalpy:           0.889 kcal/mol
   Vibrational Enthalpy:          9.276 kcal/mol
   gas constant (RT):             0.592 kcal/mol
   Translational Entropy:        40.521  cal/mol.K
   Rotational Entropy:           28.196  cal/mol.K
   Vibrational Entropy:           8.368  cal/mol.K

   Total Enthalpy:               11.646 kcal/mol
   Total Entropy:                77.085  cal/mol.K
Archival summary:
1\1\TWL01\FREQ\ProcedureUnspecified\BasisUnspecified\l311\taweetha\SunNov2521:31:482018SunNov2521:31:482018\0\\#,FREQ,ProcedureUnspecified,BasisUnspecified,\\0,1\Cl\C,1,1.7391\N,2,1.26281,1,128.689\Cl,3,1.73502,2,117.598,1,0,0\Cl,2,1.73623,1,114.465,3,-180,0\\\@

 Total job time:  33.17s(wall), 125.26s(cpu) 
 Sun Nov 25 21:31:48 2018

        *************************************************************
        *                                                           *
        *  Thank you very much for using Q-Chem.  Have a nice day.  *
        *                                                           *
        *************************************************************
