# Supplementary material for: Geometric and energetic data from ab initio calculations of haloethene, haloimine, halomethylenephosphine, haloiminophosphine, halodiazene, halodiphosphene and halocyclopropane
Source: Data Brief. 2019 Nov 2;27:104738. doi: 10.1016/j.dib.2019.104738 (PMC6861602; doi:10.1016/j.dib.2019.104738)
Supplement: Multimedia component 4 [file mmc4.zip › CN/B3LYP/ClClCNFE.out]

Q-Chem Developer Version!
                  Welcome to Q-Chem
     A Quantum Leap Into The Future Of Chemistry


 Q-Chem 5.1, Q-Chem, Inc., Pleasanton, CA (2018)

 Yihan Shao,  Zhengting Gan,  E. Epifanovsky,  A. T. B. Gilbert,  M. Wormit,  
 J. Kussmann,  A. W. Lange,  A. Behn,  Jia Deng,  Xintian Feng,  D. Ghosh,  
 M. Goldey,  P. R. Horn,  L. D. Jacobson,  I. Kaliman,  T. Kus,  A. Landau,  
 Jie Liu,  E. I. Proynov,  R. M. Richard,  R. P. Steele,  E. J. Sundstrom,  
 H. L. Woodcock III,  P. M. Zimmerman,  D. Zuev,  B. Albrecht,  E. Alguire,  
 S. A. Baeppler,  D. Barton,  Z. Benda,  Y. A. Bernard,  E. J. Berquist,  
 K. B. Bravaya,  H. Burton,  D. Casanova,  Chun-Min Chang,  Yunqing Chen,  
 A. Chien,  K. D. Closser,  M. P. Coons,  S. Coriani,  S. Dasgupta,  
 A. L. Dempwolff,  M. Diedenhofen,  Hainam Do,  R. G. Edgar,  Po-Tung Fang,  
 S. Faraji,  S. Fatehi,  Qingguo Feng,  K. D. Fenk,  J. Fosso-Tande,  
 Qinghui Ge,  A. Ghysels,  G. Gidofalvi,  J. Gomes,  J. Gonthier,  A. Gunina,  
 D. Hait,  M. W. D. Hanson-Heine,  P. H. P. Harbach,  A. W. Hauser,  
 J. E. Herr,  E. G. Hohenstein,  Z. C. Holden,  Kerwin Hui,  B. C. Huynh,  
 T.-C. Jagau,  Hyunjun Ji,  B. Kaduk,  K. Khistyaev,  Jaehoon Kim,  
 P. Klunzinger,  K. Koh,  D. Kosenkov,  L. Koulias,  T. Kowalczyk,  
 C. M. Krauter,  A. Kunitsa,  Ka Un Lao,  A. Laurent,  K. V. Lawler,  
 Joonho Lee,  D. Lefrancois,  S. Lehtola,  D. S. Levine,  Yi-Pei Li,  
 You-Sheng Lin,  Fenglai Liu,  E. Livshits,  A. Luenser,  P. Manohar,  
 E. Mansoor,  S. F. Manzer,  Shan-Ping Mao,  Yuezhi Mao,  N. Mardirossian,  
 A. V. Marenich,  T. Markovich,  L. A. Martinez-Martinez,  S. A. Maurer,  
 N. J. Mayhall,  S. C. McKenzie,  J.-M. Mewes,  A. F. Morrison,  
 J. W. Mullinax,  K. Nanda,  T. S. Nguyen-Beck,  R. Olivares-Amaya,  
 J. A. Parkhill,  T. M. Perrine,  F. Plasser,  P. Pokhilko,  S. Prager,  
 A. Prociuk,  E. Ramos,  D. R. Rehn,  F. Rob,  M. Schneider,  N. Sergueev,  
 S. M. Sharada,  S. Sharma,  D. W. Small,  T. Stauch,  T. Stein,  
 Yu-Chuan Su,  A. J. W. Thom,  A. Tkatchenko,  T. Tsuchimochi,  N. M. Tubman,  
 L. Vogt,  M. L. Vidal,  O. Vydrov,  M. A. Watson,  J. Wenzel,  
 M. de Wergifosse,  T. A. Wesolowski,  A. White,  J. Witte,  A. Yamada,  
 Jun Yang,  K. Yao,  S. Yeganeh,  S. R. Yost,  Zhi-Qiang You,  A. Zech,  
 Igor Ying Zhang,  Xing Zhang,  Yan Zhao,  Ying Zhu,  B. R. Brooks,  
 G. K. L. Chan,  C. J. Cramer,  M. S. Gordon,  W. J. Hehre,  A. Klamt,  
 M. W. Schmidt,  C. D. Sherrill,  D. G. Truhlar,  A. Aspuru-Guzik,  R. Baer,  
 A. T. Bell,  N. A. Besley,  Jeng-Da Chai,  A. E. DePrince, III,  
 R. A. DiStasio Jr.,  A. Dreuw,  B. D. Dunietz,  T. R. Furlani,  
 Chao-Ping Hsu,  Yousung Jung,  Jing Kong,  D. S. Lambrecht,  WanZhen Liang,  
 C. Ochsenfeld,  V. A. Rassolov,  L. V. Slipchenko,  J. E. Subotnik,  
 T. Van Voorhis,  J. M. Herbert,  A. I. Krylov,  P. M. W. Gill,  M. Head-Gordon

 Contributors to earlier versions of Q-Chem not listed above: 
 R. D. Adamson,  B. Austin,  J. Baker,  G. J. O. Beran,  K. Brandhorst,  
 S. T. Brown,  E. F. C. Byrd,  A. K. Chakraborty,  C.-L. Cheng,  
 Siu Hung Chien,  D. M. Chipman,  D. L. Crittenden,  H. Dachsel,  
 R. J. Doerksen,  A. D. Dutoi,  L. Fusti-Molnar,  W. A. Goddard III,  
 A. Golubeva-Zadorozhnaya,  S. R. Gwaltney,  G. Hawkins,  A. Heyden,  
 S. Hirata,  G. Kedziora,  F. J. Keil,  C. Kelley,  Jihan Kim,  R. A. King,  
 R. Z. Khaliullin,  P. P. Korambath,  W. Kurlancheek,  A. M. Lee,  M. S. Lee,  
 S. V. Levchenko,  Ching Yeh Lin,  D. Liotard,  R. C. Lochan,  I. Lotan,  
 P. E. Maslen,  N. Nair,  D. P. O'Neill,  D. Neuhauser,  E. Neuscamman,  
 C. M. Oana,  R. Olson,  B. Peters,  R. Peverati,  P. A. Pieniazek,  
 Y. M. Rhee,  J. Ritchie,  M. A. Rohrdanz,  E. Rosta,  N. J. Russ,  
 H. F. Schaefer III,  N. E. Schultz,  N. Shenvi,  A. C. Simmonett,  A. Sodt,  
 D. Stuck,  K. S. Thanthiriwatte,  V. Vanovschi,  Tao Wang,  A. Warshel,  
 C. F. Williams,  Q. Wu,  X. Xu,  W. Zhang

 Please cite Q-Chem as follows:
 Y. Shao et al., Mol. Phys. 113, 184-215 (2015)
 DOI: 10.1080/00268976.2014.952696

 Q-Chem 5.1.2 for Intel X86 EM64T Linux

 Parts of Q-Chem use Armadillo 8.300.2 (Tropical Shenanigans).
 http://arma.sourceforge.net/

 Q-Chem begins on Sun Nov 25 22:02:12 2018  

Host: 
0

     Scratch files written to /scratch/taweetham/qchem53395//
Input Ideriv = 2
Curr. Ideriv = -1
Max.  Ideriv = 2

Checking the input file for inconsistencies... 	...done.

--------------------------------------------------------------
User input:
--------------------------------------------------------------
$molecule
0 1
C 
N 1 1.3 
F 2 CF 1 120. 
Cl 1 CCl 2 120.  3 180.0
Cl 1 CCl 2 120.  3 0.0

CC=1.54
CH=1.09
CF=1.35
CCl=1.77
CBr=1.94
CI=2.14
DHA=180.0
$end

$rem
   job_type	optimization
   basis	6-311++g**
   method	b3lyp
$end

--------------------------------------------------------------
 ----------------------------------------------------------------
             Standard Nuclear Orientation (Angstroms)
    I     Atom           X                Y                Z
 ----------------------------------------------------------------
    1      C       0.1229793027    -0.1532227372    -0.0000000000
    2      N      -0.6088287844    -1.2276793085     0.0000000000
    3      F      -1.9551014652    -1.1274302727     0.0000000000
    4      Cl      1.8880923729    -0.2846603618    -0.0000000000
    5      Cl     -0.6457489105     1.4411288346    -0.0000000000
 ----------------------------------------------------------------
 Molecular Point Group                 Cs    NOp =  2
 Largest Abelian Subgroup              Cs    NOp =  2
 Nuclear Repulsion Energy =   260.9639551388 hartrees
 There are       28 alpha and       28 beta electrons
 Requested basis set is 6-311++G(d,p)
 There are 44 shells and 126 basis functions

 Total QAlloc Memory Limit   2000 MB
 Mega-Array Size       188 MB
 MEM_STATIC part       192 MB
 A cutoff of  1.0D-11 yielded    866 shell pairs
 There are      7567 function pairs (      8198 Cartesian)

 -------------------------------------------------------
 OpenMP Integral Computing Module                       
 Release: version 1.0, May 2013, Q-Chem Inc. Pittsburgh 
 -------------------------------------------------------
 Integral Job Info:
 Integral job number is                      11
 Integral operator is                         1
 short-range coefficients                     0
 long-range coefficients              100000000
 Omega coefficients                           0
 if combine SR and LR in K                    0
 Integral screening is                        0
 Integral computing path is                   2
 max size of driver memory is            800000
 size of driver memory is                593474
 size of scratch memory is              8114252
 max col of scratch BK array               1296
 max len of scratch array in speh3          155
 max len of scratch index in speh4           18
 max int batch size is                      520
 min int batch size is                       52
 fixed nKL is                                52
 max L of basis functions is                  2
 order of int derivative is                   0
 number of shells is                         44
 number of basis is                         131
 number of cartesian basis is               131
 number of contracted shell pairs           866
 number of primitive shell pairs           2587
 maxK2 (contraction) of shell pair           36
 max number of K2 of shell pair               1
 max number of CS2 of shell pair             88
 max number of PS2 of shell pair            330
 mem total for path MDJ                  516172
 -------------------------------------------------------
 Smallest overlap matrix eigenvalue = 4.03E-04

 Scale SEOQF with 1.000000e-01/1.000000e-01/1.000000e-01

 Standard Electronic Orientation quadrupole field applied
 Nucleus-field energy     =     0.0000000079 hartrees
 Guess from superposition of atomic densities
 Warning:  Energy on first SCF cycle will be non-variational
 SAD guess density has 56.000000 electrons

 -----------------------------------------------------------------------
  General SCF calculation program by
  Eric Jon Sundstrom, Paul Horn, Yuezhi Mao, Dmitri Zuev, Alec White,
  David Stuck, Shaama M.S., Shane Yost, Joonho Lee, David Small,
  Daniel Levine, Susi Lehtola, Hugh Burton, Evgeny Epifanovsky
 -----------------------------------------------------------------------
 Exchange:     0.2000 Hartree-Fock + 0.0800 Slater + 0.7200 B88
 Correlation:  0.1900 VWN1RPA + 0.8100 LYP
 Using SG-1 standard quadrature grid
 using 4 threads for integral computing
 -------------------------------------------------------
 OpenMP Integral computing Module                
 Release: version 2.0, May 2017, Q-Chem Inc. Pleasanton 
 -------------------------------------------------------
 -------------------------------------------------------
 OpenMP BLAS3 based DFT computing Module                
 Release: version 1.0, May 2013, Q-Chem Inc. Pittsburgh 
 -------------------------------------------------------
 A restricted SCF calculation will be
 performed using DIIS
 SCF converges when DIIS error is below 1.0e-08
 ---------------------------------------
  Cycle       Energy         DIIS error
 ---------------------------------------
    1   -1113.7905275795      4.49e-02  
    2   -1113.0709730743      4.21e-03  
    3   -1113.0147074272      7.06e-03  
    4   -1113.0952329329      1.57e-03  
    5   -1113.0985772065      5.72e-04  
    6   -1113.0991530031      1.65e-04  
    7   -1113.0991911013      7.18e-05  
    8   -1113.0991979199      8.31e-06  
    9   -1113.0991980322      2.12e-06  
   10   -1113.0991980409      6.42e-07  
   11   -1113.0991980417      2.41e-07  
   12   -1113.0991980418      3.16e-08  
   13   -1113.0991980419      7.56e-09  Convergence criterion met
 ---------------------------------------
 SCF time:   CPU 13.34s  wall 3.00s 
 SCF   energy in the final basis set =    -1113.0991980419
 Total energy in the final basis set =    -1113.0991980419

 --------------------------------------------------------------
             Orbital Energies (a.u.) and Symmetries
 --------------------------------------------------------------

 Alpha MOs, Restricted
 -- Occupied --                  
-101.62 -101.61  -24.75  -14.44  -10.37   -9.53   -9.52   -7.30
  1 A'    2 A'    3 A'    4 A'    5 A'    6 A'    7 A'    8 A'                 
 -7.286  -7.285  -7.285  -7.274  -7.273  -1.290  -0.982  -0.881
  1 A"    9 A'   10 A'    2 A"   11 A'   12 A'   13 A'   14 A'                 
 -0.872  -0.648  -0.565  -0.538  -0.522  -0.473  -0.436  -0.385
 15 A'   16 A'   17 A'   18 A'    3 A"   19 A'    4 A"   20 A'                 
 -0.370  -0.358  -0.334  -0.320
  5 A"   21 A'   22 A'    6 A"                                                 
 -- Virtual --                   
 -0.072  -0.069  -0.041   0.007   0.037   0.052   0.053   0.064
  7 A"   23 A'   24 A'   25 A'   26 A'   27 A'    8 A"   28 A'                 
  0.080   0.086   0.091   0.104   0.111   0.135   0.154   0.169
 29 A'    9 A"   30 A'   10 A"   31 A'   32 A'   33 A'   34 A'                 
  0.183   0.184   0.221   0.245   0.262   0.270   0.287   0.322
 11 A"   35 A'   36 A'   37 A'   38 A'   12 A"   39 A'   40 A'                 
  0.393   0.418   0.423   0.431   0.454   0.454   0.467   0.489
 41 A'   42 A'   13 A"   43 A'   44 A'   14 A"   45 A'   15 A"                 
  0.538   0.600   0.695   0.749   0.776   0.781   0.814   0.821
 46 A'   47 A'   16 A"   48 A'   49 A'   17 A"   18 A"   19 A"                 
  0.828   0.844   0.848   0.903   0.907   0.929   0.938   0.995
 50 A'   51 A'   52 A'   53 A'   54 A'   20 A"   55 A'   56 A'                 
  1.109   1.172   1.241   1.247   1.325   1.345   1.387   1.387
 57 A'   58 A'   21 A"   59 A'   22 A"   60 A'   61 A'   23 A"                 
  1.676   1.692   1.791   1.955   1.979   2.173   2.192   2.224
 62 A'   63 A'   64 A'   24 A"   65 A'   25 A"   66 A'   67 A'                 
  2.240   2.288   2.323   2.362   2.449   2.511   2.664   2.705
 26 A"   68 A'   27 A"   69 A'   70 A'   71 A'   72 A'   28 A"                 
  3.047   3.241   3.661   3.693   3.740   3.750   3.928   3.963
 73 A'   74 A'   75 A'   29 A"   30 A"   76 A'   77 A'   31 A"                 
  4.260   4.996   6.244   6.297   6.591   9.641   9.711  23.537
 78 A'   79 A'   32 A"   80 A'   81 A'   82 A'   83 A'   84 A'                 
 25.735  25.780  25.805  25.850  26.244  26.307  35.373  66.736
 33 A"   34 A"   85 A'   86 A'   87 A'   88 A'   89 A'   90 A'                 
215.614 215.695
 91 A'   92 A'                                                                 

 Beta MOs, Restricted
 -- Occupied --                  
-101.62 -101.61  -24.75  -14.44  -10.37   -9.53   -9.52   -7.30
  1 A'    2 A'    3 A'    4 A'    5 A'    6 A'    7 A'    8 A'                 
 -7.286  -7.285  -7.285  -7.274  -7.273  -1.290  -0.982  -0.881
  1 A"    9 A'   10 A'    2 A"   11 A'   12 A'   13 A'   14 A'                 
 -0.872  -0.648  -0.565  -0.538  -0.522  -0.473  -0.436  -0.385
 15 A'   16 A'   17 A'   18 A'    3 A"   19 A'    4 A"   20 A'                 
 -0.370  -0.358  -0.334  -0.320
  5 A"   21 A'   22 A'    6 A"                                                 
 -- Virtual --                   
 -0.072  -0.069  -0.041   0.007   0.037   0.052   0.053   0.064
  7 A"   23 A'   24 A'   25 A'   26 A'   27 A'    8 A"   28 A'                 
  0.080   0.086   0.091   0.104   0.111   0.135   0.154   0.169
 29 A'    9 A"   30 A'   10 A"   31 A'   32 A'   33 A'   34 A'                 
  0.183   0.184   0.221   0.245   0.262   0.270   0.287   0.322
 11 A"   35 A'   36 A'   37 A'   38 A'   12 A"   39 A'   40 A'                 
  0.393   0.418   0.423   0.431   0.454   0.454   0.467   0.489
 41 A'   42 A'   13 A"   43 A'   44 A'   14 A"   45 A'   15 A"                 
  0.538   0.600   0.695   0.749   0.776   0.781   0.814   0.821
 46 A'   47 A'   16 A"   48 A'   49 A'   17 A"   18 A"   19 A"                 
  0.828   0.844   0.848   0.903   0.907   0.929   0.938   0.995
 50 A'   51 A'   52 A'   53 A'   54 A'   20 A"   55 A'   56 A'                 
  1.109   1.172   1.241   1.247   1.325   1.345   1.387   1.387
 57 A'   58 A'   21 A"   59 A'   22 A"   60 A'   61 A'   23 A"                 
  1.676   1.692   1.791   1.955   1.979   2.173   2.192   2.224
 62 A'   63 A'   64 A'   24 A"   65 A'   25 A"   66 A'   67 A'                 
  2.240   2.288   2.323   2.362   2.449   2.511   2.664   2.705
 26 A"   68 A'   27 A"   69 A'   70 A'   71 A'   72 A'   28 A"                 
  3.047   3.241   3.661   3.693   3.740   3.750   3.928   3.963
 73 A'   74 A'   75 A'   29 A"   30 A"   76 A'   77 A'   31 A"                 
  4.260   4.996   6.244   6.297   6.591   9.641   9.711  23.537
 78 A'   79 A'   32 A"   80 A'   81 A'   82 A'   83 A'   84 A'                 
 25.735  25.780  25.805  25.850  26.244  26.307  35.373  66.736
 33 A"   34 A"   85 A'   86 A'   87 A'   88 A'   89 A'   90 A'                 
215.614 215.695
 91 A'   92 A'                                                                 
 --------------------------------------------------------------

          Ground-State Mulliken Net Atomic Charges

     Atom                 Charge (a.u.)
  ----------------------------------------
      1 C                    -0.730981
      2 N                     0.094829
      3 F                    -0.010620
      4 Cl                    0.347239
      5 Cl                    0.299532
  ----------------------------------------
  Sum of atomic charges =     0.000000

 -----------------------------------------------------------------
                    Cartesian Multipole Moments
 -----------------------------------------------------------------
    Charge (ESU x 10^10)
                 0.0000
    Dipole Moment (Debye)
         X       1.1219      Y       1.2461      Z      -0.0000
       Tot       1.6767
    Quadrupole Moments (Debye-Ang)
        XX     -40.2904     XY      -1.8292     YY     -43.2688
        XZ       0.0000     YZ       0.0000     ZZ     -41.0270
    Octopole Moments (Debye-Ang^2)
       XXX       2.3062    XXY       0.0590    XYY      -4.5172
       YYY       5.5484    XXZ       0.0000    XYZ      -0.0000
       YYZ      -0.0000    XZZ      -3.6869    YZZ      -1.5873
       ZZZ      -0.0000
    Hexadecapole Moments (Debye-Ang^3)
      XXXX    -433.7190   XXXY       1.4451   XXYY    -125.0984
      XYYY       1.0770   YYYY    -293.4331   XXXZ       0.0000
      XXYZ       0.0000   XYYZ       0.0000   YYYZ       0.0000
      XXZZ     -85.5020   XYZZ       3.9976   YYZZ     -57.3614
      XZZZ       0.0000   YZZZ       0.0000   ZZZZ     -43.4617
 -----------------------------------------------------------------
 Calculating analytic gradient of the SCF energy
 Gradient of SCF Energy
            1           2           3           4           5
    1   0.0401023  -0.0655337   0.0103808   0.0296014  -0.0145508
    2   0.0112333   0.0029708  -0.0207866  -0.0012095   0.0077920
    3   0.0000000  -0.0000000  -0.0000000   0.0000000   0.0000000
 Max gradient component =       6.553E-02
 RMS gradient           =       2.270E-02
 Gradient time:  CPU 3.43 s  wall 0.97 s
 Geometry Optimization Parameters
   NAtoms,    NIC,     NZ,  NCons,   NDum,   NFix, NCnnct, MaxDiis
        5      20       5       0       0       0       0       0


** GEOMETRY OPTIMIZATION IN DELOCALIZED INTERNAL COORDINATES **
   Searching for a Minimum

   Optimization Cycle:   1

                       Coordinates (Angstroms)
     ATOM                X               Y               Z
      1  C         0.1229793027   -0.1532227372    0.0000000000
      2  N        -0.6088287844   -1.2276793085    0.0000000000
      3  F        -1.9551014652   -1.1274302727    0.0000000000
      4  Cl        1.8880923729   -0.2846603618    0.0000000000
      5  Cl       -0.6457489105    1.4411288346    0.0000000000
   Point Group: cs    Number of degrees of freedom:     7


   Energy is  -1113.099198042


 Attempting to Generate Delocalized Internal Coordinates

  7 Hessian modes will be used to form the next step
  Hessian Eigenvalues:
     0.250000    0.250000    0.250000    0.286300    0.286300    0.550214
     0.671931

 Minimum Search - Taking Simple RFO Step
 Searching for Lamda that Minimizes Along All modes
 Value Taken    Lamda =  -0.01935114
 Step Taken.  Stepsize is  0.250923

                             Maximum     Tolerance    Cnvgd?
         Gradient           0.061254      0.000300      NO
         Displacement       0.204076      0.001200      NO
         Energy change     *********      0.000001      NO


 New Cartesian Coordinates Obtained by Inverse Iteration

 Displacement from previous Coordinates is:  0.350586
 ----------------------------------------------------------------
             Standard Nuclear Orientation (Angstroms)
    I     Atom           X                Y                Z
 ----------------------------------------------------------------
    1      C       0.0857569424    -0.1835133623     0.0000000000
    2      N      -0.5487489561    -1.2778149147     0.0000000000
    3      F      -1.8850004057    -1.0190538374     0.0000000000
    4      Cl      1.8022711361    -0.2710142267     0.0000000000
    5      Cl     -0.6528862013     1.3995324954     0.0000000000
 ----------------------------------------------------------------
 Molecular Point Group                 Cs    NOp =  2
 Largest Abelian Subgroup              Cs    NOp =  2
 Nuclear Repulsion Energy =   268.6882304986 hartrees
 There are       28 alpha and       28 beta electrons
 Applying Cartesian multipole field
    Component          Value
    ---------          -----
     (2,0,0)        1.00000E-11
     (0,2,0)        2.00000E-11
     (0,0,2)       -3.00000E-11
 Nucleus-field energy     =     0.0000000074 hartrees
 Requested basis set is 6-311++G(d,p)
 There are 44 shells and 126 basis functions
 A cutoff of  1.0D-11 yielded    875 shell pairs
 There are      7658 function pairs (      8303 Cartesian)
 Smallest overlap matrix eigenvalue = 3.93E-04
 Guess MOs from SCF MO coefficient file

 -----------------------------------------------------------------------
  General SCF calculation program by
  Eric Jon Sundstrom, Paul Horn, Yuezhi Mao, Dmitri Zuev, Alec White,
  David Stuck, Shaama M.S., Shane Yost, Joonho Lee, David Small,
  Daniel Levine, Susi Lehtola, Hugh Burton, Evgeny Epifanovsky
 -----------------------------------------------------------------------
 Exchange:     0.2000 Hartree-Fock + 0.0800 Slater + 0.7200 B88
 Correlation:  0.1900 VWN1RPA + 0.8100 LYP
 Using SG-1 standard quadrature grid
 using 4 threads for integral computing
 -------------------------------------------------------
 OpenMP Integral computing Module                
 Release: version 2.0, May 2017, Q-Chem Inc. Pleasanton 
 -------------------------------------------------------
 -------------------------------------------------------
 OpenMP BLAS3 based DFT computing Module                
 Release: version 1.0, May 2013, Q-Chem Inc. Pittsburgh 
 -------------------------------------------------------
 A restricted SCF calculation will be
 performed using DIIS
 SCF converges when DIIS error is below 1.0e-08
 ---------------------------------------
  Cycle       Energy         DIIS error
 ---------------------------------------
    1   -1113.0964006808      1.97e-03  
    2   -1113.1062038919      8.46e-04  
    3   -1113.1055125521      1.09e-03  
    4   -1113.1074721325      1.27e-04  
    5   -1113.1074883137      5.63e-05  
    6   -1113.1074930923      1.96e-05  
    7   -1113.1074935870      8.57e-06  
    8   -1113.1074937166      1.32e-06  
    9   -1113.1074937193      4.01e-07  
   10   -1113.1074937197      8.82e-08  
   11   -1113.1074937197      2.36e-08  
   12   -1113.1074937196      2.61e-09  Convergence criterion met
 ---------------------------------------
 SCF time:   CPU 12.54s  wall 4.00s 
 SCF   energy in the final basis set =    -1113.1074937196
 Total energy in the final basis set =    -1113.1074937196

 --------------------------------------------------------------
             Orbital Energies (a.u.) and Symmetries
 --------------------------------------------------------------

 Alpha MOs, Restricted
 -- Occupied --                  
-101.61 -101.61  -24.73  -14.44  -10.36   -9.53   -9.52   -7.29
  1 A'    2 A'    3 A'    4 A'    5 A'    6 A'    7 A'    8 A'                 
 -7.288  -7.280  -7.280  -7.278  -7.276  -1.284  -0.997  -0.885
  9 A'    1 A"   10 A'    2 A"   11 A'   12 A'   13 A'   14 A'                 
 -0.881  -0.637  -0.569  -0.543  -0.522  -0.462  -0.438  -0.385
 15 A'   16 A'   17 A'   18 A'    3 A"   19 A'    4 A"   20 A'                 
 -0.370  -0.355  -0.352  -0.321
  5 A"   21 A'   22 A'    6 A"                                                 
 -- Virtual --                   
 -0.065  -0.050  -0.033   0.007   0.038   0.052   0.054   0.064
  7 A"   23 A'   24 A'   25 A'   26 A'    8 A"   27 A'   28 A'                 
  0.081   0.086   0.089   0.103   0.114   0.140   0.154   0.169
 29 A'    9 A"   30 A'   10 A"   31 A'   32 A'   33 A'   34 A'                 
  0.187   0.188   0.218   0.249   0.265   0.269   0.290   0.331
 11 A"   35 A'   36 A'   37 A'   12 A"   38 A'   39 A'   40 A'                 
  0.394   0.417   0.420   0.440   0.448   0.454   0.462   0.489
 41 A'   42 A'   13 A"   43 A'   44 A'   14 A"   45 A'   15 A"                 
  0.556   0.615   0.691   0.742   0.767   0.781   0.815   0.816
 46 A'   47 A'   16 A"   48 A'   49 A'   17 A"   50 A'   18 A"                 
  0.820   0.835   0.868   0.899   0.920   0.924   0.944   1.017
 19 A"   51 A'   52 A'   53 A'   54 A'   20 A"   55 A'   56 A'                 
  1.131   1.173   1.249   1.258   1.315   1.361   1.394   1.412
 57 A'   58 A'   59 A'   21 A"   22 A"   60 A'   61 A'   23 A"                 
  1.692   1.710   1.828   1.965   2.005   2.179   2.200   2.242
 62 A'   63 A'   64 A'   24 A"   65 A'   25 A"   66 A'   26 A"                 
  2.245   2.318   2.360   2.381   2.477   2.512   2.723   2.724
 67 A'   68 A'   27 A"   69 A'   70 A'   71 A'   72 A'   28 A"                 
  3.073   3.247   3.647   3.699   3.749   3.767   3.905   3.966
 73 A'   74 A'   75 A'   29 A"   30 A"   76 A'   77 A'   31 A"                 
  4.340   4.984   6.252   6.329   6.581   9.661   9.732  23.617
 78 A'   79 A'   32 A"   80 A'   81 A'   82 A'   83 A'   84 A'                 
 25.743  25.783  25.820  25.865  26.256  26.337  35.422  66.745
 33 A"   34 A"   85 A'   86 A'   87 A'   88 A'   89 A'   90 A'                 
215.636 215.717
 91 A'   92 A'                                                                 

 Beta MOs, Restricted
 -- Occupied --                  
-101.61 -101.61  -24.73  -14.44  -10.36   -9.53   -9.52   -7.29
  1 A'    2 A'    3 A'    4 A'    5 A'    6 A'    7 A'    8 A'                 
 -7.288  -7.280  -7.280  -7.278  -7.276  -1.284  -0.997  -0.885
  9 A'    1 A"   10 A'    2 A"   11 A'   12 A'   13 A'   14 A'                 
 -0.881  -0.637  -0.569  -0.543  -0.522  -0.462  -0.438  -0.385
 15 A'   16 A'   17 A'   18 A'    3 A"   19 A'    4 A"   20 A'                 
 -0.370  -0.355  -0.352  -0.321
  5 A"   21 A'   22 A'    6 A"                                                 
 -- Virtual --                   
 -0.065  -0.050  -0.033   0.007   0.038   0.052   0.054   0.064
  7 A"   23 A'   24 A'   25 A'   26 A'    8 A"   27 A'   28 A'                 
  0.081   0.086   0.089   0.103   0.114   0.140   0.154   0.169
 29 A'    9 A"   30 A'   10 A"   31 A'   32 A'   33 A'   34 A'                 
  0.187   0.188   0.218   0.249   0.265   0.269   0.290   0.331
 11 A"   35 A'   36 A'   37 A'   12 A"   38 A'   39 A'   40 A'                 
  0.394   0.417   0.420   0.440   0.448   0.454   0.462   0.489
 41 A'   42 A'   13 A"   43 A'   44 A'   14 A"   45 A'   15 A"                 
  0.556   0.615   0.691   0.742   0.767   0.781   0.815   0.816
 46 A'   47 A'   16 A"   48 A'   49 A'   17 A"   50 A'   18 A"                 
  0.820   0.835   0.868   0.899   0.920   0.924   0.944   1.017
 19 A"   51 A'   52 A'   53 A'   54 A'   20 A"   55 A'   56 A'                 
  1.131   1.173   1.249   1.258   1.315   1.361   1.394   1.412
 57 A'   58 A'   59 A'   21 A"   22 A"   60 A'   61 A'   23 A"                 
  1.692   1.710   1.828   1.965   2.005   2.179   2.200   2.242
 62 A'   63 A'   64 A'   24 A"   65 A'   25 A"   66 A'   26 A"                 
  2.245   2.318   2.360   2.381   2.477   2.512   2.723   2.724
 67 A'   68 A'   27 A"   69 A'   70 A'   71 A'   72 A'   28 A"                 
  3.073   3.247   3.647   3.699   3.749   3.767   3.905   3.966
 73 A'   74 A'   75 A'   29 A"   30 A"   76 A'   77 A'   31 A"                 
  4.340   4.984   6.252   6.329   6.581   9.661   9.732  23.617
 78 A'   79 A'   32 A"   80 A'   81 A'   82 A'   83 A'   84 A'                 
 25.743  25.783  25.820  25.865  26.256  26.337  35.422  66.745
 33 A"   34 A"   85 A'   86 A'   87 A'   88 A'   89 A'   90 A'                 
215.636 215.717
 91 A'   92 A'                                                                 
 --------------------------------------------------------------

          Ground-State Mulliken Net Atomic Charges

     Atom                 Charge (a.u.)
  ----------------------------------------
      1 C                    -0.714543
      2 N                     0.097319
      3 F                    -0.036024
      4 Cl                    0.320659
      5 Cl                    0.332589
  ----------------------------------------
  Sum of atomic charges =     0.000000

 -----------------------------------------------------------------
                    Cartesian Multipole Moments
 -----------------------------------------------------------------
    Charge (ESU x 10^10)
                 0.0000
    Dipole Moment (Debye)
         X       1.1327      Y       1.3407      Z      -0.0000
       Tot       1.7551
    Quadrupole Moments (Debye-Ang)
        XX     -40.9927     XY      -1.9654     YY     -42.7477
        XZ       0.0000     YZ      -0.0000     ZZ     -40.7793
    Octopole Moments (Debye-Ang^2)
       XXX       3.8184    XXY       0.9681    XYY      -3.8136
       YYY       6.7394    XXZ       0.0000    XYZ       0.0000
       YYZ      -0.0000    XZZ      -2.9084    YZZ      -1.2778
       ZZZ      -0.0000
    Hexadecapole Moments (Debye-Ang^3)
      XXXX    -407.8237   XXXY       3.5556   XXYY    -118.0434
      XYYY       3.4781   YYYY    -279.3651   XXXZ       0.0000
      XXYZ      -0.0000   XYYZ       0.0000   YYYZ      -0.0000
      XXZZ     -79.9964   XYZZ       4.6056   YYZZ     -54.9623
      XZZZ       0.0000   YZZZ      -0.0000   ZZZZ     -42.8582
 -----------------------------------------------------------------
 Calculating analytic gradient of the SCF energy
 Gradient of SCF Energy
            1           2           3           4           5
    1  -0.0066958  -0.0130709   0.0269056  -0.0004859  -0.0066530
    2  -0.0144260   0.0057822   0.0042250  -0.0015893   0.0060081
    3   0.0000000  -0.0000000  -0.0000000  -0.0000000   0.0000000
 Max gradient component =       2.691E-02
 RMS gradient           =       9.245E-03
 Gradient time:  CPU 3.52 s  wall 0.97 s
 Geometry Optimization Parameters
   NAtoms,    NIC,     NZ,  NCons,   NDum,   NFix, NCnnct, MaxDiis
        5      20       5       0       0       0       0       0

 Cartesian Hessian Update
 Hessian Updated using BFGS Update


** GEOMETRY OPTIMIZATION IN DELOCALIZED INTERNAL COORDINATES **
   Searching for a Minimum

   Optimization Cycle:   2

                       Coordinates (Angstroms)
     ATOM                X               Y               Z
      1  C         0.0857569424   -0.1835133623    0.0000000000
      2  N        -0.5487489561   -1.2778149147    0.0000000000
      3  F        -1.8850004057   -1.0190538374    0.0000000000
      4  Cl        1.8022711361   -0.2710142267    0.0000000000
      5  Cl       -0.6528862013    1.3995324954    0.0000000000
   Point Group: cs    Number of degrees of freedom:     7


   Energy is  -1113.107493720

 Hessian Updated using BFGS Update

  6 Hessian modes will be used to form the next step
  Hessian Eigenvalues:
     0.216706    0.274864    0.283125    0.341061    0.545603    0.773791

 Minimum Search - Taking Simple RFO Step
 Searching for Lamda that Minimizes Along All modes
 Value Taken    Lamda =  -0.00303614
 Step Taken.  Stepsize is  0.084869

                             Maximum     Tolerance    Cnvgd?
         Gradient           0.024762      0.000300      NO
         Displacement       0.062576      0.001200      NO
         Energy change     -0.008296      0.000001      NO


 New Cartesian Coordinates Obtained by Inverse Iteration

 Displacement from previous Coordinates is:  0.175060
 ----------------------------------------------------------------
             Standard Nuclear Orientation (Angstroms)
    I     Atom           X                Y                Z
 ----------------------------------------------------------------
    1      C       0.0832391421    -0.1658358653     0.0000000000
    2      N      -0.5505457571    -1.2671038234     0.0000000000
    3      F      -1.9207634955    -1.0799418506     0.0000000000
    4      Cl      1.7930321875    -0.2622818032     0.0000000000
    5      Cl     -0.6035695615     1.4232994969     0.0000000000
 ----------------------------------------------------------------
 Molecular Point Group                 Cs    NOp =  2
 Largest Abelian Subgroup              Cs    NOp =  2
 Nuclear Repulsion Energy =   267.4756990814 hartrees
 There are       28 alpha and       28 beta electrons
 Applying Cartesian multipole field
    Component          Value
    ---------          -----
     (2,0,0)        1.00000E-11
     (0,2,0)        2.00000E-11
     (0,0,2)       -3.00000E-11
 Nucleus-field energy     =     0.0000000075 hartrees
 Requested basis set is 6-311++G(d,p)
 There are 44 shells and 126 basis functions
 A cutoff of  1.0D-11 yielded    871 shell pairs
 There are      7602 function pairs (      8233 Cartesian)
 Smallest overlap matrix eigenvalue = 3.96E-04
 Guess MOs from SCF MO coefficient file

 -----------------------------------------------------------------------
  General SCF calculation program by
  Eric Jon Sundstrom, Paul Horn, Yuezhi Mao, Dmitri Zuev, Alec White,
  David Stuck, Shaama M.S., Shane Yost, Joonho Lee, David Small,
  Daniel Levine, Susi Lehtola, Hugh Burton, Evgeny Epifanovsky
 -----------------------------------------------------------------------
 Exchange:     0.2000 Hartree-Fock + 0.0800 Slater + 0.7200 B88
 Correlation:  0.1900 VWN1RPA + 0.8100 LYP
 Using SG-1 standard quadrature grid
 using 4 threads for integral computing
 -------------------------------------------------------
 OpenMP Integral computing Module                
 Release: version 2.0, May 2017, Q-Chem Inc. Pleasanton 
 -------------------------------------------------------
 -------------------------------------------------------
 OpenMP BLAS3 based DFT computing Module                
 Release: version 1.0, May 2013, Q-Chem Inc. Pittsburgh 
 -------------------------------------------------------
 A restricted SCF calculation will be
 performed using DIIS
 SCF converges when DIIS error is below 1.0e-08
 ---------------------------------------
  Cycle       Energy         DIIS error
 ---------------------------------------
    1   -1113.1066575806      8.72e-04  
    2   -1113.1087043677      3.03e-04  
    3   -1113.1084482670      4.95e-04  
    4   -1113.1088562526      5.42e-05  
    5   -1113.1088602628      3.02e-05  
    6   -1113.1088614054      7.36e-06  
    7   -1113.1088614788      2.25e-06  
    8   -1113.1088614884      3.41e-07  
    9   -1113.1088614886      9.31e-08  
   10   -1113.1088614886      5.47e-08  
   11   -1113.1088614886      5.42e-09  Convergence criterion met
 ---------------------------------------
 SCF time:   CPU 11.47s  wall 3.00s 
 SCF   energy in the final basis set =    -1113.1088614886
 Total energy in the final basis set =    -1113.1088614886

 --------------------------------------------------------------
             Orbital Energies (a.u.) and Symmetries
 --------------------------------------------------------------

 Alpha MOs, Restricted
 -- Occupied --                  
-101.61 -101.61  -24.73  -14.44  -10.36   -9.53   -9.53   -7.29
  1 A'    2 A'    3 A'    4 A'    5 A'    6 A'    7 A'    8 A'                 
 -7.290  -7.281  -7.280  -7.280  -7.279  -1.269  -1.000  -0.889
  9 A'    1 A"   10 A'    2 A"   11 A'   12 A'   13 A'   14 A'                 
 -0.882  -0.634  -0.570  -0.539  -0.515  -0.463  -0.440  -0.389
 15 A'   16 A'   17 A'   18 A'    3 A"   19 A'    4 A"   20 A'                 
 -0.372  -0.357  -0.348  -0.322
  5 A"   21 A'   22 A'    6 A"                                                 
 -- Virtual --                   
 -0.067  -0.046  -0.040   0.006   0.037   0.052   0.053   0.061
  7 A"   23 A'   24 A'   25 A'   26 A'    8 A"   27 A'   28 A'                 
  0.081   0.086   0.089   0.102   0.114   0.141   0.149   0.168
 29 A'    9 A"   30 A'   10 A"   31 A'   32 A'   33 A'   34 A'                 
  0.187   0.188   0.217   0.249   0.267   0.267   0.289   0.329
 35 A'   11 A"   36 A'   37 A'   12 A"   38 A'   39 A'   40 A'                 
  0.395   0.415   0.419   0.438   0.447   0.452   0.465   0.489
 41 A'   42 A'   13 A"   43 A'   44 A'   14 A"   45 A'   15 A"                 
  0.550   0.610   0.687   0.742   0.765   0.780   0.815   0.817
 46 A'   47 A'   16 A"   48 A'   49 A'   17 A"   18 A"   19 A"                 
  0.826   0.831   0.868   0.897   0.922   0.923   0.948   1.021
 50 A'   51 A'   52 A'   53 A'   20 A"   54 A'   55 A'   56 A'                 
  1.129   1.177   1.252   1.259   1.323   1.369   1.398   1.411
 57 A'   58 A'   59 A'   21 A"   22 A"   60 A'   61 A'   23 A"                 
  1.690   1.713   1.829   1.969   1.991   2.177   2.204   2.241
 62 A'   63 A'   64 A'   24 A"   65 A'   25 A"   66 A'   26 A"                 
  2.243   2.315   2.358   2.382   2.474   2.515   2.715   2.721
 67 A'   68 A'   27 A"   69 A'   70 A'   71 A'   72 A'   28 A"                 
  3.076   3.257   3.641   3.709   3.753   3.768   3.902   3.942
 73 A'   74 A'   75 A'   29 A"   30 A"   76 A'   77 A'   31 A"                 
  4.316   4.952   6.254   6.322   6.541   9.656   9.738  23.603
 78 A'   79 A'   32 A"   80 A'   81 A'   82 A'   83 A'   84 A'                 
 25.744  25.781  25.826  25.869  26.258  26.334  35.414  66.747
 33 A"   34 A"   85 A'   86 A'   87 A'   88 A'   89 A'   90 A'                 
215.631 215.725
 91 A'   92 A'                                                                 

 Beta MOs, Restricted
 -- Occupied --                  
-101.61 -101.61  -24.73  -14.44  -10.36   -9.53   -9.53   -7.29
  1 A'    2 A'    3 A'    4 A'    5 A'    6 A'    7 A'    8 A'                 
 -7.290  -7.281  -7.280  -7.280  -7.279  -1.269  -1.000  -0.889
  9 A'    1 A"   10 A'    2 A"   11 A'   12 A'   13 A'   14 A'                 
 -0.882  -0.634  -0.570  -0.539  -0.515  -0.463  -0.440  -0.389
 15 A'   16 A'   17 A'   18 A'    3 A"   19 A'    4 A"   20 A'                 
 -0.372  -0.357  -0.348  -0.322
  5 A"   21 A'   22 A'    6 A"                                                 
 -- Virtual --                   
 -0.067  -0.046  -0.040   0.006   0.037   0.052   0.053   0.061
  7 A"   23 A'   24 A'   25 A'   26 A'    8 A"   27 A'   28 A'                 
  0.081   0.086   0.089   0.102   0.114   0.141   0.149   0.168
 29 A'    9 A"   30 A'   10 A"   31 A'   32 A'   33 A'   34 A'                 
  0.187   0.188   0.217   0.249   0.267   0.267   0.289   0.329
 35 A'   11 A"   36 A'   37 A'   12 A"   38 A'   39 A'   40 A'                 
  0.395   0.415   0.419   0.438   0.447   0.452   0.465   0.489
 41 A'   42 A'   13 A"   43 A'   44 A'   14 A"   45 A'   15 A"                 
  0.550   0.610   0.687   0.742   0.765   0.780   0.815   0.817
 46 A'   47 A'   16 A"   48 A'   49 A'   17 A"   18 A"   19 A"                 
  0.826   0.831   0.868   0.897   0.922   0.923   0.948   1.021
 50 A'   51 A'   52 A'   53 A'   20 A"   54 A'   55 A'   56 A'                 
  1.129   1.177   1.252   1.259   1.323   1.369   1.398   1.411
 57 A'   58 A'   59 A'   21 A"   22 A"   60 A'   61 A'   23 A"                 
  1.690   1.713   1.829   1.969   1.991   2.177   2.204   2.241
 62 A'   63 A'   64 A'   24 A"   65 A'   25 A"   66 A'   26 A"                 
  2.243   2.315   2.358   2.382   2.474   2.515   2.715   2.721
 67 A'   68 A'   27 A"   69 A'   70 A'   71 A'   72 A'   28 A"                 
  3.076   3.257   3.641   3.709   3.753   3.768   3.902   3.942
 73 A'   74 A'   75 A'   29 A"   30 A"   76 A'   77 A'   31 A"                 
  4.316   4.952   6.254   6.322   6.541   9.656   9.738  23.603
 78 A'   79 A'   32 A"   80 A'   81 A'   82 A'   83 A'   84 A'                 
 25.744  25.781  25.826  25.869  26.258  26.334  35.414  66.747
 33 A"   34 A"   85 A'   86 A'   87 A'   88 A'   89 A'   90 A'                 
215.631 215.725
 91 A'   92 A'                                                                 
 --------------------------------------------------------------

          Ground-State Mulliken Net Atomic Charges

     Atom                 Charge (a.u.)
  ----------------------------------------
      1 C                    -0.721700
      2 N                     0.097637
      3 F                    -0.045313
      4 Cl                    0.319753
      5 Cl                    0.349622
  ----------------------------------------
  Sum of atomic charges =     0.000000

 -----------------------------------------------------------------
                    Cartesian Multipole Moments
 -----------------------------------------------------------------
    Charge (ESU x 10^10)
                 0.0000
    Dipole Moment (Debye)
         X       1.2191      Y       1.4975      Z       0.0000
       Tot       1.9310
    Quadrupole Moments (Debye-Ang)
        XX     -41.1943     XY      -2.0442     YY     -42.7393
        XZ      -0.0000     YZ       0.0000     ZZ     -40.7671
    Octopole Moments (Debye-Ang^2)
       XXX       3.4991    XXY       0.9018    XYY      -3.7621
       YYY       6.6771    XXZ       0.0000    XYZ      -0.0000
       YYZ       0.0000    XZZ      -3.1326    YZZ      -1.4150
       ZZZ      -0.0000
    Hexadecapole Moments (Debye-Ang^3)
      XXXX    -406.2135   XXXY      -1.4513   XXYY    -119.6915
      XYYY      -1.6989   YYYY    -285.3155   XXXZ       0.0000
      XXYZ       0.0000   XYYZ      -0.0000   YYYZ       0.0000
      XXZZ     -79.5359   XYZZ       2.8415   YYZZ     -56.1565
      XZZZ       0.0000   YZZZ      -0.0000   ZZZZ     -42.8025
 -----------------------------------------------------------------
 Calculating analytic gradient of the SCF energy
 Gradient of SCF Energy
            1           2           3           4           5
    1   0.0050472  -0.0066278   0.0060444  -0.0050215   0.0005578
    2  -0.0053745   0.0051575  -0.0032457   0.0008032   0.0026594
    3  -0.0000000  -0.0000000   0.0000000   0.0000000   0.0000000
 Max gradient component =       6.628E-03
 RMS gradient           =       3.699E-03
 Gradient time:  CPU 3.51 s  wall 0.97 s
 Geometry Optimization Parameters
   NAtoms,    NIC,     NZ,  NCons,   NDum,   NFix, NCnnct, MaxDiis
        5      20       5       0       0       0       0       0

 Cartesian Hessian Update
 Hessian Updated using BFGS Update


** GEOMETRY OPTIMIZATION IN DELOCALIZED INTERNAL COORDINATES **
   Searching for a Minimum

   Optimization Cycle:   3

                       Coordinates (Angstroms)
     ATOM                X               Y               Z
      1  C         0.0832391421   -0.1658358653    0.0000000000
      2  N        -0.5505457571   -1.2671038234    0.0000000000
      3  F        -1.9207634955   -1.0799418506    0.0000000000
      4  Cl        1.7930321875   -0.2622818032    0.0000000000
      5  Cl       -0.6035695615    1.4232994969    0.0000000000
   Point Group: cs    Number of degrees of freedom:     7


   Energy is  -1113.108861489

 Hessian Updated using BFGS Update

  7 Hessian modes will be used to form the next step
  Hessian Eigenvalues:
     0.219566    0.250004    0.270464    0.287060    0.417019    0.489706
     0.746082

 Minimum Search - Taking Simple RFO Step
 Searching for Lamda that Minimizes Along All modes
 Value Taken    Lamda =  -0.00034397
 Step Taken.  Stepsize is  0.031033

                             Maximum     Tolerance    Cnvgd?
         Gradient           0.006691      0.000300      NO
         Displacement       0.021238      0.001200      NO
         Energy change     -0.001368      0.000001      NO


 New Cartesian Coordinates Obtained by Inverse Iteration

 Displacement from previous Coordinates is:  0.047076
 ----------------------------------------------------------------
             Standard Nuclear Orientation (Angstroms)
    I     Atom           X                Y                Z
 ----------------------------------------------------------------
    1      C       0.0845385378    -0.1671136294     0.0000000000
    2      N      -0.5484081182    -1.2712739982     0.0000000000
    3      F      -1.9246691740    -1.0647567530     0.0000000000
    4      Cl      1.8030294846    -0.2596901924     0.0000000000
    5      Cl     -0.6130982146     1.4109707275     0.0000000000
 ----------------------------------------------------------------
 Molecular Point Group                 Cs    NOp =  2
 Largest Abelian Subgroup              Cs    NOp =  2
 Nuclear Repulsion Energy =   267.3122932169 hartrees
 There are       28 alpha and       28 beta electrons
 Applying Cartesian multipole field
    Component          Value
    ---------          -----
     (2,0,0)        1.00000E-11
     (0,2,0)        2.00000E-11
     (0,0,2)       -3.00000E-11
 Nucleus-field energy     =     0.0000000075 hartrees
 Requested basis set is 6-311++G(d,p)
 There are 44 shells and 126 basis functions
 A cutoff of  1.0D-11 yielded    871 shell pairs
 There are      7602 function pairs (      8233 Cartesian)
 Smallest overlap matrix eigenvalue = 3.90E-04
 Guess MOs from SCF MO coefficient file

 -----------------------------------------------------------------------
  General SCF calculation program by
  Eric Jon Sundstrom, Paul Horn, Yuezhi Mao, Dmitri Zuev, Alec White,
  David Stuck, Shaama M.S., Shane Yost, Joonho Lee, David Small,
  Daniel Levine, Susi Lehtola, Hugh Burton, Evgeny Epifanovsky
 -----------------------------------------------------------------------
 Exchange:     0.2000 Hartree-Fock + 0.0800 Slater + 0.7200 B88
 Correlation:  0.1900 VWN1RPA + 0.8100 LYP
 Using SG-1 standard quadrature grid
 using 4 threads for integral computing
 -------------------------------------------------------
 OpenMP Integral computing Module                
 Release: version 2.0, May 2017, Q-Chem Inc. Pleasanton 
 -------------------------------------------------------
 -------------------------------------------------------
 OpenMP BLAS3 based DFT computing Module                
 Release: version 1.0, May 2013, Q-Chem Inc. Pittsburgh 
 -------------------------------------------------------
 A restricted SCF calculation will be
 performed using DIIS
 SCF converges when DIIS error is below 1.0e-08
 ---------------------------------------
  Cycle       Energy         DIIS error
 ---------------------------------------
    1   -1113.1088688045      2.63e-04  
    2   -1113.1090734367      6.53e-05  
    3   -1113.1090639424      1.06e-04  
    4   -1113.1090819922      1.76e-05  
    5   -1113.1090824230      7.25e-06  
    6   -1113.1090824989      3.28e-06  
    7   -1113.1090825141      9.04e-07  
    8   -1113.1090825154      1.45e-07  
    9   -1113.1090825155      1.92e-08  
   10   -1113.1090825155      6.17e-09  Convergence criterion met
 ---------------------------------------
 SCF time:   CPU 10.45s  wall 3.00s 
 SCF   energy in the final basis set =    -1113.1090825155
 Total energy in the final basis set =    -1113.1090825155

 --------------------------------------------------------------
             Orbital Energies (a.u.) and Symmetries
 --------------------------------------------------------------

 Alpha MOs, Restricted
 -- Occupied --                  
-101.61 -101.61  -24.73  -14.44  -10.36   -9.53   -9.53   -7.29
  1 A'    2 A'    3 A'    4 A'    5 A'    6 A'    7 A'    8 A'                 
 -7.291  -7.281  -7.281  -7.280  -7.280  -1.265  -1.000  -0.890
  9 A'    1 A"    2 A"   10 A'   11 A'   12 A'   13 A'   14 A'                 
 -0.882  -0.632  -0.570  -0.538  -0.513  -0.461  -0.439  -0.389
 15 A'   16 A'   17 A'   18 A'    3 A"   19 A'    4 A"   20 A'                 
 -0.372  -0.357  -0.350  -0.322
  5 A"   21 A'   22 A'    6 A"                                                 
 -- Virtual --                   
 -0.068  -0.046  -0.043   0.006   0.037   0.052   0.053   0.060
  7 A"   23 A'   24 A'   25 A'   26 A'    8 A"   27 A'   28 A'                 
  0.081   0.086   0.089   0.102   0.113   0.141   0.148   0.169
 29 A'    9 A"   30 A'   10 A"   31 A'   32 A'   33 A'   34 A'                 
  0.187   0.188   0.217   0.248   0.267   0.267   0.289   0.329
 35 A'   11 A"   36 A'   37 A'   12 A"   38 A'   39 A'   40 A'                 
  0.395   0.415   0.419   0.437   0.447   0.452   0.464   0.489
 41 A'   42 A'   13 A"   43 A'   44 A'   14 A"   45 A'   15 A"                 
  0.549   0.609   0.687   0.742   0.767   0.780   0.814   0.817
 46 A'   47 A'   16 A"   48 A'   49 A'   17 A"   18 A"   19 A"                 
  0.824   0.830   0.867   0.898   0.921   0.921   0.947   1.018
 50 A'   51 A'   52 A'   53 A'   54 A'   20 A"   55 A'   56 A'                 
  1.128   1.177   1.252   1.260   1.320   1.370   1.397   1.411
 57 A'   58 A'   59 A'   21 A"   22 A"   60 A'   61 A'   23 A"                 
  1.690   1.710   1.826   1.970   1.990   2.177   2.202   2.241
 62 A'   63 A'   64 A'   24 A"   65 A'   25 A"   66 A'   26 A"                 
  2.242   2.313   2.357   2.379   2.476   2.509   2.714   2.721
 67 A'   68 A'   27 A"   69 A'   70 A'   71 A'   72 A'   28 A"                 
  3.076   3.254   3.635   3.711   3.755   3.770   3.896   3.934
 73 A'   74 A'   75 A'   29 A"   30 A"   76 A'   77 A'   31 A"                 
  4.316   4.934   6.256   6.324   6.526   9.656   9.736  23.598
 78 A'   79 A'   32 A"   80 A'   81 A'   82 A'   83 A'   84 A'                 
 25.743  25.781  25.824  25.868  26.256  26.333  35.411  66.749
 33 A"   34 A"   85 A'   86 A'   87 A'   88 A'   89 A'   90 A'                 
215.631 215.723
 91 A'   92 A'                                                                 

 Beta MOs, Restricted
 -- Occupied --                  
-101.61 -101.61  -24.73  -14.44  -10.36   -9.53   -9.53   -7.29
  1 A'    2 A'    3 A'    4 A'    5 A'    6 A'    7 A'    8 A'                 
 -7.291  -7.281  -7.281  -7.280  -7.280  -1.265  -1.000  -0.890
  9 A'    1 A"    2 A"   10 A'   11 A'   12 A'   13 A'   14 A'                 
 -0.882  -0.632  -0.570  -0.538  -0.513  -0.461  -0.439  -0.389
 15 A'   16 A'   17 A'   18 A'    3 A"   19 A'    4 A"   20 A'                 
 -0.372  -0.357  -0.350  -0.322
  5 A"   21 A'   22 A'    6 A"                                                 
 -- Virtual --                   
 -0.068  -0.046  -0.043   0.006   0.037   0.052   0.053   0.060
  7 A"   23 A'   24 A'   25 A'   26 A'    8 A"   27 A'   28 A'                 
  0.081   0.086   0.089   0.102   0.113   0.141   0.148   0.169
 29 A'    9 A"   30 A'   10 A"   31 A'   32 A'   33 A'   34 A'                 
  0.187   0.188   0.217   0.248   0.267   0.267   0.289   0.329
 35 A'   11 A"   36 A'   37 A'   12 A"   38 A'   39 A'   40 A'                 
  0.395   0.415   0.419   0.437   0.447   0.452   0.464   0.489
 41 A'   42 A'   13 A"   43 A'   44 A'   14 A"   45 A'   15 A"                 
  0.549   0.609   0.687   0.742   0.767   0.780   0.814   0.817
 46 A'   47 A'   16 A"   48 A'   49 A'   17 A"   18 A"   19 A"                 
  0.824   0.830   0.867   0.898   0.921   0.921   0.947   1.018
 50 A'   51 A'   52 A'   53 A'   54 A'   20 A"   55 A'   56 A'                 
  1.128   1.177   1.252   1.260   1.320   1.370   1.397   1.411
 57 A'   58 A'   59 A'   21 A"   22 A"   60 A'   61 A'   23 A"                 
  1.690   1.710   1.826   1.970   1.990   2.177   2.202   2.241
 62 A'   63 A'   64 A'   24 A"   65 A'   25 A"   66 A'   26 A"                 
  2.242   2.313   2.357   2.379   2.476   2.509   2.714   2.721
 67 A'   68 A'   27 A"   69 A'   70 A'   71 A'   72 A'   28 A"                 
  3.076   3.254   3.635   3.711   3.755   3.770   3.896   3.934
 73 A'   74 A'   75 A'   29 A"   30 A"   76 A'   77 A'   31 A"                 
  4.316   4.934   6.256   6.324   6.526   9.656   9.736  23.598
 78 A'   79 A'   32 A"   80 A'   81 A'   82 A'   83 A'   84 A'                 
 25.743  25.781  25.824  25.868  26.256  26.333  35.411  66.749
 33 A"   34 A"   85 A'   86 A'   87 A'   88 A'   89 A'   90 A'                 
215.631 215.723
 91 A'   92 A'                                                                 
 --------------------------------------------------------------

          Ground-State Mulliken Net Atomic Charges

     Atom                 Charge (a.u.)
  ----------------------------------------
      1 C                    -0.721131
      2 N                     0.099625
      3 F                    -0.050598
      4 Cl                    0.318383
      5 Cl                    0.353721
  ----------------------------------------
  Sum of atomic charges =     0.000000

 -----------------------------------------------------------------
                    Cartesian Multipole Moments
 -----------------------------------------------------------------
    Charge (ESU x 10^10)
                 0.0000
    Dipole Moment (Debye)
         X       1.2389      Y       1.5352      Z      -0.0000
       Tot       1.9728
    Quadrupole Moments (Debye-Ang)
        XX     -41.2535     XY      -2.1225     YY     -42.7335
        XZ      -0.0000     YZ      -0.0000     ZZ     -40.7809
    Octopole Moments (Debye-Ang^2)
       XXX       3.6410    XXY       1.1773    XYY      -3.7883
       YYY       6.9809    XXZ      -0.0000    XYZ       0.0000
       YYZ      -0.0000    XZZ      -3.1433    YZZ      -1.2796
       ZZZ      -0.0000
    Hexadecapole Moments (Debye-Ang^3)
      XXXX    -410.1469   XXXY      -1.2756   XXYY    -119.7871
      XYYY      -1.3988   YYYY    -282.3556   XXXZ      -0.0000
      XXYZ      -0.0000   XYYZ       0.0000   YYYZ      -0.0000
      XXZZ     -80.2676   XYZZ       2.9632   YYZZ     -55.5931
      XZZZ       0.0000   YZZZ      -0.0000   ZZZZ     -42.8127
 -----------------------------------------------------------------
 Calculating analytic gradient of the SCF energy
 Gradient of SCF Energy
            1           2           3           4           5
    1   0.0024840  -0.0039334   0.0022672  -0.0007615  -0.0000563
    2  -0.0020109   0.0019603  -0.0012511   0.0006316   0.0006702
    3  -0.0000000  -0.0000000   0.0000000   0.0000000   0.0000000
 Max gradient component =       3.933E-03
 RMS gradient           =       1.585E-03
 Gradient time:  CPU 3.52 s  wall 0.97 s
 Geometry Optimization Parameters
   NAtoms,    NIC,     NZ,  NCons,   NDum,   NFix, NCnnct, MaxDiis
        5      20       5       0       0       0       0       0

 Cartesian Hessian Update
 Hessian Updated using BFGS Update


** GEOMETRY OPTIMIZATION IN DELOCALIZED INTERNAL COORDINATES **
   Searching for a Minimum

   Optimization Cycle:   4

                       Coordinates (Angstroms)
     ATOM                X               Y               Z
      1  C         0.0845385378   -0.1671136294    0.0000000000
      2  N        -0.5484081182   -1.2712739982    0.0000000000
      3  F        -1.9246691740   -1.0647567530    0.0000000000
      4  Cl        1.8030294846   -0.2596901924    0.0000000000
      5  Cl       -0.6130982146    1.4109707275    0.0000000000
   Point Group: cs    Number of degrees of freedom:     7


   Energy is  -1113.109082515

 Hessian Updated using BFGS Update

  7 Hessian modes will be used to form the next step
  Hessian Eigenvalues:
     0.177506    0.241778    0.274542    0.310225    0.346617    0.489952
     0.746652

 Minimum Search - Taking Simple RFO Step
 Searching for Lamda that Minimizes Along All modes
 Value Taken    Lamda =  -0.00007603
 Step Taken.  Stepsize is  0.019748

                             Maximum     Tolerance    Cnvgd?
         Gradient           0.002816      0.000300      NO
         Displacement       0.016396      0.001200      NO
         Energy change     -0.000221      0.000001      NO


 New Cartesian Coordinates Obtained by Inverse Iteration

 Displacement from previous Coordinates is:  0.016532
 ----------------------------------------------------------------
             Standard Nuclear Orientation (Angstroms)
    I     Atom           X                Y                Z
 ----------------------------------------------------------------
    1      C       0.0829257299    -0.1654264756     0.0000000000
    2      N      -0.5439268626    -1.2735881500     0.0000000000
    3      F      -1.9251723374    -1.0597369522     0.0000000000
    4      Cl      1.8037170201    -0.2612716589     0.0000000000
    5      Cl     -0.6161510345     1.4081593911     0.0000000000
 ----------------------------------------------------------------
 Molecular Point Group                 Cs    NOp =  2
 Largest Abelian Subgroup              Cs    NOp =  2
 Nuclear Repulsion Energy =   267.3120936265 hartrees
 There are       28 alpha and       28 beta electrons
 Applying Cartesian multipole field
    Component          Value
    ---------          -----
     (2,0,0)        1.00000E-11
     (0,2,0)        2.00000E-11
     (0,0,2)       -3.00000E-11
 Nucleus-field energy     =     0.0000000075 hartrees
 Requested basis set is 6-311++G(d,p)
 There are 44 shells and 126 basis functions
 A cutoff of  1.0D-11 yielded    872 shell pairs
 There are      7614 function pairs (      8245 Cartesian)
 Smallest overlap matrix eigenvalue = 3.86E-04
 Guess MOs from SCF MO coefficient file

 -----------------------------------------------------------------------
  General SCF calculation program by
  Eric Jon Sundstrom, Paul Horn, Yuezhi Mao, Dmitri Zuev, Alec White,
  David Stuck, Shaama M.S., Shane Yost, Joonho Lee, David Small,
  Daniel Levine, Susi Lehtola, Hugh Burton, Evgeny Epifanovsky
 -----------------------------------------------------------------------
 Exchange:     0.2000 Hartree-Fock + 0.0800 Slater + 0.7200 B88
 Correlation:  0.1900 VWN1RPA + 0.8100 LYP
 Using SG-1 standard quadrature grid
 using 4 threads for integral computing
 -------------------------------------------------------
 OpenMP Integral computing Module                
 Release: version 2.0, May 2017, Q-Chem Inc. Pleasanton 
 -------------------------------------------------------
 -------------------------------------------------------
 OpenMP BLAS3 based DFT computing Module                
 Release: version 1.0, May 2013, Q-Chem Inc. Pittsburgh 
 -------------------------------------------------------
 A restricted SCF calculation will be
 performed using DIIS
 SCF converges when DIIS error is below 1.0e-08
 ---------------------------------------
  Cycle       Energy         DIIS error
 ---------------------------------------
    1   -1113.1090598901      1.46e-04  
    2   -1113.1091208780      2.17e-05  
    3   -1113.1091203802      3.03e-05  
    4   -1113.1091220026      9.21e-06  
    5   -1113.1091221227      3.04e-06  
    6   -1113.1091221364      9.51e-07  
    7   -1113.1091221380      3.00e-07  
    8   -1113.1091221381      1.52e-07  
    9   -1113.1091221381      1.32e-08  
   10   -1113.1091221381      4.98e-09  Convergence criterion met
 ---------------------------------------
 SCF time:   CPU 10.43s  wall 3.00s 
 SCF   energy in the final basis set =    -1113.1091221381
 Total energy in the final basis set =    -1113.1091221381

 --------------------------------------------------------------
             Orbital Energies (a.u.) and Symmetries
 --------------------------------------------------------------

 Alpha MOs, Restricted
 -- Occupied --                  
-101.61 -101.61  -24.73  -14.44  -10.36   -9.53   -9.53   -7.29
  1 A'    2 A'    3 A'    4 A'    5 A'    6 A'    7 A'    8 A'                 
 -7.291  -7.282  -7.281  -7.281  -7.280  -1.262  -1.000  -0.891
  9 A'    1 A"    2 A"   10 A'   11 A'   12 A'   13 A'   14 A'                 
 -0.881  -0.630  -0.569  -0.537  -0.512  -0.460  -0.439  -0.389
 15 A'   16 A'   17 A'   18 A'    3 A"   19 A'    4 A"   20 A'                 
 -0.373  -0.358  -0.351  -0.322
  5 A"   21 A'   22 A'    6 A"                                                 
 -- Virtual --                   
 -0.068  -0.046  -0.045   0.005   0.036   0.052   0.053   0.060
  7 A"   23 A'   24 A'   25 A'   26 A'    8 A"   27 A'   28 A'                 
  0.081   0.086   0.089   0.102   0.113   0.141   0.147   0.169
 29 A'    9 A"   30 A'   10 A"   31 A'   32 A'   33 A'   34 A'                 
  0.187   0.188   0.217   0.248   0.266   0.267   0.289   0.329
 35 A'   11 A"   36 A'   37 A'   12 A"   38 A'   39 A'   40 A'                 
  0.394   0.415   0.419   0.437   0.446   0.452   0.463   0.489
 41 A'   42 A'   13 A"   43 A'   44 A'   14 A"   45 A'   15 A"                 
  0.548   0.610   0.686   0.742   0.765   0.780   0.814   0.817
 46 A'   47 A'   16 A"   48 A'   49 A'   17 A"   18 A"   19 A"                 
  0.823   0.830   0.867   0.897   0.921   0.921   0.947   1.019
 50 A'   51 A'   52 A'   53 A'   20 A"   54 A'   55 A'   56 A'                 
  1.128   1.177   1.252   1.260   1.318   1.372   1.398   1.412
 57 A'   58 A'   59 A'   21 A"   22 A"   60 A'   61 A'   23 A"                 
  1.690   1.707   1.827   1.971   1.990   2.177   2.202   2.240
 62 A'   63 A'   64 A'   24 A"   65 A'   25 A"   66 A'   26 A"                 
  2.242   2.312   2.357   2.379   2.476   2.507   2.714   2.721
 67 A'   68 A'   27 A"   69 A'   70 A'   71 A'   72 A'   28 A"                 
  3.076   3.253   3.632   3.713   3.756   3.772   3.892   3.929
 73 A'   74 A'   75 A'   29 A"   30 A"   76 A'   77 A'   31 A"                 
  4.317   4.922   6.257   6.325   6.516   9.656   9.736  23.597
 78 A'   79 A'   32 A"   80 A'   81 A'   82 A'   83 A'   84 A'                 
 25.742  25.781  25.823  25.867  26.256  26.332  35.410  66.750
 33 A"   34 A"   85 A'   86 A'   87 A'   88 A'   89 A'   90 A'                 
215.631 215.722
 91 A'   92 A'                                                                 

 Beta MOs, Restricted
 -- Occupied --                  
-101.61 -101.61  -24.73  -14.44  -10.36   -9.53   -9.53   -7.29
  1 A'    2 A'    3 A'    4 A'    5 A'    6 A'    7 A'    8 A'                 
 -7.291  -7.282  -7.281  -7.281  -7.280  -1.262  -1.000  -0.891
  9 A'    1 A"    2 A"   10 A'   11 A'   12 A'   13 A'   14 A'                 
 -0.881  -0.630  -0.569  -0.537  -0.512  -0.460  -0.439  -0.389
 15 A'   16 A'   17 A'   18 A'    3 A"   19 A'    4 A"   20 A'                 
 -0.373  -0.358  -0.351  -0.322
  5 A"   21 A'   22 A'    6 A"                                                 
 -- Virtual --                   
 -0.068  -0.046  -0.045   0.005   0.036   0.052   0.053   0.060
  7 A"   23 A'   24 A'   25 A'   26 A'    8 A"   27 A'   28 A'                 
  0.081   0.086   0.089   0.102   0.113   0.141   0.147   0.169
 29 A'    9 A"   30 A'   10 A"   31 A'   32 A'   33 A'   34 A'                 
  0.187   0.188   0.217   0.248   0.266   0.267   0.289   0.329
 35 A'   11 A"   36 A'   37 A'   12 A"   38 A'   39 A'   40 A'                 
  0.394   0.415   0.419   0.437   0.446   0.452   0.463   0.489
 41 A'   42 A'   13 A"   43 A'   44 A'   14 A"   45 A'   15 A"                 
  0.548   0.610   0.686   0.742   0.765   0.780   0.814   0.817
 46 A'   47 A'   16 A"   48 A'   49 A'   17 A"   18 A"   19 A"                 
  0.823   0.830   0.867   0.897   0.921   0.921   0.947   1.019
 50 A'   51 A'   52 A'   53 A'   20 A"   54 A'   55 A'   56 A'                 
  1.128   1.177   1.252   1.260   1.318   1.372   1.398   1.412
 57 A'   58 A'   59 A'   21 A"   22 A"   60 A'   61 A'   23 A"                 
  1.690   1.707   1.827   1.971   1.990   2.177   2.202   2.240
 62 A'   63 A'   64 A'   24 A"   65 A'   25 A"   66 A'   26 A"                 
  2.242   2.312   2.357   2.379   2.476   2.507   2.714   2.721
 67 A'   68 A'   27 A"   69 A'   70 A'   71 A'   72 A'   28 A"                 
  3.076   3.253   3.632   3.713   3.756   3.772   3.892   3.929
 73 A'   74 A'   75 A'   29 A"   30 A"   76 A'   77 A'   31 A"                 
  4.317   4.922   6.257   6.325   6.516   9.656   9.736  23.597
 78 A'   79 A'   32 A"   80 A'   81 A'   82 A'   83 A'   84 A'                 
 25.742  25.781  25.823  25.867  26.256  26.332  35.410  66.750
 33 A"   34 A"   85 A'   86 A'   87 A'   88 A'   89 A'   90 A'                 
215.631 215.722
 91 A'   92 A'                                                                 
 --------------------------------------------------------------

          Ground-State Mulliken Net Atomic Charges

     Atom                 Charge (a.u.)
  ----------------------------------------
      1 C                    -0.721267
      2 N                     0.100555
      3 F                    -0.054717
      4 Cl                    0.315646
      5 Cl                    0.359784
  ----------------------------------------
  Sum of atomic charges =     0.000000

 -----------------------------------------------------------------
                    Cartesian Multipole Moments
 -----------------------------------------------------------------
    Charge (ESU x 10^10)
                 0.0000
    Dipole Moment (Debye)
         X       1.2465      Y       1.5679      Z       0.0000
       Tot       2.0031
    Quadrupole Moments (Debye-Ang)
        XX     -41.3290     XY      -2.1827     YY     -42.6991
        XZ       0.0000     YZ       0.0000     ZZ     -40.7811
    Octopole Moments (Debye-Ang^2)
       XXX       3.7511    XXY       1.3112    XYY      -3.7704
       YYY       7.1738    XXZ       0.0000    XYZ      -0.0000
       YYZ       0.0000    XZZ      -3.1272    YZZ      -1.2093
       ZZZ       0.0000
    Hexadecapole Moments (Debye-Ang^3)
      XXXX    -410.9584   XXXY      -1.2069   XXYY    -119.7676
      XYYY      -1.1467   YYYY    -281.5411   XXXZ      -0.0000
      XXYZ       0.0000   XYYZ      -0.0000   YYYZ       0.0000
      XXZZ     -80.3809   XYZZ       3.0590   YYZZ     -55.4553
      XZZZ      -0.0000   YZZZ       0.0000   ZZZZ     -42.7986
 -----------------------------------------------------------------
 Calculating analytic gradient of the SCF energy
 Gradient of SCF Energy
            1           2           3           4           5
    1   0.0002530  -0.0003382   0.0002487  -0.0001762   0.0000128
    2  -0.0001591   0.0000250   0.0001387   0.0000269  -0.0000314
    3  -0.0000000   0.0000000   0.0000000   0.0000000  -0.0000000
 Max gradient component =       3.382E-04
 RMS gradient           =       1.457E-04
 Gradient time:  CPU 3.51 s  wall 0.97 s
 Geometry Optimization Parameters
   NAtoms,    NIC,     NZ,  NCons,   NDum,   NFix, NCnnct, MaxDiis
        5      20       5       0       0       0       0       0

 Cartesian Hessian Update
 Hessian Updated using BFGS Update


** GEOMETRY OPTIMIZATION IN DELOCALIZED INTERNAL COORDINATES **
   Searching for a Minimum

   Optimization Cycle:   5

                       Coordinates (Angstroms)
     ATOM                X               Y               Z
      1  C         0.0829257299   -0.1654264756    0.0000000000
      2  N        -0.5439268626   -1.2735881500    0.0000000000
      3  F        -1.9251723374   -1.0597369522    0.0000000000
      4  Cl        1.8037170201   -0.2612716589    0.0000000000
      5  Cl       -0.6161510345    1.4081593911    0.0000000000
   Point Group: cs    Number of degrees of freedom:     7


   Energy is  -1113.109122138

 Hessian Updated using BFGS Update

  7 Hessian modes will be used to form the next step
  Hessian Eigenvalues:
     0.163176    0.239859    0.274284    0.310102    0.360281    0.491467
     0.751683

 Minimum Search - Taking Simple RFO Step
 Searching for Lamda that Minimizes Along All modes
 Value Taken    Lamda =  -0.00000106
 Step Taken.  Stepsize is  0.002097

                             Maximum     Tolerance    Cnvgd?
         Gradient           0.000442      0.000300      NO
         Displacement       0.001523      0.001200      NO
         Energy change     -0.000040      0.000001      NO


 New Cartesian Coordinates Obtained by Inverse Iteration

 Displacement from previous Coordinates is:  0.003108
 ----------------------------------------------------------------
             Standard Nuclear Orientation (Angstroms)
    I     Atom           X                Y                Z
 ----------------------------------------------------------------
    1      C       0.0826007256    -0.1648210411     0.0000000000
    2      N      -0.5436125983    -1.2733738742     0.0000000000
    3      F      -1.9255407899    -1.0607435083     0.0000000000
    4      Cl      1.8038103568    -0.2618230101     0.0000000000
    5      Cl     -0.6158651788     1.4088975881     0.0000000000
 ----------------------------------------------------------------
 Molecular Point Group                 Cs    NOp =  2
 Largest Abelian Subgroup              Cs    NOp =  2
 Nuclear Repulsion Energy =   267.2607588093 hartrees
 There are       28 alpha and       28 beta electrons
 Applying Cartesian multipole field
    Component          Value
    ---------          -----
     (2,0,0)        1.00000E-11
     (0,2,0)        2.00000E-11
     (0,0,2)       -3.00000E-11
 Nucleus-field energy     =     0.0000000075 hartrees
 Requested basis set is 6-311++G(d,p)
 There are 44 shells and 126 basis functions
 A cutoff of  1.0D-11 yielded    872 shell pairs
 There are      7614 function pairs (      8245 Cartesian)
 Smallest overlap matrix eigenvalue = 3.86E-04
 Guess MOs from SCF MO coefficient file

 -----------------------------------------------------------------------
  General SCF calculation program by
  Eric Jon Sundstrom, Paul Horn, Yuezhi Mao, Dmitri Zuev, Alec White,
  David Stuck, Shaama M.S., Shane Yost, Joonho Lee, David Small,
  Daniel Levine, Susi Lehtola, Hugh Burton, Evgeny Epifanovsky
 -----------------------------------------------------------------------
 Exchange:     0.2000 Hartree-Fock + 0.0800 Slater + 0.7200 B88
 Correlation:  0.1900 VWN1RPA + 0.8100 LYP
 Using SG-1 standard quadrature grid
 using 4 threads for integral computing
 -------------------------------------------------------
 OpenMP Integral computing Module                
 Release: version 2.0, May 2017, Q-Chem Inc. Pleasanton 
 -------------------------------------------------------
 -------------------------------------------------------
 OpenMP BLAS3 based DFT computing Module                
 Release: version 1.0, May 2013, Q-Chem Inc. Pittsburgh 
 -------------------------------------------------------
 A restricted SCF calculation will be
 performed using DIIS
 SCF converges when DIIS error is below 1.0e-08
 ---------------------------------------
  Cycle       Energy         DIIS error
 ---------------------------------------
    1   -1113.1091216970      1.84e-05  
    2   -1113.1091226955      4.51e-06  
    3   -1113.1091226874      5.67e-06  
    4   -1113.1091227259      1.28e-06  
    5   -1113.1091227277      4.32e-07  
    6   -1113.1091227280      1.68e-07  
    7   -1113.1091227281      5.67e-08  
    8   -1113.1091227281      1.92e-08  
    9   -1113.1091227281      4.33e-09  Convergence criterion met
 ---------------------------------------
 SCF time:   CPU 9.38s  wall 2.00s 
 SCF   energy in the final basis set =    -1113.1091227281
 Total energy in the final basis set =    -1113.1091227281

 --------------------------------------------------------------
             Orbital Energies (a.u.) and Symmetries
 --------------------------------------------------------------

 Alpha MOs, Restricted
 -- Occupied --                  
-101.61 -101.61  -24.73  -14.44  -10.36   -9.53   -9.53   -7.29
  1 A'    2 A'    3 A'    4 A'    5 A'    6 A'    7 A'    8 A'                 
 -7.291  -7.282  -7.281  -7.281  -7.280  -1.262  -1.000  -0.892
  9 A'    1 A"   10 A'    2 A"   11 A'   12 A'   13 A'   14 A'                 
 -0.881  -0.630  -0.569  -0.537  -0.512  -0.460  -0.439  -0.389
 15 A'   16 A'   17 A'   18 A'    3 A"   19 A'    4 A"   20 A'                 
 -0.373  -0.358  -0.351  -0.322
  5 A"   21 A'   22 A'    6 A"                                                 
 -- Virtual --                   
 -0.068  -0.046  -0.045   0.005   0.036   0.052   0.053   0.060
  7 A"   23 A'   24 A'   25 A'   26 A'    8 A"   27 A'   28 A'                 
  0.081   0.086   0.089   0.102   0.113   0.140   0.147   0.169
 29 A'    9 A"   30 A'   10 A"   31 A'   32 A'   33 A'   34 A'                 
  0.187   0.188   0.217   0.248   0.266   0.267   0.289   0.329
 35 A'   11 A"   36 A'   37 A'   12 A"   38 A'   39 A'   40 A'                 
  0.394   0.415   0.419   0.437   0.447   0.452   0.463   0.489
 41 A'   42 A'   13 A"   43 A'   44 A'   14 A"   45 A'   15 A"                 
  0.548   0.610   0.686   0.742   0.765   0.780   0.814   0.817
 46 A'   47 A'   16 A"   48 A'   49 A'   17 A"   18 A"   19 A"                 
  0.823   0.830   0.867   0.897   0.921   0.921   0.947   1.019
 50 A'   51 A'   52 A'   53 A'   20 A"   54 A'   55 A'   56 A'                 
  1.128   1.177   1.252   1.260   1.318   1.372   1.398   1.412
 57 A'   58 A'   59 A'   21 A"   22 A"   60 A'   61 A'   23 A"                 
  1.690   1.707   1.828   1.971   1.990   2.176   2.202   2.240
 62 A'   63 A'   64 A'   24 A"   65 A'   25 A"   66 A'   26 A"                 
  2.242   2.312   2.357   2.379   2.476   2.507   2.714   2.721
 67 A'   68 A'   27 A"   69 A'   70 A'   71 A'   72 A'   28 A"                 
  3.076   3.252   3.632   3.713   3.756   3.772   3.892   3.928
 73 A'   74 A'   75 A'   29 A"   30 A"   76 A'   77 A'   31 A"                 
  4.317   4.921   6.257   6.325   6.516   9.656   9.736  23.597
 78 A'   79 A'   32 A"   80 A'   81 A'   82 A'   83 A'   84 A'                 
 25.742  25.781  25.823  25.867  26.256  26.332  35.410  66.750
 33 A"   34 A"   85 A'   86 A'   87 A'   88 A'   89 A'   90 A'                 
215.631 215.722
 91 A'   92 A'                                                                 

 Beta MOs, Restricted
 -- Occupied --                  
-101.61 -101.61  -24.73  -14.44  -10.36   -9.53   -9.53   -7.29
  1 A'    2 A'    3 A'    4 A'    5 A'    6 A'    7 A'    8 A'                 
 -7.291  -7.282  -7.281  -7.281  -7.280  -1.262  -1.000  -0.892
  9 A'    1 A"   10 A'    2 A"   11 A'   12 A'   13 A'   14 A'                 
 -0.881  -0.630  -0.569  -0.537  -0.512  -0.460  -0.439  -0.389
 15 A'   16 A'   17 A'   18 A'    3 A"   19 A'    4 A"   20 A'                 
 -0.373  -0.358  -0.351  -0.322
  5 A"   21 A'   22 A'    6 A"                                                 
 -- Virtual --                   
 -0.068  -0.046  -0.045   0.005   0.036   0.052   0.053   0.060
  7 A"   23 A'   24 A'   25 A'   26 A'    8 A"   27 A'   28 A'                 
  0.081   0.086   0.089   0.102   0.113   0.140   0.147   0.169
 29 A'    9 A"   30 A'   10 A"   31 A'   32 A'   33 A'   34 A'                 
  0.187   0.188   0.217   0.248   0.266   0.267   0.289   0.329
 35 A'   11 A"   36 A'   37 A'   12 A"   38 A'   39 A'   40 A'                 
  0.394   0.415   0.419   0.437   0.447   0.452   0.463   0.489
 41 A'   42 A'   13 A"   43 A'   44 A'   14 A"   45 A'   15 A"                 
  0.548   0.610   0.686   0.742   0.765   0.780   0.814   0.817
 46 A'   47 A'   16 A"   48 A'   49 A'   17 A"   18 A"   19 A"                 
  0.823   0.830   0.867   0.897   0.921   0.921   0.947   1.019
 50 A'   51 A'   52 A'   53 A'   20 A"   54 A'   55 A'   56 A'                 
  1.128   1.177   1.252   1.260   1.318   1.372   1.398   1.412
 57 A'   58 A'   59 A'   21 A"   22 A"   60 A'   61 A'   23 A"                 
  1.690   1.707   1.828   1.971   1.990   2.176   2.202   2.240
 62 A'   63 A'   64 A'   24 A"   65 A'   25 A"   66 A'   26 A"                 
  2.242   2.312   2.357   2.379   2.476   2.507   2.714   2.721
 67 A'   68 A'   27 A"   69 A'   70 A'   71 A'   72 A'   28 A"                 
  3.076   3.252   3.632   3.713   3.756   3.772   3.892   3.928
 73 A'   74 A'   75 A'   29 A"   30 A"   76 A'   77 A'   31 A"                 
  4.317   4.921   6.257   6.325   6.516   9.656   9.736  23.597
 78 A'   79 A'   32 A"   80 A'   81 A'   82 A'   83 A'   84 A'                 
 25.742  25.781  25.823  25.867  26.256  26.332  35.410  66.750
 33 A"   34 A"   85 A'   86 A'   87 A'   88 A'   89 A'   90 A'                 
215.631 215.722
 91 A'   92 A'                                                                 
 --------------------------------------------------------------

          Ground-State Mulliken Net Atomic Charges

     Atom                 Charge (a.u.)
  ----------------------------------------
      1 C                    -0.721394
      2 N                     0.100696
      3 F                    -0.054977
      4 Cl                    0.315139
      5 Cl                    0.360536
  ----------------------------------------
  Sum of atomic charges =     0.000000

 -----------------------------------------------------------------
                    Cartesian Multipole Moments
 -----------------------------------------------------------------
    Charge (ESU x 10^10)
                 0.0000
    Dipole Moment (Debye)
         X       1.2453      Y       1.5716      Z       0.0000
       Tot       2.0051
    Quadrupole Moments (Debye-Ang)
        XX     -41.3373     XY      -2.1876     YY     -42.6949
        XZ      -0.0000     YZ       0.0000     ZZ     -40.7820
    Octopole Moments (Debye-Ang^2)
       XXX       3.7433    XXY       1.3116    XYY      -3.7724
       YYY       7.1829    XXZ       0.0000    XYZ      -0.0000
       YYZ       0.0000    XZZ      -3.1318    YZZ      -1.2085
       ZZZ       0.0000
    Hexadecapole Moments (Debye-Ang^3)
      XXXX    -411.0366   XXXY      -1.2304   XXYY    -119.8176
      XYYY      -1.1498   YYYY    -281.7007   XXXZ      -0.0000
      XXYZ       0.0000   XYYZ      -0.0000   YYYZ       0.0000
      XXZZ     -80.3925   XYZZ       3.0606   YYZZ     -55.4888
      XZZZ      -0.0000   YZZZ       0.0000   ZZZZ     -42.7996
 -----------------------------------------------------------------
 Calculating analytic gradient of the SCF energy
 Gradient of SCF Energy
            1           2           3           4           5
    1   0.0000967  -0.0000645  -0.0000280  -0.0000314   0.0000272
    2  -0.0000024  -0.0000375   0.0000775  -0.0000689   0.0000312
    3   0.0000000  -0.0000000   0.0000000   0.0000000   0.0000000
 Max gradient component =       9.670E-05
 RMS gradient           =       4.408E-05
 Gradient time:  CPU 3.52 s  wall 1.00 s
 Geometry Optimization Parameters
   NAtoms,    NIC,     NZ,  NCons,   NDum,   NFix, NCnnct, MaxDiis
        5      20       5       0       0       0       0       0

 Cartesian Hessian Update
 Hessian Updated using BFGS Update


** GEOMETRY OPTIMIZATION IN DELOCALIZED INTERNAL COORDINATES **
   Searching for a Minimum

   Optimization Cycle:   6

                       Coordinates (Angstroms)
     ATOM                X               Y               Z
      1  C         0.0826007256   -0.1648210411    0.0000000000
      2  N        -0.5436125983   -1.2733738742    0.0000000000
      3  F        -1.9255407899   -1.0607435083    0.0000000000
      4  Cl        1.8038103568   -0.2618230101    0.0000000000
      5  Cl       -0.6158651788    1.4088975881    0.0000000000
   Point Group: cs    Number of degrees of freedom:     7


   Energy is  -1113.109122728

 Hessian Updated using BFGS Update

  7 Hessian modes will be used to form the next step
  Hessian Eigenvalues:
     0.151585    0.245864    0.267809    0.311320    0.342109    0.482717
     0.766618

 Minimum Search - Taking Simple RFO Step
 Searching for Lamda that Minimizes Along All modes
 Value Taken    Lamda =   0.00000000
 Step Taken.  Stepsize is  0.000385

                             Maximum     Tolerance    Cnvgd?
         Gradient           0.000058      0.000300     YES
         Displacement       0.000286      0.001200     YES
         Energy change     -0.000001      0.000001     YES


                       Distance Matrix (Angstroms)
             C (  1)   N (  2)   F (  3)   Cl(  4)
   N (  2)  1.273198
   F (  3)  2.198934  1.398191
   Cl(  4)  1.723941  2.556097  3.813966
   Cl(  5)  1.721756  2.683244  2.795421  2.940431

 Final energy is   -1113.1091227280585     


 ******************************
 **  OPTIMIZATION CONVERGED  **
 ******************************

                       Coordinates (Angstroms)
     ATOM                X               Y               Z
      1  C         0.0826007256   -0.1648210411    0.0000000000
      2  N        -0.5436125983   -1.2733738742    0.0000000000
      3  F        -1.9255407899   -1.0607435083    0.0000000000
      4  Cl        1.8038103568   -0.2618230101    0.0000000000
      5  Cl       -0.6158651788    1.4088975881    0.0000000000

Z-matrix Print:
$molecule
0 1
Cl
C  1 1.721756
N  2 1.273198 1 126.605059
F  3 1.398191 2 110.714568 1 -0.000000 0
Cl 2 1.723941 1 117.158754 3 -180.000000 0
$end


 --------------------------------------------------------------
             Orbital Energies (a.u.) and Symmetries
 --------------------------------------------------------------

 Alpha MOs, Restricted
 -- Occupied --                  
-101.61 -101.61  -24.73  -14.44  -10.36   -9.53   -9.53   -7.29
  1 A'    2 A'    3 A'    4 A'    5 A'    6 A'    7 A'    8 A'                 
 -7.291  -7.282  -7.281  -7.281  -7.280  -1.262  -1.000  -0.892
  9 A'    1 A"   10 A'    2 A"   11 A'   12 A'   13 A'   14 A'                 
 -0.881  -0.630  -0.569  -0.537  -0.512  -0.460  -0.439  -0.389
 15 A'   16 A'   17 A'   18 A'    3 A"   19 A'    4 A"   20 A'                 
 -0.373  -0.358  -0.351  -0.322
  5 A"   21 A'   22 A'    6 A"                                                 
 -- Virtual --                   
 -0.068  -0.046  -0.045   0.005   0.036   0.052   0.053   0.060
  7 A"   23 A'   24 A'   25 A'   26 A'    8 A"   27 A'   28 A'                 
  0.081   0.086   0.089   0.102   0.113   0.140   0.147   0.169
 29 A'    9 A"   30 A'   10 A"   31 A'   32 A'   33 A'   34 A'                 
  0.187   0.188   0.217   0.248   0.266   0.267   0.289   0.329
 35 A'   11 A"   36 A'   37 A'   12 A"   38 A'   39 A'   40 A'                 
  0.394   0.415   0.419   0.437   0.447   0.452   0.463   0.489
 41 A'   42 A'   13 A"   43 A'   44 A'   14 A"   45 A'   15 A"                 
  0.548   0.610   0.686   0.742   0.765   0.780   0.814   0.817
 46 A'   47 A'   16 A"   48 A'   49 A'   17 A"   18 A"   19 A"                 
  0.823   0.830   0.867   0.897   0.921   0.921   0.947   1.019
 50 A'   51 A'   52 A'   53 A'   20 A"   54 A'   55 A'   56 A'                 
  1.128   1.177   1.252   1.260   1.318   1.372   1.398   1.412
 57 A'   58 A'   59 A'   21 A"   22 A"   60 A'   61 A'   23 A"                 
  1.690   1.707   1.828   1.971   1.990   2.176   2.202   2.240
 62 A'   63 A'   64 A'   24 A"   65 A'   25 A"   66 A'   26 A"                 
  2.242   2.312   2.357   2.379   2.476   2.507   2.714   2.721
 67 A'   68 A'   27 A"   69 A'   70 A'   71 A'   72 A'   28 A"                 
  3.076   3.252   3.632   3.713   3.756   3.772   3.892   3.928
 73 A'   74 A'   75 A'   29 A"   30 A"   76 A'   77 A'   31 A"                 
  4.317   4.921   6.257   6.325   6.516   9.656   9.736  23.597
 78 A'   79 A'   32 A"   80 A'   81 A'   82 A'   83 A'   84 A'                 
 25.742  25.781  25.823  25.867  26.256  26.332  35.410  66.750
 33 A"   34 A"   85 A'   86 A'   87 A'   88 A'   89 A'   90 A'                 
215.631 215.722
 91 A'   92 A'                                                                 

 Beta MOs, Restricted
 -- Occupied --                  
-101.61 -101.61  -24.73  -14.44  -10.36   -9.53   -9.53   -7.29
  1 A'    2 A'    3 A'    4 A'    5 A'    6 A'    7 A'    8 A'                 
 -7.291  -7.282  -7.281  -7.281  -7.280  -1.262  -1.000  -0.892
  9 A'    1 A"   10 A'    2 A"   11 A'   12 A'   13 A'   14 A'                 
 -0.881  -0.630  -0.569  -0.537  -0.512  -0.460  -0.439  -0.389
 15 A'   16 A'   17 A'   18 A'    3 A"   19 A'    4 A"   20 A'                 
 -0.373  -0.358  -0.351  -0.322
  5 A"   21 A'   22 A'    6 A"                                                 
 -- Virtual --                   
 -0.068  -0.046  -0.045   0.005   0.036   0.052   0.053   0.060
  7 A"   23 A'   24 A'   25 A'   26 A'    8 A"   27 A'   28 A'                 
  0.081   0.086   0.089   0.102   0.113   0.140   0.147   0.169
 29 A'    9 A"   30 A'   10 A"   31 A'   32 A'   33 A'   34 A'                 
  0.187   0.188   0.217   0.248   0.266   0.267   0.289   0.329
 35 A'   11 A"   36 A'   37 A'   12 A"   38 A'   39 A'   40 A'                 
  0.394   0.415   0.419   0.437   0.447   0.452   0.463   0.489
 41 A'   42 A'   13 A"   43 A'   44 A'   14 A"   45 A'   15 A"                 
  0.548   0.610   0.686   0.742   0.765   0.780   0.814   0.817
 46 A'   47 A'   16 A"   48 A'   49 A'   17 A"   18 A"   19 A"                 
  0.823   0.830   0.867   0.897   0.921   0.921   0.947   1.019
 50 A'   51 A'   52 A'   53 A'   20 A"   54 A'   55 A'   56 A'                 
  1.128   1.177   1.252   1.260   1.318   1.372   1.398   1.412
 57 A'   58 A'   59 A'   21 A"   22 A"   60 A'   61 A'   23 A"                 
  1.690   1.707   1.828   1.971   1.990   2.176   2.202   2.240
 62 A'   63 A'   64 A'   24 A"   65 A'   25 A"   66 A'   26 A"                 
  2.242   2.312   2.357   2.379   2.476   2.507   2.714   2.721
 67 A'   68 A'   27 A"   69 A'   70 A'   71 A'   72 A'   28 A"                 
  3.076   3.252   3.632   3.713   3.756   3.772   3.892   3.928
 73 A'   74 A'   75 A'   29 A"   30 A"   76 A'   77 A'   31 A"                 
  4.317   4.921   6.257   6.325   6.516   9.656   9.736  23.597
 78 A'   79 A'   32 A"   80 A'   81 A'   82 A'   83 A'   84 A'                 
 25.742  25.781  25.823  25.867  26.256  26.332  35.410  66.750
 33 A"   34 A"   85 A'   86 A'   87 A'   88 A'   89 A'   90 A'                 
215.631 215.722
 91 A'   92 A'                                                                 
 --------------------------------------------------------------

          Ground-State Mulliken Net Atomic Charges

     Atom                 Charge (a.u.)
  ----------------------------------------
      1 C                    -0.721394
      2 N                     0.100696
      3 F                    -0.054977
      4 Cl                    0.315139
      5 Cl                    0.360536
  ----------------------------------------
  Sum of atomic charges =     0.000000

 -----------------------------------------------------------------
                    Cartesian Multipole Moments
 -----------------------------------------------------------------
    Charge (ESU x 10^10)
                 0.0000
    Dipole Moment (Debye)
         X       1.2453      Y       1.5716      Z       0.0000
       Tot       2.0051
    Quadrupole Moments (Debye-Ang)
        XX     -41.3373     XY      -2.1876     YY     -42.6949
        XZ      -0.0000     YZ       0.0000     ZZ     -40.7820
    Octopole Moments (Debye-Ang^2)
       XXX       3.7433    XXY       1.3116    XYY      -3.7724
       YYY       7.1829    XXZ       0.0000    XYZ      -0.0000
       YYZ       0.0000    XZZ      -3.1318    YZZ      -1.2085
       ZZZ       0.0000
    Hexadecapole Moments (Debye-Ang^3)
      XXXX    -411.0366   XXXY      -1.2304   XXYY    -119.8176
      XYYY      -1.1498   YYYY    -281.7007   XXXZ      -0.0000
      XXYZ       0.0000   XYYZ      -0.0000   YYYZ       0.0000
      XXZZ     -80.3925   XYZZ       3.0606   YYZZ     -55.4888
      XZZZ      -0.0000   YZZZ       0.0000   ZZZZ     -42.7996
 -----------------------------------------------------------------
Archival summary:
1\1\TWL01\OPT\ProcedureUnspecified\BasisUnspecified\l2111\taweetha\SunNov2522:02:362018SunNov2522:02:362018\0\\#,OPT,ProcedureUnspecified,BasisUnspecified,\\0,1\Cl\C,1,1.72176\N,2,1.2732,1,126.605\F,3,1.39819,2,110.715,1,-0,0\Cl,2,1.72394,1,117.159,3,-180,0\\\@

 Total job time:  24.96s(wall), 89.08s(cpu) 
 Sun Nov 25 22:02:36 2018

        *************************************************************
        *                                                           *
        *  Thank you very much for using Q-Chem.  Have a nice day.  *
        *                                                           *
        *************************************************************


 
User input: 2 of 2 
 
Q-Chem Developer Version!
                  Welcome to Q-Chem
     A Quantum Leap Into The Future Of Chemistry


 Q-Chem 5.1, Q-Chem, Inc., Pleasanton, CA (2018)

 Yihan Shao,  Zhengting Gan,  E. Epifanovsky,  A. T. B. Gilbert,  M. Wormit,  
 J. Kussmann,  A. W. Lange,  A. Behn,  Jia Deng,  Xintian Feng,  D. Ghosh,  
 M. Goldey,  P. R. Horn,  L. D. Jacobson,  I. Kaliman,  T. Kus,  A. Landau,  
 Jie Liu,  E. I. Proynov,  R. M. Richard,  R. P. Steele,  E. J. Sundstrom,  
 H. L. Woodcock III,  P. M. Zimmerman,  D. Zuev,  B. Albrecht,  E. Alguire,  
 S. A. Baeppler,  D. Barton,  Z. Benda,  Y. A. Bernard,  E. J. Berquist,  
 K. B. Bravaya,  H. Burton,  D. Casanova,  Chun-Min Chang,  Yunqing Chen,  
 A. Chien,  K. D. Closser,  M. P. Coons,  S. Coriani,  S. Dasgupta,  
 A. L. Dempwolff,  M. Diedenhofen,  Hainam Do,  R. G. Edgar,  Po-Tung Fang,  
 S. Faraji,  S. Fatehi,  Qingguo Feng,  K. D. Fenk,  J. Fosso-Tande,  
 Qinghui Ge,  A. Ghysels,  G. Gidofalvi,  J. Gomes,  J. Gonthier,  A. Gunina,  
 D. Hait,  M. W. D. Hanson-Heine,  P. H. P. Harbach,  A. W. Hauser,  
 J. E. Herr,  E. G. Hohenstein,  Z. C. Holden,  Kerwin Hui,  B. C. Huynh,  
 T.-C. Jagau,  Hyunjun Ji,  B. Kaduk,  K. Khistyaev,  Jaehoon Kim,  
 P. Klunzinger,  K. Koh,  D. Kosenkov,  L. Koulias,  T. Kowalczyk,  
 C. M. Krauter,  A. Kunitsa,  Ka Un Lao,  A. Laurent,  K. V. Lawler,  
 Joonho Lee,  D. Lefrancois,  S. Lehtola,  D. S. Levine,  Yi-Pei Li,  
 You-Sheng Lin,  Fenglai Liu,  E. Livshits,  A. Luenser,  P. Manohar,  
 E. Mansoor,  S. F. Manzer,  Shan-Ping Mao,  Yuezhi Mao,  N. Mardirossian,  
 A. V. Marenich,  T. Markovich,  L. A. Martinez-Martinez,  S. A. Maurer,  
 N. J. Mayhall,  S. C. McKenzie,  J.-M. Mewes,  A. F. Morrison,  
 J. W. Mullinax,  K. Nanda,  T. S. Nguyen-Beck,  R. Olivares-Amaya,  
 J. A. Parkhill,  T. M. Perrine,  F. Plasser,  P. Pokhilko,  S. Prager,  
 A. Prociuk,  E. Ramos,  D. R. Rehn,  F. Rob,  M. Schneider,  N. Sergueev,  
 S. M. Sharada,  S. Sharma,  D. W. Small,  T. Stauch,  T. Stein,  
 Yu-Chuan Su,  A. J. W. Thom,  A. Tkatchenko,  T. Tsuchimochi,  N. M. Tubman,  
 L. Vogt,  M. L. Vidal,  O. Vydrov,  M. A. Watson,  J. Wenzel,  
 M. de Wergifosse,  T. A. Wesolowski,  A. White,  J. Witte,  A. Yamada,  
 Jun Yang,  K. Yao,  S. Yeganeh,  S. R. Yost,  Zhi-Qiang You,  A. Zech,  
 Igor Ying Zhang,  Xing Zhang,  Yan Zhao,  Ying Zhu,  B. R. Brooks,  
 G. K. L. Chan,  C. J. Cramer,  M. S. Gordon,  W. J. Hehre,  A. Klamt,  
 M. W. Schmidt,  C. D. Sherrill,  D. G. Truhlar,  A. Aspuru-Guzik,  R. Baer,  
 A. T. Bell,  N. A. Besley,  Jeng-Da Chai,  A. E. DePrince, III,  
 R. A. DiStasio Jr.,  A. Dreuw,  B. D. Dunietz,  T. R. Furlani,  
 Chao-Ping Hsu,  Yousung Jung,  Jing Kong,  D. S. Lambrecht,  WanZhen Liang,  
 C. Ochsenfeld,  V. A. Rassolov,  L. V. Slipchenko,  J. E. Subotnik,  
 T. Van Voorhis,  J. M. Herbert,  A. I. Krylov,  P. M. W. Gill,  M. Head-Gordon

 Contributors to earlier versions of Q-Chem not listed above: 
 R. D. Adamson,  B. Austin,  J. Baker,  G. J. O. Beran,  K. Brandhorst,  
 S. T. Brown,  E. F. C. Byrd,  A. K. Chakraborty,  C.-L. Cheng,  
 Siu Hung Chien,  D. M. Chipman,  D. L. Crittenden,  H. Dachsel,  
 R. J. Doerksen,  A. D. Dutoi,  L. Fusti-Molnar,  W. A. Goddard III,  
 A. Golubeva-Zadorozhnaya,  S. R. Gwaltney,  G. Hawkins,  A. Heyden,  
 S. Hirata,  G. Kedziora,  F. J. Keil,  C. Kelley,  Jihan Kim,  R. A. King,  
 R. Z. Khaliullin,  P. P. Korambath,  W. Kurlancheek,  A. M. Lee,  M. S. Lee,  
 S. V. Levchenko,  Ching Yeh Lin,  D. Liotard,  R. C. Lochan,  I. Lotan,  
 P. E. Maslen,  N. Nair,  D. P. O'Neill,  D. Neuhauser,  E. Neuscamman,  
 C. M. Oana,  R. Olson,  B. Peters,  R. Peverati,  P. A. Pieniazek,  
 Y. M. Rhee,  J. Ritchie,  M. A. Rohrdanz,  E. Rosta,  N. J. Russ,  
 H. F. Schaefer III,  N. E. Schultz,  N. Shenvi,  A. C. Simmonett,  A. Sodt,  
 D. Stuck,  K. S. Thanthiriwatte,  V. Vanovschi,  Tao Wang,  A. Warshel,  
 C. F. Williams,  Q. Wu,  X. Xu,  W. Zhang

 Please cite Q-Chem as follows:
 Y. Shao et al., Mol. Phys. 113, 184-215 (2015)
 DOI: 10.1080/00268976.2014.952696

 Q-Chem 5.1.2 for Intel X86 EM64T Linux

 Parts of Q-Chem use Armadillo 8.300.2 (Tropical Shenanigans).
 http://arma.sourceforge.net/

 Q-Chem begins on Sun Nov 25 22:02:37 2018  

Host: 
0

     Scratch files written to /scratch/taweetham/qchem53395//
The previous job contains 0 fragments, simply inherited here
Input Ideriv = 2
Curr. Ideriv = -1
Max.  Ideriv = 2

Checking the input file for inconsistencies... 	...done.

--------------------------------------------------------------
User input:
--------------------------------------------------------------

$molecule
read
$end

$rem
   job_type 	frequency
   basis 	6-311++g**
   method	b3lyp	
$end


--------------------------------------------------------------
 ----------------------------------------------------------------
             Standard Nuclear Orientation (Angstroms)
    I     Atom           X                Y                Z
 ----------------------------------------------------------------
    1      C       0.0890381476    -0.1665428856     0.0000000000
    2      N      -0.5471566886    -1.2693976544    -0.0000000000
    3      F      -1.9271091358    -1.0443011355    -0.0000000000
    4      Cl      1.8093020005    -0.2790784495     0.0000000000
    5      Cl     -0.5951931677     1.4134167503    -0.0000000000
 ----------------------------------------------------------------
 Molecular Point Group                 Cs    NOp =  2
 Largest Abelian Subgroup              Cs    NOp =  2
 Nuclear Repulsion Energy =   267.2607588093 hartrees
 There are       28 alpha and       28 beta electrons
 Requested basis set is 6-311++G(d,p)
 There are 44 shells and 126 basis functions

 Total QAlloc Memory Limit   2000 MB
 Mega-Array Size       188 MB
 MEM_STATIC part       192 MB

                       Distance Matrix (Angstroms)
             C (  1)   N (  2)   F (  3)   Cl(  4)
   N (  2)  1.273198
   F (  3)  2.198934  1.398191
   Cl(  4)  1.723941  2.556097  3.813966
   Cl(  5)  1.721756  2.683244  2.795421  2.940431

 A cutoff of  1.0D-11 yielded    872 shell pairs
 There are      7614 function pairs (      8245 Cartesian)

 -------------------------------------------------------
 OpenMP Integral Computing Module                       
 Release: version 1.0, May 2013, Q-Chem Inc. Pittsburgh 
 -------------------------------------------------------
 Integral Job Info:
 Integral job number is                      11
 Integral operator is                         1
 short-range coefficients                     0
 long-range coefficients              100000000
 Omega coefficients                           0
 if combine SR and LR in K                    0
 Integral screening is                        0
 Integral computing path is                   2
 max size of driver memory is            800000
 size of driver memory is                593474
 size of scratch memory is              8114252
 max col of scratch BK array               1296
 max len of scratch array in speh3          155
 max len of scratch index in speh4           18
 max int batch size is                      520
 min int batch size is                       52
 fixed nKL is                                52
 max L of basis functions is                  2
 order of int derivative is                   0
 number of shells is                         44
 number of basis is                         131
 number of cartesian basis is               131
 number of contracted shell pairs           872
 number of primitive shell pairs           2605
 maxK2 (contraction) of shell pair           36
 max number of K2 of shell pair               1
 max number of CS2 of shell pair             89
 max number of PS2 of shell pair            336
 mem total for path MDJ                  516172
 -------------------------------------------------------
 Smallest overlap matrix eigenvalue = 3.86E-04
 Guess from superposition of atomic densities
 Warning:  Energy on first SCF cycle will be non-variational
 SAD guess density has 56.000000 electrons

 -----------------------------------------------------------------------
  General SCF calculation program by
  Eric Jon Sundstrom, Paul Horn, Yuezhi Mao, Dmitri Zuev, Alec White,
  David Stuck, Shaama M.S., Shane Yost, Joonho Lee, David Small,
  Daniel Levine, Susi Lehtola, Hugh Burton, Evgeny Epifanovsky
 -----------------------------------------------------------------------
 Exchange:     0.2000 Hartree-Fock + 0.0800 Slater + 0.7200 B88
 Correlation:  0.1900 VWN1RPA + 0.8100 LYP
 Using SG-1 standard quadrature grid
 using 4 threads for integral computing
 -------------------------------------------------------
 OpenMP Integral computing Module                
 Release: version 2.0, May 2017, Q-Chem Inc. Pleasanton 
 -------------------------------------------------------
 -------------------------------------------------------
 OpenMP BLAS3 based DFT computing Module                
 Release: version 1.0, May 2013, Q-Chem Inc. Pittsburgh 
 -------------------------------------------------------
 A restricted SCF calculation will be
 performed using DIIS
 SCF converges when DIIS error is below 1.0e-08
 ---------------------------------------
  Cycle       Energy         DIIS error
 ---------------------------------------
    1   -1113.8767172946      4.70e-02  
    2   -1113.0839781615      4.04e-03  
    3   -1113.0386352296      6.61e-03  
    4   -1113.1064601486      1.30e-03  
    5   -1113.1088005508      4.12e-04  
    6   -1113.1090686684      1.70e-04  
    7   -1113.1091115093      5.86e-05  
    8   -1113.1091164030      7.93e-06  
    9   -1113.1091165030      2.02e-06  
   10   -1113.1091165098      5.94e-07  
   11   -1113.1091165104      1.78e-07  
   12   -1113.1091165105      2.49e-08  
   13   -1113.1091165105      4.47e-09  Convergence criterion met
 ---------------------------------------
 SCF time:   CPU 13.60s  wall 3.00s 
 SCF   energy in the final basis set =    -1113.1091165105
 Total energy in the final basis set =    -1113.1091165105

 --------------------------------------------------------------
             Orbital Energies (a.u.) and Symmetries
 --------------------------------------------------------------

 Alpha MOs, Restricted
 -- Occupied --                  
-101.61 -101.61  -24.73  -14.44  -10.36   -9.53   -9.53   -7.29
  1 A'    2 A'    3 A'    4 A'    5 A'    6 A'    7 A'    8 A'                 
 -7.291  -7.282  -7.281  -7.281  -7.280  -1.262  -1.000  -0.892
  9 A'    1 A"   10 A'    2 A"   11 A'   12 A'   13 A'   14 A'                 
 -0.881  -0.630  -0.569  -0.537  -0.512  -0.460  -0.439  -0.389
 15 A'   16 A'   17 A'   18 A'    3 A"   19 A'    4 A"   20 A'                 
 -0.373  -0.358  -0.351  -0.322
  5 A"   21 A'   22 A'    6 A"                                                 
 -- Virtual --                   
 -0.068  -0.046  -0.045   0.005   0.036   0.052   0.053   0.060
  7 A"   23 A'   24 A'   25 A'   26 A'    8 A"   27 A'   28 A'                 
  0.081   0.086   0.089   0.102   0.113   0.140   0.147   0.169
 29 A'    9 A"   30 A'   10 A"   31 A'   32 A'   33 A'   34 A'                 
  0.187   0.188   0.217   0.248   0.266   0.267   0.289   0.329
 35 A'   11 A"   36 A'   37 A'   12 A"   38 A'   39 A'   40 A'                 
  0.394   0.415   0.419   0.437   0.446   0.452   0.463   0.489
 41 A'   42 A'   13 A"   43 A'   44 A'   14 A"   45 A'   15 A"                 
  0.548   0.610   0.686   0.742   0.765   0.780   0.814   0.817
 46 A'   47 A'   16 A"   48 A'   49 A'   17 A"   18 A"   19 A"                 
  0.823   0.830   0.867   0.897   0.921   0.921   0.947   1.019
 50 A'   51 A'   52 A'   53 A'   20 A"   54 A'   55 A'   56 A'                 
  1.128   1.177   1.252   1.260   1.318   1.372   1.398   1.412
 57 A'   58 A'   59 A'   21 A"   22 A"   60 A'   61 A'   23 A"                 
  1.690   1.707   1.828   1.971   1.990   2.176   2.202   2.240
 62 A'   63 A'   64 A'   24 A"   65 A'   25 A"   66 A'   26 A"                 
  2.242   2.312   2.357   2.379   2.476   2.507   2.714   2.721
 67 A'   68 A'   27 A"   69 A'   70 A'   71 A'   72 A'   28 A"                 
  3.076   3.252   3.632   3.713   3.756   3.772   3.892   3.928
 73 A'   74 A'   75 A'   29 A"   30 A"   76 A'   77 A'   31 A"                 
  4.317   4.921   6.257   6.325   6.516   9.656   9.736  23.597
 78 A'   79 A'   32 A"   80 A'   81 A'   82 A'   83 A'   84 A'                 
 25.742  25.781  25.823  25.867  26.256  26.332  35.410  66.750
 33 A"   34 A"   85 A'   86 A'   87 A'   88 A'   89 A'   90 A'                 
215.631 215.722
 91 A'   92 A'                                                                 

 Beta MOs, Restricted
 -- Occupied --                  
-101.61 -101.61  -24.73  -14.44  -10.36   -9.53   -9.53   -7.29
  1 A'    2 A'    3 A'    4 A'    5 A'    6 A'    7 A'    8 A'                 
 -7.291  -7.282  -7.281  -7.281  -7.280  -1.262  -1.000  -0.892
  9 A'    1 A"   10 A'    2 A"   11 A'   12 A'   13 A'   14 A'                 
 -0.881  -0.630  -0.569  -0.537  -0.512  -0.460  -0.439  -0.389
 15 A'   16 A'   17 A'   18 A'    3 A"   19 A'    4 A"   20 A'                 
 -0.373  -0.358  -0.351  -0.322
  5 A"   21 A'   22 A'    6 A"                                                 
 -- Virtual --                   
 -0.068  -0.046  -0.045   0.005   0.036   0.052   0.053   0.060
  7 A"   23 A'   24 A'   25 A'   26 A'    8 A"   27 A'   28 A'                 
  0.081   0.086   0.089   0.102   0.113   0.140   0.147   0.169
 29 A'    9 A"   30 A'   10 A"   31 A'   32 A'   33 A'   34 A'                 
  0.187   0.188   0.217   0.248   0.266   0.267   0.289   0.329
 35 A'   11 A"   36 A'   37 A'   12 A"   38 A'   39 A'   40 A'                 
  0.394   0.415   0.419   0.437   0.446   0.452   0.463   0.489
 41 A'   42 A'   13 A"   43 A'   44 A'   14 A"   45 A'   15 A"                 
  0.548   0.610   0.686   0.742   0.765   0.780   0.814   0.817
 46 A'   47 A'   16 A"   48 A'   49 A'   17 A"   18 A"   19 A"                 
  0.823   0.830   0.867   0.897   0.921   0.921   0.947   1.019
 50 A'   51 A'   52 A'   53 A'   20 A"   54 A'   55 A'   56 A'                 
  1.128   1.177   1.252   1.260   1.318   1.372   1.398   1.412
 57 A'   58 A'   59 A'   21 A"   22 A"   60 A'   61 A'   23 A"                 
  1.690   1.707   1.828   1.971   1.990   2.176   2.202   2.240
 62 A'   63 A'   64 A'   24 A"   65 A'   25 A"   66 A'   26 A"                 
  2.242   2.312   2.357   2.379   2.476   2.507   2.714   2.721
 67 A'   68 A'   27 A"   69 A'   70 A'   71 A'   72 A'   28 A"                 
  3.076   3.252   3.632   3.713   3.756   3.772   3.892   3.928
 73 A'   74 A'   75 A'   29 A"   30 A"   76 A'   77 A'   31 A"                 
  4.317   4.921   6.257   6.325   6.516   9.656   9.736  23.597
 78 A'   79 A'   32 A"   80 A'   81 A'   82 A'   83 A'   84 A'                 
 25.742  25.781  25.823  25.867  26.256  26.332  35.410  66.750
 33 A"   34 A"   85 A'   86 A'   87 A'   88 A'   89 A'   90 A'                 
215.631 215.722
 91 A'   92 A'                                                                 
 --------------------------------------------------------------

          Ground-State Mulliken Net Atomic Charges

     Atom                 Charge (a.u.)
  ----------------------------------------
      1 C                    -0.721327
      2 N                     0.100653
      3 F                    -0.054969
      4 Cl                    0.315101
      5 Cl                    0.360541
  ----------------------------------------
  Sum of atomic charges =     0.000000

 -----------------------------------------------------------------
                    Cartesian Multipole Moments
 -----------------------------------------------------------------
    Charge (ESU x 10^10)
                 0.0000
    Dipole Moment (Debye)
         X       1.2594      Y       1.5603      Z      -0.0000
       Tot       2.0051
    Quadrupole Moments (Debye-Ang)
        XX     -41.3570     XY      -2.1884     YY     -42.6584
        XZ      -0.0000     YZ       0.0000     ZZ     -40.7820
    Octopole Moments (Debye-Ang^2)
       XXX       2.7934    XXY       1.2158    XYY      -4.0638
       YYY       7.4105    XXZ      -0.0000    XYZ       0.0000
       YYZ      -0.0000    XZZ      -3.4659    YZZ      -1.1400
       ZZZ       0.0000
    Hexadecapole Moments (Debye-Ang^3)
      XXXX    -410.9699   XXXY      -0.7386   XXYY    -119.8784
      XYYY      -0.3777   YYYY    -281.7013   XXXZ      -0.0000
      XXYZ       0.0000   XYYZ       0.0000   YYYZ       0.0000
      XXZZ     -80.3878   XYZZ       3.2791   YYZZ     -55.5439
      XZZZ      -0.0000   YZZZ       0.0000   ZZZZ     -42.7997
 -----------------------------------------------------------------
 Calculating MO derivatives via CPSCF
 D1JvT checksum  = 135000 11520.6768183430
 D1KAT checksum  = 284040 854.8164736890
   1         3          15      0.160281    0.047442
   2         3          15      0.021820    0.007000
   3         3          15      0.002679    0.000899
   4         3          15      0.000247    0.000077
   5        15           3      0.000012    0.000007
   6        18           0      0.000000    0.000000    Roots Converged
 Time for AOints: 3.3 s (CPU) 0.8 s (wall)
 ------------------------------------------------------------------------------
                     AOints        : Timing summary (seconds)
 ------------------------------------------------------------------------------
     job step          cpu (% of tot)      sys (% of tot)     wall (% of tot)
 ------------------------------------------------------------------------------
  cpscf_lag         0.1853E+02 (30.8)   0.6000E-05 (40.0)   0.4834E+01 (30.6)
  iterzp            0.3835E+02 (63.7)   0.9000E-05 (60.0)   0.1005E+02 (63.7)
  make_fx           0.0000E+00 ( 0.0)   0.0000E+00 ( 0.0)   0.0000E+00 ( 0.0)
  AOints            0.3289E+01 ( 5.5)   0.0000E+00 ( 0.0)   0.8392E+00 ( 5.3)
 ------------------------------------------------------------------------------
   Grand Totals     0.6024E+02          0.1500E-04          0.1579E+02
 ------------------------------------------------------------------------------
 Calculating analytic Hessian of the SCF energy
 Polarizability Matrix (a.u.)
            1           2           3
    1 -57.6134153  -0.0086010   0.0000000
    2  -0.0086010 -50.7464548   0.0000000
    3   0.0000000   0.0000000 -26.8777760

 Direct stationary perturbation theory relativistic correction:

 rels  =       1.628351034572
 relv  =      -5.932238468961
 rel2e =       1.384594642238
 E_rel =      -2.919292792150

 Hessian of the SCF Energy
            1           2           3           4           5           6
    1   0.4776954   0.1728037  -0.0000000  -0.1855600  -0.1693996   0.0000000
    2   0.1728037   0.6211098  -0.0000000  -0.2409258  -0.4429580   0.0000000
    3  -0.0000000  -0.0000000   0.0977023   0.0000000   0.0000000  -0.0449761
    4  -0.1855600  -0.2409258   0.0000000   0.4565854   0.1855029  -0.0000000
    5  -0.1693996  -0.4429580   0.0000000   0.1855029   0.5489195  -0.0000000
    6   0.0000000   0.0000000  -0.0449761  -0.0000000  -0.0000000   0.0476987
    7  -0.0706549   0.0152609  -0.0000000  -0.2275804  -0.0020123   0.0000000
    8  -0.0470425  -0.0051766  -0.0000000   0.0613744  -0.0507766   0.0000000
    9  -0.0000000  -0.0000000   0.0034167   0.0000000   0.0000000  -0.0227741
   10  -0.1683223   0.0048175   0.0000000  -0.0452987  -0.0132639  -0.0000000
   11   0.0120458  -0.0345375   0.0000000  -0.0245524   0.0027133   0.0000000
   12  -0.0000000   0.0000000  -0.0252517   0.0000000   0.0000000  -0.0007640
   13  -0.0531581   0.0480436   0.0000000   0.0018537  -0.0008271  -0.0000000
   14   0.0315925  -0.1384377   0.0000000   0.0186008  -0.0578981   0.0000000
   15   0.0000000  -0.0000000  -0.0308912  -0.0000000   0.0000000   0.0208155
            7           8           9          10          11          12
    1  -0.0706549  -0.0470425  -0.0000000  -0.1683223   0.0120458  -0.0000000
    2   0.0152609  -0.0051766  -0.0000000   0.0048175  -0.0345375   0.0000000
    3  -0.0000000  -0.0000000   0.0034167   0.0000000   0.0000000  -0.0252517
    4  -0.2275804   0.0613744   0.0000000  -0.0452987  -0.0245524   0.0000000
    5  -0.0020123  -0.0507766   0.0000000  -0.0132639   0.0027133   0.0000000
    6   0.0000000   0.0000000  -0.0227741  -0.0000000   0.0000000  -0.0007640
    7   0.2986617  -0.0034086  -0.0000000  -0.0060300  -0.0073759   0.0000000
    8  -0.0034086   0.0528394  -0.0000000  -0.0023100  -0.0005501  -0.0000000
    9  -0.0000000  -0.0000000   0.0165415  -0.0000000  -0.0000000   0.0087622
   10  -0.0060300  -0.0023100  -0.0000000   0.2449799  -0.0076910   0.0000000
   11  -0.0073759  -0.0005501  -0.0000000  -0.0076910   0.0420268  -0.0000000
   12   0.0000000  -0.0000000   0.0087622   0.0000000  -0.0000000   0.0120717
   13   0.0056037  -0.0086133   0.0000000  -0.0253288   0.0275734   0.0000000
   14  -0.0024641   0.0036638   0.0000000   0.0184474  -0.0096525   0.0000000
   15   0.0000000   0.0000000  -0.0059463  -0.0000000   0.0000000   0.0051818
           13          14          15
    1  -0.0531581   0.0315925   0.0000000
    2   0.0480436  -0.1384377  -0.0000000
    3   0.0000000   0.0000000  -0.0308912
    4   0.0018537   0.0186008  -0.0000000
    5  -0.0008271  -0.0578981   0.0000000
    6  -0.0000000   0.0000000   0.0208155
    7   0.0056037  -0.0024641   0.0000000
    8  -0.0086133   0.0036638   0.0000000
    9   0.0000000   0.0000000  -0.0059463
   10  -0.0253288   0.0184474  -0.0000000
   11   0.0275734  -0.0096525   0.0000000
   12   0.0000000   0.0000000   0.0051818
   13   0.0710295  -0.0661766  -0.0000000
   14  -0.0661766   0.2023245  -0.0000000
   15  -0.0000000  -0.0000000   0.0108401
 Gradient time:  CPU 94.23 s  wall 24.80 s
 **********************************************************************
 **                                                                  **
 **                       VIBRATIONAL ANALYSIS                       **
 **                       --------------------                       **
 **                                                                  **
 **        VIBRATIONAL FREQUENCIES (CM**-1) AND NORMAL MODES         **
 **     FORCE CONSTANTS (mDYN/ANGSTROM) AND REDUCED MASSES (AMU)     **
 **                  INFRARED INTENSITIES (KM/MOL)                   **
 **                                                                  **
 **********************************************************************


 Mode:                 1                      2                      3
 Frequency:       238.13                 263.07                 297.09
 Force Cnst:      0.7846                 0.6409                 1.3439
 Red. Mass:      23.4860                15.7188                25.8441
 IR Active:          YES                    YES                    YES
 IR Intens:        2.718                  0.020                  1.313
 Raman Active:       YES                    YES                    YES
               X      Y      Z        X      Y      Z        X      Y      Z
 C          0.203 -0.143  0.000    0.000  0.000  0.448   -0.124 -0.383  0.000
 N         -0.026 -0.010  0.000    0.000  0.000  0.712   -0.302 -0.300  0.000
 F          0.060  0.791 -0.000    0.000 -0.000 -0.501   -0.308  0.074 -0.000
 Cl         0.211  0.036 -0.000    0.000 -0.000 -0.200   -0.136  0.492 -0.000
 Cl        -0.303 -0.413 -0.000   -0.000  0.000  0.034    0.467 -0.280  0.000
 TransDip   0.045 -0.027  0.000   -0.000  0.000 -0.005    0.036  0.005 -0.000

 Mode:                 4                      5                      6
 Frequency:       469.83                 526.24                 643.91
 Force Cnst:      3.1370                 2.0832                 4.0779
 Red. Mass:      24.1210                12.7676                16.6933
 IR Active:          YES                    YES                    YES
 IR Intens:        0.137                  0.591                 29.896
 Raman Active:       YES                    YES                    YES
               X      Y      Z        X      Y      Z        X      Y      Z
 C         -0.026 -0.028 -0.000    0.000 -0.000  0.887    0.042  0.578 -0.000
 N         -0.394  0.124  0.000   -0.000 -0.000 -0.440    0.031  0.689 -0.000
 F         -0.622 -0.257 -0.000   -0.000 -0.000  0.072   -0.107 -0.162  0.000
 Cl         0.600  0.030  0.000    0.000  0.000 -0.061   -0.076 -0.021  0.000
 Cl        -0.095  0.070  0.000    0.000  0.000 -0.106    0.108 -0.365 -0.000
 TransDip  -0.011 -0.003 -0.000    0.000 -0.000  0.025   -0.058  0.165 -0.000

 Mode:                 7                      8                      9
 Frequency:       934.77                 978.95                1617.86
 Force Cnst:      7.9765                 7.2558                19.7664
 Red. Mass:      15.4935                12.8503                12.8173
 IR Active:          YES                    YES                    YES
 IR Intens:      172.876                209.649                 54.487
 Raman Active:       YES                    YES                    YES
               X      Y      Z        X      Y      Z        X      Y      Z
 C          0.225  0.167 -0.000    0.860 -0.367 -0.000    0.380  0.677 -0.000
 N          0.738 -0.254  0.000   -0.165  0.242  0.000   -0.364 -0.513  0.000
 F         -0.548  0.085 -0.000   -0.074 -0.094  0.000    0.043 -0.010 -0.000
 Cl        -0.070 -0.016  0.000   -0.136  0.022  0.000   -0.012 -0.003  0.000
 Cl        -0.005  0.014  0.000   -0.053  0.058  0.000    0.004 -0.018  0.000
 TransDip   0.376  0.190 -0.000    0.363 -0.289  0.000    0.066  0.227 -0.000

 STANDARD THERMODYNAMIC QUANTITIES AT   298.15 K  AND     1.00 ATM

   This Molecule has  0 Imaginary Frequencies
   Zero point vibrational energy:        8.534 kcal/mol

   Atom    1 Element C  Has Mass   12.00000
   Atom    2 Element N  Has Mass   14.00307
   Atom    3 Element F  Has Mass   18.99840
   Atom    4 Element Cl Has Mass   34.96885
   Atom    5 Element Cl Has Mass   34.96885
   Molecular Mass:   114.939170 amu
   Principal axes and moments of inertia in amu*Bohr^2:
                             1           2           3
    Eigenvalues --      414.93107   720.30035  1135.23143
          X               0.99997    -0.00827    -0.00000
          Y               0.00827     0.99997    -0.00000
          Z               0.00000     0.00000     1.00000
   Rotational Symmetry Number is   1
   The Molecule is an Asymmetric Top
   Translational Enthalpy:        0.889 kcal/mol
   Rotational Enthalpy:           0.889 kcal/mol
   Vibrational Enthalpy:          9.837 kcal/mol
   gas constant (RT):             0.592 kcal/mol
   Translational Entropy:        40.133  cal/mol.K
   Rotational Entropy:           27.319  cal/mol.K
   Vibrational Entropy:           6.836  cal/mol.K

   Total Enthalpy:               12.207 kcal/mol
   Total Entropy:                74.288  cal/mol.K
Archival summary:
1\1\TWL01\FREQ\ProcedureUnspecified\BasisUnspecified\l2111\taweetha\SunNov2522:03:052018SunNov2522:03:052018\0\\#,FREQ,ProcedureUnspecified,BasisUnspecified,\\0,1\Cl\C,1,1.72176\N,2,1.2732,1,126.605\F,3,1.39819,2,110.715,1,-0,0\Cl,2,1.72394,1,117.159,3,-180,0\\\@

 Total job time:  28.58s(wall), 107.93s(cpu) 
 Sun Nov 25 22:03:05 2018

        *************************************************************
        *                                                           *
        *  Thank you very much for using Q-Chem.  Have a nice day.  *
        *                                                           *
        *************************************************************
