# Supplementary material for: Geometric and energetic data from ab initio calculations of haloethene, haloimine, halomethylenephosphine, haloiminophosphine, halodiazene, halodiphosphene and halocyclopropane
Source: Data Brief. 2019 Nov 2;27:104738. doi: 10.1016/j.dib.2019.104738 (PMC6861602; doi:10.1016/j.dib.2019.104738)
Supplement: Multimedia component 4 [file mmc4.zip › CN/B3LYP/ClClCNHE.out]

Q-Chem Developer Version!
                  Welcome to Q-Chem
     A Quantum Leap Into The Future Of Chemistry


 Q-Chem 5.1, Q-Chem, Inc., Pleasanton, CA (2018)

 Yihan Shao,  Zhengting Gan,  E. Epifanovsky,  A. T. B. Gilbert,  M. Wormit,  
 J. Kussmann,  A. W. Lange,  A. Behn,  Jia Deng,  Xintian Feng,  D. Ghosh,  
 M. Goldey,  P. R. Horn,  L. D. Jacobson,  I. Kaliman,  T. Kus,  A. Landau,  
 Jie Liu,  E. I. Proynov,  R. M. Richard,  R. P. Steele,  E. J. Sundstrom,  
 H. L. Woodcock III,  P. M. Zimmerman,  D. Zuev,  B. Albrecht,  E. Alguire,  
 S. A. Baeppler,  D. Barton,  Z. Benda,  Y. A. Bernard,  E. J. Berquist,  
 K. B. Bravaya,  H. Burton,  D. Casanova,  Chun-Min Chang,  Yunqing Chen,  
 A. Chien,  K. D. Closser,  M. P. Coons,  S. Coriani,  S. Dasgupta,  
 A. L. Dempwolff,  M. Diedenhofen,  Hainam Do,  R. G. Edgar,  Po-Tung Fang,  
 S. Faraji,  S. Fatehi,  Qingguo Feng,  K. D. Fenk,  J. Fosso-Tande,  
 Qinghui Ge,  A. Ghysels,  G. Gidofalvi,  J. Gomes,  J. Gonthier,  A. Gunina,  
 D. Hait,  M. W. D. Hanson-Heine,  P. H. P. Harbach,  A. W. Hauser,  
 J. E. Herr,  E. G. Hohenstein,  Z. C. Holden,  Kerwin Hui,  B. C. Huynh,  
 T.-C. Jagau,  Hyunjun Ji,  B. Kaduk,  K. Khistyaev,  Jaehoon Kim,  
 P. Klunzinger,  K. Koh,  D. Kosenkov,  L. Koulias,  T. Kowalczyk,  
 C. M. Krauter,  A. Kunitsa,  Ka Un Lao,  A. Laurent,  K. V. Lawler,  
 Joonho Lee,  D. Lefrancois,  S. Lehtola,  D. S. Levine,  Yi-Pei Li,  
 You-Sheng Lin,  Fenglai Liu,  E. Livshits,  A. Luenser,  P. Manohar,  
 E. Mansoor,  S. F. Manzer,  Shan-Ping Mao,  Yuezhi Mao,  N. Mardirossian,  
 A. V. Marenich,  T. Markovich,  L. A. Martinez-Martinez,  S. A. Maurer,  
 N. J. Mayhall,  S. C. McKenzie,  J.-M. Mewes,  A. F. Morrison,  
 J. W. Mullinax,  K. Nanda,  T. S. Nguyen-Beck,  R. Olivares-Amaya,  
 J. A. Parkhill,  T. M. Perrine,  F. Plasser,  P. Pokhilko,  S. Prager,  
 A. Prociuk,  E. Ramos,  D. R. Rehn,  F. Rob,  M. Schneider,  N. Sergueev,  
 S. M. Sharada,  S. Sharma,  D. W. Small,  T. Stauch,  T. Stein,  
 Yu-Chuan Su,  A. J. W. Thom,  A. Tkatchenko,  T. Tsuchimochi,  N. M. Tubman,  
 L. Vogt,  M. L. Vidal,  O. Vydrov,  M. A. Watson,  J. Wenzel,  
 M. de Wergifosse,  T. A. Wesolowski,  A. White,  J. Witte,  A. Yamada,  
 Jun Yang,  K. Yao,  S. Yeganeh,  S. R. Yost,  Zhi-Qiang You,  A. Zech,  
 Igor Ying Zhang,  Xing Zhang,  Yan Zhao,  Ying Zhu,  B. R. Brooks,  
 G. K. L. Chan,  C. J. Cramer,  M. S. Gordon,  W. J. Hehre,  A. Klamt,  
 M. W. Schmidt,  C. D. Sherrill,  D. G. Truhlar,  A. Aspuru-Guzik,  R. Baer,  
 A. T. Bell,  N. A. Besley,  Jeng-Da Chai,  A. E. DePrince, III,  
 R. A. DiStasio Jr.,  A. Dreuw,  B. D. Dunietz,  T. R. Furlani,  
 Chao-Ping Hsu,  Yousung Jung,  Jing Kong,  D. S. Lambrecht,  WanZhen Liang,  
 C. Ochsenfeld,  V. A. Rassolov,  L. V. Slipchenko,  J. E. Subotnik,  
 T. Van Voorhis,  J. M. Herbert,  A. I. Krylov,  P. M. W. Gill,  M. Head-Gordon

 Contributors to earlier versions of Q-Chem not listed above: 
 R. D. Adamson,  B. Austin,  J. Baker,  G. J. O. Beran,  K. Brandhorst,  
 S. T. Brown,  E. F. C. Byrd,  A. K. Chakraborty,  C.-L. Cheng,  
 Siu Hung Chien,  D. M. Chipman,  D. L. Crittenden,  H. Dachsel,  
 R. J. Doerksen,  A. D. Dutoi,  L. Fusti-Molnar,  W. A. Goddard III,  
 A. Golubeva-Zadorozhnaya,  S. R. Gwaltney,  G. Hawkins,  A. Heyden,  
 S. Hirata,  G. Kedziora,  F. J. Keil,  C. Kelley,  Jihan Kim,  R. A. King,  
 R. Z. Khaliullin,  P. P. Korambath,  W. Kurlancheek,  A. M. Lee,  M. S. Lee,  
 S. V. Levchenko,  Ching Yeh Lin,  D. Liotard,  R. C. Lochan,  I. Lotan,  
 P. E. Maslen,  N. Nair,  D. P. O'Neill,  D. Neuhauser,  E. Neuscamman,  
 C. M. Oana,  R. Olson,  B. Peters,  R. Peverati,  P. A. Pieniazek,  
 Y. M. Rhee,  J. Ritchie,  M. A. Rohrdanz,  E. Rosta,  N. J. Russ,  
 H. F. Schaefer III,  N. E. Schultz,  N. Shenvi,  A. C. Simmonett,  A. Sodt,  
 D. Stuck,  K. S. Thanthiriwatte,  V. Vanovschi,  Tao Wang,  A. Warshel,  
 C. F. Williams,  Q. Wu,  X. Xu,  W. Zhang

 Please cite Q-Chem as follows:
 Y. Shao et al., Mol. Phys. 113, 184-215 (2015)
 DOI: 10.1080/00268976.2014.952696

 Q-Chem 5.1.2 for Intel X86 EM64T Linux

 Parts of Q-Chem use Armadillo 8.300.2 (Tropical Shenanigans).
 http://arma.sourceforge.net/

 Q-Chem begins on Mon Nov 26 08:19:10 2018  

Host: 
0

     Scratch files written to /scratch/taweetham/qchem59652//
Input Ideriv = 2
Curr. Ideriv = -1
Max.  Ideriv = 2

Checking the input file for inconsistencies... 	...done.

--------------------------------------------------------------
User input:
--------------------------------------------------------------
$molecule
0 1
C 
N 1 1.3 
H 2 CH 1 120. 
Cl 1 CCl 2 120.  3 180.0
Cl 1 CCl 2 120.  3 0.0

CC=1.54
CH=1.09
CF=1.35
CCl=1.77
CBr=1.94
CI=2.14
DHA=180.0
$end

$rem
   job_type	optimization
   basis	6-311++g**
   method	b3lyp
$end

--------------------------------------------------------------
 ----------------------------------------------------------------
             Standard Nuclear Orientation (Angstroms)
    I     Atom           X                Y                Z
 ----------------------------------------------------------------
    1      C       0.0015468309    -0.3993357045    -0.0000000000
    2      N      -0.0574435936    -1.6979966032    -0.0000000000
    3      H      -1.0251695245    -2.1996005532    -0.0000000000
    4      Cl      1.5729916912     0.4151954804     0.0000000000
    5      Cl     -1.4895802975     0.5543098727    -0.0000000000
 ----------------------------------------------------------------
 Molecular Point Group                 Cs    NOp =  2
 Largest Abelian Subgroup              Cs    NOp =  2
 Nuclear Repulsion Energy =   185.7495628794 hartrees
 There are       24 alpha and       24 beta electrons
 Requested basis set is 6-311++G(d,p)
 There are 43 shells and 111 basis functions

 Total QAlloc Memory Limit   2000 MB
 Mega-Array Size       188 MB
 MEM_STATIC part       192 MB
 A cutoff of  1.0D-11 yielded    861 shell pairs
 There are      6064 function pairs (      6538 Cartesian)
 Smallest overlap matrix eigenvalue = 3.72E-04

 Scale SEOQF with 1.000000e-01/1.000000e-01/1.000000e-01

 Standard Electronic Orientation quadrupole field applied
 Nucleus-field energy     =     0.0000000053 hartrees
 Guess from superposition of atomic densities
 Warning:  Energy on first SCF cycle will be non-variational
 SAD guess density has 48.000000 electrons

 -----------------------------------------------------------------------
  General SCF calculation program by
  Eric Jon Sundstrom, Paul Horn, Yuezhi Mao, Dmitri Zuev, Alec White,
  David Stuck, Shaama M.S., Shane Yost, Joonho Lee, David Small,
  Daniel Levine, Susi Lehtola, Hugh Burton, Evgeny Epifanovsky
 -----------------------------------------------------------------------
 Exchange:     0.2000 Hartree-Fock + 0.0800 Slater + 0.7200 B88
 Correlation:  0.1900 VWN1RPA + 0.8100 LYP
 Using SG-1 standard quadrature grid
 A restricted SCF calculation will be
 performed using DIIS
 SCF converges when DIIS error is below 1.0e-08
 ---------------------------------------
  Cycle       Energy         DIIS error
 ---------------------------------------
    1   -1014.3717315148      4.70e-02  
    2   -1013.8231083023      7.65e-03  
    3   -1013.4576680356      1.77e-02  
    4   -1013.9011442176      1.13e-03  
    5   -1013.9030932810      4.62e-04  
    6   -1013.9033967408      8.97e-05  
    7   -1013.9034075653      3.24e-05  
    8   -1013.9034091447      8.95e-06  
    9   -1013.9034092413      4.00e-06  
   10   -1013.9034092646      1.15e-06  
   11   -1013.9034092665      1.61e-07  
   12   -1013.9034092665      1.77e-08  
   13   -1013.9034092665      2.25e-09  Convergence criterion met
 ---------------------------------------
 SCF time:   CPU 9.15s  wall 9.00s 
 SCF   energy in the final basis set =    -1013.9034092665
 Total energy in the final basis set =    -1013.9034092665

 --------------------------------------------------------------
             Orbital Energies (a.u.) and Symmetries
 --------------------------------------------------------------

 Alpha MOs, Restricted
 -- Occupied --                  
-101.60 -101.59  -14.35  -10.36   -9.51   -9.51   -7.27   -7.27
  1 A'    2 A'    3 A'    4 A'    5 A'    6 A'    7 A'    8 A'                 
 -7.264  -7.263  -7.261  -7.260  -0.971  -0.867  -0.861  -0.612
  1 A"    9 A'    2 A"   10 A'   11 A'   12 A'   13 A'   14 A'                 
 -0.529  -0.488  -0.438  -0.372  -0.356  -0.350  -0.316  -0.305
 15 A'   16 A'    3 A"   17 A'    4 A"   18 A'    5 A"   19 A'                 
 -- Virtual --                   
 -0.063  -0.056  -0.015   0.015   0.028   0.047   0.058   0.075
  6 A"   20 A'   21 A'   22 A'   23 A'   24 A'    7 A"   25 A'                 
  0.081   0.089   0.102   0.106   0.122   0.132   0.137   0.153
 26 A'    8 A"   27 A'    9 A"   28 A'   29 A'   30 A'   31 A'                 
  0.180   0.185   0.230   0.236   0.268   0.296   0.404   0.415
 32 A'   10 A"   33 A'   34 A'   35 A'   36 A'   37 A'   38 A'                 
  0.431   0.441   0.463   0.466   0.502   0.516   0.545   0.593
 11 A"   39 A'   12 A"   40 A'   13 A"   41 A'   42 A'   43 A'                 
  0.705   0.751   0.791   0.801   0.823   0.829   0.832   0.858
 14 A"   44 A'   45 A'   15 A"   46 A'   16 A"   17 A"   47 A'                 
  0.865   0.894   0.916   0.926   0.959   1.007   1.100   1.162
 48 A'   49 A'   50 A'   18 A"   51 A'   52 A'   53 A'   54 A'                 
  1.219   1.266   1.356   1.451   1.527   1.661   1.697   1.822
 19 A"   55 A'   20 A"   21 A"   56 A'   57 A'   58 A'   59 A'                 
  1.925   2.174   2.204   2.230   2.283   2.293   2.372   2.385
 60 A'   22 A"   23 A"   61 A'   62 A'   24 A"   63 A'   64 A'                 
  2.394   2.513   2.674   2.738   2.754   3.001   3.113   3.274
 25 A"   65 A'   66 A'   26 A"   67 A'   68 A'   69 A'   70 A'                 
  3.838   4.124   4.642   9.643   9.726  23.554  25.750  25.795
 27 A"   71 A'   72 A'   73 A'   74 A'   75 A'   28 A"   29 A"                 
 25.819  25.858  26.236  26.331  35.481 215.618 215.711
 76 A'   77 A'   78 A'   79 A'   80 A'   81 A'   82 A'                         

 Beta MOs, Restricted
 -- Occupied --                  
-101.60 -101.59  -14.35  -10.36   -9.51   -9.51   -7.27   -7.27
  1 A'    2 A'    3 A'    4 A'    5 A'    6 A'    7 A'    8 A'                 
 -7.264  -7.263  -7.261  -7.260  -0.971  -0.867  -0.861  -0.612
  1 A"    9 A'    2 A"   10 A'   11 A'   12 A'   13 A'   14 A'                 
 -0.529  -0.488  -0.438  -0.372  -0.356  -0.350  -0.316  -0.305
 15 A'   16 A'    3 A"   17 A'    4 A"   18 A'    5 A"   19 A'                 
 -- Virtual --                   
 -0.063  -0.056  -0.015   0.015   0.028   0.047   0.058   0.075
  6 A"   20 A'   21 A'   22 A'   23 A'   24 A'    7 A"   25 A'                 
  0.081   0.089   0.102   0.106   0.122   0.132   0.137   0.153
 26 A'    8 A"   27 A'    9 A"   28 A'   29 A'   30 A'   31 A'                 
  0.180   0.185   0.230   0.236   0.268   0.296   0.404   0.415
 32 A'   10 A"   33 A'   34 A'   35 A'   36 A'   37 A'   38 A'                 
  0.431   0.441   0.463   0.466   0.502   0.516   0.545   0.593
 11 A"   39 A'   12 A"   40 A'   13 A"   41 A'   42 A'   43 A'                 
  0.705   0.751   0.791   0.801   0.823   0.829   0.832   0.858
 14 A"   44 A'   45 A'   15 A"   46 A'   16 A"   17 A"   47 A'                 
  0.865   0.894   0.916   0.926   0.959   1.007   1.100   1.162
 48 A'   49 A'   50 A'   18 A"   51 A'   52 A'   53 A'   54 A'                 
  1.219   1.266   1.356   1.451   1.527   1.661   1.697   1.822
 19 A"   55 A'   20 A"   21 A"   56 A'   57 A'   58 A'   59 A'                 
  1.925   2.174   2.204   2.230   2.283   2.293   2.372   2.385
 60 A'   22 A"   23 A"   61 A'   62 A'   24 A"   63 A'   64 A'                 
  2.394   2.513   2.674   2.738   2.754   3.001   3.113   3.274
 25 A"   65 A'   66 A'   26 A"   67 A'   68 A'   69 A'   70 A'                 
  3.838   4.124   4.642   9.643   9.726  23.554  25.750  25.795
 27 A"   71 A'   72 A'   73 A'   74 A'   75 A'   28 A"   29 A"                 
 25.819  25.858  26.236  26.331  35.481 215.618 215.711
 76 A'   77 A'   78 A'   79 A'   80 A'   81 A'   82 A'                         
 --------------------------------------------------------------

          Ground-State Mulliken Net Atomic Charges

     Atom                 Charge (a.u.)
  ----------------------------------------
      1 C                    -0.771859
      2 N                    -0.045313
      3 H                     0.239207
      4 Cl                    0.314524
      5 Cl                    0.263441
  ----------------------------------------
  Sum of atomic charges =     0.000000

 -----------------------------------------------------------------
                    Cartesian Multipole Moments
 -----------------------------------------------------------------
    Charge (ESU x 10^10)
                 0.0000
    Dipole Moment (Debye)
         X      -1.2872      Y       0.0778      Z      -0.0000
       Tot       1.2895
    Quadrupole Moments (Debye-Ang)
        XX     -34.8053     XY       4.2486     YY     -37.4212
        XZ       0.0000     YZ      -0.0000     ZZ     -37.5193
    Octopole Moments (Debye-Ang^2)
       XXX       0.2360    XXY       2.3080    XYY      -9.8301
       YYY       2.2273    XXZ      -0.0000    XYZ      -0.0000
       YYZ      -0.0000    XZZ      -0.1147    YZZ       1.3309
       ZZZ      -0.0000
    Hexadecapole Moments (Debye-Ang^3)
      XXXX    -369.6010   XXXY       6.6384   XXYY     -88.8311
      XYYY      24.1191   YYYY    -197.6092   XXXZ      -0.0000
      XXYZ      -0.0000   XYYZ      -0.0000   YYYZ      -0.0000
      XXZZ     -75.0303   XYZZ       0.9353   YYZZ     -42.2960
      XZZZ      -0.0000   YZZZ       0.0000   ZZZZ     -42.6292
 -----------------------------------------------------------------
 Calculating analytic gradient of the SCF energy
 Gradient of SCF Energy
            1           2           3           4           5
    1   0.0152169   0.0121686  -0.0387747   0.0218418  -0.0104526
    2   0.0790242  -0.0359932  -0.0351730   0.0038400  -0.0116980
    3  -0.0000000  -0.0000000   0.0000000   0.0000000   0.0000000
 Max gradient component =       7.902E-02
 RMS gradient           =       2.757E-02
 Gradient time:  CPU 2.19 s  wall 2.19 s
 Geometry Optimization Parameters
   NAtoms,    NIC,     NZ,  NCons,   NDum,   NFix, NCnnct, MaxDiis
        5      20       5       0       0       0       0       0


** GEOMETRY OPTIMIZATION IN DELOCALIZED INTERNAL COORDINATES **
   Searching for a Minimum

   Optimization Cycle:   1

                       Coordinates (Angstroms)
     ATOM                X               Y               Z
      1  C         0.0015468309   -0.3993357045    0.0000000000
      2  N        -0.0574435936   -1.6979966032    0.0000000000
      3  H        -1.0251695245   -2.1996005532    0.0000000000
      4  Cl        1.5729916912    0.4151954804    0.0000000000
      5  Cl       -1.4895802975    0.5543098727    0.0000000000
   Point Group: cs    Number of degrees of freedom:     7


   Energy is  -1013.903409267


 Attempting to Generate Delocalized Internal Coordinates

  7 Hessian modes will be used to form the next step
  Hessian Eigenvalues:
     0.160000    0.250000    0.250000    0.286300    0.286300    0.348126
     0.671931

 Minimum Search - Taking Simple RFO Step
 Searching for Lamda that Minimizes Along All modes
 Value Taken    Lamda =  -0.02487086
 Step Taken.  Stepsize is  0.272145

                             Maximum     Tolerance    Cnvgd?
         Gradient           0.082902      0.000300      NO
         Displacement       0.254025      0.001200      NO
         Energy change     *********      0.000001      NO


 New Cartesian Coordinates Obtained by Inverse Iteration

 Displacement from previous Coordinates is:  0.338836
 ----------------------------------------------------------------
             Standard Nuclear Orientation (Angstroms)
    I     Atom           X                Y                Z
 ----------------------------------------------------------------
    1      C      -0.0248868629    -0.4696467659     0.0000000000
    2      N      -0.0256242022    -1.7147350382     0.0000000000
    3      H      -0.9735479252    -2.0864782010     0.0000000000
    4      Cl      1.4852021340     0.3826770161     0.0000000000
    5      Cl     -1.4587980371     0.5607554811     0.0000000000
 ----------------------------------------------------------------
 Molecular Point Group                 Cs    NOp =  2
 Largest Abelian Subgroup              Cs    NOp =  2
 Nuclear Repulsion Energy =   190.4331174342 hartrees
 There are       24 alpha and       24 beta electrons
 Applying Cartesian multipole field
    Component          Value
    ---------          -----
     (2,0,0)        1.00000E-11
     (0,2,0)        2.00000E-11
     (0,0,2)       -3.00000E-11
 Nucleus-field energy     =     0.0000000051 hartrees
 Requested basis set is 6-311++G(d,p)
 There are 43 shells and 111 basis functions
 A cutoff of  1.0D-11 yielded    868 shell pairs
 There are      6101 function pairs (      6575 Cartesian)
 Smallest overlap matrix eigenvalue = 3.79E-04
 Guess MOs from SCF MO coefficient file

 -----------------------------------------------------------------------
  General SCF calculation program by
  Eric Jon Sundstrom, Paul Horn, Yuezhi Mao, Dmitri Zuev, Alec White,
  David Stuck, Shaama M.S., Shane Yost, Joonho Lee, David Small,
  Daniel Levine, Susi Lehtola, Hugh Burton, Evgeny Epifanovsky
 -----------------------------------------------------------------------
 Exchange:     0.2000 Hartree-Fock + 0.0800 Slater + 0.7200 B88
 Correlation:  0.1900 VWN1RPA + 0.8100 LYP
 Using SG-1 standard quadrature grid
 A restricted SCF calculation will be
 performed using DIIS
 SCF converges when DIIS error is below 1.0e-08
 ---------------------------------------
  Cycle       Energy         DIIS error
 ---------------------------------------
    1   -1013.9099780138      1.87e-03  
    2   -1013.9143636807      1.15e-03  
    3   -1013.9147854635      9.78e-04  
    4   -1013.9161229310      2.40e-04  
    5   -1013.9161977527      7.27e-05  
    6   -1013.9162053235      1.19e-05  
    7   -1013.9162055033      2.66e-06  
    8   -1013.9162055128      9.07e-07  
    9   -1013.9162055140      2.42e-07  
   10   -1013.9162055141      3.09e-08  
   11   -1013.9162055141      6.27e-09  Convergence criterion met
 ---------------------------------------
 SCF time:   CPU 7.94s  wall 8.00s 
 SCF   energy in the final basis set =    -1013.9162055141
 Total energy in the final basis set =    -1013.9162055141

 --------------------------------------------------------------
             Orbital Energies (a.u.) and Symmetries
 --------------------------------------------------------------

 Alpha MOs, Restricted
 -- Occupied --                  
-101.59 -101.59  -14.35  -10.35   -9.51   -9.50   -7.27   -7.27
  1 A'    2 A'    3 A'    4 A'    5 A'    6 A'    7 A'    8 A'                 
 -7.261  -7.260  -7.258  -7.256  -0.997  -0.882  -0.864  -0.616
  1 A"    9 A'    2 A"   10 A'   11 A'   12 A'   13 A'   14 A'                 
 -0.542  -0.486  -0.450  -0.375  -0.355  -0.348  -0.324  -0.318
 15 A'   16 A'    3 A"   17 A'    4 A"   18 A'    5 A"   19 A'                 
 -- Virtual --                   
 -0.051  -0.041  -0.010   0.019   0.030   0.047   0.057   0.076
  6 A"   20 A'   21 A'   22 A'   23 A'   24 A'    7 A"   25 A'                 
  0.083   0.089   0.102   0.105   0.124   0.129   0.142   0.158
 26 A'    8 A"    9 A"   27 A'   28 A'   29 A'   30 A'   31 A'                 
  0.184   0.192   0.234   0.236   0.271   0.308   0.401   0.420
 32 A'   10 A"   33 A'   34 A'   35 A'   36 A'   37 A'   38 A'                 
  0.430   0.445   0.463   0.464   0.498   0.538   0.561   0.595
 11 A"   39 A'   12 A"   40 A'   13 A"   41 A'   42 A'   43 A'                 
  0.704   0.767   0.800   0.802   0.819   0.828   0.835   0.840
 14 A"   44 A'   45 A'   15 A"   46 A'   16 A"   17 A"   47 A'                 
  0.875   0.911   0.921   0.930   0.954   1.025   1.102   1.164
 48 A'   49 A'   50 A'   18 A"   51 A'   52 A'   53 A'   54 A'                 
  1.224   1.280   1.354   1.467   1.535   1.679   1.779   1.861
 19 A"   55 A'   20 A"   21 A"   56 A'   57 A'   58 A'   59 A'                 
  1.993   2.194   2.222   2.243   2.304   2.350   2.375   2.427
 60 A'   22 A"   23 A"   61 A'   62 A'   24 A"   63 A'   25 A"                 
  2.445   2.553   2.677   2.751   2.837   3.033   3.136   3.264
 64 A'   65 A'   66 A'   26 A"   67 A'   68 A'   69 A'   70 A'                 
  3.857   4.228   4.745   9.652   9.745  23.683  25.760  25.796
 27 A"   71 A'   72 A'   73 A'   74 A'   75 A'   28 A"   29 A"                 
 25.832  25.884  26.232  26.352  35.588 215.627 215.732
 76 A'   77 A'   78 A'   79 A'   80 A'   81 A'   82 A'                         

 Beta MOs, Restricted
 -- Occupied --                  
-101.59 -101.59  -14.35  -10.35   -9.51   -9.50   -7.27   -7.27
  1 A'    2 A'    3 A'    4 A'    5 A'    6 A'    7 A'    8 A'                 
 -7.261  -7.260  -7.258  -7.256  -0.997  -0.882  -0.864  -0.616
  1 A"    9 A'    2 A"   10 A'   11 A'   12 A'   13 A'   14 A'                 
 -0.542  -0.486  -0.450  -0.375  -0.355  -0.348  -0.324  -0.318
 15 A'   16 A'    3 A"   17 A'    4 A"   18 A'    5 A"   19 A'                 
 -- Virtual --                   
 -0.051  -0.041  -0.010   0.019   0.030   0.047   0.057   0.076
  6 A"   20 A'   21 A'   22 A'   23 A'   24 A'    7 A"   25 A'                 
  0.083   0.089   0.102   0.105   0.124   0.129   0.142   0.158
 26 A'    8 A"    9 A"   27 A'   28 A'   29 A'   30 A'   31 A'                 
  0.184   0.192   0.234   0.236   0.271   0.308   0.401   0.420
 32 A'   10 A"   33 A'   34 A'   35 A'   36 A'   37 A'   38 A'                 
  0.430   0.445   0.463   0.464   0.498   0.538   0.561   0.595
 11 A"   39 A'   12 A"   40 A'   13 A"   41 A'   42 A'   43 A'                 
  0.704   0.767   0.800   0.802   0.819   0.828   0.835   0.840
 14 A"   44 A'   45 A'   15 A"   46 A'   16 A"   17 A"   47 A'                 
  0.875   0.911   0.921   0.930   0.954   1.025   1.102   1.164
 48 A'   49 A'   50 A'   18 A"   51 A'   52 A'   53 A'   54 A'                 
  1.224   1.280   1.354   1.467   1.535   1.679   1.779   1.861
 19 A"   55 A'   20 A"   21 A"   56 A'   57 A'   58 A'   59 A'                 
  1.993   2.194   2.222   2.243   2.304   2.350   2.375   2.427
 60 A'   22 A"   23 A"   61 A'   62 A'   24 A"   63 A'   25 A"                 
  2.445   2.553   2.677   2.751   2.837   3.033   3.136   3.264
 64 A'   65 A'   66 A'   26 A"   67 A'   68 A'   69 A'   70 A'                 
  3.857   4.228   4.745   9.652   9.745  23.683  25.760  25.796
 27 A"   71 A'   72 A'   73 A'   74 A'   75 A'   28 A"   29 A"                 
 25.832  25.884  26.232  26.352  35.588 215.627 215.732
 76 A'   77 A'   78 A'   79 A'   80 A'   81 A'   82 A'                         
 --------------------------------------------------------------

          Ground-State Mulliken Net Atomic Charges

     Atom                 Charge (a.u.)
  ----------------------------------------
      1 C                    -0.800246
      2 N                     0.001065
      3 H                     0.224859
      4 Cl                    0.293284
      5 Cl                    0.281039
  ----------------------------------------
  Sum of atomic charges =     0.000000

 -----------------------------------------------------------------
                    Cartesian Multipole Moments
 -----------------------------------------------------------------
    Charge (ESU x 10^10)
                 0.0000
    Dipole Moment (Debye)
         X      -1.3417      Y       0.0807      Z      -0.0000
       Tot       1.3441
    Quadrupole Moments (Debye-Ang)
        XX     -35.2425     XY       3.7184     YY     -37.6541
        XZ       0.0000     YZ      -0.0000     ZZ     -37.2185
    Octopole Moments (Debye-Ang^2)
       XXX       1.8459    XXY       3.1043    XYY      -8.2156
       YYY       6.5216    XXZ      -0.0000    XYZ       0.0000
       YYZ      -0.0000    XZZ       0.4738    YZZ       1.6560
       ZZZ       0.0000
    Hexadecapole Moments (Debye-Ang^3)
      XXXX    -349.2244   XXXY       9.1305   XXYY     -84.8612
      XYYY      23.5229   YYYY    -202.7087   XXXZ       0.0000
      XXYZ      -0.0000   XYYZ       0.0000   YYYZ       0.0000
      XXZZ     -70.3249   XYZZ       2.2790   YYZZ     -41.5912
      XZZZ       0.0000   YZZZ      -0.0000   ZZZZ     -42.0036
 -----------------------------------------------------------------
 Calculating analytic gradient of the SCF energy
 Gradient of SCF Energy
            1           2           3           4           5
    1  -0.0034073   0.0047485   0.0001845  -0.0005509  -0.0009748
    2   0.0052531   0.0014196   0.0027606  -0.0064237  -0.0030096
    3   0.0000000  -0.0000000   0.0000000  -0.0000000  -0.0000000
 Max gradient component =       6.424E-03
 RMS gradient           =       2.864E-03
 Gradient time:  CPU 2.24 s  wall 2.24 s
 Geometry Optimization Parameters
   NAtoms,    NIC,     NZ,  NCons,   NDum,   NFix, NCnnct, MaxDiis
        5      20       5       0       0       0       0       0

 Cartesian Hessian Update
 Hessian Updated using BFGS Update


** GEOMETRY OPTIMIZATION IN DELOCALIZED INTERNAL COORDINATES **
   Searching for a Minimum

   Optimization Cycle:   2

                       Coordinates (Angstroms)
     ATOM                X               Y               Z
      1  C        -0.0248868629   -0.4696467659    0.0000000000
      2  N        -0.0256242022   -1.7147350382    0.0000000000
      3  H        -0.9735479252   -2.0864782010    0.0000000000
      4  Cl        1.4852021340    0.3826770161    0.0000000000
      5  Cl       -1.4587980371    0.5607554811    0.0000000000
   Point Group: cs    Number of degrees of freedom:     7


   Energy is  -1013.916205514

 Hessian Updated using BFGS Update

  7 Hessian modes will be used to form the next step
  Hessian Eigenvalues:
     0.171548    0.227403    0.257240    0.286284    0.293699    0.363420
     0.694480

 Minimum Search - Taking Simple RFO Step
 Searching for Lamda that Minimizes Along All modes
 Value Taken    Lamda =  -0.00077306
 Step Taken.  Stepsize is  0.056345

                             Maximum     Tolerance    Cnvgd?
         Gradient           0.012405      0.000300      NO
         Displacement       0.043902      0.001200      NO
         Energy change     -0.012796      0.000001      NO


 New Cartesian Coordinates Obtained by Inverse Iteration

 Displacement from previous Coordinates is:  0.089799
 ----------------------------------------------------------------
             Standard Nuclear Orientation (Angstroms)
    I     Atom           X                Y                Z
 ----------------------------------------------------------------
    1      C      -0.0215571202    -0.4787416694     0.0000000000
    2      N      -0.0355209446    -1.7251829173     0.0000000000
    3      H      -0.9780572184    -2.1088578775     0.0000000000
    4      Cl      1.4753594994     0.4070152170     0.0000000000
    5      Cl     -1.4378791097     0.5783397394     0.0000000000
 ----------------------------------------------------------------
 Molecular Point Group                 Cs    NOp =  2
 Largest Abelian Subgroup              Cs    NOp =  2
 Nuclear Repulsion Energy =   190.4363468457 hartrees
 There are       24 alpha and       24 beta electrons
 Applying Cartesian multipole field
    Component          Value
    ---------          -----
     (2,0,0)        1.00000E-11
     (0,2,0)        2.00000E-11
     (0,0,2)       -3.00000E-11
 Nucleus-field energy     =     0.0000000051 hartrees
 Requested basis set is 6-311++G(d,p)
 There are 43 shells and 111 basis functions
 A cutoff of  1.0D-11 yielded    867 shell pairs
 There are      6100 function pairs (      6574 Cartesian)
 Smallest overlap matrix eigenvalue = 3.90E-04
 Guess MOs from SCF MO coefficient file

 -----------------------------------------------------------------------
  General SCF calculation program by
  Eric Jon Sundstrom, Paul Horn, Yuezhi Mao, Dmitri Zuev, Alec White,
  David Stuck, Shaama M.S., Shane Yost, Joonho Lee, David Small,
  Daniel Levine, Susi Lehtola, Hugh Burton, Evgeny Epifanovsky
 -----------------------------------------------------------------------
 Exchange:     0.2000 Hartree-Fock + 0.0800 Slater + 0.7200 B88
 Correlation:  0.1900 VWN1RPA + 0.8100 LYP
 Using SG-1 standard quadrature grid
 A restricted SCF calculation will be
 performed using DIIS
 SCF converges when DIIS error is below 1.0e-08
 ---------------------------------------
  Cycle       Energy         DIIS error
 ---------------------------------------
    1   -1013.9161930660      3.69e-04  
    2   -1013.9165890090      1.23e-04  
    3   -1013.9165706927      1.74e-04  
    4   -1013.9166082979      4.10e-05  
    5   -1013.9166107099      5.25e-06  
    6   -1013.9166107396      2.93e-06  
    7   -1013.9166107519      6.08e-07  
    8   -1013.9166107525      1.97e-07  
    9   -1013.9166107526      2.56e-08  
   10   -1013.9166107526      6.68e-09  Convergence criterion met
 ---------------------------------------
 SCF time:   CPU 7.23s  wall 7.00s 
 SCF   energy in the final basis set =    -1013.9166107526
 Total energy in the final basis set =    -1013.9166107526

 --------------------------------------------------------------
             Orbital Energies (a.u.) and Symmetries
 --------------------------------------------------------------

 Alpha MOs, Restricted
 -- Occupied --                  
-101.59 -101.59  -14.35  -10.35   -9.50   -9.50   -7.27   -7.27
  1 A'    2 A'    3 A'    4 A'    5 A'    6 A'    7 A'    8 A'                 
 -7.260  -7.259  -7.258  -7.257  -0.995  -0.883  -0.861  -0.618
  1 A"    9 A'    2 A"   10 A'   11 A'   12 A'   13 A'   14 A'                 
 -0.542  -0.487  -0.449  -0.375  -0.353  -0.345  -0.325  -0.318
 15 A'   16 A'    3 A"   17 A'    4 A"   18 A'    5 A"   19 A'                 
 -- Virtual --                   
 -0.052  -0.041  -0.010   0.018   0.030   0.046   0.057   0.076
  6 A"   20 A'   21 A'   22 A'   23 A'   24 A'    7 A"   25 A'                 
  0.083   0.090   0.102   0.105   0.123   0.128   0.144   0.158
 26 A'    8 A"    9 A"   27 A'   28 A'   29 A'   30 A'   31 A'                 
  0.182   0.193   0.233   0.236   0.269   0.309   0.400   0.418
 32 A'   10 A"   33 A'   34 A'   35 A'   36 A'   37 A'   38 A'                 
  0.430   0.445   0.463   0.464   0.497   0.537   0.562   0.594
 11 A"   39 A'   40 A'   12 A"   13 A"   41 A'   42 A'   43 A'                 
  0.708   0.766   0.800   0.807   0.822   0.829   0.835   0.840
 14 A"   44 A'   15 A"   45 A'   46 A'   16 A"   17 A"   47 A'                 
  0.876   0.911   0.917   0.928   0.960   1.023   1.100   1.161
 48 A'   49 A'   50 A'   18 A"   51 A'   52 A'   53 A'   54 A'                 
  1.224   1.283   1.356   1.464   1.537   1.673   1.771   1.861
 19 A"   55 A'   20 A"   21 A"   56 A'   57 A'   58 A'   59 A'                 
  1.994   2.193   2.221   2.244   2.305   2.345   2.375   2.430
 60 A'   22 A"   23 A"   61 A'   62 A'   24 A"   63 A'   25 A"                 
  2.442   2.549   2.679   2.750   2.838   3.032   3.133   3.265
 64 A'   65 A'   66 A'   26 A"   67 A'   68 A'   69 A'   70 A'                 
  3.856   4.215   4.750   9.647   9.746  23.679  25.762  25.794
 27 A"   71 A'   72 A'   73 A'   74 A'   75 A'   28 A"   29 A"                 
 25.839  25.887  26.230  26.351  35.585 215.622 215.734
 76 A'   77 A'   78 A'   79 A'   80 A'   81 A'   82 A'                         

 Beta MOs, Restricted
 -- Occupied --                  
-101.59 -101.59  -14.35  -10.35   -9.50   -9.50   -7.27   -7.27
  1 A'    2 A'    3 A'    4 A'    5 A'    6 A'    7 A'    8 A'                 
 -7.260  -7.259  -7.258  -7.257  -0.995  -0.883  -0.861  -0.618
  1 A"    9 A'    2 A"   10 A'   11 A'   12 A'   13 A'   14 A'                 
 -0.542  -0.487  -0.449  -0.375  -0.353  -0.345  -0.325  -0.318
 15 A'   16 A'    3 A"   17 A'    4 A"   18 A'    5 A"   19 A'                 
 -- Virtual --                   
 -0.052  -0.041  -0.010   0.018   0.030   0.046   0.057   0.076
  6 A"   20 A'   21 A'   22 A'   23 A'   24 A'    7 A"   25 A'                 
  0.083   0.090   0.102   0.105   0.123   0.128   0.144   0.158
 26 A'    8 A"    9 A"   27 A'   28 A'   29 A'   30 A'   31 A'                 
  0.182   0.193   0.233   0.236   0.269   0.309   0.400   0.418
 32 A'   10 A"   33 A'   34 A'   35 A'   36 A'   37 A'   38 A'                 
  0.430   0.445   0.463   0.464   0.497   0.537   0.562   0.594
 11 A"   39 A'   40 A'   12 A"   13 A"   41 A'   42 A'   43 A'                 
  0.708   0.766   0.800   0.807   0.822   0.829   0.835   0.840
 14 A"   44 A'   15 A"   45 A'   46 A'   16 A"   17 A"   47 A'                 
  0.876   0.911   0.917   0.928   0.960   1.023   1.100   1.161
 48 A'   49 A'   50 A'   18 A"   51 A'   52 A'   53 A'   54 A'                 
  1.224   1.283   1.356   1.464   1.537   1.673   1.771   1.861
 19 A"   55 A'   20 A"   21 A"   56 A'   57 A'   58 A'   59 A'                 
  1.994   2.193   2.221   2.244   2.305   2.345   2.375   2.430
 60 A'   22 A"   23 A"   61 A'   62 A'   24 A"   63 A'   25 A"                 
  2.442   2.549   2.679   2.750   2.838   3.032   3.133   3.265
 64 A'   65 A'   66 A'   26 A"   67 A'   68 A'   69 A'   70 A'                 
  3.856   4.215   4.750   9.647   9.746  23.679  25.762  25.794
 27 A"   71 A'   72 A'   73 A'   74 A'   75 A'   28 A"   29 A"                 
 25.839  25.887  26.230  26.351  35.585 215.622 215.734
 76 A'   77 A'   78 A'   79 A'   80 A'   81 A'   82 A'                         
 --------------------------------------------------------------

          Ground-State Mulliken Net Atomic Charges

     Atom                 Charge (a.u.)
  ----------------------------------------
      1 C                    -0.792992
      2 N                     0.004752
      3 H                     0.229633
      4 Cl                    0.287307
      5 Cl                    0.271299
  ----------------------------------------
  Sum of atomic charges =     0.000000

 -----------------------------------------------------------------
                    Cartesian Multipole Moments
 -----------------------------------------------------------------
    Charge (ESU x 10^10)
                 0.0000
    Dipole Moment (Debye)
         X      -1.3262      Y       0.0299      Z      -0.0000
       Tot       1.3265
    Quadrupole Moments (Debye-Ang)
        XX     -35.3735     XY       3.8377     YY     -37.4397
        XZ       0.0000     YZ       0.0000     ZZ     -37.2380
    Octopole Moments (Debye-Ang^2)
       XXX       1.5549    XXY       2.6705    XYY      -8.4817
       YYY       5.0190    XXZ      -0.0000    XYZ       0.0000
       YYZ      -0.0000    XZZ       0.3808    YZZ       1.2479
       ZZZ       0.0000
    Hexadecapole Moments (Debye-Ang^3)
      XXXX    -344.7874   XXXY       8.7061   XXYY     -83.8244
      XYYY      23.3473   YYYY    -205.9415   XXXZ       0.0000
      XXYZ       0.0000   XYYZ       0.0000   YYYZ       0.0000
      XXZZ     -69.2546   XYZZ       1.9788   YYZZ     -42.3880
      XZZZ       0.0000   YZZZ       0.0000   ZZZZ     -42.0626
 -----------------------------------------------------------------
 Calculating analytic gradient of the SCF energy
 Gradient of SCF Energy
            1           2           3           4           5
    1  -0.0011110  -0.0002296   0.0005755  -0.0008776   0.0016428
    2   0.0049682  -0.0037322   0.0006737  -0.0007284  -0.0011813
    3  -0.0000000  -0.0000000   0.0000000   0.0000000   0.0000000
 Max gradient component =       4.968E-03
 RMS gradient           =       1.753E-03
 Gradient time:  CPU 2.23 s  wall 2.23 s
 Geometry Optimization Parameters
   NAtoms,    NIC,     NZ,  NCons,   NDum,   NFix, NCnnct, MaxDiis
        5      20       5       0       0       0       0       0

 Cartesian Hessian Update
 Hessian Updated using BFGS Update


** GEOMETRY OPTIMIZATION IN DELOCALIZED INTERNAL COORDINATES **
   Searching for a Minimum

   Optimization Cycle:   3

                       Coordinates (Angstroms)
     ATOM                X               Y               Z
      1  C        -0.0215571202   -0.4787416694    0.0000000000
      2  N        -0.0355209446   -1.7251829173    0.0000000000
      3  H        -0.9780572184   -2.1088578775    0.0000000000
      4  Cl        1.4753594994    0.4070152170    0.0000000000
      5  Cl       -1.4378791097    0.5783397394    0.0000000000
   Point Group: cs    Number of degrees of freedom:     7


   Energy is  -1013.916610753

 Hessian Updated using BFGS Update

  7 Hessian modes will be used to form the next step
  Hessian Eigenvalues:
     0.163110    0.211847    0.255031    0.287003    0.298435    0.355918
     0.756421

 Minimum Search - Taking Simple RFO Step
 Searching for Lamda that Minimizes Along All modes
 Value Taken    Lamda =  -0.00004211
 Step Taken.  Stepsize is  0.012309

                             Maximum     Tolerance    Cnvgd?
         Gradient           0.003769      0.000300      NO
         Displacement       0.010002      0.001200      NO
         Energy change     -0.000405      0.000001      NO


 New Cartesian Coordinates Obtained by Inverse Iteration

 Displacement from previous Coordinates is:  0.010477
 ----------------------------------------------------------------
             Standard Nuclear Orientation (Angstroms)
    I     Atom           X                Y                Z
 ----------------------------------------------------------------
    1      C      -0.0208992379    -0.4804571741     0.0000000000
    2      N      -0.0364137887    -1.7242754890     0.0000000000
    3      H      -0.9783204678    -2.1123860643     0.0000000000
    4      Cl      1.4768338751     0.4085926885     0.0000000000
    5      Cl     -1.4388552741     0.5810985311     0.0000000000
 ----------------------------------------------------------------
 Molecular Point Group                 Cs    NOp =  2
 Largest Abelian Subgroup              Cs    NOp =  2
 Nuclear Repulsion Energy =   190.2687425896 hartrees
 There are       24 alpha and       24 beta electrons
 Applying Cartesian multipole field
    Component          Value
    ---------          -----
     (2,0,0)        1.00000E-11
     (0,2,0)        2.00000E-11
     (0,0,2)       -3.00000E-11
 Nucleus-field energy     =     0.0000000051 hartrees
 Requested basis set is 6-311++G(d,p)
 There are 43 shells and 111 basis functions
 A cutoff of  1.0D-11 yielded    867 shell pairs
 There are      6100 function pairs (      6574 Cartesian)
 Smallest overlap matrix eigenvalue = 3.93E-04
 Guess MOs from SCF MO coefficient file

 -----------------------------------------------------------------------
  General SCF calculation program by
  Eric Jon Sundstrom, Paul Horn, Yuezhi Mao, Dmitri Zuev, Alec White,
  David Stuck, Shaama M.S., Shane Yost, Joonho Lee, David Small,
  Daniel Levine, Susi Lehtola, Hugh Burton, Evgeny Epifanovsky
 -----------------------------------------------------------------------
 Exchange:     0.2000 Hartree-Fock + 0.0800 Slater + 0.7200 B88
 Correlation:  0.1900 VWN1RPA + 0.8100 LYP
 Using SG-1 standard quadrature grid
 A restricted SCF calculation will be
 performed using DIIS
 SCF converges when DIIS error is below 1.0e-08
 ---------------------------------------
  Cycle       Energy         DIIS error
 ---------------------------------------
    1   -1013.9166194473      8.85e-05  
    2   -1013.9166352154      3.56e-05  
    3   -1013.9166340199      4.65e-05  
    4   -1013.9166367461      8.58e-06  
    5   -1013.9166368479      3.25e-06  
    6   -1013.9166368638      6.04e-07  
    7   -1013.9166368643      1.10e-07  
    8   -1013.9166368643      2.55e-08  
    9   -1013.9166368643      8.12e-09  Convergence criterion met
 ---------------------------------------
 SCF time:   CPU 6.51s  wall 6.00s 
 SCF   energy in the final basis set =    -1013.9166368643
 Total energy in the final basis set =    -1013.9166368643

 --------------------------------------------------------------
             Orbital Energies (a.u.) and Symmetries
 --------------------------------------------------------------

 Alpha MOs, Restricted
 -- Occupied --                  
-101.59 -101.59  -14.35  -10.35   -9.50   -9.50   -7.27   -7.27
  1 A'    2 A'    3 A'    4 A'    5 A'    6 A'    7 A'    8 A'                 
 -7.259  -7.258  -7.258  -7.256  -0.995  -0.883  -0.861  -0.618
  1 A"    9 A'    2 A"   10 A'   11 A'   12 A'   13 A'   14 A'                 
 -0.542  -0.486  -0.449  -0.375  -0.353  -0.345  -0.326  -0.318
 15 A'   16 A'    3 A"   17 A'    4 A"   18 A'    5 A"   19 A'                 
 -- Virtual --                   
 -0.051  -0.042  -0.011   0.018   0.030   0.046   0.057   0.076
  6 A"   20 A'   21 A'   22 A'   23 A'   24 A'    7 A"   25 A'                 
  0.083   0.090   0.101   0.105   0.123   0.128   0.143   0.158
 26 A'    8 A"    9 A"   27 A'   28 A'   29 A'   30 A'   31 A'                 
  0.181   0.193   0.233   0.236   0.269   0.310   0.400   0.418
 32 A'   10 A"   33 A'   34 A'   35 A'   36 A'   37 A'   38 A'                 
  0.431   0.446   0.463   0.464   0.497   0.538   0.562   0.594
 11 A"   39 A'   40 A'   12 A"   13 A"   41 A'   42 A'   43 A'                 
  0.709   0.766   0.800   0.808   0.823   0.830   0.836   0.840
 14 A"   44 A'   15 A"   45 A'   46 A'   16 A"   17 A"   47 A'                 
  0.875   0.911   0.917   0.928   0.960   1.023   1.099   1.160
 48 A'   49 A'   50 A'   18 A"   51 A'   52 A'   53 A'   54 A'                 
  1.224   1.284   1.356   1.463   1.537   1.670   1.768   1.862
 19 A"   55 A'   20 A"   21 A"   56 A'   57 A'   58 A'   59 A'                 
  1.993   2.193   2.221   2.244   2.305   2.344   2.374   2.431
 60 A'   22 A"   23 A"   61 A'   62 A'   24 A"   63 A'   25 A"                 
  2.441   2.549   2.679   2.751   2.841   3.030   3.133   3.263
 64 A'   65 A'   66 A'   26 A"   67 A'   68 A'   69 A'   70 A'                 
  3.856   4.212   4.751   9.646   9.745  23.684  25.762  25.794
 27 A"   71 A'   72 A'   73 A'   74 A'   75 A'   28 A"   29 A"                 
 25.839  25.887  26.230  26.352  35.587 215.621 215.733
 76 A'   77 A'   78 A'   79 A'   80 A'   81 A'   82 A'                         

 Beta MOs, Restricted
 -- Occupied --                  
-101.59 -101.59  -14.35  -10.35   -9.50   -9.50   -7.27   -7.27
  1 A'    2 A'    3 A'    4 A'    5 A'    6 A'    7 A'    8 A'                 
 -7.259  -7.258  -7.258  -7.256  -0.995  -0.883  -0.861  -0.618
  1 A"    9 A'    2 A"   10 A'   11 A'   12 A'   13 A'   14 A'                 
 -0.542  -0.486  -0.449  -0.375  -0.353  -0.345  -0.326  -0.318
 15 A'   16 A'    3 A"   17 A'    4 A"   18 A'    5 A"   19 A'                 
 -- Virtual --                   
 -0.051  -0.042  -0.011   0.018   0.030   0.046   0.057   0.076
  6 A"   20 A'   21 A'   22 A'   23 A'   24 A'    7 A"   25 A'                 
  0.083   0.090   0.101   0.105   0.123   0.128   0.143   0.158
 26 A'    8 A"    9 A"   27 A'   28 A'   29 A'   30 A'   31 A'                 
  0.181   0.193   0.233   0.236   0.269   0.310   0.400   0.418
 32 A'   10 A"   33 A'   34 A'   35 A'   36 A'   37 A'   38 A'                 
  0.431   0.446   0.463   0.464   0.497   0.538   0.562   0.594
 11 A"   39 A'   40 A'   12 A"   13 A"   41 A'   42 A'   43 A'                 
  0.709   0.766   0.800   0.808   0.823   0.830   0.836   0.840
 14 A"   44 A'   15 A"   45 A'   46 A'   16 A"   17 A"   47 A'                 
  0.875   0.911   0.917   0.928   0.960   1.023   1.099   1.160
 48 A'   49 A'   50 A'   18 A"   51 A'   52 A'   53 A'   54 A'                 
  1.224   1.284   1.356   1.463   1.537   1.670   1.768   1.862
 19 A"   55 A'   20 A"   21 A"   56 A'   57 A'   58 A'   59 A'                 
  1.993   2.193   2.221   2.244   2.305   2.344   2.374   2.431
 60 A'   22 A"   23 A"   61 A'   62 A'   24 A"   63 A'   25 A"                 
  2.441   2.549   2.679   2.751   2.841   3.030   3.133   3.263
 64 A'   65 A'   66 A'   26 A"   67 A'   68 A'   69 A'   70 A'                 
  3.856   4.212   4.751   9.646   9.745  23.684  25.762  25.794
 27 A"   71 A'   72 A'   73 A'   74 A'   75 A'   28 A"   29 A"                 
 25.839  25.887  26.230  26.352  35.587 215.621 215.733
 76 A'   77 A'   78 A'   79 A'   80 A'   81 A'   82 A'                         
 --------------------------------------------------------------

          Ground-State Mulliken Net Atomic Charges

     Atom                 Charge (a.u.)
  ----------------------------------------
      1 C                    -0.790002
      2 N                     0.006453
      3 H                     0.231013
      4 Cl                    0.285195
      5 Cl                    0.267341
  ----------------------------------------
  Sum of atomic charges =     0.000000

 -----------------------------------------------------------------
                    Cartesian Multipole Moments
 -----------------------------------------------------------------
    Charge (ESU x 10^10)
                 0.0000
    Dipole Moment (Debye)
         X      -1.3170      Y      -0.0078      Z      -0.0000
       Tot       1.3171
    Quadrupole Moments (Debye-Ang)
        XX     -35.4082     XY       3.8589     YY     -37.3695
        XZ      -0.0000     YZ       0.0000     ZZ     -37.2445
    Octopole Moments (Debye-Ang^2)
       XXX       1.5846    XXY       2.5886    XYY      -8.5096
       YYY       4.6519    XXZ       0.0000    XYZ       0.0000
       YYZ      -0.0000    XZZ       0.3866    YZZ       1.1728
       ZZZ       0.0000
    Hexadecapole Moments (Debye-Ang^3)
      XXXX    -345.5938   XXXY       8.8111   XXYY     -83.8864
      XYYY      23.5071   YYYY    -205.7249   XXXZ      -0.0000
      XXYZ       0.0000   XYYZ      -0.0000   YYYZ       0.0000
      XXZZ     -69.3856   XYZZ       1.9977   YYZZ     -42.4191
      XZZZ      -0.0000   YZZZ       0.0000   ZZZZ     -42.0792
 -----------------------------------------------------------------
 Calculating analytic gradient of the SCF energy
 Gradient of SCF Energy
            1           2           3           4           5
    1  -0.0006737   0.0003680  -0.0003424  -0.0001250   0.0007732
    2   0.0010312  -0.0005233   0.0000327  -0.0000870  -0.0004536
    3   0.0000000  -0.0000000   0.0000000  -0.0000000  -0.0000000
 Max gradient component =       1.031E-03
 RMS gradient           =       4.375E-04
 Gradient time:  CPU 2.22 s  wall 2.22 s
 Geometry Optimization Parameters
   NAtoms,    NIC,     NZ,  NCons,   NDum,   NFix, NCnnct, MaxDiis
        5      20       5       0       0       0       0       0

 Cartesian Hessian Update
 Hessian Updated using BFGS Update


** GEOMETRY OPTIMIZATION IN DELOCALIZED INTERNAL COORDINATES **
   Searching for a Minimum

   Optimization Cycle:   4

                       Coordinates (Angstroms)
     ATOM                X               Y               Z
      1  C        -0.0208992379   -0.4804571741    0.0000000000
      2  N        -0.0364137887   -1.7242754890    0.0000000000
      3  H        -0.9783204678   -2.1123860643    0.0000000000
      4  Cl        1.4768338751    0.4085926885    0.0000000000
      5  Cl       -1.4388552741    0.5810985311    0.0000000000
   Point Group: cs    Number of degrees of freedom:     7


   Energy is  -1013.916636864

 Hessian Updated using BFGS Update

  7 Hessian modes will be used to form the next step
  Hessian Eigenvalues:
     0.139101    0.202029    0.248217    0.266081    0.293331    0.382925
     0.739922

 Minimum Search - Taking Simple RFO Step
 Searching for Lamda that Minimizes Along All modes
 Value Taken    Lamda =  -0.00000576
 Step Taken.  Stepsize is  0.005728

                             Maximum     Tolerance    Cnvgd?
         Gradient           0.000634      0.000300      NO
         Displacement       0.003307      0.001200      NO
         Energy change     -0.000026      0.000001      NO


 New Cartesian Coordinates Obtained by Inverse Iteration

 Displacement from previous Coordinates is:  0.005559
 ----------------------------------------------------------------
             Standard Nuclear Orientation (Angstroms)
    I     Atom           X                Y                Z
 ----------------------------------------------------------------
    1      C      -0.0207069074    -0.4808254920     0.0000000000
    2      N      -0.0369190932    -1.7239438423     0.0000000000
    3      H      -0.9775231691    -2.1138636389     0.0000000000
    4      Cl      1.4776394318     0.4083909822     0.0000000000
    5      Cl     -1.4401451555     0.5828144832     0.0000000000
 ----------------------------------------------------------------
 Molecular Point Group                 Cs    NOp =  2
 Largest Abelian Subgroup              Cs    NOp =  2
 Nuclear Repulsion Energy =   190.1660719320 hartrees
 There are       24 alpha and       24 beta electrons
 Applying Cartesian multipole field
    Component          Value
    ---------          -----
     (2,0,0)        1.00000E-11
     (0,2,0)        2.00000E-11
     (0,0,2)       -3.00000E-11
 Nucleus-field energy     =     0.0000000051 hartrees
 Requested basis set is 6-311++G(d,p)
 There are 43 shells and 111 basis functions
 A cutoff of  1.0D-11 yielded    867 shell pairs
 There are      6100 function pairs (      6574 Cartesian)
 Smallest overlap matrix eigenvalue = 3.95E-04
 Guess MOs from SCF MO coefficient file

 -----------------------------------------------------------------------
  General SCF calculation program by
  Eric Jon Sundstrom, Paul Horn, Yuezhi Mao, Dmitri Zuev, Alec White,
  David Stuck, Shaama M.S., Shane Yost, Joonho Lee, David Small,
  Daniel Levine, Susi Lehtola, Hugh Burton, Evgeny Epifanovsky
 -----------------------------------------------------------------------
 Exchange:     0.2000 Hartree-Fock + 0.0800 Slater + 0.7200 B88
 Correlation:  0.1900 VWN1RPA + 0.8100 LYP
 Using SG-1 standard quadrature grid
 A restricted SCF calculation will be
 performed using DIIS
 SCF converges when DIIS error is below 1.0e-08
 ---------------------------------------
  Cycle       Energy         DIIS error
 ---------------------------------------
    1   -1013.9166365590      3.82e-05  
    2   -1013.9166392871      2.00e-05  
    3   -1013.9166390319      2.43e-05  
    4   -1013.9166398043      3.45e-06  
    5   -1013.9166398203      1.65e-06  
    6   -1013.9166398242      2.14e-07  
    7   -1013.9166398243      6.34e-08  
    8   -1013.9166398243      2.13e-08  
    9   -1013.9166398243      2.73e-09  Convergence criterion met
 ---------------------------------------
 SCF time:   CPU 6.51s  wall 7.00s 
 SCF   energy in the final basis set =    -1013.9166398243
 Total energy in the final basis set =    -1013.9166398243

 --------------------------------------------------------------
             Orbital Energies (a.u.) and Symmetries
 --------------------------------------------------------------

 Alpha MOs, Restricted
 -- Occupied --                  
-101.59 -101.59  -14.35  -10.35   -9.50   -9.50   -7.27   -7.27
  1 A'    2 A'    3 A'    4 A'    5 A'    6 A'    7 A'    8 A'                 
 -7.259  -7.258  -7.258  -7.257  -0.995  -0.883  -0.860  -0.618
  1 A"    9 A'    2 A"   10 A'   11 A'   12 A'   13 A'   14 A'                 
 -0.542  -0.486  -0.449  -0.375  -0.353  -0.345  -0.326  -0.318
 15 A'   16 A'    3 A"   17 A'    4 A"   18 A'    5 A"   19 A'                 
 -- Virtual --                   
 -0.051  -0.042  -0.011   0.018   0.030   0.046   0.058   0.076
  6 A"   20 A'   21 A'   22 A'   23 A'   24 A'    7 A"   25 A'                 
  0.083   0.090   0.101   0.104   0.123   0.128   0.143   0.158
 26 A'    8 A"    9 A"   27 A'   28 A'   29 A'   30 A'   31 A'                 
  0.181   0.193   0.234   0.236   0.269   0.310   0.400   0.418
 32 A'   10 A"   33 A'   34 A'   35 A'   36 A'   37 A'   38 A'                 
  0.431   0.446   0.463   0.464   0.497   0.538   0.562   0.595
 11 A"   39 A'   40 A'   12 A"   13 A"   41 A'   42 A'   43 A'                 
  0.709   0.766   0.800   0.808   0.823   0.830   0.836   0.840
 14 A"   44 A'   15 A"   45 A'   46 A'   16 A"   17 A"   47 A'                 
  0.875   0.910   0.917   0.928   0.960   1.022   1.098   1.159
 48 A'   49 A'   50 A'   18 A"   51 A'   52 A'   53 A'   54 A'                 
  1.223   1.284   1.356   1.463   1.538   1.669   1.768   1.862
 19 A"   55 A'   20 A"   21 A"   56 A'   57 A'   58 A'   59 A'                 
  1.993   2.193   2.221   2.243   2.305   2.343   2.373   2.432
 60 A'   22 A"   23 A"   61 A'   62 A'   24 A"   63 A'   25 A"                 
  2.441   2.548   2.679   2.751   2.842   3.029   3.134   3.262
 64 A'   65 A'   66 A'   26 A"   67 A'   68 A'   69 A'   70 A'                 
  3.856   4.211   4.753   9.646   9.745  23.685  25.762  25.794
 27 A"   71 A'   72 A'   73 A'   74 A'   75 A'   28 A"   29 A"                 
 25.838  25.887  26.229  26.352  35.588 215.621 215.732
 76 A'   77 A'   78 A'   79 A'   80 A'   81 A'   82 A'                         

 Beta MOs, Restricted
 -- Occupied --                  
-101.59 -101.59  -14.35  -10.35   -9.50   -9.50   -7.27   -7.27
  1 A'    2 A'    3 A'    4 A'    5 A'    6 A'    7 A'    8 A'                 
 -7.259  -7.258  -7.258  -7.257  -0.995  -0.883  -0.860  -0.618
  1 A"    9 A'    2 A"   10 A'   11 A'   12 A'   13 A'   14 A'                 
 -0.542  -0.486  -0.449  -0.375  -0.353  -0.345  -0.326  -0.318
 15 A'   16 A'    3 A"   17 A'    4 A"   18 A'    5 A"   19 A'                 
 -- Virtual --                   
 -0.051  -0.042  -0.011   0.018   0.030   0.046   0.058   0.076
  6 A"   20 A'   21 A'   22 A'   23 A'   24 A'    7 A"   25 A'                 
  0.083   0.090   0.101   0.104   0.123   0.128   0.143   0.158
 26 A'    8 A"    9 A"   27 A'   28 A'   29 A'   30 A'   31 A'                 
  0.181   0.193   0.234   0.236   0.269   0.310   0.400   0.418
 32 A'   10 A"   33 A'   34 A'   35 A'   36 A'   37 A'   38 A'                 
  0.431   0.446   0.463   0.464   0.497   0.538   0.562   0.595
 11 A"   39 A'   40 A'   12 A"   13 A"   41 A'   42 A'   43 A'                 
  0.709   0.766   0.800   0.808   0.823   0.830   0.836   0.840
 14 A"   44 A'   15 A"   45 A'   46 A'   16 A"   17 A"   47 A'                 
  0.875   0.910   0.917   0.928   0.960   1.022   1.098   1.159
 48 A'   49 A'   50 A'   18 A"   51 A'   52 A'   53 A'   54 A'                 
  1.223   1.284   1.356   1.463   1.538   1.669   1.768   1.862
 19 A"   55 A'   20 A"   21 A"   56 A'   57 A'   58 A'   59 A'                 
  1.993   2.193   2.221   2.243   2.305   2.343   2.373   2.432
 60 A'   22 A"   23 A"   61 A'   62 A'   24 A"   63 A'   25 A"                 
  2.441   2.548   2.679   2.751   2.842   3.029   3.134   3.262
 64 A'   65 A'   66 A'   26 A"   67 A'   68 A'   69 A'   70 A'                 
  3.856   4.211   4.753   9.646   9.745  23.685  25.762  25.794
 27 A"   71 A'   72 A'   73 A'   74 A'   75 A'   28 A"   29 A"                 
 25.838  25.887  26.229  26.352  35.588 215.621 215.732
 76 A'   77 A'   78 A'   79 A'   80 A'   81 A'   82 A'                         
 --------------------------------------------------------------

          Ground-State Mulliken Net Atomic Charges

     Atom                 Charge (a.u.)
  ----------------------------------------
      1 C                    -0.788727
      2 N                     0.007048
      3 H                     0.231628
      4 Cl                    0.284609
      5 Cl                    0.265442
  ----------------------------------------
  Sum of atomic charges =     0.000000

 -----------------------------------------------------------------
                    Cartesian Multipole Moments
 -----------------------------------------------------------------
    Charge (ESU x 10^10)
                 0.0000
    Dipole Moment (Debye)
         X      -1.3084      Y      -0.0230      Z      -0.0000
       Tot       1.3086
    Quadrupole Moments (Debye-Ang)
        XX     -35.4205     XY       3.8667     YY     -37.3422
        XZ       0.0000     YZ      -0.0000     ZZ     -37.2478
    Octopole Moments (Debye-Ang^2)
       XXX       1.6488    XXY       2.5607    XYY      -8.5082
       YYY       4.4958    XXZ      -0.0000    XYZ       0.0000
       YYZ      -0.0000    XZZ       0.4024    YZZ       1.1432
       ZZZ      -0.0000
    Hexadecapole Moments (Debye-Ang^3)
      XXXX    -346.0994   XXXY       8.9365   XXYY     -83.9636
      XYYY      23.6603   YYYY    -205.6079   XXXZ      -0.0000
      XXYZ      -0.0000   XYYZ      -0.0000   YYYZ      -0.0000
      XXZZ     -69.4769   XYZZ       2.0403   YYZZ     -42.4303
      XZZZ      -0.0000   YZZZ      -0.0000   ZZZZ     -42.0884
 -----------------------------------------------------------------
 Calculating analytic gradient of the SCF energy
 Gradient of SCF Energy
            1           2           3           4           5
    1  -0.0003079  -0.0000455   0.0000278   0.0001949   0.0001307
    2  -0.0000499  -0.0000398   0.0000485   0.0000352   0.0000060
    3   0.0000000  -0.0000000  -0.0000000  -0.0000000  -0.0000000
 Max gradient component =       3.079E-04
 RMS gradient           =       1.034E-04
 Gradient time:  CPU 2.22 s  wall 2.22 s
 Geometry Optimization Parameters
   NAtoms,    NIC,     NZ,  NCons,   NDum,   NFix, NCnnct, MaxDiis
        5      20       5       0       0       0       0       0

 Cartesian Hessian Update
 Hessian Updated using BFGS Update


** GEOMETRY OPTIMIZATION IN DELOCALIZED INTERNAL COORDINATES **
   Searching for a Minimum

   Optimization Cycle:   5

                       Coordinates (Angstroms)
     ATOM                X               Y               Z
      1  C        -0.0207069074   -0.4808254920    0.0000000000
      2  N        -0.0369190932   -1.7239438423    0.0000000000
      3  H        -0.9775231691   -2.1138636389    0.0000000000
      4  Cl        1.4776394318    0.4083909822    0.0000000000
      5  Cl       -1.4401451555    0.5828144832    0.0000000000
   Point Group: cs    Number of degrees of freedom:     7


   Energy is  -1013.916639824

 Hessian Updated using BFGS Update

  7 Hessian modes will be used to form the next step
  Hessian Eigenvalues:
     0.134906    0.197798    0.236336    0.271636    0.302769    0.390220
     0.740055

 Minimum Search - Taking Simple RFO Step
 Searching for Lamda that Minimizes Along All modes
 Value Taken    Lamda =   0.00000000
 Step Taken.  Stepsize is  0.000942

                             Maximum     Tolerance    Cnvgd?
         Gradient           0.000174      0.000300     YES
         Displacement       0.000792      0.001200     YES
         Energy change     -0.000003      0.000001      NO


                       Distance Matrix (Angstroms)
             C (  1)   N (  2)   H (  3)   Cl(  4)
   N (  2)  1.243224
   H (  3)  1.892699  1.018221
   Cl(  4)  1.742340  2.615481  3.519885
   Cl(  5)  1.773735  2.700033  2.736072  2.922993

 Final energy is   -1013.9166398242825     


 ******************************
 **  OPTIMIZATION CONVERGED  **
 ******************************

                       Coordinates (Angstroms)
     ATOM                X               Y               Z
      1  C        -0.0207069074   -0.4808254920    0.0000000000
      2  N        -0.0369190932   -1.7239438423    0.0000000000
      3  H        -0.9775231691   -2.1138636389    0.0000000000
      4  Cl        1.4776394318    0.4083909822    0.0000000000
      5  Cl       -1.4401451555    0.5828144832    0.0000000000

Z-matrix Print:
$molecule
0 1
Cl
C  1 1.742340
N  2 1.243224 1 121.434841
H  3 1.018221 2 113.263238 1 -180.000000 0
Cl 2 1.773735 1 112.466702 3 -180.000000 0
$end


 --------------------------------------------------------------
             Orbital Energies (a.u.) and Symmetries
 --------------------------------------------------------------

 Alpha MOs, Restricted
 -- Occupied --                  
-101.59 -101.59  -14.35  -10.35   -9.50   -9.50   -7.27   -7.27
  1 A'    2 A'    3 A'    4 A'    5 A'    6 A'    7 A'    8 A'                 
 -7.259  -7.258  -7.258  -7.257  -0.995  -0.883  -0.860  -0.618
  1 A"    9 A'    2 A"   10 A'   11 A'   12 A'   13 A'   14 A'                 
 -0.542  -0.486  -0.449  -0.375  -0.353  -0.345  -0.326  -0.318
 15 A'   16 A'    3 A"   17 A'    4 A"   18 A'    5 A"   19 A'                 
 -- Virtual --                   
 -0.051  -0.042  -0.011   0.018   0.030   0.046   0.058   0.076
  6 A"   20 A'   21 A'   22 A'   23 A'   24 A'    7 A"   25 A'                 
  0.083   0.090   0.101   0.104   0.123   0.128   0.143   0.158
 26 A'    8 A"    9 A"   27 A'   28 A'   29 A'   30 A'   31 A'                 
  0.181   0.193   0.234   0.236   0.269   0.310   0.400   0.418
 32 A'   10 A"   33 A'   34 A'   35 A'   36 A'   37 A'   38 A'                 
  0.431   0.446   0.463   0.464   0.497   0.538   0.562   0.595
 11 A"   39 A'   40 A'   12 A"   13 A"   41 A'   42 A'   43 A'                 
  0.709   0.766   0.800   0.808   0.823   0.830   0.836   0.840
 14 A"   44 A'   15 A"   45 A'   46 A'   16 A"   17 A"   47 A'                 
  0.875   0.910   0.917   0.928   0.960   1.022   1.098   1.159
 48 A'   49 A'   50 A'   18 A"   51 A'   52 A'   53 A'   54 A'                 
  1.223   1.284   1.356   1.463   1.538   1.669   1.768   1.862
 19 A"   55 A'   20 A"   21 A"   56 A'   57 A'   58 A'   59 A'                 
  1.993   2.193   2.221   2.243   2.305   2.343   2.373   2.432
 60 A'   22 A"   23 A"   61 A'   62 A'   24 A"   63 A'   25 A"                 
  2.441   2.548   2.679   2.751   2.842   3.029   3.134   3.262
 64 A'   65 A'   66 A'   26 A"   67 A'   68 A'   69 A'   70 A'                 
  3.856   4.211   4.753   9.646   9.745  23.685  25.762  25.794
 27 A"   71 A'   72 A'   73 A'   74 A'   75 A'   28 A"   29 A"                 
 25.838  25.887  26.229  26.352  35.588 215.621 215.732
 76 A'   77 A'   78 A'   79 A'   80 A'   81 A'   82 A'                         

 Beta MOs, Restricted
 -- Occupied --                  
-101.59 -101.59  -14.35  -10.35   -9.50   -9.50   -7.27   -7.27
  1 A'    2 A'    3 A'    4 A'    5 A'    6 A'    7 A'    8 A'                 
 -7.259  -7.258  -7.258  -7.257  -0.995  -0.883  -0.860  -0.618
  1 A"    9 A'    2 A"   10 A'   11 A'   12 A'   13 A'   14 A'                 
 -0.542  -0.486  -0.449  -0.375  -0.353  -0.345  -0.326  -0.318
 15 A'   16 A'    3 A"   17 A'    4 A"   18 A'    5 A"   19 A'                 
 -- Virtual --                   
 -0.051  -0.042  -0.011   0.018   0.030   0.046   0.058   0.076
  6 A"   20 A'   21 A'   22 A'   23 A'   24 A'    7 A"   25 A'                 
  0.083   0.090   0.101   0.104   0.123   0.128   0.143   0.158
 26 A'    8 A"    9 A"   27 A'   28 A'   29 A'   30 A'   31 A'                 
  0.181   0.193   0.234   0.236   0.269   0.310   0.400   0.418
 32 A'   10 A"   33 A'   34 A'   35 A'   36 A'   37 A'   38 A'                 
  0.431   0.446   0.463   0.464   0.497   0.538   0.562   0.595
 11 A"   39 A'   40 A'   12 A"   13 A"   41 A'   42 A'   43 A'                 
  0.709   0.766   0.800   0.808   0.823   0.830   0.836   0.840
 14 A"   44 A'   15 A"   45 A'   46 A'   16 A"   17 A"   47 A'                 
  0.875   0.910   0.917   0.928   0.960   1.022   1.098   1.159
 48 A'   49 A'   50 A'   18 A"   51 A'   52 A'   53 A'   54 A'                 
  1.223   1.284   1.356   1.463   1.538   1.669   1.768   1.862
 19 A"   55 A'   20 A"   21 A"   56 A'   57 A'   58 A'   59 A'                 
  1.993   2.193   2.221   2.243   2.305   2.343   2.373   2.432
 60 A'   22 A"   23 A"   61 A'   62 A'   24 A"   63 A'   25 A"                 
  2.441   2.548   2.679   2.751   2.842   3.029   3.134   3.262
 64 A'   65 A'   66 A'   26 A"   67 A'   68 A'   69 A'   70 A'                 
  3.856   4.211   4.753   9.646   9.745  23.685  25.762  25.794
 27 A"   71 A'   72 A'   73 A'   74 A'   75 A'   28 A"   29 A"                 
 25.838  25.887  26.229  26.352  35.588 215.621 215.732
 76 A'   77 A'   78 A'   79 A'   80 A'   81 A'   82 A'                         
 --------------------------------------------------------------

          Ground-State Mulliken Net Atomic Charges

     Atom                 Charge (a.u.)
  ----------------------------------------
      1 C                    -0.788727
      2 N                     0.007048
      3 H                     0.231628
      4 Cl                    0.284609
      5 Cl                    0.265442
  ----------------------------------------
  Sum of atomic charges =     0.000000

 -----------------------------------------------------------------
                    Cartesian Multipole Moments
 -----------------------------------------------------------------
    Charge (ESU x 10^10)
                 0.0000
    Dipole Moment (Debye)
         X      -1.3084      Y      -0.0230      Z      -0.0000
       Tot       1.3086
    Quadrupole Moments (Debye-Ang)
        XX     -35.4205     XY       3.8667     YY     -37.3422
        XZ       0.0000     YZ      -0.0000     ZZ     -37.2478
    Octopole Moments (Debye-Ang^2)
       XXX       1.6488    XXY       2.5607    XYY      -8.5082
       YYY       4.4958    XXZ      -0.0000    XYZ       0.0000
       YYZ      -0.0000    XZZ       0.4024    YZZ       1.1432
       ZZZ      -0.0000
    Hexadecapole Moments (Debye-Ang^3)
      XXXX    -346.0994   XXXY       8.9365   XXYY     -83.9636
      XYYY      23.6603   YYYY    -205.6079   XXXZ      -0.0000
      XXYZ      -0.0000   XYYZ      -0.0000   YYYZ      -0.0000
      XXZZ     -69.4769   XYZZ       2.0403   YYZZ     -42.4303
      XZZZ      -0.0000   YZZZ      -0.0000   ZZZZ     -42.0884
 -----------------------------------------------------------------
Archival summary:
1\1\TWL01\OPT\ProcedureUnspecified\BasisUnspecified\l2111\taweetha\MonNov2608:19:592018MonNov2608:19:592018\0\\#,OPT,ProcedureUnspecified,BasisUnspecified,\\0,1\Cl\C,1,1.74234\N,2,1.24322,1,121.435\H,3,1.01822,2,113.263,1,-180,0\Cl,2,1.77373,1,112.467,3,-180,0\\\@

 Total job time:  49.03s(wall), 48.63s(cpu) 
 Mon Nov 26 08:19:59 2018

        *************************************************************
        *                                                           *
        *  Thank you very much for using Q-Chem.  Have a nice day.  *
        *                                                           *
        *************************************************************


 
User input: 2 of 2 
 
Q-Chem Developer Version!
                  Welcome to Q-Chem
     A Quantum Leap Into The Future Of Chemistry


 Q-Chem 5.1, Q-Chem, Inc., Pleasanton, CA (2018)

 Yihan Shao,  Zhengting Gan,  E. Epifanovsky,  A. T. B. Gilbert,  M. Wormit,  
 J. Kussmann,  A. W. Lange,  A. Behn,  Jia Deng,  Xintian Feng,  D. Ghosh,  
 M. Goldey,  P. R. Horn,  L. D. Jacobson,  I. Kaliman,  T. Kus,  A. Landau,  
 Jie Liu,  E. I. Proynov,  R. M. Richard,  R. P. Steele,  E. J. Sundstrom,  
 H. L. Woodcock III,  P. M. Zimmerman,  D. Zuev,  B. Albrecht,  E. Alguire,  
 S. A. Baeppler,  D. Barton,  Z. Benda,  Y. A. Bernard,  E. J. Berquist,  
 K. B. Bravaya,  H. Burton,  D. Casanova,  Chun-Min Chang,  Yunqing Chen,  
 A. Chien,  K. D. Closser,  M. P. Coons,  S. Coriani,  S. Dasgupta,  
 A. L. Dempwolff,  M. Diedenhofen,  Hainam Do,  R. G. Edgar,  Po-Tung Fang,  
 S. Faraji,  S. Fatehi,  Qingguo Feng,  K. D. Fenk,  J. Fosso-Tande,  
 Qinghui Ge,  A. Ghysels,  G. Gidofalvi,  J. Gomes,  J. Gonthier,  A. Gunina,  
 D. Hait,  M. W. D. Hanson-Heine,  P. H. P. Harbach,  A. W. Hauser,  
 J. E. Herr,  E. G. Hohenstein,  Z. C. Holden,  Kerwin Hui,  B. C. Huynh,  
 T.-C. Jagau,  Hyunjun Ji,  B. Kaduk,  K. Khistyaev,  Jaehoon Kim,  
 P. Klunzinger,  K. Koh,  D. Kosenkov,  L. Koulias,  T. Kowalczyk,  
 C. M. Krauter,  A. Kunitsa,  Ka Un Lao,  A. Laurent,  K. V. Lawler,  
 Joonho Lee,  D. Lefrancois,  S. Lehtola,  D. S. Levine,  Yi-Pei Li,  
 You-Sheng Lin,  Fenglai Liu,  E. Livshits,  A. Luenser,  P. Manohar,  
 E. Mansoor,  S. F. Manzer,  Shan-Ping Mao,  Yuezhi Mao,  N. Mardirossian,  
 A. V. Marenich,  T. Markovich,  L. A. Martinez-Martinez,  S. A. Maurer,  
 N. J. Mayhall,  S. C. McKenzie,  J.-M. Mewes,  A. F. Morrison,  
 J. W. Mullinax,  K. Nanda,  T. S. Nguyen-Beck,  R. Olivares-Amaya,  
 J. A. Parkhill,  T. M. Perrine,  F. Plasser,  P. Pokhilko,  S. Prager,  
 A. Prociuk,  E. Ramos,  D. R. Rehn,  F. Rob,  M. Schneider,  N. Sergueev,  
 S. M. Sharada,  S. Sharma,  D. W. Small,  T. Stauch,  T. Stein,  
 Yu-Chuan Su,  A. J. W. Thom,  A. Tkatchenko,  T. Tsuchimochi,  N. M. Tubman,  
 L. Vogt,  M. L. Vidal,  O. Vydrov,  M. A. Watson,  J. Wenzel,  
 M. de Wergifosse,  T. A. Wesolowski,  A. White,  J. Witte,  A. Yamada,  
 Jun Yang,  K. Yao,  S. Yeganeh,  S. R. Yost,  Zhi-Qiang You,  A. Zech,  
 Igor Ying Zhang,  Xing Zhang,  Yan Zhao,  Ying Zhu,  B. R. Brooks,  
 G. K. L. Chan,  C. J. Cramer,  M. S. Gordon,  W. J. Hehre,  A. Klamt,  
 M. W. Schmidt,  C. D. Sherrill,  D. G. Truhlar,  A. Aspuru-Guzik,  R. Baer,  
 A. T. Bell,  N. A. Besley,  Jeng-Da Chai,  A. E. DePrince, III,  
 R. A. DiStasio Jr.,  A. Dreuw,  B. D. Dunietz,  T. R. Furlani,  
 Chao-Ping Hsu,  Yousung Jung,  Jing Kong,  D. S. Lambrecht,  WanZhen Liang,  
 C. Ochsenfeld,  V. A. Rassolov,  L. V. Slipchenko,  J. E. Subotnik,  
 T. Van Voorhis,  J. M. Herbert,  A. I. Krylov,  P. M. W. Gill,  M. Head-Gordon

 Contributors to earlier versions of Q-Chem not listed above: 
 R. D. Adamson,  B. Austin,  J. Baker,  G. J. O. Beran,  K. Brandhorst,  
 S. T. Brown,  E. F. C. Byrd,  A. K. Chakraborty,  C.-L. Cheng,  
 Siu Hung Chien,  D. M. Chipman,  D. L. Crittenden,  H. Dachsel,  
 R. J. Doerksen,  A. D. Dutoi,  L. Fusti-Molnar,  W. A. Goddard III,  
 A. Golubeva-Zadorozhnaya,  S. R. Gwaltney,  G. Hawkins,  A. Heyden,  
 S. Hirata,  G. Kedziora,  F. J. Keil,  C. Kelley,  Jihan Kim,  R. A. King,  
 R. Z. Khaliullin,  P. P. Korambath,  W. Kurlancheek,  A. M. Lee,  M. S. Lee,  
 S. V. Levchenko,  Ching Yeh Lin,  D. Liotard,  R. C. Lochan,  I. Lotan,  
 P. E. Maslen,  N. Nair,  D. P. O'Neill,  D. Neuhauser,  E. Neuscamman,  
 C. M. Oana,  R. Olson,  B. Peters,  R. Peverati,  P. A. Pieniazek,  
 Y. M. Rhee,  J. Ritchie,  M. A. Rohrdanz,  E. Rosta,  N. J. Russ,  
 H. F. Schaefer III,  N. E. Schultz,  N. Shenvi,  A. C. Simmonett,  A. Sodt,  
 D. Stuck,  K. S. Thanthiriwatte,  V. Vanovschi,  Tao Wang,  A. Warshel,  
 C. F. Williams,  Q. Wu,  X. Xu,  W. Zhang

 Please cite Q-Chem as follows:
 Y. Shao et al., Mol. Phys. 113, 184-215 (2015)
 DOI: 10.1080/00268976.2014.952696

 Q-Chem 5.1.2 for Intel X86 EM64T Linux

 Parts of Q-Chem use Armadillo 8.300.2 (Tropical Shenanigans).
 http://arma.sourceforge.net/

 Q-Chem begins on Mon Nov 26 08:19:59 2018  

Host: 
0

     Scratch files written to /scratch/taweetham/qchem59652//
The previous job contains 0 fragments, simply inherited here
Input Ideriv = 2
Curr. Ideriv = -1
Max.  Ideriv = 2

Checking the input file for inconsistencies... 	...done.

--------------------------------------------------------------
User input:
--------------------------------------------------------------

$molecule
read
$end

$rem
   job_type 	frequency
   basis 	6-311++g**
   method	b3lyp	
$end


--------------------------------------------------------------
 ----------------------------------------------------------------
             Standard Nuclear Orientation (Angstroms)
    I     Atom           X                Y                Z
 ----------------------------------------------------------------
    1      C       0.0123567662    -0.4762001364    -0.0000000000
    2      N       0.0431362202    -1.7190431245    -0.0000000000
    3      H      -0.8820600204    -2.1442317787    -0.0000000000
    4      Cl      1.4760273599     0.4690067631     0.0000000000
    5      Cl     -1.4462646610     0.5330364409    -0.0000000000
 ----------------------------------------------------------------
 Molecular Point Group                 Cs    NOp =  2
 Largest Abelian Subgroup              Cs    NOp =  2
 Nuclear Repulsion Energy =   190.1660719320 hartrees
 There are       24 alpha and       24 beta electrons
 Requested basis set is 6-311++G(d,p)
 There are 43 shells and 111 basis functions

 Total QAlloc Memory Limit   2000 MB
 Mega-Array Size       188 MB
 MEM_STATIC part       192 MB

                       Distance Matrix (Angstroms)
             C (  1)   N (  2)   H (  3)   Cl(  4)
   N (  2)  1.243224
   H (  3)  1.892699  1.018221
   Cl(  4)  1.742340  2.615481  3.519885
   Cl(  5)  1.773735  2.700033  2.736072  2.922993

 A cutoff of  1.0D-11 yielded    867 shell pairs
 There are      6100 function pairs (      6574 Cartesian)
 Smallest overlap matrix eigenvalue = 3.95E-04
 Guess from superposition of atomic densities
 Warning:  Energy on first SCF cycle will be non-variational
 SAD guess density has 48.000000 electrons

 -----------------------------------------------------------------------
  General SCF calculation program by
  Eric Jon Sundstrom, Paul Horn, Yuezhi Mao, Dmitri Zuev, Alec White,
  David Stuck, Shaama M.S., Shane Yost, Joonho Lee, David Small,
  Daniel Levine, Susi Lehtola, Hugh Burton, Evgeny Epifanovsky
 -----------------------------------------------------------------------
 Exchange:     0.2000 Hartree-Fock + 0.0800 Slater + 0.7200 B88
 Correlation:  0.1900 VWN1RPA + 0.8100 LYP
 Using SG-1 standard quadrature grid
 A restricted SCF calculation will be
 performed using DIIS
 SCF converges when DIIS error is below 1.0e-08
 ---------------------------------------
  Cycle       Energy         DIIS error
 ---------------------------------------
    1   -1014.5268637024      5.13e-02  
    2   -1013.8398387634      7.65e-03  
    3   -1013.5546114473      1.62e-02  
    4   -1013.9141504151      1.21e-03  
    5   -1013.9164482860      3.85e-04  
    6   -1013.9166471368      7.95e-05  
    7   -1013.9166561711      2.92e-05  
    8   -1013.9166573672      8.65e-06  
    9   -1013.9166574623      3.22e-06  
   10   -1013.9166574777      8.90e-07  
   11   -1013.9166574789      1.05e-07  
   12   -1013.9166574789      1.60e-08  
   13   -1013.9166574789      2.27e-09  Convergence criterion met
 ---------------------------------------
 SCF time:   CPU 9.29s  wall 9.00s 
 SCF   energy in the final basis set =    -1013.9166574789
 Total energy in the final basis set =    -1013.9166574789

 --------------------------------------------------------------
             Orbital Energies (a.u.) and Symmetries
 --------------------------------------------------------------

 Alpha MOs, Restricted
 -- Occupied --                  
-101.59 -101.59  -14.35  -10.35   -9.50   -9.50   -7.27   -7.27
  1 A'    2 A'    3 A'    4 A'    5 A'    6 A'    7 A'    8 A'                 
 -7.259  -7.258  -7.258  -7.256  -0.995  -0.883  -0.860  -0.618
  1 A"    9 A'    2 A"   10 A'   11 A'   12 A'   13 A'   14 A'                 
 -0.542  -0.486  -0.449  -0.375  -0.353  -0.345  -0.326  -0.318
 15 A'   16 A'    3 A"   17 A'    4 A"   18 A'    5 A"   19 A'                 
 -- Virtual --                   
 -0.051  -0.042  -0.011   0.018   0.030   0.046   0.058   0.076
  6 A"   20 A'   21 A'   22 A'   23 A'   24 A'    7 A"   25 A'                 
  0.083   0.090   0.101   0.104   0.123   0.128   0.143   0.158
 26 A'    8 A"    9 A"   27 A'   28 A'   29 A'   30 A'   31 A'                 
  0.181   0.193   0.234   0.236   0.269   0.310   0.400   0.418
 32 A'   10 A"   33 A'   34 A'   35 A'   36 A'   37 A'   38 A'                 
  0.431   0.446   0.463   0.464   0.497   0.538   0.562   0.595
 11 A"   39 A'   40 A'   12 A"   13 A"   41 A'   42 A'   43 A'                 
  0.709   0.766   0.800   0.808   0.823   0.830   0.836   0.840
 14 A"   44 A'   15 A"   45 A'   46 A'   16 A"   17 A"   47 A'                 
  0.875   0.910   0.917   0.928   0.960   1.022   1.098   1.159
 48 A'   49 A'   50 A'   18 A"   51 A'   52 A'   53 A'   54 A'                 
  1.223   1.284   1.356   1.463   1.538   1.669   1.768   1.863
 19 A"   55 A'   20 A"   21 A"   56 A'   57 A'   58 A'   59 A'                 
  1.993   2.193   2.221   2.244   2.305   2.343   2.373   2.432
 60 A'   22 A"   23 A"   61 A'   62 A'   24 A"   63 A'   25 A"                 
  2.441   2.548   2.679   2.751   2.842   3.029   3.134   3.262
 64 A'   65 A'   66 A'   26 A"   67 A'   68 A'   69 A'   70 A'                 
  3.856   4.211   4.753   9.646   9.745  23.685  25.762  25.794
 27 A"   71 A'   72 A'   73 A'   74 A'   75 A'   28 A"   29 A"                 
 25.838  25.887  26.229  26.352  35.588 215.621 215.732
 76 A'   77 A'   78 A'   79 A'   80 A'   81 A'   82 A'                         

 Beta MOs, Restricted
 -- Occupied --                  
-101.59 -101.59  -14.35  -10.35   -9.50   -9.50   -7.27   -7.27
  1 A'    2 A'    3 A'    4 A'    5 A'    6 A'    7 A'    8 A'                 
 -7.259  -7.258  -7.258  -7.256  -0.995  -0.883  -0.860  -0.618
  1 A"    9 A'    2 A"   10 A'   11 A'   12 A'   13 A'   14 A'                 
 -0.542  -0.486  -0.449  -0.375  -0.353  -0.345  -0.326  -0.318
 15 A'   16 A'    3 A"   17 A'    4 A"   18 A'    5 A"   19 A'                 
 -- Virtual --                   
 -0.051  -0.042  -0.011   0.018   0.030   0.046   0.058   0.076
  6 A"   20 A'   21 A'   22 A'   23 A'   24 A'    7 A"   25 A'                 
  0.083   0.090   0.101   0.104   0.123   0.128   0.143   0.158
 26 A'    8 A"    9 A"   27 A'   28 A'   29 A'   30 A'   31 A'                 
  0.181   0.193   0.234   0.236   0.269   0.310   0.400   0.418
 32 A'   10 A"   33 A'   34 A'   35 A'   36 A'   37 A'   38 A'                 
  0.431   0.446   0.463   0.464   0.497   0.538   0.562   0.595
 11 A"   39 A'   40 A'   12 A"   13 A"   41 A'   42 A'   43 A'                 
  0.709   0.766   0.800   0.808   0.823   0.830   0.836   0.840
 14 A"   44 A'   15 A"   45 A'   46 A'   16 A"   17 A"   47 A'                 
  0.875   0.910   0.917   0.928   0.960   1.022   1.098   1.159
 48 A'   49 A'   50 A'   18 A"   51 A'   52 A'   53 A'   54 A'                 
  1.223   1.284   1.356   1.463   1.538   1.669   1.768   1.863
 19 A"   55 A'   20 A"   21 A"   56 A'   57 A'   58 A'   59 A'                 
  1.993   2.193   2.221   2.244   2.305   2.343   2.373   2.432
 60 A'   22 A"   23 A"   61 A'   62 A'   24 A"   63 A'   25 A"                 
  2.441   2.548   2.679   2.751   2.842   3.029   3.134   3.262
 64 A'   65 A'   66 A'   26 A"   67 A'   68 A'   69 A'   70 A'                 
  3.856   4.211   4.753   9.646   9.745  23.685  25.762  25.794
 27 A"   71 A'   72 A'   73 A'   74 A'   75 A'   28 A"   29 A"                 
 25.838  25.887  26.229  26.352  35.588 215.621 215.732
 76 A'   77 A'   78 A'   79 A'   80 A'   81 A'   82 A'                         
 --------------------------------------------------------------

          Ground-State Mulliken Net Atomic Charges

     Atom                 Charge (a.u.)
  ----------------------------------------
      1 C                    -0.788716
      2 N                     0.006915
      3 H                     0.231620
      4 Cl                    0.284578
      5 Cl                    0.265603
  ----------------------------------------
  Sum of atomic charges =     0.000000

 -----------------------------------------------------------------
                    Cartesian Multipole Moments
 -----------------------------------------------------------------
    Charge (ESU x 10^10)
                 0.0000
    Dipole Moment (Debye)
         X      -1.3066      Y      -0.0723      Z      -0.0000
       Tot       1.3086
    Quadrupole Moments (Debye-Ang)
        XX     -35.7538     XY       3.9207     YY     -37.0479
        XZ       0.0000     YZ       0.0000     ZZ     -37.2477
    Octopole Moments (Debye-Ang^2)
       XXX      -0.2769    XXY       3.1942    XYY      -8.9514
       YYY       2.9725    XXZ      -0.0000    XYZ      -0.0000
       YYZ       0.0000    XZZ      -0.1955    YZZ       0.9691
       ZZZ      -0.0000
    Hexadecapole Moments (Debye-Ang^3)
      XXXX    -347.1485   XXXY       5.5664   XXYY     -85.3663
      XYYY      21.6956   YYYY    -202.1012   XXXZ      -0.0000
      XXYZ       0.0000   XYYZ      -0.0000   YYYZ       0.0000
      XXZZ     -69.5896   XYZZ       1.0296   YYZZ     -42.3035
      XZZZ       0.0000   YZZZ       0.0000   ZZZZ     -42.0880
 -----------------------------------------------------------------
 Calculating MO derivatives via CPSCF
   1         3          15      0.167943    0.055541
   2         3          15      0.021905    0.007950
   3         3          15      0.001947    0.000695
   4         3          15      0.000144    0.000051
   5        16           2      0.000005    0.000003
   6        18           0      0.000000    0.000000    Roots Converged
 Time for AOints: 2.2 s (CPU) 2.2 s (wall)
 ------------------------------------------------------------------------------
                     AOints        : Timing summary (seconds)
 ------------------------------------------------------------------------------
     job step          cpu (% of tot)      sys (% of tot)     wall (% of tot)
 ------------------------------------------------------------------------------
  cpscf_lag         0.2765E+02 (50.5)   0.6000E-04 (18.7)   0.2766E+02 (50.5)
  iterzp            0.2484E+02 (45.4)   0.2610E-03 (81.3)   0.2484E+02 (45.4)
  make_fx           0.0000E+00 ( 0.0)   0.0000E+00 ( 0.0)   0.0000E+00 ( 0.0)
  AOints            0.2194E+01 ( 4.0)   0.0000E+00 ( 0.0)   0.2194E+01 ( 4.0)
 ------------------------------------------------------------------------------
   Grand Totals     0.5472E+02          0.3210E-03          0.5474E+02
 ------------------------------------------------------------------------------
 Calculating analytic Hessian of the SCF energy
 Polarizability Matrix (a.u.)
            1           2           3
    1 -53.9378201   0.2058915   0.0000000
    2   0.2058915 -51.0672415   0.0000000
    3   0.0000000   0.0000000 -26.7128977

 Direct stationary perturbation theory relativistic correction:

 rels  =       1.578215744351
 relv  =      -5.686859746760
 rel2e =       1.274999930226
 E_rel =      -2.833644072183

 Hessian of the SCF Energy
            1           2           3           4           5           6
    1   0.2869852   0.0404483  -0.0000000  -0.0842712   0.0159711   0.0000000
    2   0.0404483   0.8101030  -0.0000000  -0.0499103  -0.6522477  -0.0000000
    3  -0.0000000  -0.0000000   0.1128501   0.0000000   0.0000000  -0.0518873
    4  -0.0842712  -0.0499103   0.0000000   0.4600872   0.1703102  -0.0000000
    5   0.0159711  -0.6522477   0.0000000   0.1703102   0.8234686   0.0000000
    6   0.0000000  -0.0000000  -0.0518873  -0.0000000   0.0000000   0.0575810
    7  -0.0082485   0.0193489   0.0000000  -0.3534958  -0.1821622  -0.0000000
    8  -0.0387611  -0.0399519  -0.0000000  -0.1211592  -0.0847008   0.0000000
    9  -0.0000000   0.0000000   0.0021786   0.0000000   0.0000000  -0.0288571
   10  -0.1133722  -0.0450070   0.0000000  -0.0101185  -0.0349001  -0.0000000
   11  -0.0450426  -0.0564438   0.0000000  -0.0398832  -0.0472050   0.0000000
   12  -0.0000000   0.0000000  -0.0305677   0.0000000  -0.0000000   0.0020668
   13  -0.0810932   0.0351200  -0.0000000  -0.0122016   0.0307810  -0.0000000
   14   0.0273842  -0.0614595   0.0000000   0.0406425  -0.0393150   0.0000000
   15   0.0000000   0.0000000  -0.0325736   0.0000000  -0.0000000   0.0210967
            7           8           9          10          11          12
    1  -0.0082485  -0.0387611  -0.0000000  -0.1133722  -0.0450426  -0.0000000
    2   0.0193489  -0.0399519   0.0000000  -0.0450070  -0.0564438   0.0000000
    3   0.0000000  -0.0000000   0.0021786   0.0000000   0.0000000  -0.0305677
    4  -0.3534958  -0.1211592   0.0000000  -0.0101185  -0.0398832   0.0000000
    5  -0.1821622  -0.0847008   0.0000000  -0.0349001  -0.0472050  -0.0000000
    6  -0.0000000   0.0000000  -0.0288571  -0.0000000   0.0000000   0.0020668
    7   0.3587751   0.1614693  -0.0000000   0.0019331  -0.0014995  -0.0000000
    8   0.1614693   0.1217509  -0.0000000   0.0010964  -0.0013879   0.0000000
    9  -0.0000000  -0.0000000   0.0231460  -0.0000000  -0.0000000   0.0092208
   10   0.0019331   0.0010964  -0.0000000   0.1672631   0.0816039  -0.0000000
   11  -0.0014995  -0.0013879  -0.0000000   0.0816039   0.0989024  -0.0000000
   12  -0.0000000   0.0000000   0.0092208  -0.0000000  -0.0000000   0.0127246
   13   0.0010362  -0.0026454   0.0000000  -0.0457054   0.0048214   0.0000000
   14   0.0028435   0.0042898  -0.0000000  -0.0027933   0.0061344   0.0000000
   15  -0.0000000  -0.0000000  -0.0056883  -0.0000000   0.0000000   0.0065555
           13          14          15
    1  -0.0810932   0.0273842   0.0000000
    2   0.0351200  -0.0614595   0.0000000
    3  -0.0000000   0.0000000  -0.0325736
    4  -0.0122016   0.0406425   0.0000000
    5   0.0307810  -0.0393150  -0.0000000
    6  -0.0000000   0.0000000   0.0210967
    7   0.0010362   0.0028435  -0.0000000
    8  -0.0026454   0.0042898  -0.0000000
    9   0.0000000  -0.0000000  -0.0056883
   10  -0.0457054  -0.0027933  -0.0000000
   11   0.0048214   0.0061344   0.0000000
   12   0.0000000   0.0000000   0.0065555
   13   0.1379639  -0.0680770  -0.0000000
   14  -0.0680770   0.0903504  -0.0000000
   15  -0.0000000  -0.0000000   0.0106097
 Gradient time:  CPU 71.16 s  wall 71.18 s
 **********************************************************************
 **                                                                  **
 **                       VIBRATIONAL ANALYSIS                       **
 **                       --------------------                       **
 **                                                                  **
 **        VIBRATIONAL FREQUENCIES (CM**-1) AND NORMAL MODES         **
 **     FORCE CONSTANTS (mDYN/ANGSTROM) AND REDUCED MASSES (AMU)     **
 **                  INFRARED INTENSITIES (KM/MOL)                   **
 **                                                                  **
 **********************************************************************


 Mode:                 1                      2                      3
 Frequency:       303.78                 429.20                 540.66
 Force Cnst:      1.2296                 0.6349                 1.3596
 Red. Mass:      22.6159                 5.8503                 7.8943
 IR Active:          YES                    YES                    YES
 IR Intens:        0.225                 12.764                  0.553
 Raman Active:       YES                    YES                    YES
               X      Y      Z        X      Y      Z        X      Y      Z
 C         -0.026 -0.375  0.000   -0.024 -0.028 -0.000    0.000  0.000  0.732
 N          0.008 -0.383 -0.000    0.443 -0.019  0.000    0.000  0.000 -0.221
 H          0.024 -0.421  0.000    0.677 -0.526  0.000    0.000  0.000 -0.636
 Cl        -0.493  0.155 -0.000   -0.078 -0.139  0.000   -0.000 -0.000 -0.077
 Cl         0.498  0.139 -0.000   -0.111  0.171  0.000    0.000 -0.000 -0.068
 TransDip  -0.015  0.003  0.000    0.018 -0.113 -0.000    0.000  0.000 -0.024

 Mode:                 4                      5                      6
 Frequency:       571.11                 768.52                 829.97
 Force Cnst:      2.5629                 1.4097                 0.4702
 Red. Mass:      13.3366                 4.0510                 1.1586
 IR Active:          YES                    YES                    YES
 IR Intens:       30.693                274.823                 77.767
 Raman Active:       YES                    YES                    YES
               X      Y      Z        X      Y      Z        X      Y      Z
 C         -0.085  0.500 -0.000    0.482 -0.002 -0.000   -0.000  0.000  0.037
 N          0.109  0.527  0.000   -0.009 -0.027 -0.000    0.000  0.000 -0.100
 H          0.117  0.520  0.000   -0.385  0.778  0.000    0.000 -0.000  0.994
 Cl        -0.220 -0.218  0.000   -0.088 -0.041  0.000    0.000  0.000  0.008
 Cl         0.202 -0.180  0.000   -0.063  0.030  0.000    0.000 -0.000 -0.010
 TransDip  -0.067  0.164  0.000    0.511  0.145  0.000   -0.000 -0.000  0.282

 Mode:                 7                      8                      9
 Frequency:      1144.38                1719.07                3514.60
 Force Cnst:      1.1633                15.4028                 7.8323
 Red. Mass:       1.5077                 8.8463                 1.0762
 IR Active:          YES                    YES                    YES
 IR Intens:      254.134                253.463                 38.141
 Raman Active:       YES                    YES                    YES
               X      Y      Z        X      Y      Z        X      Y      Z
 C         -0.144  0.001 -0.000    0.041  0.651 -0.000   -0.004  0.006  0.000
 N          0.115 -0.085  0.000   -0.023 -0.492 -0.000   -0.062 -0.037  0.000
 H         -0.391  0.897  0.000   -0.072 -0.571  0.000    0.893  0.443 -0.000
 Cl         0.012  0.004  0.000   -0.005 -0.004  0.000    0.000  0.000 -0.000
 Cl         0.003  0.004  0.000    0.002 -0.006  0.000   -0.000  0.000 -0.000
 TransDip  -0.321  0.397  0.000    0.040  0.508  0.000    0.104  0.168  0.000

 STANDARD THERMODYNAMIC QUANTITIES AT   298.15 K  AND     1.00 ATM

   This Molecule has  0 Imaginary Frequencies
   Zero point vibrational energy:       14.040 kcal/mol

   Atom    1 Element C  Has Mass   12.00000
   Atom    2 Element N  Has Mass   14.00307
   Atom    3 Element H  Has Mass    1.00783
   Atom    4 Element Cl Has Mass   34.96885
   Atom    5 Element Cl Has Mass   34.96885
   Molecular Mass:    96.948600 amu
   Principal axes and moments of inertia in amu*Bohr^2:
                             1           2           3
    Eigenvalues --      236.46762   536.29966   772.76728
          X               0.99972     0.02361    -0.00000
          Y              -0.02361     0.99972    -0.00000
          Z               0.00000     0.00000     1.00000
   Rotational Symmetry Number is   1
   The Molecule is an Asymmetric Top
   Translational Enthalpy:        0.889 kcal/mol
   Rotational Enthalpy:           0.889 kcal/mol
   Vibrational Enthalpy:         14.825 kcal/mol
   gas constant (RT):             0.592 kcal/mol
   Translational Entropy:        39.626  cal/mol.K
   Rotational Entropy:           26.085  cal/mol.K
   Vibrational Entropy:           3.799  cal/mol.K

   Total Enthalpy:               17.195 kcal/mol
   Total Entropy:                69.509  cal/mol.K
Archival summary:
1\1\TWL01\FREQ\ProcedureUnspecified\BasisUnspecified\l2111\taweetha\MonNov2608:21:202018MonNov2608:21:202018\0\\#,FREQ,ProcedureUnspecified,BasisUnspecified,\\0,1\Cl\C,1,1.74234\N,2,1.24322,1,121.435\H,3,1.01822,2,113.263,1,-180,0\Cl,2,1.77373,1,112.467,3,-180,0\\\@

 Total job time:  80.53s(wall), 80.50s(cpu) 
 Mon Nov 26 08:21:20 2018

        *************************************************************
        *                                                           *
        *  Thank you very much for using Q-Chem.  Have a nice day.  *
        *                                                           *
        *************************************************************
