# Supplementary material for: Geometric and energetic data from ab initio calculations of haloethene, haloimine, halomethylenephosphine, haloiminophosphine, halodiazene, halodiphosphene and halocyclopropane
Source: Data Brief. 2019 Nov 2;27:104738. doi: 10.1016/j.dib.2019.104738 (PMC6861602; doi:10.1016/j.dib.2019.104738)
Supplement: Multimedia component 4 [file mmc4.zip › CN/B3LYP/ClClCNIE.out]

Q-Chem Developer Version!
                  Welcome to Q-Chem
     A Quantum Leap Into The Future Of Chemistry


 Q-Chem 5.1, Q-Chem, Inc., Pleasanton, CA (2018)

 Yihan Shao,  Zhengting Gan,  E. Epifanovsky,  A. T. B. Gilbert,  M. Wormit,  
 J. Kussmann,  A. W. Lange,  A. Behn,  Jia Deng,  Xintian Feng,  D. Ghosh,  
 M. Goldey,  P. R. Horn,  L. D. Jacobson,  I. Kaliman,  T. Kus,  A. Landau,  
 Jie Liu,  E. I. Proynov,  R. M. Richard,  R. P. Steele,  E. J. Sundstrom,  
 H. L. Woodcock III,  P. M. Zimmerman,  D. Zuev,  B. Albrecht,  E. Alguire,  
 S. A. Baeppler,  D. Barton,  Z. Benda,  Y. A. Bernard,  E. J. Berquist,  
 K. B. Bravaya,  H. Burton,  D. Casanova,  Chun-Min Chang,  Yunqing Chen,  
 A. Chien,  K. D. Closser,  M. P. Coons,  S. Coriani,  S. Dasgupta,  
 A. L. Dempwolff,  M. Diedenhofen,  Hainam Do,  R. G. Edgar,  Po-Tung Fang,  
 S. Faraji,  S. Fatehi,  Qingguo Feng,  K. D. Fenk,  J. Fosso-Tande,  
 Qinghui Ge,  A. Ghysels,  G. Gidofalvi,  J. Gomes,  J. Gonthier,  A. Gunina,  
 D. Hait,  M. W. D. Hanson-Heine,  P. H. P. Harbach,  A. W. Hauser,  
 J. E. Herr,  E. G. Hohenstein,  Z. C. Holden,  Kerwin Hui,  B. C. Huynh,  
 T.-C. Jagau,  Hyunjun Ji,  B. Kaduk,  K. Khistyaev,  Jaehoon Kim,  
 P. Klunzinger,  K. Koh,  D. Kosenkov,  L. Koulias,  T. Kowalczyk,  
 C. M. Krauter,  A. Kunitsa,  Ka Un Lao,  A. Laurent,  K. V. Lawler,  
 Joonho Lee,  D. Lefrancois,  S. Lehtola,  D. S. Levine,  Yi-Pei Li,  
 You-Sheng Lin,  Fenglai Liu,  E. Livshits,  A. Luenser,  P. Manohar,  
 E. Mansoor,  S. F. Manzer,  Shan-Ping Mao,  Yuezhi Mao,  N. Mardirossian,  
 A. V. Marenich,  T. Markovich,  L. A. Martinez-Martinez,  S. A. Maurer,  
 N. J. Mayhall,  S. C. McKenzie,  J.-M. Mewes,  A. F. Morrison,  
 J. W. Mullinax,  K. Nanda,  T. S. Nguyen-Beck,  R. Olivares-Amaya,  
 J. A. Parkhill,  T. M. Perrine,  F. Plasser,  P. Pokhilko,  S. Prager,  
 A. Prociuk,  E. Ramos,  D. R. Rehn,  F. Rob,  M. Schneider,  N. Sergueev,  
 S. M. Sharada,  S. Sharma,  D. W. Small,  T. Stauch,  T. Stein,  
 Yu-Chuan Su,  A. J. W. Thom,  A. Tkatchenko,  T. Tsuchimochi,  N. M. Tubman,  
 L. Vogt,  M. L. Vidal,  O. Vydrov,  M. A. Watson,  J. Wenzel,  
 M. de Wergifosse,  T. A. Wesolowski,  A. White,  J. Witte,  A. Yamada,  
 Jun Yang,  K. Yao,  S. Yeganeh,  S. R. Yost,  Zhi-Qiang You,  A. Zech,  
 Igor Ying Zhang,  Xing Zhang,  Yan Zhao,  Ying Zhu,  B. R. Brooks,  
 G. K. L. Chan,  C. J. Cramer,  M. S. Gordon,  W. J. Hehre,  A. Klamt,  
 M. W. Schmidt,  C. D. Sherrill,  D. G. Truhlar,  A. Aspuru-Guzik,  R. Baer,  
 A. T. Bell,  N. A. Besley,  Jeng-Da Chai,  A. E. DePrince, III,  
 R. A. DiStasio Jr.,  A. Dreuw,  B. D. Dunietz,  T. R. Furlani,  
 Chao-Ping Hsu,  Yousung Jung,  Jing Kong,  D. S. Lambrecht,  WanZhen Liang,  
 C. Ochsenfeld,  V. A. Rassolov,  L. V. Slipchenko,  J. E. Subotnik,  
 T. Van Voorhis,  J. M. Herbert,  A. I. Krylov,  P. M. W. Gill,  M. Head-Gordon

 Contributors to earlier versions of Q-Chem not listed above: 
 R. D. Adamson,  B. Austin,  J. Baker,  G. J. O. Beran,  K. Brandhorst,  
 S. T. Brown,  E. F. C. Byrd,  A. K. Chakraborty,  C.-L. Cheng,  
 Siu Hung Chien,  D. M. Chipman,  D. L. Crittenden,  H. Dachsel,  
 R. J. Doerksen,  A. D. Dutoi,  L. Fusti-Molnar,  W. A. Goddard III,  
 A. Golubeva-Zadorozhnaya,  S. R. Gwaltney,  G. Hawkins,  A. Heyden,  
 S. Hirata,  G. Kedziora,  F. J. Keil,  C. Kelley,  Jihan Kim,  R. A. King,  
 R. Z. Khaliullin,  P. P. Korambath,  W. Kurlancheek,  A. M. Lee,  M. S. Lee,  
 S. V. Levchenko,  Ching Yeh Lin,  D. Liotard,  R. C. Lochan,  I. Lotan,  
 P. E. Maslen,  N. Nair,  D. P. O'Neill,  D. Neuhauser,  E. Neuscamman,  
 C. M. Oana,  R. Olson,  B. Peters,  R. Peverati,  P. A. Pieniazek,  
 Y. M. Rhee,  J. Ritchie,  M. A. Rohrdanz,  E. Rosta,  N. J. Russ,  
 H. F. Schaefer III,  N. E. Schultz,  N. Shenvi,  A. C. Simmonett,  A. Sodt,  
 D. Stuck,  K. S. Thanthiriwatte,  V. Vanovschi,  Tao Wang,  A. Warshel,  
 C. F. Williams,  Q. Wu,  X. Xu,  W. Zhang

 Please cite Q-Chem as follows:
 Y. Shao et al., Mol. Phys. 113, 184-215 (2015)
 DOI: 10.1080/00268976.2014.952696

 Q-Chem 5.1.2 for Intel X86 EM64T Linux

 Parts of Q-Chem use Armadillo 8.300.2 (Tropical Shenanigans).
 http://arma.sourceforge.net/

 Q-Chem begins on Sun Nov 25 23:00:05 2018  

Host: 
0

     Scratch files written to /scratch/taweetham/qchem56174//
Input Ideriv = 2
Curr. Ideriv = -1
Max.  Ideriv = 2

Checking the input file for inconsistencies... 	...done.

--------------------------------------------------------------
User input:
--------------------------------------------------------------
$molecule
0 1
C 
N 1 1.3 
I 2 CI 1 120. 
Cl 1 CCl 2 120.  3 180.0
Cl 1 CCl 2 120.  3 0.0

CC=1.54
CH=1.09
CF=1.35
CCl=1.77
CBr=1.94
CI=2.14
DHA=180.0
$end

$rem
   job_type	optimization
   basis	6-311++g**
   method	b3lyp
$end

--------------------------------------------------------------
 ----------------------------------------------------------------
             Standard Nuclear Orientation (Angstroms)
    I     Atom           X                Y                Z
 ----------------------------------------------------------------
    1      C       1.4299634492     0.1206076448     0.0000000000
    2      N       0.4107822172     0.9276204181     0.0000000000
    3      I      -1.5785686619     0.1388979828     0.0000000000
    4      Cl      3.0753611389     0.7729621824     0.0000000000
    5      Cl      1.1722202062    -1.6305258226    -0.0000000000
 ----------------------------------------------------------------
 Molecular Point Group                 Cs    NOp =  2
 Largest Abelian Subgroup              Cs    NOp =  2
 Nuclear Repulsion Energy =   570.1157486110 hartrees
 There are       50 alpha and       50 beta electrons
 Requested basis set is 6-311++G(d,p)
 There are 62 shells and 166 basis functions

 Total QAlloc Memory Limit   2000 MB
 Mega-Array Size       188 MB
 MEM_STATIC part       192 MB
 A cutoff of  1.0D-11 yielded   1528 shell pairs
 There are     12004 function pairs (     13393 Cartesian)

 -------------------------------------------------------
 OpenMP Integral Computing Module                       
 Release: version 1.0, May 2013, Q-Chem Inc. Pittsburgh 
 -------------------------------------------------------
 Integral Job Info:
 Integral job number is                      11
 Integral operator is                         1
 short-range coefficients                     0
 long-range coefficients              100000000
 Omega coefficients                           0
 if combine SR and LR in K                    0
 Integral screening is                        0
 Integral computing path is                   2
 max size of driver memory is            800000
 size of driver memory is                593474
 size of scratch memory is             11933652
 max col of scratch BK array               1296
 max len of scratch array in speh3          155
 max len of scratch index in speh4           18
 max int batch size is                      520
 min int batch size is                       52
 fixed nKL is                                52
 max L of basis functions is                  2
 order of int derivative is                   0
 number of shells is                         62
 number of basis is                         175
 number of cartesian basis is               175
 number of contracted shell pairs          1528
 number of primitive shell pairs           3634
 maxK2 (contraction) of shell pair           36
 max number of K2 of shell pair               1
 max number of CS2 of shell pair            180
 max number of PS2 of shell pair            204
 mem total for path MDJ                  525948
 -------------------------------------------------------
 Smallest overlap matrix eigenvalue = 4.36E-04

 Scale SEOQF with 1.000000e-01/1.000000e-01/1.000000e-01

 Standard Electronic Orientation quadrupole field applied
 Nucleus-field energy     =     0.0000000162 hartrees
 Guess from superposition of atomic densities
 Warning:  Energy on first SCF cycle will be non-variational
 SAD guess density has 100.000000 electrons

 -----------------------------------------------------------------------
  General SCF calculation program by
  Eric Jon Sundstrom, Paul Horn, Yuezhi Mao, Dmitri Zuev, Alec White,
  David Stuck, Shaama M.S., Shane Yost, Joonho Lee, David Small,
  Daniel Levine, Susi Lehtola, Hugh Burton, Evgeny Epifanovsky
 -----------------------------------------------------------------------
 Exchange:     0.2000 Hartree-Fock + 0.0800 Slater + 0.7200 B88
 Correlation:  0.1900 VWN1RPA + 0.8100 LYP
 Using SG-1 standard quadrature grid
 using 4 threads for integral computing
 -------------------------------------------------------
 OpenMP Integral computing Module                
 Release: version 2.0, May 2017, Q-Chem Inc. Pleasanton 
 -------------------------------------------------------
 -------------------------------------------------------
 OpenMP BLAS3 based DFT computing Module                
 Release: version 1.0, May 2013, Q-Chem Inc. Pittsburgh 
 -------------------------------------------------------
 A restricted SCF calculation will be
 performed using DIIS
 SCF converges when DIIS error is below 1.0e-08
 ---------------------------------------
  Cycle       Energy         DIIS error
 ---------------------------------------
    1   -7933.3326302534      3.65e-02  
    2   -7932.7456883768      4.11e-03  
    3   -7932.5138626273      9.53e-03  
    4   -7932.7922040409      1.04e-03  
    5   -7932.7947252856      5.61e-04  
    6   -7932.7956766694      2.13e-04  
    7   -7932.7958274101      3.28e-05  
    8   -7932.7958301381      8.43e-06  
    9   -7932.7958303374      2.44e-06  
   10   -7932.7958303571      7.68e-07  
   11   -7932.7958303590      2.35e-07  
   12   -7932.7958303591      7.42e-08  
   13   -7932.7958303592      1.42e-08  
   14   -7932.7958303593      1.31e-09  Convergence criterion met
 ---------------------------------------
 SCF time:   CPU 28.70s  wall 7.00s 
 SCF   energy in the final basis set =    -7932.7958303593
 Total energy in the final basis set =    -7932.7958303593

 --------------------------------------------------------------
             Orbital Energies (a.u.) and Symmetries
 --------------------------------------------------------------

 Alpha MOs, Restricted
 -- Occupied --                  
******* -176.33 -165.74 -165.74 -165.73 -101.61 -101.60  -35.83
  1 A'    2 A'    3 A'    1 A"    4 A'    5 A'    6 A'    7 A'                 
-31.324 -31.316 -31.316 -22.974 -22.973 -22.972 -22.967 -22.967
  8 A'    2 A"    9 A'   10 A'    3 A"   11 A'    4 A"   12 A'                 
-14.387 -10.361  -9.520  -9.511  -7.286  -7.276  -7.275  -7.274
 13 A'   14 A'   15 A'   16 A'   17 A'   18 A'    5 A"   19 A'                 
 -7.266  -7.265  -6.378  -4.794  -4.775  -4.774  -2.059  -2.053
  6 A"   20 A'   21 A'   22 A'    7 A"   23 A'   24 A'    8 A"                 
 -2.052  -2.036  -2.036  -0.984  -0.877  -0.868  -0.681  -0.581
 25 A'   26 A'    9 A"   27 A'   28 A'   29 A'   30 A'   31 A'                 
 -0.510  -0.474  -0.451  -0.382  -0.364  -0.363  -0.340  -0.318
 32 A'   33 A'   10 A"   34 A'   11 A"   35 A'   12 A"   36 A'                 
 -0.281  -0.276
 13 A"   37 A'                                                                 
 -- Virtual --                   
 -0.123  -0.071  -0.061   0.008   0.025   0.049   0.057   0.058
 38 A'   14 A"   39 A'   40 A'   41 A'   42 A'   15 A"   43 A'                 
  0.082   0.087   0.094   0.107   0.107   0.118   0.138   0.157
 44 A'   16 A"   45 A'   46 A'   17 A"   47 A'   48 A'   49 A'                 
  0.175   0.188   0.197   0.212   0.217   0.244   0.266   0.280
 50 A'   18 A"   51 A'   19 A"   52 A'   53 A'   54 A'   55 A'                 
  0.375   0.380   0.399   0.413   0.418   0.420   0.432   0.449
 56 A'   20 A"   57 A'   58 A'   59 A'   21 A"   22 A"   60 A'                 
  0.457   0.465   0.490   0.499   0.568   0.636   0.659   0.700
 61 A'   23 A"   62 A'   24 A"   63 A'   64 A'   65 A'   25 A"                 
  0.753   0.803   0.805   0.824   0.828   0.835   0.862   0.866
 66 A'   67 A'   26 A"   27 A"   28 A"   68 A'   69 A'   70 A'                 
  0.916   0.925   0.942   0.976   1.008   1.129   1.187   1.261
 71 A'   72 A'   29 A"   73 A'   74 A'   75 A'   76 A'   30 A"                 
  1.282   1.311   1.317   1.349   1.383   1.670   1.707   1.812
 77 A'   31 A"   78 A'   79 A'   32 A"   80 A'   81 A'   82 A'                 
  1.991   2.154   2.184   2.209   2.251   2.298   2.354   2.368
 33 A"   83 A'   34 A"   84 A'   35 A"   85 A'   36 A"   86 A'                 
  2.463   2.530   2.718   2.728   3.065   3.248   3.827   3.905
 87 A'   88 A'   89 A'   37 A"   90 A'   91 A'   38 A"   92 A'                 
  3.943   3.967   3.976   4.037   4.189   4.385   4.408   5.962
 39 A"   93 A'   40 A"   94 A'   95 A'   96 A'   97 A'   41 A"                 
  5.989   6.007   9.653   9.720  23.536  25.745  25.792  25.817
 98 A'   99 A'  100 A'  101 A'  102 A'   42 A"   43 A"  103 A'                 
 25.889  26.245  26.313  27.828  28.307  28.327  28.335  28.512
104 A'  105 A'  106 A'  107 A'   44 A"  108 A'  109 A'   45 A"                 
 28.523  28.524  28.552  28.633  35.427 127.852 127.868 127.887
110 A'   46 A"  111 A'  112 A'  113 A'   47 A"  114 A'  115 A'                 
151.628 215.630 215.7051901.790
116 A'  117 A'  118 A'  119 A'                                                 

 Beta MOs, Restricted
 -- Occupied --                  
******* -176.33 -165.74 -165.74 -165.73 -101.61 -101.60  -35.83
  1 A'    2 A'    3 A'    1 A"    4 A'    5 A'    6 A'    7 A'                 
-31.324 -31.316 -31.316 -22.974 -22.973 -22.972 -22.967 -22.967
  8 A'    2 A"    9 A'   10 A'    3 A"   11 A'    4 A"   12 A'                 
-14.387 -10.361  -9.520  -9.511  -7.286  -7.276  -7.275  -7.274
 13 A'   14 A'   15 A'   16 A'   17 A'   18 A'    5 A"   19 A'                 
 -7.266  -7.265  -6.378  -4.794  -4.775  -4.774  -2.059  -2.053
  6 A"   20 A'   21 A'   22 A'    7 A"   23 A'   24 A'    8 A"                 
 -2.052  -2.036  -2.036  -0.984  -0.877  -0.868  -0.681  -0.581
 25 A'   26 A'    9 A"   27 A'   28 A'   29 A'   30 A'   31 A'                 
 -0.510  -0.474  -0.451  -0.382  -0.364  -0.363  -0.340  -0.318
 32 A'   33 A'   10 A"   34 A'   11 A"   35 A'   12 A"   36 A'                 
 -0.281  -0.276
 13 A"   37 A'                                                                 
 -- Virtual --                   
 -0.123  -0.071  -0.061   0.008   0.025   0.049   0.057   0.058
 38 A'   14 A"   39 A'   40 A'   41 A'   42 A'   15 A"   43 A'                 
  0.082   0.087   0.094   0.107   0.107   0.118   0.138   0.157
 44 A'   16 A"   45 A'   46 A'   17 A"   47 A'   48 A'   49 A'                 
  0.175   0.188   0.197   0.212   0.217   0.244   0.266   0.280
 50 A'   18 A"   51 A'   19 A"   52 A'   53 A'   54 A'   55 A'                 
  0.375   0.380   0.399   0.413   0.418   0.420   0.432   0.449
 56 A'   20 A"   57 A'   58 A'   59 A'   21 A"   22 A"   60 A'                 
  0.457   0.465   0.490   0.499   0.568   0.636   0.659   0.700
 61 A'   23 A"   62 A'   24 A"   63 A'   64 A'   65 A'   25 A"                 
  0.753   0.803   0.805   0.824   0.828   0.835   0.862   0.866
 66 A'   67 A'   26 A"   27 A"   28 A"   68 A'   69 A'   70 A'                 
  0.916   0.925   0.942   0.976   1.008   1.129   1.187   1.261
 71 A'   72 A'   29 A"   73 A'   74 A'   75 A'   76 A'   30 A"                 
  1.282   1.311   1.317   1.349   1.383   1.670   1.707   1.812
 77 A'   31 A"   78 A'   79 A'   32 A"   80 A'   81 A'   82 A'                 
  1.991   2.154   2.184   2.209   2.251   2.298   2.354   2.368
 33 A"   83 A'   34 A"   84 A'   35 A"   85 A'   36 A"   86 A'                 
  2.463   2.530   2.718   2.728   3.065   3.248   3.827   3.905
 87 A'   88 A'   89 A'   37 A"   90 A'   91 A'   38 A"   92 A'                 
  3.943   3.967   3.976   4.037   4.189   4.385   4.408   5.962
 39 A"   93 A'   40 A"   94 A'   95 A'   96 A'   97 A'   41 A"                 
  5.989   6.007   9.653   9.720  23.536  25.745  25.792  25.817
 98 A'   99 A'  100 A'  101 A'  102 A'   42 A"   43 A"  103 A'                 
 25.889  26.245  26.313  27.828  28.307  28.327  28.335  28.512
104 A'  105 A'  106 A'  107 A'   44 A"  108 A'  109 A'   45 A"                 
 28.523  28.524  28.552  28.633  35.427 127.852 127.868 127.887
110 A'   46 A"  111 A'  112 A'  113 A'   47 A"  114 A'  115 A'                 
151.628 215.630 215.7051901.790
116 A'  117 A'  118 A'  119 A'                                                 
 --------------------------------------------------------------

          Ground-State Mulliken Net Atomic Charges

     Atom                 Charge (a.u.)
  ----------------------------------------
      1 C                    -0.852713
      2 N                     0.019474
      3 I                     0.139151
      4 Cl                    0.355129
      5 Cl                    0.338958
  ----------------------------------------
  Sum of atomic charges =     0.000000

 -----------------------------------------------------------------
                    Cartesian Multipole Moments
 -----------------------------------------------------------------
    Charge (ESU x 10^10)
                 0.0000
    Dipole Moment (Debye)
         X      -0.0811      Y      -1.1067      Z      -0.0000
       Tot       1.1097
    Quadrupole Moments (Debye-Ang)
        XX     -58.7228     XY       1.7762     YY     -66.4385
        XZ      -0.0000     YZ       0.0000     ZZ     -65.2423
    Octopole Moments (Debye-Ang^2)
       XXX     -57.4420    XXY       4.5728    XYY     -18.3551
       YYY      -5.6082    XXZ       0.0000    XYZ       0.0000
       YYZ      -0.0000    XZZ     -18.2343    YZZ       1.0532
       ZZZ      -0.0000
    Hexadecapole Moments (Debye-Ang^3)
      XXXX   -1269.3441   XXXY      32.9928   XXYY    -288.6794
      XYYY      -7.9172   YYYY    -346.5617   XXXZ      -0.0000
      XXYZ       0.0000   XYYZ      -0.0000   YYYZ       0.0000
      XXZZ    -248.3359   XYZZ      -2.0306   YYZZ     -74.9288
      XZZZ      -0.0000   YZZZ       0.0000   ZZZZ     -81.8827
 -----------------------------------------------------------------
 Calculating analytic gradient of the SCF energy
 Gradient of SCF Energy
            1           2           3           4           5
    1   0.0537702  -0.0385072  -0.0094286   0.0191811  -0.0250156
    2  -0.0198235   0.0181310  -0.0076353   0.0112657  -0.0019380
    3   0.0000000   0.0000000  -0.0000000   0.0000000  -0.0000000
 Max gradient component =       5.377E-02
 RMS gradient           =       2.060E-02
 Gradient time:  CPU 7.34 s  wall 1.95 s
 Geometry Optimization Parameters
   NAtoms,    NIC,     NZ,  NCons,   NDum,   NFix, NCnnct, MaxDiis
        5      20       5       0       0       0       0       0


** GEOMETRY OPTIMIZATION IN DELOCALIZED INTERNAL COORDINATES **
   Searching for a Minimum

   Optimization Cycle:   1

                       Coordinates (Angstroms)
     ATOM                X               Y               Z
      1  C         1.4299634492    0.1206076448    0.0000000000
      2  N         0.4107822172    0.9276204181    0.0000000000
      3  I        -1.5785686619    0.1388979828    0.0000000000
      4  Cl        3.0753611389    0.7729621824    0.0000000000
      5  Cl        1.1722202062   -1.6305258226    0.0000000000
   Point Group: cs    Number of degrees of freedom:     7


   Energy is  -7932.795830359


 Attempting to Generate Delocalized Internal Coordinates

  7 Hessian modes will be used to form the next step
  Hessian Eigenvalues:
     0.108095    0.250000    0.250000    0.250000    0.286300    0.286300
     0.671931

 Minimum Search - Taking Simple RFO Step
 Searching for Lamda that Minimizes Along All modes
 Value Taken    Lamda =  -0.02063434
 Step Taken.  Stepsize is  0.271182

                             Maximum     Tolerance    Cnvgd?
         Gradient           0.055843      0.000300      NO
         Displacement       0.204018      0.001200      NO
         Energy change     *********      0.000001      NO


 New Cartesian Coordinates Obtained by Inverse Iteration

 Displacement from previous Coordinates is:  0.581391
 ----------------------------------------------------------------
             Standard Nuclear Orientation (Angstroms)
    I     Atom           X                Y                Z
 ----------------------------------------------------------------
    1      C       1.3705641965     0.0686307471     0.0000000000
    2      N       0.4056700322     0.8888285891     0.0000000000
    3      I      -1.6018386802     0.3002840876     0.0000000000
    4      Cl      2.9570700788     0.7636730489     0.0000000000
    5      Cl      1.3782927221    -1.6918540673     0.0000000000
 ----------------------------------------------------------------
 Molecular Point Group                 Cs    NOp =  2
 Largest Abelian Subgroup              Cs    NOp =  2
 Nuclear Repulsion Energy =   566.5883215395 hartrees
 There are       50 alpha and       50 beta electrons
 Applying Cartesian multipole field
    Component          Value
    ---------          -----
     (2,0,0)        1.00000E-11
     (0,2,0)        2.00000E-11
     (0,0,2)       -3.00000E-11
 Nucleus-field energy     =     0.0000000167 hartrees
 Requested basis set is 6-311++G(d,p)
 There are 62 shells and 166 basis functions
 A cutoff of  1.0D-11 yielded   1527 shell pairs
 There are     11930 function pairs (     13267 Cartesian)
 Smallest overlap matrix eigenvalue = 4.77E-04
 Guess MOs from SCF MO coefficient file

 -----------------------------------------------------------------------
  General SCF calculation program by
  Eric Jon Sundstrom, Paul Horn, Yuezhi Mao, Dmitri Zuev, Alec White,
  David Stuck, Shaama M.S., Shane Yost, Joonho Lee, David Small,
  Daniel Levine, Susi Lehtola, Hugh Burton, Evgeny Epifanovsky
 -----------------------------------------------------------------------
 Exchange:     0.2000 Hartree-Fock + 0.0800 Slater + 0.7200 B88
 Correlation:  0.1900 VWN1RPA + 0.8100 LYP
 Using SG-1 standard quadrature grid
 using 4 threads for integral computing
 -------------------------------------------------------
 OpenMP Integral computing Module                
 Release: version 2.0, May 2017, Q-Chem Inc. Pleasanton 
 -------------------------------------------------------
 -------------------------------------------------------
 OpenMP BLAS3 based DFT computing Module                
 Release: version 1.0, May 2013, Q-Chem Inc. Pittsburgh 
 -------------------------------------------------------
 A restricted SCF calculation will be
 performed using DIIS
 SCF converges when DIIS error is below 1.0e-08
 ---------------------------------------
  Cycle       Energy         DIIS error
 ---------------------------------------
    1   -7932.7894570341      1.60e-03  
    2   -7932.8037679612      6.72e-04  
    3   -7932.8014450325      1.07e-03  
    4   -7932.8052160910      2.07e-04  
    5   -7932.8053321328      7.81e-05  
    6   -7932.8053513245      1.77e-05  
    7   -7932.8053523717      2.00e-06  
    8   -7932.8053523858      1.07e-06  
    9   -7932.8053523906      2.46e-07  
   10   -7932.8053523907      5.65e-08  
   11   -7932.8053523908      1.02e-08  
   12   -7932.8053523908      4.04e-09  Convergence criterion met
 ---------------------------------------
 SCF time:   CPU 24.53s  wall 7.00s 
 SCF   energy in the final basis set =    -7932.8053523908
 Total energy in the final basis set =    -7932.8053523908

 --------------------------------------------------------------
             Orbital Energies (a.u.) and Symmetries
 --------------------------------------------------------------

 Alpha MOs, Restricted
 -- Occupied --                  
******* -176.34 -165.74 -165.74 -165.74 -101.60 -101.59  -35.83
  1 A'    2 A'    3 A'    1 A"    4 A'    5 A'    6 A'    7 A'                 
-31.326 -31.318 -31.318 -22.976 -22.974 -22.974 -22.968 -22.968
  8 A'    2 A"    9 A'   10 A'    3 A"   11 A'    4 A"   12 A'                 
-14.384 -10.355  -9.512  -9.509  -7.277  -7.275  -7.267  -7.266
 13 A'   14 A'   15 A'   16 A'   17 A'   18 A'    5 A"   19 A'                 
 -7.264  -7.263  -6.380  -4.796  -4.777  -4.776  -2.061  -2.055
  6 A"   20 A'   21 A'   22 A'    7 A"   23 A'   24 A'    8 A"                 
 -2.054  -2.038  -2.038  -0.997  -0.884  -0.868  -0.687  -0.581
 25 A'    9 A"   26 A'   27 A'   28 A'   29 A'   30 A'   31 A'                 
 -0.512  -0.480  -0.459  -0.377  -0.359  -0.358  -0.347  -0.324
 32 A'   33 A'   10 A"   34 A'   11 A"   35 A'   12 A"   36 A'                 
 -0.281  -0.277
 13 A"   37 A'                                                                 
 -- Virtual --                   
 -0.113  -0.063  -0.044   0.006   0.029   0.046   0.057   0.059
 38 A'   14 A"   39 A'   40 A'   41 A'   42 A'   15 A"   43 A'                 
  0.083   0.089   0.090   0.106   0.113   0.127   0.138   0.157
 44 A'   16 A"   45 A'   17 A"   46 A'   47 A'   48 A'   49 A'                 
  0.170   0.184   0.198   0.215   0.220   0.249   0.266   0.290
 50 A'   18 A"   51 A'   19 A"   52 A'   53 A'   54 A'   55 A'                 
  0.362   0.384   0.408   0.416   0.421   0.422   0.430   0.455
 56 A'   20 A"   57 A'   58 A'   59 A'   21 A"   22 A"   60 A'                 
  0.460   0.463   0.476   0.501   0.579   0.641   0.677   0.703
 61 A'   23 A"   62 A'   24 A"   63 A'   64 A'   65 A'   25 A"                 
  0.751   0.803   0.805   0.827   0.833   0.835   0.865   0.877
 66 A'   26 A"   67 A'   27 A"   28 A"   68 A'   69 A'   70 A'                 
  0.913   0.938   0.954   0.967   1.045   1.129   1.197   1.262
 71 A'   29 A"   72 A'   73 A'   74 A'   75 A'   76 A'   30 A"                 
  1.288   1.318   1.336   1.362   1.387   1.687   1.697   1.866
 77 A'   78 A'   31 A"   79 A'   32 A"   80 A'   81 A'   82 A'                 
  1.998   2.160   2.189   2.223   2.252   2.316   2.380   2.383
 33 A"   83 A'   34 A"   84 A'   35 A"   85 A'   86 A'   36 A"                 
  2.475   2.584   2.740   2.761   3.062   3.263   3.836   3.918
 87 A'   88 A'   37 A"   89 A'   90 A'   91 A'   38 A"   92 A'                 
  3.940   3.961   3.979   4.044   4.196   4.405   4.419   5.960
 39 A"   93 A'   40 A"   94 A'   95 A'   96 A'   97 A'   41 A"                 
  5.986   6.014   9.655   9.743  23.605  25.757  25.791  25.837
 98 A'   99 A'  100 A'  101 A'  102 A'   42 A"   43 A"  103 A'                 
 25.900  26.245  26.340  27.848  28.305  28.324  28.337  28.510
104 A'  105 A'  106 A'  107 A'   44 A"  108 A'  109 A'   45 A"                 
 28.519  28.525  28.552  28.637  35.471 127.851 127.864 127.888
110 A'   46 A"  111 A'  112 A'  113 A'   47 A"  114 A'  115 A'                 
151.644 215.633 215.7311901.807
116 A'  117 A'  118 A'  119 A'                                                 

 Beta MOs, Restricted
 -- Occupied --                  
******* -176.34 -165.74 -165.74 -165.74 -101.60 -101.59  -35.83
  1 A'    2 A'    3 A'    1 A"    4 A'    5 A'    6 A'    7 A'                 
-31.326 -31.318 -31.318 -22.976 -22.974 -22.974 -22.968 -22.968
  8 A'    2 A"    9 A'   10 A'    3 A"   11 A'    4 A"   12 A'                 
-14.384 -10.355  -9.512  -9.509  -7.277  -7.275  -7.267  -7.266
 13 A'   14 A'   15 A'   16 A'   17 A'   18 A'    5 A"   19 A'                 
 -7.264  -7.263  -6.380  -4.796  -4.777  -4.776  -2.061  -2.055
  6 A"   20 A'   21 A'   22 A'    7 A"   23 A'   24 A'    8 A"                 
 -2.054  -2.038  -2.038  -0.997  -0.884  -0.868  -0.687  -0.581
 25 A'    9 A"   26 A'   27 A'   28 A'   29 A'   30 A'   31 A'                 
 -0.512  -0.480  -0.459  -0.377  -0.359  -0.358  -0.347  -0.324
 32 A'   33 A'   10 A"   34 A'   11 A"   35 A'   12 A"   36 A'                 
 -0.281  -0.277
 13 A"   37 A'                                                                 
 -- Virtual --                   
 -0.113  -0.063  -0.044   0.006   0.029   0.046   0.057   0.059
 38 A'   14 A"   39 A'   40 A'   41 A'   42 A'   15 A"   43 A'                 
  0.083   0.089   0.090   0.106   0.113   0.127   0.138   0.157
 44 A'   16 A"   45 A'   17 A"   46 A'   47 A'   48 A'   49 A'                 
  0.170   0.184   0.198   0.215   0.220   0.249   0.266   0.290
 50 A'   18 A"   51 A'   19 A"   52 A'   53 A'   54 A'   55 A'                 
  0.362   0.384   0.408   0.416   0.421   0.422   0.430   0.455
 56 A'   20 A"   57 A'   58 A'   59 A'   21 A"   22 A"   60 A'                 
  0.460   0.463   0.476   0.501   0.579   0.641   0.677   0.703
 61 A'   23 A"   62 A'   24 A"   63 A'   64 A'   65 A'   25 A"                 
  0.751   0.803   0.805   0.827   0.833   0.835   0.865   0.877
 66 A'   26 A"   67 A'   27 A"   28 A"   68 A'   69 A'   70 A'                 
  0.913   0.938   0.954   0.967   1.045   1.129   1.197   1.262
 71 A'   29 A"   72 A'   73 A'   74 A'   75 A'   76 A'   30 A"                 
  1.288   1.318   1.336   1.362   1.387   1.687   1.697   1.866
 77 A'   78 A'   31 A"   79 A'   32 A"   80 A'   81 A'   82 A'                 
  1.998   2.160   2.189   2.223   2.252   2.316   2.380   2.383
 33 A"   83 A'   34 A"   84 A'   35 A"   85 A'   86 A'   36 A"                 
  2.475   2.584   2.740   2.761   3.062   3.263   3.836   3.918
 87 A'   88 A'   37 A"   89 A'   90 A'   91 A'   38 A"   92 A'                 
  3.940   3.961   3.979   4.044   4.196   4.405   4.419   5.960
 39 A"   93 A'   40 A"   94 A'   95 A'   96 A'   97 A'   41 A"                 
  5.986   6.014   9.655   9.743  23.605  25.757  25.791  25.837
 98 A'   99 A'  100 A'  101 A'  102 A'   42 A"   43 A"  103 A'                 
 25.900  26.245  26.340  27.848  28.305  28.324  28.337  28.510
104 A'  105 A'  106 A'  107 A'   44 A"  108 A'  109 A'   45 A"                 
 28.519  28.525  28.552  28.637  35.471 127.851 127.864 127.888
110 A'   46 A"  111 A'  112 A'  113 A'   47 A"  114 A'  115 A'                 
151.644 215.633 215.7311901.807
116 A'  117 A'  118 A'  119 A'                                                 
 --------------------------------------------------------------

          Ground-State Mulliken Net Atomic Charges

     Atom                 Charge (a.u.)
  ----------------------------------------
      1 C                    -0.842140
      2 N                     0.038449
      3 I                     0.151637
      4 Cl                    0.312524
      5 Cl                    0.339531
  ----------------------------------------
  Sum of atomic charges =     0.000000

 -----------------------------------------------------------------
                    Cartesian Multipole Moments
 -----------------------------------------------------------------
    Charge (ESU x 10^10)
                 0.0000
    Dipole Moment (Debye)
         X      -0.3906      Y      -0.9756      Z      -0.0000
       Tot       1.0509
    Quadrupole Moments (Debye-Ang)
        XX     -59.5827     XY       0.4082     YY     -66.0708
        XZ      -0.0000     YZ      -0.0000     ZZ     -65.0218
    Octopole Moments (Debye-Ang^2)
       XXX     -64.4446    XXY       0.8418    XYY     -16.6468
       YYY     -15.1061    XXZ       0.0000    XYZ      -0.0000
       YYZ       0.0000    XZZ     -18.2293    YZZ      -2.0878
       ZZZ       0.0000
    Hexadecapole Moments (Debye-Ang^3)
      XXXX   -1280.9524   XXXY      63.6936   XXYY    -289.8916
      XYYY      29.7625   YYYY    -365.4755   XXXZ      -0.0000
      XXYZ       0.0000   XYYZ       0.0000   YYYZ      -0.0000
      XXZZ    -247.1132   XYZZ      12.4965   YYZZ     -78.5754
      XZZZ      -0.0000   YZZZ      -0.0000   ZZZZ     -81.4089
 -----------------------------------------------------------------
 Calculating analytic gradient of the SCF energy
 Gradient of SCF Energy
            1           2           3           4           5
    1   0.0183453  -0.0079044  -0.0051071  -0.0075516   0.0022177
    2  -0.0088078   0.0122616   0.0008372  -0.0004526  -0.0038385
    3  -0.0000000   0.0000000  -0.0000000  -0.0000000   0.0000000
 Max gradient component =       1.835E-02
 RMS gradient           =       6.979E-03
 Gradient time:  CPU 7.35 s  wall 1.94 s
 Geometry Optimization Parameters
   NAtoms,    NIC,     NZ,  NCons,   NDum,   NFix, NCnnct, MaxDiis
        5      20       5       0       0       0       0       0

 Cartesian Hessian Update
 Hessian Updated using BFGS Update


** GEOMETRY OPTIMIZATION IN DELOCALIZED INTERNAL COORDINATES **
   Searching for a Minimum

   Optimization Cycle:   2

                       Coordinates (Angstroms)
     ATOM                X               Y               Z
      1  C         1.3705641965    0.0686307471    0.0000000000
      2  N         0.4056700322    0.8888285891    0.0000000000
      3  I        -1.6018386802    0.3002840876    0.0000000000
      4  Cl        2.9570700788    0.7636730489    0.0000000000
      5  Cl        1.3782927221   -1.6918540673    0.0000000000
   Point Group: cs    Number of degrees of freedom:     7


   Energy is  -7932.805352391

 Hessian Updated using BFGS Update

  6 Hessian modes will be used to form the next step
  Hessian Eigenvalues:
     0.104538    0.236685    0.276459    0.284821    0.354713    0.614919

 Minimum Search - Taking Simple RFO Step
 Searching for Lamda that Minimizes Along All modes
 Value Taken    Lamda =  -0.00154475
 Step Taken.  Stepsize is  0.074016

                             Maximum     Tolerance    Cnvgd?
         Gradient           0.017102      0.000300      NO
         Displacement       0.052337      0.001200      NO
         Energy change     -0.009522      0.000001      NO


 New Cartesian Coordinates Obtained by Inverse Iteration

 Displacement from previous Coordinates is:  0.157917
 ----------------------------------------------------------------
             Standard Nuclear Orientation (Angstroms)
    I     Atom           X                Y                Z
 ----------------------------------------------------------------
    1      C       1.3564027612     0.0882457483     0.0000000000
    2      N       0.4057869499     0.9001612011     0.0000000000
    3      I      -1.5593709480     0.2584374624     0.0000000000
    4      Cl      2.9684169377     0.7473838703     0.0000000000
    5      Cl      1.3385226488    -1.6646658767     0.0000000000
 ----------------------------------------------------------------
 Molecular Point Group                 Cs    NOp =  2
 Largest Abelian Subgroup              Cs    NOp =  2
 Nuclear Repulsion Energy =   574.0650242694 hartrees
 There are       50 alpha and       50 beta electrons
 Applying Cartesian multipole field
    Component          Value
    ---------          -----
     (2,0,0)        1.00000E-11
     (0,2,0)        2.00000E-11
     (0,0,2)       -3.00000E-11
 Nucleus-field energy     =     0.0000000162 hartrees
 Requested basis set is 6-311++G(d,p)
 There are 62 shells and 166 basis functions
 A cutoff of  1.0D-11 yielded   1535 shell pairs
 There are     12019 function pairs (     13382 Cartesian)
 Smallest overlap matrix eigenvalue = 4.72E-04
 Guess MOs from SCF MO coefficient file

 -----------------------------------------------------------------------
  General SCF calculation program by
  Eric Jon Sundstrom, Paul Horn, Yuezhi Mao, Dmitri Zuev, Alec White,
  David Stuck, Shaama M.S., Shane Yost, Joonho Lee, David Small,
  Daniel Levine, Susi Lehtola, Hugh Burton, Evgeny Epifanovsky
 -----------------------------------------------------------------------
 Exchange:     0.2000 Hartree-Fock + 0.0800 Slater + 0.7200 B88
 Correlation:  0.1900 VWN1RPA + 0.8100 LYP
 Using SG-1 standard quadrature grid
 using 4 threads for integral computing
 -------------------------------------------------------
 OpenMP Integral computing Module                
 Release: version 2.0, May 2017, Q-Chem Inc. Pleasanton 
 -------------------------------------------------------
 -------------------------------------------------------
 OpenMP BLAS3 based DFT computing Module                
 Release: version 1.0, May 2013, Q-Chem Inc. Pittsburgh 
 -------------------------------------------------------
 A restricted SCF calculation will be
 performed using DIIS
 SCF converges when DIIS error is below 1.0e-08
 ---------------------------------------
  Cycle       Energy         DIIS error
 ---------------------------------------
    1   -7932.8050954479      4.45e-04  
    2   -7932.8057667151      3.33e-04  
    3   -7932.8057659475      3.27e-04  
    4   -7932.8061047229      6.79e-05  
    5   -7932.8061180788      2.77e-05  
    6   -7932.8061206648      4.61e-06  
    7   -7932.8061207363      1.50e-06  
    8   -7932.8061207436      5.06e-07  
    9   -7932.8061207442      8.26e-08  
   10   -7932.8061207442      2.80e-08  
   11   -7932.8061207442      9.72e-09  Convergence criterion met
 ---------------------------------------
 SCF time:   CPU 22.69s  wall 6.00s 
 SCF   energy in the final basis set =    -7932.8061207442
 Total energy in the final basis set =    -7932.8061207442

 --------------------------------------------------------------
             Orbital Energies (a.u.) and Symmetries
 --------------------------------------------------------------

 Alpha MOs, Restricted
 -- Occupied --                  
******* -176.34 -165.74 -165.74 -165.74 -101.60 -101.59  -35.83
  1 A'    2 A'    3 A'    1 A"    4 A'    5 A'    6 A'    7 A'                 
-31.327 -31.319 -31.318 -22.977 -22.975 -22.975 -22.969 -22.969
  8 A'    2 A"    9 A'   10 A'    3 A"   11 A'    4 A"   12 A'                 
-14.382 -10.353  -9.512  -9.508  -7.276  -7.273  -7.267  -7.266
 13 A'   14 A'   15 A'   16 A'   17 A'   18 A'    5 A"   19 A'                 
 -7.262  -7.261  -6.381  -4.797  -4.777  -4.777  -2.062  -2.056
  6 A"   20 A'   21 A'   22 A'    7 A"   23 A'   24 A'    8 A"                 
 -2.055  -2.039  -2.039  -1.002  -0.888  -0.868  -0.690  -0.580
 25 A'    9 A"   26 A'   27 A'   28 A'   29 A'   30 A'   31 A'                 
 -0.513  -0.482  -0.461  -0.378  -0.358  -0.358  -0.349  -0.324
 32 A'   33 A'   10 A"   34 A'   11 A"   35 A'   12 A"   36 A'                 
 -0.281  -0.278
 13 A"   37 A'                                                                 
 -- Virtual --                   
 -0.109  -0.060  -0.042   0.006   0.029   0.047   0.057   0.059
 38 A'   14 A"   39 A'   40 A'   41 A'   42 A'   15 A"   43 A'                 
  0.083   0.089   0.090   0.105   0.114   0.126   0.139   0.158
 44 A'   16 A"   45 A'   17 A"   46 A'   47 A'   48 A'   49 A'                 
  0.172   0.185   0.197   0.214   0.221   0.248   0.263   0.294
 50 A'   18 A"   51 A'   19 A"   52 A'   53 A'   54 A'   55 A'                 
  0.364   0.382   0.409   0.414   0.421   0.421   0.430   0.456
 56 A'   20 A"   57 A'   58 A'   59 A'   21 A"   22 A"   60 A'                 
  0.462   0.464   0.486   0.500   0.581   0.647   0.690   0.705
 61 A'   23 A"   62 A'   24 A"   63 A'   64 A'   65 A'   25 A"                 
  0.756   0.804   0.811   0.827   0.834   0.835   0.862   0.877
 66 A'   26 A"   67 A'   27 A"   28 A"   68 A'   69 A'   70 A'                 
  0.915   0.940   0.953   0.971   1.041   1.128   1.199   1.263
 71 A'   29 A"   72 A'   73 A'   74 A'   75 A'   76 A'   30 A"                 
  1.286   1.318   1.338   1.370   1.384   1.681   1.707   1.876
 77 A'   78 A'   31 A"   79 A'   32 A"   80 A'   81 A'   82 A'                 
  2.003   2.170   2.191   2.226   2.253   2.323   2.384   2.394
 33 A"   83 A'   34 A"   84 A'   35 A"   85 A'   86 A'   36 A"                 
  2.484   2.596   2.745   2.782   3.063   3.259   3.840   3.918
 87 A'   88 A'   37 A"   89 A'   90 A'   91 A'   38 A"   92 A'                 
  3.940   3.963   3.981   4.050   4.197   4.403   4.427   5.960
 39 A"   93 A'   40 A"   94 A'   95 A'   96 A'   97 A'   41 A"                 
  5.987   6.016   9.656   9.745  23.639  25.759  25.792  25.846
 98 A'   99 A'  100 A'  101 A'  102 A'   42 A"   43 A"  103 A'                 
 25.907  26.253  26.341  27.851  28.305  28.325  28.338  28.510
104 A'  105 A'  106 A'  107 A'   44 A"  108 A'  109 A'   45 A"                 
 28.520  28.525  28.555  28.637  35.495 127.850 127.865 127.888
110 A'   46 A"  111 A'  112 A'  113 A'   47 A"  114 A'  115 A'                 
151.647 215.634 215.7331901.810
116 A'  117 A'  118 A'  119 A'                                                 

 Beta MOs, Restricted
 -- Occupied --                  
******* -176.34 -165.74 -165.74 -165.74 -101.60 -101.59  -35.83
  1 A'    2 A'    3 A'    1 A"    4 A'    5 A'    6 A'    7 A'                 
-31.327 -31.319 -31.318 -22.977 -22.975 -22.975 -22.969 -22.969
  8 A'    2 A"    9 A'   10 A'    3 A"   11 A'    4 A"   12 A'                 
-14.382 -10.353  -9.512  -9.508  -7.276  -7.273  -7.267  -7.266
 13 A'   14 A'   15 A'   16 A'   17 A'   18 A'    5 A"   19 A'                 
 -7.262  -7.261  -6.381  -4.797  -4.777  -4.777  -2.062  -2.056
  6 A"   20 A'   21 A'   22 A'    7 A"   23 A'   24 A'    8 A"                 
 -2.055  -2.039  -2.039  -1.002  -0.888  -0.868  -0.690  -0.580
 25 A'    9 A"   26 A'   27 A'   28 A'   29 A'   30 A'   31 A'                 
 -0.513  -0.482  -0.461  -0.378  -0.358  -0.358  -0.349  -0.324
 32 A'   33 A'   10 A"   34 A'   11 A"   35 A'   12 A"   36 A'                 
 -0.281  -0.278
 13 A"   37 A'                                                                 
 -- Virtual --                   
 -0.109  -0.060  -0.042   0.006   0.029   0.047   0.057   0.059
 38 A'   14 A"   39 A'   40 A'   41 A'   42 A'   15 A"   43 A'                 
  0.083   0.089   0.090   0.105   0.114   0.126   0.139   0.158
 44 A'   16 A"   45 A'   17 A"   46 A'   47 A'   48 A'   49 A'                 
  0.172   0.185   0.197   0.214   0.221   0.248   0.263   0.294
 50 A'   18 A"   51 A'   19 A"   52 A'   53 A'   54 A'   55 A'                 
  0.364   0.382   0.409   0.414   0.421   0.421   0.430   0.456
 56 A'   20 A"   57 A'   58 A'   59 A'   21 A"   22 A"   60 A'                 
  0.462   0.464   0.486   0.500   0.581   0.647   0.690   0.705
 61 A'   23 A"   62 A'   24 A"   63 A'   64 A'   65 A'   25 A"                 
  0.756   0.804   0.811   0.827   0.834   0.835   0.862   0.877
 66 A'   26 A"   67 A'   27 A"   28 A"   68 A'   69 A'   70 A'                 
  0.915   0.940   0.953   0.971   1.041   1.128   1.199   1.263
 71 A'   29 A"   72 A'   73 A'   74 A'   75 A'   76 A'   30 A"                 
  1.286   1.318   1.338   1.370   1.384   1.681   1.707   1.876
 77 A'   78 A'   31 A"   79 A'   32 A"   80 A'   81 A'   82 A'                 
  2.003   2.170   2.191   2.226   2.253   2.323   2.384   2.394
 33 A"   83 A'   34 A"   84 A'   35 A"   85 A'   86 A'   36 A"                 
  2.484   2.596   2.745   2.782   3.063   3.259   3.840   3.918
 87 A'   88 A'   37 A"   89 A'   90 A'   91 A'   38 A"   92 A'                 
  3.940   3.963   3.981   4.050   4.197   4.403   4.427   5.960
 39 A"   93 A'   40 A"   94 A'   95 A'   96 A'   97 A'   41 A"                 
  5.987   6.016   9.656   9.745  23.639  25.759  25.792  25.846
 98 A'   99 A'  100 A'  101 A'  102 A'   42 A"   43 A"  103 A'                 
 25.907  26.253  26.341  27.851  28.305  28.325  28.338  28.510
104 A'  105 A'  106 A'  107 A'   44 A"  108 A'  109 A'   45 A"                 
 28.520  28.525  28.555  28.637  35.495 127.850 127.865 127.888
110 A'   46 A"  111 A'  112 A'  113 A'   47 A"  114 A'  115 A'                 
151.647 215.634 215.7331901.810
116 A'  117 A'  118 A'  119 A'                                                 
 --------------------------------------------------------------

          Ground-State Mulliken Net Atomic Charges

     Atom                 Charge (a.u.)
  ----------------------------------------
      1 C                    -0.841002
      2 N                     0.040028
      3 I                     0.155143
      4 Cl                    0.306461
      5 Cl                    0.339371
  ----------------------------------------
  Sum of atomic charges =     0.000000

 -----------------------------------------------------------------
                    Cartesian Multipole Moments
 -----------------------------------------------------------------
    Charge (ESU x 10^10)
                 0.0000
    Dipole Moment (Debye)
         X      -0.4781      Y      -1.0220      Z      -0.0000
       Tot       1.1283
    Quadrupole Moments (Debye-Ang)
        XX     -59.9784     XY       0.5277     YY     -66.0996
        XZ      -0.0000     YZ       0.0000     ZZ     -64.9496
    Octopole Moments (Debye-Ang^2)
       XXX     -66.6654    XXY       0.7964    XYY     -17.9935
       YYY     -12.4651    XXZ      -0.0000    XYZ       0.0000
       YYZ      -0.0000    XZZ     -19.0809    YZZ      -1.1763
       ZZZ      -0.0000
    Hexadecapole Moments (Debye-Ang^3)
      XXXX   -1258.8795   XXXY      54.8719   XXYY    -284.6006
      XYYY      20.3062   YYYY    -354.4841   XXXZ      -0.0000
      XXYZ       0.0000   XYYZ      -0.0000   YYYZ       0.0000
      XXZZ    -242.7371   XYZZ       9.2523   YYZZ     -76.5005
      XZZZ      -0.0000   YZZZ       0.0000   ZZZZ     -81.2437
 -----------------------------------------------------------------
 Calculating analytic gradient of the SCF energy
 Gradient of SCF Energy
            1           2           3           4           5
    1  -0.0012740   0.0044624   0.0006951  -0.0042978   0.0004143
    2   0.0009150  -0.0006360  -0.0003309  -0.0007808   0.0008326
    3   0.0000000  -0.0000000   0.0000000  -0.0000000  -0.0000000
 Max gradient component =       4.462E-03
 RMS gradient           =       1.699E-03
 Gradient time:  CPU 7.43 s  wall 1.96 s
 Geometry Optimization Parameters
   NAtoms,    NIC,     NZ,  NCons,   NDum,   NFix, NCnnct, MaxDiis
        5      20       5       0       0       0       0       0

 Cartesian Hessian Update
 Hessian Updated using BFGS Update


** GEOMETRY OPTIMIZATION IN DELOCALIZED INTERNAL COORDINATES **
   Searching for a Minimum

   Optimization Cycle:   3

                       Coordinates (Angstroms)
     ATOM                X               Y               Z
      1  C         1.3564027612    0.0882457483    0.0000000000
      2  N         0.4057869499    0.9001612011    0.0000000000
      3  I        -1.5593709480    0.2584374624    0.0000000000
      4  Cl        2.9684169377    0.7473838703    0.0000000000
      5  Cl        1.3385226488   -1.6646658767    0.0000000000
   Point Group: cs    Number of degrees of freedom:     7


   Energy is  -7932.806120744

 Hessian Updated using BFGS Update

  7 Hessian modes will be used to form the next step
  Hessian Eigenvalues:
     0.106794    0.226480    0.256038    0.276995    0.287647    0.315201
     0.724770

 Minimum Search - Taking Simple RFO Step
 Searching for Lamda that Minimizes Along All modes
 Value Taken    Lamda =  -0.00014210
 Step Taken.  Stepsize is  0.021483

                             Maximum     Tolerance    Cnvgd?
         Gradient           0.004944      0.000300      NO
         Displacement       0.016346      0.001200      NO
         Energy change     -0.000768      0.000001      NO


 New Cartesian Coordinates Obtained by Inverse Iteration

 Displacement from previous Coordinates is:  0.028298
 ----------------------------------------------------------------
             Standard Nuclear Orientation (Angstroms)
    I     Atom           X                Y                Z
 ----------------------------------------------------------------
    1      C       1.3579896009     0.0907446606     0.0000000000
    2      N       0.4004261405     0.8987336953     0.0000000000
    3      I      -1.5660845048     0.2569750265     0.0000000000
    4      Cl      2.9799674609     0.7463822843     0.0000000000
    5      Cl      1.3374596520    -1.6632732613     0.0000000000
 ----------------------------------------------------------------
 Molecular Point Group                 Cs    NOp =  2
 Largest Abelian Subgroup              Cs    NOp =  2
 Nuclear Repulsion Energy =   572.8654622101 hartrees
 There are       50 alpha and       50 beta electrons
 Applying Cartesian multipole field
    Component          Value
    ---------          -----
     (2,0,0)        1.00000E-11
     (0,2,0)        2.00000E-11
     (0,0,2)       -3.00000E-11
 Nucleus-field energy     =     0.0000000162 hartrees
 Requested basis set is 6-311++G(d,p)
 There are 62 shells and 166 basis functions
 A cutoff of  1.0D-11 yielded   1535 shell pairs
 There are     12019 function pairs (     13382 Cartesian)
 Smallest overlap matrix eigenvalue = 4.77E-04
 Guess MOs from SCF MO coefficient file

 -----------------------------------------------------------------------
  General SCF calculation program by
  Eric Jon Sundstrom, Paul Horn, Yuezhi Mao, Dmitri Zuev, Alec White,
  David Stuck, Shaama M.S., Shane Yost, Joonho Lee, David Small,
  Daniel Levine, Susi Lehtola, Hugh Burton, Evgeny Epifanovsky
 -----------------------------------------------------------------------
 Exchange:     0.2000 Hartree-Fock + 0.0800 Slater + 0.7200 B88
 Correlation:  0.1900 VWN1RPA + 0.8100 LYP
 Using SG-1 standard quadrature grid
 using 4 threads for integral computing
 -------------------------------------------------------
 OpenMP Integral computing Module                
 Release: version 2.0, May 2017, Q-Chem Inc. Pleasanton 
 -------------------------------------------------------
 -------------------------------------------------------
 OpenMP BLAS3 based DFT computing Module                
 Release: version 1.0, May 2013, Q-Chem Inc. Pittsburgh 
 -------------------------------------------------------
 A restricted SCF calculation will be
 performed using DIIS
 SCF converges when DIIS error is below 1.0e-08
 ---------------------------------------
  Cycle       Energy         DIIS error
 ---------------------------------------
    1   -7932.8061438471      1.01e-04  
    2   -7932.8061791437      5.40e-05  
    3   -7932.8061776435      5.73e-05  
    4   -7932.8061889120      6.83e-06  
    5   -7932.8061890837      2.35e-06  
    6   -7932.8061890955      1.34e-06  
    7   -7932.8061891006      4.22e-07  
    8   -7932.8061891011      6.67e-08  
    9   -7932.8061891011      1.37e-08  
   10   -7932.8061891011      4.21e-09  Convergence criterion met
 ---------------------------------------
 SCF time:   CPU 20.63s  wall 6.00s 
 SCF   energy in the final basis set =    -7932.8061891011
 Total energy in the final basis set =    -7932.8061891011

 --------------------------------------------------------------
             Orbital Energies (a.u.) and Symmetries
 --------------------------------------------------------------

 Alpha MOs, Restricted
 -- Occupied --                  
******* -176.34 -165.74 -165.74 -165.74 -101.60 -101.59  -35.83
  1 A'    2 A'    3 A'    1 A"    4 A'    5 A'    6 A'    7 A'                 
-31.327 -31.319 -31.319 -22.978 -22.976 -22.975 -22.970 -22.970
  8 A'    2 A"    9 A'   10 A'    3 A"   11 A'    4 A"   12 A'                 
-14.382 -10.354  -9.511  -9.508  -7.276  -7.273  -7.266  -7.265
 13 A'   14 A'   15 A'   16 A'   17 A'   18 A'    5 A"   19 A'                 
 -7.262  -7.261  -6.382  -4.797  -4.778  -4.777  -2.063  -2.056
  6 A"   20 A'   21 A'   22 A'    7 A"   23 A'   24 A'    8 A"                 
 -2.056  -2.040  -2.039  -1.000  -0.887  -0.867  -0.691  -0.580
 25 A'    9 A"   26 A'   27 A'   28 A'   29 A'   30 A'   31 A'                 
 -0.512  -0.482  -0.460  -0.378  -0.358  -0.357  -0.349  -0.324
 32 A'   33 A'   10 A"   34 A'   11 A"   35 A'   12 A"   36 A'                 
 -0.282  -0.278
 13 A"   37 A'                                                                 
 -- Virtual --                   
 -0.111  -0.061  -0.044   0.006   0.029   0.047   0.057   0.059
 38 A'   14 A"   39 A'   40 A'   41 A'   42 A'   15 A"   43 A'                 
  0.083   0.089   0.090   0.105   0.114   0.125   0.140   0.158
 44 A'   16 A"   45 A'   17 A"   46 A'   47 A'   48 A'   49 A'                 
  0.171   0.186   0.197   0.214   0.220   0.248   0.263   0.294
 50 A'   18 A"   51 A'   19 A"   52 A'   53 A'   54 A'   55 A'                 
  0.364   0.381   0.409   0.415   0.420   0.422   0.430   0.455
 56 A'   20 A"   57 A'   58 A'   59 A'   21 A"   22 A"   60 A'                 
  0.461   0.464   0.485   0.500   0.581   0.647   0.688   0.706
 61 A'   23 A"   62 A'   24 A"   63 A'   64 A'   65 A'   25 A"                 
  0.756   0.804   0.813   0.827   0.834   0.834   0.862   0.875
 66 A'   26 A"   67 A'   27 A"   28 A"   68 A'   69 A'   70 A'                 
  0.916   0.941   0.950   0.972   1.038   1.125   1.199   1.262
 71 A'   29 A"   72 A'   73 A'   74 A'   75 A'   76 A'   30 A"                 
  1.286   1.318   1.337   1.368   1.382   1.677   1.708   1.871
 77 A'   78 A'   31 A"   79 A'   32 A"   80 A'   81 A'   82 A'                 
  2.002   2.167   2.191   2.225   2.253   2.322   2.382   2.391
 33 A"   83 A'   34 A"   84 A'   35 A"   85 A'   86 A'   36 A"                 
  2.483   2.592   2.744   2.779   3.059   3.258   3.839   3.917
 87 A'   88 A'   37 A"   89 A'   90 A'   91 A'   38 A"   92 A'                 
  3.940   3.962   3.980   4.049   4.196   4.402   4.425   5.960
 39 A"   93 A'   40 A"   94 A'   95 A'   96 A'   97 A'   41 A"                 
  5.986   6.015   9.654   9.743  23.633  25.759  25.792  25.844
 98 A'   99 A'  100 A'  101 A'  102 A'   42 A"   43 A"  103 A'                 
 25.906  26.251  26.340  27.850  28.304  28.324  28.337  28.509
104 A'  105 A'  106 A'  107 A'   44 A"  108 A'  109 A'   45 A"                 
 28.519  28.524  28.554  28.637  35.490 127.850 127.864 127.887
110 A'   46 A"  111 A'  112 A'  113 A'   47 A"  114 A'  115 A'                 
151.645 215.632 215.7311901.808
116 A'  117 A'  118 A'  119 A'                                                 

 Beta MOs, Restricted
 -- Occupied --                  
******* -176.34 -165.74 -165.74 -165.74 -101.60 -101.59  -35.83
  1 A'    2 A'    3 A'    1 A"    4 A'    5 A'    6 A'    7 A'                 
-31.327 -31.319 -31.319 -22.978 -22.976 -22.975 -22.970 -22.970
  8 A'    2 A"    9 A'   10 A'    3 A"   11 A'    4 A"   12 A'                 
-14.382 -10.354  -9.511  -9.508  -7.276  -7.273  -7.266  -7.265
 13 A'   14 A'   15 A'   16 A'   17 A'   18 A'    5 A"   19 A'                 
 -7.262  -7.261  -6.382  -4.797  -4.778  -4.777  -2.063  -2.056
  6 A"   20 A'   21 A'   22 A'    7 A"   23 A'   24 A'    8 A"                 
 -2.056  -2.040  -2.039  -1.000  -0.887  -0.867  -0.691  -0.580
 25 A'    9 A"   26 A'   27 A'   28 A'   29 A'   30 A'   31 A'                 
 -0.512  -0.482  -0.460  -0.378  -0.358  -0.357  -0.349  -0.324
 32 A'   33 A'   10 A"   34 A'   11 A"   35 A'   12 A"   36 A'                 
 -0.282  -0.278
 13 A"   37 A'                                                                 
 -- Virtual --                   
 -0.111  -0.061  -0.044   0.006   0.029   0.047   0.057   0.059
 38 A'   14 A"   39 A'   40 A'   41 A'   42 A'   15 A"   43 A'                 
  0.083   0.089   0.090   0.105   0.114   0.125   0.140   0.158
 44 A'   16 A"   45 A'   17 A"   46 A'   47 A'   48 A'   49 A'                 
  0.171   0.186   0.197   0.214   0.220   0.248   0.263   0.294
 50 A'   18 A"   51 A'   19 A"   52 A'   53 A'   54 A'   55 A'                 
  0.364   0.381   0.409   0.415   0.420   0.422   0.430   0.455
 56 A'   20 A"   57 A'   58 A'   59 A'   21 A"   22 A"   60 A'                 
  0.461   0.464   0.485   0.500   0.581   0.647   0.688   0.706
 61 A'   23 A"   62 A'   24 A"   63 A'   64 A'   65 A'   25 A"                 
  0.756   0.804   0.813   0.827   0.834   0.834   0.862   0.875
 66 A'   26 A"   67 A'   27 A"   28 A"   68 A'   69 A'   70 A'                 
  0.916   0.941   0.950   0.972   1.038   1.125   1.199   1.262
 71 A'   29 A"   72 A'   73 A'   74 A'   75 A'   76 A'   30 A"                 
  1.286   1.318   1.337   1.368   1.382   1.677   1.708   1.871
 77 A'   78 A'   31 A"   79 A'   32 A"   80 A'   81 A'   82 A'                 
  2.002   2.167   2.191   2.225   2.253   2.322   2.382   2.391
 33 A"   83 A'   34 A"   84 A'   35 A"   85 A'   86 A'   36 A"                 
  2.483   2.592   2.744   2.779   3.059   3.258   3.839   3.917
 87 A'   88 A'   37 A"   89 A'   90 A'   91 A'   38 A"   92 A'                 
  3.940   3.962   3.980   4.049   4.196   4.402   4.425   5.960
 39 A"   93 A'   40 A"   94 A'   95 A'   96 A'   97 A'   41 A"                 
  5.986   6.015   9.654   9.743  23.633  25.759  25.792  25.844
 98 A'   99 A'  100 A'  101 A'  102 A'   42 A"   43 A"  103 A'                 
 25.906  26.251  26.340  27.850  28.304  28.324  28.337  28.509
104 A'  105 A'  106 A'  107 A'   44 A"  108 A'  109 A'   45 A"                 
 28.519  28.524  28.554  28.637  35.490 127.850 127.864 127.887
110 A'   46 A"  111 A'  112 A'  113 A'   47 A"  114 A'  115 A'                 
151.645 215.632 215.7311901.808
116 A'  117 A'  118 A'  119 A'                                                 
 --------------------------------------------------------------

          Ground-State Mulliken Net Atomic Charges

     Atom                 Charge (a.u.)
  ----------------------------------------
      1 C                    -0.839066
      2 N                     0.040473
      3 I                     0.157754
      4 Cl                    0.304998
      5 Cl                    0.335841
  ----------------------------------------
  Sum of atomic charges =     0.000000

 -----------------------------------------------------------------
                    Cartesian Multipole Moments
 -----------------------------------------------------------------
    Charge (ESU x 10^10)
                 0.0000
    Dipole Moment (Debye)
         X      -0.5123      Y      -1.0208      Z      -0.0000
       Tot       1.1421
    Quadrupole Moments (Debye-Ang)
        XX     -59.9312     XY       0.5278     YY     -66.1437
        XZ      -0.0000     YZ       0.0000     ZZ     -64.9698
    Octopole Moments (Debye-Ang^2)
       XXX     -66.6043    XXY       0.8434    XYY     -18.0284
       YYY     -12.3960    XXZ      -0.0000    XYZ      -0.0000
       YYZ      -0.0000    XZZ     -19.0737    YZZ      -1.1544
       ZZZ      -0.0000
    Hexadecapole Moments (Debye-Ang^3)
      XXXX   -1265.7750   XXXY      54.5525   XXYY    -286.1629
      XYYY      19.9128   YYYY    -354.1013   XXXZ      -0.0000
      XXYZ      -0.0000   XYYZ       0.0000   YYYZ      -0.0000
      XXZZ    -244.2413   XYZZ       9.1026   YYZZ     -76.4265
      XZZZ      -0.0000   YZZZ       0.0000   ZZZZ     -81.2749
 -----------------------------------------------------------------
 Calculating analytic gradient of the SCF energy
 Gradient of SCF Energy
            1           2           3           4           5
    1   0.0009966  -0.0004497  -0.0003365  -0.0001609  -0.0000494
    2  -0.0008139   0.0008005  -0.0002615  -0.0001501   0.0004250
    3   0.0000000  -0.0000000   0.0000000   0.0000000  -0.0000000
 Max gradient component =       9.966E-04
 RMS gradient           =       4.406E-04
 Gradient time:  CPU 7.42 s  wall 1.96 s
 Geometry Optimization Parameters
   NAtoms,    NIC,     NZ,  NCons,   NDum,   NFix, NCnnct, MaxDiis
        5      20       5       0       0       0       0       0

 Cartesian Hessian Update
 Hessian Updated using BFGS Update


** GEOMETRY OPTIMIZATION IN DELOCALIZED INTERNAL COORDINATES **
   Searching for a Minimum

   Optimization Cycle:   4

                       Coordinates (Angstroms)
     ATOM                X               Y               Z
      1  C         1.3579896009    0.0907446606    0.0000000000
      2  N         0.4004261405    0.8987336953    0.0000000000
      3  I        -1.5660845048    0.2569750265    0.0000000000
      4  Cl        2.9799674609    0.7463822843    0.0000000000
      5  Cl        1.3374596520   -1.6632732613    0.0000000000
   Point Group: cs    Number of degrees of freedom:     7


   Energy is  -7932.806189101

 Hessian Updated using BFGS Update

  7 Hessian modes will be used to form the next step
  Hessian Eigenvalues:
     0.106507    0.227695    0.247485    0.266023    0.281813    0.328678
     0.786695

 Minimum Search - Taking Simple RFO Step
 Searching for Lamda that Minimizes Along All modes
 Value Taken    Lamda =  -0.00000483
 Step Taken.  Stepsize is  0.004790

                             Maximum     Tolerance    Cnvgd?
         Gradient           0.000813      0.000300      NO
         Displacement       0.003904      0.001200      NO
         Energy change     -0.000068      0.000001      NO


 New Cartesian Coordinates Obtained by Inverse Iteration

 Displacement from previous Coordinates is:  0.006950
 ----------------------------------------------------------------
             Standard Nuclear Orientation (Angstroms)
    I     Atom           X                Y                Z
 ----------------------------------------------------------------
    1      C       1.3573521398     0.0901090273     0.0000000000
    2      N       0.4000343527     0.8973010380     0.0000000000
    3      I      -1.5656872031     0.2591453683     0.0000000000
    4      Cl      2.9793677483     0.7477023542     0.0000000000
    5      Cl      1.3386913119    -1.6646953824     0.0000000000
 ----------------------------------------------------------------
 Molecular Point Group                 Cs    NOp =  2
 Largest Abelian Subgroup              Cs    NOp =  2
 Nuclear Repulsion Energy =   572.8472140055 hartrees
 There are       50 alpha and       50 beta electrons
 Applying Cartesian multipole field
    Component          Value
    ---------          -----
     (2,0,0)        1.00000E-11
     (0,2,0)        2.00000E-11
     (0,0,2)       -3.00000E-11
 Nucleus-field energy     =     0.0000000163 hartrees
 Requested basis set is 6-311++G(d,p)
 There are 62 shells and 166 basis functions
 A cutoff of  1.0D-11 yielded   1535 shell pairs
 There are     12019 function pairs (     13382 Cartesian)
 Smallest overlap matrix eigenvalue = 4.77E-04
 Guess MOs from SCF MO coefficient file

 -----------------------------------------------------------------------
  General SCF calculation program by
  Eric Jon Sundstrom, Paul Horn, Yuezhi Mao, Dmitri Zuev, Alec White,
  David Stuck, Shaama M.S., Shane Yost, Joonho Lee, David Small,
  Daniel Levine, Susi Lehtola, Hugh Burton, Evgeny Epifanovsky
 -----------------------------------------------------------------------
 Exchange:     0.2000 Hartree-Fock + 0.0800 Slater + 0.7200 B88
 Correlation:  0.1900 VWN1RPA + 0.8100 LYP
 Using SG-1 standard quadrature grid
 using 4 threads for integral computing
 -------------------------------------------------------
 OpenMP Integral computing Module                
 Release: version 2.0, May 2017, Q-Chem Inc. Pleasanton 
 -------------------------------------------------------
 -------------------------------------------------------
 OpenMP BLAS3 based DFT computing Module                
 Release: version 1.0, May 2013, Q-Chem Inc. Pittsburgh 
 -------------------------------------------------------
 A restricted SCF calculation will be
 performed using DIIS
 SCF converges when DIIS error is below 1.0e-08
 ---------------------------------------
  Cycle       Energy         DIIS error
 ---------------------------------------
    1   -7932.8061884034      2.48e-05  
    2   -7932.8061907209      1.87e-05  
    3   -7932.8061905056      2.04e-05  
    4   -7932.8061917492      2.10e-06  
    5   -7932.8061917652      7.64e-07  
    6   -7932.8061917665      2.54e-07  
    7   -7932.8061917666      1.25e-07  
    8   -7932.8061917667      1.24e-08  
    9   -7932.8061917668      4.36e-09  Convergence criterion met
 ---------------------------------------
 SCF time:   CPU 18.57s  wall 5.00s 
 SCF   energy in the final basis set =    -7932.8061917668
 Total energy in the final basis set =    -7932.8061917668

 --------------------------------------------------------------
             Orbital Energies (a.u.) and Symmetries
 --------------------------------------------------------------

 Alpha MOs, Restricted
 -- Occupied --                  
******* -176.34 -165.74 -165.74 -165.74 -101.60 -101.59  -35.83
  1 A'    2 A'    3 A'    1 A"    4 A'    5 A'    6 A'    7 A'                 
-31.328 -31.319 -31.319 -22.978 -22.976 -22.975 -22.970 -22.970
  8 A'    2 A"    9 A'   10 A'    3 A"   11 A'    4 A"   12 A'                 
-14.382 -10.354  -9.511  -9.507  -7.276  -7.273  -7.266  -7.265
 13 A'   14 A'   15 A'   16 A'   17 A'   18 A'    5 A"   19 A'                 
 -7.262  -7.261  -6.382  -4.797  -4.778  -4.777  -2.063  -2.057
  6 A"   20 A'   21 A'   22 A'    7 A"   23 A'   24 A'    8 A"                 
 -2.056  -2.040  -2.040  -1.000  -0.887  -0.866  -0.691  -0.580
 25 A'    9 A"   26 A'   27 A'   28 A'   29 A'   30 A'   31 A'                 
 -0.512  -0.482  -0.460  -0.378  -0.358  -0.357  -0.349  -0.324
 32 A'   33 A'   10 A"   34 A'   11 A"   35 A'   12 A"   36 A'                 
 -0.282  -0.278
 13 A"   37 A'                                                                 
 -- Virtual --                   
 -0.110  -0.061  -0.044   0.006   0.029   0.047   0.057   0.059
 38 A'   14 A"   39 A'   40 A'   41 A'   42 A'   15 A"   43 A'                 
  0.083   0.089   0.090   0.105   0.114   0.125   0.139   0.158
 44 A'   16 A"   45 A'   17 A"   46 A'   47 A'   48 A'   49 A'                 
  0.171   0.186   0.197   0.214   0.220   0.248   0.263   0.294
 50 A'   18 A"   51 A'   19 A"   52 A'   53 A'   54 A'   55 A'                 
  0.364   0.381   0.409   0.415   0.420   0.422   0.430   0.456
 56 A'   20 A"   57 A'   58 A'   59 A'   21 A"   22 A"   60 A'                 
  0.461   0.464   0.484   0.500   0.581   0.648   0.689   0.706
 61 A'   23 A"   62 A'   24 A"   63 A'   64 A'   65 A'   25 A"                 
  0.757   0.804   0.813   0.828   0.834   0.835   0.863   0.875
 66 A'   26 A"   67 A'   27 A"   28 A"   68 A'   69 A'   70 A'                 
  0.916   0.941   0.951   0.972   1.038   1.125   1.199   1.262
 71 A'   29 A"   72 A'   73 A'   74 A'   75 A'   76 A'   30 A"                 
  1.286   1.318   1.337   1.368   1.382   1.677   1.708   1.871
 77 A'   78 A'   31 A"   79 A'   32 A"   80 A'   81 A'   82 A'                 
  2.002   2.167   2.191   2.225   2.253   2.322   2.382   2.392
 33 A"   83 A'   34 A"   84 A'   35 A"   85 A'   86 A'   36 A"                 
  2.483   2.592   2.744   2.779   3.059   3.257   3.839   3.917
 87 A'   88 A'   37 A"   89 A'   90 A'   91 A'   38 A"   92 A'                 
  3.940   3.962   3.980   4.049   4.196   4.402   4.425   5.959
 39 A"   93 A'   40 A"   94 A'   95 A'   96 A'   97 A'   41 A"                 
  5.986   6.016   9.654   9.743  23.635  25.759  25.792  25.844
 98 A'   99 A'  100 A'  101 A'  102 A'   42 A"   43 A"  103 A'                 
 25.906  26.251  26.341  27.850  28.304  28.324  28.337  28.509
104 A'  105 A'  106 A'  107 A'   44 A"  108 A'  109 A'   45 A"                 
 28.519  28.524  28.554  28.637  35.491 127.850 127.864 127.887
110 A'   46 A"  111 A'  112 A'  113 A'   47 A"  114 A'  115 A'                 
151.646 215.632 215.7311901.809
116 A'  117 A'  118 A'  119 A'                                                 

 Beta MOs, Restricted
 -- Occupied --                  
******* -176.34 -165.74 -165.74 -165.74 -101.60 -101.59  -35.83
  1 A'    2 A'    3 A'    1 A"    4 A'    5 A'    6 A'    7 A'                 
-31.328 -31.319 -31.319 -22.978 -22.976 -22.975 -22.970 -22.970
  8 A'    2 A"    9 A'   10 A'    3 A"   11 A'    4 A"   12 A'                 
-14.382 -10.354  -9.511  -9.507  -7.276  -7.273  -7.266  -7.265
 13 A'   14 A'   15 A'   16 A'   17 A'   18 A'    5 A"   19 A'                 
 -7.262  -7.261  -6.382  -4.797  -4.778  -4.777  -2.063  -2.057
  6 A"   20 A'   21 A'   22 A'    7 A"   23 A'   24 A'    8 A"                 
 -2.056  -2.040  -2.040  -1.000  -0.887  -0.866  -0.691  -0.580
 25 A'    9 A"   26 A'   27 A'   28 A'   29 A'   30 A'   31 A'                 
 -0.512  -0.482  -0.460  -0.378  -0.358  -0.357  -0.349  -0.324
 32 A'   33 A'   10 A"   34 A'   11 A"   35 A'   12 A"   36 A'                 
 -0.282  -0.278
 13 A"   37 A'                                                                 
 -- Virtual --                   
 -0.110  -0.061  -0.044   0.006   0.029   0.047   0.057   0.059
 38 A'   14 A"   39 A'   40 A'   41 A'   42 A'   15 A"   43 A'                 
  0.083   0.089   0.090   0.105   0.114   0.125   0.139   0.158
 44 A'   16 A"   45 A'   17 A"   46 A'   47 A'   48 A'   49 A'                 
  0.171   0.186   0.197   0.214   0.220   0.248   0.263   0.294
 50 A'   18 A"   51 A'   19 A"   52 A'   53 A'   54 A'   55 A'                 
  0.364   0.381   0.409   0.415   0.420   0.422   0.430   0.456
 56 A'   20 A"   57 A'   58 A'   59 A'   21 A"   22 A"   60 A'                 
  0.461   0.464   0.484   0.500   0.581   0.648   0.689   0.706
 61 A'   23 A"   62 A'   24 A"   63 A'   64 A'   65 A'   25 A"                 
  0.757   0.804   0.813   0.828   0.834   0.835   0.863   0.875
 66 A'   26 A"   67 A'   27 A"   28 A"   68 A'   69 A'   70 A'                 
  0.916   0.941   0.951   0.972   1.038   1.125   1.199   1.262
 71 A'   29 A"   72 A'   73 A'   74 A'   75 A'   76 A'   30 A"                 
  1.286   1.318   1.337   1.368   1.382   1.677   1.708   1.871
 77 A'   78 A'   31 A"   79 A'   32 A"   80 A'   81 A'   82 A'                 
  2.002   2.167   2.191   2.225   2.253   2.322   2.382   2.392
 33 A"   83 A'   34 A"   84 A'   35 A"   85 A'   86 A'   36 A"                 
  2.483   2.592   2.744   2.779   3.059   3.257   3.839   3.917
 87 A'   88 A'   37 A"   89 A'   90 A'   91 A'   38 A"   92 A'                 
  3.940   3.962   3.980   4.049   4.196   4.402   4.425   5.959
 39 A"   93 A'   40 A"   94 A'   95 A'   96 A'   97 A'   41 A"                 
  5.986   6.016   9.654   9.743  23.635  25.759  25.792  25.844
 98 A'   99 A'  100 A'  101 A'  102 A'   42 A"   43 A"  103 A'                 
 25.906  26.251  26.341  27.850  28.304  28.324  28.337  28.509
104 A'  105 A'  106 A'  107 A'   44 A"  108 A'  109 A'   45 A"                 
 28.519  28.524  28.554  28.637  35.491 127.850 127.864 127.887
110 A'   46 A"  111 A'  112 A'  113 A'   47 A"  114 A'  115 A'                 
151.646 215.632 215.7311901.809
116 A'  117 A'  118 A'  119 A'                                                 
 --------------------------------------------------------------

          Ground-State Mulliken Net Atomic Charges

     Atom                 Charge (a.u.)
  ----------------------------------------
      1 C                    -0.838528
      2 N                     0.040698
      3 I                     0.158584
      4 Cl                    0.304148
      5 Cl                    0.335098
  ----------------------------------------
  Sum of atomic charges =     0.000000

 -----------------------------------------------------------------
                    Cartesian Multipole Moments
 -----------------------------------------------------------------
    Charge (ESU x 10^10)
                 0.0000
    Dipole Moment (Debye)
         X      -0.5249      Y      -1.0146      Z      -0.0000
       Tot       1.1424
    Quadrupole Moments (Debye-Ang)
        XX     -59.9525     XY       0.5177     YY     -66.1421
        XZ       0.0000     YZ      -0.0000     ZZ     -64.9674
    Octopole Moments (Debye-Ang^2)
       XXX     -66.7886    XXY       0.8153    XYY     -18.0388
       YYY     -12.5164    XXZ       0.0000    XYZ      -0.0000
       YYZ      -0.0000    XZZ     -19.1016    YZZ      -1.1984
       ZZZ      -0.0000
    Hexadecapole Moments (Debye-Ang^3)
      XXXX   -1265.8418   XXXY      54.7710   XXYY    -286.2075
      XYYY      20.2289   YYYY    -354.6681   XXXZ      -0.0000
      XXYZ      -0.0000   XYYZ       0.0000   YYYZ       0.0000
      XXZZ    -244.2097   XYZZ       9.2100   YYZZ     -76.5299
      XZZZ      -0.0000   YZZZ       0.0000   ZZZZ     -81.2671
 -----------------------------------------------------------------
 Calculating analytic gradient of the SCF energy
 Gradient of SCF Energy
            1           2           3           4           5
    1   0.0001968  -0.0002620   0.0000745  -0.0000079  -0.0000013
    2  -0.0003897   0.0002362  -0.0000193   0.0000387   0.0001341
    3  -0.0000000  -0.0000000  -0.0000000   0.0000000   0.0000000
 Max gradient component =       3.897E-04
 RMS gradient           =       1.507E-04
 Gradient time:  CPU 7.42 s  wall 1.96 s
 Geometry Optimization Parameters
   NAtoms,    NIC,     NZ,  NCons,   NDum,   NFix, NCnnct, MaxDiis
        5      20       5       0       0       0       0       0

 Cartesian Hessian Update
 Hessian Updated using BFGS Update


** GEOMETRY OPTIMIZATION IN DELOCALIZED INTERNAL COORDINATES **
   Searching for a Minimum

   Optimization Cycle:   5

                       Coordinates (Angstroms)
     ATOM                X               Y               Z
      1  C         1.3573521398    0.0901090273    0.0000000000
      2  N         0.4000343527    0.8973010380    0.0000000000
      3  I        -1.5656872031    0.2591453683    0.0000000000
      4  Cl        2.9793677483    0.7477023542    0.0000000000
      5  Cl        1.3386913119   -1.6646953824    0.0000000000
   Point Group: cs    Number of degrees of freedom:     7


   Energy is  -7932.806191767

 Hessian Updated using BFGS Update

  7 Hessian modes will be used to form the next step
  Hessian Eigenvalues:
     0.119043    0.211932    0.237794    0.273977    0.281236    0.315164
     0.716778

 Minimum Search - Taking Simple RFO Step
 Searching for Lamda that Minimizes Along All modes
 Value Taken    Lamda =   0.00000000
 Step Taken.  Stepsize is  0.001180

                             Maximum     Tolerance    Cnvgd?
         Gradient           0.000325      0.000300      NO
         Displacement       0.001032      0.001200     YES
         Energy change     -0.000003      0.000001      NO


 New Cartesian Coordinates Obtained by Inverse Iteration

 Displacement from previous Coordinates is:  0.001521
 ----------------------------------------------------------------
             Standard Nuclear Orientation (Angstroms)
    I     Atom           X                Y                Z
 ----------------------------------------------------------------
    1      C       1.3573313614     0.0901878565     0.0000000000
    2      N       0.4000801727     0.8969845664     0.0000000000
    3      I      -1.5661296289     0.2595226653     0.0000000000
    4      Cl      2.9794257623     0.7478041471     0.0000000000
    5      Cl      1.3390506820    -1.6649368299     0.0000000000
 ----------------------------------------------------------------
 Molecular Point Group                 Cs    NOp =  2
 Largest Abelian Subgroup              Cs    NOp =  2
 Nuclear Repulsion Energy =   572.7718520650 hartrees
 There are       50 alpha and       50 beta electrons
 Applying Cartesian multipole field
    Component          Value
    ---------          -----
     (2,0,0)        1.00000E-11
     (0,2,0)        2.00000E-11
     (0,0,2)       -3.00000E-11
 Nucleus-field energy     =     0.0000000163 hartrees
 Requested basis set is 6-311++G(d,p)
 There are 62 shells and 166 basis functions
 A cutoff of  1.0D-11 yielded   1535 shell pairs
 There are     12019 function pairs (     13382 Cartesian)
 Smallest overlap matrix eigenvalue = 4.78E-04
 Guess MOs from SCF MO coefficient file

 -----------------------------------------------------------------------
  General SCF calculation program by
  Eric Jon Sundstrom, Paul Horn, Yuezhi Mao, Dmitri Zuev, Alec White,
  David Stuck, Shaama M.S., Shane Yost, Joonho Lee, David Small,
  Daniel Levine, Susi Lehtola, Hugh Burton, Evgeny Epifanovsky
 -----------------------------------------------------------------------
 Exchange:     0.2000 Hartree-Fock + 0.0800 Slater + 0.7200 B88
 Correlation:  0.1900 VWN1RPA + 0.8100 LYP
 Using SG-1 standard quadrature grid
 using 4 threads for integral computing
 -------------------------------------------------------
 OpenMP Integral computing Module                
 Release: version 2.0, May 2017, Q-Chem Inc. Pleasanton 
 -------------------------------------------------------
 -------------------------------------------------------
 OpenMP BLAS3 based DFT computing Module                
 Release: version 1.0, May 2013, Q-Chem Inc. Pittsburgh 
 -------------------------------------------------------
 A restricted SCF calculation will be
 performed using DIIS
 SCF converges when DIIS error is below 1.0e-08
 ---------------------------------------
  Cycle       Energy         DIIS error
 ---------------------------------------
    1   -7932.8061917391      6.48e-06  
    2   -7932.8061919480      1.85e-06  
    3   -7932.8061919394      2.57e-06  
    4   -7932.8061919565      8.60e-07  
    5   -7932.8061919589      1.68e-07  
    6   -7932.8061919589      7.86e-08  
    7   -7932.8061919588      2.80e-08  
    8   -7932.8061919590      3.89e-09  Convergence criterion met
 ---------------------------------------
 SCF time:   CPU 16.51s  wall 5.00s 
 SCF   energy in the final basis set =    -7932.8061919590
 Total energy in the final basis set =    -7932.8061919590

 --------------------------------------------------------------
             Orbital Energies (a.u.) and Symmetries
 --------------------------------------------------------------

 Alpha MOs, Restricted
 -- Occupied --                  
******* -176.34 -165.74 -165.74 -165.74 -101.60 -101.59  -35.83
  1 A'    2 A'    3 A'    1 A"    4 A'    5 A'    6 A'    7 A'                 
-31.328 -31.319 -31.319 -22.978 -22.976 -22.976 -22.970 -22.970
  8 A'    2 A"    9 A'   10 A'    3 A"   11 A'    4 A"   12 A'                 
-14.382 -10.354  -9.511  -9.507  -7.276  -7.273  -7.266  -7.265
 13 A'   14 A'   15 A'   16 A'   17 A'   18 A'    5 A"   19 A'                 
 -7.262  -7.261  -6.382  -4.798  -4.778  -4.777  -2.063  -2.057
  6 A"   20 A'   21 A'   22 A'    7 A"   23 A'   24 A'    8 A"                 
 -2.056  -2.040  -2.040  -1.000  -0.887  -0.866  -0.691  -0.580
 25 A'    9 A"   26 A'   27 A'   28 A'   29 A'   30 A'   31 A'                 
 -0.512  -0.482  -0.460  -0.378  -0.358  -0.357  -0.349  -0.324
 32 A'   33 A'   10 A"   34 A'   11 A"   35 A'   12 A"   36 A'                 
 -0.282  -0.278
 13 A"   37 A'                                                                 
 -- Virtual --                   
 -0.111  -0.060  -0.044   0.006   0.029   0.047   0.057   0.059
 38 A'   14 A"   39 A'   40 A'   41 A'   42 A'   15 A"   43 A'                 
  0.083   0.089   0.090   0.105   0.114   0.125   0.139   0.158
 44 A'   16 A"   45 A'   17 A"   46 A'   47 A'   48 A'   49 A'                 
  0.171   0.186   0.197   0.214   0.220   0.248   0.263   0.294
 50 A'   18 A"   51 A'   19 A"   52 A'   53 A'   54 A'   55 A'                 
  0.364   0.381   0.409   0.415   0.420   0.422   0.430   0.456
 56 A'   20 A"   57 A'   58 A'   59 A'   21 A"   22 A"   60 A'                 
  0.461   0.464   0.484   0.500   0.582   0.648   0.688   0.706
 61 A'   23 A"   62 A'   24 A"   63 A'   64 A'   65 A'   25 A"                 
  0.757   0.804   0.813   0.828   0.834   0.835   0.863   0.875
 66 A'   26 A"   67 A'   27 A"   28 A"   68 A'   69 A'   70 A'                 
  0.916   0.941   0.951   0.972   1.038   1.125   1.199   1.262
 71 A'   29 A"   72 A'   73 A'   74 A'   75 A'   76 A'   30 A"                 
  1.286   1.318   1.337   1.368   1.382   1.677   1.708   1.872
 77 A'   78 A'   31 A"   79 A'   32 A"   80 A'   81 A'   82 A'                 
  2.002   2.167   2.191   2.225   2.253   2.322   2.382   2.392
 33 A"   83 A'   34 A"   84 A'   35 A"   85 A'   86 A'   36 A"                 
  2.483   2.593   2.744   2.780   3.059   3.257   3.839   3.917
 87 A'   88 A'   37 A"   89 A'   90 A'   91 A'   38 A"   92 A'                 
  3.940   3.962   3.980   4.049   4.196   4.402   4.425   5.959
 39 A"   93 A'   40 A"   94 A'   95 A'   96 A'   97 A'   41 A"                 
  5.986   6.016   9.654   9.743  23.635  25.759  25.792  25.844
 98 A'   99 A'  100 A'  101 A'  102 A'   42 A"   43 A"  103 A'                 
 25.906  26.251  26.341  27.850  28.304  28.324  28.337  28.509
104 A'  105 A'  106 A'  107 A'   44 A"  108 A'  109 A'   45 A"                 
 28.519  28.524  28.554  28.637  35.492 127.850 127.864 127.887
110 A'   46 A"  111 A'  112 A'  113 A'   47 A"  114 A'  115 A'                 
151.646 215.632 215.7311901.809
116 A'  117 A'  118 A'  119 A'                                                 

 Beta MOs, Restricted
 -- Occupied --                  
******* -176.34 -165.74 -165.74 -165.74 -101.60 -101.59  -35.83
  1 A'    2 A'    3 A'    1 A"    4 A'    5 A'    6 A'    7 A'                 
-31.328 -31.319 -31.319 -22.978 -22.976 -22.976 -22.970 -22.970
  8 A'    2 A"    9 A'   10 A'    3 A"   11 A'    4 A"   12 A'                 
-14.382 -10.354  -9.511  -9.507  -7.276  -7.273  -7.266  -7.265
 13 A'   14 A'   15 A'   16 A'   17 A'   18 A'    5 A"   19 A'                 
 -7.262  -7.261  -6.382  -4.798  -4.778  -4.777  -2.063  -2.057
  6 A"   20 A'   21 A'   22 A'    7 A"   23 A'   24 A'    8 A"                 
 -2.056  -2.040  -2.040  -1.000  -0.887  -0.866  -0.691  -0.580
 25 A'    9 A"   26 A'   27 A'   28 A'   29 A'   30 A'   31 A'                 
 -0.512  -0.482  -0.460  -0.378  -0.358  -0.357  -0.349  -0.324
 32 A'   33 A'   10 A"   34 A'   11 A"   35 A'   12 A"   36 A'                 
 -0.282  -0.278
 13 A"   37 A'                                                                 
 -- Virtual --                   
 -0.111  -0.060  -0.044   0.006   0.029   0.047   0.057   0.059
 38 A'   14 A"   39 A'   40 A'   41 A'   42 A'   15 A"   43 A'                 
  0.083   0.089   0.090   0.105   0.114   0.125   0.139   0.158
 44 A'   16 A"   45 A'   17 A"   46 A'   47 A'   48 A'   49 A'                 
  0.171   0.186   0.197   0.214   0.220   0.248   0.263   0.294
 50 A'   18 A"   51 A'   19 A"   52 A'   53 A'   54 A'   55 A'                 
  0.364   0.381   0.409   0.415   0.420   0.422   0.430   0.456
 56 A'   20 A"   57 A'   58 A'   59 A'   21 A"   22 A"   60 A'                 
  0.461   0.464   0.484   0.500   0.582   0.648   0.688   0.706
 61 A'   23 A"   62 A'   24 A"   63 A'   64 A'   65 A'   25 A"                 
  0.757   0.804   0.813   0.828   0.834   0.835   0.863   0.875
 66 A'   26 A"   67 A'   27 A"   28 A"   68 A'   69 A'   70 A'                 
  0.916   0.941   0.951   0.972   1.038   1.125   1.199   1.262
 71 A'   29 A"   72 A'   73 A'   74 A'   75 A'   76 A'   30 A"                 
  1.286   1.318   1.337   1.368   1.382   1.677   1.708   1.872
 77 A'   78 A'   31 A"   79 A'   32 A"   80 A'   81 A'   82 A'                 
  2.002   2.167   2.191   2.225   2.253   2.322   2.382   2.392
 33 A"   83 A'   34 A"   84 A'   35 A"   85 A'   86 A'   36 A"                 
  2.483   2.593   2.744   2.780   3.059   3.257   3.839   3.917
 87 A'   88 A'   37 A"   89 A'   90 A'   91 A'   38 A"   92 A'                 
  3.940   3.962   3.980   4.049   4.196   4.402   4.425   5.959
 39 A"   93 A'   40 A"   94 A'   95 A'   96 A'   97 A'   41 A"                 
  5.986   6.016   9.654   9.743  23.635  25.759  25.792  25.844
 98 A'   99 A'  100 A'  101 A'  102 A'   42 A"   43 A"  103 A'                 
 25.906  26.251  26.341  27.850  28.304  28.324  28.337  28.509
104 A'  105 A'  106 A'  107 A'   44 A"  108 A'  109 A'   45 A"                 
 28.519  28.524  28.554  28.637  35.492 127.850 127.864 127.887
110 A'   46 A"  111 A'  112 A'  113 A'   47 A"  114 A'  115 A'                 
151.646 215.632 215.7311901.809
116 A'  117 A'  118 A'  119 A'                                                 
 --------------------------------------------------------------

          Ground-State Mulliken Net Atomic Charges

     Atom                 Charge (a.u.)
  ----------------------------------------
      1 C                    -0.838342
      2 N                     0.040806
      3 I                     0.158734
      4 Cl                    0.304094
      5 Cl                    0.334707
  ----------------------------------------
  Sum of atomic charges =     0.000000

 -----------------------------------------------------------------
                    Cartesian Multipole Moments
 -----------------------------------------------------------------
    Charge (ESU x 10^10)
                 0.0000
    Dipole Moment (Debye)
         X      -0.5279      Y      -1.0119      Z       0.0000
       Tot       1.1414
    Quadrupole Moments (Debye-Ang)
        XX     -59.9502     XY       0.5180     YY     -66.1448
        XZ       0.0000     YZ      -0.0000     ZZ     -64.9675
    Octopole Moments (Debye-Ang^2)
       XXX     -66.7954    XXY       0.8161    XYY     -18.0351
       YYY     -12.5286    XXZ       0.0000    XYZ      -0.0000
       YYZ       0.0000    XZZ     -19.0969    YZZ      -1.2039
       ZZZ       0.0000
    Hexadecapole Moments (Debye-Ang^3)
      XXXX   -1266.1236   XXXY      54.8370   XXYY    -286.2860
      XYYY      20.3153   YYYY    -354.7691   XXXZ       0.0000
      XXYZ      -0.0000   XYYZ       0.0000   YYYZ      -0.0000
      XXZZ    -244.2669   XYZZ       9.2394   YYZZ     -76.5476
      XZZZ       0.0000   YZZZ      -0.0000   ZZZZ     -81.2674
 -----------------------------------------------------------------
 Calculating analytic gradient of the SCF energy
 Gradient of SCF Energy
            1           2           3           4           5
    1  -0.0000360   0.0000238  -0.0000118   0.0000099   0.0000141
    2  -0.0000864   0.0000061  -0.0000159   0.0000378   0.0000583
    3  -0.0000000   0.0000000   0.0000000  -0.0000000   0.0000000
 Max gradient component =       8.637E-05
 RMS gradient           =       3.150E-05
 Gradient time:  CPU 7.41 s  wall 1.95 s
 Geometry Optimization Parameters
   NAtoms,    NIC,     NZ,  NCons,   NDum,   NFix, NCnnct, MaxDiis
        5      20       5       0       0       0       0       0

 Cartesian Hessian Update
 Hessian Updated using BFGS Update


** GEOMETRY OPTIMIZATION IN DELOCALIZED INTERNAL COORDINATES **
   Searching for a Minimum

   Optimization Cycle:   6

                       Coordinates (Angstroms)
     ATOM                X               Y               Z
      1  C         1.3573313614    0.0901878565    0.0000000000
      2  N         0.4000801727    0.8969845664    0.0000000000
      3  I        -1.5661296289    0.2595226653    0.0000000000
      4  Cl        2.9794257623    0.7478041471    0.0000000000
      5  Cl        1.3390506820   -1.6649368299    0.0000000000
   Point Group: cs    Number of degrees of freedom:     7


   Energy is  -7932.806191959

 Hessian Updated using BFGS Update

  7 Hessian modes will be used to form the next step
  Hessian Eigenvalues:
     0.121433    0.183937    0.237642    0.270274    0.275248    0.331124
     0.747400

 Minimum Search - Taking Simple RFO Step
 Searching for Lamda that Minimizes Along All modes
 Value Taken    Lamda =   0.00000000
 Step Taken.  Stepsize is  0.000358

                             Maximum     Tolerance    Cnvgd?
         Gradient           0.000060      0.000300     YES
         Displacement       0.000270      0.001200     YES
         Energy change     -0.000000      0.000001     YES


                       Distance Matrix (Angstroms)
             C (  1)   N (  2)   I (  3)   Cl(  4)
   N (  2)  1.251899
   I (  3)  2.928361  2.066964
   Cl(  4)  1.750328  2.583656  4.571706
   Cl(  5)  1.755220  2.728572  3.484769  2.917559

 Final energy is   -7932.8061919589527     


 ******************************
 **  OPTIMIZATION CONVERGED  **
 ******************************

                       Coordinates (Angstroms)
     ATOM                X               Y               Z
      1  C         1.3573313614    0.0901878565    0.0000000000
      2  N         0.4000801727    0.8969845664    0.0000000000
      3  I        -1.5661296289    0.2595226653    0.0000000000
      4  Cl        2.9794257623    0.7478041471    0.0000000000
      5  Cl        1.3390506820   -1.6649368299    0.0000000000

Z-matrix Print:
$molecule
0 1
I 
N  1 2.066964
C  2 1.251899 1 121.911787
Cl 3 1.750328 2 117.806705 1 -180.000000 0
Cl 3 1.755220 2 129.528330 1 -0.000000 0
$end


 --------------------------------------------------------------
             Orbital Energies (a.u.) and Symmetries
 --------------------------------------------------------------

 Alpha MOs, Restricted
 -- Occupied --                  
******* -176.34 -165.74 -165.74 -165.74 -101.60 -101.59  -35.83
  1 A'    2 A'    3 A'    1 A"    4 A'    5 A'    6 A'    7 A'                 
-31.328 -31.319 -31.319 -22.978 -22.976 -22.976 -22.970 -22.970
  8 A'    2 A"    9 A'   10 A'    3 A"   11 A'    4 A"   12 A'                 
-14.382 -10.354  -9.511  -9.507  -7.276  -7.273  -7.266  -7.265
 13 A'   14 A'   15 A'   16 A'   17 A'   18 A'    5 A"   19 A'                 
 -7.262  -7.261  -6.382  -4.798  -4.778  -4.777  -2.063  -2.057
  6 A"   20 A'   21 A'   22 A'    7 A"   23 A'   24 A'    8 A"                 
 -2.056  -2.040  -2.040  -1.000  -0.887  -0.866  -0.691  -0.580
 25 A'    9 A"   26 A'   27 A'   28 A'   29 A'   30 A'   31 A'                 
 -0.512  -0.482  -0.460  -0.378  -0.358  -0.357  -0.349  -0.324
 32 A'   33 A'   10 A"   34 A'   11 A"   35 A'   12 A"   36 A'                 
 -0.282  -0.278
 13 A"   37 A'                                                                 
 -- Virtual --                   
 -0.111  -0.060  -0.044   0.006   0.029   0.047   0.057   0.059
 38 A'   14 A"   39 A'   40 A'   41 A'   42 A'   15 A"   43 A'                 
  0.083   0.089   0.090   0.105   0.114   0.125   0.139   0.158
 44 A'   16 A"   45 A'   17 A"   46 A'   47 A'   48 A'   49 A'                 
  0.171   0.186   0.197   0.214   0.220   0.248   0.263   0.294
 50 A'   18 A"   51 A'   19 A"   52 A'   53 A'   54 A'   55 A'                 
  0.364   0.381   0.409   0.415   0.420   0.422   0.430   0.456
 56 A'   20 A"   57 A'   58 A'   59 A'   21 A"   22 A"   60 A'                 
  0.461   0.464   0.484   0.500   0.582   0.648   0.688   0.706
 61 A'   23 A"   62 A'   24 A"   63 A'   64 A'   65 A'   25 A"                 
  0.757   0.804   0.813   0.828   0.834   0.835   0.863   0.875
 66 A'   26 A"   67 A'   27 A"   28 A"   68 A'   69 A'   70 A'                 
  0.916   0.941   0.951   0.972   1.038   1.125   1.199   1.262
 71 A'   29 A"   72 A'   73 A'   74 A'   75 A'   76 A'   30 A"                 
  1.286   1.318   1.337   1.368   1.382   1.677   1.708   1.872
 77 A'   78 A'   31 A"   79 A'   32 A"   80 A'   81 A'   82 A'                 
  2.002   2.167   2.191   2.225   2.253   2.322   2.382   2.392
 33 A"   83 A'   34 A"   84 A'   35 A"   85 A'   86 A'   36 A"                 
  2.483   2.593   2.744   2.780   3.059   3.257   3.839   3.917
 87 A'   88 A'   37 A"   89 A'   90 A'   91 A'   38 A"   92 A'                 
  3.940   3.962   3.980   4.049   4.196   4.402   4.425   5.959
 39 A"   93 A'   40 A"   94 A'   95 A'   96 A'   97 A'   41 A"                 
  5.986   6.016   9.654   9.743  23.635  25.759  25.792  25.844
 98 A'   99 A'  100 A'  101 A'  102 A'   42 A"   43 A"  103 A'                 
 25.906  26.251  26.341  27.850  28.304  28.324  28.337  28.509
104 A'  105 A'  106 A'  107 A'   44 A"  108 A'  109 A'   45 A"                 
 28.519  28.524  28.554  28.637  35.492 127.850 127.864 127.887
110 A'   46 A"  111 A'  112 A'  113 A'   47 A"  114 A'  115 A'                 
151.646 215.632 215.7311901.809
116 A'  117 A'  118 A'  119 A'                                                 

 Beta MOs, Restricted
 -- Occupied --                  
******* -176.34 -165.74 -165.74 -165.74 -101.60 -101.59  -35.83
  1 A'    2 A'    3 A'    1 A"    4 A'    5 A'    6 A'    7 A'                 
-31.328 -31.319 -31.319 -22.978 -22.976 -22.976 -22.970 -22.970
  8 A'    2 A"    9 A'   10 A'    3 A"   11 A'    4 A"   12 A'                 
-14.382 -10.354  -9.511  -9.507  -7.276  -7.273  -7.266  -7.265
 13 A'   14 A'   15 A'   16 A'   17 A'   18 A'    5 A"   19 A'                 
 -7.262  -7.261  -6.382  -4.798  -4.778  -4.777  -2.063  -2.057
  6 A"   20 A'   21 A'   22 A'    7 A"   23 A'   24 A'    8 A"                 
 -2.056  -2.040  -2.040  -1.000  -0.887  -0.866  -0.691  -0.580
 25 A'    9 A"   26 A'   27 A'   28 A'   29 A'   30 A'   31 A'                 
 -0.512  -0.482  -0.460  -0.378  -0.358  -0.357  -0.349  -0.324
 32 A'   33 A'   10 A"   34 A'   11 A"   35 A'   12 A"   36 A'                 
 -0.282  -0.278
 13 A"   37 A'                                                                 
 -- Virtual --                   
 -0.111  -0.060  -0.044   0.006   0.029   0.047   0.057   0.059
 38 A'   14 A"   39 A'   40 A'   41 A'   42 A'   15 A"   43 A'                 
  0.083   0.089   0.090   0.105   0.114   0.125   0.139   0.158
 44 A'   16 A"   45 A'   17 A"   46 A'   47 A'   48 A'   49 A'                 
  0.171   0.186   0.197   0.214   0.220   0.248   0.263   0.294
 50 A'   18 A"   51 A'   19 A"   52 A'   53 A'   54 A'   55 A'                 
  0.364   0.381   0.409   0.415   0.420   0.422   0.430   0.456
 56 A'   20 A"   57 A'   58 A'   59 A'   21 A"   22 A"   60 A'                 
  0.461   0.464   0.484   0.500   0.582   0.648   0.688   0.706
 61 A'   23 A"   62 A'   24 A"   63 A'   64 A'   65 A'   25 A"                 
  0.757   0.804   0.813   0.828   0.834   0.835   0.863   0.875
 66 A'   26 A"   67 A'   27 A"   28 A"   68 A'   69 A'   70 A'                 
  0.916   0.941   0.951   0.972   1.038   1.125   1.199   1.262
 71 A'   29 A"   72 A'   73 A'   74 A'   75 A'   76 A'   30 A"                 
  1.286   1.318   1.337   1.368   1.382   1.677   1.708   1.872
 77 A'   78 A'   31 A"   79 A'   32 A"   80 A'   81 A'   82 A'                 
  2.002   2.167   2.191   2.225   2.253   2.322   2.382   2.392
 33 A"   83 A'   34 A"   84 A'   35 A"   85 A'   86 A'   36 A"                 
  2.483   2.593   2.744   2.780   3.059   3.257   3.839   3.917
 87 A'   88 A'   37 A"   89 A'   90 A'   91 A'   38 A"   92 A'                 
  3.940   3.962   3.980   4.049   4.196   4.402   4.425   5.959
 39 A"   93 A'   40 A"   94 A'   95 A'   96 A'   97 A'   41 A"                 
  5.986   6.016   9.654   9.743  23.635  25.759  25.792  25.844
 98 A'   99 A'  100 A'  101 A'  102 A'   42 A"   43 A"  103 A'                 
 25.906  26.251  26.341  27.850  28.304  28.324  28.337  28.509
104 A'  105 A'  106 A'  107 A'   44 A"  108 A'  109 A'   45 A"                 
 28.519  28.524  28.554  28.637  35.492 127.850 127.864 127.887
110 A'   46 A"  111 A'  112 A'  113 A'   47 A"  114 A'  115 A'                 
151.646 215.632 215.7311901.809
116 A'  117 A'  118 A'  119 A'                                                 
 --------------------------------------------------------------

          Ground-State Mulliken Net Atomic Charges

     Atom                 Charge (a.u.)
  ----------------------------------------
      1 C                    -0.838342
      2 N                     0.040806
      3 I                     0.158734
      4 Cl                    0.304094
      5 Cl                    0.334707
  ----------------------------------------
  Sum of atomic charges =     0.000000

 -----------------------------------------------------------------
                    Cartesian Multipole Moments
 -----------------------------------------------------------------
    Charge (ESU x 10^10)
                 0.0000
    Dipole Moment (Debye)
         X      -0.5279      Y      -1.0119      Z       0.0000
       Tot       1.1414
    Quadrupole Moments (Debye-Ang)
        XX     -59.9502     XY       0.5180     YY     -66.1448
        XZ       0.0000     YZ      -0.0000     ZZ     -64.9675
    Octopole Moments (Debye-Ang^2)
       XXX     -66.7954    XXY       0.8161    XYY     -18.0351
       YYY     -12.5286    XXZ       0.0000    XYZ      -0.0000
       YYZ       0.0000    XZZ     -19.0969    YZZ      -1.2039
       ZZZ       0.0000
    Hexadecapole Moments (Debye-Ang^3)
      XXXX   -1266.1236   XXXY      54.8370   XXYY    -286.2860
      XYYY      20.3153   YYYY    -354.7691   XXXZ       0.0000
      XXYZ      -0.0000   XYYZ       0.0000   YYYZ      -0.0000
      XXZZ    -244.2669   XYZZ       9.2394   YYZZ     -76.5476
      XZZZ       0.0000   YZZZ      -0.0000   ZZZZ     -81.2674
 -----------------------------------------------------------------
Archival summary:
1\1\TWL01\OPT\ProcedureUnspecified\BasisUnspecified\1l211\taweetha\SunNov2523:00:532018SunNov2523:00:532018\0\\#,OPT,ProcedureUnspecified,BasisUnspecified,\\0,1\I\N,1,2.06696\C,2,1.2519,1,121.912\Cl,3,1.75033,2,117.807,1,-180,0\Cl,3,1.75522,2,129.528,1,-0,0\\\@

 Total job time:  47.91s(wall), 176.72s(cpu) 
 Sun Nov 25 23:00:53 2018

        *************************************************************
        *                                                           *
        *  Thank you very much for using Q-Chem.  Have a nice day.  *
        *                                                           *
        *************************************************************


 
User input: 2 of 2 
 
Q-Chem Developer Version!
                  Welcome to Q-Chem
     A Quantum Leap Into The Future Of Chemistry


 Q-Chem 5.1, Q-Chem, Inc., Pleasanton, CA (2018)

 Yihan Shao,  Zhengting Gan,  E. Epifanovsky,  A. T. B. Gilbert,  M. Wormit,  
 J. Kussmann,  A. W. Lange,  A. Behn,  Jia Deng,  Xintian Feng,  D. Ghosh,  
 M. Goldey,  P. R. Horn,  L. D. Jacobson,  I. Kaliman,  T. Kus,  A. Landau,  
 Jie Liu,  E. I. Proynov,  R. M. Richard,  R. P. Steele,  E. J. Sundstrom,  
 H. L. Woodcock III,  P. M. Zimmerman,  D. Zuev,  B. Albrecht,  E. Alguire,  
 S. A. Baeppler,  D. Barton,  Z. Benda,  Y. A. Bernard,  E. J. Berquist,  
 K. B. Bravaya,  H. Burton,  D. Casanova,  Chun-Min Chang,  Yunqing Chen,  
 A. Chien,  K. D. Closser,  M. P. Coons,  S. Coriani,  S. Dasgupta,  
 A. L. Dempwolff,  M. Diedenhofen,  Hainam Do,  R. G. Edgar,  Po-Tung Fang,  
 S. Faraji,  S. Fatehi,  Qingguo Feng,  K. D. Fenk,  J. Fosso-Tande,  
 Qinghui Ge,  A. Ghysels,  G. Gidofalvi,  J. Gomes,  J. Gonthier,  A. Gunina,  
 D. Hait,  M. W. D. Hanson-Heine,  P. H. P. Harbach,  A. W. Hauser,  
 J. E. Herr,  E. G. Hohenstein,  Z. C. Holden,  Kerwin Hui,  B. C. Huynh,  
 T.-C. Jagau,  Hyunjun Ji,  B. Kaduk,  K. Khistyaev,  Jaehoon Kim,  
 P. Klunzinger,  K. Koh,  D. Kosenkov,  L. Koulias,  T. Kowalczyk,  
 C. M. Krauter,  A. Kunitsa,  Ka Un Lao,  A. Laurent,  K. V. Lawler,  
 Joonho Lee,  D. Lefrancois,  S. Lehtola,  D. S. Levine,  Yi-Pei Li,  
 You-Sheng Lin,  Fenglai Liu,  E. Livshits,  A. Luenser,  P. Manohar,  
 E. Mansoor,  S. F. Manzer,  Shan-Ping Mao,  Yuezhi Mao,  N. Mardirossian,  
 A. V. Marenich,  T. Markovich,  L. A. Martinez-Martinez,  S. A. Maurer,  
 N. J. Mayhall,  S. C. McKenzie,  J.-M. Mewes,  A. F. Morrison,  
 J. W. Mullinax,  K. Nanda,  T. S. Nguyen-Beck,  R. Olivares-Amaya,  
 J. A. Parkhill,  T. M. Perrine,  F. Plasser,  P. Pokhilko,  S. Prager,  
 A. Prociuk,  E. Ramos,  D. R. Rehn,  F. Rob,  M. Schneider,  N. Sergueev,  
 S. M. Sharada,  S. Sharma,  D. W. Small,  T. Stauch,  T. Stein,  
 Yu-Chuan Su,  A. J. W. Thom,  A. Tkatchenko,  T. Tsuchimochi,  N. M. Tubman,  
 L. Vogt,  M. L. Vidal,  O. Vydrov,  M. A. Watson,  J. Wenzel,  
 M. de Wergifosse,  T. A. Wesolowski,  A. White,  J. Witte,  A. Yamada,  
 Jun Yang,  K. Yao,  S. Yeganeh,  S. R. Yost,  Zhi-Qiang You,  A. Zech,  
 Igor Ying Zhang,  Xing Zhang,  Yan Zhao,  Ying Zhu,  B. R. Brooks,  
 G. K. L. Chan,  C. J. Cramer,  M. S. Gordon,  W. J. Hehre,  A. Klamt,  
 M. W. Schmidt,  C. D. Sherrill,  D. G. Truhlar,  A. Aspuru-Guzik,  R. Baer,  
 A. T. Bell,  N. A. Besley,  Jeng-Da Chai,  A. E. DePrince, III,  
 R. A. DiStasio Jr.,  A. Dreuw,  B. D. Dunietz,  T. R. Furlani,  
 Chao-Ping Hsu,  Yousung Jung,  Jing Kong,  D. S. Lambrecht,  WanZhen Liang,  
 C. Ochsenfeld,  V. A. Rassolov,  L. V. Slipchenko,  J. E. Subotnik,  
 T. Van Voorhis,  J. M. Herbert,  A. I. Krylov,  P. M. W. Gill,  M. Head-Gordon

 Contributors to earlier versions of Q-Chem not listed above: 
 R. D. Adamson,  B. Austin,  J. Baker,  G. J. O. Beran,  K. Brandhorst,  
 S. T. Brown,  E. F. C. Byrd,  A. K. Chakraborty,  C.-L. Cheng,  
 Siu Hung Chien,  D. M. Chipman,  D. L. Crittenden,  H. Dachsel,  
 R. J. Doerksen,  A. D. Dutoi,  L. Fusti-Molnar,  W. A. Goddard III,  
 A. Golubeva-Zadorozhnaya,  S. R. Gwaltney,  G. Hawkins,  A. Heyden,  
 S. Hirata,  G. Kedziora,  F. J. Keil,  C. Kelley,  Jihan Kim,  R. A. King,  
 R. Z. Khaliullin,  P. P. Korambath,  W. Kurlancheek,  A. M. Lee,  M. S. Lee,  
 S. V. Levchenko,  Ching Yeh Lin,  D. Liotard,  R. C. Lochan,  I. Lotan,  
 P. E. Maslen,  N. Nair,  D. P. O'Neill,  D. Neuhauser,  E. Neuscamman,  
 C. M. Oana,  R. Olson,  B. Peters,  R. Peverati,  P. A. Pieniazek,  
 Y. M. Rhee,  J. Ritchie,  M. A. Rohrdanz,  E. Rosta,  N. J. Russ,  
 H. F. Schaefer III,  N. E. Schultz,  N. Shenvi,  A. C. Simmonett,  A. Sodt,  
 D. Stuck,  K. S. Thanthiriwatte,  V. Vanovschi,  Tao Wang,  A. Warshel,  
 C. F. Williams,  Q. Wu,  X. Xu,  W. Zhang

 Please cite Q-Chem as follows:
 Y. Shao et al., Mol. Phys. 113, 184-215 (2015)
 DOI: 10.1080/00268976.2014.952696

 Q-Chem 5.1.2 for Intel X86 EM64T Linux

 Parts of Q-Chem use Armadillo 8.300.2 (Tropical Shenanigans).
 http://arma.sourceforge.net/

 Q-Chem begins on Sun Nov 25 23:00:53 2018  

Host: 
0

     Scratch files written to /scratch/taweetham/qchem56174//
The previous job contains 0 fragments, simply inherited here
Input Ideriv = 2
Curr. Ideriv = -1
Max.  Ideriv = 2

Checking the input file for inconsistencies... 	...done.

--------------------------------------------------------------
User input:
--------------------------------------------------------------

$molecule
read
$end

$rem
   job_type 	frequency
   basis 	6-311++g**
   method	b3lyp	
$end


--------------------------------------------------------------
 ----------------------------------------------------------------
             Standard Nuclear Orientation (Angstroms)
    I     Atom           X                Y                Z
 ----------------------------------------------------------------
    1      C       1.3375706224     0.1353306506    -0.0000000000
    2      N       0.3256345145     0.8723761601    -0.0000000000
    3      I      -1.5905446966     0.0973949408    -0.0000000000
    4      Cl      2.9090708522     0.9060682577    -0.0000000000
    5      Cl      1.4435175941    -1.6166887805     0.0000000000
 ----------------------------------------------------------------
 Molecular Point Group                 Cs    NOp =  2
 Largest Abelian Subgroup              Cs    NOp =  2
 Nuclear Repulsion Energy =   572.7718520650 hartrees
 There are       50 alpha and       50 beta electrons
 Requested basis set is 6-311++G(d,p)
 There are 62 shells and 166 basis functions

 Total QAlloc Memory Limit   2000 MB
 Mega-Array Size       188 MB
 MEM_STATIC part       192 MB

                       Distance Matrix (Angstroms)
             C (  1)   N (  2)   I (  3)   Cl(  4)
   N (  2)  1.251899
   I (  3)  2.928361  2.066964
   Cl(  4)  1.750328  2.583656  4.571706
   Cl(  5)  1.755220  2.728572  3.484769  2.917559

 A cutoff of  1.0D-11 yielded   1535 shell pairs
 There are     12019 function pairs (     13382 Cartesian)

 -------------------------------------------------------
 OpenMP Integral Computing Module                       
 Release: version 1.0, May 2013, Q-Chem Inc. Pittsburgh 
 -------------------------------------------------------
 Integral Job Info:
 Integral job number is                      11
 Integral operator is                         1
 short-range coefficients                     0
 long-range coefficients              100000000
 Omega coefficients                           0
 if combine SR and LR in K                    0
 Integral screening is                        0
 Integral computing path is                   2
 max size of driver memory is            800000
 size of driver memory is                593474
 size of scratch memory is             11933652
 max col of scratch BK array               1296
 max len of scratch array in speh3          155
 max len of scratch index in speh4           18
 max int batch size is                      520
 min int batch size is                       52
 fixed nKL is                                52
 max L of basis functions is                  2
 order of int derivative is                   0
 number of shells is                         62
 number of basis is                         175
 number of cartesian basis is               175
 number of contracted shell pairs          1535
 number of primitive shell pairs           3646
 maxK2 (contraction) of shell pair           36
 max number of K2 of shell pair               1
 max number of CS2 of shell pair            183
 max number of PS2 of shell pair            210
 mem total for path MDJ                  525324
 -------------------------------------------------------
 Smallest overlap matrix eigenvalue = 4.78E-04
 Guess from superposition of atomic densities
 Warning:  Energy on first SCF cycle will be non-variational
 SAD guess density has 100.000000 electrons

 -----------------------------------------------------------------------
  General SCF calculation program by
  Eric Jon Sundstrom, Paul Horn, Yuezhi Mao, Dmitri Zuev, Alec White,
  David Stuck, Shaama M.S., Shane Yost, Joonho Lee, David Small,
  Daniel Levine, Susi Lehtola, Hugh Burton, Evgeny Epifanovsky
 -----------------------------------------------------------------------
 Exchange:     0.2000 Hartree-Fock + 0.0800 Slater + 0.7200 B88
 Correlation:  0.1900 VWN1RPA + 0.8100 LYP
 Using SG-1 standard quadrature grid
 using 4 threads for integral computing
 -------------------------------------------------------
 OpenMP Integral computing Module                
 Release: version 2.0, May 2017, Q-Chem Inc. Pleasanton 
 -------------------------------------------------------
 -------------------------------------------------------
 OpenMP BLAS3 based DFT computing Module                
 Release: version 1.0, May 2013, Q-Chem Inc. Pittsburgh 
 -------------------------------------------------------
 A restricted SCF calculation will be
 performed using DIIS
 SCF converges when DIIS error is below 1.0e-08
 ---------------------------------------
  Cycle       Energy         DIIS error
 ---------------------------------------
    1   -7933.4853744557      3.90e-02  
    2   -7932.7591904601      4.09e-03  
    3   -7932.5782646567      8.70e-03  
    4   -7932.8024344960      1.07e-03  
    5   -7932.8056850066      4.19e-04  
    6   -7932.8061428262      1.72e-04  
    7   -7932.8062418888      3.87e-05  
    8   -7932.8062459864      7.35e-06  
    9   -7932.8062461249      1.99e-06  
   10   -7932.8062461374      8.11e-07  
   11   -7932.8062461397      1.71e-07  
   12   -7932.8062461398      5.66e-08  
   13   -7932.8062461398      1.08e-08  
   14   -7932.8062461399      1.45e-09  Convergence criterion met
 ---------------------------------------
 SCF time:   CPU 29.15s  wall 7.00s 
 SCF   energy in the final basis set =    -7932.8062461399
 Total energy in the final basis set =    -7932.8062461399

 --------------------------------------------------------------
             Orbital Energies (a.u.) and Symmetries
 --------------------------------------------------------------

 Alpha MOs, Restricted
 -- Occupied --                  
******* -176.34 -165.74 -165.74 -165.74 -101.60 -101.59  -35.83
  1 A'    2 A'    3 A'    1 A"    4 A'    5 A'    6 A'    7 A'                 
-31.328 -31.320 -31.319 -22.978 -22.976 -22.976 -22.970 -22.970
  8 A'    2 A"    9 A'   10 A'    3 A"   11 A'    4 A"   12 A'                 
-14.382 -10.354  -9.511  -9.507  -7.276  -7.273  -7.266  -7.265
 13 A'   14 A'   15 A'   16 A'   17 A'   18 A'    5 A"   19 A'                 
 -7.262  -7.261  -6.382  -4.798  -4.778  -4.777  -2.063  -2.057
  6 A"   20 A'   21 A'   22 A'    7 A"   23 A'   24 A'    8 A"                 
 -2.056  -2.040  -2.040  -1.000  -0.887  -0.866  -0.691  -0.580
 25 A'    9 A"   26 A'   27 A'   28 A'   29 A'   30 A'   31 A'                 
 -0.512  -0.482  -0.460  -0.378  -0.358  -0.357  -0.349  -0.324
 32 A'   33 A'   10 A"   34 A'   11 A"   35 A'   12 A"   36 A'                 
 -0.282  -0.278
 13 A"   37 A'                                                                 
 -- Virtual --                   
 -0.111  -0.060  -0.044   0.006   0.029   0.047   0.057   0.059
 38 A'   14 A"   39 A'   40 A'   41 A'   42 A'   15 A"   43 A'                 
  0.083   0.089   0.090   0.105   0.114   0.125   0.139   0.158
 44 A'   16 A"   45 A'   17 A"   46 A'   47 A'   48 A'   49 A'                 
  0.171   0.186   0.197   0.214   0.220   0.248   0.263   0.294
 50 A'   18 A"   51 A'   19 A"   52 A'   53 A'   54 A'   55 A'                 
  0.364   0.381   0.409   0.415   0.420   0.422   0.431   0.455
 56 A'   20 A"   57 A'   58 A'   59 A'   21 A"   22 A"   60 A'                 
  0.461   0.464   0.485   0.500   0.582   0.648   0.688   0.706
 61 A'   23 A"   62 A'   24 A"   63 A'   64 A'   65 A'   25 A"                 
  0.757   0.804   0.813   0.828   0.834   0.835   0.863   0.875
 66 A'   26 A"   67 A'   27 A"   28 A"   68 A'   69 A'   70 A'                 
  0.916   0.941   0.951   0.972   1.038   1.125   1.199   1.262
 71 A'   29 A"   72 A'   73 A'   74 A'   75 A'   76 A'   30 A"                 
  1.286   1.317   1.337   1.368   1.382   1.677   1.708   1.872
 77 A'   78 A'   31 A"   79 A'   32 A"   80 A'   81 A'   82 A'                 
  2.002   2.167   2.191   2.225   2.253   2.322   2.382   2.392
 33 A"   83 A'   34 A"   84 A'   35 A"   85 A'   86 A'   36 A"                 
  2.483   2.593   2.744   2.780   3.059   3.257   3.839   3.917
 87 A'   88 A'   37 A"   89 A'   90 A'   91 A'   38 A"   92 A'                 
  3.940   3.962   3.980   4.048   4.196   4.402   4.425   5.960
 39 A"   93 A'   40 A"   94 A'   95 A'   96 A'   97 A'   41 A"                 
  5.986   6.016   9.654   9.743  23.635  25.759  25.792  25.844
 98 A'   99 A'  100 A'  101 A'  102 A'   42 A"   43 A"  103 A'                 
 25.906  26.251  26.341  27.850  28.304  28.324  28.337  28.509
104 A'  105 A'  106 A'  107 A'   44 A"  108 A'  109 A'   45 A"                 
 28.519  28.524  28.554  28.636  35.492 127.850 127.864 127.887
110 A'   46 A"  111 A'  112 A'  113 A'   47 A"  114 A'  115 A'                 
151.646 215.632 215.7311901.809
116 A'  117 A'  118 A'  119 A'                                                 

 Beta MOs, Restricted
 -- Occupied --                  
******* -176.34 -165.74 -165.74 -165.74 -101.60 -101.59  -35.83
  1 A'    2 A'    3 A'    1 A"    4 A'    5 A'    6 A'    7 A'                 
-31.328 -31.320 -31.319 -22.978 -22.976 -22.976 -22.970 -22.970
  8 A'    2 A"    9 A'   10 A'    3 A"   11 A'    4 A"   12 A'                 
-14.382 -10.354  -9.511  -9.507  -7.276  -7.273  -7.266  -7.265
 13 A'   14 A'   15 A'   16 A'   17 A'   18 A'    5 A"   19 A'                 
 -7.262  -7.261  -6.382  -4.798  -4.778  -4.777  -2.063  -2.057
  6 A"   20 A'   21 A'   22 A'    7 A"   23 A'   24 A'    8 A"                 
 -2.056  -2.040  -2.040  -1.000  -0.887  -0.866  -0.691  -0.580
 25 A'    9 A"   26 A'   27 A'   28 A'   29 A'   30 A'   31 A'                 
 -0.512  -0.482  -0.460  -0.378  -0.358  -0.357  -0.349  -0.324
 32 A'   33 A'   10 A"   34 A'   11 A"   35 A'   12 A"   36 A'                 
 -0.282  -0.278
 13 A"   37 A'                                                                 
 -- Virtual --                   
 -0.111  -0.060  -0.044   0.006   0.029   0.047   0.057   0.059
 38 A'   14 A"   39 A'   40 A'   41 A'   42 A'   15 A"   43 A'                 
  0.083   0.089   0.090   0.105   0.114   0.125   0.139   0.158
 44 A'   16 A"   45 A'   17 A"   46 A'   47 A'   48 A'   49 A'                 
  0.171   0.186   0.197   0.214   0.220   0.248   0.263   0.294
 50 A'   18 A"   51 A'   19 A"   52 A'   53 A'   54 A'   55 A'                 
  0.364   0.381   0.409   0.415   0.420   0.422   0.431   0.455
 56 A'   20 A"   57 A'   58 A'   59 A'   21 A"   22 A"   60 A'                 
  0.461   0.464   0.485   0.500   0.582   0.648   0.688   0.706
 61 A'   23 A"   62 A'   24 A"   63 A'   64 A'   65 A'   25 A"                 
  0.757   0.804   0.813   0.828   0.834   0.835   0.863   0.875
 66 A'   26 A"   67 A'   27 A"   28 A"   68 A'   69 A'   70 A'                 
  0.916   0.941   0.951   0.972   1.038   1.125   1.199   1.262
 71 A'   29 A"   72 A'   73 A'   74 A'   75 A'   76 A'   30 A"                 
  1.286   1.317   1.337   1.368   1.382   1.677   1.708   1.872
 77 A'   78 A'   31 A"   79 A'   32 A"   80 A'   81 A'   82 A'                 
  2.002   2.167   2.191   2.225   2.253   2.322   2.382   2.392
 33 A"   83 A'   34 A"   84 A'   35 A"   85 A'   86 A'   36 A"                 
  2.483   2.593   2.744   2.780   3.059   3.257   3.839   3.917
 87 A'   88 A'   37 A"   89 A'   90 A'   91 A'   38 A"   92 A'                 
  3.940   3.962   3.980   4.048   4.196   4.402   4.425   5.960
 39 A"   93 A'   40 A"   94 A'   95 A'   96 A'   97 A'   41 A"                 
  5.986   6.016   9.654   9.743  23.635  25.759  25.792  25.844
 98 A'   99 A'  100 A'  101 A'  102 A'   42 A"   43 A"  103 A'                 
 25.906  26.251  26.341  27.850  28.304  28.324  28.337  28.509
104 A'  105 A'  106 A'  107 A'   44 A"  108 A'  109 A'   45 A"                 
 28.519  28.524  28.554  28.636  35.492 127.850 127.864 127.887
110 A'   46 A"  111 A'  112 A'  113 A'   47 A"  114 A'  115 A'                 
151.646 215.632 215.7311901.809
116 A'  117 A'  118 A'  119 A'                                                 
 --------------------------------------------------------------

          Ground-State Mulliken Net Atomic Charges

     Atom                 Charge (a.u.)
  ----------------------------------------
      1 C                    -0.837961
      2 N                     0.040808
      3 I                     0.158535
      4 Cl                    0.303926
      5 Cl                    0.334692
  ----------------------------------------
  Sum of atomic charges =     0.000000

 -----------------------------------------------------------------
                    Cartesian Multipole Moments
 -----------------------------------------------------------------
    Charge (ESU x 10^10)
                 0.0000
    Dipole Moment (Debye)
         X      -0.4537      Y      -1.0449      Z       0.0000
       Tot       1.1392
    Quadrupole Moments (Debye-Ang)
        XX     -60.0445     XY       0.9791     YY     -65.9356
        XZ       0.0000     YZ       0.0000     ZZ     -64.9681
    Octopole Moments (Debye-Ang^2)
       XXX     -64.9208    XXY       1.5943    XYY     -16.4927
       YYY      -6.2266    XXZ      -0.0000    XYZ       0.0000
       YYZ       0.0000    XZZ     -18.3137    YZZ       0.7395
       ZZZ       0.0000
    Hexadecapole Moments (Debye-Ang^3)
      XXXX   -1274.8263   XXXY      28.3189   XXYY    -280.6538
      XYYY     -12.2657   YYYY    -351.7520   XXXZ       0.0000
      XXYZ       0.0000   XYYZ      -0.0000   YYYZ       0.0000
      XXZZ    -244.3562   XYZZ      -1.7373   YYZZ     -75.9920
      XZZZ       0.0000   YZZZ       0.0000   ZZZZ     -81.2668
 -----------------------------------------------------------------
 Calculating MO derivatives via CPSCF
 D1JvT checksum  = 229680 17054.1049267198
 D1KAT checksum  = 538440 818.6880945998
   1         3          15      0.136090    0.042442
   2         3          15      0.019452    0.006232
   3         3          15      0.002800    0.001079
   4         3          15      0.000266    0.000115
   5        16           2      0.000019    0.000013
   6        17           1      0.000001    0.000001
   7        18           0      0.000000    0.000000    Roots Converged
 Time for AOints: 8.4 s (CPU) 2.1 s (wall)
 ------------------------------------------------------------------------------
                     AOints        : Timing summary (seconds)
 ------------------------------------------------------------------------------
     job step          cpu (% of tot)      sys (% of tot)     wall (% of tot)
 ------------------------------------------------------------------------------
  cpscf_lag         0.4216E+02 (33.9)   0.4000E-05 (18.2)   0.1090E+02 (33.3)
  iterzp            0.7364E+02 (59.2)   0.1800E-04 (81.8)   0.1960E+02 (59.8)
  make_fx           0.0000E+00 ( 0.0)   0.0000E+00 ( 0.0)   0.0000E+00 ( 0.0)
  AOints            0.8413E+01 ( 6.8)   0.0000E+00 ( 0.0)   0.2133E+01 ( 6.5)
 ------------------------------------------------------------------------------
   Grand Totals     0.1244E+03          0.2200E-04          0.3279E+02
 ------------------------------------------------------------------------------
 Calculating analytic Hessian of the SCF energy
 Polarizability Matrix (a.u.)
            1           2           3
    1-115.6965896  -3.9011503  -0.0000000
    2  -3.9011503 -68.6011077   0.0000000
    3  -0.0000000   0.0000000 -44.8482428

 Direct stationary perturbation theory relativistic correction:

 rels  =      98.533304670308
 relv  =    -327.058048959141
 rel2e =      42.991918770795
 E_rel =    -185.532825518038

 Hessian of the SCF Energy
            1           2           3           4           5           6
    1   0.6004454  -0.2037915   0.0000000  -0.4305835   0.2237834  -0.0000000
    2  -0.2037915   0.4076627   0.0000000   0.2776843  -0.2347343   0.0000000
    3   0.0000000   0.0000000   0.1045901   0.0000000   0.0000000  -0.0489180
    4  -0.4305835   0.2776843   0.0000000   0.6053982  -0.2524567   0.0000000
    5   0.2237834  -0.2347343   0.0000000  -0.2524567   0.2876620  -0.0000000
    6  -0.0000000   0.0000000  -0.0489180   0.0000000  -0.0000000   0.0367669
    7  -0.0342652  -0.0224263  -0.0000000  -0.1021460  -0.0074088   0.0000000
    8   0.0130413  -0.0086909  -0.0000000  -0.0433657  -0.0137402   0.0000000
    9   0.0000000  -0.0000000   0.0020103   0.0000000   0.0000000  -0.0099767
   10  -0.0993816  -0.0511898  -0.0000000  -0.0698882   0.0063968  -0.0000000
   11  -0.0421754  -0.0544756   0.0000000   0.0001514   0.0113512  -0.0000000
   12  -0.0000000   0.0000000  -0.0257608   0.0000000   0.0000000   0.0045977
   13  -0.0362151  -0.0002767  -0.0000000  -0.0027806   0.0296854   0.0000000
   14   0.0091424  -0.1097619  -0.0000000   0.0179868  -0.0505387   0.0000000
   15   0.0000000  -0.0000000  -0.0319216  -0.0000000   0.0000000   0.0175301
            7           8           9          10          11          12
    1  -0.0342652   0.0130413   0.0000000  -0.0993816  -0.0421754  -0.0000000
    2  -0.0224263  -0.0086909  -0.0000000  -0.0511898  -0.0544756   0.0000000
    3  -0.0000000  -0.0000000   0.0020103  -0.0000000   0.0000000  -0.0257608
    4  -0.1021460  -0.0433657   0.0000000  -0.0698882   0.0001514   0.0000000
    5  -0.0074088  -0.0137402   0.0000000   0.0063968   0.0113512   0.0000000
    6   0.0000000   0.0000000  -0.0099767  -0.0000000  -0.0000000   0.0045977
    7   0.1407999   0.0259231  -0.0000000  -0.0023366   0.0040406   0.0000000
    8   0.0259231   0.0184764  -0.0000000  -0.0017626   0.0016187   0.0000000
    9  -0.0000000  -0.0000000   0.0059314  -0.0000000   0.0000000   0.0042774
   10  -0.0023366  -0.0017626  -0.0000000   0.1785714   0.0651900   0.0000000
   11   0.0040406   0.0016187   0.0000000   0.0651900   0.0750901  -0.0000000
   12   0.0000000   0.0000000   0.0042774   0.0000000  -0.0000000   0.0103456
   13  -0.0020520   0.0061640  -0.0000000  -0.0069649  -0.0272065   0.0000000
   14  -0.0001287   0.0023359  -0.0000000  -0.0186344  -0.0335845   0.0000000
   15   0.0000000   0.0000000  -0.0022424  -0.0000000   0.0000000   0.0065401
           13          14          15
    1  -0.0362151   0.0091424   0.0000000
    2  -0.0002767  -0.1097619  -0.0000000
    3  -0.0000000  -0.0000000  -0.0319216
    4  -0.0027806   0.0179868  -0.0000000
    5   0.0296854  -0.0505387   0.0000000
    6   0.0000000   0.0000000   0.0175301
    7  -0.0020520  -0.0001287   0.0000000
    8   0.0061640   0.0023359   0.0000000
    9  -0.0000000  -0.0000000  -0.0022424
   10  -0.0069649  -0.0186344  -0.0000000
   11  -0.0272065  -0.0335845   0.0000000
   12   0.0000000   0.0000000   0.0065401
   13   0.0480126  -0.0083662   0.0000000
   14  -0.0083662   0.1915492   0.0000000
   15   0.0000000   0.0000000   0.0100939
 Gradient time:  CPU 193.03 s  wall 50.85 s
 **********************************************************************
 **                                                                  **
 **                       VIBRATIONAL ANALYSIS                       **
 **                       --------------------                       **
 **                                                                  **
 **        VIBRATIONAL FREQUENCIES (CM**-1) AND NORMAL MODES         **
 **     FORCE CONSTANTS (mDYN/ANGSTROM) AND REDUCED MASSES (AMU)     **
 **                  INFRARED INTENSITIES (KM/MOL)                   **
 **                                                                  **
 **********************************************************************


 Mode:                 1                      2                      3
 Frequency:       134.50                 164.18                 231.28
 Force Cnst:      0.3436                 0.2501                 1.1662
 Red. Mass:      32.2341                15.7458                37.0055
 IR Active:          YES                    YES                    YES
 IR Intens:        2.302                  2.253                  0.574
 Raman Active:       YES                    YES                    YES
               X      Y      Z        X      Y      Z        X      Y      Z
 C          0.105 -0.328  0.000   -0.000  0.000  0.403    0.152  0.310 -0.000
 N          0.006 -0.487 -0.000    0.000  0.000  0.873    0.104  0.288 -0.000
 I         -0.181  0.146  0.000   -0.000 -0.000 -0.072   -0.261 -0.072  0.000
 Cl        -0.070  0.100  0.000    0.000 -0.000 -0.264    0.625 -0.347  0.000
 Cl         0.687 -0.323 -0.000    0.000  0.000  0.037    0.228  0.388 -0.000
 TransDip  -0.043  0.022  0.000   -0.000 -0.000 -0.048   -0.015 -0.019  0.000

 Mode:                 4                      5                      6
 Frequency:       335.42                 532.18                 538.06
 Force Cnst:      1.9204                 2.8545                 2.1577
 Red. Mass:      28.9714                17.1066                12.6499
 IR Active:          YES                    YES                    YES
 IR Intens:        1.737                  9.185                  1.346
 Raman Active:       YES                    YES                    YES
               X      Y      Z        X      Y      Z        X      Y      Z
 C          0.385 -0.129 -0.000   -0.060  0.264 -0.000   -0.000  0.000  0.909
 N          0.308 -0.232  0.000    0.248  0.846  0.000    0.000  0.000 -0.399
 I         -0.097 -0.020 -0.000   -0.030 -0.021 -0.000   -0.000 -0.000  0.004
 Cl         0.452  0.508 -0.000   -0.064  0.015  0.000   -0.000  0.000 -0.069
 Cl        -0.354 -0.298  0.000    0.092 -0.368  0.000    0.000 -0.000 -0.098
 TransDip  -0.042  0.003 -0.000    0.077  0.059 -0.000    0.000  0.000  0.037

 Mode:                 7                      8                      9
 Frequency:       622.97                 847.41                1654.61
 Force Cnst:      3.5883                 5.4314                20.7219
 Red. Mass:      15.6934                12.8372                12.8466
 IR Active:          YES                    YES                    YES
 IR Intens:       82.072                223.443                357.815
 Raman Active:       YES                    YES                    YES
               X      Y      Z        X      Y      Z        X      Y      Z
 C          0.449 -0.388  0.000    0.612  0.731  0.000    0.626 -0.432  0.000
 N          0.734  0.074 -0.000   -0.042 -0.243 -0.000   -0.559  0.329 -0.000
 I         -0.048 -0.015  0.000   -0.009  0.002 -0.000    0.003  0.003  0.000
 Cl        -0.245 -0.039 -0.000   -0.130 -0.084 -0.000    0.000 -0.000 -0.000
 Cl        -0.030  0.196 -0.000   -0.028 -0.076 -0.000   -0.003  0.008 -0.000
 TransDip   0.252 -0.144  0.000    0.146  0.456  0.000    0.570 -0.205  0.000

 STANDARD THERMODYNAMIC QUANTITIES AT   298.15 K  AND     1.00 ATM

   This Molecule has  0 Imaginary Frequencies
   Zero point vibrational energy:        7.234 kcal/mol

   Atom    1 Element C  Has Mass   12.00000
   Atom    2 Element N  Has Mass   14.00307
   Atom    3 Element I  Has Mass  126.90440
   Atom    4 Element Cl Has Mass   34.96885
   Atom    5 Element Cl Has Mass   34.96885
   Molecular Mass:   222.845170 amu
   Principal axes and moments of inertia in amu*Bohr^2:
                             1           2           3
    Eigenvalues --      471.96792  2531.98785  3003.95577
          X               0.99999     0.00480    -0.00000
          Y              -0.00480     0.99999     0.00000
          Z               0.00000    -0.00000     1.00000
   Rotational Symmetry Number is   1
   The Molecule is an Asymmetric Top
   Translational Enthalpy:        0.889 kcal/mol
   Rotational Enthalpy:           0.889 kcal/mol
   Vibrational Enthalpy:          8.989 kcal/mol
   gas constant (RT):             0.592 kcal/mol
   Translational Entropy:        42.106  cal/mol.K
   Rotational Entropy:           29.663  cal/mol.K
   Vibrational Entropy:          10.226  cal/mol.K

   Total Enthalpy:               11.359 kcal/mol
   Total Entropy:                81.996  cal/mol.K
Archival summary:
1\1\TWL01\FREQ\ProcedureUnspecified\BasisUnspecified\1l211\taweetha\SunNov2523:01:512018SunNov2523:01:512018\0\\#,FREQ,ProcedureUnspecified,BasisUnspecified,\\0,1\I\N,1,2.06696\C,2,1.2519,1,121.912\Cl,3,1.75033,2,117.807,1,-180,0\Cl,3,1.75522,2,129.528,1,0,0\\\@

 Total job time:  58.82s(wall), 222.33s(cpu) 
 Sun Nov 25 23:01:51 2018

        *************************************************************
        *                                                           *
        *  Thank you very much for using Q-Chem.  Have a nice day.  *
        *                                                           *
        *************************************************************
