# Supplementary material for: Geometric and energetic data from ab initio calculations of haloethene, haloimine, halomethylenephosphine, haloiminophosphine, halodiazene, halodiphosphene and halocyclopropane
Source: Data Brief. 2019 Nov 2;27:104738. doi: 10.1016/j.dib.2019.104738 (PMC6861602; doi:10.1016/j.dib.2019.104738)
Supplement: Multimedia component 4 [file mmc4.zip › CN/B3LYP/ClFCNBrE.out]

Q-Chem Developer Version!
                  Welcome to Q-Chem
     A Quantum Leap Into The Future Of Chemistry


 Q-Chem 5.1, Q-Chem, Inc., Pleasanton, CA (2018)

 Yihan Shao,  Zhengting Gan,  E. Epifanovsky,  A. T. B. Gilbert,  M. Wormit,  
 J. Kussmann,  A. W. Lange,  A. Behn,  Jia Deng,  Xintian Feng,  D. Ghosh,  
 M. Goldey,  P. R. Horn,  L. D. Jacobson,  I. Kaliman,  T. Kus,  A. Landau,  
 Jie Liu,  E. I. Proynov,  R. M. Richard,  R. P. Steele,  E. J. Sundstrom,  
 H. L. Woodcock III,  P. M. Zimmerman,  D. Zuev,  B. Albrecht,  E. Alguire,  
 S. A. Baeppler,  D. Barton,  Z. Benda,  Y. A. Bernard,  E. J. Berquist,  
 K. B. Bravaya,  H. Burton,  D. Casanova,  Chun-Min Chang,  Yunqing Chen,  
 A. Chien,  K. D. Closser,  M. P. Coons,  S. Coriani,  S. Dasgupta,  
 A. L. Dempwolff,  M. Diedenhofen,  Hainam Do,  R. G. Edgar,  Po-Tung Fang,  
 S. Faraji,  S. Fatehi,  Qingguo Feng,  K. D. Fenk,  J. Fosso-Tande,  
 Qinghui Ge,  A. Ghysels,  G. Gidofalvi,  J. Gomes,  J. Gonthier,  A. Gunina,  
 D. Hait,  M. W. D. Hanson-Heine,  P. H. P. Harbach,  A. W. Hauser,  
 J. E. Herr,  E. G. Hohenstein,  Z. C. Holden,  Kerwin Hui,  B. C. Huynh,  
 T.-C. Jagau,  Hyunjun Ji,  B. Kaduk,  K. Khistyaev,  Jaehoon Kim,  
 P. Klunzinger,  K. Koh,  D. Kosenkov,  L. Koulias,  T. Kowalczyk,  
 C. M. Krauter,  A. Kunitsa,  Ka Un Lao,  A. Laurent,  K. V. Lawler,  
 Joonho Lee,  D. Lefrancois,  S. Lehtola,  D. S. Levine,  Yi-Pei Li,  
 You-Sheng Lin,  Fenglai Liu,  E. Livshits,  A. Luenser,  P. Manohar,  
 E. Mansoor,  S. F. Manzer,  Shan-Ping Mao,  Yuezhi Mao,  N. Mardirossian,  
 A. V. Marenich,  T. Markovich,  L. A. Martinez-Martinez,  S. A. Maurer,  
 N. J. Mayhall,  S. C. McKenzie,  J.-M. Mewes,  A. F. Morrison,  
 J. W. Mullinax,  K. Nanda,  T. S. Nguyen-Beck,  R. Olivares-Amaya,  
 J. A. Parkhill,  T. M. Perrine,  F. Plasser,  P. Pokhilko,  S. Prager,  
 A. Prociuk,  E. Ramos,  D. R. Rehn,  F. Rob,  M. Schneider,  N. Sergueev,  
 S. M. Sharada,  S. Sharma,  D. W. Small,  T. Stauch,  T. Stein,  
 Yu-Chuan Su,  A. J. W. Thom,  A. Tkatchenko,  T. Tsuchimochi,  N. M. Tubman,  
 L. Vogt,  M. L. Vidal,  O. Vydrov,  M. A. Watson,  J. Wenzel,  
 M. de Wergifosse,  T. A. Wesolowski,  A. White,  J. Witte,  A. Yamada,  
 Jun Yang,  K. Yao,  S. Yeganeh,  S. R. Yost,  Zhi-Qiang You,  A. Zech,  
 Igor Ying Zhang,  Xing Zhang,  Yan Zhao,  Ying Zhu,  B. R. Brooks,  
 G. K. L. Chan,  C. J. Cramer,  M. S. Gordon,  W. J. Hehre,  A. Klamt,  
 M. W. Schmidt,  C. D. Sherrill,  D. G. Truhlar,  A. Aspuru-Guzik,  R. Baer,  
 A. T. Bell,  N. A. Besley,  Jeng-Da Chai,  A. E. DePrince, III,  
 R. A. DiStasio Jr.,  A. Dreuw,  B. D. Dunietz,  T. R. Furlani,  
 Chao-Ping Hsu,  Yousung Jung,  Jing Kong,  D. S. Lambrecht,  WanZhen Liang,  
 C. Ochsenfeld,  V. A. Rassolov,  L. V. Slipchenko,  J. E. Subotnik,  
 T. Van Voorhis,  J. M. Herbert,  A. I. Krylov,  P. M. W. Gill,  M. Head-Gordon

 Contributors to earlier versions of Q-Chem not listed above: 
 R. D. Adamson,  B. Austin,  J. Baker,  G. J. O. Beran,  K. Brandhorst,  
 S. T. Brown,  E. F. C. Byrd,  A. K. Chakraborty,  C.-L. Cheng,  
 Siu Hung Chien,  D. M. Chipman,  D. L. Crittenden,  H. Dachsel,  
 R. J. Doerksen,  A. D. Dutoi,  L. Fusti-Molnar,  W. A. Goddard III,  
 A. Golubeva-Zadorozhnaya,  S. R. Gwaltney,  G. Hawkins,  A. Heyden,  
 S. Hirata,  G. Kedziora,  F. J. Keil,  C. Kelley,  Jihan Kim,  R. A. King,  
 R. Z. Khaliullin,  P. P. Korambath,  W. Kurlancheek,  A. M. Lee,  M. S. Lee,  
 S. V. Levchenko,  Ching Yeh Lin,  D. Liotard,  R. C. Lochan,  I. Lotan,  
 P. E. Maslen,  N. Nair,  D. P. O'Neill,  D. Neuhauser,  E. Neuscamman,  
 C. M. Oana,  R. Olson,  B. Peters,  R. Peverati,  P. A. Pieniazek,  
 Y. M. Rhee,  J. Ritchie,  M. A. Rohrdanz,  E. Rosta,  N. J. Russ,  
 H. F. Schaefer III,  N. E. Schultz,  N. Shenvi,  A. C. Simmonett,  A. Sodt,  
 D. Stuck,  K. S. Thanthiriwatte,  V. Vanovschi,  Tao Wang,  A. Warshel,  
 C. F. Williams,  Q. Wu,  X. Xu,  W. Zhang

 Please cite Q-Chem as follows:
 Y. Shao et al., Mol. Phys. 113, 184-215 (2015)
 DOI: 10.1080/00268976.2014.952696

 Q-Chem 5.1.2 for Intel X86 EM64T Linux

 Parts of Q-Chem use Armadillo 8.300.2 (Tropical Shenanigans).
 http://arma.sourceforge.net/

 Q-Chem begins on Sun Nov 25 20:55:48 2018  

Host: 
0

     Scratch files written to /scratch/taweetham/qchem50668//
Input Ideriv = 2
Curr. Ideriv = -1
Max.  Ideriv = 2

Checking the input file for inconsistencies... 	...done.

--------------------------------------------------------------
User input:
--------------------------------------------------------------
$molecule
0 1
C 
N 1 1.3 
Br 2 CBr 1 120. 
F 1 CF 2 120.  3 180.0
Cl 1 CCl 2 120.  3 0.0

CC=1.54
CH=1.09
CF=1.35
CCl=1.77
CBr=1.94
CI=2.14
DHA=180.0
$end

$rem
   job_type	optimization
   basis	6-311++g**
   method	b3lyp
$end

--------------------------------------------------------------
 ----------------------------------------------------------------
             Standard Nuclear Orientation (Angstroms)
    I     Atom           X                Y                Z
 ----------------------------------------------------------------
    1      C       1.2688394264     0.4791257693     0.0000000000
    2      N       0.1115967291     1.0714004856     0.0000000000
    3      Br     -1.5173262094     0.0177354248     0.0000000000
    4      F       2.4023682753     1.2123463013     0.0000000000
    5      Cl      1.3582875994    -1.2886126232    -0.0000000000
 ----------------------------------------------------------------
 Molecular Point Group                 Cs    NOp =  2
 Largest Abelian Subgroup              Cs    NOp =  2
 Nuclear Repulsion Energy =   383.2985954723 hartrees
 There are       37 alpha and       37 beta electrons
 Requested basis set is 6-311++G(d,p)
 There are 50 shells and 144 basis functions

 Total QAlloc Memory Limit   2000 MB
 Mega-Array Size       188 MB
 MEM_STATIC part       192 MB
 A cutoff of  1.0D-11 yielded   1080 shell pairs
 There are      9592 function pairs (     10567 Cartesian)

 -------------------------------------------------------
 OpenMP Integral Computing Module                       
 Release: version 1.0, May 2013, Q-Chem Inc. Pittsburgh 
 -------------------------------------------------------
 Integral Job Info:
 Integral job number is                      11
 Integral operator is                         1
 short-range coefficients                     0
 long-range coefficients              100000000
 Omega coefficients                           0
 if combine SR and LR in K                    0
 Integral screening is                        0
 Integral computing path is                   2
 max size of driver memory is            800000
 size of driver memory is                593474
 size of scratch memory is             29634545
 max col of scratch BK array               1296
 max len of scratch array in speh3          155
 max len of scratch index in speh4           18
 max int batch size is                      520
 min int batch size is                       52
 fixed nKL is                                45
 max L of basis functions is                  2
 order of int derivative is                   0
 number of shells is                         50
 number of basis is                         151
 number of cartesian basis is               151
 number of contracted shell pairs          1080
 number of primitive shell pairs           3100
 maxK2 (contraction) of shell pair           36
 max number of K2 of shell pair               1
 max number of CS2 of shell pair            111
 max number of PS2 of shell pair            330
 mem total for path MDJ                  518686
 -------------------------------------------------------
 Smallest overlap matrix eigenvalue = 6.88E-04

 Scale SEOQF with 1.000000e-01/1.000000e-01/1.000000e-01

 Standard Electronic Orientation quadrupole field applied
 Nucleus-field energy     =     0.0000000098 hartrees
 Guess from superposition of atomic densities
 Warning:  Energy on first SCF cycle will be non-variational
 SAD guess density has 74.000000 electrons

 -----------------------------------------------------------------------
  General SCF calculation program by
  Eric Jon Sundstrom, Paul Horn, Yuezhi Mao, Dmitri Zuev, Alec White,
  David Stuck, Shaama M.S., Shane Yost, Joonho Lee, David Small,
  Daniel Levine, Susi Lehtola, Hugh Burton, Evgeny Epifanovsky
 -----------------------------------------------------------------------
 Exchange:     0.2000 Hartree-Fock + 0.0800 Slater + 0.7200 B88
 Correlation:  0.1900 VWN1RPA + 0.8100 LYP
 Using SG-1 standard quadrature grid
 using 4 threads for integral computing
 -------------------------------------------------------
 OpenMP Integral computing Module                
 Release: version 2.0, May 2017, Q-Chem Inc. Pleasanton 
 -------------------------------------------------------
 -------------------------------------------------------
 OpenMP BLAS3 based DFT computing Module                
 Release: version 1.0, May 2013, Q-Chem Inc. Pittsburgh 
 -------------------------------------------------------
 A restricted SCF calculation will be
 performed using DIIS
 SCF converges when DIIS error is below 1.0e-08
 ---------------------------------------
  Cycle       Energy         DIIS error
 ---------------------------------------
    1   -3227.6242708814      4.17e-02  
    2   -3226.9937772585      5.72e-03  
    3   -3226.7753867526      1.15e-02  
    4   -3227.0495046703      1.91e-03  
    5   -3227.0557353304      8.01e-04  
    6   -3227.0569817603      2.62e-04  
    7   -3227.0570985838      4.79e-05  
    8   -3227.0571016638      1.99e-05  
    9   -3227.0571024806      5.61e-06  
   10   -3227.0571025549      1.45e-06  
   11   -3227.0571025601      2.99e-07  
   12   -3227.0571025603      8.08e-08  
   13   -3227.0571025603      1.73e-08  
   14   -3227.0571025603      2.65e-09  Convergence criterion met
 ---------------------------------------
 SCF time:   CPU 23.02s  wall 6.00s 
 SCF   energy in the final basis set =    -3227.0571025603
 Total energy in the final basis set =    -3227.0571025603

 --------------------------------------------------------------
             Orbital Energies (a.u.) and Symmetries
 --------------------------------------------------------------

 Alpha MOs, Restricted
 -- Occupied --                  
-482.88 -101.61  -62.53  -56.35  -56.34  -56.34  -24.77  -14.40
  1 A'    2 A'    3 A'    4 A'    1 A"    5 A'    6 A'    7 A'                 
-10.397  -9.521  -8.736  -7.286  -7.276  -7.275  -6.571  -6.552
  8 A'    9 A'   10 A'   11 A'    2 A"   12 A'   13 A'    3 A"                 
 -6.552  -2.681  -2.676  -2.675  -2.661  -2.661  -1.300  -0.980
 14 A'   15 A'    4 A"   16 A'   17 A'    5 A"   18 A'   19 A'                 
 -0.885  -0.798  -0.659  -0.563  -0.538  -0.526  -0.459  -0.416
 20 A'   21 A'   22 A'   23 A'    6 A"   24 A'   25 A'    7 A"                 
 -0.403  -0.360  -0.340  -0.304  -0.302
 26 A'    8 A"   27 A'    9 A"   28 A'                                         
 -- Virtual --                   
 -0.112  -0.064  -0.043   0.010   0.034   0.040   0.046   0.058
 29 A'   10 A"   30 A'   31 A'   32 A'   33 A'   11 A"   34 A'                 
  0.072   0.076   0.084   0.092   0.102   0.114   0.153   0.173
 35 A'   12 A"   36 A'   13 A"   37 A'   38 A'   39 A'   40 A'                 
  0.180   0.191   0.230   0.240   0.284   0.285   0.318   0.323
 14 A"   41 A'   42 A'   43 A'   44 A'   15 A"   45 A'   46 A'                 
  0.358   0.383   0.390   0.404   0.427   0.444   0.446   0.483
 47 A'   48 A'   49 A'   16 A"   50 A'   51 A'   17 A"   52 A'                 
  0.487   0.543   0.555   0.585   0.616   0.650   0.733   0.759
 18 A"   19 A"   20 A"   53 A'   54 A'   55 A'   56 A'   57 A'                 
  0.787   0.817   0.836   0.858   0.880   0.895   0.918   0.961
 21 A"   22 A"   58 A'   59 A'   23 A"   60 A'   61 A'   62 A'                 
  1.031   1.130   1.195   1.252   1.314   1.341   1.385   1.401
 63 A'   64 A'   24 A"   65 A'   25 A"   66 A'   26 A"   67 A'                 
  1.628   1.676   1.773   1.870   1.909   1.952   1.999   2.054
 68 A'   69 A'   70 A'   71 A'   27 A"   72 A'   73 A'   28 A"                 
  2.210   2.248   2.317   2.329   2.416   2.585   2.699   2.703
 29 A"   74 A'   30 A"   75 A'   76 A'   77 A'   31 A"   78 A'                 
  2.993   3.236   3.708   3.708   3.815   3.820   3.913   3.972
 79 A'   80 A'   81 A'   32 A"   82 A'   33 A"   34 A"   35 A"                 
  3.997   4.016   4.046   4.097   4.273   4.397   4.776   6.233
 83 A'   36 A"   84 A'   85 A'   86 A'   87 A'   88 A'   37 A"                 
  6.290   6.547   6.629   7.521   7.550   7.617   9.684  23.560
 89 A'   90 A'   91 A'   38 A"   92 A'   93 A'   94 A'   95 A'                 
 25.773  25.927  26.246  35.423  47.894  66.679 215.665 289.711
 39 A"   96 A'   97 A'   98 A'   99 A'  100 A'  101 A'   40 A"                 
289.739 289.8361020.688
102 A'  103 A'  104 A'                                                         

 Beta MOs, Restricted
 -- Occupied --                  
-482.88 -101.61  -62.53  -56.35  -56.34  -56.34  -24.77  -14.40
  1 A'    2 A'    3 A'    4 A'    1 A"    5 A'    6 A'    7 A'                 
-10.397  -9.521  -8.736  -7.286  -7.276  -7.275  -6.571  -6.552
  8 A'    9 A'   10 A'   11 A'    2 A"   12 A'   13 A'    3 A"                 
 -6.552  -2.681  -2.676  -2.675  -2.661  -2.661  -1.300  -0.980
 14 A'   15 A'    4 A"   16 A'   17 A'    5 A"   18 A'   19 A'                 
 -0.885  -0.798  -0.659  -0.563  -0.538  -0.526  -0.459  -0.416
 20 A'   21 A'   22 A'   23 A'    6 A"   24 A'   25 A'    7 A"                 
 -0.403  -0.360  -0.340  -0.304  -0.302
 26 A'    8 A"   27 A'    9 A"   28 A'                                         
 -- Virtual --                   
 -0.112  -0.064  -0.043   0.010   0.034   0.040   0.046   0.058
 29 A'   10 A"   30 A'   31 A'   32 A'   33 A'   11 A"   34 A'                 
  0.072   0.076   0.084   0.092   0.102   0.114   0.153   0.173
 35 A'   12 A"   36 A'   13 A"   37 A'   38 A'   39 A'   40 A'                 
  0.180   0.191   0.230   0.240   0.284   0.285   0.318   0.323
 14 A"   41 A'   42 A'   43 A'   44 A'   15 A"   45 A'   46 A'                 
  0.358   0.383   0.390   0.404   0.427   0.444   0.446   0.483
 47 A'   48 A'   49 A'   16 A"   50 A'   51 A'   17 A"   52 A'                 
  0.487   0.543   0.555   0.585   0.616   0.650   0.733   0.759
 18 A"   19 A"   20 A"   53 A'   54 A'   55 A'   56 A'   57 A'                 
  0.787   0.817   0.836   0.858   0.880   0.895   0.918   0.961
 21 A"   22 A"   58 A'   59 A'   23 A"   60 A'   61 A'   62 A'                 
  1.031   1.130   1.195   1.252   1.314   1.341   1.385   1.401
 63 A'   64 A'   24 A"   65 A'   25 A"   66 A'   26 A"   67 A'                 
  1.628   1.676   1.773   1.870   1.909   1.952   1.999   2.054
 68 A'   69 A'   70 A'   71 A'   27 A"   72 A'   73 A'   28 A"                 
  2.210   2.248   2.317   2.329   2.416   2.585   2.699   2.703
 29 A"   74 A'   30 A"   75 A'   76 A'   77 A'   31 A"   78 A'                 
  2.993   3.236   3.708   3.708   3.815   3.820   3.913   3.972
 79 A'   80 A'   81 A'   32 A"   82 A'   33 A"   34 A"   35 A"                 
  3.997   4.016   4.046   4.097   4.273   4.397   4.776   6.233
 83 A'   36 A"   84 A'   85 A'   86 A'   87 A'   88 A'   37 A"                 
  6.290   6.547   6.629   7.521   7.550   7.617   9.684  23.560
 89 A'   90 A'   91 A'   38 A"   92 A'   93 A'   94 A'   95 A'                 
 25.773  25.927  26.246  35.423  47.894  66.679 215.665 289.711
 39 A"   96 A'   97 A'   98 A'   99 A'  100 A'  101 A'   40 A"                 
289.739 289.8361020.688
102 A'  103 A'  104 A'                                                         
 --------------------------------------------------------------

          Ground-State Mulliken Net Atomic Charges

     Atom                 Charge (a.u.)
  ----------------------------------------
      1 C                    -0.247379
      2 N                    -0.104779
      3 Br                    0.052759
      4 F                     0.018977
      5 Cl                    0.280422
  ----------------------------------------
  Sum of atomic charges =     0.000000

 -----------------------------------------------------------------
                    Cartesian Multipole Moments
 -----------------------------------------------------------------
    Charge (ESU x 10^10)
                 0.0000
    Dipole Moment (Debye)
         X       0.0124      Y      -1.5340      Z      -0.0000
       Tot       1.5340
    Quadrupole Moments (Debye-Ang)
        XX     -45.4807     XY       0.5641     YY     -48.5288
        XZ      -0.0000     YZ       0.0000     ZZ     -46.8962
    Octopole Moments (Debye-Ang^2)
       XXX     -37.9167    XXY      -3.3215    XYY      -8.5628
       YYY      -6.7145    XXZ      -0.0000    XYZ       0.0000
       YYZ      -0.0000    XZZ      -7.2129    YZZ       1.7248
       ZZZ      -0.0000
    Hexadecapole Moments (Debye-Ang^3)
      XXXX    -652.0093   XXXY      19.4881   XXYY    -155.3089
      XYYY       6.2101   YYYY    -258.7143   XXXZ       0.0000
      XXYZ       0.0000   XYYZ      -0.0000   YYYZ       0.0000
      XXZZ    -119.3390   XYZZ       5.4806   YYZZ     -53.5429
      XZZZ       0.0000   YZZZ       0.0000   ZZZZ     -51.7036
 -----------------------------------------------------------------
 Calculating analytic gradient of the SCF energy
 Gradient of SCF Energy
            1           2           3           4           5
    1   0.0551994  -0.0368009  -0.0182108   0.0253031  -0.0254909
    2  -0.0044220   0.0063679  -0.0110223   0.0244186  -0.0153422
    3   0.0000000  -0.0000000   0.0000000  -0.0000000  -0.0000000
 Max gradient component =       5.520E-02
 RMS gradient           =       2.166E-02
 Gradient time:  CPU 5.61 s  wall 1.50 s
 Geometry Optimization Parameters
   NAtoms,    NIC,     NZ,  NCons,   NDum,   NFix, NCnnct, MaxDiis
        5      20       5       0       0       0       0       0


** GEOMETRY OPTIMIZATION IN DELOCALIZED INTERNAL COORDINATES **
   Searching for a Minimum

   Optimization Cycle:   1

                       Coordinates (Angstroms)
     ATOM                X               Y               Z
      1  C         1.2688394264    0.4791257693    0.0000000000
      2  N         0.1115967291    1.0714004856    0.0000000000
      3  Br       -1.5173262094    0.0177354248    0.0000000000
      4  F         2.4023682753    1.2123463013    0.0000000000
      5  Cl        1.3582875994   -1.2886126232    0.0000000000
   Point Group: cs    Number of degrees of freedom:     7


   Energy is  -3227.057102560


 Attempting to Generate Delocalized Internal Coordinates

  7 Hessian modes will be used to form the next step
  Hessian Eigenvalues:
     0.175927    0.250000    0.250000    0.250000    0.286300    0.550214
     0.671931

 Minimum Search - Taking Simple RFO Step
 Searching for Lamda that Minimizes Along All modes
 Value Taken    Lamda =  -0.02381486
 Step Taken.  Stepsize is  0.280795

                             Maximum     Tolerance    Cnvgd?
         Gradient           0.069759      0.000300      NO
         Displacement       0.228501      0.001200      NO
         Energy change     *********      0.000001      NO


 New Cartesian Coordinates Obtained by Inverse Iteration

 Displacement from previous Coordinates is:  0.459751
 ----------------------------------------------------------------
             Standard Nuclear Orientation (Angstroms)
    I     Atom           X                Y                Z
 ----------------------------------------------------------------
    1      C       1.2024912616     0.4297644800     0.0000000000
    2      N       0.1116860138     1.0691698546     0.0000000000
    3      Br     -1.5188107214     0.1262430424     0.0000000000
    4      F       2.3043633948     1.1532851576     0.0000000000
    5      Cl      1.5240358719    -1.2864671767     0.0000000000
 ----------------------------------------------------------------
 Molecular Point Group                 Cs    NOp =  2
 Largest Abelian Subgroup              Cs    NOp =  2
 Nuclear Repulsion Energy =   385.2755864765 hartrees
 There are       37 alpha and       37 beta electrons
 Applying Cartesian multipole field
    Component          Value
    ---------          -----
     (2,0,0)        1.00000E-11
     (0,2,0)        2.00000E-11
     (0,0,2)       -3.00000E-11
 Nucleus-field energy     =     0.0000000099 hartrees
 Requested basis set is 6-311++G(d,p)
 There are 50 shells and 144 basis functions
 A cutoff of  1.0D-11 yielded   1078 shell pairs
 There are      9577 function pairs (     10549 Cartesian)
 Smallest overlap matrix eigenvalue = 6.03E-04
 Guess MOs from SCF MO coefficient file

 -----------------------------------------------------------------------
  General SCF calculation program by
  Eric Jon Sundstrom, Paul Horn, Yuezhi Mao, Dmitri Zuev, Alec White,
  David Stuck, Shaama M.S., Shane Yost, Joonho Lee, David Small,
  Daniel Levine, Susi Lehtola, Hugh Burton, Evgeny Epifanovsky
 -----------------------------------------------------------------------
 Exchange:     0.2000 Hartree-Fock + 0.0800 Slater + 0.7200 B88
 Correlation:  0.1900 VWN1RPA + 0.8100 LYP
 Using SG-1 standard quadrature grid
 using 4 threads for integral computing
 -------------------------------------------------------
 OpenMP Integral computing Module                
 Release: version 2.0, May 2017, Q-Chem Inc. Pleasanton 
 -------------------------------------------------------
 -------------------------------------------------------
 OpenMP BLAS3 based DFT computing Module                
 Release: version 1.0, May 2013, Q-Chem Inc. Pittsburgh 
 -------------------------------------------------------
 A restricted SCF calculation will be
 performed using DIIS
 SCF converges when DIIS error is below 1.0e-08
 ---------------------------------------
  Cycle       Energy         DIIS error
 ---------------------------------------
    1   -3227.0579942526      1.62e-03  
    2   -3227.0681650868      8.34e-04  
    3   -3227.0670320481      1.08e-03  
    4   -3227.0696780584      2.22e-04  
    5   -3227.0697764806      7.59e-05  
    6   -3227.0697899169      1.44e-05  
    7   -3227.0697902924      3.32e-06  
    8   -3227.0697903036      1.88e-06  
    9   -3227.0697903099      2.85e-07  
   10   -3227.0697903101      6.48e-08  
   11   -3227.0697903101      2.95e-08  
   12   -3227.0697903101      2.88e-09  Convergence criterion met
 ---------------------------------------
 SCF time:   CPU 19.70s  wall 5.00s 
 SCF   energy in the final basis set =    -3227.0697903101
 Total energy in the final basis set =    -3227.0697903101

 --------------------------------------------------------------
             Orbital Energies (a.u.) and Symmetries
 --------------------------------------------------------------

 Alpha MOs, Restricted
 -- Occupied --                  
-482.88 -101.61  -62.53  -56.35  -56.34  -56.34  -24.75  -14.39
  1 A'    2 A'    3 A'    4 A'    1 A"    5 A'    6 A'    7 A'                 
-10.388  -9.523  -8.735  -7.288  -7.278  -7.277  -6.570  -6.552
  8 A'    9 A'   10 A'   11 A'    2 A"   12 A'   13 A'    3 A"                 
 -6.551  -2.680  -2.676  -2.675  -2.660  -2.660  -1.306  -0.990
 14 A'   15 A'    4 A"   16 A'   17 A'    5 A"   18 A'   19 A'                 
 -0.898  -0.802  -0.657  -0.568  -0.544  -0.529  -0.457  -0.416
 20 A'   21 A'   22 A'   23 A'    6 A"   24 A'   25 A'    7 A"                 
 -0.397  -0.368  -0.352  -0.301  -0.301
 26 A'    8 A"   27 A'   28 A'    9 A"                                         
 -- Virtual --                   
 -0.093  -0.053  -0.029   0.011   0.034   0.043   0.046   0.062
 29 A'   10 A"   30 A'   31 A'   32 A'   33 A'   11 A"   34 A'                 
  0.074   0.076   0.088   0.093   0.105   0.109   0.149   0.183
 35 A'   12 A"   36 A'   13 A"   37 A'   38 A'   39 A'   14 A"                 
  0.187   0.192   0.233   0.246   0.280   0.289   0.326   0.337
 40 A'   41 A'   42 A'   43 A'   15 A"   44 A'   45 A'   46 A'                 
  0.369   0.388   0.395   0.404   0.415   0.446   0.457   0.480
 47 A'   48 A'   49 A'   16 A"   50 A'   17 A"   51 A'   18 A"                 
  0.496   0.548   0.558   0.586   0.630   0.644   0.744   0.766
 52 A'   19 A"   20 A"   53 A'   54 A'   55 A'   56 A'   57 A'                 
  0.782   0.816   0.847   0.855   0.892   0.901   0.921   0.946
 21 A"   22 A"   58 A'   59 A'   23 A"   60 A'   61 A'   62 A'                 
  1.050   1.149   1.199   1.257   1.334   1.337   1.381   1.409
 63 A'   64 A'   24 A"   65 A'   66 A'   25 A"   26 A"   67 A'                 
  1.644   1.680   1.794   1.908   1.913   1.968   2.015   2.072
 68 A'   69 A'   70 A'   27 A"   71 A'   72 A'   73 A'   28 A"                 
  2.202   2.267   2.353   2.355   2.415   2.628   2.713   2.756
 29 A"   74 A'   30 A"   75 A'   76 A'   77 A'   31 A"   78 A'                 
  3.007   3.256   3.710   3.712   3.831   3.840   3.948   3.973
 79 A'   80 A'   32 A"   81 A'   82 A'   33 A"   34 A"   35 A"                 
  3.998   4.026   4.084   4.159   4.311   4.420   4.802   6.238
 83 A'   36 A"   84 A'   85 A'   86 A'   87 A'   88 A'   37 A"                 
  6.304   6.583   6.668   7.523   7.550   7.616   9.699  23.643
 89 A'   90 A'   91 A'   38 A"   92 A'   93 A'   94 A'   95 A'                 
 25.771  25.911  26.267  35.479  47.915  66.696 215.681 289.714
 39 A"   96 A'   97 A'   98 A'   99 A'  100 A'  101 A'   40 A"                 
289.739 289.8381020.713
102 A'  103 A'  104 A'                                                         

 Beta MOs, Restricted
 -- Occupied --                  
-482.88 -101.61  -62.53  -56.35  -56.34  -56.34  -24.75  -14.39
  1 A'    2 A'    3 A'    4 A'    1 A"    5 A'    6 A'    7 A'                 
-10.388  -9.523  -8.735  -7.288  -7.278  -7.277  -6.570  -6.552
  8 A'    9 A'   10 A'   11 A'    2 A"   12 A'   13 A'    3 A"                 
 -6.551  -2.680  -2.676  -2.675  -2.660  -2.660  -1.306  -0.990
 14 A'   15 A'    4 A"   16 A'   17 A'    5 A"   18 A'   19 A'                 
 -0.898  -0.802  -0.657  -0.568  -0.544  -0.529  -0.457  -0.416
 20 A'   21 A'   22 A'   23 A'    6 A"   24 A'   25 A'    7 A"                 
 -0.397  -0.368  -0.352  -0.301  -0.301
 26 A'    8 A"   27 A'   28 A'    9 A"                                         
 -- Virtual --                   
 -0.093  -0.053  -0.029   0.011   0.034   0.043   0.046   0.062
 29 A'   10 A"   30 A'   31 A'   32 A'   33 A'   11 A"   34 A'                 
  0.074   0.076   0.088   0.093   0.105   0.109   0.149   0.183
 35 A'   12 A"   36 A'   13 A"   37 A'   38 A'   39 A'   14 A"                 
  0.187   0.192   0.233   0.246   0.280   0.289   0.326   0.337
 40 A'   41 A'   42 A'   43 A'   15 A"   44 A'   45 A'   46 A'                 
  0.369   0.388   0.395   0.404   0.415   0.446   0.457   0.480
 47 A'   48 A'   49 A'   16 A"   50 A'   17 A"   51 A'   18 A"                 
  0.496   0.548   0.558   0.586   0.630   0.644   0.744   0.766
 52 A'   19 A"   20 A"   53 A'   54 A'   55 A'   56 A'   57 A'                 
  0.782   0.816   0.847   0.855   0.892   0.901   0.921   0.946
 21 A"   22 A"   58 A'   59 A'   23 A"   60 A'   61 A'   62 A'                 
  1.050   1.149   1.199   1.257   1.334   1.337   1.381   1.409
 63 A'   64 A'   24 A"   65 A'   66 A'   25 A"   26 A"   67 A'                 
  1.644   1.680   1.794   1.908   1.913   1.968   2.015   2.072
 68 A'   69 A'   70 A'   27 A"   71 A'   72 A'   73 A'   28 A"                 
  2.202   2.267   2.353   2.355   2.415   2.628   2.713   2.756
 29 A"   74 A'   30 A"   75 A'   76 A'   77 A'   31 A"   78 A'                 
  3.007   3.256   3.710   3.712   3.831   3.840   3.948   3.973
 79 A'   80 A'   32 A"   81 A'   82 A'   33 A"   34 A"   35 A"                 
  3.998   4.026   4.084   4.159   4.311   4.420   4.802   6.238
 83 A'   36 A"   84 A'   85 A'   86 A'   87 A'   88 A'   37 A"                 
  6.304   6.583   6.668   7.523   7.550   7.616   9.699  23.643
 89 A'   90 A'   91 A'   38 A"   92 A'   93 A'   94 A'   95 A'                 
 25.771  25.911  26.267  35.479  47.915  66.696 215.681 289.714
 39 A"   96 A'   97 A'   98 A'   99 A'  100 A'  101 A'   40 A"                 
289.739 289.8381020.713
102 A'  103 A'  104 A'                                                         
 --------------------------------------------------------------

          Ground-State Mulliken Net Atomic Charges

     Atom                 Charge (a.u.)
  ----------------------------------------
      1 C                    -0.264650
      2 N                    -0.109437
      3 Br                    0.054169
      4 F                     0.035409
      5 Cl                    0.284508
  ----------------------------------------
  Sum of atomic charges =     0.000000

 -----------------------------------------------------------------
                    Cartesian Multipole Moments
 -----------------------------------------------------------------
    Charge (ESU x 10^10)
                 0.0000
    Dipole Moment (Debye)
         X      -0.0310      Y      -1.5198      Z       0.0000
       Tot       1.5202
    Quadrupole Moments (Debye-Ang)
        XX     -45.3156     XY      -0.3635     YY     -48.4738
        XZ       0.0000     YZ      -0.0000     ZZ     -46.6460
    Octopole Moments (Debye-Ang^2)
       XXX     -41.1753    XXY      -5.7470    XYY      -8.5227
       YYY     -10.2794    XXZ       0.0000    XYZ      -0.0000
       YYZ       0.0000    XZZ      -8.2404    YZZ       0.3628
       ZZZ       0.0000
    Hexadecapole Moments (Debye-Ang^3)
      XXXX    -665.6344   XXXY      36.4732   XXYY    -154.6217
      XYYY      24.3512   YYYY    -253.9856   XXXZ       0.0000
      XXYZ      -0.0000   XYYZ       0.0000   YYYZ      -0.0000
      XXZZ    -122.0027   XYZZ      12.6793   YYZZ     -52.4831
      XZZZ       0.0000   YZZZ      -0.0000   ZZZZ     -51.1745
 -----------------------------------------------------------------
 Calculating analytic gradient of the SCF energy
 Gradient of SCF Energy
            1           2           3           4           5
    1   0.0180683  -0.0043528  -0.0046138  -0.0085396  -0.0005622
    2   0.0004338   0.0057116   0.0000409   0.0017493  -0.0079356
    3   0.0000000  -0.0000000   0.0000000  -0.0000000   0.0000000
 Max gradient component =       1.807E-02
 RMS gradient           =       5.993E-03
 Gradient time:  CPU 5.63 s  wall 1.52 s
 Geometry Optimization Parameters
   NAtoms,    NIC,     NZ,  NCons,   NDum,   NFix, NCnnct, MaxDiis
        5      20       5       0       0       0       0       0

 Cartesian Hessian Update
 Hessian Updated using BFGS Update


** GEOMETRY OPTIMIZATION IN DELOCALIZED INTERNAL COORDINATES **
   Searching for a Minimum

   Optimization Cycle:   2

                       Coordinates (Angstroms)
     ATOM                X               Y               Z
      1  C         1.2024912616    0.4297644800    0.0000000000
      2  N         0.1116860138    1.0691698546    0.0000000000
      3  Br       -1.5188107214    0.1262430424    0.0000000000
      4  F         2.3043633948    1.1532851576    0.0000000000
      5  Cl        1.5240358719   -1.2864671767    0.0000000000
   Point Group: cs    Number of degrees of freedom:     7


   Energy is  -3227.069790310

 Hessian Updated using BFGS Update

  6 Hessian modes will be used to form the next step
  Hessian Eigenvalues:
     0.170253    0.221577    0.279188    0.303965    0.579327    0.640297

 Minimum Search - Taking Simple RFO Step
 Searching for Lamda that Minimizes Along All modes
 Value Taken    Lamda =  -0.00142633
 Step Taken.  Stepsize is  0.076703

                             Maximum     Tolerance    Cnvgd?
         Gradient           0.010635      0.000300      NO
         Displacement       0.042306      0.001200      NO
         Energy change     -0.012688      0.000001      NO


 New Cartesian Coordinates Obtained by Inverse Iteration

 Displacement from previous Coordinates is:  0.129596
 ----------------------------------------------------------------
             Standard Nuclear Orientation (Angstroms)
    I     Atom           X                Y                Z
 ----------------------------------------------------------------
    1      C       1.1836687535     0.4415705333     0.0000000000
    2      N       0.1061433699     1.0822612497     0.0000000000
    3      Br     -1.4837224534     0.1012647625     0.0000000000
    4      F       2.3158217286     1.1256769189     0.0000000000
    5      Cl      1.5018544222    -1.2587781066     0.0000000000
 ----------------------------------------------------------------
 Molecular Point Group                 Cs    NOp =  2
 Largest Abelian Subgroup              Cs    NOp =  2
 Nuclear Repulsion Energy =   389.9132582756 hartrees
 There are       37 alpha and       37 beta electrons
 Applying Cartesian multipole field
    Component          Value
    ---------          -----
     (2,0,0)        1.00000E-11
     (0,2,0)        2.00000E-11
     (0,0,2)       -3.00000E-11
 Nucleus-field energy     =     0.0000000096 hartrees
 Requested basis set is 6-311++G(d,p)
 There are 50 shells and 144 basis functions
 A cutoff of  1.0D-11 yielded   1083 shell pairs
 There are      9618 function pairs (     10595 Cartesian)
 Smallest overlap matrix eigenvalue = 5.77E-04
 Guess MOs from SCF MO coefficient file

 -----------------------------------------------------------------------
  General SCF calculation program by
  Eric Jon Sundstrom, Paul Horn, Yuezhi Mao, Dmitri Zuev, Alec White,
  David Stuck, Shaama M.S., Shane Yost, Joonho Lee, David Small,
  Daniel Levine, Susi Lehtola, Hugh Burton, Evgeny Epifanovsky
 -----------------------------------------------------------------------
 Exchange:     0.2000 Hartree-Fock + 0.0800 Slater + 0.7200 B88
 Correlation:  0.1900 VWN1RPA + 0.8100 LYP
 Using SG-1 standard quadrature grid
 using 4 threads for integral computing
 -------------------------------------------------------
 OpenMP Integral computing Module                
 Release: version 2.0, May 2017, Q-Chem Inc. Pleasanton 
 -------------------------------------------------------
 -------------------------------------------------------
 OpenMP BLAS3 based DFT computing Module                
 Release: version 1.0, May 2013, Q-Chem Inc. Pittsburgh 
 -------------------------------------------------------
 A restricted SCF calculation will be
 performed using DIIS
 SCF converges when DIIS error is below 1.0e-08
 ---------------------------------------
  Cycle       Energy         DIIS error
 ---------------------------------------
    1   -3227.0689927337      5.72e-04  
    2   -3227.0700704174      2.99e-04  
    3   -3227.0699267870      3.85e-04  
    4   -3227.0702635317      7.25e-05  
    5   -3227.0702739177      2.75e-05  
    6   -3227.0702756781      4.08e-06  
    7   -3227.0702757076      1.34e-06  
    8   -3227.0702757098      4.80e-07  
    9   -3227.0702757102      1.74e-07  
   10   -3227.0702757102      3.74e-08  
   11   -3227.0702757102      8.25e-09  Convergence criterion met
 ---------------------------------------
 SCF time:   CPU 18.25s  wall 5.00s 
 SCF   energy in the final basis set =    -3227.0702757102
 Total energy in the final basis set =    -3227.0702757102

 --------------------------------------------------------------
             Orbital Energies (a.u.) and Symmetries
 --------------------------------------------------------------

 Alpha MOs, Restricted
 -- Occupied --                  
-482.88 -101.61  -62.53  -56.35  -56.34  -56.34  -24.75  -14.39
  1 A'    2 A'    3 A'    4 A'    1 A"    5 A'    6 A'    7 A'                 
-10.386  -9.521  -8.736  -7.286  -7.276  -7.275  -6.571  -6.553
  8 A'    9 A'   10 A'   11 A'    2 A"   12 A'   13 A'    3 A"                 
 -6.552  -2.681  -2.676  -2.676  -2.661  -2.661  -1.303  -0.998
 14 A'   15 A'    4 A"   16 A'   17 A'    5 A"   18 A'   19 A'                 
 -0.901  -0.803  -0.655  -0.568  -0.542  -0.530  -0.458  -0.418
 20 A'   21 A'   22 A'   23 A'    6 A"   24 A'   25 A'    7 A"                 
 -0.399  -0.368  -0.352  -0.301  -0.301
 26 A'    8 A"   27 A'   28 A'    9 A"                                         
 -- Virtual --                   
 -0.090  -0.050  -0.023   0.012   0.036   0.043   0.046   0.062
 29 A'   10 A"   30 A'   31 A'   32 A'   33 A'   11 A"   34 A'                 
  0.074   0.076   0.088   0.093   0.106   0.110   0.150   0.183
 35 A'   12 A"   36 A'   13 A"   37 A'   38 A'   39 A'   14 A"                 
  0.188   0.193   0.231   0.245   0.280   0.291   0.325   0.339
 40 A'   41 A'   42 A'   43 A'   15 A"   44 A'   45 A'   46 A'                 
  0.369   0.389   0.391   0.403   0.417   0.445   0.458   0.479
 47 A'   48 A'   49 A'   16 A"   50 A'   17 A"   51 A'   18 A"                 
  0.500   0.548   0.561   0.590   0.627   0.642   0.750   0.779
 52 A'   19 A"   20 A"   53 A'   54 A'   55 A'   56 A'   21 A"                 
  0.780   0.816   0.854   0.861   0.891   0.900   0.917   0.951
 57 A'   22 A"   58 A'   59 A'   23 A"   60 A'   61 A'   62 A'                 
  1.058   1.153   1.199   1.260   1.340   1.348   1.381   1.408
 63 A'   64 A'   24 A"   65 A'   66 A'   25 A"   26 A"   67 A'                 
  1.634   1.694   1.800   1.907   1.917   1.979   2.021   2.078
 68 A'   69 A'   70 A'   27 A"   71 A'   72 A'   73 A'   28 A"                 
  2.204   2.278   2.359   2.360   2.429   2.642   2.719   2.773
 29 A"   74 A'   75 A'   30 A"   76 A'   77 A'   31 A"   78 A'                 
  3.006   3.259   3.713   3.716   3.838   3.841   3.946   3.973
 79 A'   80 A'   32 A"   81 A'   82 A'   33 A"   34 A"   35 A"                 
  4.000   4.027   4.087   4.157   4.319   4.418   4.799   6.241
 83 A'   36 A"   84 A'   85 A'   86 A'   87 A'   88 A'   37 A"                 
  6.305   6.584   6.671   7.523   7.551   7.615   9.706  23.664
 89 A'   90 A'   91 A'   38 A"   92 A'   93 A'   94 A'   95 A'                 
 25.774  25.931  26.273  35.497  47.916  66.699 215.689 289.714
 39 A"   96 A'   97 A'   98 A'   99 A'  100 A'  101 A'   40 A"                 
289.741 289.8381020.714
102 A'  103 A'  104 A'                                                         

 Beta MOs, Restricted
 -- Occupied --                  
-482.88 -101.61  -62.53  -56.35  -56.34  -56.34  -24.75  -14.39
  1 A'    2 A'    3 A'    4 A'    1 A"    5 A'    6 A'    7 A'                 
-10.386  -9.521  -8.736  -7.286  -7.276  -7.275  -6.571  -6.553
  8 A'    9 A'   10 A'   11 A'    2 A"   12 A'   13 A'    3 A"                 
 -6.552  -2.681  -2.676  -2.676  -2.661  -2.661  -1.303  -0.998
 14 A'   15 A'    4 A"   16 A'   17 A'    5 A"   18 A'   19 A'                 
 -0.901  -0.803  -0.655  -0.568  -0.542  -0.530  -0.458  -0.418
 20 A'   21 A'   22 A'   23 A'    6 A"   24 A'   25 A'    7 A"                 
 -0.399  -0.368  -0.352  -0.301  -0.301
 26 A'    8 A"   27 A'   28 A'    9 A"                                         
 -- Virtual --                   
 -0.090  -0.050  -0.023   0.012   0.036   0.043   0.046   0.062
 29 A'   10 A"   30 A'   31 A'   32 A'   33 A'   11 A"   34 A'                 
  0.074   0.076   0.088   0.093   0.106   0.110   0.150   0.183
 35 A'   12 A"   36 A'   13 A"   37 A'   38 A'   39 A'   14 A"                 
  0.188   0.193   0.231   0.245   0.280   0.291   0.325   0.339
 40 A'   41 A'   42 A'   43 A'   15 A"   44 A'   45 A'   46 A'                 
  0.369   0.389   0.391   0.403   0.417   0.445   0.458   0.479
 47 A'   48 A'   49 A'   16 A"   50 A'   17 A"   51 A'   18 A"                 
  0.500   0.548   0.561   0.590   0.627   0.642   0.750   0.779
 52 A'   19 A"   20 A"   53 A'   54 A'   55 A'   56 A'   21 A"                 
  0.780   0.816   0.854   0.861   0.891   0.900   0.917   0.951
 57 A'   22 A"   58 A'   59 A'   23 A"   60 A'   61 A'   62 A'                 
  1.058   1.153   1.199   1.260   1.340   1.348   1.381   1.408
 63 A'   64 A'   24 A"   65 A'   66 A'   25 A"   26 A"   67 A'                 
  1.634   1.694   1.800   1.907   1.917   1.979   2.021   2.078
 68 A'   69 A'   70 A'   27 A"   71 A'   72 A'   73 A'   28 A"                 
  2.204   2.278   2.359   2.360   2.429   2.642   2.719   2.773
 29 A"   74 A'   75 A'   30 A"   76 A'   77 A'   31 A"   78 A'                 
  3.006   3.259   3.713   3.716   3.838   3.841   3.946   3.973
 79 A'   80 A'   32 A"   81 A'   82 A'   33 A"   34 A"   35 A"                 
  4.000   4.027   4.087   4.157   4.319   4.418   4.799   6.241
 83 A'   36 A"   84 A'   85 A'   86 A'   87 A'   88 A'   37 A"                 
  6.305   6.584   6.671   7.523   7.551   7.615   9.706  23.664
 89 A'   90 A'   91 A'   38 A"   92 A'   93 A'   94 A'   95 A'                 
 25.774  25.931  26.273  35.497  47.916  66.699 215.689 289.714
 39 A"   96 A'   97 A'   98 A'   99 A'  100 A'  101 A'   40 A"                 
289.741 289.8381020.714
102 A'  103 A'  104 A'                                                         
 --------------------------------------------------------------

          Ground-State Mulliken Net Atomic Charges

     Atom                 Charge (a.u.)
  ----------------------------------------
      1 C                    -0.258934
      2 N                    -0.104470
      3 Br                    0.055553
      4 F                     0.024887
      5 Cl                    0.282964
  ----------------------------------------
  Sum of atomic charges =     0.000000

 -----------------------------------------------------------------
                    Cartesian Multipole Moments
 -----------------------------------------------------------------
    Charge (ESU x 10^10)
                 0.0000
    Dipole Moment (Debye)
         X      -0.0999      Y      -1.5293      Z       0.0000
       Tot       1.5326
    Quadrupole Moments (Debye-Ang)
        XX     -45.6179     XY      -0.3188     YY     -48.4178
        XZ       0.0000     YZ      -0.0000     ZZ     -46.5643
    Octopole Moments (Debye-Ang^2)
       XXX     -41.9357    XXY      -6.0002    XYY      -9.0632
       YYY      -9.8457    XXZ      -0.0000    XYZ      -0.0000
       YYZ       0.0000    XZZ      -8.5237    YZZ       0.4830
       ZZZ      -0.0000
    Hexadecapole Moments (Debye-Ang^3)
      XXXX    -652.5816   XXXY      32.1376   XXYY    -150.6255
      XYYY      20.5131   YYYY    -248.3181   XXXZ      -0.0000
      XXYZ      -0.0000   XYYZ       0.0000   YYYZ      -0.0000
      XXZZ    -119.1779   XYZZ      11.2049   YYZZ     -51.3123
      XZZZ      -0.0000   YZZZ      -0.0000   ZZZZ     -50.9801
 -----------------------------------------------------------------
 Calculating analytic gradient of the SCF energy
 Gradient of SCF Energy
            1           2           3           4           5
    1  -0.0005931   0.0005840   0.0039115  -0.0035414  -0.0003611
    2   0.0031440  -0.0019074   0.0005902  -0.0034681   0.0016413
    3  -0.0000000   0.0000000  -0.0000000   0.0000000  -0.0000000
 Max gradient component =       3.912E-03
 RMS gradient           =       1.954E-03
 Gradient time:  CPU 5.71 s  wall 1.52 s
 Geometry Optimization Parameters
   NAtoms,    NIC,     NZ,  NCons,   NDum,   NFix, NCnnct, MaxDiis
        5      20       5       0       0       0       0       0

 Cartesian Hessian Update
 Hessian Updated using BFGS Update


** GEOMETRY OPTIMIZATION IN DELOCALIZED INTERNAL COORDINATES **
   Searching for a Minimum

   Optimization Cycle:   3

                       Coordinates (Angstroms)
     ATOM                X               Y               Z
      1  C         1.1836687535    0.4415705333    0.0000000000
      2  N         0.1061433699    1.0822612497    0.0000000000
      3  Br       -1.4837224534    0.1012647625    0.0000000000
      4  F         2.3158217286    1.1256769189    0.0000000000
      5  Cl        1.5018544222   -1.2587781066    0.0000000000
   Point Group: cs    Number of degrees of freedom:     7


   Energy is  -3227.070275710

 Hessian Updated using BFGS Update

  7 Hessian modes will be used to form the next step
  Hessian Eigenvalues:
     0.184995    0.219864    0.261721    0.278224    0.357054    0.547109
     0.692612

 Minimum Search - Taking Simple RFO Step
 Searching for Lamda that Minimizes Along All modes
 Value Taken    Lamda =  -0.00021652
 Step Taken.  Stepsize is  0.024121

                             Maximum     Tolerance    Cnvgd?
         Gradient           0.006265      0.000300      NO
         Displacement       0.015079      0.001200      NO
         Energy change     -0.000485      0.000001      NO


 New Cartesian Coordinates Obtained by Inverse Iteration

 Displacement from previous Coordinates is:  0.050806
 ----------------------------------------------------------------
             Standard Nuclear Orientation (Angstroms)
    I     Atom           X                Y                Z
 ----------------------------------------------------------------
    1      C       1.1878045723     0.4374197039     0.0000000000
    2      N       0.1059689229     1.0760688590     0.0000000000
    3      Br     -1.5025890677     0.1103902212     0.0000000000
    4      F       2.3185435825     1.1314972725     0.0000000000
    5      Cl      1.5140378107    -1.2633806988     0.0000000000
 ----------------------------------------------------------------
 Molecular Point Group                 Cs    NOp =  2
 Largest Abelian Subgroup              Cs    NOp =  2
 Nuclear Repulsion Energy =   387.8090207753 hartrees
 There are       37 alpha and       37 beta electrons
 Applying Cartesian multipole field
    Component          Value
    ---------          -----
     (2,0,0)        1.00000E-11
     (0,2,0)        2.00000E-11
     (0,0,2)       -3.00000E-11
 Nucleus-field energy     =     0.0000000097 hartrees
 Requested basis set is 6-311++G(d,p)
 There are 50 shells and 144 basis functions
 A cutoff of  1.0D-11 yielded   1080 shell pairs
 There are      9594 function pairs (     10567 Cartesian)
 Smallest overlap matrix eigenvalue = 5.84E-04
 Guess MOs from SCF MO coefficient file

 -----------------------------------------------------------------------
  General SCF calculation program by
  Eric Jon Sundstrom, Paul Horn, Yuezhi Mao, Dmitri Zuev, Alec White,
  David Stuck, Shaama M.S., Shane Yost, Joonho Lee, David Small,
  Daniel Levine, Susi Lehtola, Hugh Burton, Evgeny Epifanovsky
 -----------------------------------------------------------------------
 Exchange:     0.2000 Hartree-Fock + 0.0800 Slater + 0.7200 B88
 Correlation:  0.1900 VWN1RPA + 0.8100 LYP
 Using SG-1 standard quadrature grid
 using 4 threads for integral computing
 -------------------------------------------------------
 OpenMP Integral computing Module                
 Release: version 2.0, May 2017, Q-Chem Inc. Pleasanton 
 -------------------------------------------------------
 -------------------------------------------------------
 OpenMP BLAS3 based DFT computing Module                
 Release: version 1.0, May 2013, Q-Chem Inc. Pittsburgh 
 -------------------------------------------------------
 A restricted SCF calculation will be
 performed using DIIS
 SCF converges when DIIS error is below 1.0e-08
 ---------------------------------------
  Cycle       Energy         DIIS error
 ---------------------------------------
    1   -3227.0702561541      1.72e-04  
    2   -3227.0703586566      8.88e-05  
    3   -3227.0703472439      1.13e-04  
    4   -3227.0703763022      2.29e-05  
    5   -3227.0703773489      7.91e-06  
    6   -3227.0703775079      1.54e-06  
    7   -3227.0703775132      4.18e-07  
    8   -3227.0703775135      9.33e-08  
    9   -3227.0703775135      5.61e-08  
   10   -3227.0703775135      1.32e-08  
   11   -3227.0703775135      1.83e-09  Convergence criterion met
 ---------------------------------------
 SCF time:   CPU 18.20s  wall 5.00s 
 SCF   energy in the final basis set =    -3227.0703775135
 Total energy in the final basis set =    -3227.0703775135

 --------------------------------------------------------------
             Orbital Energies (a.u.) and Symmetries
 --------------------------------------------------------------

 Alpha MOs, Restricted
 -- Occupied --                  
-482.88 -101.61  -62.53  -56.35  -56.34  -56.34  -24.75  -14.39
  1 A'    2 A'    3 A'    4 A'    1 A"    5 A'    6 A'    7 A'                 
-10.386  -9.522  -8.736  -7.287  -7.277  -7.276  -6.572  -6.553
  8 A'    9 A'   10 A'   11 A'    2 A"   12 A'   13 A'    3 A"                 
 -6.552  -2.681  -2.677  -2.676  -2.662  -2.661  -1.301  -0.995
 14 A'   15 A'    4 A"   16 A'   17 A'    5 A"   18 A'   19 A'                 
 -0.900  -0.803  -0.654  -0.567  -0.541  -0.530  -0.457  -0.418
 20 A'   21 A'   22 A'   23 A'    6 A"   24 A'   25 A'    7 A"                 
 -0.398  -0.368  -0.352  -0.302  -0.302
 26 A'    8 A"   27 A'   28 A'    9 A"                                         
 -- Virtual --                   
 -0.093  -0.051  -0.024   0.012   0.035   0.043   0.046   0.062
 29 A'   10 A"   30 A'   31 A'   32 A'   33 A'   11 A"   34 A'                 
  0.074   0.076   0.088   0.093   0.105   0.109   0.150   0.183
 35 A'   12 A"   36 A'   13 A"   37 A'   38 A'   39 A'   14 A"                 
  0.187   0.191   0.232   0.245   0.280   0.291   0.326   0.338
 40 A'   41 A'   42 A'   43 A'   15 A"   44 A'   45 A'   46 A'                 
  0.369   0.390   0.392   0.403   0.416   0.445   0.457   0.479
 47 A'   48 A'   49 A'   16 A"   50 A'   17 A"   51 A'   18 A"                 
  0.499   0.548   0.559   0.588   0.627   0.642   0.747   0.775
 52 A'   19 A"   20 A"   53 A'   54 A'   55 A'   56 A'   57 A'                 
  0.779   0.816   0.852   0.859   0.891   0.901   0.919   0.950
 21 A"   22 A"   58 A'   59 A'   23 A"   60 A'   61 A'   62 A'                 
  1.055   1.153   1.198   1.259   1.339   1.346   1.382   1.409
 63 A'   64 A'   24 A"   65 A'   66 A'   25 A"   26 A"   67 A'                 
  1.633   1.691   1.800   1.907   1.916   1.973   2.018   2.075
 68 A'   69 A'   70 A'   27 A"   71 A'   72 A'   73 A'   28 A"                 
  2.203   2.275   2.356   2.358   2.425   2.640   2.717   2.769
 29 A"   74 A'   75 A'   30 A"   76 A'   77 A'   31 A"   78 A'                 
  3.000   3.256   3.714   3.716   3.836   3.840   3.943   3.973
 79 A'   80 A'   32 A"   81 A'   82 A'   33 A"   34 A"   35 A"                 
  3.998   4.026   4.084   4.153   4.314   4.418   4.798   6.241
 83 A'   36 A"   84 A'   85 A'   86 A'   87 A'   88 A'   37 A"                 
  6.305   6.580   6.667   7.522   7.550   7.614   9.705  23.656
 89 A'   90 A'   91 A'   38 A"   92 A'   93 A'   94 A'   95 A'                 
 25.774  25.924  26.271  35.491  47.914  66.699 215.688 289.713
 39 A"   96 A'   97 A'   98 A'   99 A'  100 A'  101 A'   40 A"                 
289.739 289.8371020.712
102 A'  103 A'  104 A'                                                         

 Beta MOs, Restricted
 -- Occupied --                  
-482.88 -101.61  -62.53  -56.35  -56.34  -56.34  -24.75  -14.39
  1 A'    2 A'    3 A'    4 A'    1 A"    5 A'    6 A'    7 A'                 
-10.386  -9.522  -8.736  -7.287  -7.277  -7.276  -6.572  -6.553
  8 A'    9 A'   10 A'   11 A'    2 A"   12 A'   13 A'    3 A"                 
 -6.552  -2.681  -2.677  -2.676  -2.662  -2.661  -1.301  -0.995
 14 A'   15 A'    4 A"   16 A'   17 A'    5 A"   18 A'   19 A'                 
 -0.900  -0.803  -0.654  -0.567  -0.541  -0.530  -0.457  -0.418
 20 A'   21 A'   22 A'   23 A'    6 A"   24 A'   25 A'    7 A"                 
 -0.398  -0.368  -0.352  -0.302  -0.302
 26 A'    8 A"   27 A'   28 A'    9 A"                                         
 -- Virtual --                   
 -0.093  -0.051  -0.024   0.012   0.035   0.043   0.046   0.062
 29 A'   10 A"   30 A'   31 A'   32 A'   33 A'   11 A"   34 A'                 
  0.074   0.076   0.088   0.093   0.105   0.109   0.150   0.183
 35 A'   12 A"   36 A'   13 A"   37 A'   38 A'   39 A'   14 A"                 
  0.187   0.191   0.232   0.245   0.280   0.291   0.326   0.338
 40 A'   41 A'   42 A'   43 A'   15 A"   44 A'   45 A'   46 A'                 
  0.369   0.390   0.392   0.403   0.416   0.445   0.457   0.479
 47 A'   48 A'   49 A'   16 A"   50 A'   17 A"   51 A'   18 A"                 
  0.499   0.548   0.559   0.588   0.627   0.642   0.747   0.775
 52 A'   19 A"   20 A"   53 A'   54 A'   55 A'   56 A'   57 A'                 
  0.779   0.816   0.852   0.859   0.891   0.901   0.919   0.950
 21 A"   22 A"   58 A'   59 A'   23 A"   60 A'   61 A'   62 A'                 
  1.055   1.153   1.198   1.259   1.339   1.346   1.382   1.409
 63 A'   64 A'   24 A"   65 A'   66 A'   25 A"   26 A"   67 A'                 
  1.633   1.691   1.800   1.907   1.916   1.973   2.018   2.075
 68 A'   69 A'   70 A'   27 A"   71 A'   72 A'   73 A'   28 A"                 
  2.203   2.275   2.356   2.358   2.425   2.640   2.717   2.769
 29 A"   74 A'   75 A'   30 A"   76 A'   77 A'   31 A"   78 A'                 
  3.000   3.256   3.714   3.716   3.836   3.840   3.943   3.973
 79 A'   80 A'   32 A"   81 A'   82 A'   33 A"   34 A"   35 A"                 
  3.998   4.026   4.084   4.153   4.314   4.418   4.798   6.241
 83 A'   36 A"   84 A'   85 A'   86 A'   87 A'   88 A'   37 A"                 
  6.305   6.580   6.667   7.522   7.550   7.614   9.705  23.656
 89 A'   90 A'   91 A'   38 A"   92 A'   93 A'   94 A'   95 A'                 
 25.774  25.924  26.271  35.491  47.914  66.699 215.688 289.713
 39 A"   96 A'   97 A'   98 A'   99 A'  100 A'  101 A'   40 A"                 
289.739 289.8371020.712
102 A'  103 A'  104 A'                                                         
 --------------------------------------------------------------

          Ground-State Mulliken Net Atomic Charges

     Atom                 Charge (a.u.)
  ----------------------------------------
      1 C                    -0.260429
      2 N                    -0.104171
      3 Br                    0.056955
      4 F                     0.023366
      5 Cl                    0.284278
  ----------------------------------------
  Sum of atomic charges =     0.000000

 -----------------------------------------------------------------
                    Cartesian Multipole Moments
 -----------------------------------------------------------------
    Charge (ESU x 10^10)
                 0.0000
    Dipole Moment (Debye)
         X      -0.1233      Y      -1.5388      Z       0.0000
       Tot       1.5437
    Quadrupole Moments (Debye-Ang)
        XX     -45.5458     XY      -0.3932     YY     -48.4589
        XZ      -0.0000     YZ       0.0000     ZZ     -46.5886
    Octopole Moments (Debye-Ang^2)
       XXX     -41.8920    XXY      -6.1321    XYY      -8.8440
       YYY     -10.1243    XXZ       0.0000    XYZ      -0.0000
       YYZ      -0.0000    XZZ      -8.3884    YZZ       0.3774
       ZZZ       0.0000
    Hexadecapole Moments (Debye-Ang^3)
      XXXX    -660.9822   XXXY      33.2502   XXYY    -152.4868
      XYYY      21.7402   YYYY    -249.1907   XXXZ      -0.0000
      XXYZ       0.0000   XYYZ      -0.0000   YYYZ       0.0000
      XXZZ    -120.8204   XYZZ      11.6902   YYZZ     -51.4992
      XZZZ      -0.0000   YZZZ       0.0000   ZZZZ     -51.0251
 -----------------------------------------------------------------
 Calculating analytic gradient of the SCF energy
 Gradient of SCF Energy
            1           2           3           4           5
    1   0.0020061  -0.0008089  -0.0005350  -0.0007989   0.0001367
    2   0.0012435  -0.0001367   0.0000220  -0.0012905   0.0001617
    3   0.0000000  -0.0000000  -0.0000000  -0.0000000   0.0000000
 Max gradient component =       2.006E-03
 RMS gradient           =       7.694E-04
 Gradient time:  CPU 5.69 s  wall 1.52 s
 Geometry Optimization Parameters
   NAtoms,    NIC,     NZ,  NCons,   NDum,   NFix, NCnnct, MaxDiis
        5      20       5       0       0       0       0       0

 Cartesian Hessian Update
 Hessian Updated using BFGS Update


** GEOMETRY OPTIMIZATION IN DELOCALIZED INTERNAL COORDINATES **
   Searching for a Minimum

   Optimization Cycle:   4

                       Coordinates (Angstroms)
     ATOM                X               Y               Z
      1  C         1.1878045723    0.4374197039    0.0000000000
      2  N         0.1059689229    1.0760688590    0.0000000000
      3  Br       -1.5025890677    0.1103902212    0.0000000000
      4  F         2.3185435825    1.1314972725    0.0000000000
      5  Cl        1.5140378107   -1.2633806988    0.0000000000
   Point Group: cs    Number of degrees of freedom:     7


   Energy is  -3227.070377513

 Hessian Updated using BFGS Update

  7 Hessian modes will be used to form the next step
  Hessian Eigenvalues:
     0.188235    0.214836    0.275171    0.282205    0.355545    0.503940
     0.747722

 Minimum Search - Taking Simple RFO Step
 Searching for Lamda that Minimizes Along All modes
 Value Taken    Lamda =  -0.00001378
 Step Taken.  Stepsize is  0.006467

                             Maximum     Tolerance    Cnvgd?
         Gradient           0.001403      0.000300      NO
         Displacement       0.004755      0.001200      NO
         Energy change     -0.000102      0.000001      NO


 New Cartesian Coordinates Obtained by Inverse Iteration

 Displacement from previous Coordinates is:  0.008577
 ----------------------------------------------------------------
             Standard Nuclear Orientation (Angstroms)
    I     Atom           X                Y                Z
 ----------------------------------------------------------------
    1      C       1.1872774838     0.4365068771     0.0000000000
    2      N       0.1069551354     1.0765423151     0.0000000000
    3      Br     -1.5002977236     0.1100418953     0.0000000000
    4      F       2.3177366449     1.1339137563     0.0000000000
    5      Cl      1.5120942802    -1.2650094861     0.0000000000
 ----------------------------------------------------------------
 Molecular Point Group                 Cs    NOp =  2
 Largest Abelian Subgroup              Cs    NOp =  2
 Nuclear Repulsion Energy =   387.9300073310 hartrees
 There are       37 alpha and       37 beta electrons
 Applying Cartesian multipole field
    Component          Value
    ---------          -----
     (2,0,0)        1.00000E-11
     (0,2,0)        2.00000E-11
     (0,0,2)       -3.00000E-11
 Nucleus-field energy     =     0.0000000097 hartrees
 Requested basis set is 6-311++G(d,p)
 There are 50 shells and 144 basis functions
 A cutoff of  1.0D-11 yielded   1080 shell pairs
 There are      9594 function pairs (     10567 Cartesian)
 Smallest overlap matrix eigenvalue = 5.83E-04
 Guess MOs from SCF MO coefficient file

 -----------------------------------------------------------------------
  General SCF calculation program by
  Eric Jon Sundstrom, Paul Horn, Yuezhi Mao, Dmitri Zuev, Alec White,
  David Stuck, Shaama M.S., Shane Yost, Joonho Lee, David Small,
  Daniel Levine, Susi Lehtola, Hugh Burton, Evgeny Epifanovsky
 -----------------------------------------------------------------------
 Exchange:     0.2000 Hartree-Fock + 0.0800 Slater + 0.7200 B88
 Correlation:  0.1900 VWN1RPA + 0.8100 LYP
 Using SG-1 standard quadrature grid
 using 4 threads for integral computing
 -------------------------------------------------------
 OpenMP Integral computing Module                
 Release: version 2.0, May 2017, Q-Chem Inc. Pleasanton 
 -------------------------------------------------------
 -------------------------------------------------------
 OpenMP BLAS3 based DFT computing Module                
 Release: version 1.0, May 2013, Q-Chem Inc. Pittsburgh 
 -------------------------------------------------------
 A restricted SCF calculation will be
 performed using DIIS
 SCF converges when DIIS error is below 1.0e-08
 ---------------------------------------
  Cycle       Energy         DIIS error
 ---------------------------------------
    1   -3227.0703785470      4.18e-05  
    2   -3227.0703840726      1.08e-05  
    3   -3227.0703838183      1.53e-05  
    4   -3227.0703842522      4.56e-06  
    5   -3227.0703842974      1.09e-06  
    6   -3227.0703842998      2.56e-07  
    7   -3227.0703842999      1.02e-07  
    8   -3227.0703843000      2.85e-08  
    9   -3227.0703842999      4.01e-09  Convergence criterion met
 ---------------------------------------
 SCF time:   CPU 14.89s  wall 4.00s 
 SCF   energy in the final basis set =    -3227.0703842999
 Total energy in the final basis set =    -3227.0703842999

 --------------------------------------------------------------
             Orbital Energies (a.u.) and Symmetries
 --------------------------------------------------------------

 Alpha MOs, Restricted
 -- Occupied --                  
-482.88 -101.61  -62.53  -56.35  -56.34  -56.34  -24.75  -14.39
  1 A'    2 A'    3 A'    4 A'    1 A"    5 A'    6 A'    7 A'                 
-10.386  -9.522  -8.736  -7.287  -7.277  -7.276  -6.571  -6.553
  8 A'    9 A'   10 A'   11 A'    2 A"   12 A'   13 A'    3 A"                 
 -6.552  -2.681  -2.677  -2.676  -2.661  -2.661  -1.300  -0.996
 14 A'   15 A'    4 A"   16 A'   17 A'    5 A"   18 A'   19 A'                 
 -0.900  -0.803  -0.654  -0.567  -0.540  -0.530  -0.457  -0.418
 20 A'   21 A'   22 A'   23 A'    6 A"   24 A'   25 A'    7 A"                 
 -0.398  -0.368  -0.352  -0.302  -0.302
 26 A'    8 A"   27 A'   28 A'    9 A"                                         
 -- Virtual --                   
 -0.093  -0.051  -0.024   0.012   0.035   0.043   0.046   0.061
 29 A'   10 A"   30 A'   31 A'   32 A'   33 A'   11 A"   34 A'                 
  0.074   0.076   0.088   0.093   0.105   0.109   0.149   0.183
 35 A'   12 A"   36 A'   13 A"   37 A'   38 A'   39 A'   14 A"                 
  0.187   0.191   0.232   0.245   0.280   0.290   0.326   0.338
 40 A'   41 A'   42 A'   43 A'   15 A"   44 A'   45 A'   46 A'                 
  0.369   0.390   0.392   0.403   0.416   0.445   0.457   0.479
 47 A'   48 A'   49 A'   16 A"   50 A'   17 A"   51 A'   18 A"                 
  0.498   0.548   0.559   0.588   0.627   0.642   0.747   0.776
 52 A'   19 A"   20 A"   53 A'   54 A'   55 A'   56 A'   57 A'                 
  0.779   0.816   0.852   0.858   0.891   0.900   0.918   0.950
 21 A"   22 A"   58 A'   59 A'   23 A"   60 A'   61 A'   62 A'                 
  1.055   1.152   1.198   1.259   1.340   1.346   1.383   1.409
 63 A'   64 A'   24 A"   65 A'   66 A'   25 A"   26 A"   67 A'                 
  1.633   1.690   1.801   1.907   1.917   1.974   2.019   2.076
 68 A'   69 A'   70 A'   27 A"   71 A'   72 A'   73 A'   28 A"                 
  2.203   2.275   2.356   2.359   2.425   2.639   2.718   2.769
 29 A"   74 A'   75 A'   30 A"   76 A'   77 A'   31 A"   78 A'                 
  3.000   3.254   3.714   3.716   3.836   3.840   3.942   3.973
 79 A'   80 A'   32 A"   81 A'   82 A'   33 A"   34 A"   35 A"                 
  3.999   4.026   4.084   4.153   4.315   4.418   4.798   6.242
 83 A'   36 A"   84 A'   85 A'   86 A'   87 A'   88 A'   37 A"                 
  6.305   6.579   6.667   7.522   7.550   7.614   9.705  23.657
 89 A'   90 A'   91 A'   38 A"   92 A'   93 A'   94 A'   95 A'                 
 25.773  25.924  26.271  35.492  47.914  66.699 215.687 289.713
 39 A"   96 A'   97 A'   98 A'   99 A'  100 A'  101 A'   40 A"                 
289.740 289.8371020.712
102 A'  103 A'  104 A'                                                         

 Beta MOs, Restricted
 -- Occupied --                  
-482.88 -101.61  -62.53  -56.35  -56.34  -56.34  -24.75  -14.39
  1 A'    2 A'    3 A'    4 A'    1 A"    5 A'    6 A'    7 A'                 
-10.386  -9.522  -8.736  -7.287  -7.277  -7.276  -6.571  -6.553
  8 A'    9 A'   10 A'   11 A'    2 A"   12 A'   13 A'    3 A"                 
 -6.552  -2.681  -2.677  -2.676  -2.661  -2.661  -1.300  -0.996
 14 A'   15 A'    4 A"   16 A'   17 A'    5 A"   18 A'   19 A'                 
 -0.900  -0.803  -0.654  -0.567  -0.540  -0.530  -0.457  -0.418
 20 A'   21 A'   22 A'   23 A'    6 A"   24 A'   25 A'    7 A"                 
 -0.398  -0.368  -0.352  -0.302  -0.302
 26 A'    8 A"   27 A'   28 A'    9 A"                                         
 -- Virtual --                   
 -0.093  -0.051  -0.024   0.012   0.035   0.043   0.046   0.061
 29 A'   10 A"   30 A'   31 A'   32 A'   33 A'   11 A"   34 A'                 
  0.074   0.076   0.088   0.093   0.105   0.109   0.149   0.183
 35 A'   12 A"   36 A'   13 A"   37 A'   38 A'   39 A'   14 A"                 
  0.187   0.191   0.232   0.245   0.280   0.290   0.326   0.338
 40 A'   41 A'   42 A'   43 A'   15 A"   44 A'   45 A'   46 A'                 
  0.369   0.390   0.392   0.403   0.416   0.445   0.457   0.479
 47 A'   48 A'   49 A'   16 A"   50 A'   17 A"   51 A'   18 A"                 
  0.498   0.548   0.559   0.588   0.627   0.642   0.747   0.776
 52 A'   19 A"   20 A"   53 A'   54 A'   55 A'   56 A'   57 A'                 
  0.779   0.816   0.852   0.858   0.891   0.900   0.918   0.950
 21 A"   22 A"   58 A'   59 A'   23 A"   60 A'   61 A'   62 A'                 
  1.055   1.152   1.198   1.259   1.340   1.346   1.383   1.409
 63 A'   64 A'   24 A"   65 A'   66 A'   25 A"   26 A"   67 A'                 
  1.633   1.690   1.801   1.907   1.917   1.974   2.019   2.076
 68 A'   69 A'   70 A'   27 A"   71 A'   72 A'   73 A'   28 A"                 
  2.203   2.275   2.356   2.359   2.425   2.639   2.718   2.769
 29 A"   74 A'   75 A'   30 A"   76 A'   77 A'   31 A"   78 A'                 
  3.000   3.254   3.714   3.716   3.836   3.840   3.942   3.973
 79 A'   80 A'   32 A"   81 A'   82 A'   33 A"   34 A"   35 A"                 
  3.999   4.026   4.084   4.153   4.315   4.418   4.798   6.242
 83 A'   36 A"   84 A'   85 A'   86 A'   87 A'   88 A'   37 A"                 
  6.305   6.579   6.667   7.522   7.550   7.614   9.705  23.657
 89 A'   90 A'   91 A'   38 A"   92 A'   93 A'   94 A'   95 A'                 
 25.773  25.924  26.271  35.492  47.914  66.699 215.687 289.713
 39 A"   96 A'   97 A'   98 A'   99 A'  100 A'  101 A'   40 A"                 
289.740 289.8371020.712
102 A'  103 A'  104 A'                                                         
 --------------------------------------------------------------

          Ground-State Mulliken Net Atomic Charges

     Atom                 Charge (a.u.)
  ----------------------------------------
      1 C                    -0.260335
      2 N                    -0.103761
      3 Br                    0.056514
      4 F                     0.022025
      5 Cl                    0.285557
  ----------------------------------------
  Sum of atomic charges =     0.000000

 -----------------------------------------------------------------
                    Cartesian Multipole Moments
 -----------------------------------------------------------------
    Charge (ESU x 10^10)
                 0.0000
    Dipole Moment (Debye)
         X      -0.1277      Y      -1.5497      Z      -0.0000
       Tot       1.5549
    Quadrupole Moments (Debye-Ang)
        XX     -45.5793     XY      -0.4167     YY     -48.4494
        XZ      -0.0000     YZ       0.0000     ZZ     -46.5875
    Octopole Moments (Debye-Ang^2)
       XXX     -41.9641    XXY      -6.1619    XYY      -8.8827
       YYY     -10.1135    XXZ       0.0000    XYZ       0.0000
       YYZ      -0.0000    XZZ      -8.4103    YZZ       0.3925
       ZZZ       0.0000
    Hexadecapole Moments (Debye-Ang^3)
      XXXX    -660.0189   XXXY      33.0415   XXYY    -152.3848
      XYYY      21.5603   YYYY    -249.5380   XXXZ      -0.0000
      XXYZ      -0.0000   XYYZ      -0.0000   YYYZ       0.0000
      XXZZ    -120.6146   XYZZ      11.6419   YYZZ     -51.5691
      XZZZ      -0.0000   YZZZ       0.0000   ZZZZ     -51.0198
 -----------------------------------------------------------------
 Calculating analytic gradient of the SCF energy
 Gradient of SCF Energy
            1           2           3           4           5
    1   0.0004767  -0.0000045  -0.0000049  -0.0003739  -0.0000934
    2   0.0006065  -0.0001082   0.0000602  -0.0000980  -0.0004605
    3   0.0000000   0.0000000  -0.0000000   0.0000000  -0.0000000
 Max gradient component =       6.065E-04
 RMS gradient           =       2.557E-04
 Gradient time:  CPU 5.69 s  wall 1.52 s
 Geometry Optimization Parameters
   NAtoms,    NIC,     NZ,  NCons,   NDum,   NFix, NCnnct, MaxDiis
        5      20       5       0       0       0       0       0

 Cartesian Hessian Update
 Hessian Updated using BFGS Update


** GEOMETRY OPTIMIZATION IN DELOCALIZED INTERNAL COORDINATES **
   Searching for a Minimum

   Optimization Cycle:   5

                       Coordinates (Angstroms)
     ATOM                X               Y               Z
      1  C         1.1872774838    0.4365068771    0.0000000000
      2  N         0.1069551354    1.0765423151    0.0000000000
      3  Br       -1.5002977236    0.1100418953    0.0000000000
      4  F         2.3177366449    1.1339137563    0.0000000000
      5  Cl        1.5120942802   -1.2650094861    0.0000000000
   Point Group: cs    Number of degrees of freedom:     7


   Energy is  -3227.070384300

 Hessian Updated using BFGS Update

  7 Hessian modes will be used to form the next step
  Hessian Eigenvalues:
     0.188157    0.223401    0.255361    0.322878    0.353846    0.455788
     0.763581

 Minimum Search - Taking Simple RFO Step
 Searching for Lamda that Minimizes Along All modes
 Value Taken    Lamda =  -0.00000163
 Step Taken.  Stepsize is  0.002499

                             Maximum     Tolerance    Cnvgd?
         Gradient           0.000482      0.000300      NO
         Displacement       0.001918      0.001200      NO
         Energy change     -0.000007      0.000001      NO


 New Cartesian Coordinates Obtained by Inverse Iteration

 Displacement from previous Coordinates is:  0.002193
 ----------------------------------------------------------------
             Standard Nuclear Orientation (Angstroms)
    I     Atom           X                Y                Z
 ----------------------------------------------------------------
    1      C       1.1867751264     0.4361527071     0.0000000000
    2      N       0.1068245992     1.0766390507     0.0000000000
    3      Br     -1.5004007411     0.1101133410     0.0000000000
    4      F       2.3180244120     1.1334474929     0.0000000000
    5      Cl      1.5125424242    -1.2643572338     0.0000000000
 ----------------------------------------------------------------
 Molecular Point Group                 Cs    NOp =  2
 Largest Abelian Subgroup              Cs    NOp =  2
 Nuclear Repulsion Energy =   387.9458931681 hartrees
 There are       37 alpha and       37 beta electrons
 Applying Cartesian multipole field
    Component          Value
    ---------          -----
     (2,0,0)        1.00000E-11
     (0,2,0)        2.00000E-11
     (0,0,2)       -3.00000E-11
 Nucleus-field energy     =     0.0000000097 hartrees
 Requested basis set is 6-311++G(d,p)
 There are 50 shells and 144 basis functions
 A cutoff of  1.0D-11 yielded   1080 shell pairs
 There are      9594 function pairs (     10567 Cartesian)
 Smallest overlap matrix eigenvalue = 5.82E-04
 Guess MOs from SCF MO coefficient file

 -----------------------------------------------------------------------
  General SCF calculation program by
  Eric Jon Sundstrom, Paul Horn, Yuezhi Mao, Dmitri Zuev, Alec White,
  David Stuck, Shaama M.S., Shane Yost, Joonho Lee, David Small,
  Daniel Levine, Susi Lehtola, Hugh Burton, Evgeny Epifanovsky
 -----------------------------------------------------------------------
 Exchange:     0.2000 Hartree-Fock + 0.0800 Slater + 0.7200 B88
 Correlation:  0.1900 VWN1RPA + 0.8100 LYP
 Using SG-1 standard quadrature grid
 using 4 threads for integral computing
 -------------------------------------------------------
 OpenMP Integral computing Module                
 Release: version 2.0, May 2017, Q-Chem Inc. Pleasanton 
 -------------------------------------------------------
 -------------------------------------------------------
 OpenMP BLAS3 based DFT computing Module                
 Release: version 1.0, May 2013, Q-Chem Inc. Pittsburgh 
 -------------------------------------------------------
 A restricted SCF calculation will be
 performed using DIIS
 SCF converges when DIIS error is below 1.0e-08
 ---------------------------------------
  Cycle       Energy         DIIS error
 ---------------------------------------
    1   -3227.0703844101      1.56e-05  
    2   -3227.0703852074      5.45e-06  
    3   -3227.0703851642      7.00e-06  
    4   -3227.0703852633      1.48e-06  
    5   -3227.0703852670      7.62e-07  
    6   -3227.0703852682      9.74e-08  
    7   -3227.0703852682      3.34e-08  
    8   -3227.0703852682      1.19e-08  
    9   -3227.0703852683      3.97e-09  Convergence criterion met
 ---------------------------------------
 SCF time:   CPU 14.91s  wall 4.00s 
 SCF   energy in the final basis set =    -3227.0703852683
 Total energy in the final basis set =    -3227.0703852683

 --------------------------------------------------------------
             Orbital Energies (a.u.) and Symmetries
 --------------------------------------------------------------

 Alpha MOs, Restricted
 -- Occupied --                  
-482.88 -101.61  -62.53  -56.35  -56.34  -56.34  -24.75  -14.39
  1 A'    2 A'    3 A'    4 A'    1 A"    5 A'    6 A'    7 A'                 
-10.386  -9.522  -8.736  -7.287  -7.277  -7.276  -6.572  -6.553
  8 A'    9 A'   10 A'   11 A'    2 A"   12 A'   13 A'    3 A"                 
 -6.552  -2.681  -2.677  -2.676  -2.661  -2.661  -1.299  -0.996
 14 A'   15 A'    4 A"   16 A'   17 A'    5 A"   18 A'   19 A'                 
 -0.901  -0.803  -0.654  -0.567  -0.540  -0.530  -0.457  -0.418
 20 A'   21 A'   22 A'   23 A'    6 A"   24 A'   25 A'    7 A"                 
 -0.398  -0.369  -0.353  -0.302  -0.302
 26 A'    8 A"   27 A'   28 A'    9 A"                                         
 -- Virtual --                   
 -0.093  -0.051  -0.024   0.012   0.035   0.043   0.046   0.061
 29 A'   10 A"   30 A'   31 A'   32 A'   33 A'   11 A"   34 A'                 
  0.074   0.076   0.088   0.093   0.105   0.109   0.149   0.183
 35 A'   12 A"   36 A'   13 A"   37 A'   38 A'   39 A'   14 A"                 
  0.187   0.190   0.232   0.245   0.280   0.291   0.326   0.338
 40 A'   41 A'   42 A'   43 A'   15 A"   44 A'   45 A'   46 A'                 
  0.369   0.390   0.392   0.403   0.416   0.445   0.457   0.479
 47 A'   48 A'   49 A'   16 A"   50 A'   17 A"   51 A'   18 A"                 
  0.498   0.548   0.559   0.588   0.627   0.642   0.747   0.776
 52 A'   19 A"   20 A"   53 A'   54 A'   55 A'   56 A'   57 A'                 
  0.779   0.816   0.853   0.858   0.891   0.900   0.918   0.950
 21 A"   22 A"   58 A'   59 A'   23 A"   60 A'   61 A'   62 A'                 
  1.056   1.153   1.198   1.259   1.340   1.347   1.383   1.409
 63 A'   64 A'   24 A"   65 A'   66 A'   25 A"   26 A"   67 A'                 
  1.632   1.690   1.801   1.907   1.918   1.974   2.019   2.076
 68 A'   69 A'   70 A'   27 A"   71 A'   72 A'   73 A'   28 A"                 
  2.203   2.275   2.356   2.359   2.425   2.639   2.718   2.770
 29 A"   74 A'   75 A'   30 A"   76 A'   77 A'   31 A"   78 A'                 
  2.999   3.254   3.714   3.717   3.836   3.840   3.942   3.973
 79 A'   80 A'   32 A"   81 A'   82 A'   33 A"   34 A"   35 A"                 
  3.999   4.026   4.084   4.153   4.315   4.418   4.798   6.242
 83 A'   36 A"   84 A'   85 A'   86 A'   87 A'   88 A'   37 A"                 
  6.306   6.579   6.666   7.522   7.550   7.614   9.705  23.657
 89 A'   90 A'   91 A'   38 A"   92 A'   93 A'   94 A'   95 A'                 
 25.773  25.924  26.271  35.492  47.914  66.699 215.688 289.713
 39 A"   96 A'   97 A'   98 A'   99 A'  100 A'  101 A'   40 A"                 
289.740 289.8371020.712
102 A'  103 A'  104 A'                                                         

 Beta MOs, Restricted
 -- Occupied --                  
-482.88 -101.61  -62.53  -56.35  -56.34  -56.34  -24.75  -14.39
  1 A'    2 A'    3 A'    4 A'    1 A"    5 A'    6 A'    7 A'                 
-10.386  -9.522  -8.736  -7.287  -7.277  -7.276  -6.572  -6.553
  8 A'    9 A'   10 A'   11 A'    2 A"   12 A'   13 A'    3 A"                 
 -6.552  -2.681  -2.677  -2.676  -2.661  -2.661  -1.299  -0.996
 14 A'   15 A'    4 A"   16 A'   17 A'    5 A"   18 A'   19 A'                 
 -0.901  -0.803  -0.654  -0.567  -0.540  -0.530  -0.457  -0.418
 20 A'   21 A'   22 A'   23 A'    6 A"   24 A'   25 A'    7 A"                 
 -0.398  -0.369  -0.353  -0.302  -0.302
 26 A'    8 A"   27 A'   28 A'    9 A"                                         
 -- Virtual --                   
 -0.093  -0.051  -0.024   0.012   0.035   0.043   0.046   0.061
 29 A'   10 A"   30 A'   31 A'   32 A'   33 A'   11 A"   34 A'                 
  0.074   0.076   0.088   0.093   0.105   0.109   0.149   0.183
 35 A'   12 A"   36 A'   13 A"   37 A'   38 A'   39 A'   14 A"                 
  0.187   0.190   0.232   0.245   0.280   0.291   0.326   0.338
 40 A'   41 A'   42 A'   43 A'   15 A"   44 A'   45 A'   46 A'                 
  0.369   0.390   0.392   0.403   0.416   0.445   0.457   0.479
 47 A'   48 A'   49 A'   16 A"   50 A'   17 A"   51 A'   18 A"                 
  0.498   0.548   0.559   0.588   0.627   0.642   0.747   0.776
 52 A'   19 A"   20 A"   53 A'   54 A'   55 A'   56 A'   57 A'                 
  0.779   0.816   0.853   0.858   0.891   0.900   0.918   0.950
 21 A"   22 A"   58 A'   59 A'   23 A"   60 A'   61 A'   62 A'                 
  1.056   1.153   1.198   1.259   1.340   1.347   1.383   1.409
 63 A'   64 A'   24 A"   65 A'   66 A'   25 A"   26 A"   67 A'                 
  1.632   1.690   1.801   1.907   1.918   1.974   2.019   2.076
 68 A'   69 A'   70 A'   27 A"   71 A'   72 A'   73 A'   28 A"                 
  2.203   2.275   2.356   2.359   2.425   2.639   2.718   2.770
 29 A"   74 A'   75 A'   30 A"   76 A'   77 A'   31 A"   78 A'                 
  2.999   3.254   3.714   3.717   3.836   3.840   3.942   3.973
 79 A'   80 A'   32 A"   81 A'   82 A'   33 A"   34 A"   35 A"                 
  3.999   4.026   4.084   4.153   4.315   4.418   4.798   6.242
 83 A'   36 A"   84 A'   85 A'   86 A'   87 A'   88 A'   37 A"                 
  6.306   6.579   6.666   7.522   7.550   7.614   9.705  23.657
 89 A'   90 A'   91 A'   38 A"   92 A'   93 A'   94 A'   95 A'                 
 25.773  25.924  26.271  35.492  47.914  66.699 215.688 289.713
 39 A"   96 A'   97 A'   98 A'   99 A'  100 A'  101 A'   40 A"                 
289.740 289.8371020.712
102 A'  103 A'  104 A'                                                         
 --------------------------------------------------------------

          Ground-State Mulliken Net Atomic Charges

     Atom                 Charge (a.u.)
  ----------------------------------------
      1 C                    -0.260352
      2 N                    -0.103569
      3 Br                    0.056501
      4 F                     0.021374
      5 Cl                    0.286047
  ----------------------------------------
  Sum of atomic charges =     0.000000

 -----------------------------------------------------------------
                    Cartesian Multipole Moments
 -----------------------------------------------------------------
    Charge (ESU x 10^10)
                 0.0000
    Dipole Moment (Debye)
         X      -0.1304      Y      -1.5542      Z       0.0000
       Tot       1.5596
    Quadrupole Moments (Debye-Ang)
        XX     -45.5871     XY      -0.4294     YY     -48.4490
        XZ       0.0000     YZ      -0.0000     ZZ     -46.5859
    Octopole Moments (Debye-Ang^2)
       XXX     -41.9900    XXY      -6.1988    XYY      -8.8849
       YYY     -10.1386    XXZ       0.0000    XYZ      -0.0000
       YYZ       0.0000    XZZ      -8.4115    YZZ       0.3826
       ZZZ       0.0000
    Hexadecapole Moments (Debye-Ang^3)
      XXXX    -660.2055   XXXY      32.9741   XXYY    -152.3770
      XYYY      21.5390   YYYY    -249.3953   XXXZ       0.0000
      XXYZ      -0.0000   XYYZ       0.0000   YYYZ      -0.0000
      XXZZ    -120.6381   XYZZ      11.6373   YYZZ     -51.5404
      XZZZ       0.0000   YZZZ      -0.0000   ZZZZ     -51.0147
 -----------------------------------------------------------------
 Calculating analytic gradient of the SCF energy
 Gradient of SCF Energy
            1           2           3           4           5
    1  -0.0000301   0.0000472   0.0000394  -0.0000337  -0.0000228
    2   0.0002364  -0.0001115   0.0000658  -0.0000607  -0.0001300
    3   0.0000000  -0.0000000   0.0000000  -0.0000000   0.0000000
 Max gradient component =       2.364E-04
 RMS gradient           =       8.147E-05
 Gradient time:  CPU 5.69 s  wall 1.52 s
 Geometry Optimization Parameters
   NAtoms,    NIC,     NZ,  NCons,   NDum,   NFix, NCnnct, MaxDiis
        5      20       5       0       0       0       0       0

 Cartesian Hessian Update
 Hessian Updated using BFGS Update


** GEOMETRY OPTIMIZATION IN DELOCALIZED INTERNAL COORDINATES **
   Searching for a Minimum

   Optimization Cycle:   6

                       Coordinates (Angstroms)
     ATOM                X               Y               Z
      1  C         1.1867751264    0.4361527071    0.0000000000
      2  N         0.1068245992    1.0766390507    0.0000000000
      3  Br       -1.5004007411    0.1101133410    0.0000000000
      4  F         2.3180244120    1.1334474929    0.0000000000
      5  Cl        1.5125424242   -1.2643572338    0.0000000000
   Point Group: cs    Number of degrees of freedom:     7


   Energy is  -3227.070385268

 Hessian Updated using BFGS Update

  7 Hessian modes will be used to form the next step
  Hessian Eigenvalues:
     0.166171    0.202764    0.265293    0.316232    0.352944    0.459304
     0.757364

 Minimum Search - Taking Simple RFO Step
 Searching for Lamda that Minimizes Along All modes
 Value Taken    Lamda =   0.00000000
 Step Taken.  Stepsize is  0.000852

                             Maximum     Tolerance    Cnvgd?
         Gradient           0.000147      0.000300     YES
         Displacement       0.000813      0.001200     YES
         Energy change     -0.000001      0.000001     YES


                       Distance Matrix (Angstroms)
             C (  1)   N (  2)   Br(  3)   F (  4)
   N (  2)  1.255594
   Br(  3)  2.706883  1.875459
   F (  4)  1.328889  2.211929  3.953174
   Cl(  5)  1.731432  2.730624  3.311645  2.529480

 Final energy is   -3227.0703852682595     


 ******************************
 **  OPTIMIZATION CONVERGED  **
 ******************************

                       Coordinates (Angstroms)
     ATOM                X               Y               Z
      1  C         1.1867751264    0.4361527071    0.0000000000
      2  N         0.1068245992    1.0766390507    0.0000000000
      3  Br       -1.5004007411    0.1101133410    0.0000000000
      4  F         2.3180244120    1.1334474929    0.0000000000
      5  Cl        1.5125424242   -1.2643572338    0.0000000000

Z-matrix Print:
$molecule
0 1
Br
N  1 1.875459
C  2 1.255594 1 118.307948
F  3 1.328889 2 117.679675 1 -180.000000 0
Cl 3 1.731432 2 131.515693 1 -0.000000 0
$end


 --------------------------------------------------------------
             Orbital Energies (a.u.) and Symmetries
 --------------------------------------------------------------

 Alpha MOs, Restricted
 -- Occupied --                  
-482.88 -101.61  -62.53  -56.35  -56.34  -56.34  -24.75  -14.39
  1 A'    2 A'    3 A'    4 A'    1 A"    5 A'    6 A'    7 A'                 
-10.386  -9.522  -8.736  -7.287  -7.277  -7.276  -6.572  -6.553
  8 A'    9 A'   10 A'   11 A'    2 A"   12 A'   13 A'    3 A"                 
 -6.552  -2.681  -2.677  -2.676  -2.661  -2.661  -1.299  -0.996
 14 A'   15 A'    4 A"   16 A'   17 A'    5 A"   18 A'   19 A'                 
 -0.901  -0.803  -0.654  -0.567  -0.540  -0.530  -0.457  -0.418
 20 A'   21 A'   22 A'   23 A'    6 A"   24 A'   25 A'    7 A"                 
 -0.398  -0.369  -0.353  -0.302  -0.302
 26 A'    8 A"   27 A'   28 A'    9 A"                                         
 -- Virtual --                   
 -0.093  -0.051  -0.024   0.012   0.035   0.043   0.046   0.061
 29 A'   10 A"   30 A'   31 A'   32 A'   33 A'   11 A"   34 A'                 
  0.074   0.076   0.088   0.093   0.105   0.109   0.149   0.183
 35 A'   12 A"   36 A'   13 A"   37 A'   38 A'   39 A'   14 A"                 
  0.187   0.190   0.232   0.245   0.280   0.291   0.326   0.338
 40 A'   41 A'   42 A'   43 A'   15 A"   44 A'   45 A'   46 A'                 
  0.369   0.390   0.392   0.403   0.416   0.445   0.457   0.479
 47 A'   48 A'   49 A'   16 A"   50 A'   17 A"   51 A'   18 A"                 
  0.498   0.548   0.559   0.588   0.627   0.642   0.747   0.776
 52 A'   19 A"   20 A"   53 A'   54 A'   55 A'   56 A'   57 A'                 
  0.779   0.816   0.853   0.858   0.891   0.900   0.918   0.950
 21 A"   22 A"   58 A'   59 A'   23 A"   60 A'   61 A'   62 A'                 
  1.056   1.153   1.198   1.259   1.340   1.347   1.383   1.409
 63 A'   64 A'   24 A"   65 A'   66 A'   25 A"   26 A"   67 A'                 
  1.632   1.690   1.801   1.907   1.918   1.974   2.019   2.076
 68 A'   69 A'   70 A'   27 A"   71 A'   72 A'   73 A'   28 A"                 
  2.203   2.275   2.356   2.359   2.425   2.639   2.718   2.770
 29 A"   74 A'   75 A'   30 A"   76 A'   77 A'   31 A"   78 A'                 
  2.999   3.254   3.714   3.717   3.836   3.840   3.942   3.973
 79 A'   80 A'   32 A"   81 A'   82 A'   33 A"   34 A"   35 A"                 
  3.999   4.026   4.084   4.153   4.315   4.418   4.798   6.242
 83 A'   36 A"   84 A'   85 A'   86 A'   87 A'   88 A'   37 A"                 
  6.306   6.579   6.666   7.522   7.550   7.614   9.705  23.657
 89 A'   90 A'   91 A'   38 A"   92 A'   93 A'   94 A'   95 A'                 
 25.773  25.924  26.271  35.492  47.914  66.699 215.688 289.713
 39 A"   96 A'   97 A'   98 A'   99 A'  100 A'  101 A'   40 A"                 
289.740 289.8371020.712
102 A'  103 A'  104 A'                                                         

 Beta MOs, Restricted
 -- Occupied --                  
-482.88 -101.61  -62.53  -56.35  -56.34  -56.34  -24.75  -14.39
  1 A'    2 A'    3 A'    4 A'    1 A"    5 A'    6 A'    7 A'                 
-10.386  -9.522  -8.736  -7.287  -7.277  -7.276  -6.572  -6.553
  8 A'    9 A'   10 A'   11 A'    2 A"   12 A'   13 A'    3 A"                 
 -6.552  -2.681  -2.677  -2.676  -2.661  -2.661  -1.299  -0.996
 14 A'   15 A'    4 A"   16 A'   17 A'    5 A"   18 A'   19 A'                 
 -0.901  -0.803  -0.654  -0.567  -0.540  -0.530  -0.457  -0.418
 20 A'   21 A'   22 A'   23 A'    6 A"   24 A'   25 A'    7 A"                 
 -0.398  -0.369  -0.353  -0.302  -0.302
 26 A'    8 A"   27 A'   28 A'    9 A"                                         
 -- Virtual --                   
 -0.093  -0.051  -0.024   0.012   0.035   0.043   0.046   0.061
 29 A'   10 A"   30 A'   31 A'   32 A'   33 A'   11 A"   34 A'                 
  0.074   0.076   0.088   0.093   0.105   0.109   0.149   0.183
 35 A'   12 A"   36 A'   13 A"   37 A'   38 A'   39 A'   14 A"                 
  0.187   0.190   0.232   0.245   0.280   0.291   0.326   0.338
 40 A'   41 A'   42 A'   43 A'   15 A"   44 A'   45 A'   46 A'                 
  0.369   0.390   0.392   0.403   0.416   0.445   0.457   0.479
 47 A'   48 A'   49 A'   16 A"   50 A'   17 A"   51 A'   18 A"                 
  0.498   0.548   0.559   0.588   0.627   0.642   0.747   0.776
 52 A'   19 A"   20 A"   53 A'   54 A'   55 A'   56 A'   57 A'                 
  0.779   0.816   0.853   0.858   0.891   0.900   0.918   0.950
 21 A"   22 A"   58 A'   59 A'   23 A"   60 A'   61 A'   62 A'                 
  1.056   1.153   1.198   1.259   1.340   1.347   1.383   1.409
 63 A'   64 A'   24 A"   65 A'   66 A'   25 A"   26 A"   67 A'                 
  1.632   1.690   1.801   1.907   1.918   1.974   2.019   2.076
 68 A'   69 A'   70 A'   27 A"   71 A'   72 A'   73 A'   28 A"                 
  2.203   2.275   2.356   2.359   2.425   2.639   2.718   2.770
 29 A"   74 A'   75 A'   30 A"   76 A'   77 A'   31 A"   78 A'                 
  2.999   3.254   3.714   3.717   3.836   3.840   3.942   3.973
 79 A'   80 A'   32 A"   81 A'   82 A'   33 A"   34 A"   35 A"                 
  3.999   4.026   4.084   4.153   4.315   4.418   4.798   6.242
 83 A'   36 A"   84 A'   85 A'   86 A'   87 A'   88 A'   37 A"                 
  6.306   6.579   6.666   7.522   7.550   7.614   9.705  23.657
 89 A'   90 A'   91 A'   38 A"   92 A'   93 A'   94 A'   95 A'                 
 25.773  25.924  26.271  35.492  47.914  66.699 215.688 289.713
 39 A"   96 A'   97 A'   98 A'   99 A'  100 A'  101 A'   40 A"                 
289.740 289.8371020.712
102 A'  103 A'  104 A'                                                         
 --------------------------------------------------------------

          Ground-State Mulliken Net Atomic Charges

     Atom                 Charge (a.u.)
  ----------------------------------------
      1 C                    -0.260352
      2 N                    -0.103569
      3 Br                    0.056501
      4 F                     0.021374
      5 Cl                    0.286047
  ----------------------------------------
  Sum of atomic charges =     0.000000

 -----------------------------------------------------------------
                    Cartesian Multipole Moments
 -----------------------------------------------------------------
    Charge (ESU x 10^10)
                 0.0000
    Dipole Moment (Debye)
         X      -0.1304      Y      -1.5542      Z       0.0000
       Tot       1.5596
    Quadrupole Moments (Debye-Ang)
        XX     -45.5871     XY      -0.4294     YY     -48.4490
        XZ       0.0000     YZ      -0.0000     ZZ     -46.5859
    Octopole Moments (Debye-Ang^2)
       XXX     -41.9900    XXY      -6.1988    XYY      -8.8849
       YYY     -10.1386    XXZ       0.0000    XYZ      -0.0000
       YYZ       0.0000    XZZ      -8.4115    YZZ       0.3826
       ZZZ       0.0000
    Hexadecapole Moments (Debye-Ang^3)
      XXXX    -660.2055   XXXY      32.9741   XXYY    -152.3770
      XYYY      21.5390   YYYY    -249.3953   XXXZ       0.0000
      XXYZ      -0.0000   XYYZ       0.0000   YYYZ      -0.0000
      XXZZ    -120.6381   XYZZ      11.6373   YYZZ     -51.5404
      XZZZ       0.0000   YZZZ      -0.0000   ZZZZ     -51.0147
 -----------------------------------------------------------------
Archival summary:
1\1\TWL01\OPT\ProcedureUnspecified\BasisUnspecified\r1l1111\taweetha\SunNov2520:56:272018SunNov2520:56:272018\0\\#,OPT,ProcedureUnspecified,BasisUnspecified,\\0,1\Br\N,1,1.87546\C,2,1.25559,1,118.308\F,3,1.32889,2,117.68,1,-180,0\Cl,3,1.73143,2,131.516,1,-0,0\\\@

 Total job time:  38.93s(wall), 143.57s(cpu) 
 Sun Nov 25 20:56:27 2018

        *************************************************************
        *                                                           *
        *  Thank you very much for using Q-Chem.  Have a nice day.  *
        *                                                           *
        *************************************************************


 
User input: 2 of 2 
 
Q-Chem Developer Version!
                  Welcome to Q-Chem
     A Quantum Leap Into The Future Of Chemistry


 Q-Chem 5.1, Q-Chem, Inc., Pleasanton, CA (2018)

 Yihan Shao,  Zhengting Gan,  E. Epifanovsky,  A. T. B. Gilbert,  M. Wormit,  
 J. Kussmann,  A. W. Lange,  A. Behn,  Jia Deng,  Xintian Feng,  D. Ghosh,  
 M. Goldey,  P. R. Horn,  L. D. Jacobson,  I. Kaliman,  T. Kus,  A. Landau,  
 Jie Liu,  E. I. Proynov,  R. M. Richard,  R. P. Steele,  E. J. Sundstrom,  
 H. L. Woodcock III,  P. M. Zimmerman,  D. Zuev,  B. Albrecht,  E. Alguire,  
 S. A. Baeppler,  D. Barton,  Z. Benda,  Y. A. Bernard,  E. J. Berquist,  
 K. B. Bravaya,  H. Burton,  D. Casanova,  Chun-Min Chang,  Yunqing Chen,  
 A. Chien,  K. D. Closser,  M. P. Coons,  S. Coriani,  S. Dasgupta,  
 A. L. Dempwolff,  M. Diedenhofen,  Hainam Do,  R. G. Edgar,  Po-Tung Fang,  
 S. Faraji,  S. Fatehi,  Qingguo Feng,  K. D. Fenk,  J. Fosso-Tande,  
 Qinghui Ge,  A. Ghysels,  G. Gidofalvi,  J. Gomes,  J. Gonthier,  A. Gunina,  
 D. Hait,  M. W. D. Hanson-Heine,  P. H. P. Harbach,  A. W. Hauser,  
 J. E. Herr,  E. G. Hohenstein,  Z. C. Holden,  Kerwin Hui,  B. C. Huynh,  
 T.-C. Jagau,  Hyunjun Ji,  B. Kaduk,  K. Khistyaev,  Jaehoon Kim,  
 P. Klunzinger,  K. Koh,  D. Kosenkov,  L. Koulias,  T. Kowalczyk,  
 C. M. Krauter,  A. Kunitsa,  Ka Un Lao,  A. Laurent,  K. V. Lawler,  
 Joonho Lee,  D. Lefrancois,  S. Lehtola,  D. S. Levine,  Yi-Pei Li,  
 You-Sheng Lin,  Fenglai Liu,  E. Livshits,  A. Luenser,  P. Manohar,  
 E. Mansoor,  S. F. Manzer,  Shan-Ping Mao,  Yuezhi Mao,  N. Mardirossian,  
 A. V. Marenich,  T. Markovich,  L. A. Martinez-Martinez,  S. A. Maurer,  
 N. J. Mayhall,  S. C. McKenzie,  J.-M. Mewes,  A. F. Morrison,  
 J. W. Mullinax,  K. Nanda,  T. S. Nguyen-Beck,  R. Olivares-Amaya,  
 J. A. Parkhill,  T. M. Perrine,  F. Plasser,  P. Pokhilko,  S. Prager,  
 A. Prociuk,  E. Ramos,  D. R. Rehn,  F. Rob,  M. Schneider,  N. Sergueev,  
 S. M. Sharada,  S. Sharma,  D. W. Small,  T. Stauch,  T. Stein,  
 Yu-Chuan Su,  A. J. W. Thom,  A. Tkatchenko,  T. Tsuchimochi,  N. M. Tubman,  
 L. Vogt,  M. L. Vidal,  O. Vydrov,  M. A. Watson,  J. Wenzel,  
 M. de Wergifosse,  T. A. Wesolowski,  A. White,  J. Witte,  A. Yamada,  
 Jun Yang,  K. Yao,  S. Yeganeh,  S. R. Yost,  Zhi-Qiang You,  A. Zech,  
 Igor Ying Zhang,  Xing Zhang,  Yan Zhao,  Ying Zhu,  B. R. Brooks,  
 G. K. L. Chan,  C. J. Cramer,  M. S. Gordon,  W. J. Hehre,  A. Klamt,  
 M. W. Schmidt,  C. D. Sherrill,  D. G. Truhlar,  A. Aspuru-Guzik,  R. Baer,  
 A. T. Bell,  N. A. Besley,  Jeng-Da Chai,  A. E. DePrince, III,  
 R. A. DiStasio Jr.,  A. Dreuw,  B. D. Dunietz,  T. R. Furlani,  
 Chao-Ping Hsu,  Yousung Jung,  Jing Kong,  D. S. Lambrecht,  WanZhen Liang,  
 C. Ochsenfeld,  V. A. Rassolov,  L. V. Slipchenko,  J. E. Subotnik,  
 T. Van Voorhis,  J. M. Herbert,  A. I. Krylov,  P. M. W. Gill,  M. Head-Gordon

 Contributors to earlier versions of Q-Chem not listed above: 
 R. D. Adamson,  B. Austin,  J. Baker,  G. J. O. Beran,  K. Brandhorst,  
 S. T. Brown,  E. F. C. Byrd,  A. K. Chakraborty,  C.-L. Cheng,  
 Siu Hung Chien,  D. M. Chipman,  D. L. Crittenden,  H. Dachsel,  
 R. J. Doerksen,  A. D. Dutoi,  L. Fusti-Molnar,  W. A. Goddard III,  
 A. Golubeva-Zadorozhnaya,  S. R. Gwaltney,  G. Hawkins,  A. Heyden,  
 S. Hirata,  G. Kedziora,  F. J. Keil,  C. Kelley,  Jihan Kim,  R. A. King,  
 R. Z. Khaliullin,  P. P. Korambath,  W. Kurlancheek,  A. M. Lee,  M. S. Lee,  
 S. V. Levchenko,  Ching Yeh Lin,  D. Liotard,  R. C. Lochan,  I. Lotan,  
 P. E. Maslen,  N. Nair,  D. P. O'Neill,  D. Neuhauser,  E. Neuscamman,  
 C. M. Oana,  R. Olson,  B. Peters,  R. Peverati,  P. A. Pieniazek,  
 Y. M. Rhee,  J. Ritchie,  M. A. Rohrdanz,  E. Rosta,  N. J. Russ,  
 H. F. Schaefer III,  N. E. Schultz,  N. Shenvi,  A. C. Simmonett,  A. Sodt,  
 D. Stuck,  K. S. Thanthiriwatte,  V. Vanovschi,  Tao Wang,  A. Warshel,  
 C. F. Williams,  Q. Wu,  X. Xu,  W. Zhang

 Please cite Q-Chem as follows:
 Y. Shao et al., Mol. Phys. 113, 184-215 (2015)
 DOI: 10.1080/00268976.2014.952696

 Q-Chem 5.1.2 for Intel X86 EM64T Linux

 Parts of Q-Chem use Armadillo 8.300.2 (Tropical Shenanigans).
 http://arma.sourceforge.net/

 Q-Chem begins on Sun Nov 25 20:56:27 2018  

Host: 
0

     Scratch files written to /scratch/taweetham/qchem50668//
The previous job contains 0 fragments, simply inherited here
Input Ideriv = 2
Curr. Ideriv = -1
Max.  Ideriv = 2

Checking the input file for inconsistencies... 	...done.

--------------------------------------------------------------
User input:
--------------------------------------------------------------

$molecule
read
$end

$rem
   job_type 	frequency
   basis 	6-311++g**
   method	b3lyp	
$end


--------------------------------------------------------------
 ----------------------------------------------------------------
             Standard Nuclear Orientation (Angstroms)
    I     Atom           X                Y                Z
 ----------------------------------------------------------------
    1      C       1.1226869433     0.4963550336     0.0000000000
    2      N      -0.0076352553     1.0430611931     0.0000000000
    3      Br     -1.5272137024    -0.0561324138     0.0000000000
    4      F       2.1908054681     1.2869673162     0.0000000000
    5      Cl      1.5913267941    -1.1704488186    -0.0000000000
 ----------------------------------------------------------------
 Molecular Point Group                 Cs    NOp =  2
 Largest Abelian Subgroup              Cs    NOp =  2
 Nuclear Repulsion Energy =   387.9458931681 hartrees
 There are       37 alpha and       37 beta electrons
 Requested basis set is 6-311++G(d,p)
 There are 50 shells and 144 basis functions

 Total QAlloc Memory Limit   2000 MB
 Mega-Array Size       188 MB
 MEM_STATIC part       192 MB

                       Distance Matrix (Angstroms)
             C (  1)   N (  2)   Br(  3)   F (  4)
   N (  2)  1.255594
   Br(  3)  2.706883  1.875459
   F (  4)  1.328889  2.211929  3.953174
   Cl(  5)  1.731432  2.730624  3.311645  2.529480

 A cutoff of  1.0D-11 yielded   1080 shell pairs
 There are      9594 function pairs (     10567 Cartesian)

 -------------------------------------------------------
 OpenMP Integral Computing Module                       
 Release: version 1.0, May 2013, Q-Chem Inc. Pittsburgh 
 -------------------------------------------------------
 Integral Job Info:
 Integral job number is                      11
 Integral operator is                         1
 short-range coefficients                     0
 long-range coefficients              100000000
 Omega coefficients                           0
 if combine SR and LR in K                    0
 Integral screening is                        0
 Integral computing path is                   2
 max size of driver memory is            800000
 size of driver memory is                593474
 size of scratch memory is             29634545
 max col of scratch BK array               1296
 max len of scratch array in speh3          155
 max len of scratch index in speh4           18
 max int batch size is                      520
 min int batch size is                       52
 fixed nKL is                                45
 max L of basis functions is                  2
 order of int derivative is                   0
 number of shells is                         50
 number of basis is                         151
 number of cartesian basis is               151
 number of contracted shell pairs          1080
 number of primitive shell pairs           3110
 maxK2 (contraction) of shell pair           36
 max number of K2 of shell pair               1
 max number of CS2 of shell pair            112
 max number of PS2 of shell pair            336
 mem total for path MDJ                  518686
 -------------------------------------------------------
 Smallest overlap matrix eigenvalue = 5.82E-04
 Guess from superposition of atomic densities
 Warning:  Energy on first SCF cycle will be non-variational
 SAD guess density has 74.000000 electrons

 -----------------------------------------------------------------------
  General SCF calculation program by
  Eric Jon Sundstrom, Paul Horn, Yuezhi Mao, Dmitri Zuev, Alec White,
  David Stuck, Shaama M.S., Shane Yost, Joonho Lee, David Small,
  Daniel Levine, Susi Lehtola, Hugh Burton, Evgeny Epifanovsky
 -----------------------------------------------------------------------
 Exchange:     0.2000 Hartree-Fock + 0.0800 Slater + 0.7200 B88
 Correlation:  0.1900 VWN1RPA + 0.8100 LYP
 Using SG-1 standard quadrature grid
 using 4 threads for integral computing
 -------------------------------------------------------
 OpenMP Integral computing Module                
 Release: version 2.0, May 2017, Q-Chem Inc. Pleasanton 
 -------------------------------------------------------
 -------------------------------------------------------
 OpenMP BLAS3 based DFT computing Module                
 Release: version 1.0, May 2013, Q-Chem Inc. Pittsburgh 
 -------------------------------------------------------
 A restricted SCF calculation will be
 performed using DIIS
 SCF converges when DIIS error is below 1.0e-08
 ---------------------------------------
  Cycle       Energy         DIIS error
 ---------------------------------------
    1   -3227.8120172249      4.52e-02  
    2   -3227.0135487556      5.62e-03  
    3   -3226.8483161295      1.04e-02  
    4   -3227.0636046514      1.80e-03  
    5   -3227.0695612908      6.63e-04  
    6   -3227.0703476121      2.03e-04  
    7   -3227.0704114454      3.89e-05  
    8   -3227.0704133035      1.10e-05  
    9   -3227.0704135247      4.74e-06  
   10   -3227.0704135796      1.19e-06  
   11   -3227.0704135829      1.87e-07  
   12   -3227.0704135830      6.05e-08  
   13   -3227.0704135830      1.37e-08  
   14   -3227.0704135830      2.38e-09  Convergence criterion met
 ---------------------------------------
 SCF time:   CPU 23.15s  wall 6.00s 
 SCF   energy in the final basis set =    -3227.0704135830
 Total energy in the final basis set =    -3227.0704135830

 --------------------------------------------------------------
             Orbital Energies (a.u.) and Symmetries
 --------------------------------------------------------------

 Alpha MOs, Restricted
 -- Occupied --                  
-482.88 -101.61  -62.53  -56.35  -56.34  -56.34  -24.75  -14.39
  1 A'    2 A'    3 A'    4 A'    1 A"    5 A'    6 A'    7 A'                 
-10.386  -9.522  -8.736  -7.287  -7.277  -7.276  -6.571  -6.553
  8 A'    9 A'   10 A'   11 A'    2 A"   12 A'   13 A'    3 A"                 
 -6.552  -2.681  -2.677  -2.676  -2.661  -2.661  -1.299  -0.996
 14 A'   15 A'    4 A"   16 A'   17 A'    5 A"   18 A'   19 A'                 
 -0.901  -0.803  -0.654  -0.567  -0.540  -0.530  -0.457  -0.418
 20 A'   21 A'   22 A'   23 A'    6 A"   24 A'   25 A'    7 A"                 
 -0.398  -0.369  -0.353  -0.302  -0.302
 26 A'    8 A"   27 A'   28 A'    9 A"                                         
 -- Virtual --                   
 -0.093  -0.051  -0.024   0.012   0.035   0.043   0.046   0.061
 29 A'   10 A"   30 A'   31 A'   32 A'   33 A'   11 A"   34 A'                 
  0.074   0.076   0.088   0.093   0.105   0.109   0.149   0.183
 35 A'   12 A"   36 A'   13 A"   37 A'   38 A'   39 A'   14 A"                 
  0.187   0.190   0.232   0.245   0.280   0.291   0.326   0.338
 40 A'   41 A'   42 A'   43 A'   15 A"   44 A'   45 A'   46 A'                 
  0.369   0.390   0.392   0.403   0.416   0.445   0.457   0.479
 47 A'   48 A'   49 A'   16 A"   50 A'   17 A"   51 A'   18 A"                 
  0.498   0.548   0.559   0.588   0.627   0.642   0.747   0.776
 52 A'   19 A"   20 A"   53 A'   54 A'   55 A'   56 A'   57 A'                 
  0.779   0.816   0.853   0.859   0.891   0.900   0.918   0.950
 21 A"   22 A"   58 A'   59 A'   23 A"   60 A'   61 A'   62 A'                 
  1.056   1.153   1.198   1.259   1.340   1.347   1.383   1.409
 63 A'   64 A'   24 A"   65 A'   66 A'   25 A"   26 A"   67 A'                 
  1.632   1.690   1.801   1.907   1.918   1.974   2.018   2.076
 68 A'   69 A'   70 A'   27 A"   71 A'   72 A'   73 A'   28 A"                 
  2.203   2.275   2.357   2.359   2.425   2.639   2.718   2.770
 29 A"   74 A'   75 A'   30 A"   76 A'   77 A'   31 A"   78 A'                 
  2.999   3.254   3.714   3.717   3.836   3.840   3.942   3.973
 79 A'   80 A'   32 A"   81 A'   82 A'   33 A"   34 A"   35 A"                 
  3.998   4.026   4.084   4.153   4.315   4.418   4.798   6.242
 83 A'   36 A"   84 A'   85 A'   86 A'   87 A'   88 A'   37 A"                 
  6.306   6.579   6.666   7.522   7.550   7.614   9.705  23.657
 89 A'   90 A'   91 A'   38 A"   92 A'   93 A'   94 A'   95 A'                 
 25.773  25.924  26.272  35.492  47.914  66.699 215.688 289.713
 39 A"   96 A'   97 A'   98 A'   99 A'  100 A'  101 A'   40 A"                 
289.740 289.8371020.712
102 A'  103 A'  104 A'                                                         

 Beta MOs, Restricted
 -- Occupied --                  
-482.88 -101.61  -62.53  -56.35  -56.34  -56.34  -24.75  -14.39
  1 A'    2 A'    3 A'    4 A'    1 A"    5 A'    6 A'    7 A'                 
-10.386  -9.522  -8.736  -7.287  -7.277  -7.276  -6.571  -6.553
  8 A'    9 A'   10 A'   11 A'    2 A"   12 A'   13 A'    3 A"                 
 -6.552  -2.681  -2.677  -2.676  -2.661  -2.661  -1.299  -0.996
 14 A'   15 A'    4 A"   16 A'   17 A'    5 A"   18 A'   19 A'                 
 -0.901  -0.803  -0.654  -0.567  -0.540  -0.530  -0.457  -0.418
 20 A'   21 A'   22 A'   23 A'    6 A"   24 A'   25 A'    7 A"                 
 -0.398  -0.369  -0.353  -0.302  -0.302
 26 A'    8 A"   27 A'   28 A'    9 A"                                         
 -- Virtual --                   
 -0.093  -0.051  -0.024   0.012   0.035   0.043   0.046   0.061
 29 A'   10 A"   30 A'   31 A'   32 A'   33 A'   11 A"   34 A'                 
  0.074   0.076   0.088   0.093   0.105   0.109   0.149   0.183
 35 A'   12 A"   36 A'   13 A"   37 A'   38 A'   39 A'   14 A"                 
  0.187   0.190   0.232   0.245   0.280   0.291   0.326   0.338
 40 A'   41 A'   42 A'   43 A'   15 A"   44 A'   45 A'   46 A'                 
  0.369   0.390   0.392   0.403   0.416   0.445   0.457   0.479
 47 A'   48 A'   49 A'   16 A"   50 A'   17 A"   51 A'   18 A"                 
  0.498   0.548   0.559   0.588   0.627   0.642   0.747   0.776
 52 A'   19 A"   20 A"   53 A'   54 A'   55 A'   56 A'   57 A'                 
  0.779   0.816   0.853   0.859   0.891   0.900   0.918   0.950
 21 A"   22 A"   58 A'   59 A'   23 A"   60 A'   61 A'   62 A'                 
  1.056   1.153   1.198   1.259   1.340   1.347   1.383   1.409
 63 A'   64 A'   24 A"   65 A'   66 A'   25 A"   26 A"   67 A'                 
  1.632   1.690   1.801   1.907   1.918   1.974   2.018   2.076
 68 A'   69 A'   70 A'   27 A"   71 A'   72 A'   73 A'   28 A"                 
  2.203   2.275   2.357   2.359   2.425   2.639   2.718   2.770
 29 A"   74 A'   75 A'   30 A"   76 A'   77 A'   31 A"   78 A'                 
  2.999   3.254   3.714   3.717   3.836   3.840   3.942   3.973
 79 A'   80 A'   32 A"   81 A'   82 A'   33 A"   34 A"   35 A"                 
  3.998   4.026   4.084   4.153   4.315   4.418   4.798   6.242
 83 A'   36 A"   84 A'   85 A'   86 A'   87 A'   88 A'   37 A"                 
  6.306   6.579   6.666   7.522   7.550   7.614   9.705  23.657
 89 A'   90 A'   91 A'   38 A"   92 A'   93 A'   94 A'   95 A'                 
 25.773  25.924  26.272  35.492  47.914  66.699 215.688 289.713
 39 A"   96 A'   97 A'   98 A'   99 A'  100 A'  101 A'   40 A"                 
289.740 289.8371020.712
102 A'  103 A'  104 A'                                                         
 --------------------------------------------------------------

          Ground-State Mulliken Net Atomic Charges

     Atom                 Charge (a.u.)
  ----------------------------------------
      1 C                    -0.260204
      2 N                    -0.103252
      3 Br                    0.056462
      4 F                     0.021255
      5 Cl                    0.285739
  ----------------------------------------
  Sum of atomic charges =     0.000000

 -----------------------------------------------------------------
                    Cartesian Multipole Moments
 -----------------------------------------------------------------
    Charge (ESU x 10^10)
                 0.0000
    Dipole Moment (Debye)
         X      -0.0004      Y      -1.5597      Z      -0.0000
       Tot       1.5597
    Quadrupole Moments (Debye-Ang)
        XX     -45.5371     XY      -0.1439     YY     -48.3790
        XZ      -0.0000     YZ       0.0000     ZZ     -46.5856
    Octopole Moments (Debye-Ang^2)
       XXX     -37.0547    XXY      -6.3838    XYY      -8.0353
       YYY      -6.7958    XXZ      -0.0000    XYZ       0.0000
       YYZ      -0.0000    XZZ      -7.3505    YZZ       1.4744
       ZZZ      -0.0000
    Hexadecapole Moments (Debye-Ang^3)
      XXXX    -664.8982   XXXY      17.1225   XXYY    -149.4876
      XYYY       5.1704   YYYY    -243.5843   XXXZ      -0.0000
      XXYZ       0.0000   XYYZ      -0.0000   YYYZ       0.0000
      XXZZ    -121.7490   XYZZ       5.9324   YYZZ     -50.1157
      XZZZ      -0.0000   YZZZ       0.0000   ZZZZ     -51.0149
 -----------------------------------------------------------------
 Calculating MO derivatives via CPSCF
 D1JvT checksum  = 173520 15666.8130249324
 D1KAT checksum  = 379800 950.2393014925
   1         3          15      0.140167    0.040592
   2         3          15      0.019063    0.005653
   3         3          15      0.002603    0.000965
   4         3          15      0.000233    0.000083
   5        16           2      0.000009    0.000006
   6        18           0      0.000000    0.000000    Roots Converged
 Time for AOints: 5.4 s (CPU) 1.4 s (wall)
 ------------------------------------------------------------------------------
                     AOints        : Timing summary (seconds)
 ------------------------------------------------------------------------------
     job step          cpu (% of tot)      sys (% of tot)     wall (% of tot)
 ------------------------------------------------------------------------------
  cpscf_lag         0.3018E+02 (33.4)   0.5000E-05 (38.5)   0.7822E+01 (33.0)
  iterzp            0.5464E+02 (60.5)   0.8000E-05 (61.5)   0.1439E+02 (60.7)
  make_fx           0.0000E+00 ( 0.0)   0.0000E+00 ( 0.0)   0.0000E+00 ( 0.0)
  AOints            0.5394E+01 ( 6.0)   0.0000E+00 ( 0.0)   0.1370E+01 ( 5.8)
 ------------------------------------------------------------------------------
   Grand Totals     0.9031E+02          0.1300E-04          0.2370E+02
 ------------------------------------------------------------------------------
 Calculating analytic Hessian of the SCF energy
 Polarizability Matrix (a.u.)
            1           2           3
    1 -71.0243461   1.0135829  -0.0000000
    2   1.0135829 -50.5262402  -0.0000000
    3  -0.0000000  -0.0000000 -31.8954946

 Direct stationary perturbation theory relativistic correction:

 rels  =      17.646721549260
 relv  =     -59.914113546535
 rel2e =       9.660592046750
 E_rel =     -32.606799950525

 Hessian of the SCF Energy
            1           2           3           4           5           6
    1   0.7972202  -0.1040548   0.0000000  -0.5082777   0.1741945  -0.0000000
    2  -0.1040548   0.4500049  -0.0000000   0.2245717  -0.1664526   0.0000000
    3   0.0000000  -0.0000000   0.1249219  -0.0000000   0.0000000  -0.0485384
    4  -0.5082777   0.2245717  -0.0000000   0.7224787  -0.1458760   0.0000000
    5   0.1741945  -0.1664526   0.0000000  -0.1458760   0.2451376  -0.0000000
    6  -0.0000000   0.0000000  -0.0485384   0.0000000  -0.0000000   0.0385783
    7  -0.0307534  -0.0337595   0.0000000  -0.1170636  -0.0424520   0.0000000
    8   0.0143873  -0.0136866  -0.0000000  -0.0912949  -0.0564573   0.0000000
    9  -0.0000000  -0.0000000  -0.0019747   0.0000000  -0.0000000  -0.0120977
   10  -0.2093247  -0.1135907   0.0000000  -0.0854777  -0.0197315  -0.0000000
   11  -0.1230993  -0.1484652   0.0000000  -0.0053024   0.0149670   0.0000000
   12   0.0000000   0.0000000  -0.0400105  -0.0000000   0.0000000   0.0040074
   13  -0.0488644   0.0268333  -0.0000000  -0.0116597   0.0338651  -0.0000000
   14   0.0385722  -0.1214005  -0.0000000   0.0179016  -0.0371947  -0.0000000
   15  -0.0000000  -0.0000000  -0.0343983   0.0000000  -0.0000000   0.0180504
            7           8           9          10          11          12
    1  -0.0307534   0.0143873  -0.0000000  -0.2093247  -0.1230993   0.0000000
    2  -0.0337595  -0.0136866  -0.0000000  -0.1135907  -0.1484652   0.0000000
    3   0.0000000  -0.0000000  -0.0019747   0.0000000   0.0000000  -0.0400105
    4  -0.1170636  -0.0912949   0.0000000  -0.0854777  -0.0053024  -0.0000000
    5  -0.0424520  -0.0564573  -0.0000000  -0.0197315   0.0149670   0.0000000
    6   0.0000000   0.0000000  -0.0120977  -0.0000000   0.0000000   0.0040074
    7   0.1557989   0.0745180   0.0000000  -0.0051066   0.0027939  -0.0000000
    8   0.0745180   0.0649835   0.0000000  -0.0032416   0.0021923   0.0000000
    9   0.0000000   0.0000000   0.0084042  -0.0000000   0.0000000   0.0080219
   10  -0.0051066  -0.0032416  -0.0000000   0.2952507   0.1495015  -0.0000000
   11   0.0027939   0.0021923   0.0000000   0.1495015   0.1895292  -0.0000000
   12  -0.0000000   0.0000000   0.0080219  -0.0000000  -0.0000000   0.0194704
   13  -0.0028752   0.0056312   0.0000000   0.0046583  -0.0238938   0.0000000
   14  -0.0011004   0.0029681   0.0000000  -0.0129377  -0.0582233  -0.0000000
   15  -0.0000000  -0.0000000  -0.0023536   0.0000000   0.0000000   0.0085108
           13          14          15
    1  -0.0488644   0.0385722  -0.0000000
    2   0.0268333  -0.1214005  -0.0000000
    3  -0.0000000  -0.0000000  -0.0343983
    4  -0.0116597   0.0179016   0.0000000
    5   0.0338651  -0.0371947  -0.0000000
    6  -0.0000000  -0.0000000   0.0180504
    7  -0.0028752  -0.0011004  -0.0000000
    8   0.0056312   0.0029681  -0.0000000
    9   0.0000000   0.0000000  -0.0023536
   10   0.0046583  -0.0129377   0.0000000
   11  -0.0238938  -0.0582233   0.0000000
   12   0.0000000  -0.0000000   0.0085108
   13   0.0587410  -0.0424357   0.0000000
   14  -0.0424357   0.2138504   0.0000000
   15   0.0000000   0.0000000   0.0101908
 Gradient time:  CPU 143.29 s  wall 37.59 s
 **********************************************************************
 **                                                                  **
 **                       VIBRATIONAL ANALYSIS                       **
 **                       --------------------                       **
 **                                                                  **
 **        VIBRATIONAL FREQUENCIES (CM**-1) AND NORMAL MODES         **
 **     FORCE CONSTANTS (mDYN/ANGSTROM) AND REDUCED MASSES (AMU)     **
 **                  INFRARED INTENSITIES (KM/MOL)                   **
 **                                                                  **
 **********************************************************************


 Mode:                 1                      2                      3
 Frequency:       157.65                 218.72                 368.94
 Force Cnst:      0.5260                 0.4445                 1.9267
 Red. Mass:      35.9230                15.7711                24.0240
 IR Active:          YES                    YES                    YES
 IR Intens:        0.772                  0.860                  0.239
 Raman Active:       YES                    YES                    YES
               X      Y      Z        X      Y      Z        X      Y      Z
 C          0.103 -0.272  0.000   -0.000  0.000  0.238    0.215  0.214 -0.000
 N          0.049 -0.403  0.000   -0.000  0.000  0.843    0.165  0.217  0.000
 Br        -0.345  0.166 -0.000    0.000 -0.000 -0.104   -0.229 -0.135 -0.000
 F         -0.073  0.006 -0.000   -0.000 -0.000 -0.466    0.725 -0.353  0.000
 Cl         0.764 -0.123  0.000   -0.000  0.000  0.068   -0.016  0.336  0.000
 TransDip  -0.028  0.005 -0.000    0.000 -0.000 -0.030   -0.016  0.002 -0.000

 Mode:                 4                      5                      6
 Frequency:       449.50                 581.35                 588.46
 Force Cnst:      2.1948                 2.5140                 3.5590
 Red. Mass:      18.4368                12.6252                17.4439
 IR Active:          YES                    YES                    YES
 IR Intens:        0.979                  7.665                  8.156
 Raman Active:       YES                    YES                    YES
               X      Y      Z        X      Y      Z        X      Y      Z
 C          0.487  0.100 -0.000    0.000 -0.000  0.921   -0.146  0.343  0.000
 N          0.322 -0.253  0.000    0.000 -0.000 -0.335   -0.052  0.827 -0.000
 Br        -0.104 -0.035 -0.000    0.000  0.000  0.001   -0.046 -0.054  0.000
 F          0.228  0.664 -0.000   -0.000 -0.000 -0.175    0.050  0.082 -0.000
 Cl        -0.186 -0.215  0.000   -0.000  0.000 -0.090    0.147 -0.372 -0.000
 TransDip  -0.024 -0.020 -0.000   -0.000 -0.000  0.089    0.006  0.091  0.000

 Mode:                 7                      8                      9
 Frequency:       795.82                1147.03                1693.52
 Force Cnst:      5.4375                10.5522                21.6080
 Red. Mass:      14.5720                13.6126                12.7874
 IR Active:          YES                    YES                    YES
 IR Intens:      149.982                258.885                371.457
 Raman Active:       YES                    YES                    YES
               X      Y      Z        X      Y      Z        X      Y      Z
 C          0.220 -0.505 -0.000    0.442  0.733 -0.000    0.738 -0.274  0.000
 N          0.627  0.402 -0.000    0.187 -0.150  0.000   -0.580  0.202 -0.000
 Br        -0.047 -0.040  0.000   -0.014 -0.003 -0.000    0.006  0.007  0.000
 F         -0.350 -0.029  0.000   -0.356 -0.288  0.000   -0.046 -0.027  0.000
 Cl        -0.030  0.119 -0.000   -0.002 -0.027  0.000   -0.008  0.013 -0.000
 TransDip   0.323 -0.223 -0.000    0.189  0.480 -0.000    0.605 -0.122  0.000

 STANDARD THERMODYNAMIC QUANTITIES AT   298.15 K  AND     1.00 ATM

   This Molecule has  0 Imaginary Frequencies
   Zero point vibrational energy:        8.579 kcal/mol

   Atom    1 Element C  Has Mass   12.00000
   Atom    2 Element N  Has Mass   14.00307
   Atom    3 Element Br Has Mass   78.91830
   Atom    4 Element F  Has Mass   18.99840
   Atom    5 Element Cl Has Mass   34.96885
   Molecular Mass:   158.888620 amu
   Principal axes and moments of inertia in amu*Bohr^2:
                             1           2           3
    Eigenvalues --      349.25275  1351.02796  1700.28071
          X               0.99998    -0.00625     0.00000
          Y               0.00625     0.99998    -0.00000
          Z              -0.00000     0.00000     1.00000
   Rotational Symmetry Number is   1
   The Molecule is an Asymmetric Top
   Translational Enthalpy:        0.889 kcal/mol
   Rotational Enthalpy:           0.889 kcal/mol
   Vibrational Enthalpy:          9.964 kcal/mol
   gas constant (RT):             0.592 kcal/mol
   Translational Entropy:        41.098  cal/mol.K
   Rotational Entropy:           28.174  cal/mol.K
   Vibrational Entropy:           7.649  cal/mol.K

   Total Enthalpy:               12.333 kcal/mol
   Total Entropy:                76.921  cal/mol.K
Archival summary:
1\1\TWL01\FREQ\ProcedureUnspecified\BasisUnspecified\r1l1111\taweetha\SunNov2520:57:112018SunNov2520:57:112018\0\\#,FREQ,ProcedureUnspecified,BasisUnspecified,\\0,1\Br\N,1,1.87546\C,2,1.25559,1,118.308\F,3,1.32889,2,117.68,1,-180,0\Cl,3,1.73143,2,131.516,1,-0,0\\\@

 Total job time:  43.90s(wall), 166.56s(cpu) 
 Sun Nov 25 20:57:11 2018

        *************************************************************
        *                                                           *
        *  Thank you very much for using Q-Chem.  Have a nice day.  *
        *                                                           *
        *************************************************************
