# Supplementary material for: Geometric and energetic data from ab initio calculations of haloethene, haloimine, halomethylenephosphine, haloiminophosphine, halodiazene, halodiphosphene and halocyclopropane
Source: Data Brief. 2019 Nov 2;27:104738. doi: 10.1016/j.dib.2019.104738 (PMC6861602; doi:10.1016/j.dib.2019.104738)
Supplement: Multimedia component 4 [file mmc4.zip › CN/B3LYP/ClFCNClE.out]

Q-Chem Developer Version!
                  Welcome to Q-Chem
     A Quantum Leap Into The Future Of Chemistry


 Q-Chem 5.1, Q-Chem, Inc., Pleasanton, CA (2018)

 Yihan Shao,  Zhengting Gan,  E. Epifanovsky,  A. T. B. Gilbert,  M. Wormit,  
 J. Kussmann,  A. W. Lange,  A. Behn,  Jia Deng,  Xintian Feng,  D. Ghosh,  
 M. Goldey,  P. R. Horn,  L. D. Jacobson,  I. Kaliman,  T. Kus,  A. Landau,  
 Jie Liu,  E. I. Proynov,  R. M. Richard,  R. P. Steele,  E. J. Sundstrom,  
 H. L. Woodcock III,  P. M. Zimmerman,  D. Zuev,  B. Albrecht,  E. Alguire,  
 S. A. Baeppler,  D. Barton,  Z. Benda,  Y. A. Bernard,  E. J. Berquist,  
 K. B. Bravaya,  H. Burton,  D. Casanova,  Chun-Min Chang,  Yunqing Chen,  
 A. Chien,  K. D. Closser,  M. P. Coons,  S. Coriani,  S. Dasgupta,  
 A. L. Dempwolff,  M. Diedenhofen,  Hainam Do,  R. G. Edgar,  Po-Tung Fang,  
 S. Faraji,  S. Fatehi,  Qingguo Feng,  K. D. Fenk,  J. Fosso-Tande,  
 Qinghui Ge,  A. Ghysels,  G. Gidofalvi,  J. Gomes,  J. Gonthier,  A. Gunina,  
 D. Hait,  M. W. D. Hanson-Heine,  P. H. P. Harbach,  A. W. Hauser,  
 J. E. Herr,  E. G. Hohenstein,  Z. C. Holden,  Kerwin Hui,  B. C. Huynh,  
 T.-C. Jagau,  Hyunjun Ji,  B. Kaduk,  K. Khistyaev,  Jaehoon Kim,  
 P. Klunzinger,  K. Koh,  D. Kosenkov,  L. Koulias,  T. Kowalczyk,  
 C. M. Krauter,  A. Kunitsa,  Ka Un Lao,  A. Laurent,  K. V. Lawler,  
 Joonho Lee,  D. Lefrancois,  S. Lehtola,  D. S. Levine,  Yi-Pei Li,  
 You-Sheng Lin,  Fenglai Liu,  E. Livshits,  A. Luenser,  P. Manohar,  
 E. Mansoor,  S. F. Manzer,  Shan-Ping Mao,  Yuezhi Mao,  N. Mardirossian,  
 A. V. Marenich,  T. Markovich,  L. A. Martinez-Martinez,  S. A. Maurer,  
 N. J. Mayhall,  S. C. McKenzie,  J.-M. Mewes,  A. F. Morrison,  
 J. W. Mullinax,  K. Nanda,  T. S. Nguyen-Beck,  R. Olivares-Amaya,  
 J. A. Parkhill,  T. M. Perrine,  F. Plasser,  P. Pokhilko,  S. Prager,  
 A. Prociuk,  E. Ramos,  D. R. Rehn,  F. Rob,  M. Schneider,  N. Sergueev,  
 S. M. Sharada,  S. Sharma,  D. W. Small,  T. Stauch,  T. Stein,  
 Yu-Chuan Su,  A. J. W. Thom,  A. Tkatchenko,  T. Tsuchimochi,  N. M. Tubman,  
 L. Vogt,  M. L. Vidal,  O. Vydrov,  M. A. Watson,  J. Wenzel,  
 M. de Wergifosse,  T. A. Wesolowski,  A. White,  J. Witte,  A. Yamada,  
 Jun Yang,  K. Yao,  S. Yeganeh,  S. R. Yost,  Zhi-Qiang You,  A. Zech,  
 Igor Ying Zhang,  Xing Zhang,  Yan Zhao,  Ying Zhu,  B. R. Brooks,  
 G. K. L. Chan,  C. J. Cramer,  M. S. Gordon,  W. J. Hehre,  A. Klamt,  
 M. W. Schmidt,  C. D. Sherrill,  D. G. Truhlar,  A. Aspuru-Guzik,  R. Baer,  
 A. T. Bell,  N. A. Besley,  Jeng-Da Chai,  A. E. DePrince, III,  
 R. A. DiStasio Jr.,  A. Dreuw,  B. D. Dunietz,  T. R. Furlani,  
 Chao-Ping Hsu,  Yousung Jung,  Jing Kong,  D. S. Lambrecht,  WanZhen Liang,  
 C. Ochsenfeld,  V. A. Rassolov,  L. V. Slipchenko,  J. E. Subotnik,  
 T. Van Voorhis,  J. M. Herbert,  A. I. Krylov,  P. M. W. Gill,  M. Head-Gordon

 Contributors to earlier versions of Q-Chem not listed above: 
 R. D. Adamson,  B. Austin,  J. Baker,  G. J. O. Beran,  K. Brandhorst,  
 S. T. Brown,  E. F. C. Byrd,  A. K. Chakraborty,  C.-L. Cheng,  
 Siu Hung Chien,  D. M. Chipman,  D. L. Crittenden,  H. Dachsel,  
 R. J. Doerksen,  A. D. Dutoi,  L. Fusti-Molnar,  W. A. Goddard III,  
 A. Golubeva-Zadorozhnaya,  S. R. Gwaltney,  G. Hawkins,  A. Heyden,  
 S. Hirata,  G. Kedziora,  F. J. Keil,  C. Kelley,  Jihan Kim,  R. A. King,  
 R. Z. Khaliullin,  P. P. Korambath,  W. Kurlancheek,  A. M. Lee,  M. S. Lee,  
 S. V. Levchenko,  Ching Yeh Lin,  D. Liotard,  R. C. Lochan,  I. Lotan,  
 P. E. Maslen,  N. Nair,  D. P. O'Neill,  D. Neuhauser,  E. Neuscamman,  
 C. M. Oana,  R. Olson,  B. Peters,  R. Peverati,  P. A. Pieniazek,  
 Y. M. Rhee,  J. Ritchie,  M. A. Rohrdanz,  E. Rosta,  N. J. Russ,  
 H. F. Schaefer III,  N. E. Schultz,  N. Shenvi,  A. C. Simmonett,  A. Sodt,  
 D. Stuck,  K. S. Thanthiriwatte,  V. Vanovschi,  Tao Wang,  A. Warshel,  
 C. F. Williams,  Q. Wu,  X. Xu,  W. Zhang

 Please cite Q-Chem as follows:
 Y. Shao et al., Mol. Phys. 113, 184-215 (2015)
 DOI: 10.1080/00268976.2014.952696

 Q-Chem 5.1.2 for Intel X86 EM64T Linux

 Parts of Q-Chem use Armadillo 8.300.2 (Tropical Shenanigans).
 http://arma.sourceforge.net/

 Q-Chem begins on Sun Nov 25 21:36:14 2018  

Host: 
0

     Scratch files written to /scratch/taweetham/qchem52274//
Input Ideriv = 2
Curr. Ideriv = -1
Max.  Ideriv = 2

Checking the input file for inconsistencies... 	...done.

--------------------------------------------------------------
User input:
--------------------------------------------------------------
$molecule
0 1
C 
N 1 1.3 
Cl 2 CCl 1 120. 
F 1 CF 2 120.  3 180.0
Cl 1 CCl 2 120.  3 0.0

CC=1.54
CH=1.09
CF=1.35
CCl=1.77
CBr=1.94
CI=2.14
DHA=180.0
$end

$rem
   job_type	optimization
   basis	6-311++g**
   method	b3lyp
$end

--------------------------------------------------------------
 ----------------------------------------------------------------
             Standard Nuclear Orientation (Angstroms)
    I     Atom           X                Y                Z
 ----------------------------------------------------------------
    1      C       0.7193037989     0.4853945615     0.0000000000
    2      N      -0.4602869802     1.0318061224     0.0000000000
    3      Cl     -1.9076046552     0.0128990866     0.0000000000
    4      F       1.8231901612     1.2625270464     0.0000000000
    5      Cl      0.8780443385    -1.2774728303    -0.0000000000
 ----------------------------------------------------------------
 Molecular Point Group                 Cs    NOp =  2
 Largest Abelian Subgroup              Cs    NOp =  2
 Nuclear Repulsion Energy =   262.9453515799 hartrees
 There are       28 alpha and       28 beta electrons
 Requested basis set is 6-311++G(d,p)
 There are 44 shells and 126 basis functions

 Total QAlloc Memory Limit   2000 MB
 Mega-Array Size       188 MB
 MEM_STATIC part       192 MB
 A cutoff of  1.0D-11 yielded    867 shell pairs
 There are      7604 function pairs (      8238 Cartesian)

 -------------------------------------------------------
 OpenMP Integral Computing Module                       
 Release: version 1.0, May 2013, Q-Chem Inc. Pittsburgh 
 -------------------------------------------------------
 Integral Job Info:
 Integral job number is                      11
 Integral operator is                         1
 short-range coefficients                     0
 long-range coefficients              100000000
 Omega coefficients                           0
 if combine SR and LR in K                    0
 Integral screening is                        0
 Integral computing path is                   2
 max size of driver memory is            800000
 size of driver memory is                593474
 size of scratch memory is              8114252
 max col of scratch BK array               1296
 max len of scratch array in speh3          155
 max len of scratch index in speh4           18
 max int batch size is                      520
 min int batch size is                       52
 fixed nKL is                                52
 max L of basis functions is                  2
 order of int derivative is                   0
 number of shells is                         44
 number of basis is                         131
 number of cartesian basis is               131
 number of contracted shell pairs           867
 number of primitive shell pairs           2580
 maxK2 (contraction) of shell pair           36
 max number of K2 of shell pair               1
 max number of CS2 of shell pair             89
 max number of PS2 of shell pair            330
 mem total for path MDJ                  516172
 -------------------------------------------------------
 Smallest overlap matrix eigenvalue = 8.43E-04

 Scale SEOQF with 1.000000e-01/1.000000e-01/1.000000e-01

 Standard Electronic Orientation quadrupole field applied
 Nucleus-field energy     =     0.0000000075 hartrees
 Guess from superposition of atomic densities
 Warning:  Energy on first SCF cycle will be non-variational
 SAD guess density has 56.000000 electrons

 -----------------------------------------------------------------------
  General SCF calculation program by
  Eric Jon Sundstrom, Paul Horn, Yuezhi Mao, Dmitri Zuev, Alec White,
  David Stuck, Shaama M.S., Shane Yost, Joonho Lee, David Small,
  Daniel Levine, Susi Lehtola, Hugh Burton, Evgeny Epifanovsky
 -----------------------------------------------------------------------
 Exchange:     0.2000 Hartree-Fock + 0.0800 Slater + 0.7200 B88
 Correlation:  0.1900 VWN1RPA + 0.8100 LYP
 Using SG-1 standard quadrature grid
 using 4 threads for integral computing
 -------------------------------------------------------
 OpenMP Integral computing Module                
 Release: version 2.0, May 2017, Q-Chem Inc. Pleasanton 
 -------------------------------------------------------
 -------------------------------------------------------
 OpenMP BLAS3 based DFT computing Module                
 Release: version 1.0, May 2013, Q-Chem Inc. Pittsburgh 
 -------------------------------------------------------
 A restricted SCF calculation will be
 performed using DIIS
 SCF converges when DIIS error is below 1.0e-08
 ---------------------------------------
  Cycle       Energy         DIIS error
 ---------------------------------------
    1   -1113.7756188115      4.47e-02  
    2   -1113.0728533561      5.83e-03  
    3   -1112.8869736374      1.21e-02  
    4   -1113.1266741776      1.55e-03  
    5   -1113.1291767158      9.70e-04  
    6   -1113.1306217500      1.60e-04  
    7   -1113.1306648928      5.19e-05  
    8   -1113.1306690713      1.65e-05  
    9   -1113.1306694721      5.79e-06  
   10   -1113.1306695344      1.43e-06  
   11   -1113.1306695382      2.68e-07  
   12   -1113.1306695383      6.31e-08  
   13   -1113.1306695383      1.18e-08  
   14   -1113.1306695383      1.48e-09  Convergence criterion met
 ---------------------------------------
 SCF time:   CPU 14.21s  wall 4.00s 
 SCF   energy in the final basis set =    -1113.1306695383
 Total energy in the final basis set =    -1113.1306695383

 --------------------------------------------------------------
             Orbital Energies (a.u.) and Symmetries
 --------------------------------------------------------------

 Alpha MOs, Restricted
 -- Occupied --                  
-101.61 -101.61  -24.77  -14.41  -10.40   -9.52   -9.52   -7.29
  1 A'    2 A'    3 A'    4 A'    5 A'    6 A'    7 A'    8 A'                 
 -7.285  -7.279  -7.278  -7.271  -7.270  -1.302  -1.001  -0.896
  9 A'    1 A"   10 A'    2 A"   11 A'   12 A'   13 A'   14 A'                 
 -0.832  -0.663  -0.567  -0.545  -0.542  -0.467  -0.428  -0.416
 15 A'   16 A'   17 A'   18 A'    3 A"   19 A'    4 A"   20 A'                 
 -0.376  -0.353  -0.316  -0.315
  5 A"   21 A'   22 A'    6 A"                                                 
 -- Virtual --                   
 -0.088  -0.067  -0.045   0.013   0.039   0.041   0.050   0.065
 23 A'    7 A"   24 A'   25 A'   26 A'   27 A'    8 A"   28 A'                 
  0.080   0.085   0.087   0.092   0.118   0.128   0.156   0.177
 29 A'   30 A'    9 A"   10 A"   31 A'   32 A'   33 A'   34 A'                 
  0.186   0.193   0.234   0.249   0.283   0.284   0.321   0.324
 11 A"   35 A'   36 A'   37 A'   12 A"   38 A'   39 A'   40 A'                 
  0.369   0.390   0.417   0.419   0.445   0.458   0.477   0.495
 41 A'   42 A'   43 A'   13 A"   44 A'   14 A"   45 A'   15 A"                 
  0.507   0.652   0.711   0.740   0.754   0.787   0.815   0.824
 46 A'   47 A'   16 A"   48 A'   49 A'   17 A"   18 A"   50 A'                 
  0.837   0.844   0.868   0.885   0.949   0.951   1.007   1.024
 19 A"   51 A'   52 A'   53 A'   54 A'   20 A"   55 A'   56 A'                 
  1.117   1.158   1.195   1.267   1.313   1.340   1.382   1.399
 57 A'   58 A'   21 A"   59 A'   22 A"   60 A'   23 A"   61 A'                 
  1.625   1.693   1.767   1.870   1.965   2.084   2.200   2.203
 62 A'   63 A'   64 A'   65 A'   24 A"   66 A'   67 A'   25 A"                 
  2.240   2.289   2.321   2.399   2.444   2.693   2.695   2.712
 26 A"   68 A'   27 A"   69 A'   70 A'   71 A'   28 A"   72 A'                 
  2.991   3.230   3.706   3.714   3.814   3.851   3.911   4.067
 73 A'   74 A'   29 A"   75 A'   30 A"   76 A'   31 A"   77 A'                 
  4.335   4.774   6.230   6.287   6.556   9.648   9.685  23.554
 78 A'   79 A'   32 A"   80 A'   81 A'   82 A'   83 A'   84 A'                 
 25.743  25.780  25.795  25.922  26.238  26.259  35.415  66.677
 33 A"   34 A"   85 A'   86 A'   87 A'   88 A'   89 A'   90 A'                 
215.627 215.665
 91 A'   92 A'                                                                 

 Beta MOs, Restricted
 -- Occupied --                  
-101.61 -101.61  -24.77  -14.41  -10.40   -9.52   -9.52   -7.29
  1 A'    2 A'    3 A'    4 A'    5 A'    6 A'    7 A'    8 A'                 
 -7.285  -7.279  -7.278  -7.271  -7.270  -1.302  -1.001  -0.896
  9 A'    1 A"   10 A'    2 A"   11 A'   12 A'   13 A'   14 A'                 
 -0.832  -0.663  -0.567  -0.545  -0.542  -0.467  -0.428  -0.416
 15 A'   16 A'   17 A'   18 A'    3 A"   19 A'    4 A"   20 A'                 
 -0.376  -0.353  -0.316  -0.315
  5 A"   21 A'   22 A'    6 A"                                                 
 -- Virtual --                   
 -0.088  -0.067  -0.045   0.013   0.039   0.041   0.050   0.065
 23 A'    7 A"   24 A'   25 A'   26 A'   27 A'    8 A"   28 A'                 
  0.080   0.085   0.087   0.092   0.118   0.128   0.156   0.177
 29 A'   30 A'    9 A"   10 A"   31 A'   32 A'   33 A'   34 A'                 
  0.186   0.193   0.234   0.249   0.283   0.284   0.321   0.324
 11 A"   35 A'   36 A'   37 A'   12 A"   38 A'   39 A'   40 A'                 
  0.369   0.390   0.417   0.419   0.445   0.458   0.477   0.495
 41 A'   42 A'   43 A'   13 A"   44 A'   14 A"   45 A'   15 A"                 
  0.507   0.652   0.711   0.740   0.754   0.787   0.815   0.824
 46 A'   47 A'   16 A"   48 A'   49 A'   17 A"   18 A"   50 A'                 
  0.837   0.844   0.868   0.885   0.949   0.951   1.007   1.024
 19 A"   51 A'   52 A'   53 A'   54 A'   20 A"   55 A'   56 A'                 
  1.117   1.158   1.195   1.267   1.313   1.340   1.382   1.399
 57 A'   58 A'   21 A"   59 A'   22 A"   60 A'   23 A"   61 A'                 
  1.625   1.693   1.767   1.870   1.965   2.084   2.200   2.203
 62 A'   63 A'   64 A'   65 A'   24 A"   66 A'   67 A'   25 A"                 
  2.240   2.289   2.321   2.399   2.444   2.693   2.695   2.712
 26 A"   68 A'   27 A"   69 A'   70 A'   71 A'   28 A"   72 A'                 
  2.991   3.230   3.706   3.714   3.814   3.851   3.911   4.067
 73 A'   74 A'   29 A"   75 A'   30 A"   76 A'   31 A"   77 A'                 
  4.335   4.774   6.230   6.287   6.556   9.648   9.685  23.554
 78 A'   79 A'   32 A"   80 A'   81 A'   82 A'   83 A'   84 A'                 
 25.743  25.780  25.795  25.922  26.238  26.259  35.415  66.677
 33 A"   34 A"   85 A'   86 A'   87 A'   88 A'   89 A'   90 A'                 
215.627 215.665
 91 A'   92 A'                                                                 
 --------------------------------------------------------------

          Ground-State Mulliken Net Atomic Charges

     Atom                 Charge (a.u.)
  ----------------------------------------
      1 C                    -0.306544
      2 N                    -0.027543
      3 Cl                   -0.000515
      4 F                     0.022321
      5 Cl                    0.312281
  ----------------------------------------
  Sum of atomic charges =     0.000000

 -----------------------------------------------------------------
                    Cartesian Multipole Moments
 -----------------------------------------------------------------
    Charge (ESU x 10^10)
                 0.0000
    Dipole Moment (Debye)
         X       0.4124      Y      -1.4121      Z       0.0000
       Tot       1.4711
    Quadrupole Moments (Debye-Ang)
        XX     -41.1205     XY       0.9467     YY     -42.6061
        XZ       0.0000     YZ      -0.0000     ZZ     -41.0156
    Octopole Moments (Debye-Ang^2)
       XXX       0.2758    XXY      -2.9569    XYY       4.1066
       YYY      -6.5936    XXZ       0.0000    XYZ      -0.0000
       YYZ       0.0000    XZZ       3.8410    YZZ       1.7173
       ZZZ       0.0000
    Hexadecapole Moments (Debye-Ang^3)
      XXXX    -480.4721   XXXY      20.2052   XXYY    -126.2658
      XYYY       9.5937   YYYY    -249.1000   XXXZ       0.0000
      XXYZ      -0.0000   XYYZ       0.0000   YYYZ      -0.0000
      XXZZ     -91.1241   XYZZ       4.7190   YYZZ     -50.6113
      XZZZ       0.0000   YZZZ      -0.0000   ZZZZ     -43.5058
 -----------------------------------------------------------------
 Calculating analytic gradient of the SCF energy
 Gradient of SCF Energy
            1           2           3           4           5
    1   0.0513172  -0.0370314  -0.0190632   0.0268805  -0.0221032
    2   0.0004506   0.0009381  -0.0093504   0.0253938  -0.0174321
    3   0.0000000  -0.0000000  -0.0000000   0.0000000  -0.0000000
 Max gradient component =       5.132E-02
 RMS gradient           =       2.100E-02
 Gradient time:  CPU 3.45 s  wall 0.96 s
 Geometry Optimization Parameters
   NAtoms,    NIC,     NZ,  NCons,   NDum,   NFix, NCnnct, MaxDiis
        5      20       5       0       0       0       0       0


** GEOMETRY OPTIMIZATION IN DELOCALIZED INTERNAL COORDINATES **
   Searching for a Minimum

   Optimization Cycle:   1

                       Coordinates (Angstroms)
     ATOM                X               Y               Z
      1  C         0.7193037989    0.4853945615    0.0000000000
      2  N        -0.4602869802    1.0318061224    0.0000000000
      3  Cl       -1.9076046552    0.0128990866    0.0000000000
      4  F         1.8231901612    1.2625270464    0.0000000000
      5  Cl        0.8780443385   -1.2774728303    0.0000000000
   Point Group: cs    Number of degrees of freedom:     7


   Energy is  -1113.130669538


 Attempting to Generate Delocalized Internal Coordinates

  7 Hessian modes will be used to form the next step
  Hessian Eigenvalues:
     0.250000    0.250000    0.250000    0.286300    0.286300    0.550214
     0.671931

 Minimum Search - Taking Simple RFO Step
 Searching for Lamda that Minimizes Along All modes
 Value Taken    Lamda =  -0.02136800
 Step Taken.  Stepsize is  0.256894

                             Maximum     Tolerance    Cnvgd?
         Gradient           0.070612      0.000300      NO
         Displacement       0.219595      0.001200      NO
         Energy change     *********      0.000001      NO


 New Cartesian Coordinates Obtained by Inverse Iteration

 Displacement from previous Coordinates is:  0.377013
 ----------------------------------------------------------------
             Standard Nuclear Orientation (Angstroms)
    I     Atom           X                Y                Z
 ----------------------------------------------------------------
    1      C       0.6575961694     0.4434182321     0.0000000000
    2      N      -0.4509925233     1.0503235520     0.0000000000
    3      Cl     -1.8941992095     0.0892211157     0.0000000000
    4      F       1.7362284256     1.1975530468     0.0000000000
    5      Cl      1.0040138012    -1.2653619599     0.0000000000
 ----------------------------------------------------------------
 Molecular Point Group                 Cs    NOp =  2
 Largest Abelian Subgroup              Cs    NOp =  2
 Nuclear Repulsion Energy =   266.4014945329 hartrees
 There are       28 alpha and       28 beta electrons
 Applying Cartesian multipole field
    Component          Value
    ---------          -----
     (2,0,0)        1.00000E-11
     (0,2,0)        2.00000E-11
     (0,0,2)       -3.00000E-11
 Nucleus-field energy     =     0.0000000074 hartrees
 Requested basis set is 6-311++G(d,p)
 There are 44 shells and 126 basis functions
 A cutoff of  1.0D-11 yielded    871 shell pairs
 There are      7631 function pairs (      8266 Cartesian)
 Smallest overlap matrix eigenvalue = 7.49E-04
 Guess MOs from SCF MO coefficient file

 -----------------------------------------------------------------------
  General SCF calculation program by
  Eric Jon Sundstrom, Paul Horn, Yuezhi Mao, Dmitri Zuev, Alec White,
  David Stuck, Shaama M.S., Shane Yost, Joonho Lee, David Small,
  Daniel Levine, Susi Lehtola, Hugh Burton, Evgeny Epifanovsky
 -----------------------------------------------------------------------
 Exchange:     0.2000 Hartree-Fock + 0.0800 Slater + 0.7200 B88
 Correlation:  0.1900 VWN1RPA + 0.8100 LYP
 Using SG-1 standard quadrature grid
 using 4 threads for integral computing
 -------------------------------------------------------
 OpenMP Integral computing Module                
 Release: version 2.0, May 2017, Q-Chem Inc. Pleasanton 
 -------------------------------------------------------
 -------------------------------------------------------
 OpenMP BLAS3 based DFT computing Module                
 Release: version 1.0, May 2013, Q-Chem Inc. Pittsburgh 
 -------------------------------------------------------
 A restricted SCF calculation will be
 performed using DIIS
 SCF converges when DIIS error is below 1.0e-08
 ---------------------------------------
  Cycle       Energy         DIIS error
 ---------------------------------------
    1   -1113.1333853949      1.68e-03  
    2   -1113.1410671504      8.25e-04  
    3   -1113.1405823222      9.73e-04  
    4   -1113.1421855307      2.11e-04  
    5   -1113.1422510253      7.91e-05  
    6   -1113.1422622973      1.05e-05  
    7   -1113.1422624831      2.26e-06  
    8   -1113.1422624879      1.41e-06  
    9   -1113.1422624907      2.65e-07  
   10   -1113.1422624908      6.89e-08  
   11   -1113.1422624908      1.74e-08  
   12   -1113.1422624908      1.92e-09  Convergence criterion met
 ---------------------------------------
 SCF time:   CPU 12.23s  wall 3.00s 
 SCF   energy in the final basis set =    -1113.1422624908
 Total energy in the final basis set =    -1113.1422624908

 --------------------------------------------------------------
             Orbital Energies (a.u.) and Symmetries
 --------------------------------------------------------------

 Alpha MOs, Restricted
 -- Occupied --                  
-101.61 -101.60  -24.76  -14.40  -10.39   -9.53   -9.51   -7.29
  1 A'    2 A'    3 A'    4 A'    5 A'    6 A'    7 A'    8 A'                 
 -7.282  -7.281  -7.280  -7.269  -7.268  -1.311  -1.014  -0.906
  9 A'    1 A"   10 A'    2 A"   11 A'   12 A'   13 A'   14 A'                 
 -0.835  -0.662  -0.574  -0.548  -0.547  -0.464  -0.429  -0.414
 15 A'   16 A'   17 A'    3 A"   18 A'   19 A'    4 A"   20 A'                 
 -0.380  -0.362  -0.316  -0.312
  5 A"   21 A'   22 A'    6 A"                                                 
 -- Virtual --                   
 -0.071  -0.055  -0.029   0.015   0.039   0.044   0.049   0.068
 23 A'    7 A"   24 A'   25 A'   26 A'   27 A'    8 A"   28 A'                 
  0.082   0.086   0.089   0.094   0.117   0.124   0.156   0.189
 29 A'    9 A"   30 A'   10 A"   31 A'   32 A'   33 A'   34 A'                 
  0.189   0.195   0.237   0.256   0.280   0.288   0.325   0.342
 11 A"   35 A'   36 A'   37 A'   12 A"   38 A'   39 A'   40 A'                 
  0.379   0.398   0.420   0.427   0.435   0.454   0.491   0.494
 41 A'   42 A'   13 A"   43 A'   44 A'   14 A"   45 A'   15 A"                 
  0.511   0.644   0.712   0.742   0.765   0.781   0.813   0.824
 46 A'   47 A'   16 A"   48 A'   49 A'   17 A"   18 A"   50 A'                 
  0.841   0.846   0.873   0.893   0.932   0.960   1.003   1.032
 19 A"   51 A'   52 A'   53 A'   54 A'   20 A"   55 A'   56 A'                 
  1.150   1.169   1.198   1.268   1.335   1.337   1.379   1.407
 57 A'   58 A'   21 A"   59 A'   22 A"   60 A'   23 A"   61 A'                 
  1.645   1.693   1.792   1.912   1.974   2.113   2.195   2.225
 62 A'   63 A'   64 A'   65 A'   24 A"   66 A'   25 A"   67 A'                 
  2.255   2.289   2.353   2.410   2.483   2.709   2.725   2.756
 26 A"   68 A'   27 A"   69 A'   70 A'   28 A"   71 A'   72 A'                 
  3.013   3.249   3.706   3.723   3.833   3.875   3.947   4.147
 73 A'   74 A'   29 A"   75 A'   30 A"   76 A'   31 A"   77 A'                 
  4.386   4.802   6.234   6.300   6.607   9.664   9.702  23.638
 78 A'   79 A'   32 A"   80 A'   81 A'   82 A'   83 A'   84 A'                 
 25.745  25.785  25.803  25.902  26.232  26.285  35.472  66.692
 33 A"   34 A"   85 A'   86 A'   87 A'   88 A'   89 A'   90 A'                 
215.640 215.687
 91 A'   92 A'                                                                 

 Beta MOs, Restricted
 -- Occupied --                  
-101.61 -101.60  -24.76  -14.40  -10.39   -9.53   -9.51   -7.29
  1 A'    2 A'    3 A'    4 A'    5 A'    6 A'    7 A'    8 A'                 
 -7.282  -7.281  -7.280  -7.269  -7.268  -1.311  -1.014  -0.906
  9 A'    1 A"   10 A'    2 A"   11 A'   12 A'   13 A'   14 A'                 
 -0.835  -0.662  -0.574  -0.548  -0.547  -0.464  -0.429  -0.414
 15 A'   16 A'   17 A'    3 A"   18 A'   19 A'    4 A"   20 A'                 
 -0.380  -0.362  -0.316  -0.312
  5 A"   21 A'   22 A'    6 A"                                                 
 -- Virtual --                   
 -0.071  -0.055  -0.029   0.015   0.039   0.044   0.049   0.068
 23 A'    7 A"   24 A'   25 A'   26 A'   27 A'    8 A"   28 A'                 
  0.082   0.086   0.089   0.094   0.117   0.124   0.156   0.189
 29 A'    9 A"   30 A'   10 A"   31 A'   32 A'   33 A'   34 A'                 
  0.189   0.195   0.237   0.256   0.280   0.288   0.325   0.342
 11 A"   35 A'   36 A'   37 A'   12 A"   38 A'   39 A'   40 A'                 
  0.379   0.398   0.420   0.427   0.435   0.454   0.491   0.494
 41 A'   42 A'   13 A"   43 A'   44 A'   14 A"   45 A'   15 A"                 
  0.511   0.644   0.712   0.742   0.765   0.781   0.813   0.824
 46 A'   47 A'   16 A"   48 A'   49 A'   17 A"   18 A"   50 A'                 
  0.841   0.846   0.873   0.893   0.932   0.960   1.003   1.032
 19 A"   51 A'   52 A'   53 A'   54 A'   20 A"   55 A'   56 A'                 
  1.150   1.169   1.198   1.268   1.335   1.337   1.379   1.407
 57 A'   58 A'   21 A"   59 A'   22 A"   60 A'   23 A"   61 A'                 
  1.645   1.693   1.792   1.912   1.974   2.113   2.195   2.225
 62 A'   63 A'   64 A'   65 A'   24 A"   66 A'   25 A"   67 A'                 
  2.255   2.289   2.353   2.410   2.483   2.709   2.725   2.756
 26 A"   68 A'   27 A"   69 A'   70 A'   28 A"   71 A'   72 A'                 
  3.013   3.249   3.706   3.723   3.833   3.875   3.947   4.147
 73 A'   74 A'   29 A"   75 A'   30 A"   76 A'   31 A"   77 A'                 
  4.386   4.802   6.234   6.300   6.607   9.664   9.702  23.638
 78 A'   79 A'   32 A"   80 A'   81 A'   82 A'   83 A'   84 A'                 
 25.745  25.785  25.803  25.902  26.232  26.285  35.472  66.692
 33 A"   34 A"   85 A'   86 A'   87 A'   88 A'   89 A'   90 A'                 
215.640 215.687
 91 A'   92 A'                                                                 
 --------------------------------------------------------------

          Ground-State Mulliken Net Atomic Charges

     Atom                 Charge (a.u.)
  ----------------------------------------
      1 C                    -0.327828
      2 N                    -0.028310
      3 Cl                   -0.007571
      4 F                     0.040234
      5 Cl                    0.323474
  ----------------------------------------
  Sum of atomic charges =     0.000000

 -----------------------------------------------------------------
                    Cartesian Multipole Moments
 -----------------------------------------------------------------
    Charge (ESU x 10^10)
                 0.0000
    Dipole Moment (Debye)
         X       0.4321      Y      -1.4583      Z      -0.0000
       Tot       1.5210
    Quadrupole Moments (Debye-Ang)
        XX     -41.0470     XY       0.2328     YY     -42.5034
        XZ      -0.0000     YZ       0.0000     ZZ     -40.7741
    Octopole Moments (Debye-Ang^2)
       XXX      -1.9266    XXY      -4.0397    XYY       3.9451
       YYY      -8.0820    XXZ      -0.0000    XYZ       0.0000
       YYZ      -0.0000    XZZ       2.9030    YZZ       1.1057
       ZZZ      -0.0000
    Hexadecapole Moments (Debye-Ang^3)
      XXXX    -482.0647   XXXY      32.6966   XXYY    -123.4290
      XYYY      21.4440   YYYY    -242.7895   XXXZ      -0.0000
      XXYZ       0.0000   XYYZ      -0.0000   YYYZ       0.0000
      XXZZ     -91.3110   XYZZ       9.5726   YYZZ     -49.2168
      XZZZ      -0.0000   YZZZ       0.0000   ZZZZ     -42.9949
 -----------------------------------------------------------------
 Calculating analytic gradient of the SCF energy
 Gradient of SCF Energy
            1           2           3           4           5
    1   0.0124756  -0.0004645  -0.0035595  -0.0073862  -0.0010654
    2   0.0036022   0.0043255  -0.0011077   0.0018958  -0.0087158
    3  -0.0000000   0.0000000  -0.0000000   0.0000000  -0.0000000
 Max gradient component =       1.248E-02
 RMS gradient           =       4.738E-03
 Gradient time:  CPU 3.48 s  wall 0.96 s
 Geometry Optimization Parameters
   NAtoms,    NIC,     NZ,  NCons,   NDum,   NFix, NCnnct, MaxDiis
        5      20       5       0       0       0       0       0

 Cartesian Hessian Update
 Hessian Updated using BFGS Update


** GEOMETRY OPTIMIZATION IN DELOCALIZED INTERNAL COORDINATES **
   Searching for a Minimum

   Optimization Cycle:   2

                       Coordinates (Angstroms)
     ATOM                X               Y               Z
      1  C         0.6575961694    0.4434182321    0.0000000000
      2  N        -0.4509925233    1.0503235520    0.0000000000
      3  Cl       -1.8941992095    0.0892211157    0.0000000000
      4  F         1.7362284256    1.1975530468    0.0000000000
      5  Cl        1.0040138012   -1.2653619599    0.0000000000
   Point Group: cs    Number of degrees of freedom:     7


   Energy is  -1113.142262491

 Hessian Updated using BFGS Update

  6 Hessian modes will be used to form the next step
  Hessian Eigenvalues:
     0.218243    0.272524    0.281726    0.295238    0.577490    0.659597

 Minimum Search - Taking Simple RFO Step
 Searching for Lamda that Minimizes Along All modes
 Value Taken    Lamda =  -0.00095177
 Step Taken.  Stepsize is  0.062726

                             Maximum     Tolerance    Cnvgd?
         Gradient           0.008511      0.000300      NO
         Displacement       0.034864      0.001200      NO
         Energy change     -0.011593      0.000001      NO


 New Cartesian Coordinates Obtained by Inverse Iteration

 Displacement from previous Coordinates is:  0.081602
 ----------------------------------------------------------------
             Standard Nuclear Orientation (Angstroms)
    I     Atom           X                Y                Z
 ----------------------------------------------------------------
    1      C       0.6439861701     0.4482102796     0.0000000000
    2      N      -0.4583447319     1.0548966790     0.0000000000
    3      Cl     -1.8816300247     0.0791399229     0.0000000000
    4      F       1.7469759886     1.1734102536     0.0000000000
    5      Cl      1.0016592612    -1.2405031486     0.0000000000
 ----------------------------------------------------------------
 Molecular Point Group                 Cs    NOp =  2
 Largest Abelian Subgroup              Cs    NOp =  2
 Nuclear Repulsion Energy =   268.1025388190 hartrees
 There are       28 alpha and       28 beta electrons
 Applying Cartesian multipole field
    Component          Value
    ---------          -----
     (2,0,0)        1.00000E-11
     (0,2,0)        2.00000E-11
     (0,0,2)       -3.00000E-11
 Nucleus-field energy     =     0.0000000073 hartrees
 Requested basis set is 6-311++G(d,p)
 There are 44 shells and 126 basis functions
 A cutoff of  1.0D-11 yielded    871 shell pairs
 There are      7631 function pairs (      8266 Cartesian)
 Smallest overlap matrix eigenvalue = 7.30E-04
 Guess MOs from SCF MO coefficient file

 -----------------------------------------------------------------------
  General SCF calculation program by
  Eric Jon Sundstrom, Paul Horn, Yuezhi Mao, Dmitri Zuev, Alec White,
  David Stuck, Shaama M.S., Shane Yost, Joonho Lee, David Small,
  Daniel Levine, Susi Lehtola, Hugh Burton, Evgeny Epifanovsky
 -----------------------------------------------------------------------
 Exchange:     0.2000 Hartree-Fock + 0.0800 Slater + 0.7200 B88
 Correlation:  0.1900 VWN1RPA + 0.8100 LYP
 Using SG-1 standard quadrature grid
 using 4 threads for integral computing
 -------------------------------------------------------
 OpenMP Integral computing Module                
 Release: version 2.0, May 2017, Q-Chem Inc. Pleasanton 
 -------------------------------------------------------
 -------------------------------------------------------
 OpenMP BLAS3 based DFT computing Module                
 Release: version 1.0, May 2013, Q-Chem Inc. Pittsburgh 
 -------------------------------------------------------
 A restricted SCF calculation will be
 performed using DIIS
 SCF converges when DIIS error is below 1.0e-08
 ---------------------------------------
  Cycle       Energy         DIIS error
 ---------------------------------------
    1   -1113.1419624838      4.89e-04  
    2   -1113.1425763553      2.22e-04  
    3   -1113.1425191126      2.83e-04  
    4   -1113.1426567228      5.51e-05  
    5   -1113.1426609394      2.43e-05  
    6   -1113.1426619643      2.53e-06  
    7   -1113.1426619753      8.31e-07  
    8   -1113.1426619766      2.39e-07  
    9   -1113.1426619767      8.21e-08  
   10   -1113.1426619767      3.11e-08  
   11   -1113.1426619767      6.16e-09  Convergence criterion met
 ---------------------------------------
 SCF time:   CPU 11.27s  wall 3.00s 
 SCF   energy in the final basis set =    -1113.1426619767
 Total energy in the final basis set =    -1113.1426619767

 --------------------------------------------------------------
             Orbital Energies (a.u.) and Symmetries
 --------------------------------------------------------------

 Alpha MOs, Restricted
 -- Occupied --                  
-101.61 -101.60  -24.76  -14.40  -10.39   -9.53   -9.52   -7.29
  1 A'    2 A'    3 A'    4 A'    5 A'    6 A'    7 A'    8 A'                 
 -7.283  -7.280  -7.279  -7.269  -7.268  -1.308  -1.019  -0.910
  9 A'    1 A"   10 A'    2 A"   11 A'   12 A'   13 A'   14 A'                 
 -0.836  -0.660  -0.574  -0.547  -0.547  -0.465  -0.431  -0.415
 15 A'   16 A'   17 A'   18 A'    3 A"   19 A'    4 A"   20 A'                 
 -0.381  -0.362  -0.317  -0.312
  5 A"   21 A'   22 A'    6 A"                                                 
 -- Virtual --                   
 -0.069  -0.053  -0.024   0.017   0.039   0.045   0.049   0.068
 23 A'    7 A"   24 A'   25 A'   26 A'   27 A'    8 A"   28 A'                 
  0.082   0.087   0.089   0.094   0.117   0.125   0.157   0.189
 29 A'    9 A"   30 A'   10 A"   31 A'   32 A'   33 A'   11 A"                 
  0.189   0.194   0.237   0.255   0.280   0.289   0.324   0.341
 34 A'   35 A'   36 A'   37 A'   12 A"   38 A'   39 A'   40 A'                 
  0.378   0.401   0.420   0.426   0.434   0.453   0.491   0.495
 41 A'   42 A'   13 A"   43 A'   44 A'   14 A"   45 A'   15 A"                 
  0.514   0.641   0.711   0.739   0.769   0.777   0.813   0.826
 46 A'   47 A'   16 A"   48 A'   49 A'   17 A"   18 A"   50 A'                 
  0.841   0.852   0.874   0.897   0.933   0.959   1.002   1.038
 19 A"   51 A'   52 A'   53 A'   54 A'   20 A"   55 A'   56 A'                 
  1.152   1.176   1.197   1.270   1.341   1.346   1.379   1.407
 57 A'   58 A'   21 A"   59 A'   60 A'   22 A"   23 A"   61 A'                 
  1.639   1.701   1.796   1.915   1.976   2.122   2.196   2.229
 62 A'   63 A'   64 A'   65 A'   24 A"   66 A'   25 A"   67 A'                 
  2.257   2.294   2.357   2.418   2.492   2.712   2.731   2.766
 26 A"   68 A'   27 A"   69 A'   70 A'   28 A"   71 A'   72 A'                 
  3.011   3.253   3.709   3.724   3.834   3.884   3.946   4.145
 73 A'   74 A'   29 A"   75 A'   30 A"   76 A'   31 A"   77 A'                 
  4.386   4.800   6.236   6.301   6.607   9.666   9.707  23.648
 78 A'   79 A'   32 A"   80 A'   81 A'   82 A'   83 A'   84 A'                 
 25.748  25.785  25.803  25.913  26.234  26.290  35.483  66.695
 33 A"   34 A"   85 A'   86 A'   87 A'   88 A'   89 A'   90 A'                 
215.643 215.692
 91 A'   92 A'                                                                 

 Beta MOs, Restricted
 -- Occupied --                  
-101.61 -101.60  -24.76  -14.40  -10.39   -9.53   -9.52   -7.29
  1 A'    2 A'    3 A'    4 A'    5 A'    6 A'    7 A'    8 A'                 
 -7.283  -7.280  -7.279  -7.269  -7.268  -1.308  -1.019  -0.910
  9 A'    1 A"   10 A'    2 A"   11 A'   12 A'   13 A'   14 A'                 
 -0.836  -0.660  -0.574  -0.547  -0.547  -0.465  -0.431  -0.415
 15 A'   16 A'   17 A'   18 A'    3 A"   19 A'    4 A"   20 A'                 
 -0.381  -0.362  -0.317  -0.312
  5 A"   21 A'   22 A'    6 A"                                                 
 -- Virtual --                   
 -0.069  -0.053  -0.024   0.017   0.039   0.045   0.049   0.068
 23 A'    7 A"   24 A'   25 A'   26 A'   27 A'    8 A"   28 A'                 
  0.082   0.087   0.089   0.094   0.117   0.125   0.157   0.189
 29 A'    9 A"   30 A'   10 A"   31 A'   32 A'   33 A'   11 A"                 
  0.189   0.194   0.237   0.255   0.280   0.289   0.324   0.341
 34 A'   35 A'   36 A'   37 A'   12 A"   38 A'   39 A'   40 A'                 
  0.378   0.401   0.420   0.426   0.434   0.453   0.491   0.495
 41 A'   42 A'   13 A"   43 A'   44 A'   14 A"   45 A'   15 A"                 
  0.514   0.641   0.711   0.739   0.769   0.777   0.813   0.826
 46 A'   47 A'   16 A"   48 A'   49 A'   17 A"   18 A"   50 A'                 
  0.841   0.852   0.874   0.897   0.933   0.959   1.002   1.038
 19 A"   51 A'   52 A'   53 A'   54 A'   20 A"   55 A'   56 A'                 
  1.152   1.176   1.197   1.270   1.341   1.346   1.379   1.407
 57 A'   58 A'   21 A"   59 A'   60 A'   22 A"   23 A"   61 A'                 
  1.639   1.701   1.796   1.915   1.976   2.122   2.196   2.229
 62 A'   63 A'   64 A'   65 A'   24 A"   66 A'   25 A"   67 A'                 
  2.257   2.294   2.357   2.418   2.492   2.712   2.731   2.766
 26 A"   68 A'   27 A"   69 A'   70 A'   28 A"   71 A'   72 A'                 
  3.011   3.253   3.709   3.724   3.834   3.884   3.946   4.145
 73 A'   74 A'   29 A"   75 A'   30 A"   76 A'   31 A"   77 A'                 
  4.386   4.800   6.236   6.301   6.607   9.666   9.707  23.648
 78 A'   79 A'   32 A"   80 A'   81 A'   82 A'   83 A'   84 A'                 
 25.748  25.785  25.803  25.913  26.234  26.290  35.483  66.695
 33 A"   34 A"   85 A'   86 A'   87 A'   88 A'   89 A'   90 A'                 
215.643 215.692
 91 A'   92 A'                                                                 
 --------------------------------------------------------------

          Ground-State Mulliken Net Atomic Charges

     Atom                 Charge (a.u.)
  ----------------------------------------
      1 C                    -0.328456
      2 N                    -0.027798
      3 Cl                   -0.000463
      4 F                     0.032136
      5 Cl                    0.324582
  ----------------------------------------
  Sum of atomic charges =     0.000000

 -----------------------------------------------------------------
                    Cartesian Multipole Moments
 -----------------------------------------------------------------
    Charge (ESU x 10^10)
                 0.0000
    Dipole Moment (Debye)
         X       0.3751      Y      -1.4693      Z       0.0000
       Tot       1.5164
    Quadrupole Moments (Debye-Ang)
        XX     -41.1138     XY       0.1866     YY     -42.5064
        XZ       0.0000     YZ      -0.0000     ZZ     -40.7151
    Octopole Moments (Debye-Ang^2)
       XXX      -2.1234    XXY      -4.3988    XYY       3.8055
       YYY      -8.3123    XXZ       0.0000    XYZ      -0.0000
       YYZ       0.0000    XZZ       2.8230    YZZ       0.9650
       ZZZ       0.0000
    Hexadecapole Moments (Debye-Ang^3)
      XXXX    -479.5985   XXXY      31.2137   XXYY    -121.6881
      XYYY      20.2826   YYYY    -237.7016   XXXZ       0.0000
      XXYZ      -0.0000   XYYZ       0.0000   YYYZ      -0.0000
      XXZZ     -90.7054   XYZZ       9.1000   YYZZ     -48.1762
      XZZZ       0.0000   YZZZ      -0.0000   ZZZZ     -42.8593
 -----------------------------------------------------------------
 Calculating analytic gradient of the SCF energy
 Gradient of SCF Energy
            1           2           3           4           5
    1   0.0009980   0.0005483   0.0009773  -0.0025147  -0.0000089
    2   0.0029760  -0.0003740  -0.0003796  -0.0032064   0.0009841
    3   0.0000000  -0.0000000   0.0000000  -0.0000000  -0.0000000
 Max gradient component =       3.206E-03
 RMS gradient           =       1.390E-03
 Gradient time:  CPU 3.49 s  wall 0.97 s
 Geometry Optimization Parameters
   NAtoms,    NIC,     NZ,  NCons,   NDum,   NFix, NCnnct, MaxDiis
        5      20       5       0       0       0       0       0

 Cartesian Hessian Update
 Hessian Updated using BFGS Update


** GEOMETRY OPTIMIZATION IN DELOCALIZED INTERNAL COORDINATES **
   Searching for a Minimum

   Optimization Cycle:   3

                       Coordinates (Angstroms)
     ATOM                X               Y               Z
      1  C         0.6439861701    0.4482102796    0.0000000000
      2  N        -0.4583447319    1.0548966790    0.0000000000
      3  Cl       -1.8816300247    0.0791399229    0.0000000000
      4  F         1.7469759886    1.1734102536    0.0000000000
      5  Cl        1.0016592612   -1.2405031486    0.0000000000
   Point Group: cs    Number of degrees of freedom:     7


   Energy is  -1113.142661977

 Hessian Updated using BFGS Update

  7 Hessian modes will be used to form the next step
  Hessian Eigenvalues:
     0.219117    0.259426    0.272237    0.286781    0.334878    0.552439
     0.676902

 Minimum Search - Taking Simple RFO Step
 Searching for Lamda that Minimizes Along All modes
 Value Taken    Lamda =  -0.00007398
 Step Taken.  Stepsize is  0.013574

                             Maximum     Tolerance    Cnvgd?
         Gradient           0.003655      0.000300      NO
         Displacement       0.009391      0.001200      NO
         Energy change     -0.000399      0.000001      NO


 New Cartesian Coordinates Obtained by Inverse Iteration

 Displacement from previous Coordinates is:  0.029689
 ----------------------------------------------------------------
             Standard Nuclear Orientation (Angstroms)
    I     Atom           X                Y                Z
 ----------------------------------------------------------------
    1      C       0.6456635357     0.4443123861     0.0000000000
    2      N      -0.4581968860     1.0505212472     0.0000000000
    3      Cl     -1.8901453230     0.0861185980     0.0000000000
    4      F       1.7467911337     1.1785465011     0.0000000000
    5      Cl      1.0085342030    -1.2443447458     0.0000000000
 ----------------------------------------------------------------
 Molecular Point Group                 Cs    NOp =  2
 Largest Abelian Subgroup              Cs    NOp =  2
 Nuclear Repulsion Energy =   267.4927395629 hartrees
 There are       28 alpha and       28 beta electrons
 Applying Cartesian multipole field
    Component          Value
    ---------          -----
     (2,0,0)        1.00000E-11
     (0,2,0)        2.00000E-11
     (0,0,2)       -3.00000E-11
 Nucleus-field energy     =     0.0000000073 hartrees
 Requested basis set is 6-311++G(d,p)
 There are 44 shells and 126 basis functions
 A cutoff of  1.0D-11 yielded    871 shell pairs
 There are      7631 function pairs (      8266 Cartesian)
 Smallest overlap matrix eigenvalue = 7.29E-04
 Guess MOs from SCF MO coefficient file

 -----------------------------------------------------------------------
  General SCF calculation program by
  Eric Jon Sundstrom, Paul Horn, Yuezhi Mao, Dmitri Zuev, Alec White,
  David Stuck, Shaama M.S., Shane Yost, Joonho Lee, David Small,
  Daniel Levine, Susi Lehtola, Hugh Burton, Evgeny Epifanovsky
 -----------------------------------------------------------------------
 Exchange:     0.2000 Hartree-Fock + 0.0800 Slater + 0.7200 B88
 Correlation:  0.1900 VWN1RPA + 0.8100 LYP
 Using SG-1 standard quadrature grid
 using 4 threads for integral computing
 -------------------------------------------------------
 OpenMP Integral computing Module                
 Release: version 2.0, May 2017, Q-Chem Inc. Pleasanton 
 -------------------------------------------------------
 -------------------------------------------------------
 OpenMP BLAS3 based DFT computing Module                
 Release: version 1.0, May 2013, Q-Chem Inc. Pittsburgh 
 -------------------------------------------------------
 A restricted SCF calculation will be
 performed using DIIS
 SCF converges when DIIS error is below 1.0e-08
 ---------------------------------------
  Cycle       Energy         DIIS error
 ---------------------------------------
    1   -1113.1426356445      1.44e-04  
    2   -1113.1426965773      4.40e-05  
    3   -1113.1426941537      5.64e-05  
    4   -1113.1426998853      1.34e-05  
    5   -1113.1427001405      5.82e-06  
    6   -1113.1427001996      1.02e-06  
    7   -1113.1427002014      1.74e-07  
    8   -1113.1427002015      4.11e-08  
    9   -1113.1427002015      1.58e-08  
   10   -1113.1427002015      6.18e-09  Convergence criterion met
 ---------------------------------------
 SCF time:   CPU 10.22s  wall 3.00s 
 SCF   energy in the final basis set =    -1113.1427002015
 Total energy in the final basis set =    -1113.1427002015

 --------------------------------------------------------------
             Orbital Energies (a.u.) and Symmetries
 --------------------------------------------------------------

 Alpha MOs, Restricted
 -- Occupied --                  
-101.61 -101.60  -24.75  -14.40  -10.39   -9.53   -9.52   -7.29
  1 A'    2 A'    3 A'    4 A'    5 A'    6 A'    7 A'    8 A'                 
 -7.283  -7.281  -7.280  -7.270  -7.269  -1.306  -1.018  -0.910
  9 A'    1 A"   10 A'    2 A"   11 A'   12 A'   13 A'   14 A'                 
 -0.836  -0.659  -0.573  -0.547  -0.546  -0.464  -0.430  -0.415
 15 A'   16 A'   17 A'   18 A'    3 A"   19 A'    4 A"   20 A'                 
 -0.381  -0.362  -0.317  -0.313
  5 A"   21 A'   22 A'    6 A"                                                 
 -- Virtual --                   
 -0.069  -0.053  -0.024   0.016   0.039   0.045   0.049   0.068
 23 A'    7 A"   24 A'   25 A'   26 A'   27 A'    8 A"   28 A'                 
  0.082   0.086   0.089   0.094   0.117   0.124   0.157   0.189
 29 A'    9 A"   30 A'   10 A"   31 A'   32 A'   33 A'   34 A'                 
  0.189   0.193   0.237   0.255   0.280   0.289   0.324   0.341
 11 A"   35 A'   36 A'   37 A'   12 A"   38 A'   39 A'   40 A'                 
  0.379   0.400   0.420   0.427   0.434   0.453   0.492   0.495
 41 A'   42 A'   13 A"   43 A'   44 A'   14 A"   45 A'   15 A"                 
  0.513   0.642   0.711   0.739   0.768   0.777   0.812   0.825
 46 A'   47 A'   16 A"   48 A'   49 A'   17 A"   18 A"   50 A'                 
  0.840   0.850   0.874   0.895   0.933   0.960   1.003   1.037
 19 A"   51 A'   52 A'   53 A'   54 A'   20 A"   55 A'   56 A'                 
  1.153   1.175   1.197   1.269   1.341   1.345   1.380   1.407
 57 A'   58 A'   21 A"   59 A'   60 A'   22 A"   23 A"   61 A'                 
  1.637   1.700   1.797   1.917   1.975   2.118   2.195   2.229
 62 A'   63 A'   64 A'   65 A'   24 A"   66 A'   25 A"   67 A'                 
  2.256   2.291   2.357   2.417   2.489   2.712   2.732   2.764
 26 A"   68 A'   27 A"   69 A'   70 A'   28 A"   71 A'   72 A'                 
  3.007   3.251   3.710   3.725   3.834   3.882   3.943   4.142
 73 A'   74 A'   29 A"   75 A'   30 A"   76 A'   31 A"   77 A'                 
  4.385   4.800   6.237   6.302   6.603   9.666   9.707  23.644
 78 A'   79 A'   32 A"   80 A'   81 A'   82 A'   83 A'   84 A'                 
 25.746  25.785  25.804  25.907  26.233  26.288  35.480  66.695
 33 A"   34 A"   85 A'   86 A'   87 A'   88 A'   89 A'   90 A'                 
215.642 215.693
 91 A'   92 A'                                                                 

 Beta MOs, Restricted
 -- Occupied --                  
-101.61 -101.60  -24.75  -14.40  -10.39   -9.53   -9.52   -7.29
  1 A'    2 A'    3 A'    4 A'    5 A'    6 A'    7 A'    8 A'                 
 -7.283  -7.281  -7.280  -7.270  -7.269  -1.306  -1.018  -0.910
  9 A'    1 A"   10 A'    2 A"   11 A'   12 A'   13 A'   14 A'                 
 -0.836  -0.659  -0.573  -0.547  -0.546  -0.464  -0.430  -0.415
 15 A'   16 A'   17 A'   18 A'    3 A"   19 A'    4 A"   20 A'                 
 -0.381  -0.362  -0.317  -0.313
  5 A"   21 A'   22 A'    6 A"                                                 
 -- Virtual --                   
 -0.069  -0.053  -0.024   0.016   0.039   0.045   0.049   0.068
 23 A'    7 A"   24 A'   25 A'   26 A'   27 A'    8 A"   28 A'                 
  0.082   0.086   0.089   0.094   0.117   0.124   0.157   0.189
 29 A'    9 A"   30 A'   10 A"   31 A'   32 A'   33 A'   34 A'                 
  0.189   0.193   0.237   0.255   0.280   0.289   0.324   0.341
 11 A"   35 A'   36 A'   37 A'   12 A"   38 A'   39 A'   40 A'                 
  0.379   0.400   0.420   0.427   0.434   0.453   0.492   0.495
 41 A'   42 A'   13 A"   43 A'   44 A'   14 A"   45 A'   15 A"                 
  0.513   0.642   0.711   0.739   0.768   0.777   0.812   0.825
 46 A'   47 A'   16 A"   48 A'   49 A'   17 A"   18 A"   50 A'                 
  0.840   0.850   0.874   0.895   0.933   0.960   1.003   1.037
 19 A"   51 A'   52 A'   53 A'   54 A'   20 A"   55 A'   56 A'                 
  1.153   1.175   1.197   1.269   1.341   1.345   1.380   1.407
 57 A'   58 A'   21 A"   59 A'   60 A'   22 A"   23 A"   61 A'                 
  1.637   1.700   1.797   1.917   1.975   2.118   2.195   2.229
 62 A'   63 A'   64 A'   65 A'   24 A"   66 A'   25 A"   67 A'                 
  2.256   2.291   2.357   2.417   2.489   2.712   2.732   2.764
 26 A"   68 A'   27 A"   69 A'   70 A'   28 A"   71 A'   72 A'                 
  3.007   3.251   3.710   3.725   3.834   3.882   3.943   4.142
 73 A'   74 A'   29 A"   75 A'   30 A"   76 A'   31 A"   77 A'                 
  4.385   4.800   6.237   6.302   6.603   9.666   9.707  23.644
 78 A'   79 A'   32 A"   80 A'   81 A'   82 A'   83 A'   84 A'                 
 25.746  25.785  25.804  25.907  26.233  26.288  35.480  66.695
 33 A"   34 A"   85 A'   86 A'   87 A'   88 A'   89 A'   90 A'                 
215.642 215.693
 91 A'   92 A'                                                                 
 --------------------------------------------------------------

          Ground-State Mulliken Net Atomic Charges

     Atom                 Charge (a.u.)
  ----------------------------------------
      1 C                    -0.327558
      2 N                    -0.026644
      3 Cl                   -0.001569
      4 F                     0.030209
      5 Cl                    0.325563
  ----------------------------------------
  Sum of atomic charges =     0.000000

 -----------------------------------------------------------------
                    Cartesian Multipole Moments
 -----------------------------------------------------------------
    Charge (ESU x 10^10)
                 0.0000
    Dipole Moment (Debye)
         X       0.3572      Y      -1.4877      Z       0.0000
       Tot       1.5299
    Quadrupole Moments (Debye-Ang)
        XX     -41.0871     XY       0.1295     YY     -42.5260
        XZ       0.0000     YZ       0.0000     ZZ     -40.7225
    Octopole Moments (Debye-Ang^2)
       XXX      -2.3039    XXY      -4.4476    XYY       3.8345
       YYY      -8.4212    XXZ       0.0000    XYZ      -0.0000
       YYZ      -0.0000    XZZ       2.8188    YZZ       0.9305
       ZZZ       0.0000
    Hexadecapole Moments (Debye-Ang^3)
      XXXX    -482.4839   XXXY      31.8470   XXYY    -122.4701
      XYYY      20.8995   YYYY    -238.3443   XXXZ       0.0000
      XXYZ      -0.0000   XYYZ       0.0000   YYYZ       0.0000
      XXZZ     -91.3031   XYZZ       9.3668   YYZZ     -48.3076
      XZZZ      -0.0000   YZZZ       0.0000   ZZZZ     -42.8689
 -----------------------------------------------------------------
 Calculating analytic gradient of the SCF energy
 Gradient of SCF Energy
            1           2           3           4           5
    1   0.0015002  -0.0005594  -0.0004419  -0.0007120   0.0002131
    2   0.0011200   0.0000227  -0.0000306  -0.0009903  -0.0001218
    3  -0.0000000   0.0000000  -0.0000000  -0.0000000  -0.0000000
 Max gradient component =       1.500E-03
 RMS gradient           =       6.090E-04
 Gradient time:  CPU 3.48 s  wall 0.96 s
 Geometry Optimization Parameters
   NAtoms,    NIC,     NZ,  NCons,   NDum,   NFix, NCnnct, MaxDiis
        5      20       5       0       0       0       0       0

 Cartesian Hessian Update
 Hessian Updated using BFGS Update


** GEOMETRY OPTIMIZATION IN DELOCALIZED INTERNAL COORDINATES **
   Searching for a Minimum

   Optimization Cycle:   4

                       Coordinates (Angstroms)
     ATOM                X               Y               Z
      1  C         0.6456635357    0.4443123861    0.0000000000
      2  N        -0.4581968860    1.0505212472    0.0000000000
      3  Cl       -1.8901453230    0.0861185980    0.0000000000
      4  F         1.7467911337    1.1785465011    0.0000000000
      5  Cl        1.0085342030   -1.2443447458    0.0000000000
   Point Group: cs    Number of degrees of freedom:     7


   Energy is  -1113.142700201

 Hessian Updated using BFGS Update

  7 Hessian modes will be used to form the next step
  Hessian Eigenvalues:
     0.217305    0.243759    0.272092    0.289876    0.365734    0.468584
     0.746519

 Minimum Search - Taking Simple RFO Step
 Searching for Lamda that Minimizes Along All modes
 Value Taken    Lamda =  -0.00000916
 Step Taken.  Stepsize is  0.005469

                             Maximum     Tolerance    Cnvgd?
         Gradient           0.000947      0.000300      NO
         Displacement       0.003358      0.001200      NO
         Energy change     -0.000038      0.000001      NO


 New Cartesian Coordinates Obtained by Inverse Iteration

 Displacement from previous Coordinates is:  0.007292
 ----------------------------------------------------------------
             Standard Nuclear Orientation (Angstroms)
    I     Atom           X                Y                Z
 ----------------------------------------------------------------
    1      C       0.6452354101     0.4435714495     0.0000000000
    2      N      -0.4574343621     1.0506944575     0.0000000000
    3      Cl     -1.8880765293     0.0855724740     0.0000000000
    4      F       1.7464838428     1.1804929782     0.0000000000
    5      Cl      1.0064383018    -1.2451773727     0.0000000000
 ----------------------------------------------------------------
 Molecular Point Group                 Cs    NOp =  2
 Largest Abelian Subgroup              Cs    NOp =  2
 Nuclear Repulsion Energy =   267.5512049546 hartrees
 There are       28 alpha and       28 beta electrons
 Applying Cartesian multipole field
    Component          Value
    ---------          -----
     (2,0,0)        1.00000E-11
     (0,2,0)        2.00000E-11
     (0,0,2)       -3.00000E-11
 Nucleus-field energy     =     0.0000000073 hartrees
 Requested basis set is 6-311++G(d,p)
 There are 44 shells and 126 basis functions
 A cutoff of  1.0D-11 yielded    871 shell pairs
 There are      7631 function pairs (      8266 Cartesian)
 Smallest overlap matrix eigenvalue = 7.28E-04
 Guess MOs from SCF MO coefficient file

 -----------------------------------------------------------------------
  General SCF calculation program by
  Eric Jon Sundstrom, Paul Horn, Yuezhi Mao, Dmitri Zuev, Alec White,
  David Stuck, Shaama M.S., Shane Yost, Joonho Lee, David Small,
  Daniel Levine, Susi Lehtola, Hugh Burton, Evgeny Epifanovsky
 -----------------------------------------------------------------------
 Exchange:     0.2000 Hartree-Fock + 0.0800 Slater + 0.7200 B88
 Correlation:  0.1900 VWN1RPA + 0.8100 LYP
 Using SG-1 standard quadrature grid
 using 4 threads for integral computing
 -------------------------------------------------------
 OpenMP Integral computing Module                
 Release: version 2.0, May 2017, Q-Chem Inc. Pleasanton 
 -------------------------------------------------------
 -------------------------------------------------------
 OpenMP BLAS3 based DFT computing Module                
 Release: version 1.0, May 2013, Q-Chem Inc. Pittsburgh 
 -------------------------------------------------------
 A restricted SCF calculation will be
 performed using DIIS
 SCF converges when DIIS error is below 1.0e-08
 ---------------------------------------
  Cycle       Energy         DIIS error
 ---------------------------------------
    1   -1113.1426996773      4.26e-05  
    2   -1113.1427039794      1.18e-05  
    3   -1113.1427037866      1.59e-05  
    4   -1113.1427041638      4.25e-06  
    5   -1113.1427041913      1.49e-06  
    6   -1113.1427041952      2.62e-07  
    7   -1113.1427041953      8.98e-08  
    8   -1113.1427041953      2.16e-08  
    9   -1113.1427041953      4.95e-09  Convergence criterion met
 ---------------------------------------
 SCF time:   CPU 9.20s  wall 3.00s 
 SCF   energy in the final basis set =    -1113.1427041953
 Total energy in the final basis set =    -1113.1427041953

 --------------------------------------------------------------
             Orbital Energies (a.u.) and Symmetries
 --------------------------------------------------------------

 Alpha MOs, Restricted
 -- Occupied --                  
-101.61 -101.60  -24.75  -14.40  -10.39   -9.53   -9.52   -7.29
  1 A'    2 A'    3 A'    4 A'    5 A'    6 A'    7 A'    8 A'                 
 -7.283  -7.281  -7.280  -7.270  -7.269  -1.305  -1.018  -0.910
  9 A'    1 A"   10 A'    2 A"   11 A'   12 A'   13 A'   14 A'                 
 -0.837  -0.659  -0.573  -0.547  -0.545  -0.464  -0.431  -0.415
 15 A'   16 A'   17 A'   18 A'    3 A"   19 A'    4 A"   20 A'                 
 -0.381  -0.363  -0.317  -0.313
  5 A"   21 A'   22 A'    6 A"                                                 
 -- Virtual --                   
 -0.069  -0.053  -0.025   0.016   0.039   0.045   0.049   0.068
 23 A'    7 A"   24 A'   25 A'   26 A'   27 A'    8 A"   28 A'                 
  0.082   0.086   0.089   0.094   0.117   0.124   0.157   0.188
 29 A'    9 A"   30 A'   10 A"   31 A'   32 A'   33 A'   34 A'                 
  0.189   0.193   0.237   0.255   0.280   0.289   0.324   0.341
 11 A"   35 A'   36 A'   37 A'   12 A"   38 A'   39 A'   40 A'                 
  0.379   0.400   0.420   0.427   0.434   0.453   0.491   0.495
 41 A'   42 A'   13 A"   43 A'   44 A'   14 A"   45 A'   15 A"                 
  0.513   0.641   0.711   0.739   0.768   0.777   0.812   0.825
 46 A'   47 A'   16 A"   48 A'   49 A'   17 A"   18 A"   50 A'                 
  0.840   0.850   0.874   0.896   0.933   0.959   1.002   1.037
 19 A"   51 A'   52 A'   53 A'   54 A'   20 A"   55 A'   56 A'                 
  1.153   1.175   1.197   1.269   1.341   1.345   1.380   1.407
 57 A'   58 A'   21 A"   59 A'   60 A'   22 A"   23 A"   61 A'                 
  1.637   1.700   1.798   1.918   1.976   2.119   2.195   2.229
 62 A'   63 A'   64 A'   65 A'   24 A"   66 A'   25 A"   67 A'                 
  2.256   2.292   2.358   2.417   2.489   2.712   2.732   2.764
 26 A"   68 A'   27 A"   69 A'   70 A'   28 A"   71 A'   72 A'                 
  3.007   3.250   3.710   3.726   3.834   3.881   3.942   4.142
 73 A'   74 A'   29 A"   75 A'   30 A"   76 A'   31 A"   77 A'                 
  4.385   4.799   6.238   6.302   6.601   9.666   9.707  23.644
 78 A'   79 A'   32 A"   80 A'   81 A'   82 A'   83 A'   84 A'                 
 25.747  25.785  25.804  25.908  26.233  26.288  35.481  66.696
 33 A"   34 A"   85 A'   86 A'   87 A'   88 A'   89 A'   90 A'                 
215.642 215.692
 91 A'   92 A'                                                                 

 Beta MOs, Restricted
 -- Occupied --                  
-101.61 -101.60  -24.75  -14.40  -10.39   -9.53   -9.52   -7.29
  1 A'    2 A'    3 A'    4 A'    5 A'    6 A'    7 A'    8 A'                 
 -7.283  -7.281  -7.280  -7.270  -7.269  -1.305  -1.018  -0.910
  9 A'    1 A"   10 A'    2 A"   11 A'   12 A'   13 A'   14 A'                 
 -0.837  -0.659  -0.573  -0.547  -0.545  -0.464  -0.431  -0.415
 15 A'   16 A'   17 A'   18 A'    3 A"   19 A'    4 A"   20 A'                 
 -0.381  -0.363  -0.317  -0.313
  5 A"   21 A'   22 A'    6 A"                                                 
 -- Virtual --                   
 -0.069  -0.053  -0.025   0.016   0.039   0.045   0.049   0.068
 23 A'    7 A"   24 A'   25 A'   26 A'   27 A'    8 A"   28 A'                 
  0.082   0.086   0.089   0.094   0.117   0.124   0.157   0.188
 29 A'    9 A"   30 A'   10 A"   31 A'   32 A'   33 A'   34 A'                 
  0.189   0.193   0.237   0.255   0.280   0.289   0.324   0.341
 11 A"   35 A'   36 A'   37 A'   12 A"   38 A'   39 A'   40 A'                 
  0.379   0.400   0.420   0.427   0.434   0.453   0.491   0.495
 41 A'   42 A'   13 A"   43 A'   44 A'   14 A"   45 A'   15 A"                 
  0.513   0.641   0.711   0.739   0.768   0.777   0.812   0.825
 46 A'   47 A'   16 A"   48 A'   49 A'   17 A"   18 A"   50 A'                 
  0.840   0.850   0.874   0.896   0.933   0.959   1.002   1.037
 19 A"   51 A'   52 A'   53 A'   54 A'   20 A"   55 A'   56 A'                 
  1.153   1.175   1.197   1.269   1.341   1.345   1.380   1.407
 57 A'   58 A'   21 A"   59 A'   60 A'   22 A"   23 A"   61 A'                 
  1.637   1.700   1.798   1.918   1.976   2.119   2.195   2.229
 62 A'   63 A'   64 A'   65 A'   24 A"   66 A'   25 A"   67 A'                 
  2.256   2.292   2.358   2.417   2.489   2.712   2.732   2.764
 26 A"   68 A'   27 A"   69 A'   70 A'   28 A"   71 A'   72 A'                 
  3.007   3.250   3.710   3.726   3.834   3.881   3.942   4.142
 73 A'   74 A'   29 A"   75 A'   30 A"   76 A'   31 A"   77 A'                 
  4.385   4.799   6.238   6.302   6.601   9.666   9.707  23.644
 78 A'   79 A'   32 A"   80 A'   81 A'   82 A'   83 A'   84 A'                 
 25.747  25.785  25.804  25.908  26.233  26.288  35.481  66.696
 33 A"   34 A"   85 A'   86 A'   87 A'   88 A'   89 A'   90 A'                 
215.642 215.692
 91 A'   92 A'                                                                 
 --------------------------------------------------------------

          Ground-State Mulliken Net Atomic Charges

     Atom                 Charge (a.u.)
  ----------------------------------------
      1 C                    -0.327765
      2 N                    -0.026290
      3 Cl                   -0.001639
      4 F                     0.028797
      5 Cl                    0.326897
  ----------------------------------------
  Sum of atomic charges =     0.000000

 -----------------------------------------------------------------
                    Cartesian Multipole Moments
 -----------------------------------------------------------------
    Charge (ESU x 10^10)
                 0.0000
    Dipole Moment (Debye)
         X       0.3509      Y      -1.4990      Z      -0.0000
       Tot       1.5395
    Quadrupole Moments (Debye-Ang)
        XX     -41.1082     XY       0.1114     YY     -42.5194
        XZ       0.0000     YZ      -0.0000     ZZ     -40.7201
    Octopole Moments (Debye-Ang^2)
       XXX      -2.3114    XXY      -4.4600    XYY       3.8062
       YYY      -8.4292    XXZ      -0.0000    XYZ      -0.0000
       YYZ       0.0000    XZZ       2.8123    YZZ       0.9374
       ZZZ      -0.0000
    Hexadecapole Moments (Debye-Ang^3)
      XXXX    -481.7336   XXXY      31.6350   XXYY    -122.3775
      XYYY      20.6971   YYYY    -238.5350   XXXZ      -0.0000
      XXYZ      -0.0000   XYYZ       0.0000   YYYZ      -0.0000
      XXZZ     -91.1464   XYZZ       9.3012   YYZZ     -48.3463
      XZZZ       0.0000   YZZZ      -0.0000   ZZZZ     -42.8610
 -----------------------------------------------------------------
 Calculating analytic gradient of the SCF energy
 Gradient of SCF Energy
            1           2           3           4           5
    1   0.0000026   0.0000977   0.0000892  -0.0001306  -0.0000589
    2   0.0003503  -0.0000885   0.0000242   0.0000880  -0.0003740
    3   0.0000000   0.0000000  -0.0000000  -0.0000000   0.0000000
 Max gradient component =       3.740E-04
 RMS gradient           =       1.453E-04
 Gradient time:  CPU 3.49 s  wall 0.97 s
 Geometry Optimization Parameters
   NAtoms,    NIC,     NZ,  NCons,   NDum,   NFix, NCnnct, MaxDiis
        5      20       5       0       0       0       0       0

 Cartesian Hessian Update
 Hessian Updated using BFGS Update


** GEOMETRY OPTIMIZATION IN DELOCALIZED INTERNAL COORDINATES **
   Searching for a Minimum

   Optimization Cycle:   5

                       Coordinates (Angstroms)
     ATOM                X               Y               Z
      1  C         0.6452354101    0.4435714495    0.0000000000
      2  N        -0.4574343621    1.0506944575    0.0000000000
      3  Cl       -1.8880765293    0.0855724740    0.0000000000
      4  F         1.7464838428    1.1804929782    0.0000000000
      5  Cl        1.0064383018   -1.2451773727    0.0000000000
   Point Group: cs    Number of degrees of freedom:     7


   Energy is  -1113.142704195

 Hessian Updated using BFGS Update

  7 Hessian modes will be used to form the next step
  Hessian Eigenvalues:
     0.204831    0.253366    0.271764    0.327094    0.361736    0.459591
     0.785569

 Minimum Search - Taking Simple RFO Step
 Searching for Lamda that Minimizes Along All modes
 Value Taken    Lamda =   0.00000000
 Step Taken.  Stepsize is  0.001783

                             Maximum     Tolerance    Cnvgd?
         Gradient           0.000394      0.000300      NO
         Displacement       0.000978      0.001200     YES
         Energy change     -0.000004      0.000001      NO


 New Cartesian Coordinates Obtained by Inverse Iteration

 Displacement from previous Coordinates is:  0.002432
 ----------------------------------------------------------------
             Standard Nuclear Orientation (Angstroms)
    I     Atom           X                Y                Z
 ----------------------------------------------------------------
    1      C       0.6450430791     0.4432923489     0.0000000000
    2      N      -0.4576085102     1.0505559517     0.0000000000
    3      Cl     -1.8885991500     0.0858833510     0.0000000000
    4      F       1.7466738185     1.1800024561     0.0000000000
    5      Cl      1.0071374259    -1.2445801210     0.0000000000
 ----------------------------------------------------------------
 Molecular Point Group                 Cs    NOp =  2
 Largest Abelian Subgroup              Cs    NOp =  2
 Nuclear Repulsion Energy =   267.5529942851 hartrees
 There are       28 alpha and       28 beta electrons
 Applying Cartesian multipole field
    Component          Value
    ---------          -----
     (2,0,0)        1.00000E-11
     (0,2,0)        2.00000E-11
     (0,0,2)       -3.00000E-11
 Nucleus-field energy     =     0.0000000073 hartrees
 Requested basis set is 6-311++G(d,p)
 There are 44 shells and 126 basis functions
 A cutoff of  1.0D-11 yielded    871 shell pairs
 There are      7631 function pairs (      8266 Cartesian)
 Smallest overlap matrix eigenvalue = 7.27E-04
 Guess MOs from SCF MO coefficient file

 -----------------------------------------------------------------------
  General SCF calculation program by
  Eric Jon Sundstrom, Paul Horn, Yuezhi Mao, Dmitri Zuev, Alec White,
  David Stuck, Shaama M.S., Shane Yost, Joonho Lee, David Small,
  Daniel Levine, Susi Lehtola, Hugh Burton, Evgeny Epifanovsky
 -----------------------------------------------------------------------
 Exchange:     0.2000 Hartree-Fock + 0.0800 Slater + 0.7200 B88
 Correlation:  0.1900 VWN1RPA + 0.8100 LYP
 Using SG-1 standard quadrature grid
 using 4 threads for integral computing
 -------------------------------------------------------
 OpenMP Integral computing Module                
 Release: version 2.0, May 2017, Q-Chem Inc. Pleasanton 
 -------------------------------------------------------
 -------------------------------------------------------
 OpenMP BLAS3 based DFT computing Module                
 Release: version 1.0, May 2013, Q-Chem Inc. Pittsburgh 
 -------------------------------------------------------
 A restricted SCF calculation will be
 performed using DIIS
 SCF converges when DIIS error is below 1.0e-08
 ---------------------------------------
  Cycle       Energy         DIIS error
 ---------------------------------------
    1   -1113.1427042432      1.18e-05  
    2   -1113.1427046523      3.98e-06  
    3   -1113.1427046488      4.40e-06  
    4   -1113.1427046777      9.14e-07  
    5   -1113.1427046789      4.10e-07  
    6   -1113.1427046791      1.26e-07  
    7   -1113.1427046791      2.76e-08  
    8   -1113.1427046792      6.88e-09  Convergence criterion met
 ---------------------------------------
 SCF time:   CPU 8.18s  wall 2.00s 
 SCF   energy in the final basis set =    -1113.1427046792
 Total energy in the final basis set =    -1113.1427046792

 --------------------------------------------------------------
             Orbital Energies (a.u.) and Symmetries
 --------------------------------------------------------------

 Alpha MOs, Restricted
 -- Occupied --                  
-101.61 -101.60  -24.75  -14.40  -10.39   -9.53   -9.52   -7.29
  1 A'    2 A'    3 A'    4 A'    5 A'    6 A'    7 A'    8 A'                 
 -7.283  -7.281  -7.280  -7.270  -7.269  -1.305  -1.018  -0.910
  9 A'    1 A"   10 A'    2 A"   11 A'   12 A'   13 A'   14 A'                 
 -0.837  -0.659  -0.573  -0.547  -0.545  -0.464  -0.431  -0.415
 15 A'   16 A'   17 A'   18 A'    3 A"   19 A'    4 A"   20 A'                 
 -0.382  -0.363  -0.317  -0.313
  5 A"   21 A'   22 A'    6 A"                                                 
 -- Virtual --                   
 -0.069  -0.053  -0.024   0.016   0.039   0.045   0.049   0.068
 23 A'    7 A"   24 A'   25 A'   26 A'   27 A'    8 A"   28 A'                 
  0.082   0.086   0.089   0.094   0.117   0.124   0.157   0.188
 29 A'    9 A"   30 A'   10 A"   31 A'   32 A'   33 A'   34 A'                 
  0.189   0.193   0.237   0.255   0.280   0.289   0.324   0.341
 11 A"   35 A'   36 A'   37 A'   12 A"   38 A'   39 A'   40 A'                 
  0.379   0.400   0.420   0.427   0.434   0.453   0.492   0.495
 41 A'   42 A'   13 A"   43 A'   44 A'   14 A"   45 A'   15 A"                 
  0.513   0.641   0.711   0.739   0.768   0.776   0.812   0.825
 46 A'   47 A'   16 A"   48 A'   49 A'   17 A"   18 A"   50 A'                 
  0.840   0.850   0.874   0.896   0.933   0.959   1.002   1.037
 19 A"   51 A'   52 A'   53 A'   54 A'   20 A"   55 A'   56 A'                 
  1.153   1.175   1.197   1.269   1.341   1.345   1.380   1.407
 57 A'   58 A'   21 A"   59 A'   60 A'   22 A"   23 A"   61 A'                 
  1.637   1.700   1.798   1.918   1.976   2.119   2.195   2.229
 62 A'   63 A'   64 A'   65 A'   24 A"   66 A'   25 A"   67 A'                 
  2.256   2.292   2.358   2.417   2.489   2.712   2.732   2.764
 26 A"   68 A'   27 A"   69 A'   70 A'   28 A"   71 A'   72 A'                 
  3.006   3.250   3.710   3.726   3.834   3.882   3.942   4.142
 73 A'   74 A'   29 A"   75 A'   30 A"   76 A'   31 A"   77 A'                 
  4.385   4.799   6.238   6.302   6.601   9.666   9.707  23.644
 78 A'   79 A'   32 A"   80 A'   81 A'   82 A'   83 A'   84 A'                 
 25.747  25.785  25.804  25.908  26.233  26.288  35.481  66.696
 33 A"   34 A"   85 A'   86 A'   87 A'   88 A'   89 A'   90 A'                 
215.642 215.693
 91 A'   92 A'                                                                 

 Beta MOs, Restricted
 -- Occupied --                  
-101.61 -101.60  -24.75  -14.40  -10.39   -9.53   -9.52   -7.29
  1 A'    2 A'    3 A'    4 A'    5 A'    6 A'    7 A'    8 A'                 
 -7.283  -7.281  -7.280  -7.270  -7.269  -1.305  -1.018  -0.910
  9 A'    1 A"   10 A'    2 A"   11 A'   12 A'   13 A'   14 A'                 
 -0.837  -0.659  -0.573  -0.547  -0.545  -0.464  -0.431  -0.415
 15 A'   16 A'   17 A'   18 A'    3 A"   19 A'    4 A"   20 A'                 
 -0.382  -0.363  -0.317  -0.313
  5 A"   21 A'   22 A'    6 A"                                                 
 -- Virtual --                   
 -0.069  -0.053  -0.024   0.016   0.039   0.045   0.049   0.068
 23 A'    7 A"   24 A'   25 A'   26 A'   27 A'    8 A"   28 A'                 
  0.082   0.086   0.089   0.094   0.117   0.124   0.157   0.188
 29 A'    9 A"   30 A'   10 A"   31 A'   32 A'   33 A'   34 A'                 
  0.189   0.193   0.237   0.255   0.280   0.289   0.324   0.341
 11 A"   35 A'   36 A'   37 A'   12 A"   38 A'   39 A'   40 A'                 
  0.379   0.400   0.420   0.427   0.434   0.453   0.492   0.495
 41 A'   42 A'   13 A"   43 A'   44 A'   14 A"   45 A'   15 A"                 
  0.513   0.641   0.711   0.739   0.768   0.776   0.812   0.825
 46 A'   47 A'   16 A"   48 A'   49 A'   17 A"   18 A"   50 A'                 
  0.840   0.850   0.874   0.896   0.933   0.959   1.002   1.037
 19 A"   51 A'   52 A'   53 A'   54 A'   20 A"   55 A'   56 A'                 
  1.153   1.175   1.197   1.269   1.341   1.345   1.380   1.407
 57 A'   58 A'   21 A"   59 A'   60 A'   22 A"   23 A"   61 A'                 
  1.637   1.700   1.798   1.918   1.976   2.119   2.195   2.229
 62 A'   63 A'   64 A'   65 A'   24 A"   66 A'   25 A"   67 A'                 
  2.256   2.292   2.358   2.417   2.489   2.712   2.732   2.764
 26 A"   68 A'   27 A"   69 A'   70 A'   28 A"   71 A'   72 A'                 
  3.006   3.250   3.710   3.726   3.834   3.882   3.942   4.142
 73 A'   74 A'   29 A"   75 A'   30 A"   76 A'   31 A"   77 A'                 
  4.385   4.799   6.238   6.302   6.601   9.666   9.707  23.644
 78 A'   79 A'   32 A"   80 A'   81 A'   82 A'   83 A'   84 A'                 
 25.747  25.785  25.804  25.908  26.233  26.288  35.481  66.696
 33 A"   34 A"   85 A'   86 A'   87 A'   88 A'   89 A'   90 A'                 
215.642 215.693
 91 A'   92 A'                                                                 
 --------------------------------------------------------------

          Ground-State Mulliken Net Atomic Charges

     Atom                 Charge (a.u.)
  ----------------------------------------
      1 C                    -0.327780
      2 N                    -0.026297
      3 Cl                   -0.001599
      4 F                     0.028562
      5 Cl                    0.327114
  ----------------------------------------
  Sum of atomic charges =     0.000000

 -----------------------------------------------------------------
                    Cartesian Multipole Moments
 -----------------------------------------------------------------
    Charge (ESU x 10^10)
                 0.0000
    Dipole Moment (Debye)
         X       0.3502      Y      -1.5014      Z      -0.0000
       Tot       1.5417
    Quadrupole Moments (Debye-Ang)
        XX     -41.1071     XY       0.1056     YY     -42.5209
        XZ      -0.0000     YZ       0.0000     ZZ     -40.7190
    Octopole Moments (Debye-Ang^2)
       XXX      -2.3212    XXY      -4.4762    XYY       3.8092
       YYY      -8.4505    XXZ      -0.0000    XYZ       0.0000
       YYZ      -0.0000    XZZ       2.8122    YZZ       0.9277
       ZZZ      -0.0000
    Hexadecapole Moments (Debye-Ang^3)
      XXXX    -481.9681   XXXY      31.6574   XXYY    -122.3921
      XYYY      20.7284   YYYY    -238.3989   XXXZ      -0.0000
      XXYZ       0.0000   XYYZ      -0.0000   YYYZ       0.0000
      XXZZ     -91.1906   XYZZ       9.3141   YYZZ     -48.3190
      XZZZ      -0.0000   YZZZ       0.0000   ZZZZ     -42.8580
 -----------------------------------------------------------------
 Calculating analytic gradient of the SCF energy
 Gradient of SCF Energy
            1           2           3           4           5
    1  -0.0000538   0.0000031   0.0000363   0.0000106   0.0000039
    2   0.0001098  -0.0000943   0.0000460  -0.0000065  -0.0000550
    3   0.0000000  -0.0000000  -0.0000000   0.0000000  -0.0000000
 Max gradient component =       1.098E-04
 RMS gradient           =       4.508E-05
 Gradient time:  CPU 3.48 s  wall 0.97 s
 Geometry Optimization Parameters
   NAtoms,    NIC,     NZ,  NCons,   NDum,   NFix, NCnnct, MaxDiis
        5      20       5       0       0       0       0       0

 Cartesian Hessian Update
 Hessian Updated using BFGS Update


** GEOMETRY OPTIMIZATION IN DELOCALIZED INTERNAL COORDINATES **
   Searching for a Minimum

   Optimization Cycle:   6

                       Coordinates (Angstroms)
     ATOM                X               Y               Z
      1  C         0.6450430791    0.4432923489    0.0000000000
      2  N        -0.4576085102    1.0505559517    0.0000000000
      3  Cl       -1.8885991500    0.0858833510    0.0000000000
      4  F         1.7466738185    1.1800024561    0.0000000000
      5  Cl        1.0071374259   -1.2445801210    0.0000000000
   Point Group: cs    Number of degrees of freedom:     7


   Energy is  -1113.142704679

 Hessian Updated using BFGS Update

  7 Hessian modes will be used to form the next step
  Hessian Eigenvalues:
     0.188131    0.255326    0.276035    0.324512    0.369889    0.457362
     0.762516

 Minimum Search - Taking Simple RFO Step
 Searching for Lamda that Minimizes Along All modes
 Value Taken    Lamda =   0.00000000
 Step Taken.  Stepsize is  0.000396

                             Maximum     Tolerance    Cnvgd?
         Gradient           0.000069      0.000300     YES
         Displacement       0.000325      0.001200     YES
         Energy change     -0.000000      0.000001     YES


                       Distance Matrix (Angstroms)
             C (  1)   N (  2)   Cl(  3)   F (  4)
   N (  2)  1.258813
   Cl(  3)  2.558727  1.725783
   F (  4)  1.325267  2.208080  3.796354
   Cl(  5)  1.726275  2.722706  3.186758  2.534860

 Final energy is   -1113.1427046791534     


 ******************************
 **  OPTIMIZATION CONVERGED  **
 ******************************

                       Coordinates (Angstroms)
     ATOM                X               Y               Z
      1  C         0.6450430791    0.4432923489    0.0000000000
      2  N        -0.4576085102    1.0505559517    0.0000000000
      3  Cl       -1.8885991500    0.0858833510    0.0000000000
      4  F         1.7466738185    1.1800024561    0.0000000000
      5  Cl        1.0071374259   -1.2445801210    0.0000000000

Z-matrix Print:
$molecule
0 1
Cl
C  1 1.726275
N  2 1.258813 1 130.950886
F  2 1.325267 1 111.664452 3 -180.000000 0
Cl 3 1.725783 2 117.172032 1 -0.000000 0
$end


 --------------------------------------------------------------
             Orbital Energies (a.u.) and Symmetries
 --------------------------------------------------------------

 Alpha MOs, Restricted
 -- Occupied --                  
-101.61 -101.60  -24.75  -14.40  -10.39   -9.53   -9.52   -7.29
  1 A'    2 A'    3 A'    4 A'    5 A'    6 A'    7 A'    8 A'                 
 -7.283  -7.281  -7.280  -7.270  -7.269  -1.305  -1.018  -0.910
  9 A'    1 A"   10 A'    2 A"   11 A'   12 A'   13 A'   14 A'                 
 -0.837  -0.659  -0.573  -0.547  -0.545  -0.464  -0.431  -0.415
 15 A'   16 A'   17 A'   18 A'    3 A"   19 A'    4 A"   20 A'                 
 -0.382  -0.363  -0.317  -0.313
  5 A"   21 A'   22 A'    6 A"                                                 
 -- Virtual --                   
 -0.069  -0.053  -0.024   0.016   0.039   0.045   0.049   0.068
 23 A'    7 A"   24 A'   25 A'   26 A'   27 A'    8 A"   28 A'                 
  0.082   0.086   0.089   0.094   0.117   0.124   0.157   0.188
 29 A'    9 A"   30 A'   10 A"   31 A'   32 A'   33 A'   34 A'                 
  0.189   0.193   0.237   0.255   0.280   0.289   0.324   0.341
 11 A"   35 A'   36 A'   37 A'   12 A"   38 A'   39 A'   40 A'                 
  0.379   0.400   0.420   0.427   0.434   0.453   0.492   0.495
 41 A'   42 A'   13 A"   43 A'   44 A'   14 A"   45 A'   15 A"                 
  0.513   0.641   0.711   0.739   0.768   0.776   0.812   0.825
 46 A'   47 A'   16 A"   48 A'   49 A'   17 A"   18 A"   50 A'                 
  0.840   0.850   0.874   0.896   0.933   0.959   1.002   1.037
 19 A"   51 A'   52 A'   53 A'   54 A'   20 A"   55 A'   56 A'                 
  1.153   1.175   1.197   1.269   1.341   1.345   1.380   1.407
 57 A'   58 A'   21 A"   59 A'   60 A'   22 A"   23 A"   61 A'                 
  1.637   1.700   1.798   1.918   1.976   2.119   2.195   2.229
 62 A'   63 A'   64 A'   65 A'   24 A"   66 A'   25 A"   67 A'                 
  2.256   2.292   2.358   2.417   2.489   2.712   2.732   2.764
 26 A"   68 A'   27 A"   69 A'   70 A'   28 A"   71 A'   72 A'                 
  3.006   3.250   3.710   3.726   3.834   3.882   3.942   4.142
 73 A'   74 A'   29 A"   75 A'   30 A"   76 A'   31 A"   77 A'                 
  4.385   4.799   6.238   6.302   6.601   9.666   9.707  23.644
 78 A'   79 A'   32 A"   80 A'   81 A'   82 A'   83 A'   84 A'                 
 25.747  25.785  25.804  25.908  26.233  26.288  35.481  66.696
 33 A"   34 A"   85 A'   86 A'   87 A'   88 A'   89 A'   90 A'                 
215.642 215.693
 91 A'   92 A'                                                                 

 Beta MOs, Restricted
 -- Occupied --                  
-101.61 -101.60  -24.75  -14.40  -10.39   -9.53   -9.52   -7.29
  1 A'    2 A'    3 A'    4 A'    5 A'    6 A'    7 A'    8 A'                 
 -7.283  -7.281  -7.280  -7.270  -7.269  -1.305  -1.018  -0.910
  9 A'    1 A"   10 A'    2 A"   11 A'   12 A'   13 A'   14 A'                 
 -0.837  -0.659  -0.573  -0.547  -0.545  -0.464  -0.431  -0.415
 15 A'   16 A'   17 A'   18 A'    3 A"   19 A'    4 A"   20 A'                 
 -0.382  -0.363  -0.317  -0.313
  5 A"   21 A'   22 A'    6 A"                                                 
 -- Virtual --                   
 -0.069  -0.053  -0.024   0.016   0.039   0.045   0.049   0.068
 23 A'    7 A"   24 A'   25 A'   26 A'   27 A'    8 A"   28 A'                 
  0.082   0.086   0.089   0.094   0.117   0.124   0.157   0.188
 29 A'    9 A"   30 A'   10 A"   31 A'   32 A'   33 A'   34 A'                 
  0.189   0.193   0.237   0.255   0.280   0.289   0.324   0.341
 11 A"   35 A'   36 A'   37 A'   12 A"   38 A'   39 A'   40 A'                 
  0.379   0.400   0.420   0.427   0.434   0.453   0.492   0.495
 41 A'   42 A'   13 A"   43 A'   44 A'   14 A"   45 A'   15 A"                 
  0.513   0.641   0.711   0.739   0.768   0.776   0.812   0.825
 46 A'   47 A'   16 A"   48 A'   49 A'   17 A"   18 A"   50 A'                 
  0.840   0.850   0.874   0.896   0.933   0.959   1.002   1.037
 19 A"   51 A'   52 A'   53 A'   54 A'   20 A"   55 A'   56 A'                 
  1.153   1.175   1.197   1.269   1.341   1.345   1.380   1.407
 57 A'   58 A'   21 A"   59 A'   60 A'   22 A"   23 A"   61 A'                 
  1.637   1.700   1.798   1.918   1.976   2.119   2.195   2.229
 62 A'   63 A'   64 A'   65 A'   24 A"   66 A'   25 A"   67 A'                 
  2.256   2.292   2.358   2.417   2.489   2.712   2.732   2.764
 26 A"   68 A'   27 A"   69 A'   70 A'   28 A"   71 A'   72 A'                 
  3.006   3.250   3.710   3.726   3.834   3.882   3.942   4.142
 73 A'   74 A'   29 A"   75 A'   30 A"   76 A'   31 A"   77 A'                 
  4.385   4.799   6.238   6.302   6.601   9.666   9.707  23.644
 78 A'   79 A'   32 A"   80 A'   81 A'   82 A'   83 A'   84 A'                 
 25.747  25.785  25.804  25.908  26.233  26.288  35.481  66.696
 33 A"   34 A"   85 A'   86 A'   87 A'   88 A'   89 A'   90 A'                 
215.642 215.693
 91 A'   92 A'                                                                 
 --------------------------------------------------------------

          Ground-State Mulliken Net Atomic Charges

     Atom                 Charge (a.u.)
  ----------------------------------------
      1 C                    -0.327780
      2 N                    -0.026297
      3 Cl                   -0.001599
      4 F                     0.028562
      5 Cl                    0.327114
  ----------------------------------------
  Sum of atomic charges =     0.000000

 -----------------------------------------------------------------
                    Cartesian Multipole Moments
 -----------------------------------------------------------------
    Charge (ESU x 10^10)
                 0.0000
    Dipole Moment (Debye)
         X       0.3502      Y      -1.5014      Z      -0.0000
       Tot       1.5417
    Quadrupole Moments (Debye-Ang)
        XX     -41.1071     XY       0.1056     YY     -42.5209
        XZ      -0.0000     YZ       0.0000     ZZ     -40.7190
    Octopole Moments (Debye-Ang^2)
       XXX      -2.3212    XXY      -4.4762    XYY       3.8092
       YYY      -8.4505    XXZ      -0.0000    XYZ       0.0000
       YYZ      -0.0000    XZZ       2.8122    YZZ       0.9277
       ZZZ      -0.0000
    Hexadecapole Moments (Debye-Ang^3)
      XXXX    -481.9681   XXXY      31.6574   XXYY    -122.3921
      XYYY      20.7284   YYYY    -238.3989   XXXZ      -0.0000
      XXYZ       0.0000   XYYZ      -0.0000   YYYZ       0.0000
      XXZZ     -91.1906   XYZZ       9.3141   YYZZ     -48.3190
      XZZZ      -0.0000   YZZZ       0.0000   ZZZZ     -42.8580
 -----------------------------------------------------------------
Archival summary:
1\1\TWL01\OPT\ProcedureUnspecified\BasisUnspecified\l2111\taweetha\SunNov2521:36:382018SunNov2521:36:382018\0\\#,OPT,ProcedureUnspecified,BasisUnspecified,\\0,1\Cl\C,1,1.72628\N,2,1.25881,1,130.951\F,2,1.32527,1,111.664,3,-180,0\Cl,3,1.72578,2,117.172,1,-0,0\\\@

 Total job time:  24.12s(wall), 86.66s(cpu) 
 Sun Nov 25 21:36:38 2018

        *************************************************************
        *                                                           *
        *  Thank you very much for using Q-Chem.  Have a nice day.  *
        *                                                           *
        *************************************************************


 
User input: 2 of 2 
 
Q-Chem Developer Version!
                  Welcome to Q-Chem
     A Quantum Leap Into The Future Of Chemistry


 Q-Chem 5.1, Q-Chem, Inc., Pleasanton, CA (2018)

 Yihan Shao,  Zhengting Gan,  E. Epifanovsky,  A. T. B. Gilbert,  M. Wormit,  
 J. Kussmann,  A. W. Lange,  A. Behn,  Jia Deng,  Xintian Feng,  D. Ghosh,  
 M. Goldey,  P. R. Horn,  L. D. Jacobson,  I. Kaliman,  T. Kus,  A. Landau,  
 Jie Liu,  E. I. Proynov,  R. M. Richard,  R. P. Steele,  E. J. Sundstrom,  
 H. L. Woodcock III,  P. M. Zimmerman,  D. Zuev,  B. Albrecht,  E. Alguire,  
 S. A. Baeppler,  D. Barton,  Z. Benda,  Y. A. Bernard,  E. J. Berquist,  
 K. B. Bravaya,  H. Burton,  D. Casanova,  Chun-Min Chang,  Yunqing Chen,  
 A. Chien,  K. D. Closser,  M. P. Coons,  S. Coriani,  S. Dasgupta,  
 A. L. Dempwolff,  M. Diedenhofen,  Hainam Do,  R. G. Edgar,  Po-Tung Fang,  
 S. Faraji,  S. Fatehi,  Qingguo Feng,  K. D. Fenk,  J. Fosso-Tande,  
 Qinghui Ge,  A. Ghysels,  G. Gidofalvi,  J. Gomes,  J. Gonthier,  A. Gunina,  
 D. Hait,  M. W. D. Hanson-Heine,  P. H. P. Harbach,  A. W. Hauser,  
 J. E. Herr,  E. G. Hohenstein,  Z. C. Holden,  Kerwin Hui,  B. C. Huynh,  
 T.-C. Jagau,  Hyunjun Ji,  B. Kaduk,  K. Khistyaev,  Jaehoon Kim,  
 P. Klunzinger,  K. Koh,  D. Kosenkov,  L. Koulias,  T. Kowalczyk,  
 C. M. Krauter,  A. Kunitsa,  Ka Un Lao,  A. Laurent,  K. V. Lawler,  
 Joonho Lee,  D. Lefrancois,  S. Lehtola,  D. S. Levine,  Yi-Pei Li,  
 You-Sheng Lin,  Fenglai Liu,  E. Livshits,  A. Luenser,  P. Manohar,  
 E. Mansoor,  S. F. Manzer,  Shan-Ping Mao,  Yuezhi Mao,  N. Mardirossian,  
 A. V. Marenich,  T. Markovich,  L. A. Martinez-Martinez,  S. A. Maurer,  
 N. J. Mayhall,  S. C. McKenzie,  J.-M. Mewes,  A. F. Morrison,  
 J. W. Mullinax,  K. Nanda,  T. S. Nguyen-Beck,  R. Olivares-Amaya,  
 J. A. Parkhill,  T. M. Perrine,  F. Plasser,  P. Pokhilko,  S. Prager,  
 A. Prociuk,  E. Ramos,  D. R. Rehn,  F. Rob,  M. Schneider,  N. Sergueev,  
 S. M. Sharada,  S. Sharma,  D. W. Small,  T. Stauch,  T. Stein,  
 Yu-Chuan Su,  A. J. W. Thom,  A. Tkatchenko,  T. Tsuchimochi,  N. M. Tubman,  
 L. Vogt,  M. L. Vidal,  O. Vydrov,  M. A. Watson,  J. Wenzel,  
 M. de Wergifosse,  T. A. Wesolowski,  A. White,  J. Witte,  A. Yamada,  
 Jun Yang,  K. Yao,  S. Yeganeh,  S. R. Yost,  Zhi-Qiang You,  A. Zech,  
 Igor Ying Zhang,  Xing Zhang,  Yan Zhao,  Ying Zhu,  B. R. Brooks,  
 G. K. L. Chan,  C. J. Cramer,  M. S. Gordon,  W. J. Hehre,  A. Klamt,  
 M. W. Schmidt,  C. D. Sherrill,  D. G. Truhlar,  A. Aspuru-Guzik,  R. Baer,  
 A. T. Bell,  N. A. Besley,  Jeng-Da Chai,  A. E. DePrince, III,  
 R. A. DiStasio Jr.,  A. Dreuw,  B. D. Dunietz,  T. R. Furlani,  
 Chao-Ping Hsu,  Yousung Jung,  Jing Kong,  D. S. Lambrecht,  WanZhen Liang,  
 C. Ochsenfeld,  V. A. Rassolov,  L. V. Slipchenko,  J. E. Subotnik,  
 T. Van Voorhis,  J. M. Herbert,  A. I. Krylov,  P. M. W. Gill,  M. Head-Gordon

 Contributors to earlier versions of Q-Chem not listed above: 
 R. D. Adamson,  B. Austin,  J. Baker,  G. J. O. Beran,  K. Brandhorst,  
 S. T. Brown,  E. F. C. Byrd,  A. K. Chakraborty,  C.-L. Cheng,  
 Siu Hung Chien,  D. M. Chipman,  D. L. Crittenden,  H. Dachsel,  
 R. J. Doerksen,  A. D. Dutoi,  L. Fusti-Molnar,  W. A. Goddard III,  
 A. Golubeva-Zadorozhnaya,  S. R. Gwaltney,  G. Hawkins,  A. Heyden,  
 S. Hirata,  G. Kedziora,  F. J. Keil,  C. Kelley,  Jihan Kim,  R. A. King,  
 R. Z. Khaliullin,  P. P. Korambath,  W. Kurlancheek,  A. M. Lee,  M. S. Lee,  
 S. V. Levchenko,  Ching Yeh Lin,  D. Liotard,  R. C. Lochan,  I. Lotan,  
 P. E. Maslen,  N. Nair,  D. P. O'Neill,  D. Neuhauser,  E. Neuscamman,  
 C. M. Oana,  R. Olson,  B. Peters,  R. Peverati,  P. A. Pieniazek,  
 Y. M. Rhee,  J. Ritchie,  M. A. Rohrdanz,  E. Rosta,  N. J. Russ,  
 H. F. Schaefer III,  N. E. Schultz,  N. Shenvi,  A. C. Simmonett,  A. Sodt,  
 D. Stuck,  K. S. Thanthiriwatte,  V. Vanovschi,  Tao Wang,  A. Warshel,  
 C. F. Williams,  Q. Wu,  X. Xu,  W. Zhang

 Please cite Q-Chem as follows:
 Y. Shao et al., Mol. Phys. 113, 184-215 (2015)
 DOI: 10.1080/00268976.2014.952696

 Q-Chem 5.1.2 for Intel X86 EM64T Linux

 Parts of Q-Chem use Armadillo 8.300.2 (Tropical Shenanigans).
 http://arma.sourceforge.net/

 Q-Chem begins on Sun Nov 25 21:36:38 2018  

Host: 
0

     Scratch files written to /scratch/taweetham/qchem52274//
The previous job contains 0 fragments, simply inherited here
Input Ideriv = 2
Curr. Ideriv = -1
Max.  Ideriv = 2

Checking the input file for inconsistencies... 	...done.

--------------------------------------------------------------
User input:
--------------------------------------------------------------

$molecule
read
$end

$rem
   job_type 	frequency
   basis 	6-311++g**
   method	b3lyp	
$end


--------------------------------------------------------------
 ----------------------------------------------------------------
             Standard Nuclear Orientation (Angstroms)
    I     Atom           X                Y                Z
 ----------------------------------------------------------------
    1      C       0.5669364023     0.4949333840    -0.0000000000
    2      N      -0.5981356739     0.9716058796    -0.0000000000
    3      Cl     -1.9089289289    -0.1509574729    -0.0000000000
    4      F       1.5767155260     1.3532329759    -0.0000000000
    5      Cl      1.1203931388    -1.1402153650     0.0000000000
 ----------------------------------------------------------------
 Molecular Point Group                 Cs    NOp =  2
 Largest Abelian Subgroup              Cs    NOp =  2
 Nuclear Repulsion Energy =   267.5529942851 hartrees
 There are       28 alpha and       28 beta electrons
 Requested basis set is 6-311++G(d,p)
 There are 44 shells and 126 basis functions

 Total QAlloc Memory Limit   2000 MB
 Mega-Array Size       188 MB
 MEM_STATIC part       192 MB

                       Distance Matrix (Angstroms)
             C (  1)   N (  2)   Cl(  3)   F (  4)
   N (  2)  1.258813
   Cl(  3)  2.558727  1.725783
   F (  4)  1.325267  2.208080  3.796354
   Cl(  5)  1.726275  2.722706  3.186758  2.534860

 A cutoff of  1.0D-11 yielded    871 shell pairs
 There are      7631 function pairs (      8266 Cartesian)

 -------------------------------------------------------
 OpenMP Integral Computing Module                       
 Release: version 1.0, May 2013, Q-Chem Inc. Pittsburgh 
 -------------------------------------------------------
 Integral Job Info:
 Integral job number is                      11
 Integral operator is                         1
 short-range coefficients                     0
 long-range coefficients              100000000
 Omega coefficients                           0
 if combine SR and LR in K                    0
 Integral screening is                        0
 Integral computing path is                   2
 max size of driver memory is            800000
 size of driver memory is                593474
 size of scratch memory is              8114252
 max col of scratch BK array               1296
 max len of scratch array in speh3          155
 max len of scratch index in speh4           18
 max int batch size is                      520
 min int batch size is                       52
 fixed nKL is                                52
 max L of basis functions is                  2
 order of int derivative is                   0
 number of shells is                         44
 number of basis is                         131
 number of cartesian basis is               131
 number of contracted shell pairs           871
 number of primitive shell pairs           2598
 maxK2 (contraction) of shell pair           36
 max number of K2 of shell pair               1
 max number of CS2 of shell pair             91
 max number of PS2 of shell pair            336
 mem total for path MDJ                  516172
 -------------------------------------------------------
 Smallest overlap matrix eigenvalue = 7.27E-04
 Guess from superposition of atomic densities
 Warning:  Energy on first SCF cycle will be non-variational
 SAD guess density has 56.000000 electrons

 -----------------------------------------------------------------------
  General SCF calculation program by
  Eric Jon Sundstrom, Paul Horn, Yuezhi Mao, Dmitri Zuev, Alec White,
  David Stuck, Shaama M.S., Shane Yost, Joonho Lee, David Small,
  Daniel Levine, Susi Lehtola, Hugh Burton, Evgeny Epifanovsky
 -----------------------------------------------------------------------
 Exchange:     0.2000 Hartree-Fock + 0.0800 Slater + 0.7200 B88
 Correlation:  0.1900 VWN1RPA + 0.8100 LYP
 Using SG-1 standard quadrature grid
 using 4 threads for integral computing
 -------------------------------------------------------
 OpenMP Integral computing Module                
 Release: version 2.0, May 2017, Q-Chem Inc. Pleasanton 
 -------------------------------------------------------
 -------------------------------------------------------
 OpenMP BLAS3 based DFT computing Module                
 Release: version 1.0, May 2013, Q-Chem Inc. Pittsburgh 
 -------------------------------------------------------
 A restricted SCF calculation will be
 performed using DIIS
 SCF converges when DIIS error is below 1.0e-08
 ---------------------------------------
  Cycle       Energy         DIIS error
 ---------------------------------------
    1   -1113.9605452640      4.85e-02  
    2   -1113.0923488367      5.63e-03  
    3   -1112.9565465860      1.07e-02  
    4   -1113.1389411971      1.50e-03  
    5   -1113.1417107974      8.07e-04  
    6   -1113.1426513241      1.30e-04  
    7   -1113.1426767975      3.68e-05  
    8   -1113.1426788963      1.11e-05  
    9   -1113.1426790910      4.42e-06  
   10   -1113.1426791268      1.16e-06  
   11   -1113.1426791292      1.94e-07  
   12   -1113.1426791293      4.96e-08  
   13   -1113.1426791293      9.22e-09  Convergence criterion met
 ---------------------------------------
 SCF time:   CPU 13.35s  wall 4.00s 
 SCF   energy in the final basis set =    -1113.1426791293
 Total energy in the final basis set =    -1113.1426791293

 --------------------------------------------------------------
             Orbital Energies (a.u.) and Symmetries
 --------------------------------------------------------------

 Alpha MOs, Restricted
 -- Occupied --                  
-101.61 -101.60  -24.75  -14.40  -10.39   -9.53   -9.52   -7.29
  1 A'    2 A'    3 A'    4 A'    5 A'    6 A'    7 A'    8 A'                 
 -7.283  -7.281  -7.280  -7.270  -7.269  -1.305  -1.018  -0.910
  9 A'    1 A"   10 A'    2 A"   11 A'   12 A'   13 A'   14 A'                 
 -0.837  -0.659  -0.573  -0.547  -0.545  -0.464  -0.431  -0.415
 15 A'   16 A'   17 A'   18 A'    3 A"   19 A'    4 A"   20 A'                 
 -0.382  -0.363  -0.317  -0.313
  5 A"   21 A'   22 A'    6 A"                                                 
 -- Virtual --                   
 -0.069  -0.053  -0.024   0.016   0.039   0.045   0.049   0.068
 23 A'    7 A"   24 A'   25 A'   26 A'   27 A'    8 A"   28 A'                 
  0.082   0.086   0.089   0.094   0.117   0.124   0.157   0.188
 29 A'    9 A"   30 A'   10 A"   31 A'   32 A'   33 A'   34 A'                 
  0.189   0.192   0.237   0.255   0.280   0.289   0.324   0.341
 11 A"   35 A'   36 A'   37 A'   12 A"   38 A'   39 A'   40 A'                 
  0.379   0.400   0.420   0.427   0.434   0.453   0.492   0.495
 41 A'   42 A'   13 A"   43 A'   44 A'   14 A"   45 A'   15 A"                 
  0.513   0.641   0.711   0.739   0.768   0.776   0.812   0.825
 46 A'   47 A'   16 A"   48 A'   49 A'   17 A"   18 A"   50 A'                 
  0.840   0.850   0.874   0.896   0.933   0.959   1.002   1.037
 19 A"   51 A'   52 A'   53 A'   54 A'   20 A"   55 A'   56 A'                 
  1.153   1.175   1.197   1.269   1.341   1.345   1.380   1.407
 57 A'   58 A'   21 A"   59 A'   60 A'   22 A"   23 A"   61 A'                 
  1.637   1.700   1.798   1.918   1.976   2.119   2.195   2.229
 62 A'   63 A'   64 A'   65 A'   24 A"   66 A'   25 A"   67 A'                 
  2.256   2.292   2.358   2.417   2.489   2.712   2.732   2.764
 26 A"   68 A'   27 A"   69 A'   70 A'   28 A"   71 A'   72 A'                 
  3.006   3.250   3.710   3.726   3.834   3.882   3.942   4.142
 73 A'   74 A'   29 A"   75 A'   30 A"   76 A'   31 A"   77 A'                 
  4.385   4.800   6.238   6.302   6.601   9.666   9.707  23.644
 78 A'   79 A'   32 A"   80 A'   81 A'   82 A'   83 A'   84 A'                 
 25.747  25.785  25.804  25.908  26.233  26.289  35.481  66.696
 33 A"   34 A"   85 A'   86 A'   87 A'   88 A'   89 A'   90 A'                 
215.642 215.693
 91 A'   92 A'                                                                 

 Beta MOs, Restricted
 -- Occupied --                  
-101.61 -101.60  -24.75  -14.40  -10.39   -9.53   -9.52   -7.29
  1 A'    2 A'    3 A'    4 A'    5 A'    6 A'    7 A'    8 A'                 
 -7.283  -7.281  -7.280  -7.270  -7.269  -1.305  -1.018  -0.910
  9 A'    1 A"   10 A'    2 A"   11 A'   12 A'   13 A'   14 A'                 
 -0.837  -0.659  -0.573  -0.547  -0.545  -0.464  -0.431  -0.415
 15 A'   16 A'   17 A'   18 A'    3 A"   19 A'    4 A"   20 A'                 
 -0.382  -0.363  -0.317  -0.313
  5 A"   21 A'   22 A'    6 A"                                                 
 -- Virtual --                   
 -0.069  -0.053  -0.024   0.016   0.039   0.045   0.049   0.068
 23 A'    7 A"   24 A'   25 A'   26 A'   27 A'    8 A"   28 A'                 
  0.082   0.086   0.089   0.094   0.117   0.124   0.157   0.188
 29 A'    9 A"   30 A'   10 A"   31 A'   32 A'   33 A'   34 A'                 
  0.189   0.192   0.237   0.255   0.280   0.289   0.324   0.341
 11 A"   35 A'   36 A'   37 A'   12 A"   38 A'   39 A'   40 A'                 
  0.379   0.400   0.420   0.427   0.434   0.453   0.492   0.495
 41 A'   42 A'   13 A"   43 A'   44 A'   14 A"   45 A'   15 A"                 
  0.513   0.641   0.711   0.739   0.768   0.776   0.812   0.825
 46 A'   47 A'   16 A"   48 A'   49 A'   17 A"   18 A"   50 A'                 
  0.840   0.850   0.874   0.896   0.933   0.959   1.002   1.037
 19 A"   51 A'   52 A'   53 A'   54 A'   20 A"   55 A'   56 A'                 
  1.153   1.175   1.197   1.269   1.341   1.345   1.380   1.407
 57 A'   58 A'   21 A"   59 A'   60 A'   22 A"   23 A"   61 A'                 
  1.637   1.700   1.798   1.918   1.976   2.119   2.195   2.229
 62 A'   63 A'   64 A'   65 A'   24 A"   66 A'   25 A"   67 A'                 
  2.256   2.292   2.358   2.417   2.489   2.712   2.732   2.764
 26 A"   68 A'   27 A"   69 A'   70 A'   28 A"   71 A'   72 A'                 
  3.006   3.250   3.710   3.726   3.834   3.882   3.942   4.142
 73 A'   74 A'   29 A"   75 A'   30 A"   76 A'   31 A"   77 A'                 
  4.385   4.800   6.238   6.302   6.601   9.666   9.707  23.644
 78 A'   79 A'   32 A"   80 A'   81 A'   82 A'   83 A'   84 A'                 
 25.747  25.785  25.804  25.908  26.233  26.289  35.481  66.696
 33 A"   34 A"   85 A'   86 A'   87 A'   88 A'   89 A'   90 A'                 
215.642 215.693
 91 A'   92 A'                                                                 
 --------------------------------------------------------------

          Ground-State Mulliken Net Atomic Charges

     Atom                 Charge (a.u.)
  ----------------------------------------
      1 C                    -0.327893
      2 N                    -0.025808
      3 Cl                   -0.001591
      4 F                     0.028438
      5 Cl                    0.326854
  ----------------------------------------
  Sum of atomic charges =     0.000000

 -----------------------------------------------------------------
                    Cartesian Multipole Moments
 -----------------------------------------------------------------
    Charge (ESU x 10^10)
                 0.0000
    Dipole Moment (Debye)
         X       0.5188      Y      -1.4506      Z      -0.0000
       Tot       1.5406
    Quadrupole Moments (Debye-Ang)
        XX     -41.1756     XY       0.2885     YY     -42.4223
        XZ      -0.0000     YZ       0.0000     ZZ     -40.7194
    Octopole Moments (Debye-Ang^2)
       XXX       2.2315    XXY      -4.7115    XYY       4.5141
       YYY      -4.6827    XXZ      -0.0000    XYZ       0.0000
       YYZ      -0.0000    XZZ       3.6205    YZZ       2.0381
       ZZZ      -0.0000
    Hexadecapole Moments (Debye-Ang^3)
      XXXX    -493.4020   XXXY      17.6287   XXYY    -119.7685
      XYYY       5.8480   YYYY    -231.8143   XXXZ      -0.0000
      XXYZ       0.0000   XYYZ      -0.0000   YYYZ       0.0000
      XXZZ     -92.8964   XYZZ       4.0823   YYZZ     -46.8243
      XZZZ      -0.0000   YZZZ       0.0000   ZZZZ     -42.8586
 -----------------------------------------------------------------
 Calculating MO derivatives via CPSCF
 D1JvT checksum  = 135120 12340.5576793072
 D1KAT checksum  = 284040 929.1623638515
   1         3          15      0.158256    0.048180
   2         3          15      0.019945    0.005805
   3         3          15      0.002598    0.000843
   4         3          15      0.000243    0.000087
   5        15           3      0.000012    0.000008
   6        18           0      0.000000    0.000000    Roots Converged
 Time for AOints: 3.3 s (CPU) 0.8 s (wall)
 ------------------------------------------------------------------------------
                     AOints        : Timing summary (seconds)
 ------------------------------------------------------------------------------
     job step          cpu (% of tot)      sys (% of tot)     wall (% of tot)
 ------------------------------------------------------------------------------
  cpscf_lag         0.1813E+02 (30.7)   0.4000E-05 (44.4)   0.4752E+01 (30.6)
  iterzp            0.3759E+02 (63.6)   0.4000E-05 (44.4)   0.9869E+01 (63.6)
  make_fx           0.0000E+00 ( 0.0)   0.0000E+00 ( 0.0)   0.0000E+00 ( 0.0)
  AOints            0.3269E+01 ( 5.5)   0.1000E-05 (11.1)   0.8338E+00 ( 5.4)
 ------------------------------------------------------------------------------
   Grand Totals     0.5906E+02          0.9000E-05          0.1552E+02
 ------------------------------------------------------------------------------
 Calculating analytic Hessian of the SCF energy
 Polarizability Matrix (a.u.)
            1           2           3
    1 -60.2777275   1.4385136  -0.0000000
    2   1.4385136 -45.5326520  -0.0000000
    3  -0.0000000  -0.0000000 -26.7714800

 Direct stationary perturbation theory relativistic correction:

 rels  =       1.628293197097
 relv  =      -5.930656023798
 rel2e =       1.383157582673
 E_rel =      -2.919205244028

 Hessian of the SCF Energy
            1           2           3           4           5           6
    1   0.8194042  -0.0738388  -0.0000000  -0.5240778   0.1448848  -0.0000000
    2  -0.0738388   0.4529526   0.0000000   0.2040866  -0.1444550  -0.0000000
    3  -0.0000000   0.0000000   0.1259506   0.0000000   0.0000000  -0.0478862
    4  -0.5240778   0.2040866   0.0000000   0.7311737  -0.1104020   0.0000000
    5   0.1448848  -0.1444550   0.0000000  -0.1104020   0.2391173   0.0000000
    6  -0.0000000  -0.0000000  -0.0478862   0.0000000   0.0000000   0.0406639
    7  -0.0361299  -0.0426311  -0.0000000  -0.1139247  -0.0427297   0.0000000
    8   0.0155503  -0.0172311   0.0000000  -0.1007385  -0.0721317  -0.0000000
    9  -0.0000000   0.0000000  -0.0020074  -0.0000000  -0.0000000  -0.0136534
   10  -0.2050438  -0.1193254  -0.0000000  -0.0790651  -0.0271773  -0.0000000
   11  -0.1326465  -0.1707191  -0.0000000  -0.0099718   0.0128824  -0.0000000
   12   0.0000000  -0.0000000  -0.0420533   0.0000000  -0.0000000   0.0020310
   13  -0.0541527   0.0317087   0.0000000  -0.0141061   0.0354242  -0.0000000
   14   0.0460503  -0.1205474  -0.0000000   0.0170256  -0.0354131   0.0000000
   15   0.0000000  -0.0000000  -0.0340037  -0.0000000  -0.0000000   0.0188447
            7           8           9          10          11          12
    1  -0.0361299   0.0155503  -0.0000000  -0.2050438  -0.1326465   0.0000000
    2  -0.0426311  -0.0172311   0.0000000  -0.1193254  -0.1707191  -0.0000000
    3  -0.0000000   0.0000000  -0.0020074  -0.0000000  -0.0000000  -0.0420533
    4  -0.1139247  -0.1007385  -0.0000000  -0.0790651  -0.0099718   0.0000000
    5  -0.0427297  -0.0721317  -0.0000000  -0.0271773   0.0128824  -0.0000000
    6   0.0000000  -0.0000000  -0.0136534  -0.0000000  -0.0000000   0.0020310
    7   0.1592753   0.0844494   0.0000000  -0.0071489   0.0020502  -0.0000000
    8   0.0844494   0.0828182   0.0000000  -0.0048340   0.0018677  -0.0000000
    9   0.0000000   0.0000000   0.0092298   0.0000000  -0.0000000   0.0095692
   10  -0.0071489  -0.0048340   0.0000000   0.2845781   0.1604469   0.0000000
   11   0.0020502   0.0018677  -0.0000000   0.1604469   0.2147100   0.0000000
   12  -0.0000000  -0.0000000   0.0095692   0.0000000   0.0000000   0.0222747
   13  -0.0020718   0.0055728  -0.0000000   0.0066797  -0.0198788  -0.0000000
   14  -0.0011388   0.0046769  -0.0000000  -0.0091102  -0.0587410  -0.0000000
   15  -0.0000000  -0.0000000  -0.0031381  -0.0000000   0.0000000   0.0081784
           13          14          15
    1  -0.0541527   0.0460503   0.0000000
    2   0.0317087  -0.1205474  -0.0000000
    3   0.0000000  -0.0000000  -0.0340037
    4  -0.0141061   0.0170256  -0.0000000
    5   0.0354242  -0.0354131  -0.0000000
    6  -0.0000000   0.0000000   0.0188447
    7  -0.0020718  -0.0011388  -0.0000000
    8   0.0055728   0.0046769  -0.0000000
    9  -0.0000000  -0.0000000  -0.0031381
   10   0.0066797  -0.0091102  -0.0000000
   11  -0.0198788  -0.0587410   0.0000000
   12  -0.0000000  -0.0000000   0.0081784
   13   0.0636509  -0.0528269  -0.0000000
   14  -0.0528269   0.2100247   0.0000000
   15  -0.0000000   0.0000000   0.0101188
 Gradient time:  CPU 92.94 s  wall 24.48 s
 **********************************************************************
 **                                                                  **
 **                       VIBRATIONAL ANALYSIS                       **
 **                       --------------------                       **
 **                                                                  **
 **        VIBRATIONAL FREQUENCIES (CM**-1) AND NORMAL MODES         **
 **     FORCE CONSTANTS (mDYN/ANGSTROM) AND REDUCED MASSES (AMU)     **
 **                  INFRARED INTENSITIES (KM/MOL)                   **
 **                                                                  **
 **********************************************************************


 Mode:                 1                      2                      3
 Frequency:       192.20                 245.06                 409.67
 Force Cnst:      0.6697                 0.5716                 2.3021
 Red. Mass:      30.7697                16.1557                23.2813
 IR Active:          YES                    YES                    YES
 IR Intens:        0.891                  0.586                  0.239
 Raman Active:       YES                    YES                    YES
               X      Y      Z        X      Y      Z        X      Y      Z
 C         -0.024 -0.272 -0.000    0.000  0.000  0.232    0.104 -0.086 -0.000
 N         -0.027 -0.302  0.000    0.000 -0.000  0.831    0.114 -0.170 -0.000
 Cl        -0.519  0.342 -0.000    0.000 -0.000 -0.239    0.253  0.192  0.000
 F         -0.178 -0.055 -0.000    0.000  0.000 -0.440   -0.516  0.619  0.000
 Cl         0.635 -0.098  0.000   -0.000 -0.000  0.066   -0.054 -0.431 -0.000
 TransDip  -0.030 -0.006 -0.000   -0.000 -0.000 -0.025   -0.008 -0.014  0.000

 Mode:                 4                      5                      6
 Frequency:       490.70                 583.51                 612.39
 Force Cnst:      2.7278                 2.5331                 3.8780
 Red. Mass:      19.2273                12.6271                17.5512
 IR Active:          YES                    YES                    YES
 IR Intens:        1.017                  7.704                 13.712
 Raman Active:       YES                    YES                    YES
               X      Y      Z        X      Y      Z        X      Y      Z
 C          0.472  0.149  0.000    0.000 -0.000  0.923   -0.156  0.390  0.000
 N          0.277 -0.293 -0.000    0.000 -0.000 -0.329   -0.158  0.769 -0.000
 Cl        -0.354 -0.145  0.000    0.000  0.000  0.002   -0.115 -0.144 -0.000
 F          0.432  0.484 -0.000   -0.000 -0.000 -0.178    0.141  0.093 -0.000
 Cl        -0.153 -0.051 -0.000   -0.000  0.000 -0.090    0.155 -0.348 -0.000
 TransDip  -0.025 -0.021  0.000    0.000 -0.000  0.089    0.005  0.119  0.000

 Mode:                 7                      8                      9
 Frequency:       814.20                1172.35                1690.84
 Force Cnst:      5.7625                11.0132                21.5343
 Red. Mass:      14.7534                13.6003                12.7843
 IR Active:          YES                    YES                    YES
 IR Intens:      150.269                266.191                284.674
 Raman Active:       YES                    YES                    YES
               X      Y      Z        X      Y      Z        X      Y      Z
 C          0.247 -0.465 -0.000    0.392  0.761  0.000    0.759 -0.224 -0.000
 N          0.592  0.483  0.000    0.207 -0.138 -0.000   -0.586  0.161  0.000
 Cl        -0.118 -0.115 -0.000   -0.038 -0.012 -0.000    0.012  0.017  0.000
 F         -0.316 -0.035  0.000   -0.330 -0.307 -0.000   -0.052 -0.034  0.000
 Cl        -0.032  0.100  0.000    0.000 -0.028 -0.000   -0.009  0.014  0.000
 TransDip   0.337 -0.201 -0.000    0.167  0.495  0.000    0.530 -0.106 -0.000

 STANDARD THERMODYNAMIC QUANTITIES AT   298.15 K  AND     1.00 ATM

   This Molecule has  0 Imaginary Frequencies
   Zero point vibrational energy:        8.879 kcal/mol

   Atom    1 Element C  Has Mass   12.00000
   Atom    2 Element N  Has Mass   14.00307
   Atom    3 Element Cl Has Mass   34.96885
   Atom    4 Element F  Has Mass   18.99840
   Atom    5 Element Cl Has Mass   34.96885
   Molecular Mass:   114.939170 amu
   Principal axes and moments of inertia in amu*Bohr^2:
                             1           2           3
    Eigenvalues --      347.10126   812.14878  1159.25005
          X               0.99996    -0.00898    -0.00000
          Y               0.00898     0.99996     0.00000
          Z               0.00000    -0.00000     1.00000
   Rotational Symmetry Number is   1
   The Molecule is an Asymmetric Top
   Translational Enthalpy:        0.889 kcal/mol
   Rotational Enthalpy:           0.889 kcal/mol
   Vibrational Enthalpy:         10.144 kcal/mol
   gas constant (RT):             0.592 kcal/mol
   Translational Entropy:        40.133  cal/mol.K
   Rotational Entropy:           27.282  cal/mol.K
   Vibrational Entropy:           6.737  cal/mol.K

   Total Enthalpy:               12.514 kcal/mol
   Total Entropy:                74.152  cal/mol.K
Archival summary:
1\1\TWL01\FREQ\ProcedureUnspecified\BasisUnspecified\l2111\taweetha\SunNov2521:37:062018SunNov2521:37:062018\0\\#,FREQ,ProcedureUnspecified,BasisUnspecified,\\0,1\Cl\C,1,1.72628\N,2,1.25881,1,130.951\F,2,1.32527,1,111.664,3,-180,0\Cl,3,1.72578,2,117.172,1,-0,0\\\@

 Total job time:  28.20s(wall), 106.39s(cpu) 
 Sun Nov 25 21:37:06 2018

        *************************************************************
        *                                                           *
        *  Thank you very much for using Q-Chem.  Have a nice day.  *
        *                                                           *
        *************************************************************
