# Supplementary material for: Geometric and energetic data from ab initio calculations of haloethene, haloimine, halomethylenephosphine, haloiminophosphine, halodiazene, halodiphosphene and halocyclopropane
Source: Data Brief. 2019 Nov 2;27:104738. doi: 10.1016/j.dib.2019.104738 (PMC6861602; doi:10.1016/j.dib.2019.104738)
Supplement: Multimedia component 4 [file mmc4.zip › CN/B3LYP/ClFCNFE.out]

Q-Chem Developer Version!
                  Welcome to Q-Chem
     A Quantum Leap Into The Future Of Chemistry


 Q-Chem 5.1, Q-Chem, Inc., Pleasanton, CA (2018)

 Yihan Shao,  Zhengting Gan,  E. Epifanovsky,  A. T. B. Gilbert,  M. Wormit,  
 J. Kussmann,  A. W. Lange,  A. Behn,  Jia Deng,  Xintian Feng,  D. Ghosh,  
 M. Goldey,  P. R. Horn,  L. D. Jacobson,  I. Kaliman,  T. Kus,  A. Landau,  
 Jie Liu,  E. I. Proynov,  R. M. Richard,  R. P. Steele,  E. J. Sundstrom,  
 H. L. Woodcock III,  P. M. Zimmerman,  D. Zuev,  B. Albrecht,  E. Alguire,  
 S. A. Baeppler,  D. Barton,  Z. Benda,  Y. A. Bernard,  E. J. Berquist,  
 K. B. Bravaya,  H. Burton,  D. Casanova,  Chun-Min Chang,  Yunqing Chen,  
 A. Chien,  K. D. Closser,  M. P. Coons,  S. Coriani,  S. Dasgupta,  
 A. L. Dempwolff,  M. Diedenhofen,  Hainam Do,  R. G. Edgar,  Po-Tung Fang,  
 S. Faraji,  S. Fatehi,  Qingguo Feng,  K. D. Fenk,  J. Fosso-Tande,  
 Qinghui Ge,  A. Ghysels,  G. Gidofalvi,  J. Gomes,  J. Gonthier,  A. Gunina,  
 D. Hait,  M. W. D. Hanson-Heine,  P. H. P. Harbach,  A. W. Hauser,  
 J. E. Herr,  E. G. Hohenstein,  Z. C. Holden,  Kerwin Hui,  B. C. Huynh,  
 T.-C. Jagau,  Hyunjun Ji,  B. Kaduk,  K. Khistyaev,  Jaehoon Kim,  
 P. Klunzinger,  K. Koh,  D. Kosenkov,  L. Koulias,  T. Kowalczyk,  
 C. M. Krauter,  A. Kunitsa,  Ka Un Lao,  A. Laurent,  K. V. Lawler,  
 Joonho Lee,  D. Lefrancois,  S. Lehtola,  D. S. Levine,  Yi-Pei Li,  
 You-Sheng Lin,  Fenglai Liu,  E. Livshits,  A. Luenser,  P. Manohar,  
 E. Mansoor,  S. F. Manzer,  Shan-Ping Mao,  Yuezhi Mao,  N. Mardirossian,  
 A. V. Marenich,  T. Markovich,  L. A. Martinez-Martinez,  S. A. Maurer,  
 N. J. Mayhall,  S. C. McKenzie,  J.-M. Mewes,  A. F. Morrison,  
 J. W. Mullinax,  K. Nanda,  T. S. Nguyen-Beck,  R. Olivares-Amaya,  
 J. A. Parkhill,  T. M. Perrine,  F. Plasser,  P. Pokhilko,  S. Prager,  
 A. Prociuk,  E. Ramos,  D. R. Rehn,  F. Rob,  M. Schneider,  N. Sergueev,  
 S. M. Sharada,  S. Sharma,  D. W. Small,  T. Stauch,  T. Stein,  
 Yu-Chuan Su,  A. J. W. Thom,  A. Tkatchenko,  T. Tsuchimochi,  N. M. Tubman,  
 L. Vogt,  M. L. Vidal,  O. Vydrov,  M. A. Watson,  J. Wenzel,  
 M. de Wergifosse,  T. A. Wesolowski,  A. White,  J. Witte,  A. Yamada,  
 Jun Yang,  K. Yao,  S. Yeganeh,  S. R. Yost,  Zhi-Qiang You,  A. Zech,  
 Igor Ying Zhang,  Xing Zhang,  Yan Zhao,  Ying Zhu,  B. R. Brooks,  
 G. K. L. Chan,  C. J. Cramer,  M. S. Gordon,  W. J. Hehre,  A. Klamt,  
 M. W. Schmidt,  C. D. Sherrill,  D. G. Truhlar,  A. Aspuru-Guzik,  R. Baer,  
 A. T. Bell,  N. A. Besley,  Jeng-Da Chai,  A. E. DePrince, III,  
 R. A. DiStasio Jr.,  A. Dreuw,  B. D. Dunietz,  T. R. Furlani,  
 Chao-Ping Hsu,  Yousung Jung,  Jing Kong,  D. S. Lambrecht,  WanZhen Liang,  
 C. Ochsenfeld,  V. A. Rassolov,  L. V. Slipchenko,  J. E. Subotnik,  
 T. Van Voorhis,  J. M. Herbert,  A. I. Krylov,  P. M. W. Gill,  M. Head-Gordon

 Contributors to earlier versions of Q-Chem not listed above: 
 R. D. Adamson,  B. Austin,  J. Baker,  G. J. O. Beran,  K. Brandhorst,  
 S. T. Brown,  E. F. C. Byrd,  A. K. Chakraborty,  C.-L. Cheng,  
 Siu Hung Chien,  D. M. Chipman,  D. L. Crittenden,  H. Dachsel,  
 R. J. Doerksen,  A. D. Dutoi,  L. Fusti-Molnar,  W. A. Goddard III,  
 A. Golubeva-Zadorozhnaya,  S. R. Gwaltney,  G. Hawkins,  A. Heyden,  
 S. Hirata,  G. Kedziora,  F. J. Keil,  C. Kelley,  Jihan Kim,  R. A. King,  
 R. Z. Khaliullin,  P. P. Korambath,  W. Kurlancheek,  A. M. Lee,  M. S. Lee,  
 S. V. Levchenko,  Ching Yeh Lin,  D. Liotard,  R. C. Lochan,  I. Lotan,  
 P. E. Maslen,  N. Nair,  D. P. O'Neill,  D. Neuhauser,  E. Neuscamman,  
 C. M. Oana,  R. Olson,  B. Peters,  R. Peverati,  P. A. Pieniazek,  
 Y. M. Rhee,  J. Ritchie,  M. A. Rohrdanz,  E. Rosta,  N. J. Russ,  
 H. F. Schaefer III,  N. E. Schultz,  N. Shenvi,  A. C. Simmonett,  A. Sodt,  
 D. Stuck,  K. S. Thanthiriwatte,  V. Vanovschi,  Tao Wang,  A. Warshel,  
 C. F. Williams,  Q. Wu,  X. Xu,  W. Zhang

 Please cite Q-Chem as follows:
 Y. Shao et al., Mol. Phys. 113, 184-215 (2015)
 DOI: 10.1080/00268976.2014.952696

 Q-Chem 5.1.2 for Intel X86 EM64T Linux

 Parts of Q-Chem use Armadillo 8.300.2 (Tropical Shenanigans).
 http://arma.sourceforge.net/

 Q-Chem begins on Sun Nov 25 22:07:02 2018  

Host: 
0

     Scratch files written to /scratch/taweetham/qchem53681//
Input Ideriv = 2
Curr. Ideriv = -1
Max.  Ideriv = 2

Checking the input file for inconsistencies... 	...done.

--------------------------------------------------------------
User input:
--------------------------------------------------------------
$molecule
0 1
C 
N 1 1.3 
F 2 CF 1 120. 
F 1 CF 2 120.  3 180.0
Cl 1 CCl 2 120.  3 0.0

CC=1.54
CH=1.09
CF=1.35
CCl=1.77
CBr=1.94
CI=2.14
DHA=180.0
$end

$rem
   job_type	optimization
   basis	6-311++g**
   method	b3lyp
$end

--------------------------------------------------------------
 ----------------------------------------------------------------
             Standard Nuclear Orientation (Angstroms)
    I     Atom           X                Y                Z
 ----------------------------------------------------------------
    1      C       0.1868181643    -0.5236441383    -0.0000000000
    2      N      -1.1029851357    -0.6861478221     0.0000000000
    3      F      -1.9188357952     0.3894393205     0.0000000000
    4      F       1.0026688238    -1.5992312809    -0.0000000000
    5      Cl      0.8732641004     1.1078251311    -0.0000000000
 ----------------------------------------------------------------
 Molecular Point Group                 Cs    NOp =  2
 Largest Abelian Subgroup              Cs    NOp =  2
 Nuclear Repulsion Energy =   214.1090482814 hartrees
 There are       24 alpha and       24 beta electrons
 Requested basis set is 6-311++G(d,p)
 There are 37 shells and 118 basis functions

 Total QAlloc Memory Limit   2000 MB
 Mega-Array Size       188 MB
 MEM_STATIC part       192 MB
 A cutoff of  1.0D-11 yielded    631 shell pairs
 There are      6731 function pairs (      7315 Cartesian)

 -------------------------------------------------------
 OpenMP Integral Computing Module                       
 Release: version 1.0, May 2013, Q-Chem Inc. Pittsburgh 
 -------------------------------------------------------
 Integral Job Info:
 Integral job number is                      11
 Integral operator is                         1
 short-range coefficients                     0
 long-range coefficients              100000000
 Omega coefficients                           0
 if combine SR and LR in K                    0
 Integral screening is                        0
 Integral computing path is                   2
 max size of driver memory is            800000
 size of driver memory is                593474
 size of scratch memory is              8114252
 max col of scratch BK array               1296
 max len of scratch array in speh3          155
 max len of scratch index in speh4           18
 max int batch size is                      520
 min int batch size is                       52
 fixed nKL is                                52
 max L of basis functions is                  2
 order of int derivative is                   0
 number of shells is                         37
 number of basis is                         123
 number of cartesian basis is               123
 number of contracted shell pairs           631
 number of primitive shell pairs           1989
 maxK2 (contraction) of shell pair           36
 max number of K2 of shell pair               1
 max number of CS2 of shell pair             92
 max number of PS2 of shell pair            372
 mem total for path MDJ                  517836
 -------------------------------------------------------
 Smallest overlap matrix eigenvalue = 6.09E-04

 Scale SEOQF with 1.000000e-01/1.000000e-01/1.000000e-01

 Standard Electronic Orientation quadrupole field applied
 Nucleus-field energy     =     0.0000000059 hartrees
 Guess from superposition of atomic densities
 Warning:  Energy on first SCF cycle will be non-variational
 SAD guess density has 48.000000 electrons

 -----------------------------------------------------------------------
  General SCF calculation program by
  Eric Jon Sundstrom, Paul Horn, Yuezhi Mao, Dmitri Zuev, Alec White,
  David Stuck, Shaama M.S., Shane Yost, Joonho Lee, David Small,
  Daniel Levine, Susi Lehtola, Hugh Burton, Evgeny Epifanovsky
 -----------------------------------------------------------------------
 Exchange:     0.2000 Hartree-Fock + 0.0800 Slater + 0.7200 B88
 Correlation:  0.1900 VWN1RPA + 0.8100 LYP
 Using SG-1 standard quadrature grid
 using 4 threads for integral computing
 -------------------------------------------------------
 OpenMP Integral computing Module                
 Release: version 2.0, May 2017, Q-Chem Inc. Pleasanton 
 -------------------------------------------------------
 -------------------------------------------------------
 OpenMP BLAS3 based DFT computing Module                
 Release: version 1.0, May 2013, Q-Chem Inc. Pittsburgh 
 -------------------------------------------------------
 A restricted SCF calculation will be
 performed using DIIS
 SCF converges when DIIS error is below 1.0e-08
 ---------------------------------------
  Cycle       Energy         DIIS error
 ---------------------------------------
    1    -753.4302004182      4.89e-02  
    2    -752.6963959948      5.93e-03  
    3    -752.5906337882      1.05e-02  
    4    -752.7387860891      1.82e-03  
    5    -752.7421589848      9.60e-04  
    6    -752.7434130181      1.75e-04  
    7    -752.7434354600      9.37e-05  
    8    -752.7434452556      1.43e-05  
    9    -752.7434454417      6.70e-06  
   10    -752.7434455108      1.34e-06  
   11    -752.7434455134      3.30e-07  
   12    -752.7434455135      5.20e-08  
   13    -752.7434455135      5.63e-09  Convergence criterion met
 ---------------------------------------
 SCF time:   CPU 10.52s  wall 3.00s 
 SCF   energy in the final basis set =     -752.7434455135
 Total energy in the final basis set =     -752.7434455135

 --------------------------------------------------------------
             Orbital Energies (a.u.) and Symmetries
 --------------------------------------------------------------

 Alpha MOs, Restricted
 -- Occupied --                  
-101.62  -24.77  -24.75  -14.44  -10.40   -9.53   -7.29   -7.28
  1 A'    2 A'    3 A'    4 A'    5 A'    6 A'    7 A'    1 A"                 
 -7.282  -1.309  -1.293  -0.960  -0.882  -0.683  -0.616  -0.573
  8 A'    9 A'   10 A'   11 A'   12 A'   13 A'   14 A'   15 A'                 
 -0.553  -0.508  -0.502  -0.477  -0.402  -0.378  -0.339  -0.329
  2 A"    3 A"   16 A'   17 A'    4 A"   18 A'   19 A'    5 A"                 
 -- Virtual --                   
 -0.065  -0.049  -0.023   0.014   0.041   0.051   0.060   0.077
  6 A"   20 A'   21 A'   22 A'   23 A'    7 A"   24 A'   25 A'                 
  0.087   0.091   0.129   0.151   0.157   0.171   0.210   0.230
 26 A'    8 A"   27 A'    9 A"   28 A'   29 A'   30 A'   31 A'                 
  0.248   0.261   0.282   0.290   0.291   0.322   0.331   0.371
 32 A'   10 A"   33 A'   34 A'   11 A"   35 A'   36 A'   37 A'                 
  0.399   0.435   0.443   0.467   0.482   0.566   0.631   0.764
 38 A'   12 A"   39 A'   40 A'   13 A"   41 A'   42 A'   14 A"                 
  0.776   0.812   0.814   0.831   0.852   0.863   0.889   1.001
 43 A'   15 A"   44 A'   16 A"   45 A'   46 A'   47 A'   48 A'                 
  1.111   1.174   1.203   1.257   1.295   1.338   1.348   1.373
 49 A'   17 A"   50 A'   18 A"   51 A'   19 A"   52 A'   53 A'                 
  1.384   1.405   1.633   1.671   1.760   1.846   1.959   1.973
 20 A"   54 A'   55 A'   56 A'   57 A'   58 A'   21 A"   59 A'                 
  2.198   2.203   2.254   2.288   2.394   2.492   2.648   2.677
 22 A"   60 A'   61 A'   23 A"   62 A'   63 A'   64 A'   24 A"                 
  2.976   3.206   3.595   3.659   3.723   3.727   3.741   3.748
 65 A'   66 A'   67 A'   25 A"   26 A"   68 A'   27 A"   69 A'                 
  3.899   3.901   3.964   4.028   4.242   4.708   5.017   6.223
 28 A"   70 A'   29 A"   71 A'   72 A'   73 A'   74 A'   30 A"                 
  6.241   6.271   6.302   6.463   6.689   9.673  23.560  25.755
 31 A"   75 A'   76 A'   77 A'   78 A'   79 A'   80 A'   32 A"                 
 25.865  26.237  35.384  66.670  66.728 215.651
 81 A'   82 A'   83 A'   84 A'   85 A'   86 A'                                 

 Beta MOs, Restricted
 -- Occupied --                  
-101.62  -24.77  -24.75  -14.44  -10.40   -9.53   -7.29   -7.28
  1 A'    2 A'    3 A'    4 A'    5 A'    6 A'    7 A'    1 A"                 
 -7.282  -1.309  -1.293  -0.960  -0.882  -0.683  -0.616  -0.573
  8 A'    9 A'   10 A'   11 A'   12 A'   13 A'   14 A'   15 A'                 
 -0.553  -0.508  -0.502  -0.477  -0.402  -0.378  -0.339  -0.329
  2 A"    3 A"   16 A'   17 A'    4 A"   18 A'   19 A'    5 A"                 
 -- Virtual --                   
 -0.065  -0.049  -0.023   0.014   0.041   0.051   0.060   0.077
  6 A"   20 A'   21 A'   22 A'   23 A'    7 A"   24 A'   25 A'                 
  0.087   0.091   0.129   0.151   0.157   0.171   0.210   0.230
 26 A'    8 A"   27 A'    9 A"   28 A'   29 A'   30 A'   31 A'                 
  0.248   0.261   0.282   0.290   0.291   0.322   0.331   0.371
 32 A'   10 A"   33 A'   34 A'   11 A"   35 A'   36 A'   37 A'                 
  0.399   0.435   0.443   0.467   0.482   0.566   0.631   0.764
 38 A'   12 A"   39 A'   40 A'   13 A"   41 A'   42 A'   14 A"                 
  0.776   0.812   0.814   0.831   0.852   0.863   0.889   1.001
 43 A'   15 A"   44 A'   16 A"   45 A'   46 A'   47 A'   48 A'                 
  1.111   1.174   1.203   1.257   1.295   1.338   1.348   1.373
 49 A'   17 A"   50 A'   18 A"   51 A'   19 A"   52 A'   53 A'                 
  1.384   1.405   1.633   1.671   1.760   1.846   1.959   1.973
 20 A"   54 A'   55 A'   56 A'   57 A'   58 A'   21 A"   59 A'                 
  2.198   2.203   2.254   2.288   2.394   2.492   2.648   2.677
 22 A"   60 A'   61 A'   23 A"   62 A'   63 A'   64 A'   24 A"                 
  2.976   3.206   3.595   3.659   3.723   3.727   3.741   3.748
 65 A'   66 A'   67 A'   25 A"   26 A"   68 A'   27 A"   69 A'                 
  3.899   3.901   3.964   4.028   4.242   4.708   5.017   6.223
 28 A"   70 A'   29 A"   71 A'   72 A'   73 A'   74 A'   30 A"                 
  6.241   6.271   6.302   6.463   6.689   9.673  23.560  25.755
 31 A"   75 A'   76 A'   77 A'   78 A'   79 A'   80 A'   32 A"                 
 25.865  26.237  35.384  66.670  66.728 215.651
 81 A'   82 A'   83 A'   84 A'   85 A'   86 A'                                 
 --------------------------------------------------------------

          Ground-State Mulliken Net Atomic Charges

     Atom                 Charge (a.u.)
  ----------------------------------------
      1 C                    -0.197394
      2 N                    -0.060751
      3 F                    -0.008383
      4 F                     0.011402
      5 Cl                    0.255126
  ----------------------------------------
  Sum of atomic charges =     0.000000

 -----------------------------------------------------------------
                    Cartesian Multipole Moments
 -----------------------------------------------------------------
    Charge (ESU x 10^10)
                 0.0000
    Dipole Moment (Debye)
         X       1.3255      Y       0.7798      Z       0.0000
       Tot       1.5379
    Quadrupole Moments (Debye-Ang)
        XX     -36.1417     XY       0.0088     YY     -34.2184
        XZ       0.0000     YZ       0.0000     ZZ     -32.9064
    Octopole Moments (Debye-Ang^2)
       XXX      -0.1116    XXY       1.4686    XYY       2.1329
       YYY       3.6306    XXZ      -0.0000    XYZ      -0.0000
       YYZ      -0.0000    XZZ      -1.3001    YZZ      -1.7093
       ZZZ       0.0000
    Hexadecapole Moments (Debye-Ang^3)
      XXXX    -275.7125   XXXY     -13.8772   XXYY     -83.2215
      XYYY      -9.6269   YYYY    -220.3537   XXXZ       0.0000
      XXYZ      -0.0000   XYYZ      -0.0000   YYYZ      -0.0000
      XXZZ     -50.0688   XYZZ      -5.0847   YYZZ     -43.4547
      XZZZ       0.0000   YZZZ       0.0000   ZZZZ     -31.2905
 -----------------------------------------------------------------
 Calculating analytic gradient of the SCF energy
 Gradient of SCF Energy
            1           2           3           4           5
    1   0.0396047  -0.0448515  -0.0108638   0.0226087  -0.0064981
    2  -0.0236018   0.0526030  -0.0193348  -0.0328705   0.0232042
    3   0.0000000  -0.0000000   0.0000000  -0.0000000  -0.0000000
 Max gradient component =       5.260E-02
 RMS gradient           =       2.526E-02
 Gradient time:  CPU 2.79 s  wall 0.79 s
 Geometry Optimization Parameters
   NAtoms,    NIC,     NZ,  NCons,   NDum,   NFix, NCnnct, MaxDiis
        5      20       5       0       0       0       0       0


** GEOMETRY OPTIMIZATION IN DELOCALIZED INTERNAL COORDINATES **
   Searching for a Minimum

   Optimization Cycle:   1

                       Coordinates (Angstroms)
     ATOM                X               Y               Z
      1  C         0.1868181643   -0.5236441383    0.0000000000
      2  N        -1.1029851357   -0.6861478221    0.0000000000
      3  F        -1.9188357952    0.3894393205    0.0000000000
      4  F         1.0026688238   -1.5992312809    0.0000000000
      5  Cl        0.8732641004    1.1078251311    0.0000000000
   Point Group: cs    Number of degrees of freedom:     7


   Energy is   -752.743445514


 Attempting to Generate Delocalized Internal Coordinates

  7 Hessian modes will be used to form the next step
  Hessian Eigenvalues:
     0.250000    0.250000    0.250000    0.286300    0.550214    0.550214
     0.671931

 Minimum Search - Taking Simple RFO Step
 Searching for Lamda that Minimizes Along All modes
 Value Taken    Lamda =  -0.02341513
 Step Taken.  Stepsize is  0.266906

                             Maximum     Tolerance    Cnvgd?
         Gradient           0.072353      0.000300      NO
         Displacement       0.217230      0.001200      NO
         Energy change     *********      0.000001      NO


 New Cartesian Coordinates Obtained by Inverse Iteration

 Displacement from previous Coordinates is:  0.339116
 ----------------------------------------------------------------
             Standard Nuclear Orientation (Angstroms)
    I     Atom           X                Y                Z
 ----------------------------------------------------------------
    1      C       0.1308859734    -0.5019097450     0.0000000000
    2      N      -1.1025625579    -0.7644410528     0.0000000000
    3      F      -1.8042215601     0.3984713491     0.0000000000
    4      F       0.9596280026    -1.5206299282     0.0000000000
    5      Cl      0.8572002996     1.0767505873     0.0000000000
 ----------------------------------------------------------------
 Molecular Point Group                 Cs    NOp =  2
 Largest Abelian Subgroup              Cs    NOp =  2
 Nuclear Repulsion Energy =   220.3412802780 hartrees
 There are       24 alpha and       24 beta electrons
 Applying Cartesian multipole field
    Component          Value
    ---------          -----
     (2,0,0)        1.00000E-11
     (0,2,0)        2.00000E-11
     (0,0,2)       -3.00000E-11
 Nucleus-field energy     =     0.0000000055 hartrees
 Requested basis set is 6-311++G(d,p)
 There are 37 shells and 118 basis functions
 A cutoff of  1.0D-11 yielded    638 shell pairs
 There are      6765 function pairs (      7350 Cartesian)
 Smallest overlap matrix eigenvalue = 5.46E-04
 Guess MOs from SCF MO coefficient file

 -----------------------------------------------------------------------
  General SCF calculation program by
  Eric Jon Sundstrom, Paul Horn, Yuezhi Mao, Dmitri Zuev, Alec White,
  David Stuck, Shaama M.S., Shane Yost, Joonho Lee, David Small,
  Daniel Levine, Susi Lehtola, Hugh Burton, Evgeny Epifanovsky
 -----------------------------------------------------------------------
 Exchange:     0.2000 Hartree-Fock + 0.0800 Slater + 0.7200 B88
 Correlation:  0.1900 VWN1RPA + 0.8100 LYP
 Using SG-1 standard quadrature grid
 using 4 threads for integral computing
 -------------------------------------------------------
 OpenMP Integral computing Module                
 Release: version 2.0, May 2017, Q-Chem Inc. Pleasanton 
 -------------------------------------------------------
 -------------------------------------------------------
 OpenMP BLAS3 based DFT computing Module                
 Release: version 1.0, May 2013, Q-Chem Inc. Pittsburgh 
 -------------------------------------------------------
 A restricted SCF calculation will be
 performed using DIIS
 SCF converges when DIIS error is below 1.0e-08
 ---------------------------------------
  Cycle       Energy         DIIS error
 ---------------------------------------
    1    -752.7429698294      2.19e-03  
    2    -752.7531506890      9.48e-04  
    3    -752.7525711753      1.20e-03  
    4    -752.7543686043      1.69e-04  
    5    -752.7543970830      7.63e-05  
    6    -752.7544052463      2.43e-05  
    7    -752.7544059533      8.55e-06  
    8    -752.7544060512      1.82e-06  
    9    -752.7544060544      7.04e-07  
   10    -752.7544060550      1.47e-07  
   11    -752.7544060550      3.04e-08  
   12    -752.7544060550      4.16e-09  Convergence criterion met
 ---------------------------------------
 SCF time:   CPU 9.73s  wall 3.00s 
 SCF   energy in the final basis set =     -752.7544060550
 Total energy in the final basis set =     -752.7544060550

 --------------------------------------------------------------
             Orbital Energies (a.u.) and Symmetries
 --------------------------------------------------------------

 Alpha MOs, Restricted
 -- Occupied --                  
-101.62  -24.77  -24.74  -14.44  -10.39   -9.53   -7.30   -7.29
  1 A'    2 A'    3 A'    4 A'    5 A'    6 A'    7 A'    1 A"                 
 -7.285  -1.321  -1.287  -0.965  -0.896  -0.680  -0.610  -0.581
  8 A'    9 A'   10 A'   11 A'   12 A'   13 A'   14 A'   15 A'                 
 -0.562  -0.502  -0.494  -0.474  -0.401  -0.376  -0.356  -0.330
  2 A"    3 A"   16 A'   17 A'    4 A"   18 A'   19 A'    5 A"                 
 -- Virtual --                   
 -0.053  -0.042  -0.006   0.021   0.041   0.051   0.063   0.078
  6 A"   20 A'   21 A'   22 A'   23 A'    7 A"   24 A'   25 A'                 
  0.090   0.090   0.137   0.156   0.158   0.178   0.218   0.231
 26 A'    8 A"   27 A'    9 A"   28 A'   29 A'   30 A'   31 A'                 
  0.249   0.252   0.278   0.293   0.295   0.331   0.341   0.379
 32 A'   10 A"   33 A'   34 A'   11 A"   35 A'   36 A'   37 A'                 
  0.410   0.434   0.450   0.468   0.480   0.595   0.636   0.761
 38 A'   12 A"   39 A'   40 A'   13 A"   41 A'   42 A'   14 A"                 
  0.774   0.810   0.823   0.836   0.846   0.869   0.876   1.012
 43 A'   15 A"   44 A'   16 A"   45 A'   46 A'   47 A'   48 A'                 
  1.120   1.190   1.216   1.253   1.284   1.338   1.357   1.371
 49 A'   17 A"   50 A'   18 A"   51 A'   19 A"   52 A'   53 A'                 
  1.392   1.410   1.660   1.681   1.781   1.865   1.969   2.011
 20 A"   54 A'   55 A'   56 A'   57 A'   58 A'   21 A"   59 A'                 
  2.195   2.229   2.283   2.332   2.415   2.492   2.697   2.721
 22 A"   60 A'   61 A'   23 A"   62 A'   63 A'   24 A"   64 A'                 
  3.019   3.227   3.572   3.659   3.733   3.735   3.753   3.765
 65 A'   66 A'   67 A'   25 A"   26 A"   68 A'   27 A"   69 A'                 
  3.881   3.935   3.975   4.110   4.331   4.750   5.013   6.224
 70 A'   28 A"   29 A"   71 A'   72 A'   73 A'   74 A'   30 A"                 
  6.249   6.279   6.336   6.483   6.724   9.691  23.659  25.757
 31 A"   75 A'   76 A'   77 A'   78 A'   79 A'   80 A'   32 A"                 
 25.889  26.250  35.444  66.683  66.739 215.670
 81 A'   82 A'   83 A'   84 A'   85 A'   86 A'                                 

 Beta MOs, Restricted
 -- Occupied --                  
-101.62  -24.77  -24.74  -14.44  -10.39   -9.53   -7.30   -7.29
  1 A'    2 A'    3 A'    4 A'    5 A'    6 A'    7 A'    1 A"                 
 -7.285  -1.321  -1.287  -0.965  -0.896  -0.680  -0.610  -0.581
  8 A'    9 A'   10 A'   11 A'   12 A'   13 A'   14 A'   15 A'                 
 -0.562  -0.502  -0.494  -0.474  -0.401  -0.376  -0.356  -0.330
  2 A"    3 A"   16 A'   17 A'    4 A"   18 A'   19 A'    5 A"                 
 -- Virtual --                   
 -0.053  -0.042  -0.006   0.021   0.041   0.051   0.063   0.078
  6 A"   20 A'   21 A'   22 A'   23 A'    7 A"   24 A'   25 A'                 
  0.090   0.090   0.137   0.156   0.158   0.178   0.218   0.231
 26 A'    8 A"   27 A'    9 A"   28 A'   29 A'   30 A'   31 A'                 
  0.249   0.252   0.278   0.293   0.295   0.331   0.341   0.379
 32 A'   10 A"   33 A'   34 A'   11 A"   35 A'   36 A'   37 A'                 
  0.410   0.434   0.450   0.468   0.480   0.595   0.636   0.761
 38 A'   12 A"   39 A'   40 A'   13 A"   41 A'   42 A'   14 A"                 
  0.774   0.810   0.823   0.836   0.846   0.869   0.876   1.012
 43 A'   15 A"   44 A'   16 A"   45 A'   46 A'   47 A'   48 A'                 
  1.120   1.190   1.216   1.253   1.284   1.338   1.357   1.371
 49 A'   17 A"   50 A'   18 A"   51 A'   19 A"   52 A'   53 A'                 
  1.392   1.410   1.660   1.681   1.781   1.865   1.969   2.011
 20 A"   54 A'   55 A'   56 A'   57 A'   58 A'   21 A"   59 A'                 
  2.195   2.229   2.283   2.332   2.415   2.492   2.697   2.721
 22 A"   60 A'   61 A'   23 A"   62 A'   63 A'   24 A"   64 A'                 
  3.019   3.227   3.572   3.659   3.733   3.735   3.753   3.765
 65 A'   66 A'   67 A'   25 A"   26 A"   68 A'   27 A"   69 A'                 
  3.881   3.935   3.975   4.110   4.331   4.750   5.013   6.224
 70 A'   28 A"   29 A"   71 A'   72 A'   73 A'   74 A'   30 A"                 
  6.249   6.279   6.336   6.483   6.724   9.691  23.659  25.757
 31 A"   75 A'   76 A'   77 A'   78 A'   79 A'   80 A'   32 A"                 
 25.889  26.250  35.444  66.683  66.739 215.670
 81 A'   82 A'   83 A'   84 A'   85 A'   86 A'                                 
 --------------------------------------------------------------

          Ground-State Mulliken Net Atomic Charges

     Atom                 Charge (a.u.)
  ----------------------------------------
      1 C                    -0.186214
      2 N                    -0.063607
      3 F                    -0.032166
      4 F                     0.011354
      5 Cl                    0.270633
  ----------------------------------------
  Sum of atomic charges =     0.000000

 -----------------------------------------------------------------
                    Cartesian Multipole Moments
 -----------------------------------------------------------------
    Charge (ESU x 10^10)
                 0.0000
    Dipole Moment (Debye)
         X       1.4736      Y       0.7610      Z      -0.0000
       Tot       1.6585
    Quadrupole Moments (Debye-Ang)
        XX     -36.1291     XY       0.4243     YY     -34.0159
        XZ       0.0000     YZ       0.0000     ZZ     -32.6659
    Octopole Moments (Debye-Ang^2)
       XXX       1.3717    XXY       1.7340    XYY       2.5061
       YYY       4.0731    XXZ       0.0000    XYZ       0.0000
       YYZ       0.0000    XZZ      -1.0062    YZZ      -1.5010
       ZZZ       0.0000
    Hexadecapole Moments (Debye-Ang^3)
      XXXX    -258.3841   XXXY     -14.9399   XXYY     -78.2098
      XYYY     -12.2570   YYYY    -211.2735   XXXZ       0.0000
      XXYZ       0.0000   XYYZ       0.0000   YYYZ       0.0000
      XXZZ     -47.0389   XYZZ      -5.7843   YYZZ     -41.6398
      XZZZ       0.0000   YZZZ       0.0000   ZZZZ     -30.7267
 -----------------------------------------------------------------
 Calculating analytic gradient of the SCF energy
 Gradient of SCF Energy
            1           2           3           4           5
    1  -0.0112236  -0.0035929   0.0200570  -0.0048440  -0.0003965
    2  -0.0069347   0.0148282  -0.0178200  -0.0020540   0.0119804
    3  -0.0000000   0.0000000   0.0000000  -0.0000000   0.0000000
 Max gradient component =       2.006E-02
 RMS gradient           =       9.303E-03
 Gradient time:  CPU 2.86 s  wall 0.84 s
 Geometry Optimization Parameters
   NAtoms,    NIC,     NZ,  NCons,   NDum,   NFix, NCnnct, MaxDiis
        5      20       5       0       0       0       0       0

 Cartesian Hessian Update
 Hessian Updated using BFGS Update


** GEOMETRY OPTIMIZATION IN DELOCALIZED INTERNAL COORDINATES **
   Searching for a Minimum

   Optimization Cycle:   2

                       Coordinates (Angstroms)
     ATOM                X               Y               Z
      1  C         0.1308859734   -0.5019097450    0.0000000000
      2  N        -1.1025625579   -0.7644410528    0.0000000000
      3  F        -1.8042215601    0.3984713491    0.0000000000
      4  F         0.9596280026   -1.5206299282    0.0000000000
      5  Cl        0.8572002996    1.0767505873    0.0000000000
   Point Group: cs    Number of degrees of freedom:     7


   Energy is   -752.754406055

 Hessian Updated using BFGS Update

  6 Hessian modes will be used to form the next step
  Hessian Eigenvalues:
     0.207279    0.277819    0.325597    0.514533    0.579495    0.779711

 Minimum Search - Taking Simple RFO Step
 Searching for Lamda that Minimizes Along All modes
 Value Taken    Lamda =  -0.00343589
 Step Taken.  Stepsize is  0.099203

                             Maximum     Tolerance    Cnvgd?
         Gradient           0.024152      0.000300      NO
         Displacement       0.066898      0.001200      NO
         Energy change     -0.010961      0.000001      NO


 New Cartesian Coordinates Obtained by Inverse Iteration

 Displacement from previous Coordinates is:  0.189956
 ----------------------------------------------------------------
             Standard Nuclear Orientation (Angstroms)
    I     Atom           X                Y                Z
 ----------------------------------------------------------------
    1      C       0.1358751691    -0.4869672834     0.0000000000
    2      N      -1.1013476496    -0.7581609903     0.0000000000
    3      F      -1.8745997989     0.3864812403     0.0000000000
    4      F       0.9697806880    -1.4964852988     0.0000000000
    5      Cl      0.9112217491     1.0433735423     0.0000000000
 ----------------------------------------------------------------
 Molecular Point Group                 Cs    NOp =  2
 Largest Abelian Subgroup              Cs    NOp =  2
 Nuclear Repulsion Energy =   219.2015835841 hartrees
 There are       24 alpha and       24 beta electrons
 Applying Cartesian multipole field
    Component          Value
    ---------          -----
     (2,0,0)        1.00000E-11
     (0,2,0)        2.00000E-11
     (0,0,2)       -3.00000E-11
 Nucleus-field energy     =     0.0000000055 hartrees
 Requested basis set is 6-311++G(d,p)
 There are 37 shells and 118 basis functions
 A cutoff of  1.0D-11 yielded    636 shell pairs
 There are      6749 function pairs (      7334 Cartesian)
 Smallest overlap matrix eigenvalue = 5.43E-04
 Guess MOs from SCF MO coefficient file

 -----------------------------------------------------------------------
  General SCF calculation program by
  Eric Jon Sundstrom, Paul Horn, Yuezhi Mao, Dmitri Zuev, Alec White,
  David Stuck, Shaama M.S., Shane Yost, Joonho Lee, David Small,
  Daniel Levine, Susi Lehtola, Hugh Burton, Evgeny Epifanovsky
 -----------------------------------------------------------------------
 Exchange:     0.2000 Hartree-Fock + 0.0800 Slater + 0.7200 B88
 Correlation:  0.1900 VWN1RPA + 0.8100 LYP
 Using SG-1 standard quadrature grid
 using 4 threads for integral computing
 -------------------------------------------------------
 OpenMP Integral computing Module                
 Release: version 2.0, May 2017, Q-Chem Inc. Pleasanton 
 -------------------------------------------------------
 -------------------------------------------------------
 OpenMP BLAS3 based DFT computing Module                
 Release: version 1.0, May 2013, Q-Chem Inc. Pittsburgh 
 -------------------------------------------------------
 A restricted SCF calculation will be
 performed using DIIS
 SCF converges when DIIS error is below 1.0e-08
 ---------------------------------------
  Cycle       Energy         DIIS error
 ---------------------------------------
    1    -752.7536046191      9.54e-04  
    2    -752.7558034198      3.14e-04  
    3    -752.7556364461      4.69e-04  
    4    -752.7559400641      6.68e-05  
    5    -752.7559450606      3.72e-05  
    6    -752.7559465895      6.64e-06  
    7    -752.7559466342      3.33e-06  
    8    -752.7559466459      6.03e-07  
    9    -752.7559466464      8.44e-08  
   10    -752.7559466464      3.35e-08  
   11    -752.7559466464      9.53e-09  Convergence criterion met
 ---------------------------------------
 SCF time:   CPU 8.89s  wall 2.00s 
 SCF   energy in the final basis set =     -752.7559466464
 Total energy in the final basis set =     -752.7559466464

 --------------------------------------------------------------
             Orbital Energies (a.u.) and Symmetries
 --------------------------------------------------------------

 Alpha MOs, Restricted
 -- Occupied --                  
-101.62  -24.77  -24.73  -14.44  -10.39   -9.53   -7.30   -7.29
  1 A'    2 A'    3 A'    4 A'    5 A'    6 A'    7 A'    1 A"                 
 -7.287  -1.323  -1.273  -0.967  -0.901  -0.681  -0.608  -0.580
  8 A'    9 A'   10 A'   11 A'   12 A'   13 A'   14 A'   15 A'                 
 -0.562  -0.496  -0.491  -0.475  -0.405  -0.380  -0.354  -0.331
  2 A"    3 A"   16 A'   17 A'    4 A"   18 A'   19 A'    5 A"                 
 -- Virtual --                   
 -0.054  -0.041  -0.011   0.020   0.041   0.050   0.061   0.079
  6 A"   20 A'   21 A'   22 A'   23 A'    7 A"   24 A'   25 A'                 
  0.090   0.090   0.137   0.157   0.158   0.180   0.212   0.229
 26 A'    8 A"   27 A'   28 A'    9 A"   29 A'   30 A'   31 A'                 
  0.250   0.252   0.275   0.292   0.294   0.330   0.338   0.379
 32 A'   10 A"   33 A'   34 A'   11 A"   35 A'   36 A'   37 A'                 
  0.413   0.433   0.450   0.471   0.480   0.587   0.628   0.757
 38 A'   12 A"   39 A'   40 A'   13 A"   41 A'   42 A'   14 A"                 
  0.768   0.806   0.827   0.836   0.846   0.875   0.882   1.006
 43 A'   15 A"   44 A'   16 A"   45 A'   46 A'   47 A'   48 A'                 
  1.130   1.189   1.219   1.256   1.286   1.345   1.358   1.378
 49 A'   17 A"   50 A'   18 A"   51 A'   19 A"   52 A'   53 A'                 
  1.388   1.409   1.655   1.681   1.782   1.870   1.974   1.996
 20 A"   54 A'   55 A'   56 A'   57 A'   58 A'   21 A"   59 A'                 
  2.192   2.233   2.274   2.332   2.417   2.500   2.694   2.716
 22 A"   60 A'   61 A'   23 A"   62 A'   63 A'   24 A"   64 A'                 
  3.017   3.238   3.564   3.665   3.737   3.737   3.757   3.766
 65 A'   66 A'   67 A'   25 A"   68 A'   26 A"   27 A"   69 A'                 
  3.881   3.928   3.959   4.110   4.312   4.743   4.983   6.222
 70 A'   28 A"   29 A"   71 A'   72 A'   73 A'   74 A'   30 A"                 
  6.250   6.281   6.327   6.453   6.707   9.699  23.648  25.756
 31 A"   75 A'   76 A'   77 A'   78 A'   79 A'   80 A'   32 A"                 
 25.889  26.258  35.437  66.683  66.740 215.680
 81 A'   82 A'   83 A'   84 A'   85 A'   86 A'                                 

 Beta MOs, Restricted
 -- Occupied --                  
-101.62  -24.77  -24.73  -14.44  -10.39   -9.53   -7.30   -7.29
  1 A'    2 A'    3 A'    4 A'    5 A'    6 A'    7 A'    1 A"                 
 -7.287  -1.323  -1.273  -0.967  -0.901  -0.681  -0.608  -0.580
  8 A'    9 A'   10 A'   11 A'   12 A'   13 A'   14 A'   15 A'                 
 -0.562  -0.496  -0.491  -0.475  -0.405  -0.380  -0.354  -0.331
  2 A"    3 A"   16 A'   17 A'    4 A"   18 A'   19 A'    5 A"                 
 -- Virtual --                   
 -0.054  -0.041  -0.011   0.020   0.041   0.050   0.061   0.079
  6 A"   20 A'   21 A'   22 A'   23 A'    7 A"   24 A'   25 A'                 
  0.090   0.090   0.137   0.157   0.158   0.180   0.212   0.229
 26 A'    8 A"   27 A'   28 A'    9 A"   29 A'   30 A'   31 A'                 
  0.250   0.252   0.275   0.292   0.294   0.330   0.338   0.379
 32 A'   10 A"   33 A'   34 A'   11 A"   35 A'   36 A'   37 A'                 
  0.413   0.433   0.450   0.471   0.480   0.587   0.628   0.757
 38 A'   12 A"   39 A'   40 A'   13 A"   41 A'   42 A'   14 A"                 
  0.768   0.806   0.827   0.836   0.846   0.875   0.882   1.006
 43 A'   15 A"   44 A'   16 A"   45 A'   46 A'   47 A'   48 A'                 
  1.130   1.189   1.219   1.256   1.286   1.345   1.358   1.378
 49 A'   17 A"   50 A'   18 A"   51 A'   19 A"   52 A'   53 A'                 
  1.388   1.409   1.655   1.681   1.782   1.870   1.974   1.996
 20 A"   54 A'   55 A'   56 A'   57 A'   58 A'   21 A"   59 A'                 
  2.192   2.233   2.274   2.332   2.417   2.500   2.694   2.716
 22 A"   60 A'   61 A'   23 A"   62 A'   63 A'   24 A"   64 A'                 
  3.017   3.238   3.564   3.665   3.737   3.737   3.757   3.766
 65 A'   66 A'   67 A'   25 A"   68 A'   26 A"   27 A"   69 A'                 
  3.881   3.928   3.959   4.110   4.312   4.743   4.983   6.222
 70 A'   28 A"   29 A"   71 A'   72 A'   73 A'   74 A'   30 A"                 
  6.250   6.281   6.327   6.453   6.707   9.699  23.648  25.756
 31 A"   75 A'   76 A'   77 A'   78 A'   79 A'   80 A'   32 A"                 
 25.889  26.258  35.437  66.683  66.740 215.680
 81 A'   82 A'   83 A'   84 A'   85 A'   86 A'                                 
 --------------------------------------------------------------

          Ground-State Mulliken Net Atomic Charges

     Atom                 Charge (a.u.)
  ----------------------------------------
      1 C                    -0.195868
      2 N                    -0.062181
      3 F                    -0.042821
      4 F                     0.019547
      5 Cl                    0.281323
  ----------------------------------------
  Sum of atomic charges =     0.000000

 -----------------------------------------------------------------
                    Cartesian Multipole Moments
 -----------------------------------------------------------------
    Charge (ESU x 10^10)
                 0.0000
    Dipole Moment (Debye)
         X       1.6330      Y       0.8007      Z      -0.0000
       Tot       1.8187
    Quadrupole Moments (Debye-Ang)
        XX     -36.1892     XY       0.5033     YY     -34.0998
        XZ       0.0000     YZ       0.0000     ZZ     -32.6523
    Octopole Moments (Debye-Ang^2)
       XXX       1.1827    XXY       2.2161    XYY       2.2950
       YYY       4.4930    XXZ       0.0000    XYZ      -0.0000
       YYZ       0.0000    XZZ      -1.2654    YZZ      -1.1986
       ZZZ       0.0000
    Hexadecapole Moments (Debye-Ang^3)
      XXXX    -274.0286   XXXY     -15.1710   XXYY     -78.7610
      XYYY     -13.1139   YYYY    -204.1731   XXXZ       0.0000
      XXYZ       0.0000   XYYZ       0.0000   YYYZ       0.0000
      XXZZ     -49.6316   XYZZ      -6.0546   YYZZ     -40.1992
      XZZZ       0.0000   YZZZ       0.0000   ZZZZ     -30.6638
 -----------------------------------------------------------------
 Calculating analytic gradient of the SCF energy
 Gradient of SCF Energy
            1           2           3           4           5
    1   0.0011083  -0.0000043   0.0010167  -0.0037668   0.0016462
    2  -0.0087926   0.0080337  -0.0056829   0.0066161  -0.0001743
    3   0.0000000   0.0000000  -0.0000000  -0.0000000  -0.0000000
 Max gradient component =       8.793E-03
 RMS gradient           =       3.976E-03
 Gradient time:  CPU 2.84 s  wall 0.80 s
 Geometry Optimization Parameters
   NAtoms,    NIC,     NZ,  NCons,   NDum,   NFix, NCnnct, MaxDiis
        5      20       5       0       0       0       0       0

 Cartesian Hessian Update
 Hessian Updated using BFGS Update


** GEOMETRY OPTIMIZATION IN DELOCALIZED INTERNAL COORDINATES **
   Searching for a Minimum

   Optimization Cycle:   3

                       Coordinates (Angstroms)
     ATOM                X               Y               Z
      1  C         0.1358751691   -0.4869672834    0.0000000000
      2  N        -1.1013476496   -0.7581609903    0.0000000000
      3  F        -1.8745997989    0.3864812403    0.0000000000
      4  F         0.9697806880   -1.4964852988    0.0000000000
      5  Cl        0.9112217491    1.0433735423    0.0000000000
   Point Group: cs    Number of degrees of freedom:     7


   Energy is   -752.755946646

 Hessian Updated using BFGS Update

  7 Hessian modes will be used to form the next step
  Hessian Eigenvalues:
     0.209281    0.250006    0.274395    0.395846    0.502097    0.558948
     0.746242

 Minimum Search - Taking Simple RFO Step
 Searching for Lamda that Minimizes Along All modes
 Value Taken    Lamda =  -0.00030448
 Step Taken.  Stepsize is  0.026569

                             Maximum     Tolerance    Cnvgd?
         Gradient           0.007103      0.000300      NO
         Displacement       0.017180      0.001200      NO
         Energy change     -0.001541      0.000001      NO


 New Cartesian Coordinates Obtained by Inverse Iteration

 Displacement from previous Coordinates is:  0.042164
 ----------------------------------------------------------------
             Standard Nuclear Orientation (Angstroms)
    I     Atom           X                Y                Z
 ----------------------------------------------------------------
    1      C       0.1356528317    -0.4884845550     0.0000000000
    2      N      -1.1028579716    -0.7636055836     0.0000000000
    3      F      -1.8645594439     0.3969022381     0.0000000000
    4      F       0.9751735658    -1.5021755406     0.0000000000
    5      Cl      0.8975211756     1.0456046514     0.0000000000
 ----------------------------------------------------------------
 Molecular Point Group                 Cs    NOp =  2
 Largest Abelian Subgroup              Cs    NOp =  2
 Nuclear Repulsion Energy =   219.1322341198 hartrees
 There are       24 alpha and       24 beta electrons
 Applying Cartesian multipole field
    Component          Value
    ---------          -----
     (2,0,0)        1.00000E-11
     (0,2,0)        2.00000E-11
     (0,0,2)       -3.00000E-11
 Nucleus-field energy     =     0.0000000055 hartrees
 Requested basis set is 6-311++G(d,p)
 There are 37 shells and 118 basis functions
 A cutoff of  1.0D-11 yielded    636 shell pairs
 There are      6749 function pairs (      7334 Cartesian)
 Smallest overlap matrix eigenvalue = 5.40E-04
 Guess MOs from SCF MO coefficient file

 -----------------------------------------------------------------------
  General SCF calculation program by
  Eric Jon Sundstrom, Paul Horn, Yuezhi Mao, Dmitri Zuev, Alec White,
  David Stuck, Shaama M.S., Shane Yost, Joonho Lee, David Small,
  Daniel Levine, Susi Lehtola, Hugh Burton, Evgeny Epifanovsky
 -----------------------------------------------------------------------
 Exchange:     0.2000 Hartree-Fock + 0.0800 Slater + 0.7200 B88
 Correlation:  0.1900 VWN1RPA + 0.8100 LYP
 Using SG-1 standard quadrature grid
 using 4 threads for integral computing
 -------------------------------------------------------
 OpenMP Integral computing Module                
 Release: version 2.0, May 2017, Q-Chem Inc. Pleasanton 
 -------------------------------------------------------
 -------------------------------------------------------
 OpenMP BLAS3 based DFT computing Module                
 Release: version 1.0, May 2013, Q-Chem Inc. Pittsburgh 
 -------------------------------------------------------
 A restricted SCF calculation will be
 performed using DIIS
 SCF converges when DIIS error is below 1.0e-08
 ---------------------------------------
  Cycle       Energy         DIIS error
 ---------------------------------------
    1    -752.7559593507      2.68e-04  
    2    -752.7561400502      5.43e-05  
    3    -752.7561370491      7.82e-05  
    4    -752.7561448995      1.63e-05  
    5    -752.7561452056      5.06e-06  
    6    -752.7561452282      2.97e-06  
    7    -752.7561452394      4.27e-07  
    8    -752.7561452397      1.70e-07  
    9    -752.7561452397      3.03e-08  
   10    -752.7561452397      1.41e-08  
   11    -752.7561452397      3.54e-09  Convergence criterion met
 ---------------------------------------
 SCF time:   CPU 8.90s  wall 3.00s 
 SCF   energy in the final basis set =     -752.7561452397
 Total energy in the final basis set =     -752.7561452397

 --------------------------------------------------------------
             Orbital Energies (a.u.) and Symmetries
 --------------------------------------------------------------

 Alpha MOs, Restricted
 -- Occupied --                  
-101.62  -24.77  -24.73  -14.44  -10.39   -9.53   -7.30   -7.29
  1 A'    2 A'    3 A'    4 A'    5 A'    6 A'    7 A'    1 A"                 
 -7.288  -1.320  -1.270  -0.968  -0.902  -0.679  -0.605  -0.580
  8 A'    9 A'   10 A'   11 A'   12 A'   13 A'   14 A'   15 A'                 
 -0.560  -0.495  -0.490  -0.475  -0.406  -0.380  -0.356  -0.332
  2 A"    3 A"   16 A'   17 A'    4 A"   18 A'   19 A'    5 A"                 
 -- Virtual --                   
 -0.056  -0.042  -0.013   0.019   0.041   0.050   0.061   0.078
  6 A"   20 A'   21 A'   22 A'   23 A'    7 A"   24 A'   25 A'                 
  0.089   0.090   0.137   0.157   0.158   0.179   0.209   0.230
 26 A'    8 A"   27 A'   28 A'    9 A"   29 A'   30 A'   31 A'                 
  0.250   0.252   0.275   0.292   0.294   0.330   0.336   0.378
 32 A'   10 A"   33 A'   34 A'   11 A"   35 A'   36 A'   37 A'                 
  0.412   0.432   0.449   0.470   0.480   0.587   0.627   0.756
 38 A'   12 A"   39 A'   40 A'   13 A"   41 A'   42 A'   14 A"                 
  0.769   0.805   0.825   0.834   0.846   0.874   0.883   1.007
 43 A'   15 A"   44 A'   16 A"   45 A'   46 A'   47 A'   48 A'                 
  1.128   1.187   1.219   1.256   1.288   1.345   1.360   1.377
 49 A'   17 A"   50 A'   18 A"   51 A'   19 A"   52 A'   53 A'                 
  1.390   1.409   1.653   1.680   1.782   1.869   1.974   1.996
 20 A"   54 A'   55 A'   56 A'   57 A'   58 A'   21 A"   59 A'                 
  2.191   2.233   2.271   2.332   2.416   2.496   2.694   2.714
 22 A"   60 A'   61 A'   23 A"   62 A'   63 A'   24 A"   64 A'                 
  3.013   3.233   3.560   3.668   3.736   3.738   3.757   3.768
 65 A'   66 A'   67 A'   25 A"   68 A'   26 A"   27 A"   69 A'                 
  3.876   3.922   3.952   4.100   4.309   4.740   4.970   6.223
 70 A'   28 A"   29 A"   71 A'   72 A'   73 A'   74 A'   30 A"                 
  6.251   6.281   6.328   6.444   6.696   9.699  23.640  25.756
 31 A"   75 A'   76 A'   77 A'   78 A'   79 A'   80 A'   32 A"                 
 25.891  26.255  35.433  66.683  66.741 215.680
 81 A'   82 A'   83 A'   84 A'   85 A'   86 A'                                 

 Beta MOs, Restricted
 -- Occupied --                  
-101.62  -24.77  -24.73  -14.44  -10.39   -9.53   -7.30   -7.29
  1 A'    2 A'    3 A'    4 A'    5 A'    6 A'    7 A'    1 A"                 
 -7.288  -1.320  -1.270  -0.968  -0.902  -0.679  -0.605  -0.580
  8 A'    9 A'   10 A'   11 A'   12 A'   13 A'   14 A'   15 A'                 
 -0.560  -0.495  -0.490  -0.475  -0.406  -0.380  -0.356  -0.332
  2 A"    3 A"   16 A'   17 A'    4 A"   18 A'   19 A'    5 A"                 
 -- Virtual --                   
 -0.056  -0.042  -0.013   0.019   0.041   0.050   0.061   0.078
  6 A"   20 A'   21 A'   22 A'   23 A'    7 A"   24 A'   25 A'                 
  0.089   0.090   0.137   0.157   0.158   0.179   0.209   0.230
 26 A'    8 A"   27 A'   28 A'    9 A"   29 A'   30 A'   31 A'                 
  0.250   0.252   0.275   0.292   0.294   0.330   0.336   0.378
 32 A'   10 A"   33 A'   34 A'   11 A"   35 A'   36 A'   37 A'                 
  0.412   0.432   0.449   0.470   0.480   0.587   0.627   0.756
 38 A'   12 A"   39 A'   40 A'   13 A"   41 A'   42 A'   14 A"                 
  0.769   0.805   0.825   0.834   0.846   0.874   0.883   1.007
 43 A'   15 A"   44 A'   16 A"   45 A'   46 A'   47 A'   48 A'                 
  1.128   1.187   1.219   1.256   1.288   1.345   1.360   1.377
 49 A'   17 A"   50 A'   18 A"   51 A'   19 A"   52 A'   53 A'                 
  1.390   1.409   1.653   1.680   1.782   1.869   1.974   1.996
 20 A"   54 A'   55 A'   56 A'   57 A'   58 A'   21 A"   59 A'                 
  2.191   2.233   2.271   2.332   2.416   2.496   2.694   2.714
 22 A"   60 A'   61 A'   23 A"   62 A'   63 A'   24 A"   64 A'                 
  3.013   3.233   3.560   3.668   3.736   3.738   3.757   3.768
 65 A'   66 A'   67 A'   25 A"   68 A'   26 A"   27 A"   69 A'                 
  3.876   3.922   3.952   4.100   4.309   4.740   4.970   6.223
 70 A'   28 A"   29 A"   71 A'   72 A'   73 A'   74 A'   30 A"                 
  6.251   6.281   6.328   6.444   6.696   9.699  23.640  25.756
 31 A"   75 A'   76 A'   77 A'   78 A'   79 A'   80 A'   32 A"                 
 25.891  26.255  35.433  66.683  66.741 215.680
 81 A'   82 A'   83 A'   84 A'   85 A'   86 A'                                 
 --------------------------------------------------------------

          Ground-State Mulliken Net Atomic Charges

     Atom                 Charge (a.u.)
  ----------------------------------------
      1 C                    -0.193191
      2 N                    -0.059354
      3 F                    -0.046529
      4 F                     0.013362
      5 Cl                    0.285712
  ----------------------------------------
  Sum of atomic charges =     0.000000

 -----------------------------------------------------------------
                    Cartesian Multipole Moments
 -----------------------------------------------------------------
    Charge (ESU x 10^10)
                 0.0000
    Dipole Moment (Debye)
         X       1.6494      Y       0.8196      Z      -0.0000
       Tot       1.8418
    Quadrupole Moments (Debye-Ang)
        XX     -36.2637     XY       0.5616     YY     -34.0744
        XZ       0.0000     YZ      -0.0000     ZZ     -32.6612
    Octopole Moments (Debye-Ang^2)
       XXX       1.5662    XXY       2.1946    XYY       2.3669
       YYY       4.6421    XXZ      -0.0000    XYZ      -0.0000
       YYZ       0.0000    XZZ      -1.1338    YZZ      -1.1820
       ZZZ       0.0000
    Hexadecapole Moments (Debye-Ang^3)
      XXXX    -271.9347   XXXY     -14.3769   XXYY     -78.7373
      XYYY     -12.2141   YYYY    -205.3104   XXXZ      -0.0000
      XXYZ      -0.0000   XYYZ       0.0000   YYYZ       0.0000
      XXZZ     -49.2476   XYZZ      -5.7601   YYZZ     -40.4281
      XZZZ       0.0000   YZZZ      -0.0000   ZZZZ     -30.6582
 -----------------------------------------------------------------
 Calculating analytic gradient of the SCF energy
 Gradient of SCF Energy
            1           2           3           4           5
    1   0.0001685  -0.0011384   0.0007591  -0.0002760   0.0004868
    2  -0.0033034   0.0038699  -0.0024771   0.0016495   0.0002611
    3   0.0000000  -0.0000000   0.0000000   0.0000000  -0.0000000
 Max gradient component =       3.870E-03
 RMS gradient           =       1.571E-03
 Gradient time:  CPU 2.84 s  wall 0.80 s
 Geometry Optimization Parameters
   NAtoms,    NIC,     NZ,  NCons,   NDum,   NFix, NCnnct, MaxDiis
        5      20       5       0       0       0       0       0

 Cartesian Hessian Update
 Hessian Updated using BFGS Update


** GEOMETRY OPTIMIZATION IN DELOCALIZED INTERNAL COORDINATES **
   Searching for a Minimum

   Optimization Cycle:   4

                       Coordinates (Angstroms)
     ATOM                X               Y               Z
      1  C         0.1356528317   -0.4884845550    0.0000000000
      2  N        -1.1028579716   -0.7636055836    0.0000000000
      3  F        -1.8645594439    0.3969022381    0.0000000000
      4  F         0.9751735658   -1.5021755406    0.0000000000
      5  Cl        0.8975211756    1.0456046514    0.0000000000
   Point Group: cs    Number of degrees of freedom:     7


   Energy is   -752.756145240

 Hessian Updated using BFGS Update

  7 Hessian modes will be used to form the next step
  Hessian Eigenvalues:
     0.187973    0.236509    0.272499    0.330791    0.484861    0.569747
     0.746380

 Minimum Search - Taking Simple RFO Step
 Searching for Lamda that Minimizes Along All modes
 Value Taken    Lamda =  -0.00006424
 Step Taken.  Stepsize is  0.017170

                             Maximum     Tolerance    Cnvgd?
         Gradient           0.002730      0.000300      NO
         Displacement       0.014030      0.001200      NO
         Energy change     -0.000199      0.000001      NO


 New Cartesian Coordinates Obtained by Inverse Iteration

 Displacement from previous Coordinates is:  0.015247
 ----------------------------------------------------------------
             Standard Nuclear Orientation (Angstroms)
    I     Atom           X                Y                Z
 ----------------------------------------------------------------
    1      C       0.1358165304    -0.4868803783     0.0000000000
    2      N      -1.1019124046    -0.7677791884     0.0000000000
    3      F      -1.8613453157     0.4006082270     0.0000000000
    4      F       0.9748621091    -1.5040252548     0.0000000000
    5      Cl      0.8935092384     1.0463178048     0.0000000000
 ----------------------------------------------------------------
 Molecular Point Group                 Cs    NOp =  2
 Largest Abelian Subgroup              Cs    NOp =  2
 Nuclear Repulsion Energy =   219.1153206246 hartrees
 There are       24 alpha and       24 beta electrons
 Applying Cartesian multipole field
    Component          Value
    ---------          -----
     (2,0,0)        1.00000E-11
     (0,2,0)        2.00000E-11
     (0,0,2)       -3.00000E-11
 Nucleus-field energy     =     0.0000000055 hartrees
 Requested basis set is 6-311++G(d,p)
 There are 37 shells and 118 basis functions
 A cutoff of  1.0D-11 yielded    636 shell pairs
 There are      6749 function pairs (      7334 Cartesian)
 Smallest overlap matrix eigenvalue = 5.37E-04
 Guess MOs from SCF MO coefficient file

 -----------------------------------------------------------------------
  General SCF calculation program by
  Eric Jon Sundstrom, Paul Horn, Yuezhi Mao, Dmitri Zuev, Alec White,
  David Stuck, Shaama M.S., Shane Yost, Joonho Lee, David Small,
  Daniel Levine, Susi Lehtola, Hugh Burton, Evgeny Epifanovsky
 -----------------------------------------------------------------------
 Exchange:     0.2000 Hartree-Fock + 0.0800 Slater + 0.7200 B88
 Correlation:  0.1900 VWN1RPA + 0.8100 LYP
 Using SG-1 standard quadrature grid
 using 4 threads for integral computing
 -------------------------------------------------------
 OpenMP Integral computing Module                
 Release: version 2.0, May 2017, Q-Chem Inc. Pleasanton 
 -------------------------------------------------------
 -------------------------------------------------------
 OpenMP BLAS3 based DFT computing Module                
 Release: version 1.0, May 2013, Q-Chem Inc. Pittsburgh 
 -------------------------------------------------------
 A restricted SCF calculation will be
 performed using DIIS
 SCF converges when DIIS error is below 1.0e-08
 ---------------------------------------
  Cycle       Energy         DIIS error
 ---------------------------------------
    1    -752.7561298265      1.43e-04  
    2    -752.7561776167      2.22e-05  
    3    -752.7561777769      2.45e-05  
    4    -752.7561783907      6.65e-06  
    5    -752.7561784375      1.80e-06  
    6    -752.7561784404      1.01e-06  
    7    -752.7561784416      2.10e-07  
    8    -752.7561784417      1.01e-07  
    9    -752.7561784417      1.91e-08  
   10    -752.7561784417      8.85e-09  Convergence criterion met
 ---------------------------------------
 SCF time:   CPU 8.09s  wall 3.00s 
 SCF   energy in the final basis set =     -752.7561784417
 Total energy in the final basis set =     -752.7561784417

 --------------------------------------------------------------
             Orbital Energies (a.u.) and Symmetries
 --------------------------------------------------------------

 Alpha MOs, Restricted
 -- Occupied --                  
-101.62  -24.77  -24.73  -14.44  -10.39   -9.53   -7.30   -7.29
  1 A'    2 A'    3 A'    4 A'    5 A'    6 A'    7 A'    1 A"                 
 -7.289  -1.319  -1.267  -0.969  -0.903  -0.678  -0.603  -0.580
  8 A'    9 A'   10 A'   11 A'   12 A'   13 A'   14 A'   15 A'                 
 -0.559  -0.493  -0.489  -0.474  -0.406  -0.380  -0.357  -0.332
  2 A"    3 A"   16 A'   17 A'    4 A"   18 A'   19 A'    5 A"                 
 -- Virtual --                   
 -0.056  -0.042  -0.014   0.019   0.041   0.050   0.060   0.077
  6 A"   20 A'   21 A'   22 A'   23 A'    7 A"   24 A'   25 A'                 
  0.089   0.090   0.137   0.157   0.158   0.179   0.207   0.230
 26 A'    8 A"   27 A'   28 A'    9 A"   29 A'   30 A'   31 A'                 
  0.249   0.251   0.275   0.292   0.295   0.330   0.335   0.378
 32 A'   10 A"   33 A'   34 A'   11 A"   35 A'   36 A'   37 A'                 
  0.412   0.432   0.449   0.470   0.480   0.587   0.627   0.756
 38 A'   12 A"   39 A'   40 A'   13 A"   41 A'   42 A'   14 A"                 
  0.769   0.804   0.824   0.834   0.845   0.873   0.883   1.007
 43 A'   15 A"   44 A'   16 A"   45 A'   46 A'   47 A'   48 A'                 
  1.128   1.187   1.219   1.256   1.289   1.344   1.361   1.376
 49 A'   17 A"   50 A'   18 A"   51 A'   19 A"   52 A'   53 A'                 
  1.391   1.409   1.653   1.677   1.783   1.870   1.975   1.996
 20 A"   54 A'   55 A'   56 A'   57 A'   58 A'   21 A"   59 A'                 
  2.190   2.233   2.270   2.332   2.416   2.494   2.694   2.714
 22 A"   60 A'   61 A'   23 A"   62 A'   63 A'   24 A"   64 A'                 
  3.013   3.231   3.557   3.669   3.736   3.739   3.757   3.769
 65 A'   66 A'   67 A'   25 A"   68 A'   26 A"   27 A"   69 A'                 
  3.873   3.920   3.949   4.098   4.308   4.739   4.961   6.224
 70 A'   28 A"   29 A"   71 A'   72 A'   73 A'   74 A'   30 A"                 
  6.252   6.282   6.330   6.439   6.689   9.700  23.638  25.755
 31 A"   75 A'   76 A'   77 A'   78 A'   79 A'   80 A'   32 A"                 
 25.890  26.255  35.431  66.684  66.742 215.680
 81 A'   82 A'   83 A'   84 A'   85 A'   86 A'                                 

 Beta MOs, Restricted
 -- Occupied --                  
-101.62  -24.77  -24.73  -14.44  -10.39   -9.53   -7.30   -7.29
  1 A'    2 A'    3 A'    4 A'    5 A'    6 A'    7 A'    1 A"                 
 -7.289  -1.319  -1.267  -0.969  -0.903  -0.678  -0.603  -0.580
  8 A'    9 A'   10 A'   11 A'   12 A'   13 A'   14 A'   15 A'                 
 -0.559  -0.493  -0.489  -0.474  -0.406  -0.380  -0.357  -0.332
  2 A"    3 A"   16 A'   17 A'    4 A"   18 A'   19 A'    5 A"                 
 -- Virtual --                   
 -0.056  -0.042  -0.014   0.019   0.041   0.050   0.060   0.077
  6 A"   20 A'   21 A'   22 A'   23 A'    7 A"   24 A'   25 A'                 
  0.089   0.090   0.137   0.157   0.158   0.179   0.207   0.230
 26 A'    8 A"   27 A'   28 A'    9 A"   29 A'   30 A'   31 A'                 
  0.249   0.251   0.275   0.292   0.295   0.330   0.335   0.378
 32 A'   10 A"   33 A'   34 A'   11 A"   35 A'   36 A'   37 A'                 
  0.412   0.432   0.449   0.470   0.480   0.587   0.627   0.756
 38 A'   12 A"   39 A'   40 A'   13 A"   41 A'   42 A'   14 A"                 
  0.769   0.804   0.824   0.834   0.845   0.873   0.883   1.007
 43 A'   15 A"   44 A'   16 A"   45 A'   46 A'   47 A'   48 A'                 
  1.128   1.187   1.219   1.256   1.289   1.344   1.361   1.376
 49 A'   17 A"   50 A'   18 A"   51 A'   19 A"   52 A'   53 A'                 
  1.391   1.409   1.653   1.677   1.783   1.870   1.975   1.996
 20 A"   54 A'   55 A'   56 A'   57 A'   58 A'   21 A"   59 A'                 
  2.190   2.233   2.270   2.332   2.416   2.494   2.694   2.714
 22 A"   60 A'   61 A'   23 A"   62 A'   63 A'   24 A"   64 A'                 
  3.013   3.231   3.557   3.669   3.736   3.739   3.757   3.769
 65 A'   66 A'   67 A'   25 A"   68 A'   26 A"   27 A"   69 A'                 
  3.873   3.920   3.949   4.098   4.308   4.739   4.961   6.224
 70 A'   28 A"   29 A"   71 A'   72 A'   73 A'   74 A'   30 A"                 
  6.252   6.282   6.330   6.439   6.689   9.700  23.638  25.755
 31 A"   75 A'   76 A'   77 A'   78 A'   79 A'   80 A'   32 A"                 
 25.890  26.255  35.431  66.684  66.742 215.680
 81 A'   82 A'   83 A'   84 A'   85 A'   86 A'                                 
 --------------------------------------------------------------

          Ground-State Mulliken Net Atomic Charges

     Atom                 Charge (a.u.)
  ----------------------------------------
      1 C                    -0.192333
      2 N                    -0.058438
      3 F                    -0.049799
      4 F                     0.010806
      5 Cl                    0.289765
  ----------------------------------------
  Sum of atomic charges =     0.000000

 -----------------------------------------------------------------
                    Cartesian Multipole Moments
 -----------------------------------------------------------------
    Charge (ESU x 10^10)
                 0.0000
    Dipole Moment (Debye)
         X       1.6751      Y       0.8371      Z      -0.0000
       Tot       1.8726
    Quadrupole Moments (Debye-Ang)
        XX     -36.3044     XY       0.6068     YY     -34.0601
        XZ      -0.0000     YZ      -0.0000     ZZ     -32.6603
    Octopole Moments (Debye-Ang^2)
       XXX       1.7758    XXY       2.1868    XYY       2.3963
       YYY       4.7313    XXZ      -0.0000    XYZ      -0.0000
       YYZ      -0.0000    XZZ      -1.0782    YZZ      -1.1686
       ZZZ      -0.0000
    Hexadecapole Moments (Debye-Ang^3)
      XXXX    -271.2495   XXXY     -14.1005   XXYY     -78.6890
      XYYY     -11.9450   YYYY    -205.6946   XXXZ       0.0000
      XXYZ      -0.0000   XYYZ      -0.0000   YYYZ      -0.0000
      XXZZ     -49.1091   XYZZ      -5.6753   YYZZ     -40.5017
      XZZZ       0.0000   YZZZ      -0.0000   ZZZZ     -30.6404
 -----------------------------------------------------------------
 Calculating analytic gradient of the SCF energy
 Gradient of SCF Energy
            1           2           3           4           5
    1  -0.0001575  -0.0001287   0.0002947  -0.0000240   0.0000156
    2  -0.0000586   0.0002702  -0.0002127  -0.0000136   0.0000148
    3  -0.0000000   0.0000000   0.0000000   0.0000000   0.0000000
 Max gradient component =       2.947E-04
 RMS gradient           =       1.294E-04
 Gradient time:  CPU 2.84 s  wall 0.80 s
 Geometry Optimization Parameters
   NAtoms,    NIC,     NZ,  NCons,   NDum,   NFix, NCnnct, MaxDiis
        5      20       5       0       0       0       0       0

 Cartesian Hessian Update
 Hessian Updated using BFGS Update


** GEOMETRY OPTIMIZATION IN DELOCALIZED INTERNAL COORDINATES **
   Searching for a Minimum

   Optimization Cycle:   5

                       Coordinates (Angstroms)
     ATOM                X               Y               Z
      1  C         0.1358165304   -0.4868803783    0.0000000000
      2  N        -1.1019124046   -0.7677791884    0.0000000000
      3  F        -1.8613453157    0.4006082270    0.0000000000
      4  F         0.9748621091   -1.5040252548    0.0000000000
      5  Cl        0.8935092384    1.0463178048    0.0000000000
   Point Group: cs    Number of degrees of freedom:     7


   Energy is   -752.756178442

 Hessian Updated using BFGS Update

  7 Hessian modes will be used to form the next step
  Hessian Eigenvalues:
     0.180117    0.235116    0.272963    0.335006    0.477972    0.572820
     0.751536

 Minimum Search - Taking Simple RFO Step
 Searching for Lamda that Minimizes Along All modes
 Value Taken    Lamda =   0.00000000
 Step Taken.  Stepsize is  0.001236

                             Maximum     Tolerance    Cnvgd?
         Gradient           0.000294      0.000300     YES
         Displacement       0.000707      0.001200     YES
         Energy change     -0.000033      0.000001      NO


                       Distance Matrix (Angstroms)
             C (  1)   N (  2)   F (  3)   F (  4)
   N (  2)  1.269203
   F (  3)  2.185473  1.393509
   F (  4)  1.318553  2.203418  3.416387
   Cl(  5)  1.710203  2.696786  2.829517  2.551640

 Final energy is   -752.75617844167914     


 ******************************
 **  OPTIMIZATION CONVERGED  **
 ******************************

                       Coordinates (Angstroms)
     ATOM                X               Y               Z
      1  C         0.1358165304   -0.4868803783    0.0000000000
      2  N        -1.1019124046   -0.7677791884    0.0000000000
      3  F        -1.8613453157    0.4006082270    0.0000000000
      4  F         0.9748621091   -1.5040252548    0.0000000000
      5  Cl        0.8935092384    1.0463178048    0.0000000000

Z-matrix Print:
$molecule
0 1
Cl
C  1 1.710203
N  2 1.269203 1 129.084683
F  2 1.318553 1 114.182518 3 -180.000000 0
F  3 1.393509 2 110.236700 1 -0.000000 0
$end


 --------------------------------------------------------------
             Orbital Energies (a.u.) and Symmetries
 --------------------------------------------------------------

 Alpha MOs, Restricted
 -- Occupied --                  
-101.62  -24.77  -24.73  -14.44  -10.39   -9.53   -7.30   -7.29
  1 A'    2 A'    3 A'    4 A'    5 A'    6 A'    7 A'    1 A"                 
 -7.289  -1.319  -1.267  -0.969  -0.903  -0.678  -0.603  -0.580
  8 A'    9 A'   10 A'   11 A'   12 A'   13 A'   14 A'   15 A'                 
 -0.559  -0.493  -0.489  -0.474  -0.406  -0.380  -0.357  -0.332
  2 A"    3 A"   16 A'   17 A'    4 A"   18 A'   19 A'    5 A"                 
 -- Virtual --                   
 -0.056  -0.042  -0.014   0.019   0.041   0.050   0.060   0.077
  6 A"   20 A'   21 A'   22 A'   23 A'    7 A"   24 A'   25 A'                 
  0.089   0.090   0.137   0.157   0.158   0.179   0.207   0.230
 26 A'    8 A"   27 A'   28 A'    9 A"   29 A'   30 A'   31 A'                 
  0.249   0.251   0.275   0.292   0.295   0.330   0.335   0.378
 32 A'   10 A"   33 A'   34 A'   11 A"   35 A'   36 A'   37 A'                 
  0.412   0.432   0.449   0.470   0.480   0.587   0.627   0.756
 38 A'   12 A"   39 A'   40 A'   13 A"   41 A'   42 A'   14 A"                 
  0.769   0.804   0.824   0.834   0.845   0.873   0.883   1.007
 43 A'   15 A"   44 A'   16 A"   45 A'   46 A'   47 A'   48 A'                 
  1.128   1.187   1.219   1.256   1.289   1.344   1.361   1.376
 49 A'   17 A"   50 A'   18 A"   51 A'   19 A"   52 A'   53 A'                 
  1.391   1.409   1.653   1.677   1.783   1.870   1.975   1.996
 20 A"   54 A'   55 A'   56 A'   57 A'   58 A'   21 A"   59 A'                 
  2.190   2.233   2.270   2.332   2.416   2.494   2.694   2.714
 22 A"   60 A'   61 A'   23 A"   62 A'   63 A'   24 A"   64 A'                 
  3.013   3.231   3.557   3.669   3.736   3.739   3.757   3.769
 65 A'   66 A'   67 A'   25 A"   68 A'   26 A"   27 A"   69 A'                 
  3.873   3.920   3.949   4.098   4.308   4.739   4.961   6.224
 70 A'   28 A"   29 A"   71 A'   72 A'   73 A'   74 A'   30 A"                 
  6.252   6.282   6.330   6.439   6.689   9.700  23.638  25.755
 31 A"   75 A'   76 A'   77 A'   78 A'   79 A'   80 A'   32 A"                 
 25.890  26.255  35.431  66.684  66.742 215.680
 81 A'   82 A'   83 A'   84 A'   85 A'   86 A'                                 

 Beta MOs, Restricted
 -- Occupied --                  
-101.62  -24.77  -24.73  -14.44  -10.39   -9.53   -7.30   -7.29
  1 A'    2 A'    3 A'    4 A'    5 A'    6 A'    7 A'    1 A"                 
 -7.289  -1.319  -1.267  -0.969  -0.903  -0.678  -0.603  -0.580
  8 A'    9 A'   10 A'   11 A'   12 A'   13 A'   14 A'   15 A'                 
 -0.559  -0.493  -0.489  -0.474  -0.406  -0.380  -0.357  -0.332
  2 A"    3 A"   16 A'   17 A'    4 A"   18 A'   19 A'    5 A"                 
 -- Virtual --                   
 -0.056  -0.042  -0.014   0.019   0.041   0.050   0.060   0.077
  6 A"   20 A'   21 A'   22 A'   23 A'    7 A"   24 A'   25 A'                 
  0.089   0.090   0.137   0.157   0.158   0.179   0.207   0.230
 26 A'    8 A"   27 A'   28 A'    9 A"   29 A'   30 A'   31 A'                 
  0.249   0.251   0.275   0.292   0.295   0.330   0.335   0.378
 32 A'   10 A"   33 A'   34 A'   11 A"   35 A'   36 A'   37 A'                 
  0.412   0.432   0.449   0.470   0.480   0.587   0.627   0.756
 38 A'   12 A"   39 A'   40 A'   13 A"   41 A'   42 A'   14 A"                 
  0.769   0.804   0.824   0.834   0.845   0.873   0.883   1.007
 43 A'   15 A"   44 A'   16 A"   45 A'   46 A'   47 A'   48 A'                 
  1.128   1.187   1.219   1.256   1.289   1.344   1.361   1.376
 49 A'   17 A"   50 A'   18 A"   51 A'   19 A"   52 A'   53 A'                 
  1.391   1.409   1.653   1.677   1.783   1.870   1.975   1.996
 20 A"   54 A'   55 A'   56 A'   57 A'   58 A'   21 A"   59 A'                 
  2.190   2.233   2.270   2.332   2.416   2.494   2.694   2.714
 22 A"   60 A'   61 A'   23 A"   62 A'   63 A'   24 A"   64 A'                 
  3.013   3.231   3.557   3.669   3.736   3.739   3.757   3.769
 65 A'   66 A'   67 A'   25 A"   68 A'   26 A"   27 A"   69 A'                 
  3.873   3.920   3.949   4.098   4.308   4.739   4.961   6.224
 70 A'   28 A"   29 A"   71 A'   72 A'   73 A'   74 A'   30 A"                 
  6.252   6.282   6.330   6.439   6.689   9.700  23.638  25.755
 31 A"   75 A'   76 A'   77 A'   78 A'   79 A'   80 A'   32 A"                 
 25.890  26.255  35.431  66.684  66.742 215.680
 81 A'   82 A'   83 A'   84 A'   85 A'   86 A'                                 
 --------------------------------------------------------------

          Ground-State Mulliken Net Atomic Charges

     Atom                 Charge (a.u.)
  ----------------------------------------
      1 C                    -0.192333
      2 N                    -0.058438
      3 F                    -0.049799
      4 F                     0.010806
      5 Cl                    0.289765
  ----------------------------------------
  Sum of atomic charges =     0.000000

 -----------------------------------------------------------------
                    Cartesian Multipole Moments
 -----------------------------------------------------------------
    Charge (ESU x 10^10)
                 0.0000
    Dipole Moment (Debye)
         X       1.6751      Y       0.8371      Z      -0.0000
       Tot       1.8726
    Quadrupole Moments (Debye-Ang)
        XX     -36.3044     XY       0.6068     YY     -34.0601
        XZ      -0.0000     YZ      -0.0000     ZZ     -32.6603
    Octopole Moments (Debye-Ang^2)
       XXX       1.7758    XXY       2.1868    XYY       2.3963
       YYY       4.7313    XXZ      -0.0000    XYZ      -0.0000
       YYZ      -0.0000    XZZ      -1.0782    YZZ      -1.1686
       ZZZ      -0.0000
    Hexadecapole Moments (Debye-Ang^3)
      XXXX    -271.2495   XXXY     -14.1005   XXYY     -78.6890
      XYYY     -11.9450   YYYY    -205.6946   XXXZ       0.0000
      XXYZ      -0.0000   XYYZ      -0.0000   YYYZ      -0.0000
      XXZZ     -49.1091   XYZZ      -5.6753   YYZZ     -40.5017
      XZZZ       0.0000   YZZZ      -0.0000   ZZZZ     -30.6404
 -----------------------------------------------------------------
Archival summary:
1\1\TWL01\OPT\ProcedureUnspecified\BasisUnspecified\l1211\taweetha\SunNov2522:07:192018SunNov2522:07:192018\0\\#,OPT,ProcedureUnspecified,BasisUnspecified,\\0,1\Cl\C,1,1.7102\N,2,1.2692,1,129.085\F,2,1.31855,1,114.183,3,-180,0\F,3,1.39351,2,110.237,1,-0,0\\\@

 Total job time:  17.22s(wall), 60.70s(cpu) 
 Sun Nov 25 22:07:19 2018

        *************************************************************
        *                                                           *
        *  Thank you very much for using Q-Chem.  Have a nice day.  *
        *                                                           *
        *************************************************************


 
User input: 2 of 2 
 
Q-Chem Developer Version!
                  Welcome to Q-Chem
     A Quantum Leap Into The Future Of Chemistry


 Q-Chem 5.1, Q-Chem, Inc., Pleasanton, CA (2018)

 Yihan Shao,  Zhengting Gan,  E. Epifanovsky,  A. T. B. Gilbert,  M. Wormit,  
 J. Kussmann,  A. W. Lange,  A. Behn,  Jia Deng,  Xintian Feng,  D. Ghosh,  
 M. Goldey,  P. R. Horn,  L. D. Jacobson,  I. Kaliman,  T. Kus,  A. Landau,  
 Jie Liu,  E. I. Proynov,  R. M. Richard,  R. P. Steele,  E. J. Sundstrom,  
 H. L. Woodcock III,  P. M. Zimmerman,  D. Zuev,  B. Albrecht,  E. Alguire,  
 S. A. Baeppler,  D. Barton,  Z. Benda,  Y. A. Bernard,  E. J. Berquist,  
 K. B. Bravaya,  H. Burton,  D. Casanova,  Chun-Min Chang,  Yunqing Chen,  
 A. Chien,  K. D. Closser,  M. P. Coons,  S. Coriani,  S. Dasgupta,  
 A. L. Dempwolff,  M. Diedenhofen,  Hainam Do,  R. G. Edgar,  Po-Tung Fang,  
 S. Faraji,  S. Fatehi,  Qingguo Feng,  K. D. Fenk,  J. Fosso-Tande,  
 Qinghui Ge,  A. Ghysels,  G. Gidofalvi,  J. Gomes,  J. Gonthier,  A. Gunina,  
 D. Hait,  M. W. D. Hanson-Heine,  P. H. P. Harbach,  A. W. Hauser,  
 J. E. Herr,  E. G. Hohenstein,  Z. C. Holden,  Kerwin Hui,  B. C. Huynh,  
 T.-C. Jagau,  Hyunjun Ji,  B. Kaduk,  K. Khistyaev,  Jaehoon Kim,  
 P. Klunzinger,  K. Koh,  D. Kosenkov,  L. Koulias,  T. Kowalczyk,  
 C. M. Krauter,  A. Kunitsa,  Ka Un Lao,  A. Laurent,  K. V. Lawler,  
 Joonho Lee,  D. Lefrancois,  S. Lehtola,  D. S. Levine,  Yi-Pei Li,  
 You-Sheng Lin,  Fenglai Liu,  E. Livshits,  A. Luenser,  P. Manohar,  
 E. Mansoor,  S. F. Manzer,  Shan-Ping Mao,  Yuezhi Mao,  N. Mardirossian,  
 A. V. Marenich,  T. Markovich,  L. A. Martinez-Martinez,  S. A. Maurer,  
 N. J. Mayhall,  S. C. McKenzie,  J.-M. Mewes,  A. F. Morrison,  
 J. W. Mullinax,  K. Nanda,  T. S. Nguyen-Beck,  R. Olivares-Amaya,  
 J. A. Parkhill,  T. M. Perrine,  F. Plasser,  P. Pokhilko,  S. Prager,  
 A. Prociuk,  E. Ramos,  D. R. Rehn,  F. Rob,  M. Schneider,  N. Sergueev,  
 S. M. Sharada,  S. Sharma,  D. W. Small,  T. Stauch,  T. Stein,  
 Yu-Chuan Su,  A. J. W. Thom,  A. Tkatchenko,  T. Tsuchimochi,  N. M. Tubman,  
 L. Vogt,  M. L. Vidal,  O. Vydrov,  M. A. Watson,  J. Wenzel,  
 M. de Wergifosse,  T. A. Wesolowski,  A. White,  J. Witte,  A. Yamada,  
 Jun Yang,  K. Yao,  S. Yeganeh,  S. R. Yost,  Zhi-Qiang You,  A. Zech,  
 Igor Ying Zhang,  Xing Zhang,  Yan Zhao,  Ying Zhu,  B. R. Brooks,  
 G. K. L. Chan,  C. J. Cramer,  M. S. Gordon,  W. J. Hehre,  A. Klamt,  
 M. W. Schmidt,  C. D. Sherrill,  D. G. Truhlar,  A. Aspuru-Guzik,  R. Baer,  
 A. T. Bell,  N. A. Besley,  Jeng-Da Chai,  A. E. DePrince, III,  
 R. A. DiStasio Jr.,  A. Dreuw,  B. D. Dunietz,  T. R. Furlani,  
 Chao-Ping Hsu,  Yousung Jung,  Jing Kong,  D. S. Lambrecht,  WanZhen Liang,  
 C. Ochsenfeld,  V. A. Rassolov,  L. V. Slipchenko,  J. E. Subotnik,  
 T. Van Voorhis,  J. M. Herbert,  A. I. Krylov,  P. M. W. Gill,  M. Head-Gordon

 Contributors to earlier versions of Q-Chem not listed above: 
 R. D. Adamson,  B. Austin,  J. Baker,  G. J. O. Beran,  K. Brandhorst,  
 S. T. Brown,  E. F. C. Byrd,  A. K. Chakraborty,  C.-L. Cheng,  
 Siu Hung Chien,  D. M. Chipman,  D. L. Crittenden,  H. Dachsel,  
 R. J. Doerksen,  A. D. Dutoi,  L. Fusti-Molnar,  W. A. Goddard III,  
 A. Golubeva-Zadorozhnaya,  S. R. Gwaltney,  G. Hawkins,  A. Heyden,  
 S. Hirata,  G. Kedziora,  F. J. Keil,  C. Kelley,  Jihan Kim,  R. A. King,  
 R. Z. Khaliullin,  P. P. Korambath,  W. Kurlancheek,  A. M. Lee,  M. S. Lee,  
 S. V. Levchenko,  Ching Yeh Lin,  D. Liotard,  R. C. Lochan,  I. Lotan,  
 P. E. Maslen,  N. Nair,  D. P. O'Neill,  D. Neuhauser,  E. Neuscamman,  
 C. M. Oana,  R. Olson,  B. Peters,  R. Peverati,  P. A. Pieniazek,  
 Y. M. Rhee,  J. Ritchie,  M. A. Rohrdanz,  E. Rosta,  N. J. Russ,  
 H. F. Schaefer III,  N. E. Schultz,  N. Shenvi,  A. C. Simmonett,  A. Sodt,  
 D. Stuck,  K. S. Thanthiriwatte,  V. Vanovschi,  Tao Wang,  A. Warshel,  
 C. F. Williams,  Q. Wu,  X. Xu,  W. Zhang

 Please cite Q-Chem as follows:
 Y. Shao et al., Mol. Phys. 113, 184-215 (2015)
 DOI: 10.1080/00268976.2014.952696

 Q-Chem 5.1.2 for Intel X86 EM64T Linux

 Parts of Q-Chem use Armadillo 8.300.2 (Tropical Shenanigans).
 http://arma.sourceforge.net/

 Q-Chem begins on Sun Nov 25 22:07:20 2018  

Host: 
0

     Scratch files written to /scratch/taweetham/qchem53681//
The previous job contains 0 fragments, simply inherited here
Input Ideriv = 2
Curr. Ideriv = -1
Max.  Ideriv = 2

Checking the input file for inconsistencies... 	...done.

--------------------------------------------------------------
User input:
--------------------------------------------------------------

$molecule
read
$end

$rem
   job_type 	frequency
   basis 	6-311++g**
   method	b3lyp	
$end


--------------------------------------------------------------
 ----------------------------------------------------------------
             Standard Nuclear Orientation (Angstroms)
    I     Atom           X                Y                Z
 ----------------------------------------------------------------
    1      C       0.0839839228    -0.4877433807    -0.0000000000
    2      N      -1.1746141417    -0.6514747772    -0.0000000000
    3      F      -1.8212707792     0.5829087500    -0.0000000000
    4      F       0.8240694371    -1.5790062336     0.0000000000
    5      Cl      0.9819533844     0.9677447692     0.0000000000
 ----------------------------------------------------------------
 Molecular Point Group                 Cs    NOp =  2
 Largest Abelian Subgroup              Cs    NOp =  2
 Nuclear Repulsion Energy =   219.1153206246 hartrees
 There are       24 alpha and       24 beta electrons
 Requested basis set is 6-311++G(d,p)
 There are 37 shells and 118 basis functions

 Total QAlloc Memory Limit   2000 MB
 Mega-Array Size       188 MB
 MEM_STATIC part       192 MB

                       Distance Matrix (Angstroms)
             C (  1)   N (  2)   F (  3)   F (  4)
   N (  2)  1.269203
   F (  3)  2.185473  1.393509
   F (  4)  1.318553  2.203418  3.416387
   Cl(  5)  1.710203  2.696786  2.829517  2.551640

 A cutoff of  1.0D-11 yielded    636 shell pairs
 There are      6749 function pairs (      7334 Cartesian)

 -------------------------------------------------------
 OpenMP Integral Computing Module                       
 Release: version 1.0, May 2013, Q-Chem Inc. Pittsburgh 
 -------------------------------------------------------
 Integral Job Info:
 Integral job number is                      11
 Integral operator is                         1
 short-range coefficients                     0
 long-range coefficients              100000000
 Omega coefficients                           0
 if combine SR and LR in K                    0
 Integral screening is                        0
 Integral computing path is                   2
 max size of driver memory is            800000
 size of driver memory is                593474
 size of scratch memory is              8114252
 max col of scratch BK array               1296
 max len of scratch array in speh3          155
 max len of scratch index in speh4           18
 max int batch size is                      520
 min int batch size is                       52
 fixed nKL is                                52
 max L of basis functions is                  2
 order of int derivative is                   0
 number of shells is                         37
 number of basis is                         123
 number of cartesian basis is               123
 number of contracted shell pairs           636
 number of primitive shell pairs           2018
 maxK2 (contraction) of shell pair           36
 max number of K2 of shell pair               1
 max number of CS2 of shell pair             92
 max number of PS2 of shell pair            378
 mem total for path MDJ                  517836
 -------------------------------------------------------
 Smallest overlap matrix eigenvalue = 5.37E-04
 Guess from superposition of atomic densities
 Warning:  Energy on first SCF cycle will be non-variational
 SAD guess density has 48.000000 electrons

 -----------------------------------------------------------------------
  General SCF calculation program by
  Eric Jon Sundstrom, Paul Horn, Yuezhi Mao, Dmitri Zuev, Alec White,
  David Stuck, Shaama M.S., Shane Yost, Joonho Lee, David Small,
  Daniel Levine, Susi Lehtola, Hugh Burton, Evgeny Epifanovsky
 -----------------------------------------------------------------------
 Exchange:     0.2000 Hartree-Fock + 0.0800 Slater + 0.7200 B88
 Correlation:  0.1900 VWN1RPA + 0.8100 LYP
 Using SG-1 standard quadrature grid
 using 4 threads for integral computing
 -------------------------------------------------------
 OpenMP Integral computing Module                
 Release: version 2.0, May 2017, Q-Chem Inc. Pleasanton 
 -------------------------------------------------------
 -------------------------------------------------------
 OpenMP BLAS3 based DFT computing Module                
 Release: version 1.0, May 2013, Q-Chem Inc. Pittsburgh 
 -------------------------------------------------------
 A restricted SCF calculation will be
 performed using DIIS
 SCF converges when DIIS error is below 1.0e-08
 ---------------------------------------
  Cycle       Energy         DIIS error
 ---------------------------------------
    1    -753.5346268118      5.15e-02  
    2    -752.7147382078      5.70e-03  
    3    -752.6380809011      9.39e-03  
    4    -752.7529842725      1.52e-03  
    5    -752.7553009614      8.08e-04  
    6    -752.7561521177      1.40e-04  
    7    -752.7561653900      8.67e-05  
    8    -752.7561734297      1.14e-05  
    9    -752.7561735567      5.09e-06  
   10    -752.7561735988      9.08e-07  
   11    -752.7561735999      2.39e-07  
   12    -752.7561736000      4.32e-08  
   13    -752.7561736000      4.33e-09  Convergence criterion met
 ---------------------------------------
 SCF time:   CPU 10.90s  wall 3.00s 
 SCF   energy in the final basis set =     -752.7561736000
 Total energy in the final basis set =     -752.7561736000

 --------------------------------------------------------------
             Orbital Energies (a.u.) and Symmetries
 --------------------------------------------------------------

 Alpha MOs, Restricted
 -- Occupied --                  
-101.62  -24.77  -24.73  -14.44  -10.39   -9.53   -7.30   -7.29
  1 A'    2 A'    3 A'    4 A'    5 A'    6 A'    7 A'    1 A"                 
 -7.288  -1.319  -1.267  -0.969  -0.903  -0.678  -0.603  -0.580
  8 A'    9 A'   10 A'   11 A'   12 A'   13 A'   14 A'   15 A'                 
 -0.559  -0.493  -0.489  -0.474  -0.406  -0.380  -0.357  -0.332
  2 A"    3 A"   16 A'   17 A'    4 A"   18 A'   19 A'    5 A"                 
 -- Virtual --                   
 -0.056  -0.042  -0.014   0.019   0.041   0.050   0.060   0.077
  6 A"   20 A'   21 A'   22 A'   23 A'    7 A"   24 A'   25 A'                 
  0.089   0.090   0.137   0.158   0.158   0.179   0.207   0.230
 26 A'    8 A"   27 A'   28 A'    9 A"   29 A'   30 A'   31 A'                 
  0.249   0.251   0.275   0.292   0.294   0.330   0.335   0.378
 32 A'   10 A"   33 A'   34 A'   11 A"   35 A'   36 A'   37 A'                 
  0.412   0.432   0.449   0.469   0.480   0.587   0.627   0.756
 38 A'   12 A"   39 A'   40 A'   13 A"   41 A'   42 A'   14 A"                 
  0.769   0.805   0.824   0.834   0.845   0.873   0.883   1.007
 43 A'   15 A"   44 A'   16 A"   45 A'   46 A'   47 A'   48 A'                 
  1.128   1.187   1.219   1.256   1.289   1.344   1.361   1.376
 49 A'   17 A"   50 A'   18 A"   51 A'   19 A"   52 A'   53 A'                 
  1.391   1.409   1.653   1.678   1.783   1.870   1.975   1.996
 20 A"   54 A'   55 A'   56 A'   57 A'   58 A'   21 A"   59 A'                 
  2.190   2.233   2.270   2.332   2.416   2.494   2.694   2.714
 22 A"   60 A'   61 A'   23 A"   62 A'   63 A'   24 A"   64 A'                 
  3.013   3.231   3.557   3.669   3.736   3.739   3.757   3.769
 65 A'   66 A'   67 A'   25 A"   68 A'   26 A"   27 A"   69 A'                 
  3.873   3.920   3.948   4.098   4.308   4.739   4.961   6.224
 70 A'   28 A"   29 A"   71 A'   72 A'   73 A'   74 A'   30 A"                 
  6.252   6.282   6.330   6.439   6.689   9.700  23.638  25.755
 31 A"   75 A'   76 A'   77 A'   78 A'   79 A'   80 A'   32 A"                 
 25.890  26.254  35.431  66.684  66.742 215.680
 81 A'   82 A'   83 A'   84 A'   85 A'   86 A'                                 

 Beta MOs, Restricted
 -- Occupied --                  
-101.62  -24.77  -24.73  -14.44  -10.39   -9.53   -7.30   -7.29
  1 A'    2 A'    3 A'    4 A'    5 A'    6 A'    7 A'    1 A"                 
 -7.288  -1.319  -1.267  -0.969  -0.903  -0.678  -0.603  -0.580
  8 A'    9 A'   10 A'   11 A'   12 A'   13 A'   14 A'   15 A'                 
 -0.559  -0.493  -0.489  -0.474  -0.406  -0.380  -0.357  -0.332
  2 A"    3 A"   16 A'   17 A'    4 A"   18 A'   19 A'    5 A"                 
 -- Virtual --                   
 -0.056  -0.042  -0.014   0.019   0.041   0.050   0.060   0.077
  6 A"   20 A'   21 A'   22 A'   23 A'    7 A"   24 A'   25 A'                 
  0.089   0.090   0.137   0.158   0.158   0.179   0.207   0.230
 26 A'    8 A"   27 A'   28 A'    9 A"   29 A'   30 A'   31 A'                 
  0.249   0.251   0.275   0.292   0.294   0.330   0.335   0.378
 32 A'   10 A"   33 A'   34 A'   11 A"   35 A'   36 A'   37 A'                 
  0.412   0.432   0.449   0.469   0.480   0.587   0.627   0.756
 38 A'   12 A"   39 A'   40 A'   13 A"   41 A'   42 A'   14 A"                 
  0.769   0.805   0.824   0.834   0.845   0.873   0.883   1.007
 43 A'   15 A"   44 A'   16 A"   45 A'   46 A'   47 A'   48 A'                 
  1.128   1.187   1.219   1.256   1.289   1.344   1.361   1.376
 49 A'   17 A"   50 A'   18 A"   51 A'   19 A"   52 A'   53 A'                 
  1.391   1.409   1.653   1.678   1.783   1.870   1.975   1.996
 20 A"   54 A'   55 A'   56 A'   57 A'   58 A'   21 A"   59 A'                 
  2.190   2.233   2.270   2.332   2.416   2.494   2.694   2.714
 22 A"   60 A'   61 A'   23 A"   62 A'   63 A'   24 A"   64 A'                 
  3.013   3.231   3.557   3.669   3.736   3.739   3.757   3.769
 65 A'   66 A'   67 A'   25 A"   68 A'   26 A"   27 A"   69 A'                 
  3.873   3.920   3.948   4.098   4.308   4.739   4.961   6.224
 70 A'   28 A"   29 A"   71 A'   72 A'   73 A'   74 A'   30 A"                 
  6.252   6.282   6.330   6.439   6.689   9.700  23.638  25.755
 31 A"   75 A'   76 A'   77 A'   78 A'   79 A'   80 A'   32 A"                 
 25.890  26.254  35.431  66.684  66.742 215.680
 81 A'   82 A'   83 A'   84 A'   85 A'   86 A'                                 
 --------------------------------------------------------------

          Ground-State Mulliken Net Atomic Charges

     Atom                 Charge (a.u.)
  ----------------------------------------
      1 C                    -0.191900
      2 N                    -0.058555
      3 F                    -0.049791
      4 F                     0.010757
      5 Cl                    0.289490
  ----------------------------------------
  Sum of atomic charges =     0.000000

 -----------------------------------------------------------------
                    Cartesian Multipole Moments
 -----------------------------------------------------------------
    Charge (ESU x 10^10)
                 0.0000
    Dipole Moment (Debye)
         X       1.7465      Y       0.6766      Z       0.0000
       Tot       1.8730
    Quadrupole Moments (Debye-Ang)
        XX     -36.1916     XY       0.8189     YY     -34.1800
        XZ      -0.0000     YZ       0.0000     ZZ     -32.6601
    Octopole Moments (Debye-Ang^2)
       XXX       3.0389    XXY       2.0782    XYY       2.5824
       YYY       3.0638    XXZ       0.0000    XYZ       0.0000
       YYZ       0.0000    XZZ      -0.9994    YZZ      -1.3793
       ZZZ       0.0000
    Hexadecapole Moments (Debye-Ang^3)
      XXXX    -275.9579   XXXY     -10.5329   XXYY     -78.3215
      XYYY      -8.9005   YYYY    -201.6236   XXXZ      -0.0000
      XXYZ      -0.0000   XYYZ       0.0000   YYYZ       0.0000
      XXZZ     -50.0810   XYZZ      -4.7765   YYZZ     -39.5419
      XZZZ      -0.0000   YZZZ       0.0000   ZZZZ     -30.6404
 -----------------------------------------------------------------
 Calculating MO derivatives via CPSCF
 D1JvT checksum  = 115080 11406.8407639901
 D1KAT checksum  = 238560 950.9527445862
   1         3          15      0.157489    0.048015
   2         3          15      0.018233    0.005379
   3         3          15      0.001725    0.000460
   4         4          14      0.000161    0.000044
   5        16           2      0.000005    0.000003
   6        18           0      0.000000    0.000000    Roots Converged
 Time for AOints: 2.6 s (CPU) 0.7 s (wall)
 ------------------------------------------------------------------------------
                     AOints        : Timing summary (seconds)
 ------------------------------------------------------------------------------
     job step          cpu (% of tot)      sys (% of tot)     wall (% of tot)
 ------------------------------------------------------------------------------
  cpscf_lag         0.1540E+02 (31.1)   0.3000E-05 (37.5)   0.4022E+01 (31.0)
  iterzp            0.3143E+02 (63.6)   0.5000E-05 (62.5)   0.8228E+01 (63.5)
  make_fx           0.0000E+00 ( 0.0)   0.0000E+00 ( 0.0)   0.0000E+00 ( 0.0)
  AOints            0.2564E+01 ( 5.2)   0.0000E+00 ( 0.0)   0.6570E+00 ( 5.1)
 ------------------------------------------------------------------------------
   Grand Totals     0.4944E+02          0.8000E-05          0.1296E+02
 ------------------------------------------------------------------------------
 Calculating analytic Hessian of the SCF energy
 Polarizability Matrix (a.u.)
            1           2           3
    1 -42.8842513  -3.7526375   0.0000000
    2  -3.7526375 -36.9832635   0.0000000
    3   0.0000000   0.0000000 -20.7793965

 Direct stationary perturbation theory relativistic correction:

 rels  =       0.901610805113
 relv  =      -3.319660767236
 rel2e =       0.808806684057
 E_rel =      -1.609243278066

 Hessian of the SCF Energy
            1           2           3           4           5           6
    1   0.8468629  -0.0233282   0.0000000  -0.5651752  -0.0393160  -0.0000000
    2  -0.0233282   0.4968291   0.0000000  -0.1068981  -0.0914557  -0.0000000
    3   0.0000000   0.0000000   0.1191828  -0.0000000  -0.0000000  -0.0424902
    4  -0.5651752  -0.1068981  -0.0000000   0.7285258  -0.0276174   0.0000000
    5  -0.0393160  -0.0914557  -0.0000000  -0.0276174   0.3250508   0.0000000
    6  -0.0000000  -0.0000000  -0.0424902   0.0000000   0.0000000   0.0459597
    7  -0.0380925   0.0687453   0.0000000  -0.0943736   0.0553779   0.0000000
    8  -0.0060282  -0.0324099   0.0000000   0.1278433  -0.2033062  -0.0000000
    9   0.0000000   0.0000000  -0.0033112   0.0000000  -0.0000000  -0.0215347
   10  -0.1574356   0.1179351  -0.0000000  -0.0450770   0.0505312  -0.0000000
   11   0.1407771  -0.2500206  -0.0000000   0.0230666  -0.0044261  -0.0000000
   12  -0.0000000  -0.0000000  -0.0395110  -0.0000000   0.0000000  -0.0020324
   13  -0.0861596  -0.0564540  -0.0000000  -0.0239001  -0.0389758  -0.0000000
   14  -0.0721047  -0.1229428   0.0000000  -0.0163943  -0.0258627  -0.0000000
   15  -0.0000000   0.0000000  -0.0338705  -0.0000000  -0.0000000   0.0200977
            7           8           9          10          11          12
    1  -0.0380925  -0.0060282   0.0000000  -0.1574356   0.1407771  -0.0000000
    2   0.0687453  -0.0324099   0.0000000   0.1179351  -0.2500206  -0.0000000
    3   0.0000000   0.0000000  -0.0033112  -0.0000000  -0.0000000  -0.0395110
    4  -0.0943736   0.1278433   0.0000000  -0.0450770   0.0230666  -0.0000000
    5   0.0553779  -0.2033062  -0.0000000   0.0505312  -0.0044261   0.0000000
    6   0.0000000  -0.0000000  -0.0215347  -0.0000000  -0.0000000  -0.0020324
    7   0.1436940  -0.1296062  -0.0000000  -0.0109337   0.0027398  -0.0000000
    8  -0.1296062   0.2275986   0.0000000   0.0083411  -0.0013998  -0.0000000
    9  -0.0000000   0.0000000   0.0166418   0.0000000  -0.0000000   0.0133913
   10  -0.0109337   0.0083411   0.0000000   0.2024772  -0.1697943   0.0000000
   11   0.0027398  -0.0013998  -0.0000000  -0.1697943   0.3137632   0.0000000
   12  -0.0000000  -0.0000000   0.0133913   0.0000000   0.0000000   0.0211401
   13  -0.0002942  -0.0005499  -0.0000000   0.0109692   0.0032108   0.0000000
   14   0.0027433   0.0095174   0.0000000  -0.0070132  -0.0579166  -0.0000000
   15  -0.0000000  -0.0000000  -0.0051872  -0.0000000   0.0000000   0.0070121
           13          14          15
    1  -0.0861596  -0.0721047  -0.0000000
    2  -0.0564540  -0.1229428   0.0000000
    3  -0.0000000   0.0000000  -0.0338705
    4  -0.0239001  -0.0163943  -0.0000000
    5  -0.0389758  -0.0258627  -0.0000000
    6  -0.0000000  -0.0000000   0.0200977
    7  -0.0002942   0.0027433  -0.0000000
    8  -0.0005499   0.0095174  -0.0000000
    9  -0.0000000   0.0000000  -0.0051872
   10   0.0109692  -0.0070132  -0.0000000
   11   0.0032108  -0.0579166   0.0000000
   12   0.0000000  -0.0000000   0.0070121
   13   0.0993847   0.0927690   0.0000000
   14   0.0927690   0.1972048  -0.0000000
   15   0.0000000  -0.0000000   0.0119479
 Gradient time:  CPU 77.61 s  wall 20.48 s
 **********************************************************************
 **                                                                  **
 **                       VIBRATIONAL ANALYSIS                       **
 **                       --------------------                       **
 **                                                                  **
 **        VIBRATIONAL FREQUENCIES (CM**-1) AND NORMAL MODES         **
 **     FORCE CONSTANTS (mDYN/ANGSTROM) AND REDUCED MASSES (AMU)     **
 **                  INFRARED INTENSITIES (KM/MOL)                   **
 **                                                                  **
 **********************************************************************


 Mode:                 1                      2                      3
 Frequency:       233.00                 302.34                 420.65
 Force Cnst:      0.7160                 0.8480                 2.2130
 Red. Mass:      22.3838                15.7454                21.2270
 IR Active:          YES                    YES                    YES
 IR Intens:        2.012                  0.105                  2.084
 Raman Active:       YES                    YES                    YES
               X      Y      Z        X      Y      Z        X      Y      Z
 C          0.055 -0.265 -0.000   -0.000 -0.000  0.237    0.255 -0.009 -0.000
 N          0.031 -0.052 -0.000   -0.000 -0.000  0.766    0.281  0.010  0.000
 F          0.706  0.355  0.000    0.000  0.000 -0.461    0.084 -0.228 -0.000
 F          0.147 -0.178  0.000    0.000  0.000 -0.375   -0.519 -0.578 -0.000
 Cl        -0.495  0.015 -0.000   -0.000 -0.000  0.066    0.037  0.437  0.000
 TransDip   0.000 -0.045 -0.000    0.000 -0.000  0.010   -0.001  0.046 -0.000

 Mode:                 4                      5                      6
 Frequency:       565.72                 597.95                 698.48
 Force Cnst:      2.3840                 3.6042                 4.8747
 Red. Mass:      12.6430                17.1094                16.9585
 IR Active:          YES                    YES                    YES
 IR Intens:        6.130                  2.077                 40.773
 Raman Active:       YES                    YES                    YES
               X      Y      Z        X      Y      Z        X      Y      Z
 C         -0.000 -0.000  0.921   -0.341  0.108 -0.000    0.310  0.463 -0.000
 N          0.000  0.000 -0.333   -0.252 -0.457 -0.000    0.515  0.289  0.000
 F          0.000 -0.000  0.013    0.493 -0.247  0.000    0.099 -0.228 -0.000
 F         -0.000 -0.000 -0.178   -0.343  0.394  0.000   -0.320  0.244 -0.000
 Cl        -0.000  0.000 -0.093    0.136  0.067 -0.000   -0.192 -0.283  0.000
 TransDip  -0.000 -0.000  0.079   -0.018 -0.042  0.000    0.101  0.178 -0.000

 Mode:                 7                      8                      9
 Frequency:       985.84                1232.74                1684.52
 Force Cnst:      8.6197                12.0558                21.3609
 Red. Mass:      15.0530                13.4648                12.7766
 IR Active:          YES                    YES                    YES
 IR Intens:      147.048                290.046                122.142
 Raman Active:       YES                    YES                    YES
               X      Y      Z        X      Y      Z        X      Y      Z
 C         -0.245 -0.221 -0.000   -0.185  0.848  0.000    0.799  0.037  0.000
 N         -0.274  0.752  0.000   -0.230 -0.067 -0.000   -0.592 -0.009 -0.000
 F          0.210 -0.436 -0.000    0.092 -0.060  0.000    0.018 -0.046  0.000
 F          0.124 -0.026  0.000    0.219 -0.357 -0.000   -0.058  0.058 -0.000
 Cl         0.012  0.026  0.000   -0.014 -0.037 -0.000   -0.016 -0.016 -0.000
 TransDip  -0.388  0.011 -0.000   -0.087  0.538  0.000    0.353  0.023  0.000

 STANDARD THERMODYNAMIC QUANTITIES AT   298.15 K  AND     1.00 ATM

   This Molecule has  0 Imaginary Frequencies
   Zero point vibrational energy:        9.609 kcal/mol

   Atom    1 Element C  Has Mass   12.00000
   Atom    2 Element N  Has Mass   14.00307
   Atom    3 Element F  Has Mass   18.99840
   Atom    4 Element F  Has Mass   18.99840
   Atom    5 Element Cl Has Mass   34.96885
   Molecular Mass:    98.968720 amu
   Principal axes and moments of inertia in amu*Bohr^2:
                             1           2           3
    Eigenvalues --      340.35602   461.03870   801.39472
          X               0.99910     0.04253    -0.00000
          Y              -0.04253     0.99910    -0.00000
          Z               0.00000     0.00000     1.00000
   Rotational Symmetry Number is   1
   The Molecule is an Asymmetric Top
   Translational Enthalpy:        0.889 kcal/mol
   Rotational Enthalpy:           0.889 kcal/mol
   Vibrational Enthalpy:         10.693 kcal/mol
   gas constant (RT):             0.592 kcal/mol
   Translational Entropy:        39.687  cal/mol.K
   Rotational Entropy:           26.333  cal/mol.K
   Vibrational Entropy:           5.563  cal/mol.K

   Total Enthalpy:               13.063 kcal/mol
   Total Entropy:                71.584  cal/mol.K
Archival summary:
1\1\TWL01\FREQ\ProcedureUnspecified\BasisUnspecified\l1211\taweetha\SunNov2522:07:432018SunNov2522:07:432018\0\\#,FREQ,ProcedureUnspecified,BasisUnspecified,\\0,1\Cl\C,1,1.7102\N,2,1.2692,1,129.085\F,2,1.31855,1,114.183,3,180,0\F,3,1.39351,2,110.237,1,-0,0\\\@

 Total job time:  23.58s(wall), 88.61s(cpu) 
 Sun Nov 25 22:07:43 2018

        *************************************************************
        *                                                           *
        *  Thank you very much for using Q-Chem.  Have a nice day.  *
        *                                                           *
        *************************************************************
