# Supplementary material for: Geometric and energetic data from ab initio calculations of haloethene, haloimine, halomethylenephosphine, haloiminophosphine, halodiazene, halodiphosphene and halocyclopropane
Source: Data Brief. 2019 Nov 2;27:104738. doi: 10.1016/j.dib.2019.104738 (PMC6861602; doi:10.1016/j.dib.2019.104738)
Supplement: Multimedia component 4 [file mmc4.zip › CN/B3LYP/ClFCNHE.out]

Q-Chem Developer Version!
                  Welcome to Q-Chem
     A Quantum Leap Into The Future Of Chemistry


 Q-Chem 5.1, Q-Chem, Inc., Pleasanton, CA (2018)

 Yihan Shao,  Zhengting Gan,  E. Epifanovsky,  A. T. B. Gilbert,  M. Wormit,  
 J. Kussmann,  A. W. Lange,  A. Behn,  Jia Deng,  Xintian Feng,  D. Ghosh,  
 M. Goldey,  P. R. Horn,  L. D. Jacobson,  I. Kaliman,  T. Kus,  A. Landau,  
 Jie Liu,  E. I. Proynov,  R. M. Richard,  R. P. Steele,  E. J. Sundstrom,  
 H. L. Woodcock III,  P. M. Zimmerman,  D. Zuev,  B. Albrecht,  E. Alguire,  
 S. A. Baeppler,  D. Barton,  Z. Benda,  Y. A. Bernard,  E. J. Berquist,  
 K. B. Bravaya,  H. Burton,  D. Casanova,  Chun-Min Chang,  Yunqing Chen,  
 A. Chien,  K. D. Closser,  M. P. Coons,  S. Coriani,  S. Dasgupta,  
 A. L. Dempwolff,  M. Diedenhofen,  Hainam Do,  R. G. Edgar,  Po-Tung Fang,  
 S. Faraji,  S. Fatehi,  Qingguo Feng,  K. D. Fenk,  J. Fosso-Tande,  
 Qinghui Ge,  A. Ghysels,  G. Gidofalvi,  J. Gomes,  J. Gonthier,  A. Gunina,  
 D. Hait,  M. W. D. Hanson-Heine,  P. H. P. Harbach,  A. W. Hauser,  
 J. E. Herr,  E. G. Hohenstein,  Z. C. Holden,  Kerwin Hui,  B. C. Huynh,  
 T.-C. Jagau,  Hyunjun Ji,  B. Kaduk,  K. Khistyaev,  Jaehoon Kim,  
 P. Klunzinger,  K. Koh,  D. Kosenkov,  L. Koulias,  T. Kowalczyk,  
 C. M. Krauter,  A. Kunitsa,  Ka Un Lao,  A. Laurent,  K. V. Lawler,  
 Joonho Lee,  D. Lefrancois,  S. Lehtola,  D. S. Levine,  Yi-Pei Li,  
 You-Sheng Lin,  Fenglai Liu,  E. Livshits,  A. Luenser,  P. Manohar,  
 E. Mansoor,  S. F. Manzer,  Shan-Ping Mao,  Yuezhi Mao,  N. Mardirossian,  
 A. V. Marenich,  T. Markovich,  L. A. Martinez-Martinez,  S. A. Maurer,  
 N. J. Mayhall,  S. C. McKenzie,  J.-M. Mewes,  A. F. Morrison,  
 J. W. Mullinax,  K. Nanda,  T. S. Nguyen-Beck,  R. Olivares-Amaya,  
 J. A. Parkhill,  T. M. Perrine,  F. Plasser,  P. Pokhilko,  S. Prager,  
 A. Prociuk,  E. Ramos,  D. R. Rehn,  F. Rob,  M. Schneider,  N. Sergueev,  
 S. M. Sharada,  S. Sharma,  D. W. Small,  T. Stauch,  T. Stein,  
 Yu-Chuan Su,  A. J. W. Thom,  A. Tkatchenko,  T. Tsuchimochi,  N. M. Tubman,  
 L. Vogt,  M. L. Vidal,  O. Vydrov,  M. A. Watson,  J. Wenzel,  
 M. de Wergifosse,  T. A. Wesolowski,  A. White,  J. Witte,  A. Yamada,  
 Jun Yang,  K. Yao,  S. Yeganeh,  S. R. Yost,  Zhi-Qiang You,  A. Zech,  
 Igor Ying Zhang,  Xing Zhang,  Yan Zhao,  Ying Zhu,  B. R. Brooks,  
 G. K. L. Chan,  C. J. Cramer,  M. S. Gordon,  W. J. Hehre,  A. Klamt,  
 M. W. Schmidt,  C. D. Sherrill,  D. G. Truhlar,  A. Aspuru-Guzik,  R. Baer,  
 A. T. Bell,  N. A. Besley,  Jeng-Da Chai,  A. E. DePrince, III,  
 R. A. DiStasio Jr.,  A. Dreuw,  B. D. Dunietz,  T. R. Furlani,  
 Chao-Ping Hsu,  Yousung Jung,  Jing Kong,  D. S. Lambrecht,  WanZhen Liang,  
 C. Ochsenfeld,  V. A. Rassolov,  L. V. Slipchenko,  J. E. Subotnik,  
 T. Van Voorhis,  J. M. Herbert,  A. I. Krylov,  P. M. W. Gill,  M. Head-Gordon

 Contributors to earlier versions of Q-Chem not listed above: 
 R. D. Adamson,  B. Austin,  J. Baker,  G. J. O. Beran,  K. Brandhorst,  
 S. T. Brown,  E. F. C. Byrd,  A. K. Chakraborty,  C.-L. Cheng,  
 Siu Hung Chien,  D. M. Chipman,  D. L. Crittenden,  H. Dachsel,  
 R. J. Doerksen,  A. D. Dutoi,  L. Fusti-Molnar,  W. A. Goddard III,  
 A. Golubeva-Zadorozhnaya,  S. R. Gwaltney,  G. Hawkins,  A. Heyden,  
 S. Hirata,  G. Kedziora,  F. J. Keil,  C. Kelley,  Jihan Kim,  R. A. King,  
 R. Z. Khaliullin,  P. P. Korambath,  W. Kurlancheek,  A. M. Lee,  M. S. Lee,  
 S. V. Levchenko,  Ching Yeh Lin,  D. Liotard,  R. C. Lochan,  I. Lotan,  
 P. E. Maslen,  N. Nair,  D. P. O'Neill,  D. Neuhauser,  E. Neuscamman,  
 C. M. Oana,  R. Olson,  B. Peters,  R. Peverati,  P. A. Pieniazek,  
 Y. M. Rhee,  J. Ritchie,  M. A. Rohrdanz,  E. Rosta,  N. J. Russ,  
 H. F. Schaefer III,  N. E. Schultz,  N. Shenvi,  A. C. Simmonett,  A. Sodt,  
 D. Stuck,  K. S. Thanthiriwatte,  V. Vanovschi,  Tao Wang,  A. Warshel,  
 C. F. Williams,  Q. Wu,  X. Xu,  W. Zhang

 Please cite Q-Chem as follows:
 Y. Shao et al., Mol. Phys. 113, 184-215 (2015)
 DOI: 10.1080/00268976.2014.952696

 Q-Chem 5.1.2 for Intel X86 EM64T Linux

 Parts of Q-Chem use Armadillo 8.300.2 (Tropical Shenanigans).
 http://arma.sourceforge.net/

 Q-Chem begins on Mon Nov 26 08:28:29 2018  

Host: 
0

     Scratch files written to /scratch/taweetham/qchem59850//
Input Ideriv = 2
Curr. Ideriv = -1
Max.  Ideriv = 2

Checking the input file for inconsistencies... 	...done.

--------------------------------------------------------------
User input:
--------------------------------------------------------------
$molecule
0 1
C 
N 1 1.3 
H 2 CH 1 120. 
F 1 CF 2 120.  3 180.0
Cl 1 CCl 2 120.  3 0.0

CC=1.54
CH=1.09
CF=1.35
CCl=1.77
CBr=1.94
CI=2.14
DHA=180.0
$end

$rem
   job_type	optimization
   basis	6-311++g**
   method	b3lyp
$end

--------------------------------------------------------------
 ----------------------------------------------------------------
             Standard Nuclear Orientation (Angstroms)
    I     Atom           X                Y                Z
 ----------------------------------------------------------------
    1      C       0.4813483189     0.0525736002     0.0000000000
    2      N       1.0401496296     1.2263457651    -0.0000000000
    3      H       0.4221063335     2.1241890054    -0.0000000000
    4      F       1.2468147865    -1.0594340828     0.0000000000
    5      Cl     -1.2830927489    -0.0875967186    -0.0000000000
 ----------------------------------------------------------------
 Molecular Point Group                 Cs    NOp =  2
 Largest Abelian Subgroup              Cs    NOp =  2
 Nuclear Repulsion Energy =   146.3518030573 hartrees
 There are       20 alpha and       20 beta electrons
 Requested basis set is 6-311++G(d,p)
 There are 36 shells and 103 basis functions

 Total QAlloc Memory Limit   2000 MB
 Mega-Array Size       188 MB
 MEM_STATIC part       192 MB
 A cutoff of  1.0D-11 yielded    624 shell pairs
 There are      5321 function pairs (      5755 Cartesian)
 Smallest overlap matrix eigenvalue = 7.06E-04

 Scale SEOQF with 1.000000e-01/1.000000e-01/1.000000e-01

 Standard Electronic Orientation quadrupole field applied
 Nucleus-field energy     =     0.0000000036 hartrees
 Guess from superposition of atomic densities
 Warning:  Energy on first SCF cycle will be non-variational
 SAD guess density has 40.000000 electrons

 -----------------------------------------------------------------------
  General SCF calculation program by
  Eric Jon Sundstrom, Paul Horn, Yuezhi Mao, Dmitri Zuev, Alec White,
  David Stuck, Shaama M.S., Shane Yost, Joonho Lee, David Small,
  Daniel Levine, Susi Lehtola, Hugh Burton, Evgeny Epifanovsky
 -----------------------------------------------------------------------
 Exchange:     0.2000 Hartree-Fock + 0.0800 Slater + 0.7200 B88
 Correlation:  0.1900 VWN1RPA + 0.8100 LYP
 Using SG-1 standard quadrature grid
 A restricted SCF calculation will be
 performed using DIIS
 SCF converges when DIIS error is below 1.0e-08
 ---------------------------------------
  Cycle       Energy         DIIS error
 ---------------------------------------
    1    -654.0112752191      5.19e-02  
    2    -653.4466062638      9.65e-03  
    3    -653.0116076559      2.12e-02  
    4    -653.5466741164      2.00e-03  
    5    -653.5499982800      1.24e-03  
    6    -653.5511889653      3.14e-04  
    7    -653.5512941105      6.44e-05  
    8    -653.5512984836      1.31e-05  
    9    -653.5512986489      6.74e-06  
   10    -653.5512987038      1.40e-06  
   11    -653.5512987061      2.42e-07  
   12    -653.5512987062      4.86e-08  
   13    -653.5512987062      4.04e-09  Convergence criterion met
 ---------------------------------------
 SCF time:   CPU 7.37s  wall 8.00s 
 SCF   energy in the final basis set =     -653.5512987062
 Total energy in the final basis set =     -653.5512987062

 --------------------------------------------------------------
             Orbital Energies (a.u.) and Symmetries
 --------------------------------------------------------------

 Alpha MOs, Restricted
 -- Occupied --                  
-101.60  -24.75  -14.35  -10.39   -9.51   -7.28   -7.27   -7.27
  1 A'    2 A'    3 A'    4 A'    5 A'    6 A'    1 A"    7 A'                 
 -1.285  -0.951  -0.868  -0.662  -0.561  -0.542  -0.524  -0.452
  8 A'    9 A'   10 A'   11 A'   12 A'   13 A'    2 A"   14 A'                 
 -0.396  -0.379  -0.324  -0.310
  3 A"   15 A'    4 A"   16 A'                                                 
 -- Virtual --                   
 -0.053  -0.036  -0.015   0.034   0.041   0.056   0.073   0.079
  5 A"   17 A'   18 A'   19 A'   20 A'    6 A"   21 A'   22 A'                 
  0.091   0.095   0.111   0.152   0.159   0.169   0.192   0.225
 23 A'    7 A"   24 A'    8 A"   25 A'   26 A'   27 A'   28 A'                 
  0.249   0.290   0.291   0.329   0.338   0.361   0.398   0.442
 29 A'   30 A'    9 A"   31 A'   32 A'   33 A'   34 A'   10 A"                 
  0.465   0.496   0.533   0.551   0.645   0.755   0.782   0.822
 35 A'   11 A"   36 A'   37 A'   38 A'   39 A'   12 A"   13 A"                 
  0.823   0.832   0.832   0.858   0.913   1.014   1.101   1.168
 40 A'   14 A"   41 A'   42 A'   43 A'   44 A'   45 A'   15 A"                 
  1.194   1.259   1.332   1.370   1.400   1.449   1.533   1.642
 46 A'   16 A"   47 A'   17 A"   48 A'   18 A"   49 A'   50 A'                 
  1.666   1.779   1.878   1.930   2.198   2.231   2.244   2.377
 51 A'   52 A'   53 A'   54 A'   19 A"   20 A"   55 A'   56 A'                 
  2.377   2.462   2.650   2.714   2.752   2.972   3.033   3.244
 21 A"   57 A'   58 A'   22 A"   59 A'   60 A'   61 A'   62 A'                 
  3.722   3.741   3.835   3.928   3.973   4.154   4.524   4.850
 23 A"   63 A'   24 A"   25 A"   64 A'   65 A'   66 A'   67 A'                 
  6.245   6.302   6.573   9.680  23.575  25.767  25.856  26.239
 26 A"   68 A'   69 A'   70 A'   71 A'   27 A"   72 A'   73 A'                 
 35.491  66.692 215.660
 74 A'   75 A'   76 A'                                                         

 Beta MOs, Restricted
 -- Occupied --                  
-101.60  -24.75  -14.35  -10.39   -9.51   -7.28   -7.27   -7.27
  1 A'    2 A'    3 A'    4 A'    5 A'    6 A'    1 A"    7 A'                 
 -1.285  -0.951  -0.868  -0.662  -0.561  -0.542  -0.524  -0.452
  8 A'    9 A'   10 A'   11 A'   12 A'   13 A'    2 A"   14 A'                 
 -0.396  -0.379  -0.324  -0.310
  3 A"   15 A'    4 A"   16 A'                                                 
 -- Virtual --                   
 -0.053  -0.036  -0.015   0.034   0.041   0.056   0.073   0.079
  5 A"   17 A'   18 A'   19 A'   20 A'    6 A"   21 A'   22 A'                 
  0.091   0.095   0.111   0.152   0.159   0.169   0.192   0.225
 23 A'    7 A"   24 A'    8 A"   25 A'   26 A'   27 A'   28 A'                 
  0.249   0.290   0.291   0.329   0.338   0.361   0.398   0.442
 29 A'   30 A'    9 A"   31 A'   32 A'   33 A'   34 A'   10 A"                 
  0.465   0.496   0.533   0.551   0.645   0.755   0.782   0.822
 35 A'   11 A"   36 A'   37 A'   38 A'   39 A'   12 A"   13 A"                 
  0.823   0.832   0.832   0.858   0.913   1.014   1.101   1.168
 40 A'   14 A"   41 A'   42 A'   43 A'   44 A'   45 A'   15 A"                 
  1.194   1.259   1.332   1.370   1.400   1.449   1.533   1.642
 46 A'   16 A"   47 A'   17 A"   48 A'   18 A"   49 A'   50 A'                 
  1.666   1.779   1.878   1.930   2.198   2.231   2.244   2.377
 51 A'   52 A'   53 A'   54 A'   19 A"   20 A"   55 A'   56 A'                 
  2.377   2.462   2.650   2.714   2.752   2.972   3.033   3.244
 21 A"   57 A'   58 A'   22 A"   59 A'   60 A'   61 A'   62 A'                 
  3.722   3.741   3.835   3.928   3.973   4.154   4.524   4.850
 23 A"   63 A'   24 A"   25 A"   64 A'   65 A'   66 A'   67 A'                 
  6.245   6.302   6.573   9.680  23.575  25.767  25.856  26.239
 26 A"   68 A'   69 A'   70 A'   71 A'   27 A"   72 A'   73 A'                 
 35.491  66.692 215.660
 74 A'   75 A'   76 A'                                                         
 --------------------------------------------------------------

          Ground-State Mulliken Net Atomic Charges

     Atom                 Charge (a.u.)
  ----------------------------------------
      1 C                    -0.254421
      2 N                    -0.215097
      3 H                     0.232613
      4 F                     0.014125
      5 Cl                    0.222781
  ----------------------------------------
  Sum of atomic charges =     0.000000

 -----------------------------------------------------------------
                    Cartesian Multipole Moments
 -----------------------------------------------------------------
    Charge (ESU x 10^10)
                 0.0000
    Dipole Moment (Debye)
         X      -1.7815      Y       0.9004      Z      -0.0000
       Tot       1.9961
    Quadrupole Moments (Debye-Ang)
        XX     -32.7753     XY      -1.6907     YY     -27.0339
        XZ      -0.0000     YZ      -0.0000     ZZ     -29.3951
    Octopole Moments (Debye-Ang^2)
       XXX      -8.4301    XXY      -6.5951    XYY      -1.4934
       YYY       3.9783    XXZ       0.0000    XYZ      -0.0000
       YYZ      -0.0000    XZZ       1.2282    YZZ      -2.9722
       ZZZ      -0.0000
    Hexadecapole Moments (Debye-Ang^3)
      XXXX    -245.7135   XXXY     -17.9921   XXYY     -71.1286
      XYYY     -10.2465   YYYY    -105.0268   XXXZ      -0.0000
      XXYZ      -0.0000   XYYZ      -0.0000   YYYZ      -0.0000
      XXZZ     -47.4713   XYZZ      -4.1608   YYZZ     -27.6234
      XZZZ      -0.0000   YZZZ      -0.0000   ZZZZ     -30.4105
 -----------------------------------------------------------------
 Calculating analytic gradient of the SCF energy
 Gradient of SCF Energy
            1           2           3           4           5
    1  -0.0279697   0.0280545  -0.0191467   0.0288476  -0.0097857
    2  -0.0827175   0.0292591   0.0517613  -0.0186434   0.0203406
    3  -0.0000000  -0.0000000   0.0000000   0.0000000   0.0000000
 Max gradient component =       8.272E-02
 RMS gradient           =       3.055E-02
 Gradient time:  CPU 1.76 s  wall 1.76 s
 Geometry Optimization Parameters
   NAtoms,    NIC,     NZ,  NCons,   NDum,   NFix, NCnnct, MaxDiis
        5      20       5       0       0       0       0       0


** GEOMETRY OPTIMIZATION IN DELOCALIZED INTERNAL COORDINATES **
   Searching for a Minimum

   Optimization Cycle:   1

                       Coordinates (Angstroms)
     ATOM                X               Y               Z
      1  C         0.4813483189    0.0525736002    0.0000000000
      2  N         1.0401496296    1.2263457651    0.0000000000
      3  H         0.4221063335    2.1241890054    0.0000000000
      4  F         1.2468147865   -1.0594340828    0.0000000000
      5  Cl       -1.2830927489   -0.0875967186    0.0000000000
   Point Group: cs    Number of degrees of freedom:     7


   Energy is   -653.551298706


 Attempting to Generate Delocalized Internal Coordinates

  7 Hessian modes will be used to form the next step
  Hessian Eigenvalues:
     0.160000    0.250000    0.250000    0.286300    0.348126    0.550214
     0.671931

 Minimum Search - Taking Simple RFO Step
 Searching for Lamda that Minimizes Along All modes
 Value Taken    Lamda =  -0.03096378
 Step Taken.  Stepsize is  0.298199

                             Maximum     Tolerance    Cnvgd?
         Gradient           0.089687      0.000300      NO
         Displacement       0.264946      0.001200      NO
         Energy change     *********      0.000001      NO


 New Cartesian Coordinates Obtained by Inverse Iteration

 Displacement from previous Coordinates is:  0.353854
 ----------------------------------------------------------------
             Standard Nuclear Orientation (Angstroms)
    I     Atom           X                Y                Z
 ----------------------------------------------------------------
    1      C       0.4818555769     0.1372664688     0.0000000000
    2      N       1.0776797558     1.2270469796     0.0000000000
    3      H       0.4281022179     2.0074940150     0.0000000000
    4      F       1.1741025149    -0.9879809743     0.0000000000
    5      Cl     -1.2544137459    -0.1277489198     0.0000000000
 ----------------------------------------------------------------
 Molecular Point Group                 Cs    NOp =  2
 Largest Abelian Subgroup              Cs    NOp =  2
 Nuclear Repulsion Energy =   150.2633565243 hartrees
 There are       20 alpha and       20 beta electrons
 Applying Cartesian multipole field
    Component          Value
    ---------          -----
     (2,0,0)        1.00000E-11
     (0,2,0)        2.00000E-11
     (0,0,2)       -3.00000E-11
 Nucleus-field energy     =     0.0000000034 hartrees
 Requested basis set is 6-311++G(d,p)
 There are 36 shells and 103 basis functions
 A cutoff of  1.0D-11 yielded    632 shell pairs
 There are      5350 function pairs (      5786 Cartesian)
 Smallest overlap matrix eigenvalue = 5.78E-04
 Guess MOs from SCF MO coefficient file

 -----------------------------------------------------------------------
  General SCF calculation program by
  Eric Jon Sundstrom, Paul Horn, Yuezhi Mao, Dmitri Zuev, Alec White,
  David Stuck, Shaama M.S., Shane Yost, Joonho Lee, David Small,
  Daniel Levine, Susi Lehtola, Hugh Burton, Evgeny Epifanovsky
 -----------------------------------------------------------------------
 Exchange:     0.2000 Hartree-Fock + 0.0800 Slater + 0.7200 B88
 Correlation:  0.1900 VWN1RPA + 0.8100 LYP
 Using SG-1 standard quadrature grid
 A restricted SCF calculation will be
 performed using DIIS
 SCF converges when DIIS error is below 1.0e-08
 ---------------------------------------
  Cycle       Energy         DIIS error
 ---------------------------------------
    1    -653.5598339696      2.28e-03  
    2    -653.5661467672      1.35e-03  
    3    -653.5664164860      1.24e-03  
    4    -653.5680438377      3.13e-04  
    5    -653.5681517364      7.65e-05  
    6    -653.5681586951      1.86e-05  
    7    -653.5681589852      5.80e-06  
    8    -653.5681590140      1.96e-06  
    9    -653.5681590177      2.51e-07  
   10    -653.5681590177      5.14e-08  
   11    -653.5681590177      8.45e-09  Convergence criterion met
 ---------------------------------------
 SCF time:   CPU 6.38s  wall 7.00s 
 SCF   energy in the final basis set =     -653.5681590177
 Total energy in the final basis set =     -653.5681590177

 --------------------------------------------------------------
             Orbital Energies (a.u.) and Symmetries
 --------------------------------------------------------------

 Alpha MOs, Restricted
 -- Occupied --                  
-101.60  -24.74  -14.34  -10.37   -9.51   -7.28   -7.27   -7.27
  1 A'    2 A'    3 A'    4 A'    5 A'    6 A'    1 A"    7 A'                 
 -1.293  -0.975  -0.882  -0.665  -0.575  -0.539  -0.530  -0.452
  8 A'    9 A'   10 A'   11 A'   12 A'   13 A'    2 A"   14 A'                 
 -0.397  -0.377  -0.334  -0.328
  3 A"   15 A'    4 A"   16 A'                                                 
 -- Virtual --                   
 -0.036  -0.023  -0.010   0.037   0.044   0.055   0.079   0.082
  5 A"   17 A'   18 A'   19 A'   20 A'    6 A"   21 A'   22 A'                 
  0.094   0.094   0.129   0.157   0.159   0.171   0.201   0.231
 23 A'    7 A"   24 A'    8 A"   25 A'   26 A'   27 A'   28 A'                 
  0.251   0.288   0.290   0.326   0.361   0.364   0.407   0.442
 29 A'    9 A"   30 A'   31 A'   32 A'   33 A'   34 A'   10 A"                 
  0.472   0.493   0.529   0.602   0.640   0.776   0.780   0.815
 35 A'   11 A"   36 A'   37 A'   38 A'   39 A'   12 A"   40 A'                 
  0.823   0.842   0.850   0.871   0.897   1.010   1.111   1.202
 13 A"   14 A"   41 A'   42 A'   43 A'   44 A'   45 A'   15 A"                 
  1.215   1.228   1.313   1.371   1.408   1.463   1.530   1.658
 46 A'   16 A"   47 A'   17 A"   48 A'   18 A"   49 A'   50 A'                 
  1.760   1.785   1.929   1.995   2.206   2.266   2.307   2.397
 51 A'   52 A'   53 A'   54 A'   19 A"   55 A'   20 A"   56 A'                 
  2.417   2.531   2.665   2.733   2.845   3.007   3.060   3.243
 21 A"   57 A'   58 A'   22 A"   59 A'   60 A'   61 A'   62 A'                 
  3.724   3.751   3.861   3.961   4.039   4.269   4.632   4.897
 23 A"   63 A'   24 A"   25 A"   64 A'   65 A'   66 A'   67 A'                 
  6.247   6.311   6.627   9.696  23.712  25.771  25.866  26.254
 26 A"   68 A'   69 A'   70 A'   71 A'   27 A"   72 A'   73 A'                 
 35.613  66.703 215.677
 74 A'   75 A'   76 A'                                                         

 Beta MOs, Restricted
 -- Occupied --                  
-101.60  -24.74  -14.34  -10.37   -9.51   -7.28   -7.27   -7.27
  1 A'    2 A'    3 A'    4 A'    5 A'    6 A'    1 A"    7 A'                 
 -1.293  -0.975  -0.882  -0.665  -0.575  -0.539  -0.530  -0.452
  8 A'    9 A'   10 A'   11 A'   12 A'   13 A'    2 A"   14 A'                 
 -0.397  -0.377  -0.334  -0.328
  3 A"   15 A'    4 A"   16 A'                                                 
 -- Virtual --                   
 -0.036  -0.023  -0.010   0.037   0.044   0.055   0.079   0.082
  5 A"   17 A'   18 A'   19 A'   20 A'    6 A"   21 A'   22 A'                 
  0.094   0.094   0.129   0.157   0.159   0.171   0.201   0.231
 23 A'    7 A"   24 A'    8 A"   25 A'   26 A'   27 A'   28 A'                 
  0.251   0.288   0.290   0.326   0.361   0.364   0.407   0.442
 29 A'    9 A"   30 A'   31 A'   32 A'   33 A'   34 A'   10 A"                 
  0.472   0.493   0.529   0.602   0.640   0.776   0.780   0.815
 35 A'   11 A"   36 A'   37 A'   38 A'   39 A'   12 A"   40 A'                 
  0.823   0.842   0.850   0.871   0.897   1.010   1.111   1.202
 13 A"   14 A"   41 A'   42 A'   43 A'   44 A'   45 A'   15 A"                 
  1.215   1.228   1.313   1.371   1.408   1.463   1.530   1.658
 46 A'   16 A"   47 A'   17 A"   48 A'   18 A"   49 A'   50 A'                 
  1.760   1.785   1.929   1.995   2.206   2.266   2.307   2.397
 51 A'   52 A'   53 A'   54 A'   19 A"   55 A'   20 A"   56 A'                 
  2.417   2.531   2.665   2.733   2.845   3.007   3.060   3.243
 21 A"   57 A'   58 A'   22 A"   59 A'   60 A'   61 A'   62 A'                 
  3.724   3.751   3.861   3.961   4.039   4.269   4.632   4.897
 23 A"   63 A'   24 A"   25 A"   64 A'   65 A'   66 A'   67 A'                 
  6.247   6.311   6.627   9.696  23.712  25.771  25.866  26.254
 26 A"   68 A'   69 A'   70 A'   71 A'   27 A"   72 A'   73 A'                 
 35.613  66.703 215.677
 74 A'   75 A'   76 A'                                                         
 --------------------------------------------------------------

          Ground-State Mulliken Net Atomic Charges

     Atom                 Charge (a.u.)
  ----------------------------------------
      1 C                    -0.276609
      2 N                    -0.185502
      3 H                     0.215068
      4 F                     0.023987
      5 Cl                    0.223056
  ----------------------------------------
  Sum of atomic charges =     0.000000

 -----------------------------------------------------------------
                    Cartesian Multipole Moments
 -----------------------------------------------------------------
    Charge (ESU x 10^10)
                -0.0000
    Dipole Moment (Debye)
         X      -1.7114      Y       0.8601      Z       0.0000
       Tot       1.9153
    Quadrupole Moments (Debye-Ang)
        XX     -32.4897     XY      -1.4604     YY     -27.5630
        XZ      -0.0000     YZ      -0.0000     ZZ     -29.0831
    Octopole Moments (Debye-Ang^2)
       XXX      -7.9824    XXY      -7.1879    XYY      -1.9766
       YYY       1.0619    XXZ       0.0000    XYZ       0.0000
       YYZ       0.0000    XZZ       1.2347    YZZ      -2.9202
       ZZZ       0.0000
    Hexadecapole Moments (Debye-Ang^3)
      XXXX    -237.0017   XXXY     -21.0467   XXYY     -68.2245
      XYYY     -16.4089   YYYY    -105.9920   XXXZ      -0.0000
      XXYZ      -0.0000   XYYZ      -0.0000   YYYZ       0.0000
      XXZZ     -45.7379   XYZZ      -5.7019   YYZZ     -26.3551
      XZZZ      -0.0000   YZZZ       0.0000   ZZZZ     -29.7550
 -----------------------------------------------------------------
 Calculating analytic gradient of the SCF energy
 Gradient of SCF Energy
            1           2           3           4           5
    1  -0.0056453   0.0027436  -0.0012784   0.0065402  -0.0023602
    2  -0.0080680  -0.0028799  -0.0020589   0.0077010   0.0053057
    3  -0.0000000   0.0000000   0.0000000  -0.0000000   0.0000000
 Max gradient component =       8.068E-03
 RMS gradient           =       4.119E-03
 Gradient time:  CPU 1.78 s  wall 1.78 s
 Geometry Optimization Parameters
   NAtoms,    NIC,     NZ,  NCons,   NDum,   NFix, NCnnct, MaxDiis
        5      20       5       0       0       0       0       0

 Cartesian Hessian Update
 Hessian Updated using BFGS Update


** GEOMETRY OPTIMIZATION IN DELOCALIZED INTERNAL COORDINATES **
   Searching for a Minimum

   Optimization Cycle:   2

                       Coordinates (Angstroms)
     ATOM                X               Y               Z
      1  C         0.4818555769    0.1372664688    0.0000000000
      2  N         1.0776797558    1.2270469796    0.0000000000
      3  H         0.4281022179    2.0074940150    0.0000000000
      4  F         1.1741025149   -0.9879809743    0.0000000000
      5  Cl       -1.2544137459   -0.1277489198    0.0000000000
   Point Group: cs    Number of degrees of freedom:     7


   Energy is   -653.568159018

 Hessian Updated using BFGS Update

  7 Hessian modes will be used to form the next step
  Hessian Eigenvalues:
     0.171068    0.215023    0.258582    0.286152    0.364845    0.558233
     0.704783

 Minimum Search - Taking Simple RFO Step
 Searching for Lamda that Minimizes Along All modes
 Value Taken    Lamda =  -0.00150408
 Step Taken.  Stepsize is  0.081952

                             Maximum     Tolerance    Cnvgd?
         Gradient           0.014856      0.000300      NO
         Displacement       0.053143      0.001200      NO
         Energy change     -0.016860      0.000001      NO


 New Cartesian Coordinates Obtained by Inverse Iteration

 Displacement from previous Coordinates is:  0.122667
 ----------------------------------------------------------------
             Standard Nuclear Orientation (Angstroms)
    I     Atom           X                Y                Z
 ----------------------------------------------------------------
    1      C       0.4858535928     0.1491313622     0.0000000000
    2      N       1.0776418425     1.2414844867     0.0000000000
    3      H       0.4431252537     2.0317746571     0.0000000000
    4      F       1.1392930813    -1.0011948497     0.0000000000
    5      Cl     -1.2385874509    -0.1651180870     0.0000000000
 ----------------------------------------------------------------
 Molecular Point Group                 Cs    NOp =  2
 Largest Abelian Subgroup              Cs    NOp =  2
 Nuclear Repulsion Energy =   150.6247746148 hartrees
 There are       20 alpha and       20 beta electrons
 Applying Cartesian multipole field
    Component          Value
    ---------          -----
     (2,0,0)        1.00000E-11
     (0,2,0)        2.00000E-11
     (0,0,2)       -3.00000E-11
 Nucleus-field energy     =     0.0000000034 hartrees
 Requested basis set is 6-311++G(d,p)
 There are 36 shells and 103 basis functions
 A cutoff of  1.0D-11 yielded    630 shell pairs
 There are      5345 function pairs (      5781 Cartesian)
 Smallest overlap matrix eigenvalue = 5.78E-04
 Guess MOs from SCF MO coefficient file

 -----------------------------------------------------------------------
  General SCF calculation program by
  Eric Jon Sundstrom, Paul Horn, Yuezhi Mao, Dmitri Zuev, Alec White,
  David Stuck, Shaama M.S., Shane Yost, Joonho Lee, David Small,
  Daniel Levine, Susi Lehtola, Hugh Burton, Evgeny Epifanovsky
 -----------------------------------------------------------------------
 Exchange:     0.2000 Hartree-Fock + 0.0800 Slater + 0.7200 B88
 Correlation:  0.1900 VWN1RPA + 0.8100 LYP
 Using SG-1 standard quadrature grid
 A restricted SCF calculation will be
 performed using DIIS
 SCF converges when DIIS error is below 1.0e-08
 ---------------------------------------
  Cycle       Energy         DIIS error
 ---------------------------------------
    1    -653.5677786788      6.88e-04  
    2    -653.5687652148      2.21e-04  
    3    -653.5687102702      3.09e-04  
    4    -653.5688099942      6.91e-05  
    5    -653.5688151624      1.73e-05  
    6    -653.5688154940      4.19e-06  
    7    -653.5688155126      1.01e-06  
    8    -653.5688155134      5.59e-07  
    9    -653.5688155137      3.66e-08  
   10    -653.5688155137      1.27e-08  
   11    -653.5688155137      2.24e-09  Convergence criterion met
 ---------------------------------------
 SCF time:   CPU 6.36s  wall 6.00s 
 SCF   energy in the final basis set =     -653.5688155137
 Total energy in the final basis set =     -653.5688155137

 --------------------------------------------------------------
             Orbital Energies (a.u.) and Symmetries
 --------------------------------------------------------------

 Alpha MOs, Restricted
 -- Occupied --                  
-101.59  -24.74  -14.35  -10.38   -9.51   -7.27   -7.26   -7.26
  1 A'    2 A'    3 A'    4 A'    5 A'    6 A'    1 A"    7 A'                 
 -1.292  -0.975  -0.882  -0.666  -0.577  -0.539  -0.530  -0.453
  8 A'    9 A'   10 A'   11 A'   12 A'   13 A'    2 A"   14 A'                 
 -0.396  -0.373  -0.334  -0.329
  3 A"   15 A'    4 A"   16 A'                                                 
 -- Virtual --                   
 -0.036  -0.019  -0.010   0.037   0.044   0.055   0.080   0.082
  5 A"   17 A'   18 A'   19 A'   20 A'    6 A"   21 A'   22 A'                 
  0.094   0.095   0.127   0.158   0.160   0.170   0.200   0.233
 23 A'    7 A"   24 A'    8 A"   25 A'   26 A'   27 A'   28 A'                 
  0.251   0.287   0.291   0.322   0.359   0.365   0.410   0.443
 29 A'    9 A"   30 A'   31 A'   32 A'   33 A'   34 A'   10 A"                 
  0.474   0.494   0.532   0.600   0.637   0.774   0.779   0.816
 35 A'   11 A"   36 A'   37 A'   38 A'   39 A'   12 A"   40 A'                 
  0.825   0.843   0.855   0.874   0.898   1.010   1.112   1.198
 13 A"   14 A"   41 A'   42 A'   43 A'   44 A'   45 A'   15 A"                 
  1.222   1.229   1.311   1.376   1.402   1.461   1.535   1.647
 46 A'   16 A"   47 A'   17 A"   48 A'   18 A"   49 A'   50 A'                 
  1.760   1.788   1.925   2.001   2.207   2.266   2.300   2.400
 51 A'   52 A'   53 A'   54 A'   19 A"   55 A'   20 A"   56 A'                 
  2.421   2.522   2.669   2.733   2.849   2.997   3.071   3.247
 21 A"   57 A'   58 A'   22 A"   59 A'   60 A'   61 A'   62 A'                 
  3.725   3.749   3.858   3.962   4.036   4.262   4.627   4.899
 23 A"   63 A'   24 A"   25 A"   64 A'   65 A'   66 A'   67 A'                 
  6.247   6.311   6.623   9.699  23.710  25.774  25.870  26.258
 26 A"   68 A'   69 A'   70 A'   71 A'   27 A"   72 A'   73 A'                 
 35.613  66.703 215.680
 74 A'   75 A'   76 A'                                                         

 Beta MOs, Restricted
 -- Occupied --                  
-101.59  -24.74  -14.35  -10.38   -9.51   -7.27   -7.26   -7.26
  1 A'    2 A'    3 A'    4 A'    5 A'    6 A'    1 A"    7 A'                 
 -1.292  -0.975  -0.882  -0.666  -0.577  -0.539  -0.530  -0.453
  8 A'    9 A'   10 A'   11 A'   12 A'   13 A'    2 A"   14 A'                 
 -0.396  -0.373  -0.334  -0.329
  3 A"   15 A'    4 A"   16 A'                                                 
 -- Virtual --                   
 -0.036  -0.019  -0.010   0.037   0.044   0.055   0.080   0.082
  5 A"   17 A'   18 A'   19 A'   20 A'    6 A"   21 A'   22 A'                 
  0.094   0.095   0.127   0.158   0.160   0.170   0.200   0.233
 23 A'    7 A"   24 A'    8 A"   25 A'   26 A'   27 A'   28 A'                 
  0.251   0.287   0.291   0.322   0.359   0.365   0.410   0.443
 29 A'    9 A"   30 A'   31 A'   32 A'   33 A'   34 A'   10 A"                 
  0.474   0.494   0.532   0.600   0.637   0.774   0.779   0.816
 35 A'   11 A"   36 A'   37 A'   38 A'   39 A'   12 A"   40 A'                 
  0.825   0.843   0.855   0.874   0.898   1.010   1.112   1.198
 13 A"   14 A"   41 A'   42 A'   43 A'   44 A'   45 A'   15 A"                 
  1.222   1.229   1.311   1.376   1.402   1.461   1.535   1.647
 46 A'   16 A"   47 A'   17 A"   48 A'   18 A"   49 A'   50 A'                 
  1.760   1.788   1.925   2.001   2.207   2.266   2.300   2.400
 51 A'   52 A'   53 A'   54 A'   19 A"   55 A'   20 A"   56 A'                 
  2.421   2.522   2.669   2.733   2.849   2.997   3.071   3.247
 21 A"   57 A'   58 A'   22 A"   59 A'   60 A'   61 A'   62 A'                 
  3.725   3.749   3.858   3.962   4.036   4.262   4.627   4.899
 23 A"   63 A'   24 A"   25 A"   64 A'   65 A'   66 A'   67 A'                 
  6.247   6.311   6.623   9.699  23.710  25.774  25.870  26.258
 26 A"   68 A'   69 A'   70 A'   71 A'   27 A"   72 A'   73 A'                 
 35.613  66.703 215.680
 74 A'   75 A'   76 A'                                                         
 --------------------------------------------------------------

          Ground-State Mulliken Net Atomic Charges

     Atom                 Charge (a.u.)
  ----------------------------------------
      1 C                    -0.277237
      2 N                    -0.179683
      3 H                     0.220706
      4 F                     0.021954
      5 Cl                    0.214260
  ----------------------------------------
  Sum of atomic charges =     0.000000

 -----------------------------------------------------------------
                    Cartesian Multipole Moments
 -----------------------------------------------------------------
    Charge (ESU x 10^10)
                 0.0000
    Dipole Moment (Debye)
         X      -1.6122      Y       0.9447      Z      -0.0000
       Tot       1.8685
    Quadrupole Moments (Debye-Ang)
        XX     -32.5280     XY      -1.3357     YY     -27.3764
        XZ       0.0000     YZ       0.0000     ZZ     -29.0834
    Octopole Moments (Debye-Ang^2)
       XXX      -7.7928    XXY      -7.0063    XYY      -1.9497
       YYY       2.7902    XXZ      -0.0000    XYZ       0.0000
       YYZ      -0.0000    XZZ       1.1887    YZZ      -2.5256
       ZZZ      -0.0000
    Hexadecapole Moments (Debye-Ang^3)
      XXXX    -232.9850   XXXY     -22.8205   XXYY     -67.7783
      XYYY     -18.3797   YYYY    -107.3219   XXXZ       0.0000
      XXYZ      -0.0000   XYYZ      -0.0000   YYYZ      -0.0000
      XXZZ     -44.9206   XYZZ      -6.4789   YYZZ     -26.8704
      XZZZ       0.0000   YZZZ       0.0000   ZZZZ     -29.7628
 -----------------------------------------------------------------
 Calculating analytic gradient of the SCF energy
 Gradient of SCF Energy
            1           2           3           4           5
    1  -0.0006830  -0.0001300   0.0006882  -0.0026289   0.0027537
    2  -0.0044636   0.0047011  -0.0015131   0.0014564  -0.0001807
    3  -0.0000000   0.0000000  -0.0000000  -0.0000000   0.0000000
 Max gradient component =       4.701E-03
 RMS gradient           =       2.032E-03
 Gradient time:  CPU 1.80 s  wall 1.80 s
 Geometry Optimization Parameters
   NAtoms,    NIC,     NZ,  NCons,   NDum,   NFix, NCnnct, MaxDiis
        5      20       5       0       0       0       0       0

 Cartesian Hessian Update
 Hessian Updated using BFGS Update


** GEOMETRY OPTIMIZATION IN DELOCALIZED INTERNAL COORDINATES **
   Searching for a Minimum

   Optimization Cycle:   3

                       Coordinates (Angstroms)
     ATOM                X               Y               Z
      1  C         0.4858535928    0.1491313622    0.0000000000
      2  N         1.0776418425    1.2414844867    0.0000000000
      3  H         0.4431252537    2.0317746571    0.0000000000
      4  F         1.1392930813   -1.0011948497    0.0000000000
      5  Cl       -1.2385874509   -0.1651180870    0.0000000000
   Point Group: cs    Number of degrees of freedom:     7


   Energy is   -653.568815514

 Hessian Updated using BFGS Update

  7 Hessian modes will be used to form the next step
  Hessian Eigenvalues:
     0.166126    0.223433    0.267925    0.308573    0.361861    0.553923
     0.730003

 Minimum Search - Taking Simple RFO Step
 Searching for Lamda that Minimizes Along All modes
 Value Taken    Lamda =  -0.00008149
 Step Taken.  Stepsize is  0.014737

                             Maximum     Tolerance    Cnvgd?
         Gradient           0.003858      0.000300      NO
         Displacement       0.009454      0.001200      NO
         Energy change     -0.000656      0.000001      NO


 New Cartesian Coordinates Obtained by Inverse Iteration

 Displacement from previous Coordinates is:  0.018118
 ----------------------------------------------------------------
             Standard Nuclear Orientation (Angstroms)
    I     Atom           X                Y                Z
 ----------------------------------------------------------------
    1      C       0.4843121038     0.1487698148     0.0000000000
    2      N       1.0770028193     1.2384616562     0.0000000000
    3      H       0.4455500968     2.0343555112     0.0000000000
    4      F       1.1449201236    -1.0001334246     0.0000000000
    5      Cl     -1.2444588240    -0.1653759884     0.0000000000
 ----------------------------------------------------------------
 Molecular Point Group                 Cs    NOp =  2
 Largest Abelian Subgroup              Cs    NOp =  2
 Nuclear Repulsion Energy =   150.3867102296 hartrees
 There are       20 alpha and       20 beta electrons
 Applying Cartesian multipole field
    Component          Value
    ---------          -----
     (2,0,0)        1.00000E-11
     (0,2,0)        2.00000E-11
     (0,0,2)       -3.00000E-11
 Nucleus-field energy     =     0.0000000035 hartrees
 Requested basis set is 6-311++G(d,p)
 There are 36 shells and 103 basis functions
 A cutoff of  1.0D-11 yielded    630 shell pairs
 There are      5345 function pairs (      5781 Cartesian)
 Smallest overlap matrix eigenvalue = 5.82E-04
 Guess MOs from SCF MO coefficient file

 -----------------------------------------------------------------------
  General SCF calculation program by
  Eric Jon Sundstrom, Paul Horn, Yuezhi Mao, Dmitri Zuev, Alec White,
  David Stuck, Shaama M.S., Shane Yost, Joonho Lee, David Small,
  Daniel Levine, Susi Lehtola, Hugh Burton, Evgeny Epifanovsky
 -----------------------------------------------------------------------
 Exchange:     0.2000 Hartree-Fock + 0.0800 Slater + 0.7200 B88
 Correlation:  0.1900 VWN1RPA + 0.8100 LYP
 Using SG-1 standard quadrature grid
 A restricted SCF calculation will be
 performed using DIIS
 SCF converges when DIIS error is below 1.0e-08
 ---------------------------------------
  Cycle       Energy         DIIS error
 ---------------------------------------
    1    -653.5688308202      1.33e-04  
    2    -653.5688589655      3.24e-05  
    3    -653.5688591139      2.92e-05  
    4    -653.5688601625      9.74e-06  
    5    -653.5688602607      2.95e-06  
    6    -653.5688602693      8.30e-07  
    7    -653.5688602701      1.90e-07  
    8    -653.5688602701      9.77e-08  
    9    -653.5688602701      8.30e-09  Convergence criterion met
 ---------------------------------------
 SCF time:   CPU 5.20s  wall 5.00s 
 SCF   energy in the final basis set =     -653.5688602701
 Total energy in the final basis set =     -653.5688602701

 --------------------------------------------------------------
             Orbital Energies (a.u.) and Symmetries
 --------------------------------------------------------------

 Alpha MOs, Restricted
 -- Occupied --                  
-101.60  -24.74  -14.35  -10.38   -9.51   -7.27   -7.26   -7.26
  1 A'    2 A'    3 A'    4 A'    5 A'    6 A'    1 A"    7 A'                 
 -1.290  -0.975  -0.881  -0.665  -0.577  -0.539  -0.529  -0.452
  8 A'    9 A'   10 A'   11 A'   12 A'   13 A'    2 A"   14 A'                 
 -0.395  -0.373  -0.335  -0.329
  3 A"   15 A'    4 A"   16 A'                                                 
 -- Virtual --                   
 -0.036  -0.021  -0.011   0.037   0.044   0.055   0.080   0.082
  5 A"   17 A'   18 A'   19 A'   20 A'    6 A"   21 A'   22 A'                 
  0.094   0.095   0.126   0.158   0.160   0.170   0.199   0.232
 23 A'    7 A"   24 A'    8 A"   25 A'   26 A'   27 A'   28 A'                 
  0.251   0.287   0.291   0.323   0.360   0.366   0.409   0.444
 29 A'    9 A"   30 A'   31 A'   32 A'   33 A'   34 A'   10 A"                 
  0.474   0.494   0.532   0.599   0.638   0.774   0.779   0.817
 35 A'   11 A"   36 A'   37 A'   38 A'   39 A'   12 A"   40 A'                 
  0.825   0.843   0.855   0.873   0.897   1.009   1.112   1.198
 13 A"   14 A"   41 A'   42 A'   43 A'   44 A'   45 A'   15 A"                 
  1.221   1.228   1.312   1.376   1.403   1.461   1.535   1.645
 46 A'   16 A"   47 A'   17 A"   48 A'   18 A"   49 A'   50 A'                 
  1.755   1.789   1.926   1.999   2.207   2.265   2.299   2.399
 51 A'   52 A'   53 A'   54 A'   19 A"   55 A'   20 A"   56 A'                 
  2.421   2.521   2.668   2.734   2.850   2.994   3.068   3.243
 21 A"   57 A'   58 A'   22 A"   59 A'   60 A'   61 A'   62 A'                 
  3.726   3.750   3.858   3.960   4.034   4.259   4.627   4.897
 23 A"   63 A'   24 A"   25 A"   64 A'   65 A'   66 A'   67 A'                 
  6.247   6.312   6.621   9.697  23.712  25.773  25.867  26.258
 26 A"   68 A'   69 A'   70 A'   71 A'   27 A"   72 A'   73 A'                 
 35.614  66.704 215.678
 74 A'   75 A'   76 A'                                                         

 Beta MOs, Restricted
 -- Occupied --                  
-101.60  -24.74  -14.35  -10.38   -9.51   -7.27   -7.26   -7.26
  1 A'    2 A'    3 A'    4 A'    5 A'    6 A'    1 A"    7 A'                 
 -1.290  -0.975  -0.881  -0.665  -0.577  -0.539  -0.529  -0.452
  8 A'    9 A'   10 A'   11 A'   12 A'   13 A'    2 A"   14 A'                 
 -0.395  -0.373  -0.335  -0.329
  3 A"   15 A'    4 A"   16 A'                                                 
 -- Virtual --                   
 -0.036  -0.021  -0.011   0.037   0.044   0.055   0.080   0.082
  5 A"   17 A'   18 A'   19 A'   20 A'    6 A"   21 A'   22 A'                 
  0.094   0.095   0.126   0.158   0.160   0.170   0.199   0.232
 23 A'    7 A"   24 A'    8 A"   25 A'   26 A'   27 A'   28 A'                 
  0.251   0.287   0.291   0.323   0.360   0.366   0.409   0.444
 29 A'    9 A"   30 A'   31 A'   32 A'   33 A'   34 A'   10 A"                 
  0.474   0.494   0.532   0.599   0.638   0.774   0.779   0.817
 35 A'   11 A"   36 A'   37 A'   38 A'   39 A'   12 A"   40 A'                 
  0.825   0.843   0.855   0.873   0.897   1.009   1.112   1.198
 13 A"   14 A"   41 A'   42 A'   43 A'   44 A'   45 A'   15 A"                 
  1.221   1.228   1.312   1.376   1.403   1.461   1.535   1.645
 46 A'   16 A"   47 A'   17 A"   48 A'   18 A"   49 A'   50 A'                 
  1.755   1.789   1.926   1.999   2.207   2.265   2.299   2.399
 51 A'   52 A'   53 A'   54 A'   19 A"   55 A'   20 A"   56 A'                 
  2.421   2.521   2.668   2.734   2.850   2.994   3.068   3.243
 21 A"   57 A'   58 A'   22 A"   59 A'   60 A'   61 A'   62 A'                 
  3.726   3.750   3.858   3.960   4.034   4.259   4.627   4.897
 23 A"   63 A'   24 A"   25 A"   64 A'   65 A'   66 A'   67 A'                 
  6.247   6.312   6.621   9.697  23.712  25.773  25.867  26.258
 26 A"   68 A'   69 A'   70 A'   71 A'   27 A"   72 A'   73 A'                 
 35.614  66.704 215.678
 74 A'   75 A'   76 A'                                                         
 --------------------------------------------------------------

          Ground-State Mulliken Net Atomic Charges

     Atom                 Charge (a.u.)
  ----------------------------------------
      1 C                    -0.276886
      2 N                    -0.179135
      3 H                     0.221336
      4 F                     0.020068
      5 Cl                    0.214618
  ----------------------------------------
  Sum of atomic charges =     0.000000

 -----------------------------------------------------------------
                    Cartesian Multipole Moments
 -----------------------------------------------------------------
    Charge (ESU x 10^10)
                -0.0000
    Dipole Moment (Debye)
         X      -1.6094      Y       0.9738      Z       0.0000
       Tot       1.8811
    Quadrupole Moments (Debye-Ang)
        XX     -32.5274     XY      -1.2935     YY     -27.3410
        XZ       0.0000     YZ      -0.0000     ZZ     -29.0895
    Octopole Moments (Debye-Ang^2)
       XXX      -7.6406    XXY      -6.9203    XYY      -1.8203
       YYY       2.9823    XXZ       0.0000    XYZ       0.0000
       YYZ      -0.0000    XZZ       1.2583    YZZ      -2.4938
       ZZZ      -0.0000
    Hexadecapole Moments (Debye-Ang^3)
      XXXX    -234.2019   XXXY     -22.6332   XXYY     -67.8844
      XYYY     -18.1213   YYYY    -106.8350   XXXZ       0.0000
      XXYZ       0.0000   XYYZ       0.0000   YYYZ      -0.0000
      XXZZ     -45.1531   XYZZ      -6.4313   YYZZ     -26.8230
      XZZZ      -0.0000   YZZZ      -0.0000   ZZZZ     -29.7710
 -----------------------------------------------------------------
 Calculating analytic gradient of the SCF energy
 Gradient of SCF Energy
            1           2           3           4           5
    1  -0.0002417   0.0005965  -0.0005024  -0.0003057   0.0004533
    2  -0.0013851   0.0002847   0.0002924   0.0008134  -0.0000054
    3   0.0000000  -0.0000000  -0.0000000   0.0000000  -0.0000000
 Max gradient component =       1.385E-03
 RMS gradient           =       4.975E-04
 Gradient time:  CPU 1.81 s  wall 1.81 s
 Geometry Optimization Parameters
   NAtoms,    NIC,     NZ,  NCons,   NDum,   NFix, NCnnct, MaxDiis
        5      20       5       0       0       0       0       0

 Cartesian Hessian Update
 Hessian Updated using BFGS Update


** GEOMETRY OPTIMIZATION IN DELOCALIZED INTERNAL COORDINATES **
   Searching for a Minimum

   Optimization Cycle:   4

                       Coordinates (Angstroms)
     ATOM                X               Y               Z
      1  C         0.4843121038    0.1487698148    0.0000000000
      2  N         1.0770028193    1.2384616562    0.0000000000
      3  H         0.4455500968    2.0343555112    0.0000000000
      4  F         1.1449201236   -1.0001334246    0.0000000000
      5  Cl       -1.2444588240   -0.1653759884    0.0000000000
   Point Group: cs    Number of degrees of freedom:     7


   Energy is   -653.568860270

 Hessian Updated using BFGS Update

  7 Hessian modes will be used to form the next step
  Hessian Eigenvalues:
     0.159528    0.224958    0.268850    0.295820    0.396201    0.504341
     0.708155

 Minimum Search - Taking Simple RFO Step
 Searching for Lamda that Minimizes Along All modes
 Value Taken    Lamda =  -0.00000438
 Step Taken.  Stepsize is  0.003943

                             Maximum     Tolerance    Cnvgd?
         Gradient           0.000857      0.000300      NO
         Displacement       0.002285      0.001200      NO
         Energy change     -0.000045      0.000001      NO


 New Cartesian Coordinates Obtained by Inverse Iteration

 Displacement from previous Coordinates is:  0.004471
 ----------------------------------------------------------------
             Standard Nuclear Orientation (Angstroms)
    I     Atom           X                Y                Z
 ----------------------------------------------------------------
    1      C       0.4840285434     0.1493337916     0.0000000000
    2      N       1.0764366471     1.2384660848     0.0000000000
    3      H       0.4469219259     2.0350359641     0.0000000000
    4      F       1.1454428846    -1.0003166742     0.0000000000
    5      Cl     -1.2455036816    -0.1664415970     0.0000000000
 ----------------------------------------------------------------
 Molecular Point Group                 Cs    NOp =  2
 Largest Abelian Subgroup              Cs    NOp =  2
 Nuclear Repulsion Energy =   150.3344657899 hartrees
 There are       20 alpha and       20 beta electrons
 Applying Cartesian multipole field
    Component          Value
    ---------          -----
     (2,0,0)        1.00000E-11
     (0,2,0)        2.00000E-11
     (0,0,2)       -3.00000E-11
 Nucleus-field energy     =     0.0000000035 hartrees
 Requested basis set is 6-311++G(d,p)
 There are 36 shells and 103 basis functions
 A cutoff of  1.0D-11 yielded    630 shell pairs
 There are      5345 function pairs (      5781 Cartesian)
 Smallest overlap matrix eigenvalue = 5.82E-04
 Guess MOs from SCF MO coefficient file

 -----------------------------------------------------------------------
  General SCF calculation program by
  Eric Jon Sundstrom, Paul Horn, Yuezhi Mao, Dmitri Zuev, Alec White,
  David Stuck, Shaama M.S., Shane Yost, Joonho Lee, David Small,
  Daniel Levine, Susi Lehtola, Hugh Burton, Evgeny Epifanovsky
 -----------------------------------------------------------------------
 Exchange:     0.2000 Hartree-Fock + 0.0800 Slater + 0.7200 B88
 Correlation:  0.1900 VWN1RPA + 0.8100 LYP
 Using SG-1 standard quadrature grid
 A restricted SCF calculation will be
 performed using DIIS
 SCF converges when DIIS error is below 1.0e-08
 ---------------------------------------
  Cycle       Energy         DIIS error
 ---------------------------------------
    1    -653.5688604843      3.64e-05  
    2    -653.5688623243      1.61e-05  
    3    -653.5688621032      2.08e-05  
    4    -653.5688625752      2.63e-06  
    5    -653.5688625838      6.83e-07  
    6    -653.5688625844      1.68e-07  
    7    -653.5688625844      4.13e-08  
    8    -653.5688625844      1.98e-08  
    9    -653.5688625844      4.68e-09  Convergence criterion met
 ---------------------------------------
 SCF time:   CPU 5.21s  wall 5.00s 
 SCF   energy in the final basis set =     -653.5688625844
 Total energy in the final basis set =     -653.5688625844

 --------------------------------------------------------------
             Orbital Energies (a.u.) and Symmetries
 --------------------------------------------------------------

 Alpha MOs, Restricted
 -- Occupied --                  
-101.60  -24.74  -14.35  -10.38   -9.51   -7.27   -7.26   -7.26
  1 A'    2 A'    3 A'    4 A'    5 A'    6 A'    1 A"    7 A'                 
 -1.290  -0.975  -0.881  -0.665  -0.577  -0.539  -0.529  -0.452
  8 A'    9 A'   10 A'   11 A'   12 A'   13 A'    2 A"   14 A'                 
 -0.395  -0.373  -0.335  -0.329
  3 A"   15 A'    4 A"   16 A'                                                 
 -- Virtual --                   
 -0.036  -0.021  -0.011   0.037   0.044   0.055   0.080   0.082
  5 A"   17 A'   18 A'   19 A'   20 A'    6 A"   21 A'   22 A'                 
  0.094   0.095   0.126   0.158   0.160   0.170   0.199   0.232
 23 A'    7 A"   24 A'    8 A"   25 A'   26 A'   27 A'   28 A'                 
  0.251   0.287   0.291   0.323   0.360   0.366   0.409   0.444
 29 A'    9 A"   30 A'   31 A'   32 A'   33 A'   34 A'   10 A"                 
  0.474   0.494   0.533   0.598   0.638   0.774   0.779   0.817
 35 A'   11 A"   36 A'   37 A'   38 A'   39 A'   12 A"   40 A'                 
  0.825   0.843   0.855   0.873   0.897   1.009   1.111   1.198
 13 A"   14 A"   41 A'   42 A'   43 A'   44 A'   45 A'   15 A"                 
  1.221   1.228   1.313   1.377   1.403   1.461   1.535   1.645
 46 A'   16 A"   47 A'   17 A"   48 A'   18 A"   49 A'   50 A'                 
  1.755   1.790   1.927   2.000   2.207   2.265   2.299   2.399
 51 A'   52 A'   53 A'   54 A'   19 A"   55 A'   20 A"   56 A'                 
  2.422   2.520   2.668   2.734   2.851   2.993   3.070   3.242
 21 A"   57 A'   58 A'   22 A"   59 A'   60 A'   61 A'   62 A'                 
  3.726   3.751   3.858   3.959   4.034   4.259   4.628   4.898
 23 A"   63 A'   24 A"   25 A"   64 A'   65 A'   66 A'   67 A'                 
  6.248   6.312   6.620   9.697  23.713  25.773  25.867  26.258
 26 A"   68 A'   69 A'   70 A'   71 A'   27 A"   72 A'   73 A'                 
 35.615  66.704 215.678
 74 A'   75 A'   76 A'                                                         

 Beta MOs, Restricted
 -- Occupied --                  
-101.60  -24.74  -14.35  -10.38   -9.51   -7.27   -7.26   -7.26
  1 A'    2 A'    3 A'    4 A'    5 A'    6 A'    1 A"    7 A'                 
 -1.290  -0.975  -0.881  -0.665  -0.577  -0.539  -0.529  -0.452
  8 A'    9 A'   10 A'   11 A'   12 A'   13 A'    2 A"   14 A'                 
 -0.395  -0.373  -0.335  -0.329
  3 A"   15 A'    4 A"   16 A'                                                 
 -- Virtual --                   
 -0.036  -0.021  -0.011   0.037   0.044   0.055   0.080   0.082
  5 A"   17 A'   18 A'   19 A'   20 A'    6 A"   21 A'   22 A'                 
  0.094   0.095   0.126   0.158   0.160   0.170   0.199   0.232
 23 A'    7 A"   24 A'    8 A"   25 A'   26 A'   27 A'   28 A'                 
  0.251   0.287   0.291   0.323   0.360   0.366   0.409   0.444
 29 A'    9 A"   30 A'   31 A'   32 A'   33 A'   34 A'   10 A"                 
  0.474   0.494   0.533   0.598   0.638   0.774   0.779   0.817
 35 A'   11 A"   36 A'   37 A'   38 A'   39 A'   12 A"   40 A'                 
  0.825   0.843   0.855   0.873   0.897   1.009   1.111   1.198
 13 A"   14 A"   41 A'   42 A'   43 A'   44 A'   45 A'   15 A"                 
  1.221   1.228   1.313   1.377   1.403   1.461   1.535   1.645
 46 A'   16 A"   47 A'   17 A"   48 A'   18 A"   49 A'   50 A'                 
  1.755   1.790   1.927   2.000   2.207   2.265   2.299   2.399
 51 A'   52 A'   53 A'   54 A'   19 A"   55 A'   20 A"   56 A'                 
  2.422   2.520   2.668   2.734   2.851   2.993   3.070   3.242
 21 A"   57 A'   58 A'   22 A"   59 A'   60 A'   61 A'   62 A'                 
  3.726   3.751   3.858   3.959   4.034   4.259   4.628   4.898
 23 A"   63 A'   24 A"   25 A"   64 A'   65 A'   66 A'   67 A'                 
  6.248   6.312   6.620   9.697  23.713  25.773  25.867  26.258
 26 A"   68 A'   69 A'   70 A'   71 A'   27 A"   72 A'   73 A'                 
 35.615  66.704 215.678
 74 A'   75 A'   76 A'                                                         
 --------------------------------------------------------------

          Ground-State Mulliken Net Atomic Charges

     Atom                 Charge (a.u.)
  ----------------------------------------
      1 C                    -0.276668
      2 N                    -0.178620
      3 H                     0.221714
      4 F                     0.019185
      5 Cl                    0.214390
  ----------------------------------------
  Sum of atomic charges =    -0.000000

 -----------------------------------------------------------------
                    Cartesian Multipole Moments
 -----------------------------------------------------------------
    Charge (ESU x 10^10)
                -0.0000
    Dipole Moment (Debye)
         X      -1.6054      Y       0.9852      Z       0.0000
       Tot       1.8836
    Quadrupole Moments (Debye-Ang)
        XX     -32.5267     XY      -1.2762     YY     -27.3286
        XZ       0.0000     YZ       0.0000     ZZ     -29.0897
    Octopole Moments (Debye-Ang^2)
       XXX      -7.5864    XXY      -6.8906    XYY      -1.7852
       YYY       3.0700    XXZ       0.0000    XYZ       0.0000
       YYZ       0.0000    XZZ       1.2773    YZZ      -2.4740
       ZZZ       0.0000
    Hexadecapole Moments (Debye-Ang^3)
      XXXX    -234.3685   XXXY     -22.6185   XXYY     -67.8953
      XYYY     -18.1008   YYYY    -106.7809   XXXZ       0.0000
      XXYZ       0.0000   XYYZ       0.0000   YYYZ       0.0000
      XXZZ     -45.1844   XYZZ      -6.4368   YYZZ     -26.8251
      XZZZ       0.0000   YZZZ       0.0000   ZZZZ     -29.7707
 -----------------------------------------------------------------
 Calculating analytic gradient of the SCF energy
 Gradient of SCF Energy
            1           2           3           4           5
    1   0.0000111  -0.0000216  -0.0001172   0.0001139   0.0000137
    2  -0.0001226   0.0001310  -0.0000781   0.0001897  -0.0001200
    3   0.0000000   0.0000000  -0.0000000   0.0000000  -0.0000000
 Max gradient component =       1.897E-04
 RMS gradient           =       8.800E-05
 Gradient time:  CPU 1.80 s  wall 1.80 s
 Geometry Optimization Parameters
   NAtoms,    NIC,     NZ,  NCons,   NDum,   NFix, NCnnct, MaxDiis
        5      20       5       0       0       0       0       0

 Cartesian Hessian Update
 Hessian Updated using BFGS Update


** GEOMETRY OPTIMIZATION IN DELOCALIZED INTERNAL COORDINATES **
   Searching for a Minimum

   Optimization Cycle:   5

                       Coordinates (Angstroms)
     ATOM                X               Y               Z
      1  C         0.4840285434    0.1493337916    0.0000000000
      2  N         1.0764366471    1.2384660848    0.0000000000
      3  H         0.4469219259    2.0350359641    0.0000000000
      4  F         1.1454428846   -1.0003166742    0.0000000000
      5  Cl       -1.2455036816   -0.1664415970    0.0000000000
   Point Group: cs    Number of degrees of freedom:     7


   Energy is   -653.568862584

 Hessian Updated using BFGS Update

  7 Hessian modes will be used to form the next step
  Hessian Eigenvalues:
     0.146441    0.221094    0.266707    0.316110    0.411779    0.472720
     0.715854

 Minimum Search - Taking Simple RFO Step
 Searching for Lamda that Minimizes Along All modes
 Value Taken    Lamda =   0.00000000
 Step Taken.  Stepsize is  0.000756

                             Maximum     Tolerance    Cnvgd?
         Gradient           0.000127      0.000300     YES
         Displacement       0.000424      0.001200     YES
         Energy change     -0.000002      0.000001      NO


                       Distance Matrix (Angstroms)
             C (  1)   N (  2)   H (  3)   F (  4)
   N (  2)  1.239821
   H (  3)  1.886067  1.015289
   F (  4)  1.326335  2.239846  3.114691
   Cl(  5)  1.758123  2.713885  2.776834  2.532187

 Final energy is   -653.56886258443717     


 ******************************
 **  OPTIMIZATION CONVERGED  **
 ******************************

                       Coordinates (Angstroms)
     ATOM                X               Y               Z
      1  C         0.4840285434    0.1493337916    0.0000000000
      2  N         1.0764366471    1.2384660848    0.0000000000
      3  H         0.4469219259    2.0350359641    0.0000000000
      4  F         1.1454428846   -1.0003166742    0.0000000000
      5  Cl       -1.2455036816   -0.1664415970    0.0000000000

Z-matrix Print:
$molecule
0 1
Cl
C  1 1.758123
N  2 1.239821 1 128.889958
H  3 1.015289 2 113.138374 1 -0.000000 0
F  2 1.326335 1 109.565573 3 -180.000000 0
$end


 --------------------------------------------------------------
             Orbital Energies (a.u.) and Symmetries
 --------------------------------------------------------------

 Alpha MOs, Restricted
 -- Occupied --                  
-101.60  -24.74  -14.35  -10.38   -9.51   -7.27   -7.26   -7.26
  1 A'    2 A'    3 A'    4 A'    5 A'    6 A'    1 A"    7 A'                 
 -1.290  -0.975  -0.881  -0.665  -0.577  -0.539  -0.529  -0.452
  8 A'    9 A'   10 A'   11 A'   12 A'   13 A'    2 A"   14 A'                 
 -0.395  -0.373  -0.335  -0.329
  3 A"   15 A'    4 A"   16 A'                                                 
 -- Virtual --                   
 -0.036  -0.021  -0.011   0.037   0.044   0.055   0.080   0.082
  5 A"   17 A'   18 A'   19 A'   20 A'    6 A"   21 A'   22 A'                 
  0.094   0.095   0.126   0.158   0.160   0.170   0.199   0.232
 23 A'    7 A"   24 A'    8 A"   25 A'   26 A'   27 A'   28 A'                 
  0.251   0.287   0.291   0.323   0.360   0.366   0.409   0.444
 29 A'    9 A"   30 A'   31 A'   32 A'   33 A'   34 A'   10 A"                 
  0.474   0.494   0.533   0.598   0.638   0.774   0.779   0.817
 35 A'   11 A"   36 A'   37 A'   38 A'   39 A'   12 A"   40 A'                 
  0.825   0.843   0.855   0.873   0.897   1.009   1.111   1.198
 13 A"   14 A"   41 A'   42 A'   43 A'   44 A'   45 A'   15 A"                 
  1.221   1.228   1.313   1.377   1.403   1.461   1.535   1.645
 46 A'   16 A"   47 A'   17 A"   48 A'   18 A"   49 A'   50 A'                 
  1.755   1.790   1.927   2.000   2.207   2.265   2.299   2.399
 51 A'   52 A'   53 A'   54 A'   19 A"   55 A'   20 A"   56 A'                 
  2.422   2.520   2.668   2.734   2.851   2.993   3.070   3.242
 21 A"   57 A'   58 A'   22 A"   59 A'   60 A'   61 A'   62 A'                 
  3.726   3.751   3.858   3.959   4.034   4.259   4.628   4.898
 23 A"   63 A'   24 A"   25 A"   64 A'   65 A'   66 A'   67 A'                 
  6.248   6.312   6.620   9.697  23.713  25.773  25.867  26.258
 26 A"   68 A'   69 A'   70 A'   71 A'   27 A"   72 A'   73 A'                 
 35.615  66.704 215.678
 74 A'   75 A'   76 A'                                                         

 Beta MOs, Restricted
 -- Occupied --                  
-101.60  -24.74  -14.35  -10.38   -9.51   -7.27   -7.26   -7.26
  1 A'    2 A'    3 A'    4 A'    5 A'    6 A'    1 A"    7 A'                 
 -1.290  -0.975  -0.881  -0.665  -0.577  -0.539  -0.529  -0.452
  8 A'    9 A'   10 A'   11 A'   12 A'   13 A'    2 A"   14 A'                 
 -0.395  -0.373  -0.335  -0.329
  3 A"   15 A'    4 A"   16 A'                                                 
 -- Virtual --                   
 -0.036  -0.021  -0.011   0.037   0.044   0.055   0.080   0.082
  5 A"   17 A'   18 A'   19 A'   20 A'    6 A"   21 A'   22 A'                 
  0.094   0.095   0.126   0.158   0.160   0.170   0.199   0.232
 23 A'    7 A"   24 A'    8 A"   25 A'   26 A'   27 A'   28 A'                 
  0.251   0.287   0.291   0.323   0.360   0.366   0.409   0.444
 29 A'    9 A"   30 A'   31 A'   32 A'   33 A'   34 A'   10 A"                 
  0.474   0.494   0.533   0.598   0.638   0.774   0.779   0.817
 35 A'   11 A"   36 A'   37 A'   38 A'   39 A'   12 A"   40 A'                 
  0.825   0.843   0.855   0.873   0.897   1.009   1.111   1.198
 13 A"   14 A"   41 A'   42 A'   43 A'   44 A'   45 A'   15 A"                 
  1.221   1.228   1.313   1.377   1.403   1.461   1.535   1.645
 46 A'   16 A"   47 A'   17 A"   48 A'   18 A"   49 A'   50 A'                 
  1.755   1.790   1.927   2.000   2.207   2.265   2.299   2.399
 51 A'   52 A'   53 A'   54 A'   19 A"   55 A'   20 A"   56 A'                 
  2.422   2.520   2.668   2.734   2.851   2.993   3.070   3.242
 21 A"   57 A'   58 A'   22 A"   59 A'   60 A'   61 A'   62 A'                 
  3.726   3.751   3.858   3.959   4.034   4.259   4.628   4.898
 23 A"   63 A'   24 A"   25 A"   64 A'   65 A'   66 A'   67 A'                 
  6.248   6.312   6.620   9.697  23.713  25.773  25.867  26.258
 26 A"   68 A'   69 A'   70 A'   71 A'   27 A"   72 A'   73 A'                 
 35.615  66.704 215.678
 74 A'   75 A'   76 A'                                                         
 --------------------------------------------------------------

          Ground-State Mulliken Net Atomic Charges

     Atom                 Charge (a.u.)
  ----------------------------------------
      1 C                    -0.276668
      2 N                    -0.178620
      3 H                     0.221714
      4 F                     0.019185
      5 Cl                    0.214390
  ----------------------------------------
  Sum of atomic charges =    -0.000000

 -----------------------------------------------------------------
                    Cartesian Multipole Moments
 -----------------------------------------------------------------
    Charge (ESU x 10^10)
                -0.0000
    Dipole Moment (Debye)
         X      -1.6054      Y       0.9852      Z       0.0000
       Tot       1.8836
    Quadrupole Moments (Debye-Ang)
        XX     -32.5267     XY      -1.2762     YY     -27.3286
        XZ       0.0000     YZ       0.0000     ZZ     -29.0897
    Octopole Moments (Debye-Ang^2)
       XXX      -7.5864    XXY      -6.8906    XYY      -1.7852
       YYY       3.0700    XXZ       0.0000    XYZ       0.0000
       YYZ       0.0000    XZZ       1.2773    YZZ      -2.4740
       ZZZ       0.0000
    Hexadecapole Moments (Debye-Ang^3)
      XXXX    -234.3685   XXXY     -22.6185   XXYY     -67.8953
      XYYY     -18.1008   YYYY    -106.7809   XXXZ       0.0000
      XXYZ       0.0000   XYYZ       0.0000   YYYZ       0.0000
      XXZZ     -45.1844   XYZZ      -6.4368   YYZZ     -26.8251
      XZZZ       0.0000   YZZZ       0.0000   ZZZZ     -29.7707
 -----------------------------------------------------------------
Archival summary:
1\1\TWL01\OPT\ProcedureUnspecified\BasisUnspecified\l11111\taweetha\MonNov2608:29:092018MonNov2608:29:092018\0\\#,OPT,ProcedureUnspecified,BasisUnspecified,\\0,1\Cl\C,1,1.75812\N,2,1.23982,1,128.89\H,3,1.01529,2,113.138,1,-0,0\F,2,1.32634,1,109.566,3,-180,0\\\@

 Total job time:  39.73s(wall), 39.65s(cpu) 
 Mon Nov 26 08:29:09 2018

        *************************************************************
        *                                                           *
        *  Thank you very much for using Q-Chem.  Have a nice day.  *
        *                                                           *
        *************************************************************


 
User input: 2 of 2 
 
Q-Chem Developer Version!
                  Welcome to Q-Chem
     A Quantum Leap Into The Future Of Chemistry


 Q-Chem 5.1, Q-Chem, Inc., Pleasanton, CA (2018)

 Yihan Shao,  Zhengting Gan,  E. Epifanovsky,  A. T. B. Gilbert,  M. Wormit,  
 J. Kussmann,  A. W. Lange,  A. Behn,  Jia Deng,  Xintian Feng,  D. Ghosh,  
 M. Goldey,  P. R. Horn,  L. D. Jacobson,  I. Kaliman,  T. Kus,  A. Landau,  
 Jie Liu,  E. I. Proynov,  R. M. Richard,  R. P. Steele,  E. J. Sundstrom,  
 H. L. Woodcock III,  P. M. Zimmerman,  D. Zuev,  B. Albrecht,  E. Alguire,  
 S. A. Baeppler,  D. Barton,  Z. Benda,  Y. A. Bernard,  E. J. Berquist,  
 K. B. Bravaya,  H. Burton,  D. Casanova,  Chun-Min Chang,  Yunqing Chen,  
 A. Chien,  K. D. Closser,  M. P. Coons,  S. Coriani,  S. Dasgupta,  
 A. L. Dempwolff,  M. Diedenhofen,  Hainam Do,  R. G. Edgar,  Po-Tung Fang,  
 S. Faraji,  S. Fatehi,  Qingguo Feng,  K. D. Fenk,  J. Fosso-Tande,  
 Qinghui Ge,  A. Ghysels,  G. Gidofalvi,  J. Gomes,  J. Gonthier,  A. Gunina,  
 D. Hait,  M. W. D. Hanson-Heine,  P. H. P. Harbach,  A. W. Hauser,  
 J. E. Herr,  E. G. Hohenstein,  Z. C. Holden,  Kerwin Hui,  B. C. Huynh,  
 T.-C. Jagau,  Hyunjun Ji,  B. Kaduk,  K. Khistyaev,  Jaehoon Kim,  
 P. Klunzinger,  K. Koh,  D. Kosenkov,  L. Koulias,  T. Kowalczyk,  
 C. M. Krauter,  A. Kunitsa,  Ka Un Lao,  A. Laurent,  K. V. Lawler,  
 Joonho Lee,  D. Lefrancois,  S. Lehtola,  D. S. Levine,  Yi-Pei Li,  
 You-Sheng Lin,  Fenglai Liu,  E. Livshits,  A. Luenser,  P. Manohar,  
 E. Mansoor,  S. F. Manzer,  Shan-Ping Mao,  Yuezhi Mao,  N. Mardirossian,  
 A. V. Marenich,  T. Markovich,  L. A. Martinez-Martinez,  S. A. Maurer,  
 N. J. Mayhall,  S. C. McKenzie,  J.-M. Mewes,  A. F. Morrison,  
 J. W. Mullinax,  K. Nanda,  T. S. Nguyen-Beck,  R. Olivares-Amaya,  
 J. A. Parkhill,  T. M. Perrine,  F. Plasser,  P. Pokhilko,  S. Prager,  
 A. Prociuk,  E. Ramos,  D. R. Rehn,  F. Rob,  M. Schneider,  N. Sergueev,  
 S. M. Sharada,  S. Sharma,  D. W. Small,  T. Stauch,  T. Stein,  
 Yu-Chuan Su,  A. J. W. Thom,  A. Tkatchenko,  T. Tsuchimochi,  N. M. Tubman,  
 L. Vogt,  M. L. Vidal,  O. Vydrov,  M. A. Watson,  J. Wenzel,  
 M. de Wergifosse,  T. A. Wesolowski,  A. White,  J. Witte,  A. Yamada,  
 Jun Yang,  K. Yao,  S. Yeganeh,  S. R. Yost,  Zhi-Qiang You,  A. Zech,  
 Igor Ying Zhang,  Xing Zhang,  Yan Zhao,  Ying Zhu,  B. R. Brooks,  
 G. K. L. Chan,  C. J. Cramer,  M. S. Gordon,  W. J. Hehre,  A. Klamt,  
 M. W. Schmidt,  C. D. Sherrill,  D. G. Truhlar,  A. Aspuru-Guzik,  R. Baer,  
 A. T. Bell,  N. A. Besley,  Jeng-Da Chai,  A. E. DePrince, III,  
 R. A. DiStasio Jr.,  A. Dreuw,  B. D. Dunietz,  T. R. Furlani,  
 Chao-Ping Hsu,  Yousung Jung,  Jing Kong,  D. S. Lambrecht,  WanZhen Liang,  
 C. Ochsenfeld,  V. A. Rassolov,  L. V. Slipchenko,  J. E. Subotnik,  
 T. Van Voorhis,  J. M. Herbert,  A. I. Krylov,  P. M. W. Gill,  M. Head-Gordon

 Contributors to earlier versions of Q-Chem not listed above: 
 R. D. Adamson,  B. Austin,  J. Baker,  G. J. O. Beran,  K. Brandhorst,  
 S. T. Brown,  E. F. C. Byrd,  A. K. Chakraborty,  C.-L. Cheng,  
 Siu Hung Chien,  D. M. Chipman,  D. L. Crittenden,  H. Dachsel,  
 R. J. Doerksen,  A. D. Dutoi,  L. Fusti-Molnar,  W. A. Goddard III,  
 A. Golubeva-Zadorozhnaya,  S. R. Gwaltney,  G. Hawkins,  A. Heyden,  
 S. Hirata,  G. Kedziora,  F. J. Keil,  C. Kelley,  Jihan Kim,  R. A. King,  
 R. Z. Khaliullin,  P. P. Korambath,  W. Kurlancheek,  A. M. Lee,  M. S. Lee,  
 S. V. Levchenko,  Ching Yeh Lin,  D. Liotard,  R. C. Lochan,  I. Lotan,  
 P. E. Maslen,  N. Nair,  D. P. O'Neill,  D. Neuhauser,  E. Neuscamman,  
 C. M. Oana,  R. Olson,  B. Peters,  R. Peverati,  P. A. Pieniazek,  
 Y. M. Rhee,  J. Ritchie,  M. A. Rohrdanz,  E. Rosta,  N. J. Russ,  
 H. F. Schaefer III,  N. E. Schultz,  N. Shenvi,  A. C. Simmonett,  A. Sodt,  
 D. Stuck,  K. S. Thanthiriwatte,  V. Vanovschi,  Tao Wang,  A. Warshel,  
 C. F. Williams,  Q. Wu,  X. Xu,  W. Zhang

 Please cite Q-Chem as follows:
 Y. Shao et al., Mol. Phys. 113, 184-215 (2015)
 DOI: 10.1080/00268976.2014.952696

 Q-Chem 5.1.2 for Intel X86 EM64T Linux

 Parts of Q-Chem use Armadillo 8.300.2 (Tropical Shenanigans).
 http://arma.sourceforge.net/

 Q-Chem begins on Mon Nov 26 08:29:09 2018  

Host: 
0

     Scratch files written to /scratch/taweetham/qchem59850//
The previous job contains 0 fragments, simply inherited here
Input Ideriv = 2
Curr. Ideriv = -1
Max.  Ideriv = 2

Checking the input file for inconsistencies... 	...done.

--------------------------------------------------------------
User input:
--------------------------------------------------------------

$molecule
read
$end

$rem
   job_type 	frequency
   basis 	6-311++g**
   method	b3lyp	
$end


--------------------------------------------------------------
 ----------------------------------------------------------------
             Standard Nuclear Orientation (Angstroms)
    I     Atom           X                Y                Z
 ----------------------------------------------------------------
    1      C       0.5020539368     0.0759644239     0.0000000000
    2      N       1.2607277731     1.0565614478     0.0000000000
    3      H       0.7664454791     1.9434083177     0.0000000000
    4      F       0.9714630869    -1.1645274842    -0.0000000000
    5      Cl     -1.2557077232     0.0403307272     0.0000000000
 ----------------------------------------------------------------
 Molecular Point Group                 Cs    NOp =  2
 Largest Abelian Subgroup              Cs    NOp =  2
 Nuclear Repulsion Energy =   150.3344657899 hartrees
 There are       20 alpha and       20 beta electrons
 Requested basis set is 6-311++G(d,p)
 There are 36 shells and 103 basis functions

 Total QAlloc Memory Limit   2000 MB
 Mega-Array Size       188 MB
 MEM_STATIC part       192 MB

                       Distance Matrix (Angstroms)
             C (  1)   N (  2)   H (  3)   F (  4)
   N (  2)  1.239821
   H (  3)  1.886067  1.015289
   F (  4)  1.326335  2.239846  3.114691
   Cl(  5)  1.758123  2.713885  2.776834  2.532187

 A cutoff of  1.0D-11 yielded    630 shell pairs
 There are      5345 function pairs (      5781 Cartesian)
 Smallest overlap matrix eigenvalue = 5.82E-04
 Guess from superposition of atomic densities
 Warning:  Energy on first SCF cycle will be non-variational
 SAD guess density has 40.000000 electrons

 -----------------------------------------------------------------------
  General SCF calculation program by
  Eric Jon Sundstrom, Paul Horn, Yuezhi Mao, Dmitri Zuev, Alec White,
  David Stuck, Shaama M.S., Shane Yost, Joonho Lee, David Small,
  Daniel Levine, Susi Lehtola, Hugh Burton, Evgeny Epifanovsky
 -----------------------------------------------------------------------
 Exchange:     0.2000 Hartree-Fock + 0.0800 Slater + 0.7200 B88
 Correlation:  0.1900 VWN1RPA + 0.8100 LYP
 Using SG-1 standard quadrature grid
 A restricted SCF calculation will be
 performed using DIIS
 SCF converges when DIIS error is below 1.0e-08
 ---------------------------------------
  Cycle       Energy         DIIS error
 ---------------------------------------
    1    -654.1903218048      5.69e-02  
    2    -653.4719233975      9.53e-03  
    3    -653.1517167108      1.90e-02  
    4    -653.5643898399      1.98e-03  
    5    -653.5681065098      1.01e-03  
    6    -653.5688340980      2.79e-04  
    7    -653.5689126429      5.05e-05  
    8    -653.5689152606      8.13e-06  
    9    -653.5689153297      3.82e-06  
   10    -653.5689153463      1.03e-06  
   11    -653.5689153476      1.80e-07  
   12    -653.5689153476      3.70e-08  
   13    -653.5689153476      3.44e-09  Convergence criterion met
 ---------------------------------------
 SCF time:   CPU 7.39s  wall 7.00s 
 SCF   energy in the final basis set =     -653.5689153476
 Total energy in the final basis set =     -653.5689153476

 --------------------------------------------------------------
             Orbital Energies (a.u.) and Symmetries
 --------------------------------------------------------------

 Alpha MOs, Restricted
 -- Occupied --                  
-101.60  -24.74  -14.35  -10.38   -9.51   -7.27   -7.26   -7.26
  1 A'    2 A'    3 A'    4 A'    5 A'    6 A'    1 A"    7 A'                 
 -1.290  -0.975  -0.881  -0.665  -0.577  -0.539  -0.529  -0.452
  8 A'    9 A'   10 A'   11 A'   12 A'   13 A'    2 A"   14 A'                 
 -0.395  -0.373  -0.335  -0.329
  3 A"   15 A'    4 A"   16 A'                                                 
 -- Virtual --                   
 -0.036  -0.021  -0.011   0.037   0.044   0.055   0.080   0.082
  5 A"   17 A'   18 A'   19 A'   20 A'    6 A"   21 A'   22 A'                 
  0.094   0.095   0.126   0.158   0.160   0.170   0.199   0.232
 23 A'    7 A"   24 A'    8 A"   25 A'   26 A'   27 A'   28 A'                 
  0.251   0.287   0.291   0.323   0.360   0.366   0.409   0.444
 29 A'    9 A"   30 A'   31 A'   32 A'   33 A'   34 A'   10 A"                 
  0.474   0.494   0.533   0.598   0.638   0.774   0.779   0.816
 35 A'   11 A"   36 A'   37 A'   38 A'   39 A'   12 A"   40 A'                 
  0.825   0.843   0.855   0.873   0.897   1.009   1.111   1.198
 13 A"   14 A"   41 A'   42 A'   43 A'   44 A'   45 A'   15 A"                 
  1.221   1.228   1.313   1.377   1.403   1.461   1.535   1.645
 46 A'   16 A"   47 A'   17 A"   48 A'   18 A"   49 A'   50 A'                 
  1.755   1.790   1.927   2.000   2.207   2.264   2.299   2.399
 51 A'   52 A'   53 A'   54 A'   19 A"   55 A'   20 A"   56 A'                 
  2.422   2.520   2.668   2.734   2.851   2.993   3.070   3.242
 21 A"   57 A'   58 A'   22 A"   59 A'   60 A'   61 A'   62 A'                 
  3.726   3.751   3.858   3.959   4.033   4.259   4.628   4.898
 23 A"   63 A'   24 A"   25 A"   64 A'   65 A'   66 A'   67 A'                 
  6.248   6.312   6.620   9.697  23.713  25.773  25.867  26.258
 26 A"   68 A'   69 A'   70 A'   71 A'   27 A"   72 A'   73 A'                 
 35.615  66.704 215.678
 74 A'   75 A'   76 A'                                                         

 Beta MOs, Restricted
 -- Occupied --                  
-101.60  -24.74  -14.35  -10.38   -9.51   -7.27   -7.26   -7.26
  1 A'    2 A'    3 A'    4 A'    5 A'    6 A'    1 A"    7 A'                 
 -1.290  -0.975  -0.881  -0.665  -0.577  -0.539  -0.529  -0.452
  8 A'    9 A'   10 A'   11 A'   12 A'   13 A'    2 A"   14 A'                 
 -0.395  -0.373  -0.335  -0.329
  3 A"   15 A'    4 A"   16 A'                                                 
 -- Virtual --                   
 -0.036  -0.021  -0.011   0.037   0.044   0.055   0.080   0.082
  5 A"   17 A'   18 A'   19 A'   20 A'    6 A"   21 A'   22 A'                 
  0.094   0.095   0.126   0.158   0.160   0.170   0.199   0.232
 23 A'    7 A"   24 A'    8 A"   25 A'   26 A'   27 A'   28 A'                 
  0.251   0.287   0.291   0.323   0.360   0.366   0.409   0.444
 29 A'    9 A"   30 A'   31 A'   32 A'   33 A'   34 A'   10 A"                 
  0.474   0.494   0.533   0.598   0.638   0.774   0.779   0.816
 35 A'   11 A"   36 A'   37 A'   38 A'   39 A'   12 A"   40 A'                 
  0.825   0.843   0.855   0.873   0.897   1.009   1.111   1.198
 13 A"   14 A"   41 A'   42 A'   43 A'   44 A'   45 A'   15 A"                 
  1.221   1.228   1.313   1.377   1.403   1.461   1.535   1.645
 46 A'   16 A"   47 A'   17 A"   48 A'   18 A"   49 A'   50 A'                 
  1.755   1.790   1.927   2.000   2.207   2.264   2.299   2.399
 51 A'   52 A'   53 A'   54 A'   19 A"   55 A'   20 A"   56 A'                 
  2.422   2.520   2.668   2.734   2.851   2.993   3.070   3.242
 21 A"   57 A'   58 A'   22 A"   59 A'   60 A'   61 A'   62 A'                 
  3.726   3.751   3.858   3.959   4.033   4.259   4.628   4.898
 23 A"   63 A'   24 A"   25 A"   64 A'   65 A'   66 A'   67 A'                 
  6.248   6.312   6.620   9.697  23.713  25.773  25.867  26.258
 26 A"   68 A'   69 A'   70 A'   71 A'   27 A"   72 A'   73 A'                 
 35.615  66.704 215.678
 74 A'   75 A'   76 A'                                                         
 --------------------------------------------------------------

          Ground-State Mulliken Net Atomic Charges

     Atom                 Charge (a.u.)
  ----------------------------------------
      1 C                    -0.277102
      2 N                    -0.178439
      3 H                     0.221913
      4 F                     0.019151
      5 Cl                    0.214478
  ----------------------------------------
  Sum of atomic charges =     0.000000

 -----------------------------------------------------------------
                    Cartesian Multipole Moments
 -----------------------------------------------------------------
    Charge (ESU x 10^10)
                 0.0000
    Dipole Moment (Debye)
         X      -1.4271      Y       1.2292      Z      -0.0000
       Tot       1.8835
    Quadrupole Moments (Debye-Ang)
        XX     -32.7966     XY      -0.3999     YY     -27.0453
        XZ      -0.0000     YZ      -0.0000     ZZ     -29.0900
    Octopole Moments (Debye-Ang^2)
       XXX     -10.6721    XXY      -5.7636    XYY       0.7603
       YYY       2.8269    XXZ       0.0000    XYZ      -0.0000
       YYZ      -0.0000    XZZ       0.8548    YZZ      -2.8152
       ZZZ      -0.0000
    Hexadecapole Moments (Debye-Ang^3)
      XXXX    -246.9500   XXXY     -16.0977   XXYY     -64.9638
      XYYY      -2.4914   YYYY    -100.1258   XXXZ      -0.0000
      XXYZ      -0.0000   XYYZ      -0.0000   YYYZ      -0.0000
      XXZZ     -46.7436   XYZZ      -3.2115   YYZZ     -25.2967
      XZZZ      -0.0000   YZZZ      -0.0000   ZZZZ     -29.7721
 -----------------------------------------------------------------
 Calculating MO derivatives via CPSCF
   1         3          15      0.169539    0.050046
   2         3          15      0.021218    0.006450
   3         3          15      0.001868    0.000628
   4         4          14      0.000124    0.000043
   5        16           2      0.000004    0.000002
   6        18           0      0.000000    0.000000    Roots Converged
 Time for AOints: 1.7 s (CPU) 1.7 s (wall)
 ------------------------------------------------------------------------------
                     AOints        : Timing summary (seconds)
 ------------------------------------------------------------------------------
     job step          cpu (% of tot)      sys (% of tot)     wall (% of tot)
 ------------------------------------------------------------------------------
  cpscf_lag         0.2501E+02 (51.5)   0.5300E-04 (17.7)   0.2502E+02 (51.5)
  iterzp            0.2183E+02 (44.9)   0.2460E-03 (82.0)   0.2185E+02 (44.9)
  make_fx           0.0000E+00 ( 0.0)   0.0000E+00 ( 0.0)   0.0000E+00 ( 0.0)
  AOints            0.1726E+01 ( 3.6)   0.0000E+00 ( 0.0)   0.1726E+01 ( 3.6)
 ------------------------------------------------------------------------------
   Grand Totals     0.4860E+02          0.3000E-03          0.4863E+02
 ------------------------------------------------------------------------------
 Calculating analytic Hessian of the SCF energy
 Polarizability Matrix (a.u.)
            1           2           3
    1 -43.3733324  -5.2890794  -0.0000000
    2  -5.2890794 -33.1191654  -0.0000000
    3  -0.0000000  -0.0000000 -20.4754317

 Direct stationary perturbation theory relativistic correction:

 rels  =       0.851652143498
 relv  =      -3.087726795698
 rel2e =       0.712479249691
 E_rel =      -1.523595402509

 Hessian of the SCF Energy
            1           2           3           4           5           6
    1   0.5068547   0.2153556  -0.0000000  -0.2857924  -0.2983151   0.0000000
    2   0.2153556   0.8191223   0.0000000  -0.2456488  -0.4741400   0.0000000
    3  -0.0000000   0.0000000   0.1401606  -0.0000000   0.0000000  -0.0502282
    4  -0.2857924  -0.2456488  -0.0000000   0.4328217   0.1261985   0.0000000
    5  -0.2983151  -0.4741400   0.0000000   0.1261985   0.8981127  -0.0000000
    6   0.0000000   0.0000000  -0.0502282   0.0000000  -0.0000000   0.0555882
    7  -0.0092790  -0.0411858   0.0000000  -0.1171183   0.2103356  -0.0000000
    8   0.0198957  -0.0368411  -0.0000000   0.1466573  -0.3346883   0.0000000
    9  -0.0000000  -0.0000000  -0.0060221   0.0000000   0.0000000  -0.0275626
   10  -0.0983848   0.0897886   0.0000000   0.0189257  -0.0229658  -0.0000000
   11   0.0714439  -0.2700468  -0.0000000   0.0008325  -0.0917231   0.0000000
   12   0.0000000   0.0000000  -0.0489413  -0.0000000  -0.0000000   0.0017890
   13  -0.1133985  -0.0183095   0.0000000  -0.0488368  -0.0152533   0.0000000
   14  -0.0083802  -0.0380944  -0.0000000  -0.0280395   0.0024387   0.0000000
   15   0.0000000  -0.0000000  -0.0349691   0.0000000   0.0000000   0.0204135
            7           8           9          10          11          12
    1  -0.0092790   0.0198957  -0.0000000  -0.0983848   0.0714439   0.0000000
    2  -0.0411858  -0.0368411  -0.0000000   0.0897886  -0.2700468   0.0000000
    3   0.0000000  -0.0000000  -0.0060221   0.0000000  -0.0000000  -0.0489413
    4  -0.1171183   0.1466573   0.0000000   0.0189257   0.0008325  -0.0000000
    5   0.2103356  -0.3346883   0.0000000  -0.0229658  -0.0917231  -0.0000000
    6  -0.0000000   0.0000000  -0.0275626  -0.0000000   0.0000000   0.0017890
    7   0.1243817  -0.1664539  -0.0000000   0.0010649  -0.0019315   0.0000000
    8  -0.1664539   0.3683568  -0.0000000  -0.0043882   0.0000189  -0.0000000
    9  -0.0000000  -0.0000000   0.0238841   0.0000000   0.0000000   0.0142981
   10   0.0010649  -0.0043882   0.0000000   0.1231418  -0.0989377  -0.0000000
   11  -0.0019315   0.0000189   0.0000000  -0.0989377   0.3706372  -0.0000000
   12   0.0000000  -0.0000000   0.0142981  -0.0000000  -0.0000000   0.0238577
   13   0.0009507   0.0042890  -0.0000000  -0.0447476   0.0285927  -0.0000000
   14  -0.0007645   0.0031537   0.0000000   0.0365031  -0.0088862   0.0000000
   15  -0.0000000  -0.0000000  -0.0045976  -0.0000000   0.0000000   0.0089964
           13          14          15
    1  -0.1133985  -0.0083802   0.0000000
    2  -0.0183095  -0.0380944  -0.0000000
    3   0.0000000  -0.0000000  -0.0349691
    4  -0.0488368  -0.0280395   0.0000000
    5  -0.0152533   0.0024387   0.0000000
    6   0.0000000   0.0000000   0.0204135
    7   0.0009507  -0.0007645  -0.0000000
    8   0.0042890   0.0031537  -0.0000000
    9  -0.0000000   0.0000000  -0.0045976
   10  -0.0447476   0.0365031  -0.0000000
   11   0.0285927  -0.0088862   0.0000000
   12  -0.0000000   0.0000000   0.0089964
   13   0.2060323   0.0006811  -0.0000000
   14   0.0006811   0.0413882   0.0000000
   15  -0.0000000   0.0000000   0.0101567
 Gradient time:  CPU 62.67 s  wall 62.71 s
 **********************************************************************
 **                                                                  **
 **                       VIBRATIONAL ANALYSIS                       **
 **                       --------------------                       **
 **                                                                  **
 **        VIBRATIONAL FREQUENCIES (CM**-1) AND NORMAL MODES         **
 **     FORCE CONSTANTS (mDYN/ANGSTROM) AND REDUCED MASSES (AMU)     **
 **                  INFRARED INTENSITIES (KM/MOL)                   **
 **                                                                  **
 **********************************************************************


 Mode:                 1                      2                      3
 Frequency:       398.16                 471.49                 614.32
 Force Cnst:      0.7630                 1.1189                 2.7836
 Red. Mass:       8.1687                 8.5431                12.5187
 IR Active:          YES                    YES                    YES
 IR Intens:        6.740                 10.760                  8.284
 Raman Active:       YES                    YES                    YES
               X      Y      Z        X      Y      Z        X      Y      Z
 C         -0.011 -0.285 -0.000   -0.060 -0.038 -0.000   -0.000 -0.000  0.920
 N         -0.330 -0.053  0.000   -0.350  0.179  0.000   -0.000 -0.000 -0.319
 H         -0.714 -0.268 -0.000   -0.794 -0.067 -0.000   -0.000 -0.000 -0.092
 F          0.391 -0.156 -0.000   -0.276 -0.131  0.000   -0.000  0.000 -0.189
 Cl        -0.056  0.211  0.000    0.334  0.015  0.000    0.000  0.000 -0.083
 TransDip  -0.046 -0.070 -0.000   -0.084 -0.063 -0.000    0.000 -0.000  0.092

 Mode:                 4                      5                      6
 Frequency:       722.35                 838.09                 996.78
 Force Cnst:      2.8742                 0.4641                 1.1998
 Red. Mass:       9.3491                 1.1214                 2.0496
 IR Active:          YES                    YES                    YES
 IR Intens:       79.902                 69.931                204.029
 Raman Active:       YES                    YES                    YES
               X      Y      Z        X      Y      Z        X      Y      Z
 C          0.529  0.020  0.000    0.000  0.000 -0.017   -0.119  0.132  0.000
 N          0.107  0.428  0.000   -0.000  0.000 -0.084   -0.057  0.074  0.000
 H         -0.628  0.039 -0.000    0.000  0.000  0.996    0.805  0.528 -0.000
 F         -0.085 -0.309 -0.000    0.000 -0.000  0.031    0.061 -0.169 -0.000
 Cl        -0.160 -0.011 -0.000   -0.000  0.000 -0.006    0.007  0.002  0.000
 TransDip   0.285 -0.026 -0.000    0.000  0.000  0.268   -0.061  0.453 -0.000

 Mode:                 7                      8                      9
 Frequency:      1210.39                1777.78                3564.05
 Force Cnst:      2.2570                17.1675                 8.0604
 Red. Mass:       2.6148                 9.2193                 1.0770
 IR Active:          YES                    YES                    YES
 IR Intens:      338.770                310.854                 45.832
 Raman Active:       YES                    YES                    YES
               X      Y      Z        X      Y      Z        X      Y      Z
 C          0.236 -0.173 -0.000    0.336  0.600 -0.000    0.007  0.003 -0.000
 N         -0.176 -0.033  0.000   -0.268 -0.394  0.000    0.027 -0.067  0.000
 H          0.818  0.447 -0.000   -0.254 -0.482 -0.000   -0.458  0.886 -0.000
 F         -0.056  0.103 -0.000    0.015 -0.054 -0.000   -0.000  0.001 -0.000
 Cl        -0.004  0.004  0.000   -0.009 -0.005  0.000    0.000  0.000  0.000
 TransDip   0.589 -0.025 -0.000    0.317  0.468 -0.000    0.027  0.215  0.000

 STANDARD THERMODYNAMIC QUANTITIES AT   298.15 K  AND     1.00 ATM

   This Molecule has  0 Imaginary Frequencies
   Zero point vibrational energy:       15.144 kcal/mol

   Atom    1 Element C  Has Mass   12.00000
   Atom    2 Element N  Has Mass   14.00307
   Atom    3 Element H  Has Mass    1.00783
   Atom    4 Element F  Has Mass   18.99840
   Atom    5 Element Cl Has Mass   34.96885
   Molecular Mass:    80.978150 amu
   Principal axes and moments of inertia in amu*Bohr^2:
                             1           2           3
    Eigenvalues --      160.98186   353.76454   514.74640
          X               0.99875     0.04989     0.00000
          Y              -0.04989     0.99875    -0.00000
          Z              -0.00000     0.00000     1.00000
   Rotational Symmetry Number is   1
   The Molecule is an Asymmetric Top
   Translational Enthalpy:        0.889 kcal/mol
   Rotational Enthalpy:           0.889 kcal/mol
   Vibrational Enthalpy:         15.732 kcal/mol
   gas constant (RT):             0.592 kcal/mol
   Translational Entropy:        39.089  cal/mol.K
   Rotational Entropy:           24.886  cal/mol.K
   Vibrational Entropy:           2.726  cal/mol.K

   Total Enthalpy:               18.102 kcal/mol
   Total Entropy:                66.701  cal/mol.K
Archival summary:
1\1\TWL01\FREQ\ProcedureUnspecified\BasisUnspecified\l11111\taweetha\MonNov2608:30:192018MonNov2608:30:192018\0\\#,FREQ,ProcedureUnspecified,BasisUnspecified,\\0,1\Cl\C,1,1.75812\N,2,1.23982,1,128.89\H,3,1.01529,2,113.138,1,-0,0\F,2,1.32634,1,109.566,3,180,0\\\@

 Total job time:  70.16s(wall), 70.11s(cpu) 
 Mon Nov 26 08:30:19 2018

        *************************************************************
        *                                                           *
        *  Thank you very much for using Q-Chem.  Have a nice day.  *
        *                                                           *
        *************************************************************
