# Supplementary material for: Geometric and energetic data from ab initio calculations of haloethene, haloimine, halomethylenephosphine, haloiminophosphine, halodiazene, halodiphosphene and halocyclopropane
Source: Data Brief. 2019 Nov 2;27:104738. doi: 10.1016/j.dib.2019.104738 (PMC6861602; doi:10.1016/j.dib.2019.104738)
Supplement: Multimedia component 4 [file mmc4.zip › CN/B3LYP/ClFCNIE.out]

Q-Chem Developer Version!
                  Welcome to Q-Chem
     A Quantum Leap Into The Future Of Chemistry


 Q-Chem 5.1, Q-Chem, Inc., Pleasanton, CA (2018)

 Yihan Shao,  Zhengting Gan,  E. Epifanovsky,  A. T. B. Gilbert,  M. Wormit,  
 J. Kussmann,  A. W. Lange,  A. Behn,  Jia Deng,  Xintian Feng,  D. Ghosh,  
 M. Goldey,  P. R. Horn,  L. D. Jacobson,  I. Kaliman,  T. Kus,  A. Landau,  
 Jie Liu,  E. I. Proynov,  R. M. Richard,  R. P. Steele,  E. J. Sundstrom,  
 H. L. Woodcock III,  P. M. Zimmerman,  D. Zuev,  B. Albrecht,  E. Alguire,  
 S. A. Baeppler,  D. Barton,  Z. Benda,  Y. A. Bernard,  E. J. Berquist,  
 K. B. Bravaya,  H. Burton,  D. Casanova,  Chun-Min Chang,  Yunqing Chen,  
 A. Chien,  K. D. Closser,  M. P. Coons,  S. Coriani,  S. Dasgupta,  
 A. L. Dempwolff,  M. Diedenhofen,  Hainam Do,  R. G. Edgar,  Po-Tung Fang,  
 S. Faraji,  S. Fatehi,  Qingguo Feng,  K. D. Fenk,  J. Fosso-Tande,  
 Qinghui Ge,  A. Ghysels,  G. Gidofalvi,  J. Gomes,  J. Gonthier,  A. Gunina,  
 D. Hait,  M. W. D. Hanson-Heine,  P. H. P. Harbach,  A. W. Hauser,  
 J. E. Herr,  E. G. Hohenstein,  Z. C. Holden,  Kerwin Hui,  B. C. Huynh,  
 T.-C. Jagau,  Hyunjun Ji,  B. Kaduk,  K. Khistyaev,  Jaehoon Kim,  
 P. Klunzinger,  K. Koh,  D. Kosenkov,  L. Koulias,  T. Kowalczyk,  
 C. M. Krauter,  A. Kunitsa,  Ka Un Lao,  A. Laurent,  K. V. Lawler,  
 Joonho Lee,  D. Lefrancois,  S. Lehtola,  D. S. Levine,  Yi-Pei Li,  
 You-Sheng Lin,  Fenglai Liu,  E. Livshits,  A. Luenser,  P. Manohar,  
 E. Mansoor,  S. F. Manzer,  Shan-Ping Mao,  Yuezhi Mao,  N. Mardirossian,  
 A. V. Marenich,  T. Markovich,  L. A. Martinez-Martinez,  S. A. Maurer,  
 N. J. Mayhall,  S. C. McKenzie,  J.-M. Mewes,  A. F. Morrison,  
 J. W. Mullinax,  K. Nanda,  T. S. Nguyen-Beck,  R. Olivares-Amaya,  
 J. A. Parkhill,  T. M. Perrine,  F. Plasser,  P. Pokhilko,  S. Prager,  
 A. Prociuk,  E. Ramos,  D. R. Rehn,  F. Rob,  M. Schneider,  N. Sergueev,  
 S. M. Sharada,  S. Sharma,  D. W. Small,  T. Stauch,  T. Stein,  
 Yu-Chuan Su,  A. J. W. Thom,  A. Tkatchenko,  T. Tsuchimochi,  N. M. Tubman,  
 L. Vogt,  M. L. Vidal,  O. Vydrov,  M. A. Watson,  J. Wenzel,  
 M. de Wergifosse,  T. A. Wesolowski,  A. White,  J. Witte,  A. Yamada,  
 Jun Yang,  K. Yao,  S. Yeganeh,  S. R. Yost,  Zhi-Qiang You,  A. Zech,  
 Igor Ying Zhang,  Xing Zhang,  Yan Zhao,  Ying Zhu,  B. R. Brooks,  
 G. K. L. Chan,  C. J. Cramer,  M. S. Gordon,  W. J. Hehre,  A. Klamt,  
 M. W. Schmidt,  C. D. Sherrill,  D. G. Truhlar,  A. Aspuru-Guzik,  R. Baer,  
 A. T. Bell,  N. A. Besley,  Jeng-Da Chai,  A. E. DePrince, III,  
 R. A. DiStasio Jr.,  A. Dreuw,  B. D. Dunietz,  T. R. Furlani,  
 Chao-Ping Hsu,  Yousung Jung,  Jing Kong,  D. S. Lambrecht,  WanZhen Liang,  
 C. Ochsenfeld,  V. A. Rassolov,  L. V. Slipchenko,  J. E. Subotnik,  
 T. Van Voorhis,  J. M. Herbert,  A. I. Krylov,  P. M. W. Gill,  M. Head-Gordon

 Contributors to earlier versions of Q-Chem not listed above: 
 R. D. Adamson,  B. Austin,  J. Baker,  G. J. O. Beran,  K. Brandhorst,  
 S. T. Brown,  E. F. C. Byrd,  A. K. Chakraborty,  C.-L. Cheng,  
 Siu Hung Chien,  D. M. Chipman,  D. L. Crittenden,  H. Dachsel,  
 R. J. Doerksen,  A. D. Dutoi,  L. Fusti-Molnar,  W. A. Goddard III,  
 A. Golubeva-Zadorozhnaya,  S. R. Gwaltney,  G. Hawkins,  A. Heyden,  
 S. Hirata,  G. Kedziora,  F. J. Keil,  C. Kelley,  Jihan Kim,  R. A. King,  
 R. Z. Khaliullin,  P. P. Korambath,  W. Kurlancheek,  A. M. Lee,  M. S. Lee,  
 S. V. Levchenko,  Ching Yeh Lin,  D. Liotard,  R. C. Lochan,  I. Lotan,  
 P. E. Maslen,  N. Nair,  D. P. O'Neill,  D. Neuhauser,  E. Neuscamman,  
 C. M. Oana,  R. Olson,  B. Peters,  R. Peverati,  P. A. Pieniazek,  
 Y. M. Rhee,  J. Ritchie,  M. A. Rohrdanz,  E. Rosta,  N. J. Russ,  
 H. F. Schaefer III,  N. E. Schultz,  N. Shenvi,  A. C. Simmonett,  A. Sodt,  
 D. Stuck,  K. S. Thanthiriwatte,  V. Vanovschi,  Tao Wang,  A. Warshel,  
 C. F. Williams,  Q. Wu,  X. Xu,  W. Zhang

 Please cite Q-Chem as follows:
 Y. Shao et al., Mol. Phys. 113, 184-215 (2015)
 DOI: 10.1080/00268976.2014.952696

 Q-Chem 5.1.2 for Intel X86 EM64T Linux

 Parts of Q-Chem use Armadillo 8.300.2 (Tropical Shenanigans).
 http://arma.sourceforge.net/

 Q-Chem begins on Sun Nov 25 23:09:12 2018  

Host: 
0

     Scratch files written to /scratch/taweetham/qchem56460//
Input Ideriv = 2
Curr. Ideriv = -1
Max.  Ideriv = 2

Checking the input file for inconsistencies... 	...done.

--------------------------------------------------------------
User input:
--------------------------------------------------------------
$molecule
0 1
C 
N 1 1.3 
I 2 CI 1 120. 
F 1 CF 2 120.  3 180.0
Cl 1 CCl 2 120.  3 0.0

CC=1.54
CH=1.09
CF=1.35
CCl=1.77
CBr=1.94
CI=2.14
DHA=180.0
$end

$rem
   job_type	optimization
   basis	6-311++g**
   method	b3lyp
$end

--------------------------------------------------------------
 ----------------------------------------------------------------
             Standard Nuclear Orientation (Angstroms)
    I     Atom           X                Y                Z
 ----------------------------------------------------------------
    1      C       1.6820404462     0.4734713400    -0.0000000000
    2      N       0.5485940399     1.1101025079    -0.0000000000
    3      I      -1.2919079680     0.0182452100    -0.0000000000
    4      F       2.8431047970     1.1622598223    -0.0000000000
    5      Cl      1.7029869515    -1.2964047133     0.0000000000
 ----------------------------------------------------------------
 Molecular Point Group                 Cs    NOp =  2
 Largest Abelian Subgroup              Cs    NOp =  2
 Nuclear Repulsion Energy =   489.0332906270 hartrees
 There are       46 alpha and       46 beta electrons
 Requested basis set is 6-311++G(d,p)
 There are 55 shells and 158 basis functions

 Total QAlloc Memory Limit   2000 MB
 Mega-Array Size       188 MB
 MEM_STATIC part       192 MB
 A cutoff of  1.0D-11 yielded   1255 shell pairs
 There are     11102 function pairs (     12432 Cartesian)

 -------------------------------------------------------
 OpenMP Integral Computing Module                       
 Release: version 1.0, May 2013, Q-Chem Inc. Pittsburgh 
 -------------------------------------------------------
 Integral Job Info:
 Integral job number is                      11
 Integral operator is                         1
 short-range coefficients                     0
 long-range coefficients              100000000
 Omega coefficients                           0
 if combine SR and LR in K                    0
 Integral screening is                        0
 Integral computing path is                   2
 max size of driver memory is            800000
 size of driver memory is                593474
 size of scratch memory is             11933652
 max col of scratch BK array               1296
 max len of scratch array in speh3          155
 max len of scratch index in speh4           18
 max int batch size is                      520
 min int batch size is                       52
 fixed nKL is                                52
 max L of basis functions is                  2
 order of int derivative is                   0
 number of shells is                         55
 number of basis is                         167
 number of cartesian basis is               167
 number of contracted shell pairs          1255
 number of primitive shell pairs           2982
 maxK2 (contraction) of shell pair           36
 max number of K2 of shell pair               1
 max number of CS2 of shell pair            118
 max number of PS2 of shell pair            240
 mem total for path MDJ                  523392
 -------------------------------------------------------
 Smallest overlap matrix eigenvalue = 7.47E-04

 Scale SEOQF with 1.000000e-01/1.000000e-01/1.000000e-01

 Standard Electronic Orientation quadrupole field applied
 Nucleus-field energy     =     0.0000000118 hartrees
 Guess from superposition of atomic densities
 Warning:  Energy on first SCF cycle will be non-variational
 SAD guess density has 92.000000 electrons

 -----------------------------------------------------------------------
  General SCF calculation program by
  Eric Jon Sundstrom, Paul Horn, Yuezhi Mao, Dmitri Zuev, Alec White,
  David Stuck, Shaama M.S., Shane Yost, Joonho Lee, David Small,
  Daniel Levine, Susi Lehtola, Hugh Burton, Evgeny Epifanovsky
 -----------------------------------------------------------------------
 Exchange:     0.2000 Hartree-Fock + 0.0800 Slater + 0.7200 B88
 Correlation:  0.1900 VWN1RPA + 0.8100 LYP
 Using SG-1 standard quadrature grid
 using 4 threads for integral computing
 -------------------------------------------------------
 OpenMP Integral computing Module                
 Release: version 2.0, May 2017, Q-Chem Inc. Pleasanton 
 -------------------------------------------------------
 -------------------------------------------------------
 OpenMP BLAS3 based DFT computing Module                
 Release: version 1.0, May 2013, Q-Chem Inc. Pittsburgh 
 -------------------------------------------------------
 A restricted SCF calculation will be
 performed using DIIS
 SCF converges when DIIS error is below 1.0e-08
 ---------------------------------------
  Cycle       Energy         DIIS error
 ---------------------------------------
    1   -7572.9736001360      3.90e-02  
    2   -7572.3681395134      5.39e-03  
    3   -7572.0617582396      1.18e-02  
    4   -7572.4345079009      1.65e-03  
    5   -7572.4403890290      7.87e-04  
    6   -7572.4418830657      2.09e-04  
    7   -7572.4419888337      4.75e-05  
    8   -7572.4419928311      1.98e-05  
    9   -7572.4419937584      5.87e-06  
   10   -7572.4419938574      1.59e-06  
   11   -7572.4419938647      2.93e-07  
   12   -7572.4419938648      1.05e-07  
   13   -7572.4419938649      1.73e-08  
   14   -7572.4419938649      1.93e-09  Convergence criterion met
 ---------------------------------------
 SCF time:   CPU 23.91s  wall 6.00s 
 SCF   energy in the final basis set =    -7572.4419938649
 Total energy in the final basis set =    -7572.4419938649

 --------------------------------------------------------------
             Orbital Energies (a.u.) and Symmetries
 --------------------------------------------------------------

 Alpha MOs, Restricted
 -- Occupied --                  
******* -176.34 -165.74 -165.74 -165.74 -101.60  -35.83  -31.33
  1 A'    2 A'    3 A'    1 A"    4 A'    5 A'    6 A'    7 A'                 
-31.320 -31.320 -24.760 -22.978 -22.976 -22.976 -22.970 -22.970
  2 A"    8 A'    9 A'   10 A'    3 A"   11 A'   12 A'    4 A"                 
-14.386 -10.392  -9.518  -7.283  -7.273  -7.272  -6.382  -4.798
 13 A'   14 A'   15 A'   16 A'    5 A"   17 A'   18 A'   19 A'                 
 -4.778  -4.778  -2.063  -2.057  -2.057  -2.040  -2.040  -1.294
  6 A"   20 A'   21 A'    7 A"   22 A'   23 A'    8 A"   24 A'                 
 -0.964  -0.876  -0.695  -0.640  -0.558  -0.533  -0.505  -0.446
 25 A'   26 A'   27 A'   28 A'   29 A'    9 A"   30 A'   31 A'                 
 -0.409  -0.394  -0.347  -0.324  -0.285  -0.280
 10 A"   32 A'   11 A"   33 A'   12 A"   34 A'                                 
 -- Virtual --                   
 -0.123  -0.061  -0.041   0.021   0.043   0.049   0.056   0.080
 35 A'   13 A"   36 A'   37 A'   38 A'   39 A'   14 A"   40 A'                 
  0.085   0.091   0.128   0.147   0.153   0.162   0.187   0.206
 41 A'   15 A"   42 A'   43 A'   44 A'   16 A"   45 A'   17 A"                 
  0.214   0.218   0.248   0.285   0.287   0.308   0.334   0.340
 46 A'   47 A'   48 A'   49 A'   18 A"   50 A'   51 A'   52 A'                 
  0.375   0.375   0.405   0.417   0.424   0.451   0.451   0.494
 53 A'   19 A"   54 A'   20 A"   55 A'   56 A'   21 A"   22 A"                 
  0.498   0.617   0.637   0.673   0.784   0.788   0.819   0.831
 57 A'   58 A'   59 A'   60 A'   23 A"   61 A'   24 A"   62 A'                 
  0.852   0.862   0.886   0.935   1.022   1.115   1.196   1.242
 25 A"   63 A'   64 A'   65 A'   66 A'   67 A'   26 A"   68 A'                 
  1.264   1.310   1.313   1.325   1.374   1.388   1.408   1.633
 27 A"   69 A'   70 A'   28 A"   71 A'   29 A"   72 A'   73 A'                 
  1.685   1.777   1.866   1.998   2.160   2.210   2.249   2.323
 74 A'   75 A'   76 A'   30 A"   77 A'   31 A"   78 A'   32 A"                 
  2.404   2.522   2.702   2.707   2.992   3.217   3.711   3.713
 79 A'   80 A'   33 A"   81 A'   82 A'   83 A'   84 A'   34 A"                 
  3.824   3.825   3.918   3.939   3.963   3.972   4.029   4.070
 35 A"   85 A'   36 A"   37 A"   86 A'   38 A"   87 A'   88 A'                 
  4.188   4.335   4.374   4.781   5.959   5.989   6.004   6.237
 89 A'   90 A'   91 A'   92 A'   39 A"   93 A'   94 A'   40 A"                 
  6.296   6.570   9.686  23.565  25.767  25.914  26.244  27.813
 95 A'   96 A'   97 A'   98 A'   41 A"   99 A'  100 A'  101 A'                 
 28.303  28.325  28.333  28.509  28.519  28.520  28.550  28.630
 42 A"  102 A'  103 A'   43 A"  104 A'   44 A"  105 A'  106 A'                 
 35.438  66.683 127.848 127.866 127.884 151.615 215.6671901.777
107 A'  108 A'   45 A"  109 A'  110 A'  111 A'  112 A'  113 A'                 

 Beta MOs, Restricted
 -- Occupied --                  
******* -176.34 -165.74 -165.74 -165.74 -101.60  -35.83  -31.33
  1 A'    2 A'    3 A'    1 A"    4 A'    5 A'    6 A'    7 A'                 
-31.320 -31.320 -24.760 -22.978 -22.976 -22.976 -22.970 -22.970
  2 A"    8 A'    9 A'   10 A'    3 A"   11 A'   12 A'    4 A"                 
-14.386 -10.392  -9.518  -7.283  -7.273  -7.272  -6.382  -4.798
 13 A'   14 A'   15 A'   16 A'    5 A"   17 A'   18 A'   19 A'                 
 -4.778  -4.778  -2.063  -2.057  -2.057  -2.040  -2.040  -1.294
  6 A"   20 A'   21 A'    7 A"   22 A'   23 A'    8 A"   24 A'                 
 -0.964  -0.876  -0.695  -0.640  -0.558  -0.533  -0.505  -0.446
 25 A'   26 A'   27 A'   28 A'   29 A'    9 A"   30 A'   31 A'                 
 -0.409  -0.394  -0.347  -0.324  -0.285  -0.280
 10 A"   32 A'   11 A"   33 A'   12 A"   34 A'                                 
 -- Virtual --                   
 -0.123  -0.061  -0.041   0.021   0.043   0.049   0.056   0.080
 35 A'   13 A"   36 A'   37 A'   38 A'   39 A'   14 A"   40 A'                 
  0.085   0.091   0.128   0.147   0.153   0.162   0.187   0.206
 41 A'   15 A"   42 A'   43 A'   44 A'   16 A"   45 A'   17 A"                 
  0.214   0.218   0.248   0.285   0.287   0.308   0.334   0.340
 46 A'   47 A'   48 A'   49 A'   18 A"   50 A'   51 A'   52 A'                 
  0.375   0.375   0.405   0.417   0.424   0.451   0.451   0.494
 53 A'   19 A"   54 A'   20 A"   55 A'   56 A'   21 A"   22 A"                 
  0.498   0.617   0.637   0.673   0.784   0.788   0.819   0.831
 57 A'   58 A'   59 A'   60 A'   23 A"   61 A'   24 A"   62 A'                 
  0.852   0.862   0.886   0.935   1.022   1.115   1.196   1.242
 25 A"   63 A'   64 A'   65 A'   66 A'   67 A'   26 A"   68 A'                 
  1.264   1.310   1.313   1.325   1.374   1.388   1.408   1.633
 27 A"   69 A'   70 A'   28 A"   71 A'   29 A"   72 A'   73 A'                 
  1.685   1.777   1.866   1.998   2.160   2.210   2.249   2.323
 74 A'   75 A'   76 A'   30 A"   77 A'   31 A"   78 A'   32 A"                 
  2.404   2.522   2.702   2.707   2.992   3.217   3.711   3.713
 79 A'   80 A'   33 A"   81 A'   82 A'   83 A'   84 A'   34 A"                 
  3.824   3.825   3.918   3.939   3.963   3.972   4.029   4.070
 35 A"   85 A'   36 A"   37 A"   86 A'   38 A"   87 A'   88 A'                 
  4.188   4.335   4.374   4.781   5.959   5.989   6.004   6.237
 89 A'   90 A'   91 A'   92 A'   39 A"   93 A'   94 A'   40 A"                 
  6.296   6.570   9.686  23.565  25.767  25.914  26.244  27.813
 95 A'   96 A'   97 A'   98 A'   41 A"   99 A'  100 A'  101 A'                 
 28.303  28.325  28.333  28.509  28.519  28.520  28.550  28.630
 42 A"  102 A'  103 A'   43 A"  104 A'   44 A"  105 A'  106 A'                 
 35.438  66.683 127.848 127.866 127.884 151.615 215.6671901.777
107 A'  108 A'   45 A"  109 A'  110 A'  111 A'  112 A'  113 A'                 
 --------------------------------------------------------------

          Ground-State Mulliken Net Atomic Charges

     Atom                 Charge (a.u.)
  ----------------------------------------
      1 C                    -0.317283
      2 N                    -0.150959
      3 I                     0.156638
      4 F                     0.016897
      5 Cl                    0.294707
  ----------------------------------------
  Sum of atomic charges =     0.000000

 -----------------------------------------------------------------
                    Cartesian Multipole Moments
 -----------------------------------------------------------------
    Charge (ESU x 10^10)
                 0.0000
    Dipole Moment (Debye)
         X      -0.5551      Y      -1.6946      Z      -0.0000
       Tot       1.7832
    Quadrupole Moments (Debye-Ang)
        XX     -54.8850     XY       0.1749     YY     -59.0329
        XZ      -0.0000     YZ       0.0000     ZZ     -57.1187
    Octopole Moments (Debye-Ang^2)
       XXX     -49.3513    XXY      -4.6803    XYY     -12.6228
       YYY      -7.2404    XXZ      -0.0000    XYZ      -0.0000
       YYZ      -0.0000    XZZ      -9.4300    YZZ       1.6825
       ZZZ      -0.0000
    Hexadecapole Moments (Debye-Ang^3)
      XXXX    -902.6640   XXXY      20.0740   XXYY    -200.8909
      XYYY       3.7943   YYYY    -278.7612   XXXZ      -0.0000
      XXYZ      -0.0000   XYYZ      -0.0000   YYYZ       0.0000
      XXZZ    -162.3126   XYZZ       6.0588   YYZZ     -59.7049
      XZZZ      -0.0000   YZZZ       0.0000   ZZZZ     -69.6284
 -----------------------------------------------------------------
 Calculating analytic gradient of the SCF energy
 Gradient of SCF Energy
            1           2           3           4           5
    1   0.0598657  -0.0437855  -0.0087941   0.0224777  -0.0297639
    2  -0.0150305   0.0111419  -0.0090065   0.0241894  -0.0112943
    3   0.0000000   0.0000000  -0.0000000  -0.0000000  -0.0000000
 Max gradient component =       5.987E-02
 RMS gradient           =       2.326E-02
 Gradient time:  CPU 6.26 s  wall 1.67 s
 Geometry Optimization Parameters
   NAtoms,    NIC,     NZ,  NCons,   NDum,   NFix, NCnnct, MaxDiis
        5      20       5       0       0       0       0       0


** GEOMETRY OPTIMIZATION IN DELOCALIZED INTERNAL COORDINATES **
   Searching for a Minimum

   Optimization Cycle:   1

                       Coordinates (Angstroms)
     ATOM                X               Y               Z
      1  C         1.6820404462    0.4734713400    0.0000000000
      2  N         0.5485940399    1.1101025079    0.0000000000
      3  I        -1.2919079680    0.0182452100    0.0000000000
      4  F         2.8431047970    1.1622598223    0.0000000000
      5  Cl        1.7029869515   -1.2964047133    0.0000000000
   Point Group: cs    Number of degrees of freedom:     7


   Energy is  -7572.441993865


 Attempting to Generate Delocalized Internal Coordinates

  7 Hessian modes will be used to form the next step
  Hessian Eigenvalues:
     0.108095    0.250000    0.250000    0.250000    0.286300    0.550214
     0.671931

 Minimum Search - Taking Simple RFO Step
 Searching for Lamda that Minimizes Along All modes
 Value Taken    Lamda =  -0.02641670
 Step Taken.  Stepsize is  0.299333

                             Maximum     Tolerance    Cnvgd?
         Gradient           0.064956      0.000300      NO
         Displacement       0.218197      0.001200      NO
         Energy change     *********      0.000001      NO


 New Cartesian Coordinates Obtained by Inverse Iteration

 Displacement from previous Coordinates is:  0.612643
 ----------------------------------------------------------------
             Standard Nuclear Orientation (Angstroms)
    I     Atom           X                Y                Z
 ----------------------------------------------------------------
    1      C       1.6178248052     0.4143099919     0.0000000000
    2      N       0.5389127760     1.0739601604     0.0000000000
    3      I      -1.3485200045     0.1727985105     0.0000000000
    4      F       2.7379982264     1.1143226334     0.0000000000
    5      Cl      1.9386024635    -1.3077171293     0.0000000000
 ----------------------------------------------------------------
 Molecular Point Group                 Cs    NOp =  2
 Largest Abelian Subgroup              Cs    NOp =  2
 Nuclear Repulsion Energy =   482.5715335601 hartrees
 There are       46 alpha and       46 beta electrons
 Applying Cartesian multipole field
    Component          Value
    ---------          -----
     (2,0,0)        1.00000E-11
     (0,2,0)        2.00000E-11
     (0,0,2)       -3.00000E-11
 Nucleus-field energy     =     0.0000000124 hartrees
 Requested basis set is 6-311++G(d,p)
 There are 55 shells and 158 basis functions
 A cutoff of  1.0D-11 yielded   1248 shell pairs
 There are     10964 function pairs (     12243 Cartesian)
 Smallest overlap matrix eigenvalue = 7.11E-04
 Guess MOs from SCF MO coefficient file

 -----------------------------------------------------------------------
  General SCF calculation program by
  Eric Jon Sundstrom, Paul Horn, Yuezhi Mao, Dmitri Zuev, Alec White,
  David Stuck, Shaama M.S., Shane Yost, Joonho Lee, David Small,
  Daniel Levine, Susi Lehtola, Hugh Burton, Evgeny Epifanovsky
 -----------------------------------------------------------------------
 Exchange:     0.2000 Hartree-Fock + 0.0800 Slater + 0.7200 B88
 Correlation:  0.1900 VWN1RPA + 0.8100 LYP
 Using SG-1 standard quadrature grid
 using 4 threads for integral computing
 -------------------------------------------------------
 OpenMP Integral computing Module                
 Release: version 2.0, May 2017, Q-Chem Inc. Pleasanton 
 -------------------------------------------------------
 -------------------------------------------------------
 OpenMP BLAS3 based DFT computing Module                
 Release: version 1.0, May 2013, Q-Chem Inc. Pittsburgh 
 -------------------------------------------------------
 A restricted SCF calculation will be
 performed using DIIS
 SCF converges when DIIS error is below 1.0e-08
 ---------------------------------------
  Cycle       Energy         DIIS error
 ---------------------------------------
    1   -7572.4366306918      1.75e-03  
    2   -7572.4524213723      8.23e-04  
    3   -7572.4501094330      1.22e-03  
    4   -7572.4542310553      2.47e-04  
    5   -7572.4543863549      7.51e-05  
    6   -7572.4544016929      1.89e-05  
    7   -7572.4544027293      3.65e-06  
    8   -7572.4544027571      1.77e-06  
    9   -7572.4544027645      4.90e-07  
   10   -7572.4544027652      8.66e-08  
   11   -7572.4544027652      3.15e-08  
   12   -7572.4544027652      8.17e-09  Convergence criterion met
 ---------------------------------------
 SCF time:   CPU 20.24s  wall 5.00s 
 SCF   energy in the final basis set =    -7572.4544027652
 Total energy in the final basis set =    -7572.4544027652

 --------------------------------------------------------------
             Orbital Energies (a.u.) and Symmetries
 --------------------------------------------------------------

 Alpha MOs, Restricted
 -- Occupied --                  
******* -176.34 -165.74 -165.74 -165.74 -101.60  -35.83  -31.33
  1 A'    2 A'    3 A'    1 A"    4 A'    5 A'    6 A'    7 A'                 
-31.321 -31.321 -24.747 -22.979 -22.978 -22.977 -22.971 -22.971
  2 A"    8 A'    9 A'   10 A'    3 A"   11 A'   12 A'    4 A"                 
-14.380 -10.384  -9.518  -7.283  -7.273  -7.272  -6.383  -4.799
 13 A'   14 A'   15 A'   16 A'    5 A"   17 A'   18 A'   19 A'                 
 -4.779  -4.779  -2.064  -2.058  -2.058  -2.041  -2.041  -1.299
  6 A"   20 A'   21 A'    7 A"   22 A'    8 A"   23 A'   24 A'                 
 -0.968  -0.888  -0.700  -0.639  -0.560  -0.537  -0.505  -0.445
 25 A'   26 A'   27 A'   28 A'   29 A'    9 A"   30 A'   31 A'                 
 -0.405  -0.383  -0.354  -0.337  -0.283  -0.280
 10 A"   32 A'   11 A"   33 A'   12 A"   34 A'                                 
 -- Virtual --                   
 -0.113  -0.050  -0.027   0.022   0.045   0.049   0.055   0.082
 35 A'   13 A"   36 A'   37 A'   38 A'   39 A'   14 A"   40 A'                 
  0.089   0.093   0.130   0.142   0.160   0.167   0.193   0.203
 41 A'   15 A"   42 A'   43 A'   44 A'   16 A"   45 A'   17 A"                 
  0.213   0.226   0.249   0.280   0.291   0.320   0.336   0.356
 46 A'   47 A'   48 A'   18 A"   49 A'   50 A'   51 A'   52 A'                 
  0.363   0.381   0.413   0.423   0.444   0.445   0.475   0.484
 53 A'   19 A"   54 A'   20 A"   21 A"   55 A'   56 A'   57 A'                 
  0.495   0.621   0.641   0.686   0.765   0.780   0.820   0.850
 22 A"   58 A'   59 A'   60 A'   61 A'   23 A"   24 A"   62 A'                 
  0.861   0.868   0.905   0.930   1.016   1.146   1.201   1.249
 63 A'   25 A"   64 A'   65 A'   66 A'   67 A'   26 A"   68 A'                 
  1.260   1.298   1.311   1.348   1.382   1.386   1.415   1.646
 27 A"   69 A'   70 A'   28 A"   29 A"   71 A'   72 A'   73 A'                 
  1.676   1.802   1.917   2.007   2.168   2.202   2.262   2.358
 74 A'   75 A'   76 A'   30 A"   77 A'   31 A"   78 A'   32 A"                 
  2.409   2.568   2.715   2.759   2.993   3.238   3.713   3.716
 79 A'   80 A'   33 A"   81 A'   82 A'   83 A'   84 A'   34 A"                 
  3.839   3.845   3.937   3.952   3.957   3.977   4.034   4.145
 85 A'   35 A"   36 A"   37 A"   86 A'   38 A"   87 A'   88 A'                 
  4.200   4.370   4.398   4.805   5.957   5.980   6.013   6.241
 89 A'   90 A'   91 A'   92 A'   39 A"   93 A'   94 A'   40 A"                 
  6.311   6.611   9.703  23.644  25.769  25.881  26.269  27.831
 95 A'   96 A'   97 A'   98 A'   41 A"   99 A'  100 A'  101 A'                 
 28.301  28.318  28.337  28.507  28.516  28.521  28.550  28.636
 42 A"  102 A'  103 A'   43 A"  104 A'   44 A"  105 A'  106 A'                 
 35.491  66.699 127.847 127.859 127.887 151.630 215.6861901.792
107 A'  108 A'   45 A"  109 A'  110 A'  111 A'  112 A'  113 A'                 

 Beta MOs, Restricted
 -- Occupied --                  
******* -176.34 -165.74 -165.74 -165.74 -101.60  -35.83  -31.33
  1 A'    2 A'    3 A'    1 A"    4 A'    5 A'    6 A'    7 A'                 
-31.321 -31.321 -24.747 -22.979 -22.978 -22.977 -22.971 -22.971
  2 A"    8 A'    9 A'   10 A'    3 A"   11 A'   12 A'    4 A"                 
-14.380 -10.384  -9.518  -7.283  -7.273  -7.272  -6.383  -4.799
 13 A'   14 A'   15 A'   16 A'    5 A"   17 A'   18 A'   19 A'                 
 -4.779  -4.779  -2.064  -2.058  -2.058  -2.041  -2.041  -1.299
  6 A"   20 A'   21 A'    7 A"   22 A'    8 A"   23 A'   24 A'                 
 -0.968  -0.888  -0.700  -0.639  -0.560  -0.537  -0.505  -0.445
 25 A'   26 A'   27 A'   28 A'   29 A'    9 A"   30 A'   31 A'                 
 -0.405  -0.383  -0.354  -0.337  -0.283  -0.280
 10 A"   32 A'   11 A"   33 A'   12 A"   34 A'                                 
 -- Virtual --                   
 -0.113  -0.050  -0.027   0.022   0.045   0.049   0.055   0.082
 35 A'   13 A"   36 A'   37 A'   38 A'   39 A'   14 A"   40 A'                 
  0.089   0.093   0.130   0.142   0.160   0.167   0.193   0.203
 41 A'   15 A"   42 A'   43 A'   44 A'   16 A"   45 A'   17 A"                 
  0.213   0.226   0.249   0.280   0.291   0.320   0.336   0.356
 46 A'   47 A'   48 A'   18 A"   49 A'   50 A'   51 A'   52 A'                 
  0.363   0.381   0.413   0.423   0.444   0.445   0.475   0.484
 53 A'   19 A"   54 A'   20 A"   21 A"   55 A'   56 A'   57 A'                 
  0.495   0.621   0.641   0.686   0.765   0.780   0.820   0.850
 22 A"   58 A'   59 A'   60 A'   61 A'   23 A"   24 A"   62 A'                 
  0.861   0.868   0.905   0.930   1.016   1.146   1.201   1.249
 63 A'   25 A"   64 A'   65 A'   66 A'   67 A'   26 A"   68 A'                 
  1.260   1.298   1.311   1.348   1.382   1.386   1.415   1.646
 27 A"   69 A'   70 A'   28 A"   29 A"   71 A'   72 A'   73 A'                 
  1.676   1.802   1.917   2.007   2.168   2.202   2.262   2.358
 74 A'   75 A'   76 A'   30 A"   77 A'   31 A"   78 A'   32 A"                 
  2.409   2.568   2.715   2.759   2.993   3.238   3.713   3.716
 79 A'   80 A'   33 A"   81 A'   82 A'   83 A'   84 A'   34 A"                 
  3.839   3.845   3.937   3.952   3.957   3.977   4.034   4.145
 85 A'   35 A"   36 A"   37 A"   86 A'   38 A"   87 A'   88 A'                 
  4.200   4.370   4.398   4.805   5.957   5.980   6.013   6.241
 89 A'   90 A'   91 A'   92 A'   39 A"   93 A'   94 A'   40 A"                 
  6.311   6.611   9.703  23.644  25.769  25.881  26.269  27.831
 95 A'   96 A'   97 A'   98 A'   41 A"   99 A'  100 A'  101 A'                 
 28.301  28.318  28.337  28.507  28.516  28.521  28.550  28.636
 42 A"  102 A'  103 A'   43 A"  104 A'   44 A"  105 A'  106 A'                 
 35.491  66.699 127.847 127.859 127.887 151.630 215.6861901.792
107 A'  108 A'   45 A"  109 A'  110 A'  111 A'  112 A'  113 A'                 
 --------------------------------------------------------------

          Ground-State Mulliken Net Atomic Charges

     Atom                 Charge (a.u.)
  ----------------------------------------
      1 C                    -0.338024
      2 N                    -0.146889
      3 I                     0.165387
      4 F                     0.033410
      5 Cl                    0.286115
  ----------------------------------------
  Sum of atomic charges =     0.000000

 -----------------------------------------------------------------
                    Cartesian Multipole Moments
 -----------------------------------------------------------------
    Charge (ESU x 10^10)
                 0.0000
    Dipole Moment (Debye)
         X      -0.6957      Y      -1.5310      Z      -0.0000
       Tot       1.6817
    Quadrupole Moments (Debye-Ang)
        XX     -54.4870     XY      -0.9792     YY     -59.0177
        XZ      -0.0000     YZ       0.0000     ZZ     -56.9004
    Octopole Moments (Debye-Ang^2)
       XXX     -51.9066    XXY      -9.3252    XYY     -11.1614
       YYY     -16.3716    XXZ      -0.0000    XYZ       0.0000
       YYZ      -0.0000    XZZ      -9.6241    YZZ      -1.7049
       ZZZ      -0.0000
    Hexadecapole Moments (Debye-Ang^3)
      XXXX    -958.0193   XXXY      47.3542   XXYY    -208.0385
      XYYY      35.4874   YYYY    -277.4167   XXXZ      -0.0000
      XXYZ       0.0000   XYYZ      -0.0000   YYYZ       0.0000
      XXZZ    -172.8878   XYZZ      18.0696   YYZZ     -59.3710
      XZZZ      -0.0000   YZZZ      -0.0000   ZZZZ     -69.1416
 -----------------------------------------------------------------
 Calculating analytic gradient of the SCF energy
 Gradient of SCF Energy
            1           2           3           4           5
    1   0.0249493  -0.0076290  -0.0082476  -0.0099146   0.0008419
    2  -0.0056488   0.0097278   0.0010858   0.0015016  -0.0066664
    3  -0.0000000   0.0000000   0.0000000   0.0000000  -0.0000000
 Max gradient component =       2.495E-02
 RMS gradient           =       8.255E-03
 Gradient time:  CPU 6.22 s  wall 1.66 s
 Geometry Optimization Parameters
   NAtoms,    NIC,     NZ,  NCons,   NDum,   NFix, NCnnct, MaxDiis
        5      20       5       0       0       0       0       0

 Cartesian Hessian Update
 Hessian Updated using BFGS Update


** GEOMETRY OPTIMIZATION IN DELOCALIZED INTERNAL COORDINATES **
   Searching for a Minimum

   Optimization Cycle:   2

                       Coordinates (Angstroms)
     ATOM                X               Y               Z
      1  C         1.6178248052    0.4143099919    0.0000000000
      2  N         0.5389127760    1.0739601604    0.0000000000
      3  I        -1.3485200045    0.1727985105    0.0000000000
      4  F         2.7379982264    1.1143226334    0.0000000000
      5  Cl        1.9386024635   -1.3077171293    0.0000000000
   Point Group: cs    Number of degrees of freedom:     7


   Energy is  -7572.454402765

 Hessian Updated using BFGS Update

  6 Hessian modes will be used to form the next step
  Hessian Eigenvalues:
     0.103165    0.216711    0.283181    0.345066    0.573398    0.629776

 Minimum Search - Taking Simple RFO Step
 Searching for Lamda that Minimizes Along All modes
 Value Taken    Lamda =  -0.00302194
 Step Taken.  Stepsize is  0.117790

                             Maximum     Tolerance    Cnvgd?
         Gradient           0.022054      0.000300      NO
         Displacement       0.074927      0.001200      NO
         Energy change     -0.012409      0.000001      NO


 New Cartesian Coordinates Obtained by Inverse Iteration

 Displacement from previous Coordinates is:  0.220529
 ----------------------------------------------------------------
             Standard Nuclear Orientation (Angstroms)
    I     Atom           X                Y                Z
 ----------------------------------------------------------------
    1      C       1.5894515459     0.4352199755     0.0000000000
    2      N       0.5345893136     1.0979649424     0.0000000000
    3      I      -1.2753973719     0.1307763726     0.0000000000
    4      F       2.7467980634     1.0799831411     0.0000000000
    5      Cl      1.8893767156    -1.2762702648     0.0000000000
 ----------------------------------------------------------------
 Molecular Point Group                 Cs    NOp =  2
 Largest Abelian Subgroup              Cs    NOp =  2
 Nuclear Repulsion Energy =   493.6866469326 hartrees
 There are       46 alpha and       46 beta electrons
 Applying Cartesian multipole field
    Component          Value
    ---------          -----
     (2,0,0)        1.00000E-11
     (0,2,0)        2.00000E-11
     (0,0,2)       -3.00000E-11
 Nucleus-field energy     =     0.0000000118 hartrees
 Requested basis set is 6-311++G(d,p)
 There are 55 shells and 158 basis functions
 A cutoff of  1.0D-11 yielded   1256 shell pairs
 There are     11062 function pairs (     12367 Cartesian)
 Smallest overlap matrix eigenvalue = 6.73E-04
 Guess MOs from SCF MO coefficient file

 -----------------------------------------------------------------------
  General SCF calculation program by
  Eric Jon Sundstrom, Paul Horn, Yuezhi Mao, Dmitri Zuev, Alec White,
  David Stuck, Shaama M.S., Shane Yost, Joonho Lee, David Small,
  Daniel Levine, Susi Lehtola, Hugh Burton, Evgeny Epifanovsky
 -----------------------------------------------------------------------
 Exchange:     0.2000 Hartree-Fock + 0.0800 Slater + 0.7200 B88
 Correlation:  0.1900 VWN1RPA + 0.8100 LYP
 Using SG-1 standard quadrature grid
 using 4 threads for integral computing
 -------------------------------------------------------
 OpenMP Integral computing Module                
 Release: version 2.0, May 2017, Q-Chem Inc. Pleasanton 
 -------------------------------------------------------
 -------------------------------------------------------
 OpenMP BLAS3 based DFT computing Module                
 Release: version 1.0, May 2013, Q-Chem Inc. Pittsburgh 
 -------------------------------------------------------
 A restricted SCF calculation will be
 performed using DIIS
 SCF converges when DIIS error is below 1.0e-08
 ---------------------------------------
  Cycle       Energy         DIIS error
 ---------------------------------------
    1   -7572.4526476039      7.77e-04  
    2   -7572.4545357345      5.33e-04  
    3   -7572.4544072713      5.65e-04  
    4   -7572.4552932348      1.15e-04  
    5   -7572.4553282697      3.89e-05  
    6   -7572.4553327203      6.27e-06  
    7   -7572.4553328434      1.74e-06  
    8   -7572.4553328512      8.99e-07  
    9   -7572.4553328529      2.41e-07  
   10   -7572.4553328531      8.08e-08  
   11   -7572.4553328530      1.61e-08  
   12   -7572.4553328531      4.39e-09  Convergence criterion met
 ---------------------------------------
 SCF time:   CPU 20.55s  wall 6.00s 
 SCF   energy in the final basis set =    -7572.4553328531
 Total energy in the final basis set =    -7572.4553328531

 --------------------------------------------------------------
             Orbital Energies (a.u.) and Symmetries
 --------------------------------------------------------------

 Alpha MOs, Restricted
 -- Occupied --                  
******* -176.34 -165.74 -165.74 -165.74 -101.60  -35.83  -31.33
  1 A'    2 A'    3 A'    1 A"    4 A'    5 A'    6 A'    7 A'                 
-31.321 -31.321 -24.744 -22.980 -22.978 -22.977 -22.972 -22.972
  2 A"    8 A'    9 A'   10 A'    3 A"   11 A'   12 A'    4 A"                 
-14.379 -10.381  -9.516  -7.281  -7.271  -7.270  -6.384  -4.800
 13 A'   14 A'   15 A'   16 A'    5 A"   17 A'   18 A'   19 A'                 
 -4.780  -4.779  -2.065  -2.059  -2.058  -2.041  -2.041  -1.296
  6 A"   20 A'   21 A'    7 A"   22 A'   23 A'    8 A"   24 A'                 
 -0.980  -0.891  -0.704  -0.638  -0.560  -0.536  -0.506  -0.447
 25 A'   26 A'   27 A'   28 A'   29 A'    9 A"   30 A'   31 A'                 
 -0.409  -0.385  -0.357  -0.339  -0.283  -0.280
 10 A"   32 A'   11 A"   33 A'   12 A"   34 A'                                 
 -- Virtual --                   
 -0.106  -0.046  -0.021   0.025   0.045   0.049   0.055   0.082
 35 A'   13 A"   36 A'   37 A'   38 A'   39 A'   14 A"   40 A'                 
  0.088   0.093   0.131   0.144   0.159   0.168   0.193   0.203
 41 A'   15 A"   42 A'   43 A'   44 A'   16 A"   45 A'   17 A"                 
  0.215   0.225   0.248   0.279   0.291   0.319   0.339   0.353
 46 A'   47 A'   48 A'   18 A"   49 A'   50 A'   51 A'   52 A'                 
  0.368   0.378   0.416   0.422   0.442   0.447   0.475   0.498
 53 A'   19 A"   54 A'   20 A"   55 A'   21 A"   56 A'   22 A"                 
  0.499   0.616   0.649   0.713   0.771   0.778   0.821   0.853
 57 A'   58 A'   59 A'   60 A'   61 A'   23 A"   24 A"   62 A'                 
  0.862   0.866   0.911   0.925   1.021   1.149   1.201   1.251
 63 A'   25 A"   64 A'   65 A'   66 A'   67 A'   26 A"   68 A'                 
  1.261   1.302   1.314   1.359   1.382   1.396   1.414   1.638
 27 A"   69 A'   70 A'   28 A"   29 A"   71 A'   72 A'   73 A'                 
  1.690   1.808   1.924   2.013   2.187   2.205   2.274   2.369
 74 A'   75 A'   76 A'   30 A"   77 A'   31 A"   78 A'   32 A"                 
  2.422   2.593   2.723   2.785   2.992   3.242   3.717   3.719
 79 A'   80 A'   33 A"   81 A'   82 A'   83 A'   84 A'   34 A"                 
  3.843   3.848   3.937   3.953   3.962   3.979   4.044   4.143
 85 A'   35 A"   36 A"   37 A"   86 A'   38 A"   87 A'   88 A'                 
  4.209   4.363   4.412   4.801   5.958   5.986   6.016   6.244
 89 A'   90 A'   91 A'   92 A'   39 A"   93 A'   94 A'   40 A"                 
  6.312   6.621   9.710  23.681  25.772  25.910  26.278  27.836
 95 A'   96 A'   97 A'   98 A'   41 A"   99 A'  100 A'  101 A'                 
 28.301  28.322  28.340  28.508  28.518  28.523  28.557  28.638
 42 A"  102 A'  103 A'   43 A"  104 A'   44 A"  105 A'  106 A'                 
 35.523  66.703 127.847 127.863 127.889 151.634 215.6941901.797
107 A'  108 A'   45 A"  109 A'  110 A'  111 A'  112 A'  113 A'                 

 Beta MOs, Restricted
 -- Occupied --                  
******* -176.34 -165.74 -165.74 -165.74 -101.60  -35.83  -31.33
  1 A'    2 A'    3 A'    1 A"    4 A'    5 A'    6 A'    7 A'                 
-31.321 -31.321 -24.744 -22.980 -22.978 -22.977 -22.972 -22.972
  2 A"    8 A'    9 A'   10 A'    3 A"   11 A'   12 A'    4 A"                 
-14.379 -10.381  -9.516  -7.281  -7.271  -7.270  -6.384  -4.800
 13 A'   14 A'   15 A'   16 A'    5 A"   17 A'   18 A'   19 A'                 
 -4.780  -4.779  -2.065  -2.059  -2.058  -2.041  -2.041  -1.296
  6 A"   20 A'   21 A'    7 A"   22 A'   23 A'    8 A"   24 A'                 
 -0.980  -0.891  -0.704  -0.638  -0.560  -0.536  -0.506  -0.447
 25 A'   26 A'   27 A'   28 A'   29 A'    9 A"   30 A'   31 A'                 
 -0.409  -0.385  -0.357  -0.339  -0.283  -0.280
 10 A"   32 A'   11 A"   33 A'   12 A"   34 A'                                 
 -- Virtual --                   
 -0.106  -0.046  -0.021   0.025   0.045   0.049   0.055   0.082
 35 A'   13 A"   36 A'   37 A'   38 A'   39 A'   14 A"   40 A'                 
  0.088   0.093   0.131   0.144   0.159   0.168   0.193   0.203
 41 A'   15 A"   42 A'   43 A'   44 A'   16 A"   45 A'   17 A"                 
  0.215   0.225   0.248   0.279   0.291   0.319   0.339   0.353
 46 A'   47 A'   48 A'   18 A"   49 A'   50 A'   51 A'   52 A'                 
  0.368   0.378   0.416   0.422   0.442   0.447   0.475   0.498
 53 A'   19 A"   54 A'   20 A"   55 A'   21 A"   56 A'   22 A"                 
  0.499   0.616   0.649   0.713   0.771   0.778   0.821   0.853
 57 A'   58 A'   59 A'   60 A'   61 A'   23 A"   24 A"   62 A'                 
  0.862   0.866   0.911   0.925   1.021   1.149   1.201   1.251
 63 A'   25 A"   64 A'   65 A'   66 A'   67 A'   26 A"   68 A'                 
  1.261   1.302   1.314   1.359   1.382   1.396   1.414   1.638
 27 A"   69 A'   70 A'   28 A"   29 A"   71 A'   72 A'   73 A'                 
  1.690   1.808   1.924   2.013   2.187   2.205   2.274   2.369
 74 A'   75 A'   76 A'   30 A"   77 A'   31 A"   78 A'   32 A"                 
  2.422   2.593   2.723   2.785   2.992   3.242   3.717   3.719
 79 A'   80 A'   33 A"   81 A'   82 A'   83 A'   84 A'   34 A"                 
  3.843   3.848   3.937   3.953   3.962   3.979   4.044   4.143
 85 A'   35 A"   36 A"   37 A"   86 A'   38 A"   87 A'   88 A'                 
  4.209   4.363   4.412   4.801   5.958   5.986   6.016   6.244
 89 A'   90 A'   91 A'   92 A'   39 A"   93 A'   94 A'   40 A"                 
  6.312   6.621   9.710  23.681  25.772  25.910  26.278  27.836
 95 A'   96 A'   97 A'   98 A'   41 A"   99 A'  100 A'  101 A'                 
 28.301  28.322  28.340  28.508  28.518  28.523  28.557  28.638
 42 A"  102 A'  103 A'   43 A"  104 A'   44 A"  105 A'  106 A'                 
 35.523  66.703 127.847 127.863 127.889 151.634 215.6941901.797
107 A'  108 A'   45 A"  109 A'  110 A'  111 A'  112 A'  113 A'                 
 --------------------------------------------------------------

          Ground-State Mulliken Net Atomic Charges

     Atom                 Charge (a.u.)
  ----------------------------------------
      1 C                    -0.331740
      2 N                    -0.144243
      3 I                     0.168524
      4 F                     0.021701
      5 Cl                    0.285759
  ----------------------------------------
  Sum of atomic charges =     0.000000

 -----------------------------------------------------------------
                    Cartesian Multipole Moments
 -----------------------------------------------------------------
    Charge (ESU x 10^10)
                 0.0000
    Dipole Moment (Debye)
         X      -0.7521      Y      -1.5355      Z      -0.0000
       Tot       1.7098
    Quadrupole Moments (Debye-Ang)
        XX     -55.1492     XY      -0.7647     YY     -58.8851
        XZ      -0.0000     YZ       0.0000     ZZ     -56.7713
    Octopole Moments (Debye-Ang^2)
       XXX     -55.4104    XXY      -9.1170    XYY     -12.9579
       YYY     -14.0530    XXZ      -0.0000    XYZ       0.0000
       YYZ      -0.0000    XZZ     -10.8994    YZZ      -0.9006
       ZZZ      -0.0000
    Hexadecapole Moments (Debye-Ang^3)
      XXXX    -918.3836   XXXY      38.5936   XXYY    -198.5757
      XYYY      26.7483   YYYY    -269.8480   XXXZ      -0.0000
      XXYZ       0.0000   XYYZ      -0.0000   YYYZ       0.0000
      XXZZ    -164.7163   XYZZ      14.8897   YYZZ     -57.8199
      XZZZ      -0.0000   YZZZ       0.0000   ZZZZ     -68.8428
 -----------------------------------------------------------------
 Calculating analytic gradient of the SCF energy
 Gradient of SCF Energy
            1           2           3           4           5
    1  -0.0034810   0.0023735   0.0066708  -0.0059438   0.0003805
    2   0.0026909  -0.0031955   0.0021257  -0.0045955   0.0029744
    3  -0.0000000   0.0000000   0.0000000   0.0000000   0.0000000
 Max gradient component =       6.671E-03
 RMS gradient           =       3.159E-03
 Gradient time:  CPU 6.35 s  wall 1.69 s
 Geometry Optimization Parameters
   NAtoms,    NIC,     NZ,  NCons,   NDum,   NFix, NCnnct, MaxDiis
        5      20       5       0       0       0       0       0

 Cartesian Hessian Update
 Hessian Updated using BFGS Update


** GEOMETRY OPTIMIZATION IN DELOCALIZED INTERNAL COORDINATES **
   Searching for a Minimum

   Optimization Cycle:   3

                       Coordinates (Angstroms)
     ATOM                X               Y               Z
      1  C         1.5894515459    0.4352199755    0.0000000000
      2  N         0.5345893136    1.0979649424    0.0000000000
      3  I        -1.2753973719    0.1307763726    0.0000000000
      4  F         2.7467980634    1.0799831411    0.0000000000
      5  Cl        1.8893767156   -1.2762702648    0.0000000000
   Point Group: cs    Number of degrees of freedom:     7


   Energy is  -7572.455332853

 Hessian Updated using BFGS Update

  7 Hessian modes will be used to form the next step
  Hessian Eigenvalues:
     0.124569    0.230816    0.260751    0.285429    0.352839    0.546992
     0.687536

 Minimum Search - Taking Simple RFO Step
 Searching for Lamda that Minimizes Along All modes
 Value Taken    Lamda =  -0.00060007
 Step Taken.  Stepsize is  0.049794

                             Maximum     Tolerance    Cnvgd?
         Gradient           0.009924      0.000300      NO
         Displacement       0.031671      0.001200      NO
         Energy change     -0.000930      0.000001      NO


 New Cartesian Coordinates Obtained by Inverse Iteration

 Displacement from previous Coordinates is:  0.062929
 ----------------------------------------------------------------
             Standard Nuclear Orientation (Angstroms)
    I     Atom           X                Y                Z
 ----------------------------------------------------------------
    1      C       1.5991084899     0.4351541600     0.0000000000
    2      N       0.5356783578     1.0937923767     0.0000000000
    3      I      -1.3027176907     0.1319791848     0.0000000000
    4      F       2.7586685175     1.0878879259     0.0000000000
    5      Cl      1.8940805922    -1.2811394805     0.0000000000
 ----------------------------------------------------------------
 Molecular Point Group                 Cs    NOp =  2
 Largest Abelian Subgroup              Cs    NOp =  2
 Nuclear Repulsion Energy =   489.5656839907 hartrees
 There are       46 alpha and       46 beta electrons
 Applying Cartesian multipole field
    Component          Value
    ---------          -----
     (2,0,0)        1.00000E-11
     (0,2,0)        2.00000E-11
     (0,0,2)       -3.00000E-11
 Nucleus-field energy     =     0.0000000120 hartrees
 Requested basis set is 6-311++G(d,p)
 There are 55 shells and 158 basis functions
 A cutoff of  1.0D-11 yielded   1253 shell pairs
 There are     11029 function pairs (     12323 Cartesian)
 Smallest overlap matrix eigenvalue = 6.87E-04
 Guess MOs from SCF MO coefficient file

 -----------------------------------------------------------------------
  General SCF calculation program by
  Eric Jon Sundstrom, Paul Horn, Yuezhi Mao, Dmitri Zuev, Alec White,
  David Stuck, Shaama M.S., Shane Yost, Joonho Lee, David Small,
  Daniel Levine, Susi Lehtola, Hugh Burton, Evgeny Epifanovsky
 -----------------------------------------------------------------------
 Exchange:     0.2000 Hartree-Fock + 0.0800 Slater + 0.7200 B88
 Correlation:  0.1900 VWN1RPA + 0.8100 LYP
 Using SG-1 standard quadrature grid
 using 4 threads for integral computing
 -------------------------------------------------------
 OpenMP Integral computing Module                
 Release: version 2.0, May 2017, Q-Chem Inc. Pleasanton 
 -------------------------------------------------------
 -------------------------------------------------------
 OpenMP BLAS3 based DFT computing Module                
 Release: version 1.0, May 2013, Q-Chem Inc. Pittsburgh 
 -------------------------------------------------------
 A restricted SCF calculation will be
 performed using DIIS
 SCF converges when DIIS error is below 1.0e-08
 ---------------------------------------
  Cycle       Energy         DIIS error
 ---------------------------------------
    1   -7572.4554377656      2.26e-04  
    2   -7572.4555109823      1.99e-04  
    3   -7572.4555484882      1.61e-04  
    4   -7572.4556202715      3.48e-05  
    5   -7572.4556235262      9.51e-06  
    6   -7572.4556238142      1.64e-06  
    7   -7572.4556238229      5.97e-07  
    8   -7572.4556238240      2.68e-07  
    9   -7572.4556238242      8.05e-08  
   10   -7572.4556238241      3.07e-08  
   11   -7572.4556238242      3.07e-09  Convergence criterion met
 ---------------------------------------
 SCF time:   CPU 18.75s  wall 5.00s 
 SCF   energy in the final basis set =    -7572.4556238242
 Total energy in the final basis set =    -7572.4556238242

 --------------------------------------------------------------
             Orbital Energies (a.u.) and Symmetries
 --------------------------------------------------------------

 Alpha MOs, Restricted
 -- Occupied --                  
******* -176.34 -165.74 -165.74 -165.74 -101.60  -35.84  -31.33
  1 A'    2 A'    3 A'    1 A"    4 A'    5 A'    6 A'    7 A'                 
-31.322 -31.322 -24.744 -22.980 -22.978 -22.978 -22.972 -22.972
  2 A"    8 A'    9 A'   10 A'    3 A"   11 A'   12 A'    4 A"                 
-14.380 -10.382  -9.516  -7.281  -7.271  -7.270  -6.385  -4.800
 13 A'   14 A'   15 A'   16 A'    5 A"   17 A'   18 A'   19 A'                 
 -4.781  -4.780  -2.065  -2.060  -2.059  -2.042  -2.042  -1.293
  6 A"   20 A'   21 A'    7 A"   22 A'   23 A'    8 A"   24 A'                 
 -0.977  -0.890  -0.702  -0.638  -0.559  -0.534  -0.505  -0.446
 25 A'   26 A'   27 A'   28 A'   29 A'    9 A"   30 A'   31 A'                 
 -0.408  -0.384  -0.355  -0.338  -0.284  -0.281
 10 A"   32 A'   11 A"   33 A'   12 A"   34 A'                                 
 -- Virtual --                   
 -0.112  -0.047  -0.022   0.024   0.046   0.049   0.055   0.082
 35 A'   13 A"   36 A'   37 A'   38 A'   39 A'   14 A"   40 A'                 
  0.088   0.093   0.131   0.143   0.159   0.167   0.191   0.203
 41 A'   15 A"   42 A'   43 A'   44 A'   16 A"   45 A'   17 A"                 
  0.214   0.225   0.248   0.280   0.291   0.318   0.338   0.352
 46 A'   47 A'   48 A'   18 A"   49 A'   50 A'   51 A'   52 A'                 
  0.365   0.378   0.415   0.421   0.440   0.446   0.471   0.495
 53 A'   19 A"   54 A'   20 A"   55 A'   21 A"   56 A'   57 A'                 
  0.497   0.616   0.644   0.704   0.769   0.779   0.821   0.852
 22 A"   58 A'   59 A'   60 A'   61 A'   23 A"   24 A"   62 A'                 
  0.862   0.865   0.911   0.928   1.020   1.147   1.200   1.251
 63 A'   25 A"   64 A'   65 A'   66 A'   67 A'   26 A"   68 A'                 
  1.260   1.302   1.313   1.356   1.383   1.391   1.414   1.634
 27 A"   69 A'   70 A'   28 A"   29 A"   71 A'   72 A'   73 A'                 
  1.689   1.807   1.919   2.010   2.178   2.205   2.271   2.366
 74 A'   75 A'   76 A'   30 A"   77 A'   31 A"   78 A'   32 A"                 
  2.419   2.587   2.722   2.780   2.986   3.238   3.718   3.720
 79 A'   80 A'   33 A"   81 A'   82 A'   83 A'   84 A'   34 A"                 
  3.843   3.846   3.936   3.947   3.959   3.977   4.039   4.133
 85 A'   35 A"   36 A"   37 A"   86 A'   38 A"   87 A'   88 A'                 
  4.206   4.364   4.401   4.798   5.957   5.983   6.012   6.244
 89 A'   90 A'   91 A'   92 A'   39 A"   93 A'   94 A'   40 A"                 
  6.312   6.610   9.708  23.667  25.771  25.905  26.274  27.830
 95 A'   96 A'   97 A'   98 A'   41 A"   99 A'  100 A'  101 A'                 
 28.300  28.319  28.337  28.507  28.517  28.521  28.553  28.636
 42 A"  102 A'  103 A'   43 A"  104 A'   44 A"  105 A'  106 A'                 
 35.513  66.702 127.846 127.861 127.886 151.629 215.6911901.791
107 A'  108 A'   45 A"  109 A'  110 A'  111 A'  112 A'  113 A'                 

 Beta MOs, Restricted
 -- Occupied --                  
******* -176.34 -165.74 -165.74 -165.74 -101.60  -35.84  -31.33
  1 A'    2 A'    3 A'    1 A"    4 A'    5 A'    6 A'    7 A'                 
-31.322 -31.322 -24.744 -22.980 -22.978 -22.978 -22.972 -22.972
  2 A"    8 A'    9 A'   10 A'    3 A"   11 A'   12 A'    4 A"                 
-14.380 -10.382  -9.516  -7.281  -7.271  -7.270  -6.385  -4.800
 13 A'   14 A'   15 A'   16 A'    5 A"   17 A'   18 A'   19 A'                 
 -4.781  -4.780  -2.065  -2.060  -2.059  -2.042  -2.042  -1.293
  6 A"   20 A'   21 A'    7 A"   22 A'   23 A'    8 A"   24 A'                 
 -0.977  -0.890  -0.702  -0.638  -0.559  -0.534  -0.505  -0.446
 25 A'   26 A'   27 A'   28 A'   29 A'    9 A"   30 A'   31 A'                 
 -0.408  -0.384  -0.355  -0.338  -0.284  -0.281
 10 A"   32 A'   11 A"   33 A'   12 A"   34 A'                                 
 -- Virtual --                   
 -0.112  -0.047  -0.022   0.024   0.046   0.049   0.055   0.082
 35 A'   13 A"   36 A'   37 A'   38 A'   39 A'   14 A"   40 A'                 
  0.088   0.093   0.131   0.143   0.159   0.167   0.191   0.203
 41 A'   15 A"   42 A'   43 A'   44 A'   16 A"   45 A'   17 A"                 
  0.214   0.225   0.248   0.280   0.291   0.318   0.338   0.352
 46 A'   47 A'   48 A'   18 A"   49 A'   50 A'   51 A'   52 A'                 
  0.365   0.378   0.415   0.421   0.440   0.446   0.471   0.495
 53 A'   19 A"   54 A'   20 A"   55 A'   21 A"   56 A'   57 A'                 
  0.497   0.616   0.644   0.704   0.769   0.779   0.821   0.852
 22 A"   58 A'   59 A'   60 A'   61 A'   23 A"   24 A"   62 A'                 
  0.862   0.865   0.911   0.928   1.020   1.147   1.200   1.251
 63 A'   25 A"   64 A'   65 A'   66 A'   67 A'   26 A"   68 A'                 
  1.260   1.302   1.313   1.356   1.383   1.391   1.414   1.634
 27 A"   69 A'   70 A'   28 A"   29 A"   71 A'   72 A'   73 A'                 
  1.689   1.807   1.919   2.010   2.178   2.205   2.271   2.366
 74 A'   75 A'   76 A'   30 A"   77 A'   31 A"   78 A'   32 A"                 
  2.419   2.587   2.722   2.780   2.986   3.238   3.718   3.720
 79 A'   80 A'   33 A"   81 A'   82 A'   83 A'   84 A'   34 A"                 
  3.843   3.846   3.936   3.947   3.959   3.977   4.039   4.133
 85 A'   35 A"   36 A"   37 A"   86 A'   38 A"   87 A'   88 A'                 
  4.206   4.364   4.401   4.798   5.957   5.983   6.012   6.244
 89 A'   90 A'   91 A'   92 A'   39 A"   93 A'   94 A'   40 A"                 
  6.312   6.610   9.708  23.667  25.771  25.905  26.274  27.830
 95 A'   96 A'   97 A'   98 A'   41 A"   99 A'  100 A'  101 A'                 
 28.300  28.319  28.337  28.507  28.517  28.521  28.553  28.636
 42 A"  102 A'  103 A'   43 A"  104 A'   44 A"  105 A'  106 A'                 
 35.513  66.702 127.846 127.861 127.886 151.629 215.6911901.791
107 A'  108 A'   45 A"  109 A'  110 A'  111 A'  112 A'  113 A'                 
 --------------------------------------------------------------

          Ground-State Mulliken Net Atomic Charges

     Atom                 Charge (a.u.)
  ----------------------------------------
      1 C                    -0.331849
      2 N                    -0.141198
      3 I                     0.168639
      4 F                     0.019324
      5 Cl                    0.285084
  ----------------------------------------
  Sum of atomic charges =     0.000000

 -----------------------------------------------------------------
                    Cartesian Multipole Moments
 -----------------------------------------------------------------
    Charge (ESU x 10^10)
                 0.0000
    Dipole Moment (Debye)
         X      -0.8021      Y      -1.5448      Z      -0.0000
       Tot       1.7406
    Quadrupole Moments (Debye-Ang)
        XX     -55.0416     XY      -0.7843     YY     -58.9480
        XZ      -0.0000     YZ       0.0000     ZZ     -56.8239
    Octopole Moments (Debye-Ang^2)
       XXX     -54.4186    XXY      -9.0690    XYY     -12.3815
       YYY     -14.1439    XXZ      -0.0000    XYZ       0.0000
       YYZ      -0.0000    XZZ     -10.3690    YZZ      -0.9302
       ZZZ      -0.0000
    Hexadecapole Moments (Debye-Ang^3)
      XXXX    -933.3106   XXXY      39.0125   XXYY    -201.7775
      XYYY      27.0935   YYYY    -271.1535   XXXZ      -0.0000
      XXYZ       0.0000   XYYZ      -0.0000   YYYZ       0.0000
      XXZZ    -167.5128   XYZZ      15.0206   YYZZ     -58.1036
      XZZZ      -0.0000   YZZZ       0.0000   ZZZZ     -68.9472
 -----------------------------------------------------------------
 Calculating analytic gradient of the SCF energy
 Gradient of SCF Energy
            1           2           3           4           5
    1   0.0020658  -0.0009780  -0.0001904  -0.0006408  -0.0002565
    2   0.0006181  -0.0004572   0.0007868  -0.0013734   0.0004257
    3   0.0000000  -0.0000000   0.0000000  -0.0000000   0.0000000
 Max gradient component =       2.066E-03
 RMS gradient           =       7.752E-04
 Gradient time:  CPU 6.31 s  wall 1.68 s
 Geometry Optimization Parameters
   NAtoms,    NIC,     NZ,  NCons,   NDum,   NFix, NCnnct, MaxDiis
        5      20       5       0       0       0       0       0

 Cartesian Hessian Update
 Hessian Updated using BFGS Update


** GEOMETRY OPTIMIZATION IN DELOCALIZED INTERNAL COORDINATES **
   Searching for a Minimum

   Optimization Cycle:   4

                       Coordinates (Angstroms)
     ATOM                X               Y               Z
      1  C         1.5991084899    0.4351541600    0.0000000000
      2  N         0.5356783578    1.0937923767    0.0000000000
      3  I        -1.3027176907    0.1319791848    0.0000000000
      4  F         2.7586685175    1.0878879259    0.0000000000
      5  Cl        1.8940805922   -1.2811394805    0.0000000000
   Point Group: cs    Number of degrees of freedom:     7


   Energy is  -7572.455623824

 Hessian Updated using BFGS Update

  7 Hessian modes will be used to form the next step
  Hessian Eigenvalues:
     0.120621    0.224861    0.280025    0.281956    0.360649    0.521243
     0.718779

 Minimum Search - Taking Simple RFO Step
 Searching for Lamda that Minimizes Along All modes
 Value Taken    Lamda =  -0.00001465
 Step Taken.  Stepsize is  0.006994

                             Maximum     Tolerance    Cnvgd?
         Gradient           0.001178      0.000300      NO
         Displacement       0.003747      0.001200      NO
         Energy change     -0.000291      0.000001      NO


 New Cartesian Coordinates Obtained by Inverse Iteration

 Displacement from previous Coordinates is:  0.010834
 ----------------------------------------------------------------
             Standard Nuclear Orientation (Angstroms)
    I     Atom           X                Y                Z
 ----------------------------------------------------------------
    1      C       1.5984930548     0.4352246409     0.0000000000
    2      N       0.5369870818     1.0959017102     0.0000000000
    3      I      -1.3002261315     0.1297689806     0.0000000000
    4      F       2.7586681722     1.0894984674     0.0000000000
    5      Cl      1.8908960893    -1.2827196322     0.0000000000
 ----------------------------------------------------------------
 Molecular Point Group                 Cs    NOp =  2
 Largest Abelian Subgroup              Cs    NOp =  2
 Nuclear Repulsion Energy =   489.7282413782 hartrees
 There are       46 alpha and       46 beta electrons
 Applying Cartesian multipole field
    Component          Value
    ---------          -----
     (2,0,0)        1.00000E-11
     (0,2,0)        2.00000E-11
     (0,0,2)       -3.00000E-11
 Nucleus-field energy     =     0.0000000119 hartrees
 Requested basis set is 6-311++G(d,p)
 There are 55 shells and 158 basis functions
 A cutoff of  1.0D-11 yielded   1255 shell pairs
 There are     11058 function pairs (     12363 Cartesian)
 Smallest overlap matrix eigenvalue = 6.87E-04
 Guess MOs from SCF MO coefficient file

 -----------------------------------------------------------------------
  General SCF calculation program by
  Eric Jon Sundstrom, Paul Horn, Yuezhi Mao, Dmitri Zuev, Alec White,
  David Stuck, Shaama M.S., Shane Yost, Joonho Lee, David Small,
  Daniel Levine, Susi Lehtola, Hugh Burton, Evgeny Epifanovsky
 -----------------------------------------------------------------------
 Exchange:     0.2000 Hartree-Fock + 0.0800 Slater + 0.7200 B88
 Correlation:  0.1900 VWN1RPA + 0.8100 LYP
 Using SG-1 standard quadrature grid
 using 4 threads for integral computing
 -------------------------------------------------------
 OpenMP Integral computing Module                
 Release: version 2.0, May 2017, Q-Chem Inc. Pleasanton 
 -------------------------------------------------------
 -------------------------------------------------------
 OpenMP BLAS3 based DFT computing Module                
 Release: version 1.0, May 2013, Q-Chem Inc. Pittsburgh 
 -------------------------------------------------------
 A restricted SCF calculation will be
 performed using DIIS
 SCF converges when DIIS error is below 1.0e-08
 ---------------------------------------
  Cycle       Energy         DIIS error
 ---------------------------------------
    1   -7572.4556247880      3.88e-05  
    2   -7572.4556313425      8.65e-06  
    3   -7572.4556314177      7.23e-06  
    4   -7572.4556315383      3.85e-06  
    5   -7572.4556315766      1.14e-06  
    6   -7572.4556315795      4.08e-07  
    7   -7572.4556315800      1.01e-07  
    8   -7572.4556315800      3.32e-08  
    9   -7572.4556315800      6.66e-09  Convergence criterion met
 ---------------------------------------
 SCF time:   CPU 15.33s  wall 4.00s 
 SCF   energy in the final basis set =    -7572.4556315800
 Total energy in the final basis set =    -7572.4556315800

 --------------------------------------------------------------
             Orbital Energies (a.u.) and Symmetries
 --------------------------------------------------------------

 Alpha MOs, Restricted
 -- Occupied --                  
******* -176.34 -165.74 -165.74 -165.74 -101.60  -35.84  -31.33
  1 A'    2 A'    3 A'    1 A"    4 A'    5 A'    6 A'    7 A'                 
-31.322 -31.322 -24.744 -22.980 -22.978 -22.978 -22.972 -22.972
  2 A"    8 A'    9 A'   10 A'    3 A"   11 A'   12 A'    4 A"                 
-14.380 -10.382  -9.516  -7.281  -7.271  -7.270  -6.385  -4.800
 13 A'   14 A'   15 A'   16 A'    5 A"   17 A'   18 A'   19 A'                 
 -4.781  -4.780  -2.065  -2.060  -2.059  -2.042  -2.042  -1.293
  6 A"   20 A'   21 A'    7 A"   22 A'   23 A'    8 A"   24 A'                 
 -0.977  -0.890  -0.701  -0.637  -0.559  -0.534  -0.505  -0.446
 25 A'   26 A'   27 A'   28 A'   29 A'    9 A"   30 A'   31 A'                 
 -0.408  -0.384  -0.355  -0.338  -0.284  -0.282
 10 A"   32 A'   11 A"   33 A'   12 A"   34 A'                                 
 -- Virtual --                   
 -0.112  -0.047  -0.023   0.024   0.045   0.049   0.055   0.082
 35 A'   13 A"   36 A'   37 A'   38 A'   39 A'   14 A"   40 A'                 
  0.088   0.093   0.131   0.143   0.159   0.167   0.191   0.203
 41 A'   15 A"   42 A'   43 A'   44 A'   16 A"   45 A'   17 A"                 
  0.214   0.224   0.248   0.280   0.291   0.318   0.338   0.352
 46 A'   47 A'   48 A'   18 A"   49 A'   50 A'   51 A'   52 A'                 
  0.365   0.378   0.415   0.421   0.440   0.446   0.471   0.496
 53 A'   19 A"   54 A'   20 A"   55 A'   21 A"   56 A'   57 A'                 
  0.497   0.616   0.644   0.705   0.769   0.779   0.821   0.852
 22 A"   58 A'   59 A'   60 A'   61 A'   23 A"   24 A"   62 A'                 
  0.862   0.865   0.910   0.927   1.020   1.147   1.200   1.251
 63 A'   25 A"   64 A'   65 A'   66 A'   67 A'   26 A"   68 A'                 
  1.260   1.302   1.313   1.355   1.383   1.392   1.414   1.634
 27 A"   69 A'   70 A'   28 A"   29 A"   71 A'   72 A'   73 A'                 
  1.688   1.808   1.919   2.010   2.179   2.205   2.271   2.366
 74 A'   75 A'   76 A'   30 A"   77 A'   31 A"   78 A'   32 A"                 
  2.419   2.586   2.722   2.780   2.985   3.236   3.718   3.720
 79 A'   80 A'   33 A"   81 A'   82 A'   83 A'   84 A'   34 A"                 
  3.842   3.846   3.936   3.946   3.960   3.976   4.039   4.133
 85 A'   35 A"   36 A"   37 A"   86 A'   38 A"   87 A'   88 A'                 
  4.206   4.364   4.401   4.798   5.957   5.983   6.012   6.244
 89 A'   90 A'   91 A'   92 A'   39 A"   93 A'   94 A'   40 A"                 
  6.312   6.609   9.707  23.667  25.771  25.905  26.274  27.829
 95 A'   96 A'   97 A'   98 A'   41 A"   99 A'  100 A'  101 A'                 
 28.300  28.320  28.337  28.507  28.517  28.521  28.553  28.636
 42 A"  102 A'  103 A'   43 A"  104 A'   44 A"  105 A'  106 A'                 
 35.513  66.702 127.846 127.861 127.886 151.629 215.6901901.791
107 A'  108 A'   45 A"  109 A'  110 A'  111 A'  112 A'  113 A'                 

 Beta MOs, Restricted
 -- Occupied --                  
******* -176.34 -165.74 -165.74 -165.74 -101.60  -35.84  -31.33
  1 A'    2 A'    3 A'    1 A"    4 A'    5 A'    6 A'    7 A'                 
-31.322 -31.322 -24.744 -22.980 -22.978 -22.978 -22.972 -22.972
  2 A"    8 A'    9 A'   10 A'    3 A"   11 A'   12 A'    4 A"                 
-14.380 -10.382  -9.516  -7.281  -7.271  -7.270  -6.385  -4.800
 13 A'   14 A'   15 A'   16 A'    5 A"   17 A'   18 A'   19 A'                 
 -4.781  -4.780  -2.065  -2.060  -2.059  -2.042  -2.042  -1.293
  6 A"   20 A'   21 A'    7 A"   22 A'   23 A'    8 A"   24 A'                 
 -0.977  -0.890  -0.701  -0.637  -0.559  -0.534  -0.505  -0.446
 25 A'   26 A'   27 A'   28 A'   29 A'    9 A"   30 A'   31 A'                 
 -0.408  -0.384  -0.355  -0.338  -0.284  -0.282
 10 A"   32 A'   11 A"   33 A'   12 A"   34 A'                                 
 -- Virtual --                   
 -0.112  -0.047  -0.023   0.024   0.045   0.049   0.055   0.082
 35 A'   13 A"   36 A'   37 A'   38 A'   39 A'   14 A"   40 A'                 
  0.088   0.093   0.131   0.143   0.159   0.167   0.191   0.203
 41 A'   15 A"   42 A'   43 A'   44 A'   16 A"   45 A'   17 A"                 
  0.214   0.224   0.248   0.280   0.291   0.318   0.338   0.352
 46 A'   47 A'   48 A'   18 A"   49 A'   50 A'   51 A'   52 A'                 
  0.365   0.378   0.415   0.421   0.440   0.446   0.471   0.496
 53 A'   19 A"   54 A'   20 A"   55 A'   21 A"   56 A'   57 A'                 
  0.497   0.616   0.644   0.705   0.769   0.779   0.821   0.852
 22 A"   58 A'   59 A'   60 A'   61 A'   23 A"   24 A"   62 A'                 
  0.862   0.865   0.910   0.927   1.020   1.147   1.200   1.251
 63 A'   25 A"   64 A'   65 A'   66 A'   67 A'   26 A"   68 A'                 
  1.260   1.302   1.313   1.355   1.383   1.392   1.414   1.634
 27 A"   69 A'   70 A'   28 A"   29 A"   71 A'   72 A'   73 A'                 
  1.688   1.808   1.919   2.010   2.179   2.205   2.271   2.366
 74 A'   75 A'   76 A'   30 A"   77 A'   31 A"   78 A'   32 A"                 
  2.419   2.586   2.722   2.780   2.985   3.236   3.718   3.720
 79 A'   80 A'   33 A"   81 A'   82 A'   83 A'   84 A'   34 A"                 
  3.842   3.846   3.936   3.946   3.960   3.976   4.039   4.133
 85 A'   35 A"   36 A"   37 A"   86 A'   38 A"   87 A'   88 A'                 
  4.206   4.364   4.401   4.798   5.957   5.983   6.012   6.244
 89 A'   90 A'   91 A'   92 A'   39 A"   93 A'   94 A'   40 A"                 
  6.312   6.609   9.707  23.667  25.771  25.905  26.274  27.829
 95 A'   96 A'   97 A'   98 A'   41 A"   99 A'  100 A'  101 A'                 
 28.300  28.320  28.337  28.507  28.517  28.521  28.553  28.636
 42 A"  102 A'  103 A'   43 A"  104 A'   44 A"  105 A'  106 A'                 
 35.513  66.702 127.846 127.861 127.886 151.629 215.6901901.791
107 A'  108 A'   45 A"  109 A'  110 A'  111 A'  112 A'  113 A'                 
 --------------------------------------------------------------

          Ground-State Mulliken Net Atomic Charges

     Atom                 Charge (a.u.)
  ----------------------------------------
      1 C                    -0.332026
      2 N                    -0.140306
      3 I                     0.167789
      4 F                     0.018113
      5 Cl                    0.286429
  ----------------------------------------
  Sum of atomic charges =     0.000000

 -----------------------------------------------------------------
                    Cartesian Multipole Moments
 -----------------------------------------------------------------
    Charge (ESU x 10^10)
                 0.0000
    Dipole Moment (Debye)
         X      -0.8039      Y      -1.5537      Z       0.0000
       Tot       1.7493
    Quadrupole Moments (Debye-Ang)
        XX     -55.0854     XY      -0.7909     YY     -58.9366
        XZ      -0.0000     YZ      -0.0000     ZZ     -56.8270
    Octopole Moments (Debye-Ang^2)
       XXX     -54.5494    XXY      -9.0654    XYY     -12.4434
       YYY     -14.0000    XXZ       0.0000    XYZ       0.0000
       YYZ      -0.0000    XZZ     -10.4089    YZZ      -0.8677
       ZZZ       0.0000
    Hexadecapole Moments (Debye-Ang^3)
      XXXX    -931.8923   XXXY      38.5615   XXYY    -201.5549
      XYYY      26.6382   YYYY    -271.5096   XXXZ      -0.0000
      XXYZ       0.0000   XYYZ      -0.0000   YYYZ       0.0000
      XXZZ    -167.2024   XYZZ      14.8774   YYZZ     -58.1753
      XZZZ      -0.0000   YZZZ      -0.0000   ZZZZ     -68.9538
 -----------------------------------------------------------------
 Calculating analytic gradient of the SCF energy
 Gradient of SCF Energy
            1           2           3           4           5
    1   0.0004842   0.0000970   0.0000740  -0.0001843  -0.0004710
    2   0.0004518  -0.0003181   0.0006396  -0.0003565  -0.0004168
    3   0.0000000  -0.0000000  -0.0000000  -0.0000000   0.0000000
 Max gradient component =       6.396E-04
 RMS gradient           =       3.184E-04
 Gradient time:  CPU 6.28 s  wall 1.67 s
 Geometry Optimization Parameters
   NAtoms,    NIC,     NZ,  NCons,   NDum,   NFix, NCnnct, MaxDiis
        5      20       5       0       0       0       0       0

 Cartesian Hessian Update
 Hessian Updated using BFGS Update


** GEOMETRY OPTIMIZATION IN DELOCALIZED INTERNAL COORDINATES **
   Searching for a Minimum

   Optimization Cycle:   5

                       Coordinates (Angstroms)
     ATOM                X               Y               Z
      1  C         1.5984930548    0.4352246409    0.0000000000
      2  N         0.5369870818    1.0959017102    0.0000000000
      3  I        -1.3002261315    0.1297689806    0.0000000000
      4  F         2.7586681722    1.0894984674    0.0000000000
      5  Cl        1.8908960893   -1.2827196322    0.0000000000
   Point Group: cs    Number of degrees of freedom:     7


   Energy is  -7572.455631580

 Hessian Updated using BFGS Update

  7 Hessian modes will be used to form the next step
  Hessian Eigenvalues:
     0.107957    0.229028    0.259446    0.316319    0.353336    0.495782
     0.766434

 Minimum Search - Taking Simple RFO Step
 Searching for Lamda that Minimizes Along All modes
 Value Taken    Lamda =  -0.00000218
 Step Taken.  Stepsize is  0.003545

                             Maximum     Tolerance    Cnvgd?
         Gradient           0.000471      0.000300      NO
         Displacement       0.002271      0.001200      NO
         Energy change     -0.000008      0.000001      NO


 New Cartesian Coordinates Obtained by Inverse Iteration

 Displacement from previous Coordinates is:  0.003858
 ----------------------------------------------------------------
             Standard Nuclear Orientation (Angstroms)
    I     Atom           X                Y                Z
 ----------------------------------------------------------------
    1      C       1.5979223727     0.4353324079     0.0000000000
    2      N       0.5370939156     1.0971389108     0.0000000000
    3      I      -1.3001154651     0.1287592474     0.0000000000
    4      F       2.7592541418     1.0886969503     0.0000000000
    5      Cl      1.8906633015    -1.2822533495     0.0000000000
 ----------------------------------------------------------------
 Molecular Point Group                 Cs    NOp =  2
 Largest Abelian Subgroup              Cs    NOp =  2
 Nuclear Repulsion Energy =   489.7200592911 hartrees
 There are       46 alpha and       46 beta electrons
 Applying Cartesian multipole field
    Component          Value
    ---------          -----
     (2,0,0)        1.00000E-11
     (0,2,0)        2.00000E-11
     (0,0,2)       -3.00000E-11
 Nucleus-field energy     =     0.0000000119 hartrees
 Requested basis set is 6-311++G(d,p)
 There are 55 shells and 158 basis functions
 A cutoff of  1.0D-11 yielded   1255 shell pairs
 There are     11058 function pairs (     12363 Cartesian)
 Smallest overlap matrix eigenvalue = 6.86E-04
 Guess MOs from SCF MO coefficient file

 -----------------------------------------------------------------------
  General SCF calculation program by
  Eric Jon Sundstrom, Paul Horn, Yuezhi Mao, Dmitri Zuev, Alec White,
  David Stuck, Shaama M.S., Shane Yost, Joonho Lee, David Small,
  Daniel Levine, Susi Lehtola, Hugh Burton, Evgeny Epifanovsky
 -----------------------------------------------------------------------
 Exchange:     0.2000 Hartree-Fock + 0.0800 Slater + 0.7200 B88
 Correlation:  0.1900 VWN1RPA + 0.8100 LYP
 Using SG-1 standard quadrature grid
 using 4 threads for integral computing
 -------------------------------------------------------
 OpenMP Integral computing Module                
 Release: version 2.0, May 2017, Q-Chem Inc. Pleasanton 
 -------------------------------------------------------
 -------------------------------------------------------
 OpenMP BLAS3 based DFT computing Module                
 Release: version 1.0, May 2013, Q-Chem Inc. Pittsburgh 
 -------------------------------------------------------
 A restricted SCF calculation will be
 performed using DIIS
 SCF converges when DIIS error is below 1.0e-08
 ---------------------------------------
  Cycle       Energy         DIIS error
 ---------------------------------------
    1   -7572.4556310633      2.03e-05  
    2   -7572.4556328964      5.23e-06  
    3   -7572.4556327808      8.60e-06  
    4   -7572.4556329598      1.89e-06  
    5   -7572.4556329676      8.33e-07  
    6   -7572.4556329692      1.11e-07  
    7   -7572.4556329691      3.30e-08  
    8   -7572.4556329691      8.61e-09  Convergence criterion met
 ---------------------------------------
 SCF time:   CPU 13.65s  wall 4.00s 
 SCF   energy in the final basis set =    -7572.4556329691
 Total energy in the final basis set =    -7572.4556329691

 --------------------------------------------------------------
             Orbital Energies (a.u.) and Symmetries
 --------------------------------------------------------------

 Alpha MOs, Restricted
 -- Occupied --                  
******* -176.34 -165.74 -165.74 -165.74 -101.60  -35.84  -31.33
  1 A'    2 A'    3 A'    1 A"    4 A'    5 A'    6 A'    7 A'                 
-31.322 -31.322 -24.744 -22.980 -22.978 -22.978 -22.972 -22.972
  2 A"    8 A'    9 A'   10 A'    3 A"   11 A'   12 A'    4 A"                 
-14.381 -10.382  -9.516  -7.281  -7.272  -7.271  -6.385  -4.800
 13 A'   14 A'   15 A'   16 A'    5 A"   17 A'   18 A'   19 A'                 
 -4.781  -4.780  -2.065  -2.060  -2.059  -2.042  -2.042  -1.292
  6 A"   20 A'   21 A'    7 A"   22 A'   23 A'    8 A"   24 A'                 
 -0.977  -0.890  -0.701  -0.637  -0.559  -0.534  -0.505  -0.446
 25 A'   26 A'   27 A'   28 A'   29 A'    9 A"   30 A'   31 A'                 
 -0.408  -0.384  -0.355  -0.338  -0.284  -0.282
 10 A"   32 A'   11 A"   33 A'   12 A"   34 A'                                 
 -- Virtual --                   
 -0.112  -0.047  -0.023   0.024   0.045   0.049   0.055   0.082
 35 A'   13 A"   36 A'   37 A'   38 A'   39 A'   14 A"   40 A'                 
  0.088   0.093   0.131   0.143   0.158   0.167   0.191   0.203
 41 A'   15 A"   42 A'   43 A'   44 A'   16 A"   45 A'   17 A"                 
  0.214   0.224   0.247   0.280   0.291   0.318   0.338   0.352
 46 A'   47 A'   48 A'   18 A"   49 A'   50 A'   51 A'   52 A'                 
  0.366   0.378   0.415   0.421   0.440   0.446   0.471   0.496
 53 A'   19 A"   54 A'   20 A"   55 A'   21 A"   56 A'   57 A'                 
  0.497   0.616   0.643   0.705   0.769   0.779   0.821   0.852
 22 A"   58 A'   59 A'   60 A'   61 A'   23 A"   24 A"   62 A'                 
  0.862   0.865   0.910   0.927   1.020   1.147   1.199   1.251
 63 A'   25 A"   64 A'   65 A'   66 A'   67 A'   26 A"   68 A'                 
  1.260   1.302   1.313   1.355   1.383   1.392   1.414   1.634
 27 A"   69 A'   70 A'   28 A"   29 A"   71 A'   72 A'   73 A'                 
  1.687   1.808   1.920   2.010   2.179   2.205   2.271   2.366
 74 A'   75 A'   76 A'   30 A"   77 A'   31 A"   78 A'   32 A"                 
  2.419   2.586   2.722   2.780   2.984   3.236   3.718   3.720
 79 A'   80 A'   33 A"   81 A'   82 A'   83 A'   84 A'   34 A"                 
  3.842   3.845   3.936   3.946   3.960   3.976   4.039   4.132
 85 A'   35 A"   36 A"   37 A"   86 A'   38 A"   87 A'   88 A'                 
  4.206   4.364   4.400   4.798   5.957   5.983   6.012   6.244
 89 A'   90 A'   91 A'   92 A'   39 A"   93 A'   94 A'   40 A"                 
  6.312   6.609   9.707  23.667  25.771  25.905  26.274  27.829
 95 A'   96 A'   97 A'   98 A'   41 A"   99 A'  100 A'  101 A'                 
 28.300  28.320  28.337  28.507  28.517  28.521  28.553  28.636
 42 A"  102 A'  103 A'   43 A"  104 A'   44 A"  105 A'  106 A'                 
 35.513  66.702 127.846 127.861 127.886 151.628 215.6911901.790
107 A'  108 A'   45 A"  109 A'  110 A'  111 A'  112 A'  113 A'                 

 Beta MOs, Restricted
 -- Occupied --                  
******* -176.34 -165.74 -165.74 -165.74 -101.60  -35.84  -31.33
  1 A'    2 A'    3 A'    1 A"    4 A'    5 A'    6 A'    7 A'                 
-31.322 -31.322 -24.744 -22.980 -22.978 -22.978 -22.972 -22.972
  2 A"    8 A'    9 A'   10 A'    3 A"   11 A'   12 A'    4 A"                 
-14.381 -10.382  -9.516  -7.281  -7.272  -7.271  -6.385  -4.800
 13 A'   14 A'   15 A'   16 A'    5 A"   17 A'   18 A'   19 A'                 
 -4.781  -4.780  -2.065  -2.060  -2.059  -2.042  -2.042  -1.292
  6 A"   20 A'   21 A'    7 A"   22 A'   23 A'    8 A"   24 A'                 
 -0.977  -0.890  -0.701  -0.637  -0.559  -0.534  -0.505  -0.446
 25 A'   26 A'   27 A'   28 A'   29 A'    9 A"   30 A'   31 A'                 
 -0.408  -0.384  -0.355  -0.338  -0.284  -0.282
 10 A"   32 A'   11 A"   33 A'   12 A"   34 A'                                 
 -- Virtual --                   
 -0.112  -0.047  -0.023   0.024   0.045   0.049   0.055   0.082
 35 A'   13 A"   36 A'   37 A'   38 A'   39 A'   14 A"   40 A'                 
  0.088   0.093   0.131   0.143   0.158   0.167   0.191   0.203
 41 A'   15 A"   42 A'   43 A'   44 A'   16 A"   45 A'   17 A"                 
  0.214   0.224   0.247   0.280   0.291   0.318   0.338   0.352
 46 A'   47 A'   48 A'   18 A"   49 A'   50 A'   51 A'   52 A'                 
  0.366   0.378   0.415   0.421   0.440   0.446   0.471   0.496
 53 A'   19 A"   54 A'   20 A"   55 A'   21 A"   56 A'   57 A'                 
  0.497   0.616   0.643   0.705   0.769   0.779   0.821   0.852
 22 A"   58 A'   59 A'   60 A'   61 A'   23 A"   24 A"   62 A'                 
  0.862   0.865   0.910   0.927   1.020   1.147   1.199   1.251
 63 A'   25 A"   64 A'   65 A'   66 A'   67 A'   26 A"   68 A'                 
  1.260   1.302   1.313   1.355   1.383   1.392   1.414   1.634
 27 A"   69 A'   70 A'   28 A"   29 A"   71 A'   72 A'   73 A'                 
  1.687   1.808   1.920   2.010   2.179   2.205   2.271   2.366
 74 A'   75 A'   76 A'   30 A"   77 A'   31 A"   78 A'   32 A"                 
  2.419   2.586   2.722   2.780   2.984   3.236   3.718   3.720
 79 A'   80 A'   33 A"   81 A'   82 A'   83 A'   84 A'   34 A"                 
  3.842   3.845   3.936   3.946   3.960   3.976   4.039   4.132
 85 A'   35 A"   36 A"   37 A"   86 A'   38 A"   87 A'   88 A'                 
  4.206   4.364   4.400   4.798   5.957   5.983   6.012   6.244
 89 A'   90 A'   91 A'   92 A'   39 A"   93 A'   94 A'   40 A"                 
  6.312   6.609   9.707  23.667  25.771  25.905  26.274  27.829
 95 A'   96 A'   97 A'   98 A'   41 A"   99 A'  100 A'  101 A'                 
 28.300  28.320  28.337  28.507  28.517  28.521  28.553  28.636
 42 A"  102 A'  103 A'   43 A"  104 A'   44 A"  105 A'  106 A'                 
 35.513  66.702 127.846 127.861 127.886 151.628 215.6911901.790
107 A'  108 A'   45 A"  109 A'  110 A'  111 A'  112 A'  113 A'                 
 --------------------------------------------------------------

          Ground-State Mulliken Net Atomic Charges

     Atom                 Charge (a.u.)
  ----------------------------------------
      1 C                    -0.332130
      2 N                    -0.139764
      3 I                     0.167364
      4 F                     0.017484
      5 Cl                    0.287047
  ----------------------------------------
  Sum of atomic charges =     0.000000

 -----------------------------------------------------------------
                    Cartesian Multipole Moments
 -----------------------------------------------------------------
    Charge (ESU x 10^10)
                 0.0000
    Dipole Moment (Debye)
         X      -0.8054      Y      -1.5579      Z      -0.0000
       Tot       1.7538
    Quadrupole Moments (Debye-Ang)
        XX     -55.0994     XY      -0.7961     YY     -58.9342
        XZ      -0.0000     YZ       0.0000     ZZ     -56.8282
    Octopole Moments (Debye-Ang^2)
       XXX     -54.5717    XXY      -9.0872    XYY     -12.4483
       YYY     -13.9575    XXZ      -0.0000    XYZ       0.0000
       YYZ      -0.0000    XZZ     -10.4092    YZZ      -0.8520
       ZZZ      -0.0000
    Hexadecapole Moments (Debye-Ang^3)
      XXXX    -931.9870   XXXY      38.3562   XXYY    -201.5061
      XYYY      26.4684   YYYY    -271.4267   XXXZ       0.0000
      XXYZ       0.0000   XYYZ      -0.0000   YYYZ       0.0000
      XXZZ    -167.1952   XYZZ      14.8216   YYZZ     -58.1585
      XZZZ      -0.0000   YZZZ       0.0000   ZZZZ     -68.9563
 -----------------------------------------------------------------
 Calculating analytic gradient of the SCF energy
 Gradient of SCF Energy
            1           2           3           4           5
    1  -0.0000439   0.0002166   0.0000341   0.0001564  -0.0003632
    2   0.0002335  -0.0001210   0.0005515  -0.0003540  -0.0003100
    3  -0.0000000  -0.0000000   0.0000000  -0.0000000   0.0000000
 Max gradient component =       5.515E-04
 RMS gradient           =       2.311E-04
 Gradient time:  CPU 6.31 s  wall 1.70 s
 Geometry Optimization Parameters
   NAtoms,    NIC,     NZ,  NCons,   NDum,   NFix, NCnnct, MaxDiis
        5      20       5       0       0       0       0       0

 Cartesian Hessian Update
 Hessian Updated using BFGS Update


** GEOMETRY OPTIMIZATION IN DELOCALIZED INTERNAL COORDINATES **
   Searching for a Minimum

   Optimization Cycle:   6

                       Coordinates (Angstroms)
     ATOM                X               Y               Z
      1  C         1.5979223727    0.4353324079    0.0000000000
      2  N         0.5370939156    1.0971389108    0.0000000000
      3  I        -1.3001154651    0.1287592474    0.0000000000
      4  F         2.7592541418    1.0886969503    0.0000000000
      5  Cl        1.8906633015   -1.2822533495    0.0000000000
   Point Group: cs    Number of degrees of freedom:     7


   Energy is  -7572.455632969

 Hessian Updated using BFGS Update

  7 Hessian modes will be used to form the next step
  Hessian Eigenvalues:
     0.085345    0.203606    0.280236    0.301273    0.356541    0.510169
     0.743728

 Minimum Search - Taking Simple RFO Step
 Searching for Lamda that Minimizes Along All modes
 Value Taken    Lamda =   0.00000000
 Step Taken.  Stepsize is  0.001864

                             Maximum     Tolerance    Cnvgd?
         Gradient           0.000188      0.000300     YES
         Displacement       0.001429      0.001200      NO
         Energy change     -0.000001      0.000001      NO


 New Cartesian Coordinates Obtained by Inverse Iteration

 Displacement from previous Coordinates is:  0.001406
 ----------------------------------------------------------------
             Standard Nuclear Orientation (Angstroms)
    I     Atom           X                Y                Z
 ----------------------------------------------------------------
    1      C       1.5977896087     0.4351549206     0.0000000000
    2      N       0.5372081606     1.0976578778     0.0000000000
    3      I      -1.3002837411     0.1284867371     0.0000000000
    4      F       2.7593338694     1.0884394883     0.0000000000
    5      Cl      1.8907703689    -1.2820648569     0.0000000000
 ----------------------------------------------------------------
 Molecular Point Group                 Cs    NOp =  2
 Largest Abelian Subgroup              Cs    NOp =  2
 Nuclear Repulsion Energy =   489.6892293008 hartrees
 There are       46 alpha and       46 beta electrons
 Applying Cartesian multipole field
    Component          Value
    ---------          -----
     (2,0,0)        1.00000E-11
     (0,2,0)        2.00000E-11
     (0,0,2)       -3.00000E-11
 Nucleus-field energy     =     0.0000000119 hartrees
 Requested basis set is 6-311++G(d,p)
 There are 55 shells and 158 basis functions
 A cutoff of  1.0D-11 yielded   1255 shell pairs
 There are     11058 function pairs (     12363 Cartesian)
 Smallest overlap matrix eigenvalue = 6.85E-04
 Guess MOs from SCF MO coefficient file

 -----------------------------------------------------------------------
  General SCF calculation program by
  Eric Jon Sundstrom, Paul Horn, Yuezhi Mao, Dmitri Zuev, Alec White,
  David Stuck, Shaama M.S., Shane Yost, Joonho Lee, David Small,
  Daniel Levine, Susi Lehtola, Hugh Burton, Evgeny Epifanovsky
 -----------------------------------------------------------------------
 Exchange:     0.2000 Hartree-Fock + 0.0800 Slater + 0.7200 B88
 Correlation:  0.1900 VWN1RPA + 0.8100 LYP
 Using SG-1 standard quadrature grid
 using 4 threads for integral computing
 -------------------------------------------------------
 OpenMP Integral computing Module                
 Release: version 2.0, May 2017, Q-Chem Inc. Pleasanton 
 -------------------------------------------------------
 -------------------------------------------------------
 OpenMP BLAS3 based DFT computing Module                
 Release: version 1.0, May 2013, Q-Chem Inc. Pittsburgh 
 -------------------------------------------------------
 A restricted SCF calculation will be
 performed using DIIS
 SCF converges when DIIS error is below 1.0e-08
 ---------------------------------------
  Cycle       Energy         DIIS error
 ---------------------------------------
    1   -7572.4556328273      9.13e-06  
    2   -7572.4556331408      5.02e-06  
    3   -7572.4556330662      7.21e-06  
    4   -7572.4556332066      9.07e-07  
    5   -7572.4556332082      3.20e-07  
    6   -7572.4556332084      6.39e-08  
    7   -7572.4556332084      2.32e-08  
    8   -7572.4556332084      3.80e-09  Convergence criterion met
 ---------------------------------------
 SCF time:   CPU 13.65s  wall 3.00s 
 SCF   energy in the final basis set =    -7572.4556332084
 Total energy in the final basis set =    -7572.4556332084

 --------------------------------------------------------------
             Orbital Energies (a.u.) and Symmetries
 --------------------------------------------------------------

 Alpha MOs, Restricted
 -- Occupied --                  
******* -176.34 -165.74 -165.74 -165.74 -101.60  -35.84  -31.33
  1 A'    2 A'    3 A'    1 A"    4 A'    5 A'    6 A'    7 A'                 
-31.322 -31.322 -24.744 -22.980 -22.978 -22.978 -22.972 -22.972
  2 A"    8 A'    9 A'   10 A'    3 A"   11 A'   12 A'    4 A"                 
-14.381 -10.382  -9.517  -7.281  -7.272  -7.271  -6.385  -4.800
 13 A'   14 A'   15 A'   16 A'    5 A"   17 A'   18 A'   19 A'                 
 -4.781  -4.780  -2.065  -2.059  -2.059  -2.042  -2.042  -1.292
  6 A"   20 A'   21 A'    7 A"   22 A'   23 A'    8 A"   24 A'                 
 -0.977  -0.890  -0.701  -0.637  -0.559  -0.534  -0.505  -0.446
 25 A'   26 A'   27 A'   28 A'   29 A'    9 A"   30 A'   31 A'                 
 -0.408  -0.384  -0.355  -0.338  -0.284  -0.282
 10 A"   32 A'   11 A"   33 A'   12 A"   34 A'                                 
 -- Virtual --                   
 -0.112  -0.047  -0.023   0.024   0.045   0.049   0.055   0.082
 35 A'   13 A"   36 A'   37 A'   38 A'   39 A'   14 A"   40 A'                 
  0.088   0.093   0.131   0.143   0.158   0.167   0.191   0.203
 41 A'   15 A"   42 A'   43 A'   44 A'   16 A"   45 A'   17 A"                 
  0.214   0.224   0.247   0.280   0.291   0.318   0.338   0.352
 46 A'   47 A'   48 A'   18 A"   49 A'   50 A'   51 A'   52 A'                 
  0.366   0.378   0.415   0.421   0.440   0.446   0.471   0.496
 53 A'   19 A"   54 A'   20 A"   55 A'   21 A"   56 A'   57 A'                 
  0.497   0.616   0.643   0.705   0.769   0.779   0.821   0.852
 22 A"   58 A'   59 A'   60 A'   61 A'   23 A"   24 A"   62 A'                 
  0.862   0.865   0.910   0.928   1.020   1.147   1.199   1.251
 63 A'   25 A"   64 A'   65 A'   66 A'   67 A'   26 A"   68 A'                 
  1.260   1.302   1.313   1.355   1.383   1.392   1.414   1.634
 27 A"   69 A'   70 A'   28 A"   29 A"   71 A'   72 A'   73 A'                 
  1.687   1.808   1.920   2.010   2.179   2.205   2.271   2.366
 74 A'   75 A'   76 A'   30 A"   77 A'   31 A"   78 A'   32 A"                 
  2.419   2.586   2.722   2.780   2.984   3.236   3.718   3.720
 79 A'   80 A'   33 A"   81 A'   82 A'   83 A'   84 A'   34 A"                 
  3.842   3.845   3.936   3.946   3.960   3.976   4.039   4.132
 85 A'   35 A"   36 A"   37 A"   86 A'   38 A"   87 A'   88 A'                 
  4.206   4.364   4.400   4.798   5.957   5.983   6.011   6.244
 89 A'   90 A'   91 A'   92 A'   39 A"   93 A'   94 A'   40 A"                 
  6.312   6.609   9.707  23.667  25.771  25.905  26.274  27.829
 95 A'   96 A'   97 A'   98 A'   41 A"   99 A'  100 A'  101 A'                 
 28.300  28.320  28.337  28.507  28.517  28.521  28.553  28.636
 42 A"  102 A'  103 A'   43 A"  104 A'   44 A"  105 A'  106 A'                 
 35.513  66.702 127.846 127.861 127.886 151.628 215.6911901.790
107 A'  108 A'   45 A"  109 A'  110 A'  111 A'  112 A'  113 A'                 

 Beta MOs, Restricted
 -- Occupied --                  
******* -176.34 -165.74 -165.74 -165.74 -101.60  -35.84  -31.33
  1 A'    2 A'    3 A'    1 A"    4 A'    5 A'    6 A'    7 A'                 
-31.322 -31.322 -24.744 -22.980 -22.978 -22.978 -22.972 -22.972
  2 A"    8 A'    9 A'   10 A'    3 A"   11 A'   12 A'    4 A"                 
-14.381 -10.382  -9.517  -7.281  -7.272  -7.271  -6.385  -4.800
 13 A'   14 A'   15 A'   16 A'    5 A"   17 A'   18 A'   19 A'                 
 -4.781  -4.780  -2.065  -2.059  -2.059  -2.042  -2.042  -1.292
  6 A"   20 A'   21 A'    7 A"   22 A'   23 A'    8 A"   24 A'                 
 -0.977  -0.890  -0.701  -0.637  -0.559  -0.534  -0.505  -0.446
 25 A'   26 A'   27 A'   28 A'   29 A'    9 A"   30 A'   31 A'                 
 -0.408  -0.384  -0.355  -0.338  -0.284  -0.282
 10 A"   32 A'   11 A"   33 A'   12 A"   34 A'                                 
 -- Virtual --                   
 -0.112  -0.047  -0.023   0.024   0.045   0.049   0.055   0.082
 35 A'   13 A"   36 A'   37 A'   38 A'   39 A'   14 A"   40 A'                 
  0.088   0.093   0.131   0.143   0.158   0.167   0.191   0.203
 41 A'   15 A"   42 A'   43 A'   44 A'   16 A"   45 A'   17 A"                 
  0.214   0.224   0.247   0.280   0.291   0.318   0.338   0.352
 46 A'   47 A'   48 A'   18 A"   49 A'   50 A'   51 A'   52 A'                 
  0.366   0.378   0.415   0.421   0.440   0.446   0.471   0.496
 53 A'   19 A"   54 A'   20 A"   55 A'   21 A"   56 A'   57 A'                 
  0.497   0.616   0.643   0.705   0.769   0.779   0.821   0.852
 22 A"   58 A'   59 A'   60 A'   61 A'   23 A"   24 A"   62 A'                 
  0.862   0.865   0.910   0.928   1.020   1.147   1.199   1.251
 63 A'   25 A"   64 A'   65 A'   66 A'   67 A'   26 A"   68 A'                 
  1.260   1.302   1.313   1.355   1.383   1.392   1.414   1.634
 27 A"   69 A'   70 A'   28 A"   29 A"   71 A'   72 A'   73 A'                 
  1.687   1.808   1.920   2.010   2.179   2.205   2.271   2.366
 74 A'   75 A'   76 A'   30 A"   77 A'   31 A"   78 A'   32 A"                 
  2.419   2.586   2.722   2.780   2.984   3.236   3.718   3.720
 79 A'   80 A'   33 A"   81 A'   82 A'   83 A'   84 A'   34 A"                 
  3.842   3.845   3.936   3.946   3.960   3.976   4.039   4.132
 85 A'   35 A"   36 A"   37 A"   86 A'   38 A"   87 A'   88 A'                 
  4.206   4.364   4.400   4.798   5.957   5.983   6.011   6.244
 89 A'   90 A'   91 A'   92 A'   39 A"   93 A'   94 A'   40 A"                 
  6.312   6.609   9.707  23.667  25.771  25.905  26.274  27.829
 95 A'   96 A'   97 A'   98 A'   41 A"   99 A'  100 A'  101 A'                 
 28.300  28.320  28.337  28.507  28.517  28.521  28.553  28.636
 42 A"  102 A'  103 A'   43 A"  104 A'   44 A"  105 A'  106 A'                 
 35.513  66.702 127.846 127.861 127.886 151.628 215.6911901.790
107 A'  108 A'   45 A"  109 A'  110 A'  111 A'  112 A'  113 A'                 
 --------------------------------------------------------------

          Ground-State Mulliken Net Atomic Charges

     Atom                 Charge (a.u.)
  ----------------------------------------
      1 C                    -0.332273
      2 N                    -0.139582
      3 I                     0.167046
      4 F                     0.017308
      5 Cl                    0.287501
  ----------------------------------------
  Sum of atomic charges =     0.000000

 -----------------------------------------------------------------
                    Cartesian Multipole Moments
 -----------------------------------------------------------------
    Charge (ESU x 10^10)
                 0.0000
    Dipole Moment (Debye)
         X      -0.8038      Y      -1.5611      Z       0.0000
       Tot       1.7559
    Quadrupole Moments (Debye-Ang)
        XX     -55.1011     XY      -0.8017     YY     -58.9329
        XZ       0.0000     YZ      -0.0000     ZZ     -56.8291
    Octopole Moments (Debye-Ang^2)
       XXX     -54.5569    XXY      -9.1029    XYY     -12.4418
       YYY     -13.9542    XXZ       0.0000    XYZ      -0.0000
       YYZ       0.0000    XZZ     -10.4038    YZZ      -0.8504
       ZZZ       0.0000
    Hexadecapole Moments (Debye-Ang^3)
      XXXX    -932.1169   XXXY      38.2878   XXYY    -201.5022
      XYYY      26.4194   YYYY    -271.3940   XXXZ       0.0000
      XXYZ      -0.0000   XYYZ       0.0000   YYYZ      -0.0000
      XXZZ    -167.2133   XYZZ      14.8069   YYZZ     -58.1525
      XZZZ       0.0000   YZZZ      -0.0000   ZZZZ     -68.9586
 -----------------------------------------------------------------
 Calculating analytic gradient of the SCF energy
 Gradient of SCF Energy
            1           2           3           4           5
    1  -0.0000566   0.0001951  -0.0000260   0.0002026  -0.0003151
    2  -0.0000165   0.0000789   0.0005122  -0.0003534  -0.0002212
    3   0.0000000  -0.0000000   0.0000000  -0.0000000  -0.0000000
 Max gradient component =       5.122E-04
 RMS gradient           =       2.041E-04
 Gradient time:  CPU 6.34 s  wall 1.70 s
 Geometry Optimization Parameters
   NAtoms,    NIC,     NZ,  NCons,   NDum,   NFix, NCnnct, MaxDiis
        5      20       5       0       0       0       0       0

 Cartesian Hessian Update
 Hessian Updated using BFGS Update


** GEOMETRY OPTIMIZATION IN DELOCALIZED INTERNAL COORDINATES **
   Searching for a Minimum

   Optimization Cycle:   7

                       Coordinates (Angstroms)
     ATOM                X               Y               Z
      1  C         1.5977896087    0.4351549206    0.0000000000
      2  N         0.5372081606    1.0976578778    0.0000000000
      3  I        -1.3002837411    0.1284867371    0.0000000000
      4  F         2.7593338694    1.0884394883    0.0000000000
      5  Cl        1.8907703689   -1.2820648569    0.0000000000
   Point Group: cs    Number of degrees of freedom:     7


   Energy is  -7572.455633208

 Hessian Updated using BFGS Update

  7 Hessian modes will be used to form the next step
  Hessian Eigenvalues:
     0.079787    0.199304    0.272922    0.302085    0.359341    0.506964
     0.720127

 Minimum Search - Taking Simple RFO Step
 Searching for Lamda that Minimizes Along All modes
 Value Taken    Lamda =   0.00000000
 Step Taken.  Stepsize is  0.000395

                             Maximum     Tolerance    Cnvgd?
         Gradient           0.000069      0.000300     YES
         Displacement       0.000294      0.001200     YES
         Energy change     -0.000000      0.000001     YES


                       Distance Matrix (Angstroms)
             C (  1)   N (  2)   I (  3)   F (  4)
   N (  2)  1.250497
   I (  3)  2.914254  2.077419
   F (  4)  1.332654  2.222145  4.171571
   Cl(  5)  1.742034  2.737738  3.488908  2.524617

 Final energy is   -7572.4556332084212     


 ******************************
 **  OPTIMIZATION CONVERGED  **
 ******************************

                       Coordinates (Angstroms)
     ATOM                X               Y               Z
      1  C         1.5977896087    0.4351549206    0.0000000000
      2  N         0.5372081606    1.0976578778    0.0000000000
      3  I        -1.3002837411    0.1284867371    0.0000000000
      4  F         2.7593338694    1.0884394883    0.0000000000
      5  Cl        1.8907703689   -1.2820648569    0.0000000000

Z-matrix Print:
$molecule
0 1
I 
N  1 2.077419
C  2 1.250497 1 120.199557
F  3 1.332654 2 118.654019 1 -180.000000 0
Cl 3 1.742034 2 131.673580 1 -0.000000 0
$end


 --------------------------------------------------------------
             Orbital Energies (a.u.) and Symmetries
 --------------------------------------------------------------

 Alpha MOs, Restricted
 -- Occupied --                  
******* -176.34 -165.74 -165.74 -165.74 -101.60  -35.84  -31.33
  1 A'    2 A'    3 A'    1 A"    4 A'    5 A'    6 A'    7 A'                 
-31.322 -31.322 -24.744 -22.980 -22.978 -22.978 -22.972 -22.972
  2 A"    8 A'    9 A'   10 A'    3 A"   11 A'   12 A'    4 A"                 
-14.381 -10.382  -9.517  -7.281  -7.272  -7.271  -6.385  -4.800
 13 A'   14 A'   15 A'   16 A'    5 A"   17 A'   18 A'   19 A'                 
 -4.781  -4.780  -2.065  -2.059  -2.059  -2.042  -2.042  -1.292
  6 A"   20 A'   21 A'    7 A"   22 A'   23 A'    8 A"   24 A'                 
 -0.977  -0.890  -0.701  -0.637  -0.559  -0.534  -0.505  -0.446
 25 A'   26 A'   27 A'   28 A'   29 A'    9 A"   30 A'   31 A'                 
 -0.408  -0.384  -0.355  -0.338  -0.284  -0.282
 10 A"   32 A'   11 A"   33 A'   12 A"   34 A'                                 
 -- Virtual --                   
 -0.112  -0.047  -0.023   0.024   0.045   0.049   0.055   0.082
 35 A'   13 A"   36 A'   37 A'   38 A'   39 A'   14 A"   40 A'                 
  0.088   0.093   0.131   0.143   0.158   0.167   0.191   0.203
 41 A'   15 A"   42 A'   43 A'   44 A'   16 A"   45 A'   17 A"                 
  0.214   0.224   0.247   0.280   0.291   0.318   0.338   0.352
 46 A'   47 A'   48 A'   18 A"   49 A'   50 A'   51 A'   52 A'                 
  0.366   0.378   0.415   0.421   0.440   0.446   0.471   0.496
 53 A'   19 A"   54 A'   20 A"   55 A'   21 A"   56 A'   57 A'                 
  0.497   0.616   0.643   0.705   0.769   0.779   0.821   0.852
 22 A"   58 A'   59 A'   60 A'   61 A'   23 A"   24 A"   62 A'                 
  0.862   0.865   0.910   0.928   1.020   1.147   1.199   1.251
 63 A'   25 A"   64 A'   65 A'   66 A'   67 A'   26 A"   68 A'                 
  1.260   1.302   1.313   1.355   1.383   1.392   1.414   1.634
 27 A"   69 A'   70 A'   28 A"   29 A"   71 A'   72 A'   73 A'                 
  1.687   1.808   1.920   2.010   2.179   2.205   2.271   2.366
 74 A'   75 A'   76 A'   30 A"   77 A'   31 A"   78 A'   32 A"                 
  2.419   2.586   2.722   2.780   2.984   3.236   3.718   3.720
 79 A'   80 A'   33 A"   81 A'   82 A'   83 A'   84 A'   34 A"                 
  3.842   3.845   3.936   3.946   3.960   3.976   4.039   4.132
 85 A'   35 A"   36 A"   37 A"   86 A'   38 A"   87 A'   88 A'                 
  4.206   4.364   4.400   4.798   5.957   5.983   6.011   6.244
 89 A'   90 A'   91 A'   92 A'   39 A"   93 A'   94 A'   40 A"                 
  6.312   6.609   9.707  23.667  25.771  25.905  26.274  27.829
 95 A'   96 A'   97 A'   98 A'   41 A"   99 A'  100 A'  101 A'                 
 28.300  28.320  28.337  28.507  28.517  28.521  28.553  28.636
 42 A"  102 A'  103 A'   43 A"  104 A'   44 A"  105 A'  106 A'                 
 35.513  66.702 127.846 127.861 127.886 151.628 215.6911901.790
107 A'  108 A'   45 A"  109 A'  110 A'  111 A'  112 A'  113 A'                 

 Beta MOs, Restricted
 -- Occupied --                  
******* -176.34 -165.74 -165.74 -165.74 -101.60  -35.84  -31.33
  1 A'    2 A'    3 A'    1 A"    4 A'    5 A'    6 A'    7 A'                 
-31.322 -31.322 -24.744 -22.980 -22.978 -22.978 -22.972 -22.972
  2 A"    8 A'    9 A'   10 A'    3 A"   11 A'   12 A'    4 A"                 
-14.381 -10.382  -9.517  -7.281  -7.272  -7.271  -6.385  -4.800
 13 A'   14 A'   15 A'   16 A'    5 A"   17 A'   18 A'   19 A'                 
 -4.781  -4.780  -2.065  -2.059  -2.059  -2.042  -2.042  -1.292
  6 A"   20 A'   21 A'    7 A"   22 A'   23 A'    8 A"   24 A'                 
 -0.977  -0.890  -0.701  -0.637  -0.559  -0.534  -0.505  -0.446
 25 A'   26 A'   27 A'   28 A'   29 A'    9 A"   30 A'   31 A'                 
 -0.408  -0.384  -0.355  -0.338  -0.284  -0.282
 10 A"   32 A'   11 A"   33 A'   12 A"   34 A'                                 
 -- Virtual --                   
 -0.112  -0.047  -0.023   0.024   0.045   0.049   0.055   0.082
 35 A'   13 A"   36 A'   37 A'   38 A'   39 A'   14 A"   40 A'                 
  0.088   0.093   0.131   0.143   0.158   0.167   0.191   0.203
 41 A'   15 A"   42 A'   43 A'   44 A'   16 A"   45 A'   17 A"                 
  0.214   0.224   0.247   0.280   0.291   0.318   0.338   0.352
 46 A'   47 A'   48 A'   18 A"   49 A'   50 A'   51 A'   52 A'                 
  0.366   0.378   0.415   0.421   0.440   0.446   0.471   0.496
 53 A'   19 A"   54 A'   20 A"   55 A'   21 A"   56 A'   57 A'                 
  0.497   0.616   0.643   0.705   0.769   0.779   0.821   0.852
 22 A"   58 A'   59 A'   60 A'   61 A'   23 A"   24 A"   62 A'                 
  0.862   0.865   0.910   0.928   1.020   1.147   1.199   1.251
 63 A'   25 A"   64 A'   65 A'   66 A'   67 A'   26 A"   68 A'                 
  1.260   1.302   1.313   1.355   1.383   1.392   1.414   1.634
 27 A"   69 A'   70 A'   28 A"   29 A"   71 A'   72 A'   73 A'                 
  1.687   1.808   1.920   2.010   2.179   2.205   2.271   2.366
 74 A'   75 A'   76 A'   30 A"   77 A'   31 A"   78 A'   32 A"                 
  2.419   2.586   2.722   2.780   2.984   3.236   3.718   3.720
 79 A'   80 A'   33 A"   81 A'   82 A'   83 A'   84 A'   34 A"                 
  3.842   3.845   3.936   3.946   3.960   3.976   4.039   4.132
 85 A'   35 A"   36 A"   37 A"   86 A'   38 A"   87 A'   88 A'                 
  4.206   4.364   4.400   4.798   5.957   5.983   6.011   6.244
 89 A'   90 A'   91 A'   92 A'   39 A"   93 A'   94 A'   40 A"                 
  6.312   6.609   9.707  23.667  25.771  25.905  26.274  27.829
 95 A'   96 A'   97 A'   98 A'   41 A"   99 A'  100 A'  101 A'                 
 28.300  28.320  28.337  28.507  28.517  28.521  28.553  28.636
 42 A"  102 A'  103 A'   43 A"  104 A'   44 A"  105 A'  106 A'                 
 35.513  66.702 127.846 127.861 127.886 151.628 215.6911901.790
107 A'  108 A'   45 A"  109 A'  110 A'  111 A'  112 A'  113 A'                 
 --------------------------------------------------------------

          Ground-State Mulliken Net Atomic Charges

     Atom                 Charge (a.u.)
  ----------------------------------------
      1 C                    -0.332273
      2 N                    -0.139582
      3 I                     0.167046
      4 F                     0.017308
      5 Cl                    0.287501
  ----------------------------------------
  Sum of atomic charges =     0.000000

 -----------------------------------------------------------------
                    Cartesian Multipole Moments
 -----------------------------------------------------------------
    Charge (ESU x 10^10)
                 0.0000
    Dipole Moment (Debye)
         X      -0.8038      Y      -1.5611      Z       0.0000
       Tot       1.7559
    Quadrupole Moments (Debye-Ang)
        XX     -55.1011     XY      -0.8017     YY     -58.9329
        XZ       0.0000     YZ      -0.0000     ZZ     -56.8291
    Octopole Moments (Debye-Ang^2)
       XXX     -54.5569    XXY      -9.1029    XYY     -12.4418
       YYY     -13.9542    XXZ       0.0000    XYZ      -0.0000
       YYZ       0.0000    XZZ     -10.4038    YZZ      -0.8504
       ZZZ       0.0000
    Hexadecapole Moments (Debye-Ang^3)
      XXXX    -932.1169   XXXY      38.2878   XXYY    -201.5022
      XYYY      26.4194   YYYY    -271.3940   XXXZ       0.0000
      XXYZ      -0.0000   XYYZ       0.0000   YYYZ      -0.0000
      XXZZ    -167.2133   XYZZ      14.8069   YYZZ     -58.1525
      XZZZ       0.0000   YZZZ      -0.0000   ZZZZ     -68.9586
 -----------------------------------------------------------------
Archival summary:
1\1\TWL01\OPT\ProcedureUnspecified\BasisUnspecified\1l1111\taweetha\SunNov2523:09:592018SunNov2523:09:592018\0\\#,OPT,ProcedureUnspecified,BasisUnspecified,\\0,1\I\N,1,2.07742\C,2,1.2505,1,120.2\F,3,1.33265,2,118.654,1,-180,0\Cl,3,1.74203,2,131.674,1,-0,0\\\@

 Total job time:  46.69s(wall), 170.91s(cpu) 
 Sun Nov 25 23:09:59 2018

        *************************************************************
        *                                                           *
        *  Thank you very much for using Q-Chem.  Have a nice day.  *
        *                                                           *
        *************************************************************


 
User input: 2 of 2 
 
Q-Chem Developer Version!
                  Welcome to Q-Chem
     A Quantum Leap Into The Future Of Chemistry


 Q-Chem 5.1, Q-Chem, Inc., Pleasanton, CA (2018)

 Yihan Shao,  Zhengting Gan,  E. Epifanovsky,  A. T. B. Gilbert,  M. Wormit,  
 J. Kussmann,  A. W. Lange,  A. Behn,  Jia Deng,  Xintian Feng,  D. Ghosh,  
 M. Goldey,  P. R. Horn,  L. D. Jacobson,  I. Kaliman,  T. Kus,  A. Landau,  
 Jie Liu,  E. I. Proynov,  R. M. Richard,  R. P. Steele,  E. J. Sundstrom,  
 H. L. Woodcock III,  P. M. Zimmerman,  D. Zuev,  B. Albrecht,  E. Alguire,  
 S. A. Baeppler,  D. Barton,  Z. Benda,  Y. A. Bernard,  E. J. Berquist,  
 K. B. Bravaya,  H. Burton,  D. Casanova,  Chun-Min Chang,  Yunqing Chen,  
 A. Chien,  K. D. Closser,  M. P. Coons,  S. Coriani,  S. Dasgupta,  
 A. L. Dempwolff,  M. Diedenhofen,  Hainam Do,  R. G. Edgar,  Po-Tung Fang,  
 S. Faraji,  S. Fatehi,  Qingguo Feng,  K. D. Fenk,  J. Fosso-Tande,  
 Qinghui Ge,  A. Ghysels,  G. Gidofalvi,  J. Gomes,  J. Gonthier,  A. Gunina,  
 D. Hait,  M. W. D. Hanson-Heine,  P. H. P. Harbach,  A. W. Hauser,  
 J. E. Herr,  E. G. Hohenstein,  Z. C. Holden,  Kerwin Hui,  B. C. Huynh,  
 T.-C. Jagau,  Hyunjun Ji,  B. Kaduk,  K. Khistyaev,  Jaehoon Kim,  
 P. Klunzinger,  K. Koh,  D. Kosenkov,  L. Koulias,  T. Kowalczyk,  
 C. M. Krauter,  A. Kunitsa,  Ka Un Lao,  A. Laurent,  K. V. Lawler,  
 Joonho Lee,  D. Lefrancois,  S. Lehtola,  D. S. Levine,  Yi-Pei Li,  
 You-Sheng Lin,  Fenglai Liu,  E. Livshits,  A. Luenser,  P. Manohar,  
 E. Mansoor,  S. F. Manzer,  Shan-Ping Mao,  Yuezhi Mao,  N. Mardirossian,  
 A. V. Marenich,  T. Markovich,  L. A. Martinez-Martinez,  S. A. Maurer,  
 N. J. Mayhall,  S. C. McKenzie,  J.-M. Mewes,  A. F. Morrison,  
 J. W. Mullinax,  K. Nanda,  T. S. Nguyen-Beck,  R. Olivares-Amaya,  
 J. A. Parkhill,  T. M. Perrine,  F. Plasser,  P. Pokhilko,  S. Prager,  
 A. Prociuk,  E. Ramos,  D. R. Rehn,  F. Rob,  M. Schneider,  N. Sergueev,  
 S. M. Sharada,  S. Sharma,  D. W. Small,  T. Stauch,  T. Stein,  
 Yu-Chuan Su,  A. J. W. Thom,  A. Tkatchenko,  T. Tsuchimochi,  N. M. Tubman,  
 L. Vogt,  M. L. Vidal,  O. Vydrov,  M. A. Watson,  J. Wenzel,  
 M. de Wergifosse,  T. A. Wesolowski,  A. White,  J. Witte,  A. Yamada,  
 Jun Yang,  K. Yao,  S. Yeganeh,  S. R. Yost,  Zhi-Qiang You,  A. Zech,  
 Igor Ying Zhang,  Xing Zhang,  Yan Zhao,  Ying Zhu,  B. R. Brooks,  
 G. K. L. Chan,  C. J. Cramer,  M. S. Gordon,  W. J. Hehre,  A. Klamt,  
 M. W. Schmidt,  C. D. Sherrill,  D. G. Truhlar,  A. Aspuru-Guzik,  R. Baer,  
 A. T. Bell,  N. A. Besley,  Jeng-Da Chai,  A. E. DePrince, III,  
 R. A. DiStasio Jr.,  A. Dreuw,  B. D. Dunietz,  T. R. Furlani,  
 Chao-Ping Hsu,  Yousung Jung,  Jing Kong,  D. S. Lambrecht,  WanZhen Liang,  
 C. Ochsenfeld,  V. A. Rassolov,  L. V. Slipchenko,  J. E. Subotnik,  
 T. Van Voorhis,  J. M. Herbert,  A. I. Krylov,  P. M. W. Gill,  M. Head-Gordon

 Contributors to earlier versions of Q-Chem not listed above: 
 R. D. Adamson,  B. Austin,  J. Baker,  G. J. O. Beran,  K. Brandhorst,  
 S. T. Brown,  E. F. C. Byrd,  A. K. Chakraborty,  C.-L. Cheng,  
 Siu Hung Chien,  D. M. Chipman,  D. L. Crittenden,  H. Dachsel,  
 R. J. Doerksen,  A. D. Dutoi,  L. Fusti-Molnar,  W. A. Goddard III,  
 A. Golubeva-Zadorozhnaya,  S. R. Gwaltney,  G. Hawkins,  A. Heyden,  
 S. Hirata,  G. Kedziora,  F. J. Keil,  C. Kelley,  Jihan Kim,  R. A. King,  
 R. Z. Khaliullin,  P. P. Korambath,  W. Kurlancheek,  A. M. Lee,  M. S. Lee,  
 S. V. Levchenko,  Ching Yeh Lin,  D. Liotard,  R. C. Lochan,  I. Lotan,  
 P. E. Maslen,  N. Nair,  D. P. O'Neill,  D. Neuhauser,  E. Neuscamman,  
 C. M. Oana,  R. Olson,  B. Peters,  R. Peverati,  P. A. Pieniazek,  
 Y. M. Rhee,  J. Ritchie,  M. A. Rohrdanz,  E. Rosta,  N. J. Russ,  
 H. F. Schaefer III,  N. E. Schultz,  N. Shenvi,  A. C. Simmonett,  A. Sodt,  
 D. Stuck,  K. S. Thanthiriwatte,  V. Vanovschi,  Tao Wang,  A. Warshel,  
 C. F. Williams,  Q. Wu,  X. Xu,  W. Zhang

 Please cite Q-Chem as follows:
 Y. Shao et al., Mol. Phys. 113, 184-215 (2015)
 DOI: 10.1080/00268976.2014.952696

 Q-Chem 5.1.2 for Intel X86 EM64T Linux

 Parts of Q-Chem use Armadillo 8.300.2 (Tropical Shenanigans).
 http://arma.sourceforge.net/

 Q-Chem begins on Sun Nov 25 23:09:59 2018  

Host: 
0

     Scratch files written to /scratch/taweetham/qchem56460//
The previous job contains 0 fragments, simply inherited here
Input Ideriv = 2
Curr. Ideriv = -1
Max.  Ideriv = 2

Checking the input file for inconsistencies... 	...done.

--------------------------------------------------------------
User input:
--------------------------------------------------------------

$molecule
read
$end

$rem
   job_type 	frequency
   basis 	6-311++g**
   method	b3lyp	
$end


--------------------------------------------------------------
 ----------------------------------------------------------------
             Standard Nuclear Orientation (Angstroms)
    I     Atom           X                Y                Z
 ----------------------------------------------------------------
    1      C       1.5478905612     0.5023900250    -0.0000000000
    2      N       0.4386971248     1.0798266856    -0.0000000000
    3      I      -1.3172785146    -0.0302268009    -0.0000000000
    4      F       2.6547240235     1.2446066259    -0.0000000000
    5      Cl      1.9744130484    -1.1866215374     0.0000000000
 ----------------------------------------------------------------
 Molecular Point Group                 Cs    NOp =  2
 Largest Abelian Subgroup              Cs    NOp =  2
 Nuclear Repulsion Energy =   489.6892293008 hartrees
 There are       46 alpha and       46 beta electrons
 Requested basis set is 6-311++G(d,p)
 There are 55 shells and 158 basis functions

 Total QAlloc Memory Limit   2000 MB
 Mega-Array Size       188 MB
 MEM_STATIC part       192 MB

                       Distance Matrix (Angstroms)
             C (  1)   N (  2)   I (  3)   F (  4)
   N (  2)  1.250497
   I (  3)  2.914254  2.077419
   F (  4)  1.332654  2.222145  4.171571
   Cl(  5)  1.742034  2.737738  3.488908  2.524617

 A cutoff of  1.0D-11 yielded   1255 shell pairs
 There are     11058 function pairs (     12363 Cartesian)

 -------------------------------------------------------
 OpenMP Integral Computing Module                       
 Release: version 1.0, May 2013, Q-Chem Inc. Pittsburgh 
 -------------------------------------------------------
 Integral Job Info:
 Integral job number is                      11
 Integral operator is                         1
 short-range coefficients                     0
 long-range coefficients              100000000
 Omega coefficients                           0
 if combine SR and LR in K                    0
 Integral screening is                        0
 Integral computing path is                   2
 max size of driver memory is            800000
 size of driver memory is                593474
 size of scratch memory is             11933652
 max col of scratch BK array               1296
 max len of scratch array in speh3          155
 max len of scratch index in speh4           18
 max int batch size is                      520
 min int batch size is                       52
 fixed nKL is                                52
 max L of basis functions is                  2
 order of int derivative is                   0
 number of shells is                         55
 number of basis is                         167
 number of cartesian basis is               167
 number of contracted shell pairs          1255
 number of primitive shell pairs           2995
 maxK2 (contraction) of shell pair           36
 max number of K2 of shell pair               1
 max number of CS2 of shell pair            119
 max number of PS2 of shell pair            246
 mem total for path MDJ                  523392
 -------------------------------------------------------
 Smallest overlap matrix eigenvalue = 6.85E-04
 Guess from superposition of atomic densities
 Warning:  Energy on first SCF cycle will be non-variational
 SAD guess density has 92.000000 electrons

 -----------------------------------------------------------------------
  General SCF calculation program by
  Eric Jon Sundstrom, Paul Horn, Yuezhi Mao, Dmitri Zuev, Alec White,
  David Stuck, Shaama M.S., Shane Yost, Joonho Lee, David Small,
  Daniel Levine, Susi Lehtola, Hugh Burton, Evgeny Epifanovsky
 -----------------------------------------------------------------------
 Exchange:     0.2000 Hartree-Fock + 0.0800 Slater + 0.7200 B88
 Correlation:  0.1900 VWN1RPA + 0.8100 LYP
 Using SG-1 standard quadrature grid
 using 4 threads for integral computing
 -------------------------------------------------------
 OpenMP Integral computing Module                
 Release: version 2.0, May 2017, Q-Chem Inc. Pleasanton 
 -------------------------------------------------------
 -------------------------------------------------------
 OpenMP BLAS3 based DFT computing Module                
 Release: version 1.0, May 2013, Q-Chem Inc. Pittsburgh 
 -------------------------------------------------------
 A restricted SCF calculation will be
 performed using DIIS
 SCF converges when DIIS error is below 1.0e-08
 ---------------------------------------
  Cycle       Energy         DIIS error
 ---------------------------------------
    1   -7573.1353572198      4.17e-02  
    2   -7572.3892926011      5.28e-03  
    3   -7572.1586943072      1.06e-02  
    4   -7572.4490726668      1.58e-03  
    5   -7572.4549663213      6.51e-04  
    6   -7572.4558778144      1.72e-04  
    7   -7572.4559453436      3.81e-05  
    8   -7572.4559476834      1.18e-05  
    9   -7572.4559479715      4.93e-06  
   10   -7572.4559480455      1.27e-06  
   11   -7572.4559480498      1.87e-07  
   12   -7572.4559480500      7.36e-08  
   13   -7572.4559480499      1.27e-08  
   14   -7572.4559480499      1.79e-09  Convergence criterion met
 ---------------------------------------
 SCF time:   CPU 24.14s  wall 7.00s 
 SCF   energy in the final basis set =    -7572.4559480499
 Total energy in the final basis set =    -7572.4559480499

 --------------------------------------------------------------
             Orbital Energies (a.u.) and Symmetries
 --------------------------------------------------------------

 Alpha MOs, Restricted
 -- Occupied --                  
******* -176.34 -165.74 -165.74 -165.74 -101.60  -35.84  -31.33
  1 A'    2 A'    3 A'    1 A"    4 A'    5 A'    6 A'    7 A'                 
-31.322 -31.322 -24.744 -22.980 -22.978 -22.978 -22.972 -22.972
  2 A"    8 A'    9 A'   10 A'    3 A"   11 A'   12 A'    4 A"                 
-14.381 -10.382  -9.517  -7.281  -7.272  -7.271  -6.384  -4.800
 13 A'   14 A'   15 A'   16 A'    5 A"   17 A'   18 A'   19 A'                 
 -4.780  -4.780  -2.065  -2.059  -2.059  -2.042  -2.042  -1.292
  6 A"   20 A'   21 A'    7 A"   22 A'   23 A'    8 A"   24 A'                 
 -0.977  -0.890  -0.701  -0.637  -0.559  -0.534  -0.505  -0.446
 25 A'   26 A'   27 A'   28 A'   29 A'    9 A"   30 A'   31 A'                 
 -0.408  -0.384  -0.355  -0.338  -0.284  -0.282
 10 A"   32 A'   11 A"   33 A'   12 A"   34 A'                                 
 -- Virtual --                   
 -0.112  -0.047  -0.023   0.024   0.045   0.049   0.055   0.081
 35 A'   13 A"   36 A'   37 A'   38 A'   39 A'   14 A"   40 A'                 
  0.088   0.093   0.131   0.143   0.158   0.167   0.191   0.203
 41 A'   15 A"   42 A'   43 A'   44 A'   16 A"   45 A'   17 A"                 
  0.214   0.224   0.247   0.280   0.291   0.318   0.338   0.352
 46 A'   47 A'   48 A'   18 A"   49 A'   50 A'   51 A'   52 A'                 
  0.366   0.378   0.414   0.421   0.440   0.446   0.471   0.496
 53 A'   19 A"   54 A'   20 A"   55 A'   21 A"   56 A'   57 A'                 
  0.497   0.616   0.643   0.705   0.769   0.779   0.821   0.852
 22 A"   58 A'   59 A'   60 A'   61 A'   23 A"   24 A"   62 A'                 
  0.862   0.865   0.910   0.928   1.020   1.147   1.199   1.251
 63 A'   25 A"   64 A'   65 A'   66 A'   67 A'   26 A"   68 A'                 
  1.260   1.303   1.313   1.355   1.383   1.392   1.414   1.634
 27 A"   69 A'   70 A'   28 A"   29 A"   71 A'   72 A'   73 A'                 
  1.687   1.808   1.920   2.010   2.179   2.205   2.271   2.366
 74 A'   75 A'   76 A'   30 A"   77 A'   31 A"   78 A'   32 A"                 
  2.419   2.586   2.722   2.780   2.984   3.236   3.718   3.720
 79 A'   80 A'   33 A"   81 A'   82 A'   83 A'   84 A'   34 A"                 
  3.842   3.845   3.936   3.946   3.960   3.976   4.039   4.132
 85 A'   35 A"   36 A"   37 A"   86 A'   38 A"   87 A'   88 A'                 
  4.206   4.364   4.400   4.798   5.957   5.983   6.012   6.244
 89 A'   90 A'   91 A'   92 A'   39 A"   93 A'   94 A'   40 A"                 
  6.312   6.609   9.707  23.667  25.771  25.905  26.274  27.829
 95 A'   96 A'   97 A'   98 A'   41 A"   99 A'  100 A'  101 A'                 
 28.301  28.320  28.338  28.507  28.517  28.521  28.553  28.636
 42 A"  102 A'  103 A'   43 A"  104 A'   44 A"  105 A'  106 A'                 
 35.513  66.702 127.846 127.861 127.886 151.628 215.6911901.790
107 A'  108 A'   45 A"  109 A'  110 A'  111 A'  112 A'  113 A'                 

 Beta MOs, Restricted
 -- Occupied --                  
******* -176.34 -165.74 -165.74 -165.74 -101.60  -35.84  -31.33
  1 A'    2 A'    3 A'    1 A"    4 A'    5 A'    6 A'    7 A'                 
-31.322 -31.322 -24.744 -22.980 -22.978 -22.978 -22.972 -22.972
  2 A"    8 A'    9 A'   10 A'    3 A"   11 A'   12 A'    4 A"                 
-14.381 -10.382  -9.517  -7.281  -7.272  -7.271  -6.384  -4.800
 13 A'   14 A'   15 A'   16 A'    5 A"   17 A'   18 A'   19 A'                 
 -4.780  -4.780  -2.065  -2.059  -2.059  -2.042  -2.042  -1.292
  6 A"   20 A'   21 A'    7 A"   22 A'   23 A'    8 A"   24 A'                 
 -0.977  -0.890  -0.701  -0.637  -0.559  -0.534  -0.505  -0.446
 25 A'   26 A'   27 A'   28 A'   29 A'    9 A"   30 A'   31 A'                 
 -0.408  -0.384  -0.355  -0.338  -0.284  -0.282
 10 A"   32 A'   11 A"   33 A'   12 A"   34 A'                                 
 -- Virtual --                   
 -0.112  -0.047  -0.023   0.024   0.045   0.049   0.055   0.081
 35 A'   13 A"   36 A'   37 A'   38 A'   39 A'   14 A"   40 A'                 
  0.088   0.093   0.131   0.143   0.158   0.167   0.191   0.203
 41 A'   15 A"   42 A'   43 A'   44 A'   16 A"   45 A'   17 A"                 
  0.214   0.224   0.247   0.280   0.291   0.318   0.338   0.352
 46 A'   47 A'   48 A'   18 A"   49 A'   50 A'   51 A'   52 A'                 
  0.366   0.378   0.414   0.421   0.440   0.446   0.471   0.496
 53 A'   19 A"   54 A'   20 A"   55 A'   21 A"   56 A'   57 A'                 
  0.497   0.616   0.643   0.705   0.769   0.779   0.821   0.852
 22 A"   58 A'   59 A'   60 A'   61 A'   23 A"   24 A"   62 A'                 
  0.862   0.865   0.910   0.928   1.020   1.147   1.199   1.251
 63 A'   25 A"   64 A'   65 A'   66 A'   67 A'   26 A"   68 A'                 
  1.260   1.303   1.313   1.355   1.383   1.392   1.414   1.634
 27 A"   69 A'   70 A'   28 A"   29 A"   71 A'   72 A'   73 A'                 
  1.687   1.808   1.920   2.010   2.179   2.205   2.271   2.366
 74 A'   75 A'   76 A'   30 A"   77 A'   31 A"   78 A'   32 A"                 
  2.419   2.586   2.722   2.780   2.984   3.236   3.718   3.720
 79 A'   80 A'   33 A"   81 A'   82 A'   83 A'   84 A'   34 A"                 
  3.842   3.845   3.936   3.946   3.960   3.976   4.039   4.132
 85 A'   35 A"   36 A"   37 A"   86 A'   38 A"   87 A'   88 A'                 
  4.206   4.364   4.400   4.798   5.957   5.983   6.012   6.244
 89 A'   90 A'   91 A'   92 A'   39 A"   93 A'   94 A'   40 A"                 
  6.312   6.609   9.707  23.667  25.771  25.905  26.274  27.829
 95 A'   96 A'   97 A'   98 A'   41 A"   99 A'  100 A'  101 A'                 
 28.301  28.320  28.338  28.507  28.517  28.521  28.553  28.636
 42 A"  102 A'  103 A'   43 A"  104 A'   44 A"  105 A'  106 A'                 
 35.513  66.702 127.846 127.861 127.886 151.628 215.6911901.790
107 A'  108 A'   45 A"  109 A'  110 A'  111 A'  112 A'  113 A'                 
 --------------------------------------------------------------

          Ground-State Mulliken Net Atomic Charges

     Atom                 Charge (a.u.)
  ----------------------------------------
      1 C                    -0.332499
      2 N                    -0.139796
      3 I                     0.167608
      4 F                     0.017185
      5 Cl                    0.287501
  ----------------------------------------
  Sum of atomic charges =     0.000000

 -----------------------------------------------------------------
                    Cartesian Multipole Moments
 -----------------------------------------------------------------
    Charge (ESU x 10^10)
                 0.0000
    Dipole Moment (Debye)
         X      -0.6824      Y      -1.6202      Z       0.0000
       Tot       1.7580
    Quadrupole Moments (Debye-Ang)
        XX     -54.9844     XY      -0.4340     YY     -58.8488
        XZ       0.0000     YZ      -0.0000     ZZ     -56.8275
    Octopole Moments (Debye-Ang^2)
       XXX     -50.3848    XXY      -8.1871    XYY     -12.1514
       YYY      -6.9297    XXZ       0.0000    XYZ      -0.0000
       YYZ       0.0000    XZZ      -9.6897    YZZ       1.5500
       ZZZ       0.0000
    Hexadecapole Moments (Debye-Ang^3)
      XXXX    -937.8228   XXXY      15.2586   XXYY    -198.2662
      XYYY       2.5711   YYYY    -264.5045   XXXZ       0.0000
      XXYZ      -0.0000   XYYZ       0.0000   YYYZ      -0.0000
      XXZZ    -168.6370   XYZZ       6.6789   YYZZ     -56.5008
      XZZZ       0.0000   YZZZ      -0.0000   ZZZZ     -68.9541
 -----------------------------------------------------------------
 Calculating MO derivatives via CPSCF
 D1JvT checksum  = 205140 17130.1613048810
 D1KAT checksum  = 469200 897.8505175302
   1         3          15      0.129732    0.039454
   2         3          15      0.017912    0.005355
   3         3          15      0.002354    0.000884
   4         4          14      0.000222    0.000087
   5        16           2      0.000014    0.000010
   6        18           0      0.000000    0.000000    Roots Converged
 Time for AOints: 7.1 s (CPU) 1.8 s (wall)
 ------------------------------------------------------------------------------
                     AOints        : Timing summary (seconds)
 ------------------------------------------------------------------------------
     job step          cpu (% of tot)      sys (% of tot)     wall (% of tot)
 ------------------------------------------------------------------------------
  cpscf_lag         0.3742E+02 (35.1)   0.4000E-05 (28.6)   0.9681E+01 (34.6)
  iterzp            0.6191E+02 (58.1)   0.1000E-04 (71.4)   0.1638E+02 (58.5)
  make_fx           0.0000E+00 ( 0.0)   0.0000E+00 ( 0.0)   0.0000E+00 ( 0.0)
  AOints            0.7055E+01 ( 6.6)   0.0000E+00 ( 0.0)   0.1789E+01 ( 6.4)
 ------------------------------------------------------------------------------
   Grand Totals     0.1065E+03          0.1400E-04          0.2799E+02
 ------------------------------------------------------------------------------
 Calculating analytic Hessian of the SCF energy
 Polarizability Matrix (a.u.)
            1           2           3
    1 -85.5319891  -0.1904920  -0.0000000
    2  -0.1904920 -57.3967869   0.0000000
    3  -0.0000000   0.0000000 -37.7302139

 Direct stationary perturbation theory relativistic correction:

 rels  =      97.807126547330
 relv  =    -324.249266515387
 rel2e =      42.219468361616
 E_rel =    -184.222671606441

 Hessian of the SCF Energy
            1           2           3           4           5           6
    1   0.7857424  -0.1217334   0.0000000  -0.5082408   0.1919086  -0.0000000
    2  -0.1217334   0.4333300   0.0000000   0.2338166  -0.1767108  -0.0000000
    3   0.0000000   0.0000000   0.1265885  -0.0000000  -0.0000000  -0.0506450
    4  -0.5082408   0.2338166  -0.0000000   0.6877552  -0.1989631   0.0000000
    5   0.1919086  -0.1767108  -0.0000000  -0.1989631   0.2276237   0.0000000
    6  -0.0000000  -0.0000000  -0.0506450   0.0000000   0.0000000   0.0474656
    7  -0.0257777  -0.0269635   0.0000000  -0.0776129  -0.0128296  -0.0000000
    8   0.0119943  -0.0113990   0.0000000  -0.0532263  -0.0289340  -0.0000000
    9   0.0000000   0.0000000  -0.0016044  -0.0000000  -0.0000000  -0.0204618
   10  -0.2070181  -0.1075100   0.0000000  -0.0909177  -0.0134587   0.0000000
   11  -0.1136017  -0.1331326  -0.0000000  -0.0021006   0.0162480  -0.0000000
   12   0.0000000  -0.0000000  -0.0394904   0.0000000  -0.0000000   0.0063320
   13  -0.0447058   0.0223904   0.0000000  -0.0109838   0.0333427  -0.0000000
   14   0.0314321  -0.1120875  -0.0000000   0.0204734  -0.0382269   0.0000000
   15   0.0000000  -0.0000000  -0.0348487  -0.0000000   0.0000000   0.0173092
            7           8           9          10          11          12
    1  -0.0257777   0.0119943   0.0000000  -0.2070181  -0.1136017   0.0000000
    2  -0.0269635  -0.0113990   0.0000000  -0.1075100  -0.1331326  -0.0000000
    3   0.0000000   0.0000000  -0.0016044   0.0000000  -0.0000000  -0.0394904
    4  -0.0776129  -0.0532263  -0.0000000  -0.0909177  -0.0021006   0.0000000
    5  -0.0128296  -0.0289340  -0.0000000  -0.0134587   0.0162480  -0.0000000
    6  -0.0000000  -0.0000000  -0.0204618   0.0000000  -0.0000000   0.0063320
    7   0.1094534   0.0377691   0.0000000  -0.0027402   0.0032858  -0.0000000
    8   0.0377691   0.0368387   0.0000000  -0.0020814   0.0021738  -0.0000000
    9   0.0000000   0.0000000   0.0173060   0.0000000  -0.0000000   0.0063851
   10  -0.0027402  -0.0020814   0.0000000   0.2976479   0.1385737  -0.0000000
   11   0.0032858   0.0021738  -0.0000000   0.1385737   0.1731508   0.0000000
   12  -0.0000000  -0.0000000   0.0063851  -0.0000000   0.0000000   0.0177988
   13  -0.0033227   0.0055442  -0.0000000   0.0030280  -0.0261572  -0.0000000
   14  -0.0012618   0.0013205  -0.0000000  -0.0155236  -0.0584400   0.0000000
   15  -0.0000000  -0.0000000  -0.0016248   0.0000000   0.0000000   0.0089745
           13          14          15
    1  -0.0447058   0.0314321   0.0000000
    2   0.0223904  -0.1120875  -0.0000000
    3   0.0000000  -0.0000000  -0.0348487
    4  -0.0109838   0.0204734  -0.0000000
    5   0.0333427  -0.0382269   0.0000000
    6  -0.0000000   0.0000000   0.0173092
    7  -0.0033227  -0.0012618  -0.0000000
    8   0.0055442   0.0013205  -0.0000000
    9  -0.0000000  -0.0000000  -0.0016248
   10   0.0030280  -0.0155236   0.0000000
   11  -0.0261572  -0.0584400   0.0000000
   12  -0.0000000   0.0000000   0.0089745
   13   0.0559844  -0.0351201  -0.0000000
   14  -0.0351201   0.2074339   0.0000000
   15  -0.0000000   0.0000000   0.0101899
 Gradient time:  CPU 172.75 s  wall 45.35 s
 **********************************************************************
 **                                                                  **
 **                       VIBRATIONAL ANALYSIS                       **
 **                       --------------------                       **
 **                                                                  **
 **        VIBRATIONAL FREQUENCIES (CM**-1) AND NORMAL MODES         **
 **     FORCE CONSTANTS (mDYN/ANGSTROM) AND REDUCED MASSES (AMU)     **
 **                  INFRARED INTENSITIES (KM/MOL)                   **
 **                                                                  **
 **********************************************************************


 Mode:                 1                      2                      3
 Frequency:       142.78                 230.02                 300.97
 Force Cnst:      0.4239                 0.4855                 1.1231
 Red. Mass:      35.2910                15.5754                21.0447
 IR Active:          YES                    YES                    YES
 IR Intens:        1.186                  0.931                  1.116
 Raman Active:       YES                    YES                    YES
               X      Y      Z        X      Y      Z        X      Y      Z
 C          0.167 -0.250  0.000   -0.000  0.000  0.258    0.337  0.221  0.000
 N          0.083 -0.425  0.000   -0.000 -0.000  0.829    0.358  0.349  0.000
 I         -0.244  0.098 -0.000    0.000  0.000 -0.061   -0.162 -0.089 -0.000
 F         -0.003  0.043 -0.000   -0.000  0.000 -0.489    0.687 -0.189 -0.000
 Cl         0.797 -0.123  0.000   -0.000 -0.000  0.066   -0.042  0.210  0.000
 TransDip  -0.033  0.012 -0.000    0.000  0.000 -0.031   -0.028 -0.019 -0.000

 Mode:                 4                      5                      6
 Frequency:       437.68                 545.51                 588.37
 Force Cnst:      2.1329                 3.0696                 2.5757
 Red. Mass:      18.8976                17.5072                12.6284
 IR Active:          YES                    YES                    YES
 IR Intens:        0.651                  3.384                  7.735
 Raman Active:       YES                    YES                    YES
               X      Y      Z        X      Y      Z        X      Y      Z
 C          0.441  0.056 -0.000   -0.168  0.229  0.000    0.000 -0.000  0.916
 N          0.295 -0.251 -0.000    0.051  0.854 -0.000    0.000 -0.000 -0.356
 I         -0.037 -0.008  0.000   -0.013 -0.022 -0.000   -0.000  0.000  0.002
 F          0.105  0.723  0.000   -0.124  0.070 -0.000   -0.000  0.000 -0.164
 Cl        -0.193 -0.283  0.000    0.152 -0.379 -0.000   -0.000  0.000 -0.090
 TransDip  -0.019 -0.017 -0.000    0.025  0.053  0.000    0.000 -0.000  0.089

 Mode:                 7                      8                      9
 Frequency:       746.99                1117.68                1699.36
 Force Cnst:      4.8166                10.0581                21.7516
 Red. Mass:      14.6508                13.6658                12.7841
 IR Active:          YES                    YES                    YES
 IR Intens:      153.589                254.327                514.494
 Raman Active:       YES                    YES                    YES
               X      Y      Z        X      Y      Z        X      Y      Z
 C          0.192 -0.584 -0.000    0.468  0.709  0.000    0.728 -0.293  0.000
 N          0.613  0.241  0.000    0.184 -0.163 -0.000   -0.571  0.234 -0.000
 I         -0.015 -0.012 -0.000   -0.007 -0.001  0.000    0.002  0.003  0.000
 F         -0.400 -0.020  0.000   -0.376 -0.277 -0.000   -0.041 -0.024  0.000
 Cl        -0.038  0.159  0.000   -0.003 -0.022 -0.000   -0.007  0.010 -0.000
 TransDip   0.312 -0.245 -0.000    0.198  0.471  0.000    0.715 -0.130  0.000

 STANDARD THERMODYNAMIC QUANTITIES AT   298.15 K  AND     1.00 ATM

   This Molecule has  0 Imaginary Frequencies
   Zero point vibrational energy:        8.305 kcal/mol

   Atom    1 Element C  Has Mass   12.00000
   Atom    2 Element N  Has Mass   14.00307
   Atom    3 Element I  Has Mass  126.90440
   Atom    4 Element F  Has Mass   18.99840
   Atom    5 Element Cl Has Mass   34.96885
   Molecular Mass:   206.874720 amu
   Principal axes and moments of inertia in amu*Bohr^2:
                             1           2           3
    Eigenvalues --      350.43405  1854.53397  2204.96802
          X               0.99999    -0.00428    -0.00000
          Y               0.00428     0.99999     0.00000
          Z               0.00000    -0.00000     1.00000
   Rotational Symmetry Number is   1
   The Molecule is an Asymmetric Top
   Translational Enthalpy:        0.889 kcal/mol
   Rotational Enthalpy:           0.889 kcal/mol
   Vibrational Enthalpy:          9.776 kcal/mol
   gas constant (RT):             0.592 kcal/mol
   Translational Entropy:        41.885  cal/mol.K
   Rotational Entropy:           28.751  cal/mol.K
   Vibrational Entropy:           8.232  cal/mol.K

   Total Enthalpy:               12.146 kcal/mol
   Total Entropy:                78.868  cal/mol.K
Archival summary:
1\1\TWL01\FREQ\ProcedureUnspecified\BasisUnspecified\1l1111\taweetha\SunNov2523:10:512018SunNov2523:10:512018\0\\#,FREQ,ProcedureUnspecified,BasisUnspecified,\\0,1\I\N,1,2.07742\C,2,1.2505,1,120.2\F,3,1.33265,2,118.654,1,180,0\Cl,3,1.74203,2,131.674,1,-0,0\\\@

 Total job time:  52.02s(wall), 197.03s(cpu) 
 Sun Nov 25 23:10:51 2018

        *************************************************************
        *                                                           *
        *  Thank you very much for using Q-Chem.  Have a nice day.  *
        *                                                           *
        *************************************************************
