# Supplementary material for: Geometric and energetic data from ab initio calculations of haloethene, haloimine, halomethylenephosphine, haloiminophosphine, halodiazene, halodiphosphene and halocyclopropane
Source: Data Brief. 2019 Nov 2;27:104738. doi: 10.1016/j.dib.2019.104738 (PMC6861602; doi:10.1016/j.dib.2019.104738)
Supplement: Multimedia component 4 [file mmc4.zip › CN/B3LYP/ClHCNBrE.out]

Q-Chem Developer Version!
                  Welcome to Q-Chem
     A Quantum Leap Into The Future Of Chemistry


 Q-Chem 5.1, Q-Chem, Inc., Pleasanton, CA (2018)

 Yihan Shao,  Zhengting Gan,  E. Epifanovsky,  A. T. B. Gilbert,  M. Wormit,  
 J. Kussmann,  A. W. Lange,  A. Behn,  Jia Deng,  Xintian Feng,  D. Ghosh,  
 M. Goldey,  P. R. Horn,  L. D. Jacobson,  I. Kaliman,  T. Kus,  A. Landau,  
 Jie Liu,  E. I. Proynov,  R. M. Richard,  R. P. Steele,  E. J. Sundstrom,  
 H. L. Woodcock III,  P. M. Zimmerman,  D. Zuev,  B. Albrecht,  E. Alguire,  
 S. A. Baeppler,  D. Barton,  Z. Benda,  Y. A. Bernard,  E. J. Berquist,  
 K. B. Bravaya,  H. Burton,  D. Casanova,  Chun-Min Chang,  Yunqing Chen,  
 A. Chien,  K. D. Closser,  M. P. Coons,  S. Coriani,  S. Dasgupta,  
 A. L. Dempwolff,  M. Diedenhofen,  Hainam Do,  R. G. Edgar,  Po-Tung Fang,  
 S. Faraji,  S. Fatehi,  Qingguo Feng,  K. D. Fenk,  J. Fosso-Tande,  
 Qinghui Ge,  A. Ghysels,  G. Gidofalvi,  J. Gomes,  J. Gonthier,  A. Gunina,  
 D. Hait,  M. W. D. Hanson-Heine,  P. H. P. Harbach,  A. W. Hauser,  
 J. E. Herr,  E. G. Hohenstein,  Z. C. Holden,  Kerwin Hui,  B. C. Huynh,  
 T.-C. Jagau,  Hyunjun Ji,  B. Kaduk,  K. Khistyaev,  Jaehoon Kim,  
 P. Klunzinger,  K. Koh,  D. Kosenkov,  L. Koulias,  T. Kowalczyk,  
 C. M. Krauter,  A. Kunitsa,  Ka Un Lao,  A. Laurent,  K. V. Lawler,  
 Joonho Lee,  D. Lefrancois,  S. Lehtola,  D. S. Levine,  Yi-Pei Li,  
 You-Sheng Lin,  Fenglai Liu,  E. Livshits,  A. Luenser,  P. Manohar,  
 E. Mansoor,  S. F. Manzer,  Shan-Ping Mao,  Yuezhi Mao,  N. Mardirossian,  
 A. V. Marenich,  T. Markovich,  L. A. Martinez-Martinez,  S. A. Maurer,  
 N. J. Mayhall,  S. C. McKenzie,  J.-M. Mewes,  A. F. Morrison,  
 J. W. Mullinax,  K. Nanda,  T. S. Nguyen-Beck,  R. Olivares-Amaya,  
 J. A. Parkhill,  T. M. Perrine,  F. Plasser,  P. Pokhilko,  S. Prager,  
 A. Prociuk,  E. Ramos,  D. R. Rehn,  F. Rob,  M. Schneider,  N. Sergueev,  
 S. M. Sharada,  S. Sharma,  D. W. Small,  T. Stauch,  T. Stein,  
 Yu-Chuan Su,  A. J. W. Thom,  A. Tkatchenko,  T. Tsuchimochi,  N. M. Tubman,  
 L. Vogt,  M. L. Vidal,  O. Vydrov,  M. A. Watson,  J. Wenzel,  
 M. de Wergifosse,  T. A. Wesolowski,  A. White,  J. Witte,  A. Yamada,  
 Jun Yang,  K. Yao,  S. Yeganeh,  S. R. Yost,  Zhi-Qiang You,  A. Zech,  
 Igor Ying Zhang,  Xing Zhang,  Yan Zhao,  Ying Zhu,  B. R. Brooks,  
 G. K. L. Chan,  C. J. Cramer,  M. S. Gordon,  W. J. Hehre,  A. Klamt,  
 M. W. Schmidt,  C. D. Sherrill,  D. G. Truhlar,  A. Aspuru-Guzik,  R. Baer,  
 A. T. Bell,  N. A. Besley,  Jeng-Da Chai,  A. E. DePrince, III,  
 R. A. DiStasio Jr.,  A. Dreuw,  B. D. Dunietz,  T. R. Furlani,  
 Chao-Ping Hsu,  Yousung Jung,  Jing Kong,  D. S. Lambrecht,  WanZhen Liang,  
 C. Ochsenfeld,  V. A. Rassolov,  L. V. Slipchenko,  J. E. Subotnik,  
 T. Van Voorhis,  J. M. Herbert,  A. I. Krylov,  P. M. W. Gill,  M. Head-Gordon

 Contributors to earlier versions of Q-Chem not listed above: 
 R. D. Adamson,  B. Austin,  J. Baker,  G. J. O. Beran,  K. Brandhorst,  
 S. T. Brown,  E. F. C. Byrd,  A. K. Chakraborty,  C.-L. Cheng,  
 Siu Hung Chien,  D. M. Chipman,  D. L. Crittenden,  H. Dachsel,  
 R. J. Doerksen,  A. D. Dutoi,  L. Fusti-Molnar,  W. A. Goddard III,  
 A. Golubeva-Zadorozhnaya,  S. R. Gwaltney,  G. Hawkins,  A. Heyden,  
 S. Hirata,  G. Kedziora,  F. J. Keil,  C. Kelley,  Jihan Kim,  R. A. King,  
 R. Z. Khaliullin,  P. P. Korambath,  W. Kurlancheek,  A. M. Lee,  M. S. Lee,  
 S. V. Levchenko,  Ching Yeh Lin,  D. Liotard,  R. C. Lochan,  I. Lotan,  
 P. E. Maslen,  N. Nair,  D. P. O'Neill,  D. Neuhauser,  E. Neuscamman,  
 C. M. Oana,  R. Olson,  B. Peters,  R. Peverati,  P. A. Pieniazek,  
 Y. M. Rhee,  J. Ritchie,  M. A. Rohrdanz,  E. Rosta,  N. J. Russ,  
 H. F. Schaefer III,  N. E. Schultz,  N. Shenvi,  A. C. Simmonett,  A. Sodt,  
 D. Stuck,  K. S. Thanthiriwatte,  V. Vanovschi,  Tao Wang,  A. Warshel,  
 C. F. Williams,  Q. Wu,  X. Xu,  W. Zhang

 Please cite Q-Chem as follows:
 Y. Shao et al., Mol. Phys. 113, 184-215 (2015)
 DOI: 10.1080/00268976.2014.952696

 Q-Chem 5.1.2 for Intel X86 EM64T Linux

 Parts of Q-Chem use Armadillo 8.300.2 (Tropical Shenanigans).
 http://arma.sourceforge.net/

 Q-Chem begins on Mon Nov 26 07:41:02 2018  

Host: 
0

     Scratch files written to /scratch/taweetham/qchem58949//
Input Ideriv = 2
Curr. Ideriv = -1
Max.  Ideriv = 2

Checking the input file for inconsistencies... 	...done.

--------------------------------------------------------------
User input:
--------------------------------------------------------------
$molecule
0 1
C 
N 1 1.3 
Br 2 CBr 1 120. 
H 1 CH 2 120.  3 180.0
Cl 1 CCl 2 120.  3 0.0

CC=1.54
CH=1.09
CF=1.35
CCl=1.77
CBr=1.94
CI=2.14
DHA=180.0
$end

$rem
   job_type	optimization
   basis	6-311++g**
   method	b3lyp
$end

--------------------------------------------------------------
 ----------------------------------------------------------------
             Standard Nuclear Orientation (Angstroms)
    I     Atom           X                Y                Z
 ----------------------------------------------------------------
    1      C       1.3232857373     1.0428868576    -0.0000000000
    2      N       0.0461163551     1.2854530735     0.0000000000
    3      Br     -1.2203353376    -0.1841387440     0.0000000000
    4      H       2.0348488018     1.8685853530    -0.0000000000
    5      Cl      1.9067270061    -0.6281895278    -0.0000000000
 ----------------------------------------------------------------
 Molecular Point Group                 Cs    NOp =  2
 Largest Abelian Subgroup              Cs    NOp =  2
 Nuclear Repulsion Energy =   290.1634572715 hartrees
 There are       33 alpha and       33 beta electrons
 Requested basis set is 6-311++G(d,p)
 There are 49 shells and 129 basis functions

 Total QAlloc Memory Limit   2000 MB
 Mega-Array Size       188 MB
 MEM_STATIC part       192 MB
 A cutoff of  1.0D-11 yielded   1079 shell pairs
 There are      7927 function pairs (      8716 Cartesian)
 Smallest overlap matrix eigenvalue = 7.34E-04

 Scale SEOQF with 1.000000e-01/1.000000e-01/1.000000e-01

 Standard Electronic Orientation quadrupole field applied
 Nucleus-field energy     =     0.0000000067 hartrees
 Guess from superposition of atomic densities
 Warning:  Energy on first SCF cycle will be non-variational
 SAD guess density has 66.000000 electrons

 -----------------------------------------------------------------------
  General SCF calculation program by
  Eric Jon Sundstrom, Paul Horn, Yuezhi Mao, Dmitri Zuev, Alec White,
  David Stuck, Shaama M.S., Shane Yost, Joonho Lee, David Small,
  Daniel Levine, Susi Lehtola, Hugh Burton, Evgeny Epifanovsky
 -----------------------------------------------------------------------
 Exchange:     0.2000 Hartree-Fock + 0.0800 Slater + 0.7200 B88
 Correlation:  0.1900 VWN1RPA + 0.8100 LYP
 Using SG-1 standard quadrature grid
 A restricted SCF calculation will be
 performed using DIIS
 SCF converges when DIIS error is below 1.0e-08
 ---------------------------------------
  Cycle       Energy         DIIS error
 ---------------------------------------
    1   -3128.1742739698      4.27e-02  
    2   -3127.7789982892      3.86e-03  
    3   -3127.7347237076      6.24e-03  
    4   -3127.7912490282      2.01e-03  
    5   -3127.7985251005      2.85e-04  
    6   -3127.7986334768      8.36e-05  
    7   -3127.7986461422      2.19e-05  
    8   -3127.7986469948      9.86e-06  
    9   -3127.7986471702      2.38e-06  
   10   -3127.7986471832      6.11e-07  
   11   -3127.7986471839      1.43e-07  
   12   -3127.7986471839      2.70e-08  
   13   -3127.7986471839      5.54e-09  Convergence criterion met
 ---------------------------------------
 SCF time:   CPU 15.33s  wall 15.00s 
 SCF   energy in the final basis set =    -3127.7986471839
 Total energy in the final basis set =    -3127.7986471839

 --------------------------------------------------------------
             Orbital Energies (a.u.) and Symmetries
 --------------------------------------------------------------

 Alpha MOs, Restricted
 -- Occupied --                  
-482.86 -101.59  -62.51  -56.33  -56.33  -56.33  -14.40  -10.31
  1 A'    2 A'    3 A'    4 A'    1 A"    5 A'    6 A'    7 A'                 
 -9.501  -8.721  -7.265  -7.256  -7.255  -6.556  -6.538  -6.537
  8 A'    9 A'   10 A'    2 A"   11 A'   12 A'    3 A"   13 A'                 
 -2.666  -2.661  -2.660  -2.647  -2.647  -0.971  -0.864  -0.786
 14 A'    4 A"   15 A'    5 A"   16 A'   17 A'   18 A'   19 A'                 
 -0.620  -0.505  -0.485  -0.426  -0.371  -0.346  -0.328  -0.296
 20 A'   21 A'   22 A'    6 A"   23 A'    7 A"   24 A'    8 A"                 
 -0.289
 25 A'                                                                         
 -- Virtual --                   
 -0.097  -0.069  -0.012  -0.000   0.029   0.045   0.050   0.070
 26 A'    9 A"   27 A'   28 A'   29 A'   30 A'   10 A"   31 A'                 
  0.073   0.078   0.088   0.094   0.100   0.121   0.123   0.154
 32 A'   11 A"   33 A'   12 A"   34 A'   35 A'   36 A'   37 A'                 
  0.184   0.190   0.218   0.237   0.253   0.287   0.388   0.397
 13 A"   38 A'   39 A'   40 A'   41 A'   42 A'   43 A'   44 A'                 
  0.414   0.432   0.437   0.456   0.469   0.504   0.547   0.554
 14 A"   45 A'   46 A'   15 A"   47 A'   16 A"   48 A'   17 A"                 
  0.563   0.593   0.599   0.645   0.710   0.767   0.769   0.821
 18 A"   49 A'   50 A'   51 A'   52 A'   19 A"   53 A'   54 A'                 
  0.833   0.866   0.875   0.887   0.918   0.972   0.992   1.097
 20 A"   21 A"   55 A'   56 A'   57 A'   58 A'   59 A'   60 A'                 
  1.132   1.241   1.348   1.478   1.575   1.722   1.725   1.932
 22 A"   61 A'   23 A"   62 A'   63 A'   64 A'   24 A"   65 A'                 
  1.933   1.958   2.041   2.086   2.184   2.244   2.300   2.360
 25 A"   66 A'   67 A'   26 A"   68 A'   27 A"   69 A'   28 A"                 
  2.374   2.509   2.586   2.698   2.747   2.772   3.176   3.549
 70 A'   71 A'   72 A'   73 A'   29 A"   74 A'   75 A'   76 A'                 
  3.816   3.885   3.984   4.009   4.029   4.093   4.329   4.494
 30 A"   77 A'   31 A"   78 A'   32 A"   79 A'   80 A'   81 A'                 
  6.606   7.535   7.559   7.632   9.695  23.715  25.792  25.920
 82 A'   33 A"   83 A'   84 A'   85 A'   86 A'   34 A"   87 A'                 
 26.244  35.429  47.891 215.675 289.726 289.748 289.8511020.680
 88 A'   89 A'   90 A'   91 A'   35 A"   92 A'   93 A'   94 A'                 

 Beta MOs, Restricted
 -- Occupied --                  
-482.86 -101.59  -62.51  -56.33  -56.33  -56.33  -14.40  -10.31
  1 A'    2 A'    3 A'    4 A'    1 A"    5 A'    6 A'    7 A'                 
 -9.501  -8.721  -7.265  -7.256  -7.255  -6.556  -6.538  -6.537
  8 A'    9 A'   10 A'    2 A"   11 A'   12 A'    3 A"   13 A'                 
 -2.666  -2.661  -2.660  -2.647  -2.647  -0.971  -0.864  -0.786
 14 A'    4 A"   15 A'    5 A"   16 A'   17 A'   18 A'   19 A'                 
 -0.620  -0.505  -0.485  -0.426  -0.371  -0.346  -0.328  -0.296
 20 A'   21 A'   22 A'    6 A"   23 A'    7 A"   24 A'    8 A"                 
 -0.289
 25 A'                                                                         
 -- Virtual --                   
 -0.097  -0.069  -0.012  -0.000   0.029   0.045   0.050   0.070
 26 A'    9 A"   27 A'   28 A'   29 A'   30 A'   10 A"   31 A'                 
  0.073   0.078   0.088   0.094   0.100   0.121   0.123   0.154
 32 A'   11 A"   33 A'   12 A"   34 A'   35 A'   36 A'   37 A'                 
  0.184   0.190   0.218   0.237   0.253   0.287   0.388   0.397
 13 A"   38 A'   39 A'   40 A'   41 A'   42 A'   43 A'   44 A'                 
  0.414   0.432   0.437   0.456   0.469   0.504   0.547   0.554
 14 A"   45 A'   46 A'   15 A"   47 A'   16 A"   48 A'   17 A"                 
  0.563   0.593   0.599   0.645   0.710   0.767   0.769   0.821
 18 A"   49 A'   50 A'   51 A'   52 A'   19 A"   53 A'   54 A'                 
  0.833   0.866   0.875   0.887   0.918   0.972   0.992   1.097
 20 A"   21 A"   55 A'   56 A'   57 A'   58 A'   59 A'   60 A'                 
  1.132   1.241   1.348   1.478   1.575   1.722   1.725   1.932
 22 A"   61 A'   23 A"   62 A'   63 A'   64 A'   24 A"   65 A'                 
  1.933   1.958   2.041   2.086   2.184   2.244   2.300   2.360
 25 A"   66 A'   67 A'   26 A"   68 A'   27 A"   69 A'   28 A"                 
  2.374   2.509   2.586   2.698   2.747   2.772   3.176   3.549
 70 A'   71 A'   72 A'   73 A'   29 A"   74 A'   75 A'   76 A'                 
  3.816   3.885   3.984   4.009   4.029   4.093   4.329   4.494
 30 A"   77 A'   31 A"   78 A'   32 A"   79 A'   80 A'   81 A'                 
  6.606   7.535   7.559   7.632   9.695  23.715  25.792  25.920
 82 A'   33 A"   83 A'   84 A'   85 A'   86 A'   34 A"   87 A'                 
 26.244  35.429  47.891 215.675 289.726 289.748 289.8511020.680
 88 A'   89 A'   90 A'   91 A'   35 A"   92 A'   93 A'   94 A'                 
 --------------------------------------------------------------

          Ground-State Mulliken Net Atomic Charges

     Atom                 Charge (a.u.)
  ----------------------------------------
      1 C                    -0.362149
      2 N                    -0.061404
      3 Br                    0.016836
      4 H                     0.225942
      5 Cl                    0.180775
  ----------------------------------------
  Sum of atomic charges =     0.000000

 -----------------------------------------------------------------
                    Cartesian Multipole Moments
 -----------------------------------------------------------------
    Charge (ESU x 10^10)
                 0.0000
    Dipole Moment (Debye)
         X       1.5330      Y       0.1640      Z       0.0000
       Tot       1.5418
    Quadrupole Moments (Debye-Ang)
        XX     -39.5928     XY       5.3615     YY     -41.4089
        XZ       0.0000     YZ       0.0000     ZZ     -43.3852
    Octopole Moments (Debye-Ang^2)
       XXX     -30.3424    XXY       1.4763    XYY      -1.7540
       YYY     -11.4057    XXZ       0.0000    XYZ      -0.0000
       YYZ       0.0000    XZZ     -10.2716    YZZ      -2.7205
       ZZZ       0.0000
    Hexadecapole Moments (Debye-Ang^3)
      XXXX    -552.2726   XXXY      26.2179   XXYY    -100.8975
      XYYY      15.8503   YYYY    -182.4281   XXXZ      -0.0000
      XXYZ       0.0000   XYYZ       0.0000   YYYZ       0.0000
      XXZZ    -104.1063   XYZZ       1.3168   YYZZ     -40.6258
      XZZZ      -0.0000   YZZZ       0.0000   ZZZZ     -50.6462
 -----------------------------------------------------------------
 Calculating analytic gradient of the SCF energy
 Gradient of SCF Energy
            1           2           3           4           5
    1   0.0616420  -0.0348746  -0.0103780   0.0006444  -0.0170338
    2   0.0231779  -0.0035669  -0.0125653   0.0053098  -0.0123555
    3  -0.0000000   0.0000000   0.0000000   0.0000000  -0.0000000
 Max gradient component =       6.164E-02
 RMS gradient           =       2.050E-02
 Gradient time:  CPU 3.86 s  wall 3.86 s
 Geometry Optimization Parameters
   NAtoms,    NIC,     NZ,  NCons,   NDum,   NFix, NCnnct, MaxDiis
        5      20       5       0       0       0       0       0


** GEOMETRY OPTIMIZATION IN DELOCALIZED INTERNAL COORDINATES **
   Searching for a Minimum

   Optimization Cycle:   1

                       Coordinates (Angstroms)
     ATOM                X               Y               Z
      1  C         1.3232857373    1.0428868576    0.0000000000
      2  N         0.0461163551    1.2854530735    0.0000000000
      3  Br       -1.2203353376   -0.1841387440    0.0000000000
      4  H         2.0348488018    1.8685853530    0.0000000000
      5  Cl        1.9067270061   -0.6281895278    0.0000000000
   Point Group: cs    Number of degrees of freedom:     7


   Energy is  -3127.798647184


 Attempting to Generate Delocalized Internal Coordinates

  7 Hessian modes will be used to form the next step
  Hessian Eigenvalues:
     0.160000    0.175927    0.220000    0.250000    0.286300    0.348126
     0.671931

 Minimum Search - Taking Simple RFO Step
 Searching for Lamda that Minimizes Along All modes
 Value Taken    Lamda =  -0.01583856
 Step Taken.  Stepsize is  0.248025

                             Maximum     Tolerance    Cnvgd?
         Gradient           0.047421      0.000300      NO
         Displacement       0.162914      0.001200      NO
         Energy change     *********      0.000001      NO


 New Cartesian Coordinates Obtained by Inverse Iteration

 Displacement from previous Coordinates is:  0.437400
 ----------------------------------------------------------------
             Standard Nuclear Orientation (Angstroms)
    I     Atom           X                Y                Z
 ----------------------------------------------------------------
    1      C       1.2784246928     0.9762437914     0.0000000000
    2      N       0.0466125916     1.2775147712     0.0000000000
    3      Br     -1.2706433760    -0.0847809084     0.0000000000
    4      H       1.9683606997     1.8117321220     0.0000000000
    5      Cl      2.0678879547    -0.5961127638     0.0000000000
 ----------------------------------------------------------------
 Molecular Point Group                 Cs    NOp =  2
 Largest Abelian Subgroup              Cs    NOp =  2
 Nuclear Repulsion Energy =   286.3958332328 hartrees
 There are       33 alpha and       33 beta electrons
 Applying Cartesian multipole field
    Component          Value
    ---------          -----
     (2,0,0)        1.00000E-11
     (0,2,0)        2.00000E-11
     (0,0,2)       -3.00000E-11
 Nucleus-field energy     =     0.0000000070 hartrees
 Requested basis set is 6-311++G(d,p)
 There are 49 shells and 129 basis functions
 A cutoff of  1.0D-11 yielded   1073 shell pairs
 There are      7899 function pairs (      8683 Cartesian)
 Smallest overlap matrix eigenvalue = 6.47E-04
 Guess MOs from SCF MO coefficient file

 -----------------------------------------------------------------------
  General SCF calculation program by
  Eric Jon Sundstrom, Paul Horn, Yuezhi Mao, Dmitri Zuev, Alec White,
  David Stuck, Shaama M.S., Shane Yost, Joonho Lee, David Small,
  Daniel Levine, Susi Lehtola, Hugh Burton, Evgeny Epifanovsky
 -----------------------------------------------------------------------
 Exchange:     0.2000 Hartree-Fock + 0.0800 Slater + 0.7200 B88
 Correlation:  0.1900 VWN1RPA + 0.8100 LYP
 Using SG-1 standard quadrature grid
 A restricted SCF calculation will be
 performed using DIIS
 SCF converges when DIIS error is below 1.0e-08
 ---------------------------------------
  Cycle       Energy         DIIS error
 ---------------------------------------
    1   -3127.7969111224      1.60e-03  
    2   -3127.8056597999      6.87e-04  
    3   -3127.8042027470      1.12e-03  
    4   -3127.8065495706      1.62e-04  
    5   -3127.8065941552      7.10e-05  
    6   -3127.8066041776      1.35e-05  
    7   -3127.8066044717      2.79e-06  
    8   -3127.8066044841      1.46e-06  
    9   -3127.8066044875      1.51e-07  
   10   -3127.8066044875      3.26e-08  
   11   -3127.8066044875      8.72e-09  Convergence criterion met
 ---------------------------------------
 SCF time:   CPU 13.00s  wall 13.00s 
 SCF   energy in the final basis set =    -3127.8066044875
 Total energy in the final basis set =    -3127.8066044875

 --------------------------------------------------------------
             Orbital Energies (a.u.) and Symmetries
 --------------------------------------------------------------

 Alpha MOs, Restricted
 -- Occupied --                  
-482.86 -101.59  -62.51  -56.34  -56.33  -56.33  -14.39  -10.31
  1 A'    2 A'    3 A'    4 A'    1 A"    5 A'    6 A'    7 A'                 
 -9.503  -8.722  -7.268  -7.259  -7.258  -6.557  -6.540  -6.539
  8 A'    9 A'   10 A'    2 A"   11 A'   12 A'    3 A"   13 A'                 
 -2.667  -2.662  -2.661  -2.648  -2.648  -0.981  -0.875  -0.791
 14 A'    4 A"   15 A'    5 A"   16 A'   17 A'   18 A'   19 A'                 
 -0.616  -0.508  -0.491  -0.432  -0.360  -0.354  -0.343  -0.296
 20 A'   21 A'   22 A'    6 A"   23 A'    7 A"   24 A'    8 A"                 
 -0.289
 25 A'                                                                         
 -- Virtual --                   
 -0.084  -0.060  -0.008  -0.002   0.028   0.042   0.050   0.073
 26 A'    9 A"   27 A'   28 A'   29 A'   30 A'   10 A"   31 A'                 
  0.074   0.077   0.094   0.095   0.100   0.117   0.125   0.154
 32 A'   11 A"   33 A'   12 A"   34 A'   35 A'   36 A'   37 A'                 
  0.187   0.188   0.220   0.236   0.260   0.306   0.390   0.403
 13 A"   38 A'   39 A'   40 A'   41 A'   42 A'   43 A'   44 A'                 
  0.414   0.420   0.443   0.456   0.475   0.500   0.556   0.558
 14 A"   45 A'   46 A'   15 A"   47 A'   16 A"   17 A"   48 A'                 
  0.562   0.591   0.597   0.644   0.717   0.768   0.783   0.831
 18 A"   49 A'   50 A'   51 A'   52 A'   19 A"   53 A'   20 A"                 
  0.838   0.862   0.876   0.895   0.922   0.950   1.011   1.103
 54 A'   55 A'   21 A"   56 A'   57 A'   58 A'   59 A'   60 A'                 
  1.122   1.242   1.365   1.489   1.590   1.732   1.767   1.932
 22 A"   61 A'   23 A"   62 A'   63 A'   24 A"   64 A'   65 A'                 
  1.936   1.974   2.032   2.105   2.202   2.232   2.314   2.389
 25 A"   66 A'   67 A'   26 A"   68 A'   27 A"   69 A'   28 A"                 
  2.391   2.511   2.606   2.752   2.761   2.785   3.181   3.578
 70 A'   71 A'   72 A'   73 A'   29 A"   74 A'   75 A'   76 A'                 
  3.824   3.912   3.982   4.008   4.035   4.107   4.340   4.492
 30 A"   77 A'   31 A"   78 A'   32 A"   79 A'   80 A'   81 A'                 
  6.617   7.535   7.555   7.628   9.699  23.770  25.786  25.901
 82 A'   33 A"   83 A'   84 A'   85 A'   86 A'   34 A"   87 A'                 
 26.243  35.469  47.898 215.680 289.726 289.746 289.8501020.689
 88 A'   89 A'   90 A'   91 A'   35 A"   92 A'   93 A'   94 A'                 

 Beta MOs, Restricted
 -- Occupied --                  
-482.86 -101.59  -62.51  -56.34  -56.33  -56.33  -14.39  -10.31
  1 A'    2 A'    3 A'    4 A'    1 A"    5 A'    6 A'    7 A'                 
 -9.503  -8.722  -7.268  -7.259  -7.258  -6.557  -6.540  -6.539
  8 A'    9 A'   10 A'    2 A"   11 A'   12 A'    3 A"   13 A'                 
 -2.667  -2.662  -2.661  -2.648  -2.648  -0.981  -0.875  -0.791
 14 A'    4 A"   15 A'    5 A"   16 A'   17 A'   18 A'   19 A'                 
 -0.616  -0.508  -0.491  -0.432  -0.360  -0.354  -0.343  -0.296
 20 A'   21 A'   22 A'    6 A"   23 A'    7 A"   24 A'    8 A"                 
 -0.289
 25 A'                                                                         
 -- Virtual --                   
 -0.084  -0.060  -0.008  -0.002   0.028   0.042   0.050   0.073
 26 A'    9 A"   27 A'   28 A'   29 A'   30 A'   10 A"   31 A'                 
  0.074   0.077   0.094   0.095   0.100   0.117   0.125   0.154
 32 A'   11 A"   33 A'   12 A"   34 A'   35 A'   36 A'   37 A'                 
  0.187   0.188   0.220   0.236   0.260   0.306   0.390   0.403
 13 A"   38 A'   39 A'   40 A'   41 A'   42 A'   43 A'   44 A'                 
  0.414   0.420   0.443   0.456   0.475   0.500   0.556   0.558
 14 A"   45 A'   46 A'   15 A"   47 A'   16 A"   17 A"   48 A'                 
  0.562   0.591   0.597   0.644   0.717   0.768   0.783   0.831
 18 A"   49 A'   50 A'   51 A'   52 A'   19 A"   53 A'   20 A"                 
  0.838   0.862   0.876   0.895   0.922   0.950   1.011   1.103
 54 A'   55 A'   21 A"   56 A'   57 A'   58 A'   59 A'   60 A'                 
  1.122   1.242   1.365   1.489   1.590   1.732   1.767   1.932
 22 A"   61 A'   23 A"   62 A'   63 A'   24 A"   64 A'   65 A'                 
  1.936   1.974   2.032   2.105   2.202   2.232   2.314   2.389
 25 A"   66 A'   67 A'   26 A"   68 A'   27 A"   69 A'   28 A"                 
  2.391   2.511   2.606   2.752   2.761   2.785   3.181   3.578
 70 A'   71 A'   72 A'   73 A'   29 A"   74 A'   75 A'   76 A'                 
  3.824   3.912   3.982   4.008   4.035   4.107   4.340   4.492
 30 A"   77 A'   31 A"   78 A'   32 A"   79 A'   80 A'   81 A'                 
  6.617   7.535   7.555   7.628   9.699  23.770  25.786  25.901
 82 A'   33 A"   83 A'   84 A'   85 A'   86 A'   34 A"   87 A'                 
 26.243  35.469  47.898 215.680 289.726 289.746 289.8501020.689
 88 A'   89 A'   90 A'   91 A'   35 A"   92 A'   93 A'   94 A'                 
 --------------------------------------------------------------

          Ground-State Mulliken Net Atomic Charges

     Atom                 Charge (a.u.)
  ----------------------------------------
      1 C                    -0.392844
      2 N                    -0.045281
      3 Br                    0.016684
      4 H                     0.215562
      5 Cl                    0.205877
  ----------------------------------------
  Sum of atomic charges =     0.000000

 -----------------------------------------------------------------
                    Cartesian Multipole Moments
 -----------------------------------------------------------------
    Charge (ESU x 10^10)
                 0.0000
    Dipole Moment (Debye)
         X       1.3262      Y       0.0714      Z      -0.0000
       Tot       1.3281
    Quadrupole Moments (Debye-Ang)
        XX     -39.5323     XY       4.3554     YY     -42.0453
        XZ      -0.0000     YZ       0.0000     ZZ     -43.1932
    Octopole Moments (Debye-Ang^2)
       XXX     -33.3547    XXY      -2.7351    XYY      -3.7018
       YYY     -16.5818    XXZ      -0.0000    XYZ       0.0000
       YYZ      -0.0000    XZZ     -10.9974    YZZ      -4.3810
       ZZZ      -0.0000
    Hexadecapole Moments (Debye-Ang^3)
      XXXX    -604.4466   XXXY      28.4953   XXYY    -110.6068
      XYYY      22.2510   YYYY    -174.3388   XXXZ      -0.0000
      XXYZ       0.0000   XYYZ      -0.0000   YYYZ       0.0000
      XXZZ    -113.4356   XYZZ       4.6495   YYZZ     -38.4046
      XZZZ      -0.0000   YZZZ       0.0000   ZZZZ     -50.1977
 -----------------------------------------------------------------
 Calculating analytic gradient of the SCF energy
 Gradient of SCF Energy
            1           2           3           4           5
    1   0.0141573  -0.0106814  -0.0021187  -0.0037649   0.0024078
    2   0.0019690   0.0011331   0.0012586   0.0003429  -0.0047036
    3   0.0000000   0.0000000  -0.0000000  -0.0000000  -0.0000000
 Max gradient component =       1.416E-02
 RMS gradient           =       4.953E-03
 Gradient time:  CPU 3.82 s  wall 3.82 s
 Geometry Optimization Parameters
   NAtoms,    NIC,     NZ,  NCons,   NDum,   NFix, NCnnct, MaxDiis
        5      20       5       0       0       0       0       0

 Cartesian Hessian Update
 Hessian Updated using BFGS Update


** GEOMETRY OPTIMIZATION IN DELOCALIZED INTERNAL COORDINATES **
   Searching for a Minimum

   Optimization Cycle:   2

                       Coordinates (Angstroms)
     ATOM                X               Y               Z
      1  C         1.2784246928    0.9762437914    0.0000000000
      2  N         0.0466125916    1.2775147712    0.0000000000
      3  Br       -1.2706433760   -0.0847809084    0.0000000000
      4  H         1.9683606997    1.8117321220    0.0000000000
      5  Cl        2.0678879547   -0.5961127638    0.0000000000
   Point Group: cs    Number of degrees of freedom:     7


   Energy is  -3127.806604488

 Hessian Updated using BFGS Update

  7 Hessian modes will be used to form the next step
  Hessian Eigenvalues:
     0.155271    0.176008    0.221726    0.275241    0.297982    0.351520
     0.618151

 Minimum Search - Taking Simple RFO Step
 Searching for Lamda that Minimizes Along All modes
 Value Taken    Lamda =  -0.00085262
 Step Taken.  Stepsize is  0.055804

                             Maximum     Tolerance    Cnvgd?
         Gradient           0.011441      0.000300      NO
         Displacement       0.035001      0.001200      NO
         Energy change     -0.007957      0.000001      NO


 New Cartesian Coordinates Obtained by Inverse Iteration

 Displacement from previous Coordinates is:  0.115405
 ----------------------------------------------------------------
             Standard Nuclear Orientation (Angstroms)
    I     Atom           X                Y                Z
 ----------------------------------------------------------------
    1      C       1.2634397185     0.9827884444     0.0000000000
    2      N       0.0460330961     1.2914290167     0.0000000000
    3      Br     -1.2327093115    -0.1014214157     0.0000000000
    4      H       1.9803064443     1.7992224657     0.0000000000
    5      Cl      2.0335726154    -0.5874214988     0.0000000000
 ----------------------------------------------------------------
 Molecular Point Group                 Cs    NOp =  2
 Largest Abelian Subgroup              Cs    NOp =  2
 Nuclear Repulsion Energy =   289.8365023353 hartrees
 There are       33 alpha and       33 beta electrons
 Applying Cartesian multipole field
    Component          Value
    ---------          -----
     (2,0,0)        1.00000E-11
     (0,2,0)        2.00000E-11
     (0,0,2)       -3.00000E-11
 Nucleus-field energy     =     0.0000000068 hartrees
 Requested basis set is 6-311++G(d,p)
 There are 49 shells and 129 basis functions
 A cutoff of  1.0D-11 yielded   1079 shell pairs
 There are      7942 function pairs (      8731 Cartesian)
 Smallest overlap matrix eigenvalue = 6.26E-04
 Guess MOs from SCF MO coefficient file

 -----------------------------------------------------------------------
  General SCF calculation program by
  Eric Jon Sundstrom, Paul Horn, Yuezhi Mao, Dmitri Zuev, Alec White,
  David Stuck, Shaama M.S., Shane Yost, Joonho Lee, David Small,
  Daniel Levine, Susi Lehtola, Hugh Burton, Evgeny Epifanovsky
 -----------------------------------------------------------------------
 Exchange:     0.2000 Hartree-Fock + 0.0800 Slater + 0.7200 B88
 Correlation:  0.1900 VWN1RPA + 0.8100 LYP
 Using SG-1 standard quadrature grid
 A restricted SCF calculation will be
 performed using DIIS
 SCF converges when DIIS error is below 1.0e-08
 ---------------------------------------
  Cycle       Energy         DIIS error
 ---------------------------------------
    1   -3127.8064289374      3.78e-04  
    2   -3127.8068271380      2.02e-04  
    3   -3127.8067954321      2.36e-04  
    4   -3127.8069023628      5.98e-05  
    5   -3127.8069084256      1.72e-05  
    6   -3127.8069090571      4.38e-06  
    7   -3127.8069090863      1.26e-06  
    8   -3127.8069090885      2.02e-07  
    9   -3127.8069090886      7.09e-08  
   10   -3127.8069090886      2.02e-08  
   11   -3127.8069090886      3.79e-09  Convergence criterion met
 ---------------------------------------
 SCF time:   CPU 13.09s  wall 13.00s 
 SCF   energy in the final basis set =    -3127.8069090886
 Total energy in the final basis set =    -3127.8069090886

 --------------------------------------------------------------
             Orbital Energies (a.u.) and Symmetries
 --------------------------------------------------------------

 Alpha MOs, Restricted
 -- Occupied --                  
-482.86 -101.59  -62.51  -56.33  -56.33  -56.33  -14.39  -10.30
  1 A'    2 A'    3 A'    4 A'    1 A"    5 A'    6 A'    7 A'                 
 -9.503  -8.722  -7.268  -7.259  -7.257  -6.556  -6.539  -6.538
  8 A'    9 A'   10 A'    2 A"   11 A'   12 A'    3 A"   13 A'                 
 -2.666  -2.661  -2.661  -2.647  -2.647  -0.987  -0.877  -0.791
 14 A'    4 A"   15 A'    5 A"   16 A'   17 A'   18 A'   19 A'                 
 -0.615  -0.510  -0.492  -0.435  -0.360  -0.354  -0.343  -0.296
 20 A'   21 A'   22 A'    6 A"   23 A'    7 A"   24 A'    8 A"                 
 -0.289
 25 A'                                                                         
 -- Virtual --                   
 -0.083  -0.057  -0.007   0.001   0.029   0.042   0.050   0.073
 26 A'    9 A"   27 A'   28 A'   29 A'   30 A'   10 A"   31 A'                 
  0.074   0.077   0.095   0.095   0.101   0.118   0.125   0.154
 32 A'   11 A"   12 A"   33 A'   34 A'   35 A'   36 A'   37 A'                 
  0.187   0.190   0.222   0.235   0.259   0.309   0.391   0.399
 13 A"   38 A'   39 A'   40 A'   41 A'   42 A'   43 A'   44 A'                 
  0.414   0.421   0.444   0.455   0.473   0.498   0.556   0.557
 14 A"   45 A'   46 A'   15 A"   47 A'   16 A"   48 A'   17 A"                 
  0.564   0.592   0.605   0.644   0.721   0.767   0.792   0.830
 18 A"   49 A'   50 A'   51 A'   52 A'   19 A"   53 A'   20 A"                 
  0.836   0.869   0.876   0.891   0.921   0.953   1.015   1.105
 54 A'   55 A'   21 A"   56 A'   57 A'   58 A'   59 A'   60 A'                 
  1.122   1.242   1.372   1.484   1.596   1.728   1.766   1.937
 22 A"   61 A'   23 A"   62 A'   63 A'   24 A"   64 A'   25 A"                 
  1.944   1.986   2.036   2.109   2.207   2.234   2.319   2.397
 65 A'   66 A'   67 A'   26 A"   68 A'   27 A"   69 A'   70 A'                 
  2.400   2.511   2.612   2.765   2.766   2.801   3.182   3.584
 28 A"   71 A'   72 A'   29 A"   73 A'   74 A'   75 A'   76 A'                 
  3.827   3.912   3.983   4.010   4.036   4.111   4.344   4.492
 30 A"   77 A'   31 A"   78 A'   32 A"   79 A'   80 A'   81 A'                 
  6.620   7.535   7.558   7.628   9.703  23.789  25.788  25.913
 82 A'   33 A"   83 A'   84 A'   85 A'   86 A'   34 A"   87 A'                 
 26.248  35.490  47.900 215.685 289.727 289.748 289.8511020.692
 88 A'   89 A'   90 A'   91 A'   35 A"   92 A'   93 A'   94 A'                 

 Beta MOs, Restricted
 -- Occupied --                  
-482.86 -101.59  -62.51  -56.33  -56.33  -56.33  -14.39  -10.30
  1 A'    2 A'    3 A'    4 A'    1 A"    5 A'    6 A'    7 A'                 
 -9.503  -8.722  -7.268  -7.259  -7.257  -6.556  -6.539  -6.538
  8 A'    9 A'   10 A'    2 A"   11 A'   12 A'    3 A"   13 A'                 
 -2.666  -2.661  -2.661  -2.647  -2.647  -0.987  -0.877  -0.791
 14 A'    4 A"   15 A'    5 A"   16 A'   17 A'   18 A'   19 A'                 
 -0.615  -0.510  -0.492  -0.435  -0.360  -0.354  -0.343  -0.296
 20 A'   21 A'   22 A'    6 A"   23 A'    7 A"   24 A'    8 A"                 
 -0.289
 25 A'                                                                         
 -- Virtual --                   
 -0.083  -0.057  -0.007   0.001   0.029   0.042   0.050   0.073
 26 A'    9 A"   27 A'   28 A'   29 A'   30 A'   10 A"   31 A'                 
  0.074   0.077   0.095   0.095   0.101   0.118   0.125   0.154
 32 A'   11 A"   12 A"   33 A'   34 A'   35 A'   36 A'   37 A'                 
  0.187   0.190   0.222   0.235   0.259   0.309   0.391   0.399
 13 A"   38 A'   39 A'   40 A'   41 A'   42 A'   43 A'   44 A'                 
  0.414   0.421   0.444   0.455   0.473   0.498   0.556   0.557
 14 A"   45 A'   46 A'   15 A"   47 A'   16 A"   48 A'   17 A"                 
  0.564   0.592   0.605   0.644   0.721   0.767   0.792   0.830
 18 A"   49 A'   50 A'   51 A'   52 A'   19 A"   53 A'   20 A"                 
  0.836   0.869   0.876   0.891   0.921   0.953   1.015   1.105
 54 A'   55 A'   21 A"   56 A'   57 A'   58 A'   59 A'   60 A'                 
  1.122   1.242   1.372   1.484   1.596   1.728   1.766   1.937
 22 A"   61 A'   23 A"   62 A'   63 A'   24 A"   64 A'   25 A"                 
  1.944   1.986   2.036   2.109   2.207   2.234   2.319   2.397
 65 A'   66 A'   67 A'   26 A"   68 A'   27 A"   69 A'   70 A'                 
  2.400   2.511   2.612   2.765   2.766   2.801   3.182   3.584
 28 A"   71 A'   72 A'   29 A"   73 A'   74 A'   75 A'   76 A'                 
  3.827   3.912   3.983   4.010   4.036   4.111   4.344   4.492
 30 A"   77 A'   31 A"   78 A'   32 A"   79 A'   80 A'   81 A'                 
  6.620   7.535   7.558   7.628   9.703  23.789  25.788  25.913
 82 A'   33 A"   83 A'   84 A'   85 A'   86 A'   34 A"   87 A'                 
 26.248  35.490  47.900 215.685 289.727 289.748 289.8511020.692
 88 A'   89 A'   90 A'   91 A'   35 A"   92 A'   93 A'   94 A'                 
 --------------------------------------------------------------

          Ground-State Mulliken Net Atomic Charges

     Atom                 Charge (a.u.)
  ----------------------------------------
      1 C                    -0.391766
      2 N                    -0.044698
      3 Br                    0.011070
      4 H                     0.216419
      5 Cl                    0.208975
  ----------------------------------------
  Sum of atomic charges =    -0.000000

 -----------------------------------------------------------------
                    Cartesian Multipole Moments
 -----------------------------------------------------------------
    Charge (ESU x 10^10)
                -0.0000
    Dipole Moment (Debye)
         X       1.3739      Y       0.0411      Z      -0.0000
       Tot       1.3746
    Quadrupole Moments (Debye-Ang)
        XX     -39.6262     XY       4.3447     YY     -42.0212
        XZ      -0.0000     YZ       0.0000     ZZ     -43.1370
    Octopole Moments (Debye-Ang^2)
       XXX     -33.1814    XXY      -2.5328    XYY      -4.1098
       YYY     -16.6501    XXZ      -0.0000    XYZ       0.0000
       YYZ      -0.0000    XZZ     -11.1142    YZZ      -4.2360
       ZZZ      -0.0000
    Hexadecapole Moments (Debye-Ang^3)
      XXXX    -583.6239   XXXY      26.2156   XXYY    -107.2937
      XYYY      19.9056   YYYY    -175.6620   XXXZ      -0.0000
      XXYZ       0.0000   XYYZ      -0.0000   YYYZ       0.0000
      XXZZ    -109.6433   XYZZ       3.8846   YYZZ     -38.4659
      XZZZ      -0.0000   YZZZ       0.0000   ZZZZ     -50.0717
 -----------------------------------------------------------------
 Calculating analytic gradient of the SCF energy
 Gradient of SCF Energy
            1           2           3           4           5
    1  -0.0047503   0.0033433   0.0028566  -0.0008575  -0.0005921
    2  -0.0007300  -0.0011949   0.0015789   0.0002552   0.0000908
    3   0.0000000   0.0000000  -0.0000000  -0.0000000  -0.0000000
 Max gradient component =       4.750E-03
 RMS gradient           =       1.780E-03
 Gradient time:  CPU 3.86 s  wall 3.86 s
 Geometry Optimization Parameters
   NAtoms,    NIC,     NZ,  NCons,   NDum,   NFix, NCnnct, MaxDiis
        5      20       5       0       0       0       0       0

 Cartesian Hessian Update
 Hessian Updated using BFGS Update


** GEOMETRY OPTIMIZATION IN DELOCALIZED INTERNAL COORDINATES **
   Searching for a Minimum

   Optimization Cycle:   3

                       Coordinates (Angstroms)
     ATOM                X               Y               Z
      1  C         1.2634397185    0.9827884444    0.0000000000
      2  N         0.0460330961    1.2914290167    0.0000000000
      3  Br       -1.2327093115   -0.1014214157    0.0000000000
      4  H         1.9803064443    1.7992224657    0.0000000000
      5  Cl        2.0335726154   -0.5874214988    0.0000000000
   Point Group: cs    Number of degrees of freedom:     7


   Energy is  -3127.806909089

 Hessian Updated using BFGS Update

  7 Hessian modes will be used to form the next step
  Hessian Eigenvalues:
     0.139301    0.181667    0.237684    0.276400    0.323206    0.348738
     0.756957

 Minimum Search - Taking Simple RFO Step
 Searching for Lamda that Minimizes Along All modes
 Value Taken    Lamda =  -0.00012792
 Step Taken.  Stepsize is  0.019595

                             Maximum     Tolerance    Cnvgd?
         Gradient           0.004923      0.000300      NO
         Displacement       0.014537      0.001200      NO
         Energy change     -0.000305      0.000001      NO


 New Cartesian Coordinates Obtained by Inverse Iteration

 Displacement from previous Coordinates is:  0.035150
 ----------------------------------------------------------------
             Standard Nuclear Orientation (Angstroms)
    I     Atom           X                Y                Z
 ----------------------------------------------------------------
    1      C       1.2665245167     0.9834122054     0.0000000000
    2      N       0.0447908148     1.2882339283     0.0000000000
    3      Br     -1.2476628791    -0.1017815558     0.0000000000
    4      H       1.9852553716     1.7990804027     0.0000000000
    5      Cl      2.0417347387    -0.5843479683     0.0000000000
 ----------------------------------------------------------------
 Molecular Point Group                 Cs    NOp =  2
 Largest Abelian Subgroup              Cs    NOp =  2
 Nuclear Repulsion Energy =   288.5874895846 hartrees
 There are       33 alpha and       33 beta electrons
 Applying Cartesian multipole field
    Component          Value
    ---------          -----
     (2,0,0)        1.00000E-11
     (0,2,0)        2.00000E-11
     (0,0,2)       -3.00000E-11
 Nucleus-field energy     =     0.0000000069 hartrees
 Requested basis set is 6-311++G(d,p)
 There are 49 shells and 129 basis functions
 A cutoff of  1.0D-11 yielded   1076 shell pairs
 There are      7922 function pairs (      8710 Cartesian)
 Smallest overlap matrix eigenvalue = 6.32E-04
 Guess MOs from SCF MO coefficient file

 -----------------------------------------------------------------------
  General SCF calculation program by
  Eric Jon Sundstrom, Paul Horn, Yuezhi Mao, Dmitri Zuev, Alec White,
  David Stuck, Shaama M.S., Shane Yost, Joonho Lee, David Small,
  Daniel Levine, Susi Lehtola, Hugh Burton, Evgeny Epifanovsky
 -----------------------------------------------------------------------
 Exchange:     0.2000 Hartree-Fock + 0.0800 Slater + 0.7200 B88
 Correlation:  0.1900 VWN1RPA + 0.8100 LYP
 Using SG-1 standard quadrature grid
 A restricted SCF calculation will be
 performed using DIIS
 SCF converges when DIIS error is below 1.0e-08
 ---------------------------------------
  Cycle       Energy         DIIS error
 ---------------------------------------
    1   -3127.8069266627      1.13e-04  
    2   -3127.8069539363      8.34e-05  
    3   -3127.8069537521      8.35e-05  
    4   -3127.8069665724      1.59e-05  
    5   -3127.8069670268      5.60e-06  
    6   -3127.8069670932      1.19e-06  
    7   -3127.8069670958      2.80e-07  
    8   -3127.8069670959      8.93e-08  
    9   -3127.8069670959      3.15e-08  
   10   -3127.8069670960      6.31e-09  Convergence criterion met
 ---------------------------------------
 SCF time:   CPU 11.88s  wall 12.00s 
 SCF   energy in the final basis set =    -3127.8069670960
 Total energy in the final basis set =    -3127.8069670960

 --------------------------------------------------------------
             Orbital Energies (a.u.) and Symmetries
 --------------------------------------------------------------

 Alpha MOs, Restricted
 -- Occupied --                  
-482.86 -101.59  -62.51  -56.34  -56.33  -56.33  -14.39  -10.30
  1 A'    2 A'    3 A'    4 A'    1 A"    5 A'    6 A'    7 A'                 
 -9.503  -8.722  -7.268  -7.259  -7.257  -6.556  -6.539  -6.538
  8 A'    9 A'   10 A'    2 A"   11 A'   12 A'    3 A"   13 A'                 
 -2.667  -2.662  -2.661  -2.647  -2.647  -0.985  -0.877  -0.790
 14 A'    4 A"   15 A'    5 A"   16 A'   17 A'   18 A'   19 A'                 
 -0.616  -0.509  -0.491  -0.434  -0.360  -0.353  -0.343  -0.296
 20 A'   21 A'   22 A'    6 A"   23 A'    7 A"   24 A'    8 A"                 
 -0.289
 25 A'                                                                         
 -- Virtual --                   
 -0.085  -0.058  -0.007   0.001   0.029   0.042   0.050   0.073
 26 A'    9 A"   27 A'   28 A'   29 A'   30 A'   10 A"   31 A'                 
  0.074   0.077   0.095   0.095   0.101   0.117   0.125   0.154
 32 A'   11 A"   33 A'   12 A"   34 A'   35 A'   36 A'   37 A'                 
  0.187   0.190   0.222   0.236   0.259   0.307   0.390   0.400
 13 A"   38 A'   39 A'   40 A'   41 A'   42 A'   43 A'   44 A'                 
  0.414   0.421   0.444   0.455   0.473   0.499   0.556   0.557
 14 A"   45 A'   46 A'   15 A"   47 A'   16 A"   48 A'   17 A"                 
  0.563   0.592   0.603   0.643   0.720   0.767   0.789   0.830
 18 A"   49 A'   50 A'   51 A'   52 A'   19 A"   53 A'   20 A"                 
  0.836   0.866   0.876   0.892   0.921   0.953   1.015   1.105
 54 A'   55 A'   21 A"   56 A'   57 A'   58 A'   59 A'   60 A'                 
  1.122   1.243   1.372   1.483   1.595   1.728   1.762   1.936
 22 A"   61 A'   23 A"   62 A'   63 A'   24 A"   64 A'   25 A"                 
  1.944   1.983   2.035   2.107   2.204   2.233   2.320   2.397
 65 A'   66 A'   67 A'   26 A"   68 A'   27 A"   69 A'   70 A'                 
  2.398   2.509   2.609   2.763   2.764   2.799   3.181   3.581
 28 A"   71 A'   72 A'   73 A'   29 A"   74 A'   75 A'   76 A'                 
  3.827   3.910   3.983   4.009   4.035   4.108   4.341   4.493
 30 A"   77 A'   31 A"   78 A'   32 A"   79 A'   80 A'   81 A'                 
  6.617   7.535   7.557   7.628   9.703  23.782  25.788  25.911
 82 A'   33 A"   83 A'   84 A'   85 A'   86 A'   34 A"   87 A'                 
 26.246  35.485  47.898 215.684 289.727 289.747 289.8511020.689
 88 A'   89 A'   90 A'   91 A'   35 A"   92 A'   93 A'   94 A'                 

 Beta MOs, Restricted
 -- Occupied --                  
-482.86 -101.59  -62.51  -56.34  -56.33  -56.33  -14.39  -10.30
  1 A'    2 A'    3 A'    4 A'    1 A"    5 A'    6 A'    7 A'                 
 -9.503  -8.722  -7.268  -7.259  -7.257  -6.556  -6.539  -6.538
  8 A'    9 A'   10 A'    2 A"   11 A'   12 A'    3 A"   13 A'                 
 -2.667  -2.662  -2.661  -2.647  -2.647  -0.985  -0.877  -0.790
 14 A'    4 A"   15 A'    5 A"   16 A'   17 A'   18 A'   19 A'                 
 -0.616  -0.509  -0.491  -0.434  -0.360  -0.353  -0.343  -0.296
 20 A'   21 A'   22 A'    6 A"   23 A'    7 A"   24 A'    8 A"                 
 -0.289
 25 A'                                                                         
 -- Virtual --                   
 -0.085  -0.058  -0.007   0.001   0.029   0.042   0.050   0.073
 26 A'    9 A"   27 A'   28 A'   29 A'   30 A'   10 A"   31 A'                 
  0.074   0.077   0.095   0.095   0.101   0.117   0.125   0.154
 32 A'   11 A"   33 A'   12 A"   34 A'   35 A'   36 A'   37 A'                 
  0.187   0.190   0.222   0.236   0.259   0.307   0.390   0.400
 13 A"   38 A'   39 A'   40 A'   41 A'   42 A'   43 A'   44 A'                 
  0.414   0.421   0.444   0.455   0.473   0.499   0.556   0.557
 14 A"   45 A'   46 A'   15 A"   47 A'   16 A"   48 A'   17 A"                 
  0.563   0.592   0.603   0.643   0.720   0.767   0.789   0.830
 18 A"   49 A'   50 A'   51 A'   52 A'   19 A"   53 A'   20 A"                 
  0.836   0.866   0.876   0.892   0.921   0.953   1.015   1.105
 54 A'   55 A'   21 A"   56 A'   57 A'   58 A'   59 A'   60 A'                 
  1.122   1.243   1.372   1.483   1.595   1.728   1.762   1.936
 22 A"   61 A'   23 A"   62 A'   63 A'   24 A"   64 A'   25 A"                 
  1.944   1.983   2.035   2.107   2.204   2.233   2.320   2.397
 65 A'   66 A'   67 A'   26 A"   68 A'   27 A"   69 A'   70 A'                 
  2.398   2.509   2.609   2.763   2.764   2.799   3.181   3.581
 28 A"   71 A'   72 A'   73 A'   29 A"   74 A'   75 A'   76 A'                 
  3.827   3.910   3.983   4.009   4.035   4.108   4.341   4.493
 30 A"   77 A'   31 A"   78 A'   32 A"   79 A'   80 A'   81 A'                 
  6.617   7.535   7.557   7.628   9.703  23.782  25.788  25.911
 82 A'   33 A"   83 A'   84 A'   85 A'   86 A'   34 A"   87 A'                 
 26.246  35.485  47.898 215.684 289.727 289.747 289.8511020.689
 88 A'   89 A'   90 A'   91 A'   35 A"   92 A'   93 A'   94 A'                 
 --------------------------------------------------------------

          Ground-State Mulliken Net Atomic Charges

     Atom                 Charge (a.u.)
  ----------------------------------------
      1 C                    -0.392105
      2 N                    -0.045567
      3 Br                    0.012063
      4 H                     0.216608
      5 Cl                    0.209002
  ----------------------------------------
  Sum of atomic charges =     0.000000

 -----------------------------------------------------------------
                    Cartesian Multipole Moments
 -----------------------------------------------------------------
    Charge (ESU x 10^10)
                 0.0000
    Dipole Moment (Debye)
         X       1.3807      Y       0.0463      Z      -0.0000
       Tot       1.3814
    Quadrupole Moments (Debye-Ang)
        XX     -39.5472     XY       4.3751     YY     -42.0458
        XZ      -0.0000     YZ       0.0000     ZZ     -43.1580
    Octopole Moments (Debye-Ang^2)
       XXX     -32.7513    XXY      -2.5442    XYY      -3.8830
       YYY     -16.6614    XXZ      -0.0000    XYZ       0.0000
       YYZ       0.0000    XZZ     -10.9544    YZZ      -4.2747
       ZZZ       0.0000
    Hexadecapole Moments (Debye-Ang^3)
      XXXX    -589.6294   XXXY      26.2820   XXYY    -108.2193
      XYYY      19.7682   YYYY    -175.3002   XXXZ      -0.0000
      XXYZ       0.0000   XYYZ       0.0000   YYYZ       0.0000
      XXZZ    -110.8136   XYZZ       3.8115   YYZZ     -38.4212
      XZZZ      -0.0000   YZZZ       0.0000   ZZZZ     -50.1204
 -----------------------------------------------------------------
 Calculating analytic gradient of the SCF energy
 Gradient of SCF Energy
            1           2           3           4           5
    1   0.0000140   0.0002666  -0.0003184   0.0002255  -0.0001877
    2  -0.0001462  -0.0002558   0.0000078   0.0000519   0.0003423
    3  -0.0000000   0.0000000  -0.0000000   0.0000000   0.0000000
 Max gradient component =       3.423E-04
 RMS gradient           =       1.762E-04
 Gradient time:  CPU 3.85 s  wall 3.85 s
 Geometry Optimization Parameters
   NAtoms,    NIC,     NZ,  NCons,   NDum,   NFix, NCnnct, MaxDiis
        5      20       5       0       0       0       0       0

 Cartesian Hessian Update
 Hessian Updated using BFGS Update


** GEOMETRY OPTIMIZATION IN DELOCALIZED INTERNAL COORDINATES **
   Searching for a Minimum

   Optimization Cycle:   4

                       Coordinates (Angstroms)
     ATOM                X               Y               Z
      1  C         1.2665245167    0.9834122054    0.0000000000
      2  N         0.0447908148    1.2882339283    0.0000000000
      3  Br       -1.2476628791   -0.1017815558    0.0000000000
      4  H         1.9852553716    1.7990804027    0.0000000000
      5  Cl        2.0417347387   -0.5843479683    0.0000000000
   Point Group: cs    Number of degrees of freedom:     7


   Energy is  -3127.806967096

 Hessian Updated using BFGS Update

  7 Hessian modes will be used to form the next step
  Hessian Eigenvalues:
     0.141030    0.181857    0.240050    0.282811    0.342745    0.348901
     0.740253

 Minimum Search - Taking Simple RFO Step
 Searching for Lamda that Minimizes Along All modes
 Value Taken    Lamda =  -0.00000232
 Step Taken.  Stepsize is  0.002798

                             Maximum     Tolerance    Cnvgd?
         Gradient           0.000500      0.000300      NO
         Displacement       0.001708      0.001200      NO
         Energy change     -0.000058      0.000001      NO


 New Cartesian Coordinates Obtained by Inverse Iteration

 Displacement from previous Coordinates is:  0.004707
 ----------------------------------------------------------------
             Standard Nuclear Orientation (Angstroms)
    I     Atom           X                Y                Z
 ----------------------------------------------------------------
    1      C       1.2662486183     0.9835971851     0.0000000000
    2      N       0.0445169036     1.2892450972     0.0000000000
    3      Br     -1.2458605013    -0.1020540386     0.0000000000
    4      H       1.9847557699     1.7990825557     0.0000000000
    5      Cl      2.0409817723    -0.5852737870     0.0000000000
 ----------------------------------------------------------------
 Molecular Point Group                 Cs    NOp =  2
 Largest Abelian Subgroup              Cs    NOp =  2
 Nuclear Repulsion Energy =   288.6768179725 hartrees
 There are       33 alpha and       33 beta electrons
 Applying Cartesian multipole field
    Component          Value
    ---------          -----
     (2,0,0)        1.00000E-11
     (0,2,0)        2.00000E-11
     (0,0,2)       -3.00000E-11
 Nucleus-field energy     =     0.0000000069 hartrees
 Requested basis set is 6-311++G(d,p)
 There are 49 shells and 129 basis functions
 A cutoff of  1.0D-11 yielded   1076 shell pairs
 There are      7922 function pairs (      8710 Cartesian)
 Smallest overlap matrix eigenvalue = 6.32E-04
 Guess MOs from SCF MO coefficient file

 -----------------------------------------------------------------------
  General SCF calculation program by
  Eric Jon Sundstrom, Paul Horn, Yuezhi Mao, Dmitri Zuev, Alec White,
  David Stuck, Shaama M.S., Shane Yost, Joonho Lee, David Small,
  Daniel Levine, Susi Lehtola, Hugh Burton, Evgeny Epifanovsky
 -----------------------------------------------------------------------
 Exchange:     0.2000 Hartree-Fock + 0.0800 Slater + 0.7200 B88
 Correlation:  0.1900 VWN1RPA + 0.8100 LYP
 Using SG-1 standard quadrature grid
 A restricted SCF calculation will be
 performed using DIIS
 SCF converges when DIIS error is below 1.0e-08
 ---------------------------------------
  Cycle       Energy         DIIS error
 ---------------------------------------
    1   -3127.8069672113      1.65e-05  
    2   -3127.8069681791      5.87e-06  
    3   -3127.8069680841      9.60e-06  
    4   -3127.8069682421      1.65e-06  
    5   -3127.8069682473      5.60e-07  
    6   -3127.8069682479      1.95e-07  
    7   -3127.8069682480      5.48e-08  
    8   -3127.8069682480      1.29e-08  
    9   -3127.8069682480      2.04e-09  Convergence criterion met
 ---------------------------------------
 SCF time:   CPU 10.69s  wall 11.00s 
 SCF   energy in the final basis set =    -3127.8069682480
 Total energy in the final basis set =    -3127.8069682480

 --------------------------------------------------------------
             Orbital Energies (a.u.) and Symmetries
 --------------------------------------------------------------

 Alpha MOs, Restricted
 -- Occupied --                  
-482.86 -101.59  -62.51  -56.33  -56.33  -56.33  -14.39  -10.30
  1 A'    2 A'    3 A'    4 A'    1 A"    5 A'    6 A'    7 A'                 
 -9.503  -8.722  -7.268  -7.259  -7.257  -6.556  -6.539  -6.538
  8 A'    9 A'   10 A'    2 A"   11 A'   12 A'    3 A"   13 A'                 
 -2.667  -2.662  -2.661  -2.647  -2.647  -0.985  -0.877  -0.790
 14 A'    4 A"   15 A'    5 A"   16 A'   17 A'   18 A'   19 A'                 
 -0.616  -0.509  -0.491  -0.434  -0.360  -0.353  -0.343  -0.296
 20 A'   21 A'   22 A'    6 A"   23 A'    7 A"   24 A'    8 A"                 
 -0.289
 25 A'                                                                         
 -- Virtual --                   
 -0.085  -0.058  -0.007   0.000   0.029   0.042   0.050   0.073
 26 A'    9 A"   27 A'   28 A'   29 A'   30 A'   10 A"   31 A'                 
  0.074   0.077   0.095   0.095   0.101   0.117   0.125   0.154
 32 A'   11 A"   33 A'   12 A"   34 A'   35 A'   36 A'   37 A'                 
  0.187   0.190   0.222   0.236   0.259   0.307   0.390   0.400
 13 A"   38 A'   39 A'   40 A'   41 A'   42 A'   43 A'   44 A'                 
  0.414   0.421   0.444   0.455   0.473   0.499   0.556   0.557
 14 A"   45 A'   46 A'   15 A"   47 A'   16 A"   48 A'   17 A"                 
  0.563   0.592   0.603   0.643   0.720   0.767   0.789   0.830
 18 A"   49 A'   50 A'   51 A'   52 A'   19 A"   53 A'   20 A"                 
  0.835   0.867   0.876   0.892   0.921   0.953   1.015   1.105
 54 A'   55 A'   21 A"   56 A'   57 A'   58 A'   59 A'   60 A'                 
  1.122   1.243   1.372   1.483   1.595   1.728   1.762   1.936
 22 A"   61 A'   23 A"   62 A'   63 A'   24 A"   64 A'   25 A"                 
  1.944   1.983   2.035   2.107   2.204   2.233   2.320   2.397
 65 A'   66 A'   67 A'   26 A"   68 A'   27 A"   69 A'   70 A'                 
  2.398   2.509   2.609   2.763   2.764   2.798   3.181   3.581
 28 A"   71 A'   72 A'   73 A'   29 A"   74 A'   75 A'   76 A'                 
  3.827   3.910   3.983   4.010   4.035   4.108   4.341   4.493
 30 A"   77 A'   31 A"   78 A'   32 A"   79 A'   80 A'   81 A'                 
  6.617   7.535   7.557   7.628   9.702  23.782  25.788  25.911
 82 A'   33 A"   83 A'   84 A'   85 A'   86 A'   34 A"   87 A'                 
 26.246  35.484  47.898 215.684 289.727 289.747 289.8511020.689
 88 A'   89 A'   90 A'   91 A'   35 A"   92 A'   93 A'   94 A'                 

 Beta MOs, Restricted
 -- Occupied --                  
-482.86 -101.59  -62.51  -56.33  -56.33  -56.33  -14.39  -10.30
  1 A'    2 A'    3 A'    4 A'    1 A"    5 A'    6 A'    7 A'                 
 -9.503  -8.722  -7.268  -7.259  -7.257  -6.556  -6.539  -6.538
  8 A'    9 A'   10 A'    2 A"   11 A'   12 A'    3 A"   13 A'                 
 -2.667  -2.662  -2.661  -2.647  -2.647  -0.985  -0.877  -0.790
 14 A'    4 A"   15 A'    5 A"   16 A'   17 A'   18 A'   19 A'                 
 -0.616  -0.509  -0.491  -0.434  -0.360  -0.353  -0.343  -0.296
 20 A'   21 A'   22 A'    6 A"   23 A'    7 A"   24 A'    8 A"                 
 -0.289
 25 A'                                                                         
 -- Virtual --                   
 -0.085  -0.058  -0.007   0.000   0.029   0.042   0.050   0.073
 26 A'    9 A"   27 A'   28 A'   29 A'   30 A'   10 A"   31 A'                 
  0.074   0.077   0.095   0.095   0.101   0.117   0.125   0.154
 32 A'   11 A"   33 A'   12 A"   34 A'   35 A'   36 A'   37 A'                 
  0.187   0.190   0.222   0.236   0.259   0.307   0.390   0.400
 13 A"   38 A'   39 A'   40 A'   41 A'   42 A'   43 A'   44 A'                 
  0.414   0.421   0.444   0.455   0.473   0.499   0.556   0.557
 14 A"   45 A'   46 A'   15 A"   47 A'   16 A"   48 A'   17 A"                 
  0.563   0.592   0.603   0.643   0.720   0.767   0.789   0.830
 18 A"   49 A'   50 A'   51 A'   52 A'   19 A"   53 A'   20 A"                 
  0.835   0.867   0.876   0.892   0.921   0.953   1.015   1.105
 54 A'   55 A'   21 A"   56 A'   57 A'   58 A'   59 A'   60 A'                 
  1.122   1.243   1.372   1.483   1.595   1.728   1.762   1.936
 22 A"   61 A'   23 A"   62 A'   63 A'   24 A"   64 A'   25 A"                 
  1.944   1.983   2.035   2.107   2.204   2.233   2.320   2.397
 65 A'   66 A'   67 A'   26 A"   68 A'   27 A"   69 A'   70 A'                 
  2.398   2.509   2.609   2.763   2.764   2.798   3.181   3.581
 28 A"   71 A'   72 A'   73 A'   29 A"   74 A'   75 A'   76 A'                 
  3.827   3.910   3.983   4.010   4.035   4.108   4.341   4.493
 30 A"   77 A'   31 A"   78 A'   32 A"   79 A'   80 A'   81 A'                 
  6.617   7.535   7.557   7.628   9.702  23.782  25.788  25.911
 82 A'   33 A"   83 A'   84 A'   85 A'   86 A'   34 A"   87 A'                 
 26.246  35.484  47.898 215.684 289.727 289.747 289.8511020.689
 88 A'   89 A'   90 A'   91 A'   35 A"   92 A'   93 A'   94 A'                 
 --------------------------------------------------------------

          Ground-State Mulliken Net Atomic Charges

     Atom                 Charge (a.u.)
  ----------------------------------------
      1 C                    -0.392028
      2 N                    -0.045361
      3 Br                    0.011844
      4 H                     0.216641
      5 Cl                    0.208904
  ----------------------------------------
  Sum of atomic charges =     0.000000

 -----------------------------------------------------------------
                    Cartesian Multipole Moments
 -----------------------------------------------------------------
    Charge (ESU x 10^10)
                 0.0000
    Dipole Moment (Debye)
         X       1.3802      Y       0.0468      Z      -0.0000
       Tot       1.3810
    Quadrupole Moments (Debye-Ang)
        XX     -39.5598     XY       4.3750     YY     -42.0404
        XZ       0.0000     YZ      -0.0000     ZZ     -43.1589
    Octopole Moments (Debye-Ang^2)
       XXX     -32.8051    XXY      -2.5317    XYY      -3.9083
       YYY     -16.6396    XXZ       0.0000    XYZ       0.0000
       YYZ      -0.0000    XZZ     -10.9781    YZZ      -4.2636
       ZZZ       0.0000
    Hexadecapole Moments (Debye-Ang^3)
      XXXX    -589.0196   XXXY      26.3130   XXYY    -108.1249
      XYYY      19.8239   YYYY    -175.4619   XXXZ       0.0000
      XXYZ      -0.0000   XYYZ       0.0000   YYYZ      -0.0000
      XXZZ    -110.6927   XYZZ       3.8301   YYZZ     -38.4503
      XZZZ       0.0000   YZZZ      -0.0000   ZZZZ     -50.1225
 -----------------------------------------------------------------
 Calculating analytic gradient of the SCF energy
 Gradient of SCF Energy
            1           2           3           4           5
    1   0.0001512  -0.0000916  -0.0000095   0.0000108  -0.0000610
    2  -0.0000689   0.0000174   0.0000746  -0.0000055  -0.0000176
    3  -0.0000000   0.0000000  -0.0000000   0.0000000  -0.0000000
 Max gradient component =       1.512E-04
 RMS gradient           =       5.546E-05
 Gradient time:  CPU 3.84 s  wall 3.85 s
 Geometry Optimization Parameters
   NAtoms,    NIC,     NZ,  NCons,   NDum,   NFix, NCnnct, MaxDiis
        5      20       5       0       0       0       0       0

 Cartesian Hessian Update
 Hessian Updated using BFGS Update


** GEOMETRY OPTIMIZATION IN DELOCALIZED INTERNAL COORDINATES **
   Searching for a Minimum

   Optimization Cycle:   5

                       Coordinates (Angstroms)
     ATOM                X               Y               Z
      1  C         1.2662486183    0.9835971851    0.0000000000
      2  N         0.0445169036    1.2892450972    0.0000000000
      3  Br       -1.2458605013   -0.1020540386    0.0000000000
      4  H         1.9847557699    1.7990825557    0.0000000000
      5  Cl        2.0409817723   -0.5852737870    0.0000000000
   Point Group: cs    Number of degrees of freedom:     7


   Energy is  -3127.806968248

 Hessian Updated using BFGS Update

  7 Hessian modes will be used to form the next step
  Hessian Eigenvalues:
     0.145972    0.182600    0.239088    0.269551    0.347832    0.353617
     0.734020

 Minimum Search - Taking Simple RFO Step
 Searching for Lamda that Minimizes Along All modes
 Value Taken    Lamda =   0.00000000
 Step Taken.  Stepsize is  0.000435

                             Maximum     Tolerance    Cnvgd?
         Gradient           0.000092      0.000300     YES
         Displacement       0.000281      0.001200     YES
         Energy change     -0.000001      0.000001      NO


                       Distance Matrix (Angstroms)
             C (  1)   N (  2)   Br(  3)   H (  4)
   N (  2)  1.259384
   Br(  3)  2.736664  1.897574
   H (  4)  1.086862  2.006106  3.748493
   Cl(  5)  1.749734  2.738557  3.322173  2.385019

 Final energy is   -3127.8069682479913     


 ******************************
 **  OPTIMIZATION CONVERGED  **
 ******************************

                       Coordinates (Angstroms)
     ATOM                X               Y               Z
      1  C         1.2662486183    0.9835971851    0.0000000000
      2  N         0.0445169036    1.2892450972    0.0000000000
      3  Br       -1.2458605013   -0.1020540386    0.0000000000
      4  H         1.9847557699    1.7990825557    0.0000000000
      5  Cl        2.0409817723   -0.5852737870    0.0000000000

Z-matrix Print:
$molecule
0 1
Br
N  1 1.897574
C  2 1.259384 1 118.799026
H  3 1.086862 2 117.336872 1 -180.000000 0
Cl 3 1.749734 2 130.326616 1 -0.000000 0
$end


 --------------------------------------------------------------
             Orbital Energies (a.u.) and Symmetries
 --------------------------------------------------------------

 Alpha MOs, Restricted
 -- Occupied --                  
-482.86 -101.59  -62.51  -56.33  -56.33  -56.33  -14.39  -10.30
  1 A'    2 A'    3 A'    4 A'    1 A"    5 A'    6 A'    7 A'                 
 -9.503  -8.722  -7.268  -7.259  -7.257  -6.556  -6.539  -6.538
  8 A'    9 A'   10 A'    2 A"   11 A'   12 A'    3 A"   13 A'                 
 -2.667  -2.662  -2.661  -2.647  -2.647  -0.985  -0.877  -0.790
 14 A'    4 A"   15 A'    5 A"   16 A'   17 A'   18 A'   19 A'                 
 -0.616  -0.509  -0.491  -0.434  -0.360  -0.353  -0.343  -0.296
 20 A'   21 A'   22 A'    6 A"   23 A'    7 A"   24 A'    8 A"                 
 -0.289
 25 A'                                                                         
 -- Virtual --                   
 -0.085  -0.058  -0.007   0.000   0.029   0.042   0.050   0.073
 26 A'    9 A"   27 A'   28 A'   29 A'   30 A'   10 A"   31 A'                 
  0.074   0.077   0.095   0.095   0.101   0.117   0.125   0.154
 32 A'   11 A"   33 A'   12 A"   34 A'   35 A'   36 A'   37 A'                 
  0.187   0.190   0.222   0.236   0.259   0.307   0.390   0.400
 13 A"   38 A'   39 A'   40 A'   41 A'   42 A'   43 A'   44 A'                 
  0.414   0.421   0.444   0.455   0.473   0.499   0.556   0.557
 14 A"   45 A'   46 A'   15 A"   47 A'   16 A"   48 A'   17 A"                 
  0.563   0.592   0.603   0.643   0.720   0.767   0.789   0.830
 18 A"   49 A'   50 A'   51 A'   52 A'   19 A"   53 A'   20 A"                 
  0.835   0.867   0.876   0.892   0.921   0.953   1.015   1.105
 54 A'   55 A'   21 A"   56 A'   57 A'   58 A'   59 A'   60 A'                 
  1.122   1.243   1.372   1.483   1.595   1.728   1.762   1.936
 22 A"   61 A'   23 A"   62 A'   63 A'   24 A"   64 A'   25 A"                 
  1.944   1.983   2.035   2.107   2.204   2.233   2.320   2.397
 65 A'   66 A'   67 A'   26 A"   68 A'   27 A"   69 A'   70 A'                 
  2.398   2.509   2.609   2.763   2.764   2.798   3.181   3.581
 28 A"   71 A'   72 A'   73 A'   29 A"   74 A'   75 A'   76 A'                 
  3.827   3.910   3.983   4.010   4.035   4.108   4.341   4.493
 30 A"   77 A'   31 A"   78 A'   32 A"   79 A'   80 A'   81 A'                 
  6.617   7.535   7.557   7.628   9.702  23.782  25.788  25.911
 82 A'   33 A"   83 A'   84 A'   85 A'   86 A'   34 A"   87 A'                 
 26.246  35.484  47.898 215.684 289.727 289.747 289.8511020.689
 88 A'   89 A'   90 A'   91 A'   35 A"   92 A'   93 A'   94 A'                 

 Beta MOs, Restricted
 -- Occupied --                  
-482.86 -101.59  -62.51  -56.33  -56.33  -56.33  -14.39  -10.30
  1 A'    2 A'    3 A'    4 A'    1 A"    5 A'    6 A'    7 A'                 
 -9.503  -8.722  -7.268  -7.259  -7.257  -6.556  -6.539  -6.538
  8 A'    9 A'   10 A'    2 A"   11 A'   12 A'    3 A"   13 A'                 
 -2.667  -2.662  -2.661  -2.647  -2.647  -0.985  -0.877  -0.790
 14 A'    4 A"   15 A'    5 A"   16 A'   17 A'   18 A'   19 A'                 
 -0.616  -0.509  -0.491  -0.434  -0.360  -0.353  -0.343  -0.296
 20 A'   21 A'   22 A'    6 A"   23 A'    7 A"   24 A'    8 A"                 
 -0.289
 25 A'                                                                         
 -- Virtual --                   
 -0.085  -0.058  -0.007   0.000   0.029   0.042   0.050   0.073
 26 A'    9 A"   27 A'   28 A'   29 A'   30 A'   10 A"   31 A'                 
  0.074   0.077   0.095   0.095   0.101   0.117   0.125   0.154
 32 A'   11 A"   33 A'   12 A"   34 A'   35 A'   36 A'   37 A'                 
  0.187   0.190   0.222   0.236   0.259   0.307   0.390   0.400
 13 A"   38 A'   39 A'   40 A'   41 A'   42 A'   43 A'   44 A'                 
  0.414   0.421   0.444   0.455   0.473   0.499   0.556   0.557
 14 A"   45 A'   46 A'   15 A"   47 A'   16 A"   48 A'   17 A"                 
  0.563   0.592   0.603   0.643   0.720   0.767   0.789   0.830
 18 A"   49 A'   50 A'   51 A'   52 A'   19 A"   53 A'   20 A"                 
  0.835   0.867   0.876   0.892   0.921   0.953   1.015   1.105
 54 A'   55 A'   21 A"   56 A'   57 A'   58 A'   59 A'   60 A'                 
  1.122   1.243   1.372   1.483   1.595   1.728   1.762   1.936
 22 A"   61 A'   23 A"   62 A'   63 A'   24 A"   64 A'   25 A"                 
  1.944   1.983   2.035   2.107   2.204   2.233   2.320   2.397
 65 A'   66 A'   67 A'   26 A"   68 A'   27 A"   69 A'   70 A'                 
  2.398   2.509   2.609   2.763   2.764   2.798   3.181   3.581
 28 A"   71 A'   72 A'   73 A'   29 A"   74 A'   75 A'   76 A'                 
  3.827   3.910   3.983   4.010   4.035   4.108   4.341   4.493
 30 A"   77 A'   31 A"   78 A'   32 A"   79 A'   80 A'   81 A'                 
  6.617   7.535   7.557   7.628   9.702  23.782  25.788  25.911
 82 A'   33 A"   83 A'   84 A'   85 A'   86 A'   34 A"   87 A'                 
 26.246  35.484  47.898 215.684 289.727 289.747 289.8511020.689
 88 A'   89 A'   90 A'   91 A'   35 A"   92 A'   93 A'   94 A'                 
 --------------------------------------------------------------

          Ground-State Mulliken Net Atomic Charges

     Atom                 Charge (a.u.)
  ----------------------------------------
      1 C                    -0.392028
      2 N                    -0.045361
      3 Br                    0.011844
      4 H                     0.216641
      5 Cl                    0.208904
  ----------------------------------------
  Sum of atomic charges =     0.000000

 -----------------------------------------------------------------
                    Cartesian Multipole Moments
 -----------------------------------------------------------------
    Charge (ESU x 10^10)
                 0.0000
    Dipole Moment (Debye)
         X       1.3802      Y       0.0468      Z      -0.0000
       Tot       1.3810
    Quadrupole Moments (Debye-Ang)
        XX     -39.5598     XY       4.3750     YY     -42.0404
        XZ       0.0000     YZ      -0.0000     ZZ     -43.1589
    Octopole Moments (Debye-Ang^2)
       XXX     -32.8051    XXY      -2.5317    XYY      -3.9083
       YYY     -16.6396    XXZ       0.0000    XYZ       0.0000
       YYZ      -0.0000    XZZ     -10.9781    YZZ      -4.2636
       ZZZ       0.0000
    Hexadecapole Moments (Debye-Ang^3)
      XXXX    -589.0196   XXXY      26.3130   XXYY    -108.1249
      XYYY      19.8239   YYYY    -175.4619   XXXZ       0.0000
      XXYZ      -0.0000   XYYZ       0.0000   YYYZ      -0.0000
      XXZZ    -110.6927   XYZZ       3.8301   YYZZ     -38.4503
      XZZZ       0.0000   YZZZ      -0.0000   ZZZZ     -50.1225
 -----------------------------------------------------------------
Archival summary:
1\1\TWL01\OPT\ProcedureUnspecified\BasisUnspecified\r1l1111\taweetha\MonNov2607:42:262018MonNov2607:42:262018\0\\#,OPT,ProcedureUnspecified,BasisUnspecified,\\0,1\Br\N,1,1.89757\C,2,1.25938,1,118.799\H,3,1.08686,2,117.337,1,-180,0\Cl,3,1.74973,2,130.327,1,-0,0\\\@

 Total job time:  83.74s(wall), 83.50s(cpu) 
 Mon Nov 26 07:42:26 2018

        *************************************************************
        *                                                           *
        *  Thank you very much for using Q-Chem.  Have a nice day.  *
        *                                                           *
        *************************************************************


 
User input: 2 of 2 
 
Q-Chem Developer Version!
                  Welcome to Q-Chem
     A Quantum Leap Into The Future Of Chemistry


 Q-Chem 5.1, Q-Chem, Inc., Pleasanton, CA (2018)

 Yihan Shao,  Zhengting Gan,  E. Epifanovsky,  A. T. B. Gilbert,  M. Wormit,  
 J. Kussmann,  A. W. Lange,  A. Behn,  Jia Deng,  Xintian Feng,  D. Ghosh,  
 M. Goldey,  P. R. Horn,  L. D. Jacobson,  I. Kaliman,  T. Kus,  A. Landau,  
 Jie Liu,  E. I. Proynov,  R. M. Richard,  R. P. Steele,  E. J. Sundstrom,  
 H. L. Woodcock III,  P. M. Zimmerman,  D. Zuev,  B. Albrecht,  E. Alguire,  
 S. A. Baeppler,  D. Barton,  Z. Benda,  Y. A. Bernard,  E. J. Berquist,  
 K. B. Bravaya,  H. Burton,  D. Casanova,  Chun-Min Chang,  Yunqing Chen,  
 A. Chien,  K. D. Closser,  M. P. Coons,  S. Coriani,  S. Dasgupta,  
 A. L. Dempwolff,  M. Diedenhofen,  Hainam Do,  R. G. Edgar,  Po-Tung Fang,  
 S. Faraji,  S. Fatehi,  Qingguo Feng,  K. D. Fenk,  J. Fosso-Tande,  
 Qinghui Ge,  A. Ghysels,  G. Gidofalvi,  J. Gomes,  J. Gonthier,  A. Gunina,  
 D. Hait,  M. W. D. Hanson-Heine,  P. H. P. Harbach,  A. W. Hauser,  
 J. E. Herr,  E. G. Hohenstein,  Z. C. Holden,  Kerwin Hui,  B. C. Huynh,  
 T.-C. Jagau,  Hyunjun Ji,  B. Kaduk,  K. Khistyaev,  Jaehoon Kim,  
 P. Klunzinger,  K. Koh,  D. Kosenkov,  L. Koulias,  T. Kowalczyk,  
 C. M. Krauter,  A. Kunitsa,  Ka Un Lao,  A. Laurent,  K. V. Lawler,  
 Joonho Lee,  D. Lefrancois,  S. Lehtola,  D. S. Levine,  Yi-Pei Li,  
 You-Sheng Lin,  Fenglai Liu,  E. Livshits,  A. Luenser,  P. Manohar,  
 E. Mansoor,  S. F. Manzer,  Shan-Ping Mao,  Yuezhi Mao,  N. Mardirossian,  
 A. V. Marenich,  T. Markovich,  L. A. Martinez-Martinez,  S. A. Maurer,  
 N. J. Mayhall,  S. C. McKenzie,  J.-M. Mewes,  A. F. Morrison,  
 J. W. Mullinax,  K. Nanda,  T. S. Nguyen-Beck,  R. Olivares-Amaya,  
 J. A. Parkhill,  T. M. Perrine,  F. Plasser,  P. Pokhilko,  S. Prager,  
 A. Prociuk,  E. Ramos,  D. R. Rehn,  F. Rob,  M. Schneider,  N. Sergueev,  
 S. M. Sharada,  S. Sharma,  D. W. Small,  T. Stauch,  T. Stein,  
 Yu-Chuan Su,  A. J. W. Thom,  A. Tkatchenko,  T. Tsuchimochi,  N. M. Tubman,  
 L. Vogt,  M. L. Vidal,  O. Vydrov,  M. A. Watson,  J. Wenzel,  
 M. de Wergifosse,  T. A. Wesolowski,  A. White,  J. Witte,  A. Yamada,  
 Jun Yang,  K. Yao,  S. Yeganeh,  S. R. Yost,  Zhi-Qiang You,  A. Zech,  
 Igor Ying Zhang,  Xing Zhang,  Yan Zhao,  Ying Zhu,  B. R. Brooks,  
 G. K. L. Chan,  C. J. Cramer,  M. S. Gordon,  W. J. Hehre,  A. Klamt,  
 M. W. Schmidt,  C. D. Sherrill,  D. G. Truhlar,  A. Aspuru-Guzik,  R. Baer,  
 A. T. Bell,  N. A. Besley,  Jeng-Da Chai,  A. E. DePrince, III,  
 R. A. DiStasio Jr.,  A. Dreuw,  B. D. Dunietz,  T. R. Furlani,  
 Chao-Ping Hsu,  Yousung Jung,  Jing Kong,  D. S. Lambrecht,  WanZhen Liang,  
 C. Ochsenfeld,  V. A. Rassolov,  L. V. Slipchenko,  J. E. Subotnik,  
 T. Van Voorhis,  J. M. Herbert,  A. I. Krylov,  P. M. W. Gill,  M. Head-Gordon

 Contributors to earlier versions of Q-Chem not listed above: 
 R. D. Adamson,  B. Austin,  J. Baker,  G. J. O. Beran,  K. Brandhorst,  
 S. T. Brown,  E. F. C. Byrd,  A. K. Chakraborty,  C.-L. Cheng,  
 Siu Hung Chien,  D. M. Chipman,  D. L. Crittenden,  H. Dachsel,  
 R. J. Doerksen,  A. D. Dutoi,  L. Fusti-Molnar,  W. A. Goddard III,  
 A. Golubeva-Zadorozhnaya,  S. R. Gwaltney,  G. Hawkins,  A. Heyden,  
 S. Hirata,  G. Kedziora,  F. J. Keil,  C. Kelley,  Jihan Kim,  R. A. King,  
 R. Z. Khaliullin,  P. P. Korambath,  W. Kurlancheek,  A. M. Lee,  M. S. Lee,  
 S. V. Levchenko,  Ching Yeh Lin,  D. Liotard,  R. C. Lochan,  I. Lotan,  
 P. E. Maslen,  N. Nair,  D. P. O'Neill,  D. Neuhauser,  E. Neuscamman,  
 C. M. Oana,  R. Olson,  B. Peters,  R. Peverati,  P. A. Pieniazek,  
 Y. M. Rhee,  J. Ritchie,  M. A. Rohrdanz,  E. Rosta,  N. J. Russ,  
 H. F. Schaefer III,  N. E. Schultz,  N. Shenvi,  A. C. Simmonett,  A. Sodt,  
 D. Stuck,  K. S. Thanthiriwatte,  V. Vanovschi,  Tao Wang,  A. Warshel,  
 C. F. Williams,  Q. Wu,  X. Xu,  W. Zhang

 Please cite Q-Chem as follows:
 Y. Shao et al., Mol. Phys. 113, 184-215 (2015)
 DOI: 10.1080/00268976.2014.952696

 Q-Chem 5.1.2 for Intel X86 EM64T Linux

 Parts of Q-Chem use Armadillo 8.300.2 (Tropical Shenanigans).
 http://arma.sourceforge.net/

 Q-Chem begins on Mon Nov 26 07:42:26 2018  

Host: 
0

     Scratch files written to /scratch/taweetham/qchem58949//
The previous job contains 0 fragments, simply inherited here
Input Ideriv = 2
Curr. Ideriv = -1
Max.  Ideriv = 2

Checking the input file for inconsistencies... 	...done.

--------------------------------------------------------------
User input:
--------------------------------------------------------------

$molecule
read
$end

$rem
   job_type 	frequency
   basis 	6-311++g**
   method	b3lyp	
$end


--------------------------------------------------------------
 ----------------------------------------------------------------
             Standard Nuclear Orientation (Angstroms)
    I     Atom           X                Y                Z
 ----------------------------------------------------------------
    1      C       1.2131845595     0.9840252495     0.0000000000
    2      N      -0.0197247545     1.2408980821     0.0000000000
    3      Br     -1.2538136300    -0.2005635996     0.0000000000
    4      H       1.8987290431     1.8274099053     0.0000000000
    5      Cl      2.0496302312    -0.5528307052    -0.0000000000
 ----------------------------------------------------------------
 Molecular Point Group                 Cs    NOp =  2
 Largest Abelian Subgroup              Cs    NOp =  2
 Nuclear Repulsion Energy =   288.6768179725 hartrees
 There are       33 alpha and       33 beta electrons
 Requested basis set is 6-311++G(d,p)
 There are 49 shells and 129 basis functions

 Total QAlloc Memory Limit   2000 MB
 Mega-Array Size       188 MB
 MEM_STATIC part       192 MB

                       Distance Matrix (Angstroms)
             C (  1)   N (  2)   Br(  3)   H (  4)
   N (  2)  1.259384
   Br(  3)  2.736664  1.897574
   H (  4)  1.086862  2.006106  3.748493
   Cl(  5)  1.749734  2.738557  3.322173  2.385019

 A cutoff of  1.0D-11 yielded   1076 shell pairs
 There are      7922 function pairs (      8710 Cartesian)
 Smallest overlap matrix eigenvalue = 6.32E-04
 Guess from superposition of atomic densities
 Warning:  Energy on first SCF cycle will be non-variational
 SAD guess density has 66.000000 electrons

 -----------------------------------------------------------------------
  General SCF calculation program by
  Eric Jon Sundstrom, Paul Horn, Yuezhi Mao, Dmitri Zuev, Alec White,
  David Stuck, Shaama M.S., Shane Yost, Joonho Lee, David Small,
  Daniel Levine, Susi Lehtola, Hugh Burton, Evgeny Epifanovsky
 -----------------------------------------------------------------------
 Exchange:     0.2000 Hartree-Fock + 0.0800 Slater + 0.7200 B88
 Correlation:  0.1900 VWN1RPA + 0.8100 LYP
 Using SG-1 standard quadrature grid
 A restricted SCF calculation will be
 performed using DIIS
 SCF converges when DIIS error is below 1.0e-08
 ---------------------------------------
  Cycle       Energy         DIIS error
 ---------------------------------------
    1   -3128.2858957981      4.53e-02  
    2   -3127.7863470434      3.99e-03  
    3   -3127.7466170682      6.12e-03  
    4   -3127.8003826979      1.89e-03  
    5   -3127.8068948196      2.83e-04  
    6   -3127.8069879220      1.05e-04  
    7   -3127.8070064642      3.39e-05  
    8   -3127.8070088553      8.44e-06  
    9   -3127.8070090025      1.90e-06  
   10   -3127.8070090093      4.87e-07  
   11   -3127.8070090097      1.31e-07  
   12   -3127.8070090098      2.29e-08  
   13   -3127.8070090098      5.20e-09  Convergence criterion met
 ---------------------------------------
 SCF time:   CPU 15.45s  wall 15.00s 
 SCF   energy in the final basis set =    -3127.8070090098
 Total energy in the final basis set =    -3127.8070090098

 --------------------------------------------------------------
             Orbital Energies (a.u.) and Symmetries
 --------------------------------------------------------------

 Alpha MOs, Restricted
 -- Occupied --                  
-482.86 -101.59  -62.51  -56.34  -56.33  -56.33  -14.39  -10.30
  1 A'    2 A'    3 A'    4 A'    1 A"    5 A'    6 A'    7 A'                 
 -9.503  -8.722  -7.268  -7.259  -7.257  -6.556  -6.539  -6.538
  8 A'    9 A'   10 A'    2 A"   11 A'   12 A'    3 A"   13 A'                 
 -2.666  -2.662  -2.661  -2.647  -2.647  -0.985  -0.877  -0.790
 14 A'    4 A"   15 A'    5 A"   16 A'   17 A'   18 A'   19 A'                 
 -0.616  -0.509  -0.491  -0.434  -0.360  -0.353  -0.343  -0.296
 20 A'   21 A'   22 A'    6 A"   23 A'    7 A"   24 A'    8 A"                 
 -0.290
 25 A'                                                                         
 -- Virtual --                   
 -0.085  -0.058  -0.007   0.000   0.029   0.042   0.050   0.073
 26 A'    9 A"   27 A'   28 A'   29 A'   30 A'   10 A"   31 A'                 
  0.074   0.077   0.095   0.095   0.101   0.117   0.125   0.154
 32 A'   11 A"   33 A'   12 A"   34 A'   35 A'   36 A'   37 A'                 
  0.187   0.190   0.222   0.236   0.259   0.307   0.390   0.400
 13 A"   38 A'   39 A'   40 A'   41 A'   42 A'   43 A'   44 A'                 
  0.414   0.421   0.444   0.455   0.473   0.499   0.556   0.557
 14 A"   45 A'   46 A'   15 A"   47 A'   16 A"   48 A'   17 A"                 
  0.563   0.592   0.603   0.643   0.720   0.767   0.789   0.830
 18 A"   49 A'   50 A'   51 A'   52 A'   19 A"   53 A'   20 A"                 
  0.835   0.867   0.876   0.892   0.921   0.953   1.015   1.105
 54 A'   55 A'   21 A"   56 A'   57 A'   58 A'   59 A'   60 A'                 
  1.122   1.243   1.372   1.483   1.595   1.728   1.762   1.936
 22 A"   61 A'   23 A"   62 A'   63 A'   24 A"   64 A'   25 A"                 
  1.944   1.983   2.035   2.107   2.204   2.233   2.320   2.397
 65 A'   66 A'   67 A'   26 A"   68 A'   27 A"   69 A'   70 A'                 
  2.398   2.509   2.609   2.763   2.764   2.798   3.181   3.581
 28 A"   71 A'   72 A'   73 A'   29 A"   74 A'   75 A'   76 A'                 
  3.827   3.910   3.983   4.010   4.035   4.108   4.341   4.493
 30 A"   77 A'   31 A"   78 A'   32 A"   79 A'   80 A'   81 A'                 
  6.617   7.535   7.557   7.628   9.702  23.782  25.788  25.911
 82 A'   33 A"   83 A'   84 A'   85 A'   86 A'   34 A"   87 A'                 
 26.246  35.484  47.898 215.684 289.727 289.747 289.8501020.689
 88 A'   89 A'   90 A'   91 A'   35 A"   92 A'   93 A'   94 A'                 

 Beta MOs, Restricted
 -- Occupied --                  
-482.86 -101.59  -62.51  -56.34  -56.33  -56.33  -14.39  -10.30
  1 A'    2 A'    3 A'    4 A'    1 A"    5 A'    6 A'    7 A'                 
 -9.503  -8.722  -7.268  -7.259  -7.257  -6.556  -6.539  -6.538
  8 A'    9 A'   10 A'    2 A"   11 A'   12 A'    3 A"   13 A'                 
 -2.666  -2.662  -2.661  -2.647  -2.647  -0.985  -0.877  -0.790
 14 A'    4 A"   15 A'    5 A"   16 A'   17 A'   18 A'   19 A'                 
 -0.616  -0.509  -0.491  -0.434  -0.360  -0.353  -0.343  -0.296
 20 A'   21 A'   22 A'    6 A"   23 A'    7 A"   24 A'    8 A"                 
 -0.290
 25 A'                                                                         
 -- Virtual --                   
 -0.085  -0.058  -0.007   0.000   0.029   0.042   0.050   0.073
 26 A'    9 A"   27 A'   28 A'   29 A'   30 A'   10 A"   31 A'                 
  0.074   0.077   0.095   0.095   0.101   0.117   0.125   0.154
 32 A'   11 A"   33 A'   12 A"   34 A'   35 A'   36 A'   37 A'                 
  0.187   0.190   0.222   0.236   0.259   0.307   0.390   0.400
 13 A"   38 A'   39 A'   40 A'   41 A'   42 A'   43 A'   44 A'                 
  0.414   0.421   0.444   0.455   0.473   0.499   0.556   0.557
 14 A"   45 A'   46 A'   15 A"   47 A'   16 A"   48 A'   17 A"                 
  0.563   0.592   0.603   0.643   0.720   0.767   0.789   0.830
 18 A"   49 A'   50 A'   51 A'   52 A'   19 A"   53 A'   20 A"                 
  0.835   0.867   0.876   0.892   0.921   0.953   1.015   1.105
 54 A'   55 A'   21 A"   56 A'   57 A'   58 A'   59 A'   60 A'                 
  1.122   1.243   1.372   1.483   1.595   1.728   1.762   1.936
 22 A"   61 A'   23 A"   62 A'   63 A'   24 A"   64 A'   25 A"                 
  1.944   1.983   2.035   2.107   2.204   2.233   2.320   2.397
 65 A'   66 A'   67 A'   26 A"   68 A'   27 A"   69 A'   70 A'                 
  2.398   2.509   2.609   2.763   2.764   2.798   3.181   3.581
 28 A"   71 A'   72 A'   73 A'   29 A"   74 A'   75 A'   76 A'                 
  3.827   3.910   3.983   4.010   4.035   4.108   4.341   4.493
 30 A"   77 A'   31 A"   78 A'   32 A"   79 A'   80 A'   81 A'                 
  6.617   7.535   7.557   7.628   9.702  23.782  25.788  25.911
 82 A'   33 A"   83 A'   84 A'   85 A'   86 A'   34 A"   87 A'                 
 26.246  35.484  47.898 215.684 289.727 289.747 289.8501020.689
 88 A'   89 A'   90 A'   91 A'   35 A"   92 A'   93 A'   94 A'                 
 --------------------------------------------------------------

          Ground-State Mulliken Net Atomic Charges

     Atom                 Charge (a.u.)
  ----------------------------------------
      1 C                    -0.392145
      2 N                    -0.045404
      3 Br                    0.011977
      4 H                     0.216625
      5 Cl                    0.208947
  ----------------------------------------
  Sum of atomic charges =     0.000000

 -----------------------------------------------------------------
                    Cartesian Multipole Moments
 -----------------------------------------------------------------
    Charge (ESU x 10^10)
                 0.0000
    Dipole Moment (Debye)
         X       1.3768      Y       0.1022      Z      -0.0000
       Tot       1.3806
    Quadrupole Moments (Debye-Ang)
        XX     -39.9454     XY       4.3901     YY     -41.6994
        XZ      -0.0000     YZ       0.0000     ZZ     -43.1589
    Octopole Moments (Debye-Ang^2)
       XXX     -30.8906    XXY      -1.6887    XYY      -3.3724
       YYY     -10.9369    XXZ      -0.0000    XYZ      -0.0000
       YYZ      -0.0000    XZZ     -10.2397    YZZ      -2.5771
       ZZZ      -0.0000
    Hexadecapole Moments (Debye-Ang^3)
      XXXX    -590.7017   XXXY      17.3571   XXYY    -107.4468
      XYYY      14.5594   YYYY    -170.0302   XXXZ      -0.0000
      XXYZ      -0.0000   XYYZ       0.0000   YYYZ       0.0000
      XXZZ    -110.6085   XYZZ       1.5144   YYZZ     -37.9028
      XZZZ      -0.0000   YZZZ       0.0000   ZZZZ     -50.1225
 -----------------------------------------------------------------
 Calculating MO derivatives via CPSCF
   1         3          15      0.155996    0.049447
   2         3          15      0.019979    0.007481
   3         3          15      0.002739    0.000974
   4         3          15      0.000220    0.000079
   5        16           2      0.000009    0.000005
   6        18           0      0.000000    0.000000    Roots Converged
 Time for AOints: 4.0 s (CPU) 4.0 s (wall)
 ------------------------------------------------------------------------------
                     AOints        : Timing summary (seconds)
 ------------------------------------------------------------------------------
     job step          cpu (% of tot)      sys (% of tot)     wall (% of tot)
 ------------------------------------------------------------------------------
  cpscf_lag         0.3871E+02 (48.8)   0.6500E-04 (16.3)   0.3872E+02 (48.8)
  iterzp            0.3658E+02 (46.1)   0.3320E-03 (83.4)   0.3658E+02 (46.1)
  make_fx           0.0000E+00 ( 0.0)   0.0000E+00 ( 0.0)   0.0000E+00 ( 0.0)
  AOints            0.3960E+01 ( 5.0)   0.0000E+00 ( 0.0)   0.3961E+01 ( 5.0)
 ------------------------------------------------------------------------------
   Grand Totals     0.7931E+02          0.3980E-03          0.7934E+02
 ------------------------------------------------------------------------------
 Calculating analytic Hessian of the SCF energy
 Polarizability Matrix (a.u.)
            1           2           3
    1 -73.8889132  -2.3483542   0.0000000
    2  -2.3483542 -50.4738834   0.0000000
    3   0.0000000   0.0000000 -31.6037461

 Direct stationary perturbation theory relativistic correction:

 rels  =      17.595899552015
 relv  =     -59.598348362941
 rel2e =       9.481019436942
 E_rel =     -32.521429373984

 Hessian of the SCF Energy
            1           2           3           4           5           6
    1   0.8289289   0.0617346  -0.0000000  -0.5968180   0.0767761   0.0000000
    2   0.0617346   0.4469491  -0.0000000   0.0947800  -0.0887700   0.0000000
    3  -0.0000000  -0.0000000   0.1106119   0.0000000   0.0000000  -0.0477842
    4  -0.5968180   0.0947800   0.0000000   0.7214814  -0.0590353  -0.0000000
    5   0.0767761  -0.0887700   0.0000000  -0.0590353   0.2009083  -0.0000000
    6   0.0000000   0.0000000  -0.0477842  -0.0000000  -0.0000000   0.0448737
    7  -0.0358391  -0.0401716   0.0000000  -0.0624200  -0.0389194  -0.0000000
    8  -0.0060511  -0.0196898  -0.0000000  -0.0730271  -0.0893861   0.0000000
    9  -0.0000000   0.0000000   0.0036415  -0.0000000   0.0000000  -0.0161715
   10  -0.1507306  -0.1439445   0.0000000  -0.0308847  -0.0198988  -0.0000000
   11  -0.1493320  -0.2175740  -0.0000000   0.0026808   0.0058524   0.0000000
   12   0.0000000   0.0000000  -0.0358256  -0.0000000  -0.0000000  -0.0002423
   13  -0.0455412   0.0276014   0.0000000  -0.0313587   0.0410773  -0.0000000
   14   0.0168724  -0.1209154  -0.0000000   0.0346016  -0.0286046   0.0000000
   15   0.0000000  -0.0000000  -0.0306437   0.0000000  -0.0000000   0.0193243
            7           8           9          10          11          12
    1  -0.0358391  -0.0060511  -0.0000000  -0.1507306  -0.1493320   0.0000000
    2  -0.0401716  -0.0196898   0.0000000  -0.1439445  -0.2175740   0.0000000
    3   0.0000000  -0.0000000   0.0036415   0.0000000  -0.0000000  -0.0358256
    4  -0.0624200  -0.0730271  -0.0000000  -0.0308847   0.0026808  -0.0000000
    5  -0.0389194  -0.0893861   0.0000000  -0.0198988   0.0058524  -0.0000000
    6  -0.0000000   0.0000000  -0.0161715  -0.0000000   0.0000000  -0.0002423
    7   0.1032929   0.0769355   0.0000000  -0.0027427   0.0045377  -0.0000000
    8   0.0769355   0.0959020  -0.0000000  -0.0009460   0.0044110   0.0000000
    9   0.0000000  -0.0000000   0.0090039   0.0000000   0.0000000   0.0082089
   10  -0.0027427  -0.0009460   0.0000000   0.1808745   0.1441778  -0.0000000
   11   0.0045377   0.0044110   0.0000000   0.1441778   0.2312829  -0.0000000
   12  -0.0000000   0.0000000   0.0082089  -0.0000000  -0.0000000   0.0220911
   13  -0.0022911   0.0030887   0.0000000   0.0034836  -0.0020643   0.0000000
   14  -0.0023822   0.0087628  -0.0000000   0.0206115  -0.0239723  -0.0000000
   15  -0.0000000   0.0000000  -0.0046829   0.0000000   0.0000000   0.0057679
           13          14          15
    1  -0.0455412   0.0168724   0.0000000
    2   0.0276014  -0.1209154  -0.0000000
    3   0.0000000  -0.0000000  -0.0306437
    4  -0.0313587   0.0346016   0.0000000
    5   0.0410773  -0.0286046  -0.0000000
    6  -0.0000000   0.0000000   0.0193243
    7  -0.0022911  -0.0023822  -0.0000000
    8   0.0030887   0.0087628   0.0000000
    9   0.0000000  -0.0000000  -0.0046829
   10   0.0034836   0.0206115   0.0000000
   11  -0.0020643  -0.0239723   0.0000000
   12   0.0000000  -0.0000000   0.0057679
   13   0.0757074  -0.0697032  -0.0000000
   14  -0.0697032   0.1647295   0.0000000
   15  -0.0000000   0.0000000   0.0102344
 Gradient time:  CPU 105.80 s  wall 105.85 s
 **********************************************************************
 **                                                                  **
 **                       VIBRATIONAL ANALYSIS                       **
 **                       --------------------                       **
 **                                                                  **
 **        VIBRATIONAL FREQUENCIES (CM**-1) AND NORMAL MODES         **
 **     FORCE CONSTANTS (mDYN/ANGSTROM) AND REDUCED MASSES (AMU)     **
 **                  INFRARED INTENSITIES (KM/MOL)                   **
 **                                                                  **
 **********************************************************************


 Mode:                 1                      2                      3
 Frequency:       154.12                 423.98                 494.11
 Force Cnst:      0.5201                 0.4731                 1.5737
 Red. Mass:      37.1609                 4.4666                10.9399
 IR Active:          YES                    YES                    YES
 IR Intens:        0.963                 13.987                 19.541
 Raman Active:       YES                    YES                    YES
               X      Y      Z        X      Y      Z        X      Y      Z
 C          0.145 -0.232 -0.000   -0.000 -0.000 -0.361    0.525  0.182 -0.000
 N          0.126 -0.345  0.000   -0.000  0.000  0.377    0.506  0.155  0.000
 Br        -0.393  0.067 -0.000    0.000  0.000 -0.027   -0.116 -0.103 -0.000
 H         -0.062 -0.058 -0.000   -0.000 -0.000 -0.850    0.574  0.163 -0.000
 Cl         0.788  0.067  0.000    0.000 -0.000  0.060   -0.138  0.104  0.000
 TransDip  -0.030  0.010 -0.000   -0.000 -0.000 -0.120    0.141 -0.011 -0.000

 Mode:                 4                      5                      6
 Frequency:       591.21                 771.62                 858.81
 Force Cnst:      3.2572                 2.3851                 0.5712
 Red. Mass:      15.8165                 6.7990                 1.3144
 IR Active:          YES                    YES                    YES
 IR Intens:        5.455                161.312                 18.082
 Raman Active:       YES                    YES                    YES
               X      Y      Z        X      Y      Z        X      Y      Z
 C         -0.159  0.308  0.000    0.070  0.595  0.000    0.000  0.000 -0.164
 N         -0.115  0.841 -0.000   -0.075 -0.293  0.000   -0.000 -0.000  0.022
 Br        -0.041 -0.081  0.000   -0.003  0.013 -0.000   -0.000  0.000  0.003
 H          0.221  0.006  0.000   -0.085  0.723 -0.000   -0.000  0.000  0.986
 Cl         0.187 -0.260 -0.000    0.016 -0.136  0.000   -0.000 -0.000  0.011
 TransDip   0.007  0.075  0.000   -0.355  0.198 -0.000   -0.000  0.000  0.136

 Mode:                 7                      8                      9
 Frequency:      1294.11                1648.83                3162.17
 Force Cnst:      1.0762                17.7518                 6.4217
 Red. Mass:       1.0906                11.0825                 1.0900
 IR Active:          YES                    YES                    YES
 IR Intens:       28.072                140.768                  5.733
 Raman Active:       YES                    YES                    YES
               X      Y      Z        X      Y      Z        X      Y      Z
 C         -0.018  0.056 -0.000    0.680 -0.155 -0.000   -0.058 -0.064  0.000
 N         -0.044 -0.034  0.000   -0.598  0.080  0.000    0.002 -0.001  0.000
 Br        -0.000  0.000 -0.000    0.002  0.005 -0.000    0.000  0.000 -0.000
 H          0.784 -0.616  0.000    0.170  0.348 -0.000    0.639  0.764 -0.000
 Cl         0.003  0.011  0.000   -0.004  0.001  0.000    0.000  0.000 -0.000
 TransDip  -0.170  0.005 -0.000    0.320 -0.204 -0.000    0.076 -0.005 -0.000

 STANDARD THERMODYNAMIC QUANTITIES AT   298.15 K  AND     1.00 ATM

   This Molecule has  0 Imaginary Frequencies
   Zero point vibrational energy:       13.437 kcal/mol

   Atom    1 Element C  Has Mass   12.00000
   Atom    2 Element N  Has Mass   14.00307
   Atom    3 Element Br Has Mass   78.91830
   Atom    4 Element H  Has Mass    1.00783
   Atom    5 Element Cl Has Mass   34.96885
   Molecular Mass:   140.898050 amu
   Principal axes and moments of inertia in amu*Bohr^2:
                             1           2           3
    Eigenvalues --      179.48013  1040.69702  1220.17716
          X               0.99994     0.01088     0.00000
          Y              -0.01088     0.99994    -0.00000
          Z              -0.00000     0.00000     1.00000
   Rotational Symmetry Number is   1
   The Molecule is an Asymmetric Top
   Translational Enthalpy:        0.889 kcal/mol
   Rotational Enthalpy:           0.889 kcal/mol
   Vibrational Enthalpy:         14.365 kcal/mol
   gas constant (RT):             0.592 kcal/mol
   Translational Entropy:        40.740  cal/mol.K
   Rotational Entropy:           26.924  cal/mol.K
   Vibrational Entropy:           5.068  cal/mol.K

   Total Enthalpy:               16.735 kcal/mol
   Total Entropy:                72.731  cal/mol.K
Archival summary:
1\1\TWL01\FREQ\ProcedureUnspecified\BasisUnspecified\r1l1111\taweetha\MonNov2607:44:272018MonNov2607:44:272018\0\\#,FREQ,ProcedureUnspecified,BasisUnspecified,\\0,1\Br\N,1,1.89757\C,2,1.25938,1,118.799\H,3,1.08686,2,117.337,1,180,0\Cl,3,1.74973,2,130.327,1,-0,0\\\@

 Total job time:  121.41s(wall), 121.32s(cpu) 
 Mon Nov 26 07:44:27 2018

        *************************************************************
        *                                                           *
        *  Thank you very much for using Q-Chem.  Have a nice day.  *
        *                                                           *
        *************************************************************
