# Supplementary material for: Geometric and energetic data from ab initio calculations of haloethene, haloimine, halomethylenephosphine, haloiminophosphine, halodiazene, halodiphosphene and halocyclopropane
Source: Data Brief. 2019 Nov 2;27:104738. doi: 10.1016/j.dib.2019.104738 (PMC6861602; doi:10.1016/j.dib.2019.104738)
Supplement: Multimedia component 4 [file mmc4.zip › CN/B3LYP/ClHCNClE.out]

Q-Chem Developer Version!
                  Welcome to Q-Chem
     A Quantum Leap Into The Future Of Chemistry


 Q-Chem 5.1, Q-Chem, Inc., Pleasanton, CA (2018)

 Yihan Shao,  Zhengting Gan,  E. Epifanovsky,  A. T. B. Gilbert,  M. Wormit,  
 J. Kussmann,  A. W. Lange,  A. Behn,  Jia Deng,  Xintian Feng,  D. Ghosh,  
 M. Goldey,  P. R. Horn,  L. D. Jacobson,  I. Kaliman,  T. Kus,  A. Landau,  
 Jie Liu,  E. I. Proynov,  R. M. Richard,  R. P. Steele,  E. J. Sundstrom,  
 H. L. Woodcock III,  P. M. Zimmerman,  D. Zuev,  B. Albrecht,  E. Alguire,  
 S. A. Baeppler,  D. Barton,  Z. Benda,  Y. A. Bernard,  E. J. Berquist,  
 K. B. Bravaya,  H. Burton,  D. Casanova,  Chun-Min Chang,  Yunqing Chen,  
 A. Chien,  K. D. Closser,  M. P. Coons,  S. Coriani,  S. Dasgupta,  
 A. L. Dempwolff,  M. Diedenhofen,  Hainam Do,  R. G. Edgar,  Po-Tung Fang,  
 S. Faraji,  S. Fatehi,  Qingguo Feng,  K. D. Fenk,  J. Fosso-Tande,  
 Qinghui Ge,  A. Ghysels,  G. Gidofalvi,  J. Gomes,  J. Gonthier,  A. Gunina,  
 D. Hait,  M. W. D. Hanson-Heine,  P. H. P. Harbach,  A. W. Hauser,  
 J. E. Herr,  E. G. Hohenstein,  Z. C. Holden,  Kerwin Hui,  B. C. Huynh,  
 T.-C. Jagau,  Hyunjun Ji,  B. Kaduk,  K. Khistyaev,  Jaehoon Kim,  
 P. Klunzinger,  K. Koh,  D. Kosenkov,  L. Koulias,  T. Kowalczyk,  
 C. M. Krauter,  A. Kunitsa,  Ka Un Lao,  A. Laurent,  K. V. Lawler,  
 Joonho Lee,  D. Lefrancois,  S. Lehtola,  D. S. Levine,  Yi-Pei Li,  
 You-Sheng Lin,  Fenglai Liu,  E. Livshits,  A. Luenser,  P. Manohar,  
 E. Mansoor,  S. F. Manzer,  Shan-Ping Mao,  Yuezhi Mao,  N. Mardirossian,  
 A. V. Marenich,  T. Markovich,  L. A. Martinez-Martinez,  S. A. Maurer,  
 N. J. Mayhall,  S. C. McKenzie,  J.-M. Mewes,  A. F. Morrison,  
 J. W. Mullinax,  K. Nanda,  T. S. Nguyen-Beck,  R. Olivares-Amaya,  
 J. A. Parkhill,  T. M. Perrine,  F. Plasser,  P. Pokhilko,  S. Prager,  
 A. Prociuk,  E. Ramos,  D. R. Rehn,  F. Rob,  M. Schneider,  N. Sergueev,  
 S. M. Sharada,  S. Sharma,  D. W. Small,  T. Stauch,  T. Stein,  
 Yu-Chuan Su,  A. J. W. Thom,  A. Tkatchenko,  T. Tsuchimochi,  N. M. Tubman,  
 L. Vogt,  M. L. Vidal,  O. Vydrov,  M. A. Watson,  J. Wenzel,  
 M. de Wergifosse,  T. A. Wesolowski,  A. White,  J. Witte,  A. Yamada,  
 Jun Yang,  K. Yao,  S. Yeganeh,  S. R. Yost,  Zhi-Qiang You,  A. Zech,  
 Igor Ying Zhang,  Xing Zhang,  Yan Zhao,  Ying Zhu,  B. R. Brooks,  
 G. K. L. Chan,  C. J. Cramer,  M. S. Gordon,  W. J. Hehre,  A. Klamt,  
 M. W. Schmidt,  C. D. Sherrill,  D. G. Truhlar,  A. Aspuru-Guzik,  R. Baer,  
 A. T. Bell,  N. A. Besley,  Jeng-Da Chai,  A. E. DePrince, III,  
 R. A. DiStasio Jr.,  A. Dreuw,  B. D. Dunietz,  T. R. Furlani,  
 Chao-Ping Hsu,  Yousung Jung,  Jing Kong,  D. S. Lambrecht,  WanZhen Liang,  
 C. Ochsenfeld,  V. A. Rassolov,  L. V. Slipchenko,  J. E. Subotnik,  
 T. Van Voorhis,  J. M. Herbert,  A. I. Krylov,  P. M. W. Gill,  M. Head-Gordon

 Contributors to earlier versions of Q-Chem not listed above: 
 R. D. Adamson,  B. Austin,  J. Baker,  G. J. O. Beran,  K. Brandhorst,  
 S. T. Brown,  E. F. C. Byrd,  A. K. Chakraborty,  C.-L. Cheng,  
 Siu Hung Chien,  D. M. Chipman,  D. L. Crittenden,  H. Dachsel,  
 R. J. Doerksen,  A. D. Dutoi,  L. Fusti-Molnar,  W. A. Goddard III,  
 A. Golubeva-Zadorozhnaya,  S. R. Gwaltney,  G. Hawkins,  A. Heyden,  
 S. Hirata,  G. Kedziora,  F. J. Keil,  C. Kelley,  Jihan Kim,  R. A. King,  
 R. Z. Khaliullin,  P. P. Korambath,  W. Kurlancheek,  A. M. Lee,  M. S. Lee,  
 S. V. Levchenko,  Ching Yeh Lin,  D. Liotard,  R. C. Lochan,  I. Lotan,  
 P. E. Maslen,  N. Nair,  D. P. O'Neill,  D. Neuhauser,  E. Neuscamman,  
 C. M. Oana,  R. Olson,  B. Peters,  R. Peverati,  P. A. Pieniazek,  
 Y. M. Rhee,  J. Ritchie,  M. A. Rohrdanz,  E. Rosta,  N. J. Russ,  
 H. F. Schaefer III,  N. E. Schultz,  N. Shenvi,  A. C. Simmonett,  A. Sodt,  
 D. Stuck,  K. S. Thanthiriwatte,  V. Vanovschi,  Tao Wang,  A. Warshel,  
 C. F. Williams,  Q. Wu,  X. Xu,  W. Zhang

 Please cite Q-Chem as follows:
 Y. Shao et al., Mol. Phys. 113, 184-215 (2015)
 DOI: 10.1080/00268976.2014.952696

 Q-Chem 5.1.2 for Intel X86 EM64T Linux

 Parts of Q-Chem use Armadillo 8.300.2 (Tropical Shenanigans).
 http://arma.sourceforge.net/

 Q-Chem begins on Mon Nov 26 07:55:21 2018  

Host: 
0

     Scratch files written to /scratch/taweetham/qchem59190//
Input Ideriv = 2
Curr. Ideriv = -1
Max.  Ideriv = 2

Checking the input file for inconsistencies... 	...done.

--------------------------------------------------------------
User input:
--------------------------------------------------------------
$molecule
0 1
C 
N 1 1.3 
Cl 2 CCl 1 120. 
H 1 CH 2 120.  3 180.0
Cl 1 CCl 2 120.  3 0.0

CC=1.54
CH=1.09
CF=1.35
CCl=1.77
CBr=1.94
CI=2.14
DHA=180.0
$end

$rem
   job_type	optimization
   basis	6-311++g**
   method	b3lyp
$end

--------------------------------------------------------------
 ----------------------------------------------------------------
             Standard Nuclear Orientation (Angstroms)
    I     Atom           X                Y                Z
 ----------------------------------------------------------------
    1      C       0.6683255238    -1.0477629424     0.0000000000
    2      N      -0.6311620311    -1.0842608141     0.0000000000
    3      Cl     -1.5588487964     0.4231532848     0.0000000000
    4      H       1.2396128538    -1.9760575005     0.0000000000
    5      Cl      1.5099410448     0.5093444125    -0.0000000000
 ----------------------------------------------------------------
 Molecular Point Group                 Cs    NOp =  2
 Largest Abelian Subgroup              Cs    NOp =  2
 Nuclear Repulsion Energy =   187.5392174670 hartrees
 There are       24 alpha and       24 beta electrons
 Requested basis set is 6-311++G(d,p)
 There are 43 shells and 111 basis functions

 Total QAlloc Memory Limit   2000 MB
 Mega-Array Size       188 MB
 MEM_STATIC part       192 MB
 A cutoff of  1.0D-11 yielded    865 shell pairs
 There are      6084 function pairs (      6558 Cartesian)
 Smallest overlap matrix eigenvalue = 9.00E-04

 Scale SEOQF with 1.000000e-01/1.000000e-01/1.000000e-01

 Standard Electronic Orientation quadrupole field applied
 Nucleus-field energy     =     0.0000000050 hartrees
 Guess from superposition of atomic densities
 Warning:  Energy on first SCF cycle will be non-variational
 SAD guess density has 48.000000 electrons

 -----------------------------------------------------------------------
  General SCF calculation program by
  Eric Jon Sundstrom, Paul Horn, Yuezhi Mao, Dmitri Zuev, Alec White,
  David Stuck, Shaama M.S., Shane Yost, Joonho Lee, David Small,
  Daniel Levine, Susi Lehtola, Hugh Burton, Evgeny Epifanovsky
 -----------------------------------------------------------------------
 Exchange:     0.2000 Hartree-Fock + 0.0800 Slater + 0.7200 B88
 Correlation:  0.1900 VWN1RPA + 0.8100 LYP
 Using SG-1 standard quadrature grid
 A restricted SCF calculation will be
 performed using DIIS
 SCF converges when DIIS error is below 1.0e-08
 ---------------------------------------
  Cycle       Energy         DIIS error
 ---------------------------------------
    1   -1014.3258303067      4.60e-02  
    2   -1013.8579044884      3.23e-03  
    3   -1013.8397400830      4.93e-03  
    4   -1013.8691850990      1.66e-03  
    5   -1013.8728385933      2.57e-04  
    6   -1013.8729019297      1.50e-04  
    7   -1013.8729376799      2.53e-05  
    8   -1013.8729385921      9.24e-06  
    9   -1013.8729387268      1.57e-06  
   10   -1013.8729387306      4.47e-07  
   11   -1013.8729387309      8.33e-08  
   12   -1013.8729387309      1.84e-08  
   13   -1013.8729387309      4.13e-09  Convergence criterion met
 ---------------------------------------
 SCF time:   CPU 9.24s  wall 9.00s 
 SCF   energy in the final basis set =    -1013.8729387309
 Total energy in the final basis set =    -1013.8729387309

 --------------------------------------------------------------
             Orbital Energies (a.u.) and Symmetries
 --------------------------------------------------------------

 Alpha MOs, Restricted
 -- Occupied --                  
-101.59 -101.59  -14.40  -10.31   -9.50   -9.50   -7.27   -7.27
  1 A'    2 A'    3 A'    4 A'    5 A'    6 A'    7 A'    8 A'                 
 -7.258  -7.257  -7.256  -7.255  -0.991  -0.878  -0.817  -0.625
  1 A"    2 A"    9 A'   10 A'   11 A'   12 A'   13 A'   14 A'                 
 -0.509  -0.506  -0.436  -0.385  -0.362  -0.339  -0.308  -0.303
 15 A'   16 A'    3 A"   17 A'    4 A"   18 A'    5 A"   19 A'                 
 -- Virtual --                   
 -0.075  -0.070  -0.012   0.002   0.037   0.045   0.053   0.076
 20 A'    6 A"   21 A'   22 A'   23 A'   24 A'    7 A"   25 A'                 
  0.081   0.090   0.090   0.094   0.114   0.125   0.137   0.156
 26 A'    8 A"   27 A'    9 A"   28 A'   29 A'   30 A'   31 A'                 
  0.190   0.192   0.224   0.248   0.257   0.291   0.403   0.413
 10 A"   32 A'   33 A'   34 A'   35 A'   36 A'   37 A'   38 A'                 
  0.430   0.450   0.465   0.468   0.489   0.511   0.567   0.609
 11 A"   39 A'   40 A'   12 A"   41 A'   13 A"   42 A'   43 A'                 
  0.721   0.732   0.764   0.767   0.832   0.834   0.846   0.854
 14 A"   44 A'   45 A'   15 A"   16 A"   46 A'   17 A"   47 A'                 
  0.878   0.894   0.942   0.974   0.982   1.034   1.063   1.128
 48 A'   49 A'   18 A"   50 A'   51 A'   52 A'   53 A'   54 A'                 
  1.137   1.262   1.349   1.482   1.574   1.724   1.742   1.956
 19 A"   55 A'   20 A"   56 A'   57 A'   21 A"   58 A'   59 A'                 
  2.006   2.058   2.225   2.230   2.248   2.275   2.325   2.358
 22 A"   60 A'   23 A"   61 A'   62 A'   24 A"   63 A'   25 A"                 
  2.406   2.556   2.631   2.708   2.744   2.817   3.178   3.545
 64 A'   65 A'   66 A'   67 A'   26 A"   68 A'   69 A'   70 A'                 
  3.811   3.936   4.478   9.641   9.700  23.713  25.756  25.791
 27 A"   71 A'   72 A'   73 A'   74 A'   75 A'   28 A"   76 A'                 
 25.798  25.916  26.245  26.260  35.423 215.619 215.680
 29 A"   77 A'   78 A'   79 A'   80 A'   81 A'   82 A'                         

 Beta MOs, Restricted
 -- Occupied --                  
-101.59 -101.59  -14.40  -10.31   -9.50   -9.50   -7.27   -7.27
  1 A'    2 A'    3 A'    4 A'    5 A'    6 A'    7 A'    8 A'                 
 -7.258  -7.257  -7.256  -7.255  -0.991  -0.878  -0.817  -0.625
  1 A"    2 A"    9 A'   10 A'   11 A'   12 A'   13 A'   14 A'                 
 -0.509  -0.506  -0.436  -0.385  -0.362  -0.339  -0.308  -0.303
 15 A'   16 A'    3 A"   17 A'    4 A"   18 A'    5 A"   19 A'                 
 -- Virtual --                   
 -0.075  -0.070  -0.012   0.002   0.037   0.045   0.053   0.076
 20 A'    6 A"   21 A'   22 A'   23 A'   24 A'    7 A"   25 A'                 
  0.081   0.090   0.090   0.094   0.114   0.125   0.137   0.156
 26 A'    8 A"   27 A'    9 A"   28 A'   29 A'   30 A'   31 A'                 
  0.190   0.192   0.224   0.248   0.257   0.291   0.403   0.413
 10 A"   32 A'   33 A'   34 A'   35 A'   36 A'   37 A'   38 A'                 
  0.430   0.450   0.465   0.468   0.489   0.511   0.567   0.609
 11 A"   39 A'   40 A'   12 A"   41 A'   13 A"   42 A'   43 A'                 
  0.721   0.732   0.764   0.767   0.832   0.834   0.846   0.854
 14 A"   44 A'   45 A'   15 A"   16 A"   46 A'   17 A"   47 A'                 
  0.878   0.894   0.942   0.974   0.982   1.034   1.063   1.128
 48 A'   49 A'   18 A"   50 A'   51 A'   52 A'   53 A'   54 A'                 
  1.137   1.262   1.349   1.482   1.574   1.724   1.742   1.956
 19 A"   55 A'   20 A"   56 A'   57 A'   21 A"   58 A'   59 A'                 
  2.006   2.058   2.225   2.230   2.248   2.275   2.325   2.358
 22 A"   60 A'   23 A"   61 A'   62 A'   24 A"   63 A'   25 A"                 
  2.406   2.556   2.631   2.708   2.744   2.817   3.178   3.545
 64 A'   65 A'   66 A'   67 A'   26 A"   68 A'   69 A'   70 A'                 
  3.811   3.936   4.478   9.641   9.700  23.713  25.756  25.791
 27 A"   71 A'   72 A'   73 A'   74 A'   75 A'   28 A"   76 A'                 
 25.798  25.916  26.245  26.260  35.423 215.619 215.680
 29 A"   77 A'   78 A'   79 A'   80 A'   81 A'   82 A'                         
 --------------------------------------------------------------

          Ground-State Mulliken Net Atomic Charges

     Atom                 Charge (a.u.)
  ----------------------------------------
      1 C                    -0.436740
      2 N                     0.008806
      3 Cl                   -0.005807
      4 H                     0.225229
      5 Cl                    0.208512
  ----------------------------------------
  Sum of atomic charges =     0.000000

 -----------------------------------------------------------------
                    Cartesian Multipole Moments
 -----------------------------------------------------------------
    Charge (ESU x 10^10)
                 0.0000
    Dipole Moment (Debye)
         X       1.6672      Y      -0.5867      Z      -0.0000
       Tot       1.7674
    Quadrupole Moments (Debye-Ang)
        XX     -37.3765     XY      -4.3019     YY     -34.5206
        XZ       0.0000     YZ      -0.0000     ZZ     -37.4907
    Octopole Moments (Debye-Ang^2)
       XXX      -0.4687    XXY       3.1224    XYY       7.6470
       YYY       3.0851    XXZ      -0.0000    XYZ       0.0000
       YYZ      -0.0000    XZZ      -0.0451    YZZ       1.1736
       ZZZ      -0.0000
    Hexadecapole Moments (Debye-Ang^3)
      XXXX    -435.4600   XXXY      -8.5606   XXYY     -86.9168
      XYYY     -15.3759   YYYY    -151.1210   XXXZ       0.0000
      XXYZ      -0.0000   XYYZ       0.0000   YYYZ      -0.0000
      XXZZ     -81.0429   XYZZ      -0.1299   YYZZ     -35.4894
      XZZZ       0.0000   YZZZ      -0.0000   ZZZZ     -42.3592
 -----------------------------------------------------------------
 Calculating analytic gradient of the SCF energy
 Gradient of SCF Energy
            1           2           3           4           5
    1   0.0532200  -0.0323989  -0.0097396   0.0011330  -0.0122145
    2  -0.0340815   0.0126371   0.0117456  -0.0056769   0.0153757
    3   0.0000000  -0.0000000   0.0000000  -0.0000000  -0.0000000
 Max gradient component =       5.322E-02
 RMS gradient           =       1.976E-02
 Gradient time:  CPU 2.21 s  wall 2.22 s
 Geometry Optimization Parameters
   NAtoms,    NIC,     NZ,  NCons,   NDum,   NFix, NCnnct, MaxDiis
        5      20       5       0       0       0       0       0


** GEOMETRY OPTIMIZATION IN DELOCALIZED INTERNAL COORDINATES **
   Searching for a Minimum

   Optimization Cycle:   1

                       Coordinates (Angstroms)
     ATOM                X               Y               Z
      1  C         0.6683255238   -1.0477629424    0.0000000000
      2  N        -0.6311620311   -1.0842608141    0.0000000000
      3  Cl       -1.5588487964    0.4231532848    0.0000000000
      4  H         1.2396128538   -1.9760575005    0.0000000000
      5  Cl        1.5099410448    0.5093444125    0.0000000000
   Point Group: cs    Number of degrees of freedom:     7


   Energy is  -1013.872938731


 Attempting to Generate Delocalized Internal Coordinates

  7 Hessian modes will be used to form the next step
  Hessian Eigenvalues:
     0.160000    0.220000    0.250000    0.286300    0.286300    0.348126
     0.671931

 Minimum Search - Taking Simple RFO Step
 Searching for Lamda that Minimizes Along All modes
 Value Taken    Lamda =  -0.01343006
 Step Taken.  Stepsize is  0.222294

                             Maximum     Tolerance    Cnvgd?
         Gradient           0.047156      0.000300      NO
         Displacement       0.147368      0.001200      NO
         Energy change     *********      0.000001      NO


 New Cartesian Coordinates Obtained by Inverse Iteration

 Displacement from previous Coordinates is:  0.344334
 ----------------------------------------------------------------
             Standard Nuclear Orientation (Angstroms)
    I     Atom           X                Y                Z
 ----------------------------------------------------------------
    1      C       0.6337160906    -0.9846612034     0.0000000000
    2      N      -0.6292189290    -1.0981176206     0.0000000000
    3      Cl     -1.5943543859     0.3536148606     0.0000000000
    4      H       1.1922869596    -1.9113908041     0.0000000000
    5      Cl      1.6254388595     0.4649712078     0.0000000000
 ----------------------------------------------------------------
 Molecular Point Group                 Cs    NOp =  2
 Largest Abelian Subgroup              Cs    NOp =  2
 Nuclear Repulsion Energy =   186.5918785828 hartrees
 There are       24 alpha and       24 beta electrons
 Applying Cartesian multipole field
    Component          Value
    ---------          -----
     (2,0,0)        1.00000E-11
     (0,2,0)        2.00000E-11
     (0,0,2)       -3.00000E-11
 Nucleus-field energy     =     0.0000000051 hartrees
 Requested basis set is 6-311++G(d,p)
 There are 43 shells and 111 basis functions
 A cutoff of  1.0D-11 yielded    862 shell pairs
 There are      6063 function pairs (      6537 Cartesian)
 Smallest overlap matrix eigenvalue = 8.02E-04
 Guess MOs from SCF MO coefficient file

 -----------------------------------------------------------------------
  General SCF calculation program by
  Eric Jon Sundstrom, Paul Horn, Yuezhi Mao, Dmitri Zuev, Alec White,
  David Stuck, Shaama M.S., Shane Yost, Joonho Lee, David Small,
  Daniel Levine, Susi Lehtola, Hugh Burton, Evgeny Epifanovsky
 -----------------------------------------------------------------------
 Exchange:     0.2000 Hartree-Fock + 0.0800 Slater + 0.7200 B88
 Correlation:  0.1900 VWN1RPA + 0.8100 LYP
 Using SG-1 standard quadrature grid
 A restricted SCF calculation will be
 performed using DIIS
 SCF converges when DIIS error is below 1.0e-08
 ---------------------------------------
  Cycle       Energy         DIIS error
 ---------------------------------------
    1   -1013.8730328616      1.63e-03  
    2   -1013.8793369025      6.34e-04  
    3   -1013.8786006820      9.67e-04  
    4   -1013.8798897963      1.65e-04  
    5   -1013.8799223230      7.08e-05  
    6   -1013.8799300035      1.03e-05  
    7   -1013.8799301334      2.95e-06  
    8   -1013.8799301454      8.99e-07  
    9   -1013.8799301467      9.70e-08  
   10   -1013.8799301468      2.83e-08  
   11   -1013.8799301468      5.46e-09  Convergence criterion met
 ---------------------------------------
 SCF time:   CPU 7.87s  wall 7.00s 
 SCF   energy in the final basis set =    -1013.8799301468
 Total energy in the final basis set =    -1013.8799301468

 --------------------------------------------------------------
             Orbital Energies (a.u.) and Symmetries
 --------------------------------------------------------------

 Alpha MOs, Restricted
 -- Occupied --                  
-101.59 -101.59  -14.40  -10.31   -9.51   -9.50   -7.27   -7.27
  1 A'    2 A'    3 A'    4 A'    5 A'    6 A'    7 A'    8 A'                 
 -7.261  -7.260  -7.256  -7.255  -1.003  -0.887  -0.822  -0.622
  1 A"    9 A'    2 A"   10 A'   11 A'   12 A'   13 A'   14 A'                 
 -0.516  -0.507  -0.443  -0.378  -0.367  -0.349  -0.308  -0.304
 15 A'   16 A'    3 A"   17 A'    4 A"   18 A'    5 A"   19 A'                 
 -- Virtual --                   
 -0.064  -0.061  -0.008   0.002   0.036   0.043   0.053   0.079
 20 A'    6 A"   21 A'   22 A'   23 A'   24 A'    7 A"   25 A'                 
  0.082   0.089   0.095   0.096   0.115   0.124   0.134   0.157
 26 A'    8 A"    9 A"   27 A'   28 A'   29 A'   30 A'   31 A'                 
  0.192   0.193   0.226   0.253   0.258   0.308   0.400   0.422
 10 A"   32 A'   33 A'   34 A'   35 A'   36 A'   37 A'   38 A'                 
  0.431   0.439   0.465   0.476   0.492   0.511   0.575   0.612
 11 A"   39 A'   12 A"   40 A'   41 A'   13 A"   42 A'   43 A'                 
  0.720   0.733   0.767   0.771   0.828   0.833   0.845   0.845
 14 A"   44 A'   15 A"   45 A'   16 A"   46 A'   47 A'   17 A"                 
  0.879   0.893   0.950   0.957   0.990   1.036   1.091   1.126
 48 A'   49 A'   18 A"   50 A'   51 A'   52 A'   53 A'   19 A"                 
  1.130   1.260   1.366   1.489   1.591   1.731   1.789   1.944
 54 A'   55 A'   20 A"   56 A'   57 A'   21 A"   58 A'   59 A'                 
  2.021   2.076   2.217   2.244   2.257   2.280   2.355   2.387
 22 A"   60 A'   23 A"   61 A'   62 A'   24 A"   63 A'   25 A"                 
  2.410   2.559   2.646   2.751   2.759   2.844   3.184   3.575
 64 A'   65 A'   66 A'   67 A'   26 A"   68 A'   69 A'   70 A'                 
  3.818   3.975   4.482   9.654   9.698  23.769  25.756  25.796
 27 A"   71 A'   72 A'   73 A'   74 A'   75 A'   28 A"   76 A'                 
 25.799  25.892  26.228  26.269  35.465 215.630 215.679
 29 A"   77 A'   78 A'   79 A'   80 A'   81 A'   82 A'                         

 Beta MOs, Restricted
 -- Occupied --                  
-101.59 -101.59  -14.40  -10.31   -9.51   -9.50   -7.27   -7.27
  1 A'    2 A'    3 A'    4 A'    5 A'    6 A'    7 A'    8 A'                 
 -7.261  -7.260  -7.256  -7.255  -1.003  -0.887  -0.822  -0.622
  1 A"    9 A'    2 A"   10 A'   11 A'   12 A'   13 A'   14 A'                 
 -0.516  -0.507  -0.443  -0.378  -0.367  -0.349  -0.308  -0.304
 15 A'   16 A'    3 A"   17 A'    4 A"   18 A'    5 A"   19 A'                 
 -- Virtual --                   
 -0.064  -0.061  -0.008   0.002   0.036   0.043   0.053   0.079
 20 A'    6 A"   21 A'   22 A'   23 A'   24 A'    7 A"   25 A'                 
  0.082   0.089   0.095   0.096   0.115   0.124   0.134   0.157
 26 A'    8 A"    9 A"   27 A'   28 A'   29 A'   30 A'   31 A'                 
  0.192   0.193   0.226   0.253   0.258   0.308   0.400   0.422
 10 A"   32 A'   33 A'   34 A'   35 A'   36 A'   37 A'   38 A'                 
  0.431   0.439   0.465   0.476   0.492   0.511   0.575   0.612
 11 A"   39 A'   12 A"   40 A'   41 A'   13 A"   42 A'   43 A'                 
  0.720   0.733   0.767   0.771   0.828   0.833   0.845   0.845
 14 A"   44 A'   15 A"   45 A'   16 A"   46 A'   47 A'   17 A"                 
  0.879   0.893   0.950   0.957   0.990   1.036   1.091   1.126
 48 A'   49 A'   18 A"   50 A'   51 A'   52 A'   53 A'   19 A"                 
  1.130   1.260   1.366   1.489   1.591   1.731   1.789   1.944
 54 A'   55 A'   20 A"   56 A'   57 A'   21 A"   58 A'   59 A'                 
  2.021   2.076   2.217   2.244   2.257   2.280   2.355   2.387
 22 A"   60 A'   23 A"   61 A'   62 A'   24 A"   63 A'   25 A"                 
  2.410   2.559   2.646   2.751   2.759   2.844   3.184   3.575
 64 A'   65 A'   66 A'   67 A'   26 A"   68 A'   69 A'   70 A'                 
  3.818   3.975   4.482   9.654   9.698  23.769  25.756  25.796
 27 A"   71 A'   72 A'   73 A'   74 A'   75 A'   28 A"   76 A'                 
 25.799  25.892  26.228  26.269  35.465 215.630 215.679
 29 A"   77 A'   78 A'   79 A'   80 A'   81 A'   82 A'                         
 --------------------------------------------------------------

          Ground-State Mulliken Net Atomic Charges

     Atom                 Charge (a.u.)
  ----------------------------------------
      1 C                    -0.469278
      2 N                     0.022821
      3 Cl                   -0.012610
      4 H                     0.220371
      5 Cl                    0.238696
  ----------------------------------------
  Sum of atomic charges =     0.000000

 -----------------------------------------------------------------
                    Cartesian Multipole Moments
 -----------------------------------------------------------------
    Charge (ESU x 10^10)
                 0.0000
    Dipole Moment (Debye)
         X       1.5833      Y      -0.4294      Z       0.0000
       Tot       1.6405
    Quadrupole Moments (Debye-Ang)
        XX     -37.0485     XY      -3.5851     YY     -35.2466
        XZ       0.0000     YZ      -0.0000     ZZ     -37.3094
    Octopole Moments (Debye-Ang^2)
       XXX      -2.0552    XXY       5.2513    XYY       5.8063
       YYY       7.0582    XXZ       0.0000    XYZ       0.0000
       YYZ       0.0000    XZZ      -0.7945    YZZ       2.2022
       ZZZ       0.0000
    Hexadecapole Moments (Debye-Ang^3)
      XXXX    -463.8340   XXXY      -9.5730   XXYY     -91.4339
      XYYY     -17.4760   YYYY    -144.6554   XXXZ       0.0000
      XXYZ       0.0000   XYYZ       0.0000   YYYZ      -0.0000
      XXZZ     -86.4571   XYZZ      -1.5358   YYZZ     -33.3899
      XZZZ       0.0000   YZZZ      -0.0000   ZZZZ     -41.9391
 -----------------------------------------------------------------
 Calculating analytic gradient of the SCF energy
 Gradient of SCF Energy
            1           2           3           4           5
    1   0.0089160  -0.0068524  -0.0016933  -0.0034400   0.0030697
    2  -0.0052119  -0.0006272  -0.0000359   0.0003589   0.0055162
    3  -0.0000000   0.0000000   0.0000000   0.0000000  -0.0000000
 Max gradient component =       8.916E-03
 RMS gradient           =       3.730E-03
 Gradient time:  CPU 2.23 s  wall 2.23 s
 Geometry Optimization Parameters
   NAtoms,    NIC,     NZ,  NCons,   NDum,   NFix, NCnnct, MaxDiis
        5      20       5       0       0       0       0       0

 Cartesian Hessian Update
 Hessian Updated using BFGS Update


** GEOMETRY OPTIMIZATION IN DELOCALIZED INTERNAL COORDINATES **
   Searching for a Minimum

   Optimization Cycle:   2

                       Coordinates (Angstroms)
     ATOM                X               Y               Z
      1  C         0.6337160906   -0.9846612034    0.0000000000
      2  N        -0.6292189290   -1.0981176206    0.0000000000
      3  Cl       -1.5943543859    0.3536148606    0.0000000000
      4  H         1.1922869596   -1.9113908041    0.0000000000
      5  Cl        1.6254388595    0.4649712078    0.0000000000
   Point Group: cs    Number of degrees of freedom:     7


   Energy is  -1013.879930147

 Hessian Updated using BFGS Update

  7 Hessian modes will be used to form the next step
  Hessian Eigenvalues:
     0.156310    0.227541    0.256650    0.280321    0.296505    0.351949
     0.630426

 Minimum Search - Taking Simple RFO Step
 Searching for Lamda that Minimizes Along All modes
 Value Taken    Lamda =  -0.00049699
 Step Taken.  Stepsize is  0.044834

                             Maximum     Tolerance    Cnvgd?
         Gradient           0.006776      0.000300      NO
         Displacement       0.027456      0.001200      NO
         Energy change     -0.006991      0.000001      NO


 New Cartesian Coordinates Obtained by Inverse Iteration

 Displacement from previous Coordinates is:  0.072153
 ----------------------------------------------------------------
             Standard Nuclear Orientation (Angstroms)
    I     Atom           X                Y                Z
 ----------------------------------------------------------------
    1      C       0.6230731073    -0.9858355192     0.0000000000
    2      N      -0.6312214347    -1.1038292912     0.0000000000
    3      Cl     -1.5721368628     0.3604945923     0.0000000000
    4      H       1.2041313609    -1.9022588040     0.0000000000
    5      Cl      1.6040224241     0.4558454623     0.0000000000
 ----------------------------------------------------------------
 Molecular Point Group                 Cs    NOp =  2
 Largest Abelian Subgroup              Cs    NOp =  2
 Nuclear Repulsion Energy =   188.0166593067 hartrees
 There are       24 alpha and       24 beta electrons
 Applying Cartesian multipole field
    Component          Value
    ---------          -----
     (2,0,0)        1.00000E-11
     (0,2,0)        2.00000E-11
     (0,0,2)       -3.00000E-11
 Nucleus-field energy     =     0.0000000050 hartrees
 Requested basis set is 6-311++G(d,p)
 There are 43 shells and 111 basis functions
 A cutoff of  1.0D-11 yielded    865 shell pairs
 There are      6093 function pairs (      6567 Cartesian)
 Smallest overlap matrix eigenvalue = 7.78E-04
 Guess MOs from SCF MO coefficient file

 -----------------------------------------------------------------------
  General SCF calculation program by
  Eric Jon Sundstrom, Paul Horn, Yuezhi Mao, Dmitri Zuev, Alec White,
  David Stuck, Shaama M.S., Shane Yost, Joonho Lee, David Small,
  Daniel Levine, Susi Lehtola, Hugh Burton, Evgeny Epifanovsky
 -----------------------------------------------------------------------
 Exchange:     0.2000 Hartree-Fock + 0.0800 Slater + 0.7200 B88
 Correlation:  0.1900 VWN1RPA + 0.8100 LYP
 Using SG-1 standard quadrature grid
 A restricted SCF calculation will be
 performed using DIIS
 SCF converges when DIIS error is below 1.0e-08
 ---------------------------------------
  Cycle       Energy         DIIS error
 ---------------------------------------
    1   -1013.8798921164      3.16e-04  
    2   -1013.8800822282      1.62e-04  
    3   -1013.8800768537      1.72e-04  
    4   -1013.8801194441      4.29e-05  
    5   -1013.8801217127      1.36e-05  
    6   -1013.8801219783      2.59e-06  
    7   -1013.8801219882      6.26e-07  
    8   -1013.8801219888      1.71e-07  
    9   -1013.8801219888      5.08e-08  
   10   -1013.8801219889      9.07e-09  Convergence criterion met
 ---------------------------------------
 SCF time:   CPU 7.17s  wall 7.00s 
 SCF   energy in the final basis set =    -1013.8801219889
 Total energy in the final basis set =    -1013.8801219889

 --------------------------------------------------------------
             Orbital Energies (a.u.) and Symmetries
 --------------------------------------------------------------

 Alpha MOs, Restricted
 -- Occupied --                  
-101.59 -101.59  -14.40  -10.30   -9.51   -9.50   -7.27   -7.27
  1 A'    2 A'    3 A'    4 A'    5 A'    6 A'    7 A'    8 A'                 
 -7.261  -7.260  -7.255  -7.254  -1.007  -0.889  -0.822  -0.621
  1 A"    9 A'    2 A"   10 A'   11 A'   12 A'   13 A'   14 A'                 
 -0.517  -0.508  -0.445  -0.378  -0.367  -0.349  -0.308  -0.304
 15 A'   16 A'    3 A"   17 A'    4 A"   18 A'    5 A"   19 A'                 
 -- Virtual --                   
 -0.062  -0.059  -0.008   0.004   0.037   0.043   0.053   0.079
 20 A'    6 A"   21 A'   22 A'   23 A'   24 A'    7 A"   25 A'                 
  0.082   0.089   0.095   0.097   0.115   0.125   0.134   0.157
 26 A'    8 A"    9 A"   27 A'   28 A'   29 A'   30 A'   31 A'                 
  0.192   0.194   0.227   0.253   0.257   0.310   0.400   0.422
 10 A"   32 A'   33 A'   34 A'   35 A'   36 A'   37 A'   38 A'                 
  0.430   0.440   0.465   0.474   0.492   0.511   0.573   0.612
 11 A"   39 A'   12 A"   40 A'   41 A'   13 A"   42 A'   43 A'                 
  0.720   0.733   0.766   0.776   0.827   0.837   0.845   0.846
 14 A"   44 A'   15 A"   45 A'   16 A"   46 A'   47 A'   17 A"                 
  0.880   0.898   0.950   0.958   0.990   1.041   1.091   1.126
 48 A'   49 A'   18 A"   50 A'   51 A'   52 A'   53 A'   19 A"                 
  1.134   1.261   1.373   1.486   1.596   1.728   1.789   1.961
 54 A'   55 A'   20 A"   56 A'   57 A'   21 A"   58 A'   59 A'                 
  2.023   2.081   2.217   2.246   2.260   2.283   2.361   2.394
 22 A"   60 A'   23 A"   61 A'   62 A'   24 A"   63 A'   25 A"                 
  2.414   2.561   2.652   2.762   2.762   2.851   3.188   3.578
 64 A'   65 A'   66 A'   26 A"   67 A'   68 A'   69 A'   70 A'                 
  3.821   3.977   4.483   9.656   9.703  23.781  25.758  25.793
 27 A"   71 A'   72 A'   73 A'   74 A'   75 A'   28 A"   76 A'                 
 25.799  25.904  26.231  26.273  35.479 215.633 215.684
 29 A"   77 A'   78 A'   79 A'   80 A'   81 A'   82 A'                         

 Beta MOs, Restricted
 -- Occupied --                  
-101.59 -101.59  -14.40  -10.30   -9.51   -9.50   -7.27   -7.27
  1 A'    2 A'    3 A'    4 A'    5 A'    6 A'    7 A'    8 A'                 
 -7.261  -7.260  -7.255  -7.254  -1.007  -0.889  -0.822  -0.621
  1 A"    9 A'    2 A"   10 A'   11 A'   12 A'   13 A'   14 A'                 
 -0.517  -0.508  -0.445  -0.378  -0.367  -0.349  -0.308  -0.304
 15 A'   16 A'    3 A"   17 A'    4 A"   18 A'    5 A"   19 A'                 
 -- Virtual --                   
 -0.062  -0.059  -0.008   0.004   0.037   0.043   0.053   0.079
 20 A'    6 A"   21 A'   22 A'   23 A'   24 A'    7 A"   25 A'                 
  0.082   0.089   0.095   0.097   0.115   0.125   0.134   0.157
 26 A'    8 A"    9 A"   27 A'   28 A'   29 A'   30 A'   31 A'                 
  0.192   0.194   0.227   0.253   0.257   0.310   0.400   0.422
 10 A"   32 A'   33 A'   34 A'   35 A'   36 A'   37 A'   38 A'                 
  0.430   0.440   0.465   0.474   0.492   0.511   0.573   0.612
 11 A"   39 A'   12 A"   40 A'   41 A'   13 A"   42 A'   43 A'                 
  0.720   0.733   0.766   0.776   0.827   0.837   0.845   0.846
 14 A"   44 A'   15 A"   45 A'   16 A"   46 A'   47 A'   17 A"                 
  0.880   0.898   0.950   0.958   0.990   1.041   1.091   1.126
 48 A'   49 A'   18 A"   50 A'   51 A'   52 A'   53 A'   19 A"                 
  1.134   1.261   1.373   1.486   1.596   1.728   1.789   1.961
 54 A'   55 A'   20 A"   56 A'   57 A'   21 A"   58 A'   59 A'                 
  2.023   2.081   2.217   2.246   2.260   2.283   2.361   2.394
 22 A"   60 A'   23 A"   61 A'   62 A'   24 A"   63 A'   25 A"                 
  2.414   2.561   2.652   2.762   2.762   2.851   3.188   3.578
 64 A'   65 A'   66 A'   26 A"   67 A'   68 A'   69 A'   70 A'                 
  3.821   3.977   4.483   9.656   9.703  23.781  25.758  25.793
 27 A"   71 A'   72 A'   73 A'   74 A'   75 A'   28 A"   76 A'                 
 25.799  25.904  26.231  26.273  35.479 215.633 215.684
 29 A"   77 A'   78 A'   79 A'   80 A'   81 A'   82 A'                         
 --------------------------------------------------------------

          Ground-State Mulliken Net Atomic Charges

     Atom                 Charge (a.u.)
  ----------------------------------------
      1 C                    -0.475438
      2 N                     0.021676
      3 Cl                   -0.011885
      4 H                     0.221271
      5 Cl                    0.244376
  ----------------------------------------
  Sum of atomic charges =     0.000000

 -----------------------------------------------------------------
                    Cartesian Multipole Moments
 -----------------------------------------------------------------
    Charge (ESU x 10^10)
                 0.0000
    Dipole Moment (Debye)
         X       1.6235      Y      -0.4062      Z      -0.0000
       Tot       1.6736
    Quadrupole Moments (Debye-Ang)
        XX     -37.0616     XY      -3.5648     YY     -35.2751
        XZ       0.0000     YZ      -0.0000     ZZ     -37.2612
    Octopole Moments (Debye-Ang^2)
       XXX      -1.4953    XXY       5.1697    XYY       5.7942
       YYY       7.4862    XXZ      -0.0000    XYZ      -0.0000
       YYZ      -0.0000    XZZ      -0.7026    YZZ       2.2366
       ZZZ       0.0000
    Hexadecapole Moments (Debye-Ang^3)
      XXXX    -453.5909   XXXY      -8.6290   XXYY     -89.7977
      XYYY     -16.6731   YYYY    -145.1613   XXXZ       0.0000
      XXYZ      -0.0000   XYYZ       0.0000   YYYZ      -0.0000
      XXZZ     -84.5815   XYZZ      -1.2353   YYZZ     -33.3637
      XZZZ       0.0000   YZZZ      -0.0000   ZZZZ     -41.8293
 -----------------------------------------------------------------
 Calculating analytic gradient of the SCF energy
 Gradient of SCF Energy
            1           2           3           4           5
    1  -0.0035879   0.0025213   0.0017467  -0.0003435  -0.0003366
    2   0.0005934   0.0000981  -0.0009538  -0.0000977   0.0003599
    3  -0.0000000   0.0000000   0.0000000  -0.0000000  -0.0000000
 Max gradient component =       3.588E-03
 RMS gradient           =       1.263E-03
 Gradient time:  CPU 2.22 s  wall 2.22 s
 Geometry Optimization Parameters
   NAtoms,    NIC,     NZ,  NCons,   NDum,   NFix, NCnnct, MaxDiis
        5      20       5       0       0       0       0       0

 Cartesian Hessian Update
 Hessian Updated using BFGS Update


** GEOMETRY OPTIMIZATION IN DELOCALIZED INTERNAL COORDINATES **
   Searching for a Minimum

   Optimization Cycle:   3

                       Coordinates (Angstroms)
     ATOM                X               Y               Z
      1  C         0.6230731073   -0.9858355192    0.0000000000
      2  N        -0.6312214347   -1.1038292912    0.0000000000
      3  Cl       -1.5721368628    0.3604945923    0.0000000000
      4  H         1.2041313609   -1.9022588040    0.0000000000
      5  Cl        1.6040224241    0.4558454623    0.0000000000
   Point Group: cs    Number of degrees of freedom:     7


   Energy is  -1013.880121989

 Hessian Updated using BFGS Update

  7 Hessian modes will be used to form the next step
  Hessian Eigenvalues:
     0.138888    0.232091    0.262558    0.286373    0.322908    0.351704
     0.760550

 Minimum Search - Taking Simple RFO Step
 Searching for Lamda that Minimizes Along All modes
 Value Taken    Lamda =  -0.00006327
 Step Taken.  Stepsize is  0.012770

                             Maximum     Tolerance    Cnvgd?
         Gradient           0.003998      0.000300      NO
         Displacement       0.009420      0.001200      NO
         Energy change     -0.000192      0.000001      NO


 New Cartesian Coordinates Obtained by Inverse Iteration

 Displacement from previous Coordinates is:  0.029784
 ----------------------------------------------------------------
             Standard Nuclear Orientation (Angstroms)
    I     Atom           X                Y                Z
 ----------------------------------------------------------------
    1      C       0.6253269052    -0.9850974298     0.0000000000
    2      N      -0.6315854508    -1.1000378190     0.0000000000
    3      Cl     -1.5841463992     0.3597541796     0.0000000000
    4      H       1.2064412771    -1.9019177461     0.0000000000
    5      Cl      1.6118322625     0.4517152555     0.0000000000
 ----------------------------------------------------------------
 Molecular Point Group                 Cs    NOp =  2
 Largest Abelian Subgroup              Cs    NOp =  2
 Nuclear Repulsion Energy =   187.5334454876 hartrees
 There are       24 alpha and       24 beta electrons
 Applying Cartesian multipole field
    Component          Value
    ---------          -----
     (2,0,0)        1.00000E-11
     (0,2,0)        2.00000E-11
     (0,0,2)       -3.00000E-11
 Nucleus-field energy     =     0.0000000050 hartrees
 Requested basis set is 6-311++G(d,p)
 There are 43 shells and 111 basis functions
 A cutoff of  1.0D-11 yielded    864 shell pairs
 There are      6081 function pairs (      6555 Cartesian)
 Smallest overlap matrix eigenvalue = 7.78E-04
 Guess MOs from SCF MO coefficient file

 -----------------------------------------------------------------------
  General SCF calculation program by
  Eric Jon Sundstrom, Paul Horn, Yuezhi Mao, Dmitri Zuev, Alec White,
  David Stuck, Shaama M.S., Shane Yost, Joonho Lee, David Small,
  Daniel Levine, Susi Lehtola, Hugh Burton, Evgeny Epifanovsky
 -----------------------------------------------------------------------
 Exchange:     0.2000 Hartree-Fock + 0.0800 Slater + 0.7200 B88
 Correlation:  0.1900 VWN1RPA + 0.8100 LYP
 Using SG-1 standard quadrature grid
 A restricted SCF calculation will be
 performed using DIIS
 SCF converges when DIIS error is below 1.0e-08
 ---------------------------------------
  Cycle       Energy         DIIS error
 ---------------------------------------
    1   -1013.8801112925      1.14e-04  
    2   -1013.8801419979      5.86e-05  
    3   -1013.8801393663      7.33e-05  
    4   -1013.8801465595      1.45e-05  
    5   -1013.8801468305      5.05e-06  
    6   -1013.8801468704      9.83e-07  
    7   -1013.8801468719      2.54e-07  
    8   -1013.8801468720      7.27e-08  
    9   -1013.8801468720      1.84e-08  
   10   -1013.8801468720      5.36e-09  Convergence criterion met
 ---------------------------------------
 SCF time:   CPU 7.16s  wall 7.00s 
 SCF   energy in the final basis set =    -1013.8801468720
 Total energy in the final basis set =    -1013.8801468720

 --------------------------------------------------------------
             Orbital Energies (a.u.) and Symmetries
 --------------------------------------------------------------

 Alpha MOs, Restricted
 -- Occupied --                  
-101.59 -101.59  -14.40  -10.30   -9.51   -9.50   -7.27   -7.27
  1 A'    2 A'    3 A'    4 A'    5 A'    6 A'    7 A'    8 A'                 
 -7.262  -7.260  -7.256  -7.254  -1.005  -0.889  -0.822  -0.621
  1 A"    9 A'    2 A"   10 A'   11 A'   12 A'   13 A'   14 A'                 
 -0.517  -0.507  -0.444  -0.378  -0.367  -0.349  -0.308  -0.304
 15 A'   16 A'    3 A"   17 A'    4 A"   18 A'    5 A"   19 A'                 
 -- Virtual --                   
 -0.063  -0.059  -0.008   0.004   0.037   0.043   0.053   0.079
 20 A'    6 A"   21 A'   22 A'   23 A'   24 A'    7 A"   25 A'                 
  0.082   0.089   0.095   0.097   0.115   0.125   0.134   0.157
 26 A'    8 A"    9 A"   27 A'   28 A'   29 A'   30 A'   31 A'                 
  0.192   0.194   0.228   0.253   0.258   0.309   0.400   0.423
 10 A"   32 A'   33 A'   34 A'   35 A'   36 A'   37 A'   38 A'                 
  0.431   0.440   0.464   0.475   0.491   0.511   0.573   0.612
 11 A"   39 A'   12 A"   40 A'   41 A'   13 A"   42 A'   43 A'                 
  0.721   0.734   0.765   0.774   0.827   0.836   0.845   0.846
 14 A"   44 A'   15 A"   45 A'   16 A"   46 A'   47 A'   17 A"                 
  0.880   0.896   0.950   0.959   0.991   1.041   1.090   1.126
 48 A'   49 A'   18 A"   50 A'   51 A'   52 A'   53 A'   19 A"                 
  1.134   1.262   1.373   1.485   1.596   1.728   1.788   1.961
 54 A'   55 A'   20 A"   56 A'   57 A'   21 A"   58 A'   59 A'                 
  2.022   2.078   2.217   2.244   2.259   2.282   2.360   2.393
 22 A"   60 A'   23 A"   61 A'   62 A'   24 A"   63 A'   25 A"                 
  2.412   2.561   2.650   2.760   2.761   2.851   3.188   3.576
 64 A'   65 A'   66 A'   67 A'   26 A"   68 A'   69 A'   70 A'                 
  3.821   3.975   4.483   9.655   9.702  23.777  25.757  25.795
 27 A"   71 A'   72 A'   73 A'   74 A'   75 A'   28 A"   76 A'                 
 25.799  25.900  26.230  26.272  35.476 215.632 215.684
 29 A"   77 A'   78 A'   79 A'   80 A'   81 A'   82 A'                         

 Beta MOs, Restricted
 -- Occupied --                  
-101.59 -101.59  -14.40  -10.30   -9.51   -9.50   -7.27   -7.27
  1 A'    2 A'    3 A'    4 A'    5 A'    6 A'    7 A'    8 A'                 
 -7.262  -7.260  -7.256  -7.254  -1.005  -0.889  -0.822  -0.621
  1 A"    9 A'    2 A"   10 A'   11 A'   12 A'   13 A'   14 A'                 
 -0.517  -0.507  -0.444  -0.378  -0.367  -0.349  -0.308  -0.304
 15 A'   16 A'    3 A"   17 A'    4 A"   18 A'    5 A"   19 A'                 
 -- Virtual --                   
 -0.063  -0.059  -0.008   0.004   0.037   0.043   0.053   0.079
 20 A'    6 A"   21 A'   22 A'   23 A'   24 A'    7 A"   25 A'                 
  0.082   0.089   0.095   0.097   0.115   0.125   0.134   0.157
 26 A'    8 A"    9 A"   27 A'   28 A'   29 A'   30 A'   31 A'                 
  0.192   0.194   0.228   0.253   0.258   0.309   0.400   0.423
 10 A"   32 A'   33 A'   34 A'   35 A'   36 A'   37 A'   38 A'                 
  0.431   0.440   0.464   0.475   0.491   0.511   0.573   0.612
 11 A"   39 A'   12 A"   40 A'   41 A'   13 A"   42 A'   43 A'                 
  0.721   0.734   0.765   0.774   0.827   0.836   0.845   0.846
 14 A"   44 A'   15 A"   45 A'   16 A"   46 A'   47 A'   17 A"                 
  0.880   0.896   0.950   0.959   0.991   1.041   1.090   1.126
 48 A'   49 A'   18 A"   50 A'   51 A'   52 A'   53 A'   19 A"                 
  1.134   1.262   1.373   1.485   1.596   1.728   1.788   1.961
 54 A'   55 A'   20 A"   56 A'   57 A'   21 A"   58 A'   59 A'                 
  2.022   2.078   2.217   2.244   2.259   2.282   2.360   2.393
 22 A"   60 A'   23 A"   61 A'   62 A'   24 A"   63 A'   25 A"                 
  2.412   2.561   2.650   2.760   2.761   2.851   3.188   3.576
 64 A'   65 A'   66 A'   67 A'   26 A"   68 A'   69 A'   70 A'                 
  3.821   3.975   4.483   9.655   9.702  23.777  25.757  25.795
 27 A"   71 A'   72 A'   73 A'   74 A'   75 A'   28 A"   76 A'                 
 25.799  25.900  26.230  26.272  35.476 215.632 215.684
 29 A"   77 A'   78 A'   79 A'   80 A'   81 A'   82 A'                         
 --------------------------------------------------------------

          Ground-State Mulliken Net Atomic Charges

     Atom                 Charge (a.u.)
  ----------------------------------------
      1 C                    -0.474477
      2 N                     0.021114
      3 Cl                   -0.011936
      4 H                     0.221191
      5 Cl                    0.244108
  ----------------------------------------
  Sum of atomic charges =     0.000000

 -----------------------------------------------------------------
                    Cartesian Multipole Moments
 -----------------------------------------------------------------
    Charge (ESU x 10^10)
                 0.0000
    Dipole Moment (Debye)
         X       1.6275      Y      -0.4050      Z       0.0000
       Tot       1.6771
    Quadrupole Moments (Debye-Ang)
        XX     -37.0163     XY      -3.5827     YY     -35.3011
        XZ       0.0000     YZ      -0.0000     ZZ     -37.2701
    Octopole Moments (Debye-Ang^2)
       XXX      -1.4102    XXY       5.2546    XYY       5.8583
       YYY       7.5512    XXZ       0.0000    XYZ      -0.0000
       YYZ      -0.0000    XZZ      -0.6524    YZZ       2.2863
       ZZZ       0.0000
    Hexadecapole Moments (Debye-Ang^3)
      XXXX    -457.9030   XXXY      -8.4769   XXYY     -90.4327
      XYYY     -16.4010   YYYY    -144.6659   XXXZ       0.0000
      XXYZ      -0.0000   XYYZ       0.0000   YYYZ      -0.0000
      XXZZ     -85.4022   XYZZ      -1.1380   YYZZ     -33.2734
      XZZZ       0.0000   YZZZ      -0.0000   ZZZZ     -41.8476
 -----------------------------------------------------------------
 Calculating analytic gradient of the SCF energy
 Gradient of SCF Energy
            1           2           3           4           5
    1  -0.0001442   0.0001555  -0.0002944   0.0003674  -0.0000844
    2   0.0000013   0.0005570  -0.0002348  -0.0000120  -0.0003114
    3  -0.0000000  -0.0000000   0.0000000  -0.0000000  -0.0000000
 Max gradient component =       5.570E-04
 RMS gradient           =       2.215E-04
 Gradient time:  CPU 2.22 s  wall 2.22 s
 Geometry Optimization Parameters
   NAtoms,    NIC,     NZ,  NCons,   NDum,   NFix, NCnnct, MaxDiis
        5      20       5       0       0       0       0       0

 Cartesian Hessian Update
 Hessian Updated using BFGS Update


** GEOMETRY OPTIMIZATION IN DELOCALIZED INTERNAL COORDINATES **
   Searching for a Minimum

   Optimization Cycle:   4

                       Coordinates (Angstroms)
     ATOM                X               Y               Z
      1  C         0.6253269052   -0.9850974298    0.0000000000
      2  N        -0.6315854508   -1.1000378190    0.0000000000
      3  Cl       -1.5841463992    0.3597541796    0.0000000000
      4  H         1.2064412771   -1.9019177461    0.0000000000
      5  Cl        1.6118322625    0.4517152555    0.0000000000
   Point Group: cs    Number of degrees of freedom:     7


   Energy is  -1013.880146872

 Hessian Updated using BFGS Update

  7 Hessian modes will be used to form the next step
  Hessian Eigenvalues:
     0.145718    0.231938    0.275885    0.282071    0.350016    0.371731
     0.738407

 Minimum Search - Taking Simple RFO Step
 Searching for Lamda that Minimizes Along All modes
 Value Taken    Lamda =  -0.00000428
 Step Taken.  Stepsize is  0.003936

                             Maximum     Tolerance    Cnvgd?
         Gradient           0.000900      0.000300      NO
         Displacement       0.002157      0.001200      NO
         Energy change     -0.000025      0.000001      NO


 New Cartesian Coordinates Obtained by Inverse Iteration

 Displacement from previous Coordinates is:  0.007145
 ----------------------------------------------------------------
             Standard Nuclear Orientation (Angstroms)
    I     Atom           X                Y                Z
 ----------------------------------------------------------------
    1      C       0.6252967789    -0.9854682358     0.0000000000
    2      N      -0.6317333173    -1.1013818726     0.0000000000
    3      Cl     -1.5816477958     0.3603084001     0.0000000000
    4      H       1.2057007141    -1.9023523395     0.0000000000
    5      Cl      1.6102522149     0.4533104880     0.0000000000
 ----------------------------------------------------------------
 Molecular Point Group                 Cs    NOp =  2
 Largest Abelian Subgroup              Cs    NOp =  2
 Nuclear Repulsion Energy =   187.5843714165 hartrees
 There are       24 alpha and       24 beta electrons
 Applying Cartesian multipole field
    Component          Value
    ---------          -----
     (2,0,0)        1.00000E-11
     (0,2,0)        2.00000E-11
     (0,0,2)       -3.00000E-11
 Nucleus-field energy     =     0.0000000050 hartrees
 Requested basis set is 6-311++G(d,p)
 There are 43 shells and 111 basis functions
 A cutoff of  1.0D-11 yielded    864 shell pairs
 There are      6081 function pairs (      6555 Cartesian)
 Smallest overlap matrix eigenvalue = 7.79E-04
 Guess MOs from SCF MO coefficient file

 -----------------------------------------------------------------------
  General SCF calculation program by
  Eric Jon Sundstrom, Paul Horn, Yuezhi Mao, Dmitri Zuev, Alec White,
  David Stuck, Shaama M.S., Shane Yost, Joonho Lee, David Small,
  Daniel Levine, Susi Lehtola, Hugh Burton, Evgeny Epifanovsky
 -----------------------------------------------------------------------
 Exchange:     0.2000 Hartree-Fock + 0.0800 Slater + 0.7200 B88
 Correlation:  0.1900 VWN1RPA + 0.8100 LYP
 Using SG-1 standard quadrature grid
 A restricted SCF calculation will be
 performed using DIIS
 SCF converges when DIIS error is below 1.0e-08
 ---------------------------------------
  Cycle       Energy         DIIS error
 ---------------------------------------
    1   -1013.8801464303      2.91e-05  
    2   -1013.8801489525      5.26e-06  
    3   -1013.8801489870      3.81e-06  
    4   -1013.8801490051      1.95e-06  
    5   -1013.8801490105      4.95e-07  
    6   -1013.8801490106      3.33e-07  
    7   -1013.8801490108      3.95e-08  
    8   -1013.8801490108      1.59e-08  
    9   -1013.8801490108      2.33e-09  Convergence criterion met
 ---------------------------------------
 SCF time:   CPU 6.45s  wall 6.00s 
 SCF   energy in the final basis set =    -1013.8801490108
 Total energy in the final basis set =    -1013.8801490108

 --------------------------------------------------------------
             Orbital Energies (a.u.) and Symmetries
 --------------------------------------------------------------

 Alpha MOs, Restricted
 -- Occupied --                  
-101.59 -101.59  -14.40  -10.30   -9.51   -9.50   -7.27   -7.27
  1 A'    2 A'    3 A'    4 A'    5 A'    6 A'    7 A'    8 A'                 
 -7.262  -7.260  -7.256  -7.254  -1.005  -0.889  -0.822  -0.621
  1 A"    9 A'    2 A"   10 A'   11 A'   12 A'   13 A'   14 A'                 
 -0.517  -0.507  -0.444  -0.378  -0.367  -0.349  -0.308  -0.304
 15 A'   16 A'    3 A"   17 A'    4 A"   18 A'    5 A"   19 A'                 
 -- Virtual --                   
 -0.063  -0.059  -0.008   0.004   0.037   0.043   0.053   0.079
 20 A'    6 A"   21 A'   22 A'   23 A'   24 A'    7 A"   25 A'                 
  0.082   0.089   0.095   0.097   0.115   0.125   0.134   0.157
 26 A'    8 A"    9 A"   27 A'   28 A'   29 A'   30 A'   31 A'                 
  0.192   0.194   0.227   0.253   0.258   0.309   0.400   0.422
 10 A"   32 A'   33 A'   34 A'   35 A'   36 A'   37 A'   38 A'                 
  0.431   0.440   0.465   0.475   0.491   0.511   0.573   0.611
 11 A"   39 A'   12 A"   40 A'   41 A'   13 A"   42 A'   43 A'                 
  0.721   0.734   0.765   0.774   0.827   0.836   0.845   0.846
 14 A"   44 A'   15 A"   45 A'   16 A"   46 A'   47 A'   17 A"                 
  0.880   0.896   0.950   0.959   0.990   1.041   1.090   1.126
 48 A'   49 A'   18 A"   50 A'   51 A'   52 A'   53 A'   19 A"                 
  1.134   1.262   1.373   1.485   1.596   1.728   1.788   1.960
 54 A'   55 A'   20 A"   56 A'   57 A'   21 A"   58 A'   59 A'                 
  2.022   2.079   2.217   2.244   2.259   2.282   2.360   2.393
 22 A"   60 A'   23 A"   61 A'   62 A'   24 A"   63 A'   25 A"                 
  2.412   2.561   2.650   2.759   2.761   2.850   3.188   3.576
 64 A'   65 A'   66 A'   67 A'   26 A"   68 A'   69 A'   70 A'                 
  3.820   3.975   4.483   9.655   9.702  23.777  25.757  25.795
 27 A"   71 A'   72 A'   73 A'   74 A'   75 A'   28 A"   76 A'                 
 25.799  25.901  26.230  26.272  35.475 215.632 215.684
 29 A"   77 A'   78 A'   79 A'   80 A'   81 A'   82 A'                         

 Beta MOs, Restricted
 -- Occupied --                  
-101.59 -101.59  -14.40  -10.30   -9.51   -9.50   -7.27   -7.27
  1 A'    2 A'    3 A'    4 A'    5 A'    6 A'    7 A'    8 A'                 
 -7.262  -7.260  -7.256  -7.254  -1.005  -0.889  -0.822  -0.621
  1 A"    9 A'    2 A"   10 A'   11 A'   12 A'   13 A'   14 A'                 
 -0.517  -0.507  -0.444  -0.378  -0.367  -0.349  -0.308  -0.304
 15 A'   16 A'    3 A"   17 A'    4 A"   18 A'    5 A"   19 A'                 
 -- Virtual --                   
 -0.063  -0.059  -0.008   0.004   0.037   0.043   0.053   0.079
 20 A'    6 A"   21 A'   22 A'   23 A'   24 A'    7 A"   25 A'                 
  0.082   0.089   0.095   0.097   0.115   0.125   0.134   0.157
 26 A'    8 A"    9 A"   27 A'   28 A'   29 A'   30 A'   31 A'                 
  0.192   0.194   0.227   0.253   0.258   0.309   0.400   0.422
 10 A"   32 A'   33 A'   34 A'   35 A'   36 A'   37 A'   38 A'                 
  0.431   0.440   0.465   0.475   0.491   0.511   0.573   0.611
 11 A"   39 A'   12 A"   40 A'   41 A'   13 A"   42 A'   43 A'                 
  0.721   0.734   0.765   0.774   0.827   0.836   0.845   0.846
 14 A"   44 A'   15 A"   45 A'   16 A"   46 A'   47 A'   17 A"                 
  0.880   0.896   0.950   0.959   0.990   1.041   1.090   1.126
 48 A'   49 A'   18 A"   50 A'   51 A'   52 A'   53 A'   19 A"                 
  1.134   1.262   1.373   1.485   1.596   1.728   1.788   1.960
 54 A'   55 A'   20 A"   56 A'   57 A'   21 A"   58 A'   59 A'                 
  2.022   2.079   2.217   2.244   2.259   2.282   2.360   2.393
 22 A"   60 A'   23 A"   61 A'   62 A'   24 A"   63 A'   25 A"                 
  2.412   2.561   2.650   2.759   2.761   2.850   3.188   3.576
 64 A'   65 A'   66 A'   67 A'   26 A"   68 A'   69 A'   70 A'                 
  3.820   3.975   4.483   9.655   9.702  23.777  25.757  25.795
 27 A"   71 A'   72 A'   73 A'   74 A'   75 A'   28 A"   76 A'                 
 25.799  25.901  26.230  26.272  35.475 215.632 215.684
 29 A"   77 A'   78 A'   79 A'   80 A'   81 A'   82 A'                         
 --------------------------------------------------------------

          Ground-State Mulliken Net Atomic Charges

     Atom                 Charge (a.u.)
  ----------------------------------------
      1 C                    -0.474582
      2 N                     0.021230
      3 Cl                   -0.012117
      4 H                     0.221237
      5 Cl                    0.244231
  ----------------------------------------
  Sum of atomic charges =     0.000000

 -----------------------------------------------------------------
                    Cartesian Multipole Moments
 -----------------------------------------------------------------
    Charge (ESU x 10^10)
                 0.0000
    Dipole Moment (Debye)
         X       1.6292      Y      -0.4065      Z       0.0000
       Tot       1.6792
    Quadrupole Moments (Debye-Ang)
        XX     -37.0300     XY      -3.5795     YY     -35.2909
        XZ       0.0000     YZ       0.0000     ZZ     -37.2721
    Octopole Moments (Debye-Ang^2)
       XXX      -1.4240    XXY       5.2278    XYY       5.8513
       YYY       7.5064    XXZ       0.0000    XYZ       0.0000
       YYZ       0.0000    XZZ      -0.6628    YZZ       2.2680
       ZZZ      -0.0000
    Hexadecapole Moments (Debye-Ang^3)
      XXXX    -457.0831   XXXY      -8.5274   XXYY     -90.3204
      XYYY     -16.4890   YYYY    -144.8652   XXXZ      -0.0000
      XXYZ       0.0000   XYYZ      -0.0000   YYYZ       0.0000
      XXZZ     -85.2418   XYZZ      -1.1664   YYZZ     -33.3170
      XZZZ       0.0000   YZZZ       0.0000   ZZZZ     -41.8525
 -----------------------------------------------------------------
 Calculating analytic gradient of the SCF energy
 Gradient of SCF Energy
            1           2           3           4           5
    1   0.0000566  -0.0001294   0.0000192   0.0000400   0.0000136
    2  -0.0001474   0.0001352  -0.0001810   0.0000459   0.0001473
    3   0.0000000   0.0000000  -0.0000000   0.0000000   0.0000000
 Max gradient component =       1.810E-04
 RMS gradient           =       8.897E-05
 Gradient time:  CPU 2.22 s  wall 2.22 s
 Geometry Optimization Parameters
   NAtoms,    NIC,     NZ,  NCons,   NDum,   NFix, NCnnct, MaxDiis
        5      20       5       0       0       0       0       0

 Cartesian Hessian Update
 Hessian Updated using BFGS Update


** GEOMETRY OPTIMIZATION IN DELOCALIZED INTERNAL COORDINATES **
   Searching for a Minimum

   Optimization Cycle:   5

                       Coordinates (Angstroms)
     ATOM                X               Y               Z
      1  C         0.6252967789   -0.9854682358    0.0000000000
      2  N        -0.6317333173   -1.1013818726    0.0000000000
      3  Cl       -1.5816477958    0.3603084001    0.0000000000
      4  H         1.2057007141   -1.9023523395    0.0000000000
      5  Cl        1.6102522149    0.4533104880    0.0000000000
   Point Group: cs    Number of degrees of freedom:     7


   Energy is  -1013.880149011

 Hessian Updated using BFGS Update

  7 Hessian modes will be used to form the next step
  Hessian Eigenvalues:
     0.148038    0.228524    0.261619    0.290483    0.350834    0.386803
     0.724940

 Minimum Search - Taking Simple RFO Step
 Searching for Lamda that Minimizes Along All modes
 Value Taken    Lamda =   0.00000000
 Step Taken.  Stepsize is  0.000754

                             Maximum     Tolerance    Cnvgd?
         Gradient           0.000125      0.000300     YES
         Displacement       0.000467      0.001200     YES
         Energy change     -0.000002      0.000001      NO


                       Distance Matrix (Angstroms)
             C (  1)   N (  2)   Cl(  3)   H (  4)
   N (  2)  1.262363
   Cl(  3)  2.584902  1.743237
   H (  4)  1.085148  2.004424  3.590118
   Cl(  5)  1.743623  2.728290  3.193255  2.390148

 Final energy is   -1013.8801490108077     


 ******************************
 **  OPTIMIZATION CONVERGED  **
 ******************************

                       Coordinates (Angstroms)
     ATOM                X               Y               Z
      1  C         0.6252967789   -0.9854682358    0.0000000000
      2  N        -0.6317333173   -1.1013818726    0.0000000000
      3  Cl       -1.5816477958    0.3603084001    0.0000000000
      4  H         1.2057007141   -1.9023523395    0.0000000000
      5  Cl        1.6102522149    0.4533104880    0.0000000000

Z-matrix Print:
$molecule
0 1
Cl
N  1 1.743237
C  2 1.262363 1 117.750315
H  3 1.085148 2 117.066061 1 -180.000000 0
Cl 3 1.743623 2 129.663137 1 -0.000000 0
$end


 --------------------------------------------------------------
             Orbital Energies (a.u.) and Symmetries
 --------------------------------------------------------------

 Alpha MOs, Restricted
 -- Occupied --                  
-101.59 -101.59  -14.40  -10.30   -9.51   -9.50   -7.27   -7.27
  1 A'    2 A'    3 A'    4 A'    5 A'    6 A'    7 A'    8 A'                 
 -7.262  -7.260  -7.256  -7.254  -1.005  -0.889  -0.822  -0.621
  1 A"    9 A'    2 A"   10 A'   11 A'   12 A'   13 A'   14 A'                 
 -0.517  -0.507  -0.444  -0.378  -0.367  -0.349  -0.308  -0.304
 15 A'   16 A'    3 A"   17 A'    4 A"   18 A'    5 A"   19 A'                 
 -- Virtual --                   
 -0.063  -0.059  -0.008   0.004   0.037   0.043   0.053   0.079
 20 A'    6 A"   21 A'   22 A'   23 A'   24 A'    7 A"   25 A'                 
  0.082   0.089   0.095   0.097   0.115   0.125   0.134   0.157
 26 A'    8 A"    9 A"   27 A'   28 A'   29 A'   30 A'   31 A'                 
  0.192   0.194   0.227   0.253   0.258   0.309   0.400   0.422
 10 A"   32 A'   33 A'   34 A'   35 A'   36 A'   37 A'   38 A'                 
  0.431   0.440   0.465   0.475   0.491   0.511   0.573   0.611
 11 A"   39 A'   12 A"   40 A'   41 A'   13 A"   42 A'   43 A'                 
  0.721   0.734   0.765   0.774   0.827   0.836   0.845   0.846
 14 A"   44 A'   15 A"   45 A'   16 A"   46 A'   47 A'   17 A"                 
  0.880   0.896   0.950   0.959   0.990   1.041   1.090   1.126
 48 A'   49 A'   18 A"   50 A'   51 A'   52 A'   53 A'   19 A"                 
  1.134   1.262   1.373   1.485   1.596   1.728   1.788   1.960
 54 A'   55 A'   20 A"   56 A'   57 A'   21 A"   58 A'   59 A'                 
  2.022   2.079   2.217   2.244   2.259   2.282   2.360   2.393
 22 A"   60 A'   23 A"   61 A'   62 A'   24 A"   63 A'   25 A"                 
  2.412   2.561   2.650   2.759   2.761   2.850   3.188   3.576
 64 A'   65 A'   66 A'   67 A'   26 A"   68 A'   69 A'   70 A'                 
  3.820   3.975   4.483   9.655   9.702  23.777  25.757  25.795
 27 A"   71 A'   72 A'   73 A'   74 A'   75 A'   28 A"   76 A'                 
 25.799  25.901  26.230  26.272  35.475 215.632 215.684
 29 A"   77 A'   78 A'   79 A'   80 A'   81 A'   82 A'                         

 Beta MOs, Restricted
 -- Occupied --                  
-101.59 -101.59  -14.40  -10.30   -9.51   -9.50   -7.27   -7.27
  1 A'    2 A'    3 A'    4 A'    5 A'    6 A'    7 A'    8 A'                 
 -7.262  -7.260  -7.256  -7.254  -1.005  -0.889  -0.822  -0.621
  1 A"    9 A'    2 A"   10 A'   11 A'   12 A'   13 A'   14 A'                 
 -0.517  -0.507  -0.444  -0.378  -0.367  -0.349  -0.308  -0.304
 15 A'   16 A'    3 A"   17 A'    4 A"   18 A'    5 A"   19 A'                 
 -- Virtual --                   
 -0.063  -0.059  -0.008   0.004   0.037   0.043   0.053   0.079
 20 A'    6 A"   21 A'   22 A'   23 A'   24 A'    7 A"   25 A'                 
  0.082   0.089   0.095   0.097   0.115   0.125   0.134   0.157
 26 A'    8 A"    9 A"   27 A'   28 A'   29 A'   30 A'   31 A'                 
  0.192   0.194   0.227   0.253   0.258   0.309   0.400   0.422
 10 A"   32 A'   33 A'   34 A'   35 A'   36 A'   37 A'   38 A'                 
  0.431   0.440   0.465   0.475   0.491   0.511   0.573   0.611
 11 A"   39 A'   12 A"   40 A'   41 A'   13 A"   42 A'   43 A'                 
  0.721   0.734   0.765   0.774   0.827   0.836   0.845   0.846
 14 A"   44 A'   15 A"   45 A'   16 A"   46 A'   47 A'   17 A"                 
  0.880   0.896   0.950   0.959   0.990   1.041   1.090   1.126
 48 A'   49 A'   18 A"   50 A'   51 A'   52 A'   53 A'   19 A"                 
  1.134   1.262   1.373   1.485   1.596   1.728   1.788   1.960
 54 A'   55 A'   20 A"   56 A'   57 A'   21 A"   58 A'   59 A'                 
  2.022   2.079   2.217   2.244   2.259   2.282   2.360   2.393
 22 A"   60 A'   23 A"   61 A'   62 A'   24 A"   63 A'   25 A"                 
  2.412   2.561   2.650   2.759   2.761   2.850   3.188   3.576
 64 A'   65 A'   66 A'   67 A'   26 A"   68 A'   69 A'   70 A'                 
  3.820   3.975   4.483   9.655   9.702  23.777  25.757  25.795
 27 A"   71 A'   72 A'   73 A'   74 A'   75 A'   28 A"   76 A'                 
 25.799  25.901  26.230  26.272  35.475 215.632 215.684
 29 A"   77 A'   78 A'   79 A'   80 A'   81 A'   82 A'                         
 --------------------------------------------------------------

          Ground-State Mulliken Net Atomic Charges

     Atom                 Charge (a.u.)
  ----------------------------------------
      1 C                    -0.474582
      2 N                     0.021230
      3 Cl                   -0.012117
      4 H                     0.221237
      5 Cl                    0.244231
  ----------------------------------------
  Sum of atomic charges =     0.000000

 -----------------------------------------------------------------
                    Cartesian Multipole Moments
 -----------------------------------------------------------------
    Charge (ESU x 10^10)
                 0.0000
    Dipole Moment (Debye)
         X       1.6292      Y      -0.4065      Z       0.0000
       Tot       1.6792
    Quadrupole Moments (Debye-Ang)
        XX     -37.0300     XY      -3.5795     YY     -35.2909
        XZ       0.0000     YZ       0.0000     ZZ     -37.2721
    Octopole Moments (Debye-Ang^2)
       XXX      -1.4240    XXY       5.2278    XYY       5.8513
       YYY       7.5064    XXZ       0.0000    XYZ       0.0000
       YYZ       0.0000    XZZ      -0.6628    YZZ       2.2680
       ZZZ      -0.0000
    Hexadecapole Moments (Debye-Ang^3)
      XXXX    -457.0831   XXXY      -8.5274   XXYY     -90.3204
      XYYY     -16.4890   YYYY    -144.8652   XXXZ      -0.0000
      XXYZ       0.0000   XYYZ      -0.0000   YYYZ       0.0000
      XXZZ     -85.2418   XYZZ      -1.1664   YYZZ     -33.3170
      XZZZ       0.0000   YZZZ       0.0000   ZZZZ     -41.8525
 -----------------------------------------------------------------
Archival summary:
1\1\TWL01\OPT\ProcedureUnspecified\BasisUnspecified\l2111\taweetha\MonNov2607:56:102018MonNov2607:56:102018\0\\#,OPT,ProcedureUnspecified,BasisUnspecified,\\0,1\Cl\N,1,1.74324\C,2,1.26236,1,117.75\H,3,1.08515,2,117.066,1,-180,0\Cl,3,1.74362,2,129.663,1,-0,0\\\@

 Total job time:  49.35s(wall), 49.18s(cpu) 
 Mon Nov 26 07:56:10 2018

        *************************************************************
        *                                                           *
        *  Thank you very much for using Q-Chem.  Have a nice day.  *
        *                                                           *
        *************************************************************


 
User input: 2 of 2 
 
Q-Chem Developer Version!
                  Welcome to Q-Chem
     A Quantum Leap Into The Future Of Chemistry


 Q-Chem 5.1, Q-Chem, Inc., Pleasanton, CA (2018)

 Yihan Shao,  Zhengting Gan,  E. Epifanovsky,  A. T. B. Gilbert,  M. Wormit,  
 J. Kussmann,  A. W. Lange,  A. Behn,  Jia Deng,  Xintian Feng,  D. Ghosh,  
 M. Goldey,  P. R. Horn,  L. D. Jacobson,  I. Kaliman,  T. Kus,  A. Landau,  
 Jie Liu,  E. I. Proynov,  R. M. Richard,  R. P. Steele,  E. J. Sundstrom,  
 H. L. Woodcock III,  P. M. Zimmerman,  D. Zuev,  B. Albrecht,  E. Alguire,  
 S. A. Baeppler,  D. Barton,  Z. Benda,  Y. A. Bernard,  E. J. Berquist,  
 K. B. Bravaya,  H. Burton,  D. Casanova,  Chun-Min Chang,  Yunqing Chen,  
 A. Chien,  K. D. Closser,  M. P. Coons,  S. Coriani,  S. Dasgupta,  
 A. L. Dempwolff,  M. Diedenhofen,  Hainam Do,  R. G. Edgar,  Po-Tung Fang,  
 S. Faraji,  S. Fatehi,  Qingguo Feng,  K. D. Fenk,  J. Fosso-Tande,  
 Qinghui Ge,  A. Ghysels,  G. Gidofalvi,  J. Gomes,  J. Gonthier,  A. Gunina,  
 D. Hait,  M. W. D. Hanson-Heine,  P. H. P. Harbach,  A. W. Hauser,  
 J. E. Herr,  E. G. Hohenstein,  Z. C. Holden,  Kerwin Hui,  B. C. Huynh,  
 T.-C. Jagau,  Hyunjun Ji,  B. Kaduk,  K. Khistyaev,  Jaehoon Kim,  
 P. Klunzinger,  K. Koh,  D. Kosenkov,  L. Koulias,  T. Kowalczyk,  
 C. M. Krauter,  A. Kunitsa,  Ka Un Lao,  A. Laurent,  K. V. Lawler,  
 Joonho Lee,  D. Lefrancois,  S. Lehtola,  D. S. Levine,  Yi-Pei Li,  
 You-Sheng Lin,  Fenglai Liu,  E. Livshits,  A. Luenser,  P. Manohar,  
 E. Mansoor,  S. F. Manzer,  Shan-Ping Mao,  Yuezhi Mao,  N. Mardirossian,  
 A. V. Marenich,  T. Markovich,  L. A. Martinez-Martinez,  S. A. Maurer,  
 N. J. Mayhall,  S. C. McKenzie,  J.-M. Mewes,  A. F. Morrison,  
 J. W. Mullinax,  K. Nanda,  T. S. Nguyen-Beck,  R. Olivares-Amaya,  
 J. A. Parkhill,  T. M. Perrine,  F. Plasser,  P. Pokhilko,  S. Prager,  
 A. Prociuk,  E. Ramos,  D. R. Rehn,  F. Rob,  M. Schneider,  N. Sergueev,  
 S. M. Sharada,  S. Sharma,  D. W. Small,  T. Stauch,  T. Stein,  
 Yu-Chuan Su,  A. J. W. Thom,  A. Tkatchenko,  T. Tsuchimochi,  N. M. Tubman,  
 L. Vogt,  M. L. Vidal,  O. Vydrov,  M. A. Watson,  J. Wenzel,  
 M. de Wergifosse,  T. A. Wesolowski,  A. White,  J. Witte,  A. Yamada,  
 Jun Yang,  K. Yao,  S. Yeganeh,  S. R. Yost,  Zhi-Qiang You,  A. Zech,  
 Igor Ying Zhang,  Xing Zhang,  Yan Zhao,  Ying Zhu,  B. R. Brooks,  
 G. K. L. Chan,  C. J. Cramer,  M. S. Gordon,  W. J. Hehre,  A. Klamt,  
 M. W. Schmidt,  C. D. Sherrill,  D. G. Truhlar,  A. Aspuru-Guzik,  R. Baer,  
 A. T. Bell,  N. A. Besley,  Jeng-Da Chai,  A. E. DePrince, III,  
 R. A. DiStasio Jr.,  A. Dreuw,  B. D. Dunietz,  T. R. Furlani,  
 Chao-Ping Hsu,  Yousung Jung,  Jing Kong,  D. S. Lambrecht,  WanZhen Liang,  
 C. Ochsenfeld,  V. A. Rassolov,  L. V. Slipchenko,  J. E. Subotnik,  
 T. Van Voorhis,  J. M. Herbert,  A. I. Krylov,  P. M. W. Gill,  M. Head-Gordon

 Contributors to earlier versions of Q-Chem not listed above: 
 R. D. Adamson,  B. Austin,  J. Baker,  G. J. O. Beran,  K. Brandhorst,  
 S. T. Brown,  E. F. C. Byrd,  A. K. Chakraborty,  C.-L. Cheng,  
 Siu Hung Chien,  D. M. Chipman,  D. L. Crittenden,  H. Dachsel,  
 R. J. Doerksen,  A. D. Dutoi,  L. Fusti-Molnar,  W. A. Goddard III,  
 A. Golubeva-Zadorozhnaya,  S. R. Gwaltney,  G. Hawkins,  A. Heyden,  
 S. Hirata,  G. Kedziora,  F. J. Keil,  C. Kelley,  Jihan Kim,  R. A. King,  
 R. Z. Khaliullin,  P. P. Korambath,  W. Kurlancheek,  A. M. Lee,  M. S. Lee,  
 S. V. Levchenko,  Ching Yeh Lin,  D. Liotard,  R. C. Lochan,  I. Lotan,  
 P. E. Maslen,  N. Nair,  D. P. O'Neill,  D. Neuhauser,  E. Neuscamman,  
 C. M. Oana,  R. Olson,  B. Peters,  R. Peverati,  P. A. Pieniazek,  
 Y. M. Rhee,  J. Ritchie,  M. A. Rohrdanz,  E. Rosta,  N. J. Russ,  
 H. F. Schaefer III,  N. E. Schultz,  N. Shenvi,  A. C. Simmonett,  A. Sodt,  
 D. Stuck,  K. S. Thanthiriwatte,  V. Vanovschi,  Tao Wang,  A. Warshel,  
 C. F. Williams,  Q. Wu,  X. Xu,  W. Zhang

 Please cite Q-Chem as follows:
 Y. Shao et al., Mol. Phys. 113, 184-215 (2015)
 DOI: 10.1080/00268976.2014.952696

 Q-Chem 5.1.2 for Intel X86 EM64T Linux

 Parts of Q-Chem use Armadillo 8.300.2 (Tropical Shenanigans).
 http://arma.sourceforge.net/

 Q-Chem begins on Mon Nov 26 07:56:10 2018  

Host: 
0

     Scratch files written to /scratch/taweetham/qchem59190//
The previous job contains 0 fragments, simply inherited here
Input Ideriv = 2
Curr. Ideriv = -1
Max.  Ideriv = 2

Checking the input file for inconsistencies... 	...done.

--------------------------------------------------------------
User input:
--------------------------------------------------------------

$molecule
read
$end

$rem
   job_type 	frequency
   basis 	6-311++g**
   method	b3lyp	
$end


--------------------------------------------------------------
 ----------------------------------------------------------------
             Standard Nuclear Orientation (Angstroms)
    I     Atom           X                Y                Z
 ----------------------------------------------------------------
    1      C       0.5815212189    -0.9641200182    -0.0000000000
    2      N      -0.6778852949    -1.0504673802    -0.0000000000
    3      Cl     -1.5931947223     0.4331378981     0.0000000000
    4      H       1.1402224818    -1.8943877681    -0.0000000000
    5      Cl      1.6000092676     0.4511197218     0.0000000000
 ----------------------------------------------------------------
 Molecular Point Group                 Cs    NOp =  2
 Largest Abelian Subgroup              Cs    NOp =  2
 Nuclear Repulsion Energy =   187.5843714165 hartrees
 There are       24 alpha and       24 beta electrons
 Requested basis set is 6-311++G(d,p)
 There are 43 shells and 111 basis functions

 Total QAlloc Memory Limit   2000 MB
 Mega-Array Size       188 MB
 MEM_STATIC part       192 MB

                       Distance Matrix (Angstroms)
             C (  1)   N (  2)   Cl(  3)   H (  4)
   N (  2)  1.262363
   Cl(  3)  2.584902  1.743237
   H (  4)  1.085148  2.004424  3.590118
   Cl(  5)  1.743623  2.728290  3.193255  2.390148

 A cutoff of  1.0D-11 yielded    864 shell pairs
 There are      6081 function pairs (      6555 Cartesian)
 Smallest overlap matrix eigenvalue = 7.79E-04
 Guess from superposition of atomic densities
 Warning:  Energy on first SCF cycle will be non-variational
 SAD guess density has 48.000000 electrons

 -----------------------------------------------------------------------
  General SCF calculation program by
  Eric Jon Sundstrom, Paul Horn, Yuezhi Mao, Dmitri Zuev, Alec White,
  David Stuck, Shaama M.S., Shane Yost, Joonho Lee, David Small,
  Daniel Levine, Susi Lehtola, Hugh Burton, Evgeny Epifanovsky
 -----------------------------------------------------------------------
 Exchange:     0.2000 Hartree-Fock + 0.0800 Slater + 0.7200 B88
 Correlation:  0.1900 VWN1RPA + 0.8100 LYP
 Using SG-1 standard quadrature grid
 A restricted SCF calculation will be
 performed using DIIS
 SCF converges when DIIS error is below 1.0e-08
 ---------------------------------------
  Cycle       Energy         DIIS error
 ---------------------------------------
    1   -1014.4335285000      4.89e-02  
    2   -1013.8650774026      3.31e-03  
    3   -1013.8508440802      4.66e-03  
    4   -1013.8762041449      1.72e-03  
    5   -1013.8801314519      1.35e-04  
    6   -1013.8801533228      5.53e-05  
    7   -1013.8801580759      1.25e-05  
    8   -1013.8801583150      2.69e-06  
    9   -1013.8801583250      6.97e-07  
   10   -1013.8801583257      1.26e-07  
   11   -1013.8801583258      2.49e-08  
   12   -1013.8801583258      7.75e-09  Convergence criterion met
 ---------------------------------------
 SCF time:   CPU 8.48s  wall 9.00s 
 SCF   energy in the final basis set =    -1013.8801583258
 Total energy in the final basis set =    -1013.8801583258

 --------------------------------------------------------------
             Orbital Energies (a.u.) and Symmetries
 --------------------------------------------------------------

 Alpha MOs, Restricted
 -- Occupied --                  
-101.59 -101.59  -14.40  -10.31   -9.51   -9.50   -7.27   -7.27
  1 A'    2 A'    3 A'    4 A'    5 A'    6 A'    7 A'    8 A'                 
 -7.262  -7.260  -7.256  -7.254  -1.005  -0.889  -0.822  -0.621
  1 A"    9 A'    2 A"   10 A'   11 A'   12 A'   13 A'   14 A'                 
 -0.517  -0.507  -0.444  -0.378  -0.367  -0.349  -0.308  -0.304
 15 A'   16 A'    3 A"   17 A'    4 A"   18 A'    5 A"   19 A'                 
 -- Virtual --                   
 -0.063  -0.059  -0.008   0.004   0.037   0.043   0.053   0.079
 20 A'    6 A"   21 A'   22 A'   23 A'   24 A'    7 A"   25 A'                 
  0.082   0.089   0.095   0.097   0.115   0.125   0.134   0.157
 26 A'    8 A"    9 A"   27 A'   28 A'   29 A'   30 A'   31 A'                 
  0.192   0.194   0.227   0.253   0.258   0.309   0.400   0.422
 10 A"   32 A'   33 A'   34 A'   35 A'   36 A'   37 A'   38 A'                 
  0.431   0.440   0.465   0.475   0.491   0.511   0.573   0.611
 11 A"   39 A'   12 A"   40 A'   41 A'   13 A"   42 A'   43 A'                 
  0.721   0.734   0.765   0.774   0.827   0.836   0.845   0.846
 14 A"   44 A'   15 A"   45 A'   16 A"   46 A'   47 A'   17 A"                 
  0.880   0.896   0.950   0.959   0.990   1.041   1.090   1.126
 48 A'   49 A'   18 A"   50 A'   51 A'   52 A'   53 A'   19 A"                 
  1.134   1.262   1.373   1.485   1.596   1.728   1.788   1.960
 54 A'   55 A'   20 A"   56 A'   57 A'   21 A"   58 A'   59 A'                 
  2.022   2.079   2.217   2.244   2.259   2.282   2.360   2.393
 22 A"   60 A'   23 A"   61 A'   62 A'   24 A"   63 A'   25 A"                 
  2.412   2.561   2.650   2.759   2.761   2.850   3.188   3.576
 64 A'   65 A'   66 A'   67 A'   26 A"   68 A'   69 A'   70 A'                 
  3.820   3.975   4.483   9.655   9.702  23.777  25.757  25.795
 27 A"   71 A'   72 A'   73 A'   74 A'   75 A'   28 A"   76 A'                 
 25.799  25.901  26.230  26.272  35.475 215.632 215.684
 29 A"   77 A'   78 A'   79 A'   80 A'   81 A'   82 A'                         

 Beta MOs, Restricted
 -- Occupied --                  
-101.59 -101.59  -14.40  -10.31   -9.51   -9.50   -7.27   -7.27
  1 A'    2 A'    3 A'    4 A'    5 A'    6 A'    7 A'    8 A'                 
 -7.262  -7.260  -7.256  -7.254  -1.005  -0.889  -0.822  -0.621
  1 A"    9 A'    2 A"   10 A'   11 A'   12 A'   13 A'   14 A'                 
 -0.517  -0.507  -0.444  -0.378  -0.367  -0.349  -0.308  -0.304
 15 A'   16 A'    3 A"   17 A'    4 A"   18 A'    5 A"   19 A'                 
 -- Virtual --                   
 -0.063  -0.059  -0.008   0.004   0.037   0.043   0.053   0.079
 20 A'    6 A"   21 A'   22 A'   23 A'   24 A'    7 A"   25 A'                 
  0.082   0.089   0.095   0.097   0.115   0.125   0.134   0.157
 26 A'    8 A"    9 A"   27 A'   28 A'   29 A'   30 A'   31 A'                 
  0.192   0.194   0.227   0.253   0.258   0.309   0.400   0.422
 10 A"   32 A'   33 A'   34 A'   35 A'   36 A'   37 A'   38 A'                 
  0.431   0.440   0.465   0.475   0.491   0.511   0.573   0.611
 11 A"   39 A'   12 A"   40 A'   41 A'   13 A"   42 A'   43 A'                 
  0.721   0.734   0.765   0.774   0.827   0.836   0.845   0.846
 14 A"   44 A'   15 A"   45 A'   16 A"   46 A'   47 A'   17 A"                 
  0.880   0.896   0.950   0.959   0.990   1.041   1.090   1.126
 48 A'   49 A'   18 A"   50 A'   51 A'   52 A'   53 A'   19 A"                 
  1.134   1.262   1.373   1.485   1.596   1.728   1.788   1.960
 54 A'   55 A'   20 A"   56 A'   57 A'   21 A"   58 A'   59 A'                 
  2.022   2.079   2.217   2.244   2.259   2.282   2.360   2.393
 22 A"   60 A'   23 A"   61 A'   62 A'   24 A"   63 A'   25 A"                 
  2.412   2.561   2.650   2.759   2.761   2.850   3.188   3.576
 64 A'   65 A'   66 A'   67 A'   26 A"   68 A'   69 A'   70 A'                 
  3.820   3.975   4.483   9.655   9.702  23.777  25.757  25.795
 27 A"   71 A'   72 A'   73 A'   74 A'   75 A'   28 A"   76 A'                 
 25.799  25.901  26.230  26.272  35.475 215.632 215.684
 29 A"   77 A'   78 A'   79 A'   80 A'   81 A'   82 A'                         
 --------------------------------------------------------------

          Ground-State Mulliken Net Atomic Charges

     Atom                 Charge (a.u.)
  ----------------------------------------
      1 C                    -0.474567
      2 N                     0.021239
      3 Cl                   -0.012127
      4 H                     0.221218
      5 Cl                    0.244237
  ----------------------------------------
  Sum of atomic charges =     0.000000

 -----------------------------------------------------------------
                    Cartesian Multipole Moments
 -----------------------------------------------------------------
    Charge (ESU x 10^10)
                 0.0000
    Dipole Moment (Debye)
         X       1.6192      Y      -0.4446      Z      -0.0000
       Tot       1.6791
    Quadrupole Moments (Debye-Ang)
        XX     -37.2634     XY      -3.4679     YY     -35.1556
        XZ      -0.0000     YZ      -0.0000     ZZ     -37.2721
    Octopole Moments (Debye-Ang^2)
       XXX       1.2384    XXY       4.3418    XYY       6.2381
       YYY       3.3264    XXZ       0.0000    XYZ       0.0000
       YYZ      -0.0000    XZZ       0.1529    YZZ       0.9499
       ZZZ      -0.0000
    Hexadecapole Moments (Debye-Ang^3)
      XXXX    -457.6867   XXXY      -4.4593   XXYY     -90.6196
      XYYY     -12.9595   YYYY    -142.7104   XXXZ       0.0000
      XXYZ      -0.0000   XYYZ      -0.0000   YYYZ      -0.0000
      XXZZ     -85.2587   XYZZ       0.0132   YYZZ     -33.1753
      XZZZ      -0.0000   YZZZ      -0.0000   ZZZZ     -41.8525
 -----------------------------------------------------------------
 Calculating MO derivatives via CPSCF
   1         3          15      0.179001    0.060446
   2         3          15      0.021036    0.007520
   3         3          15      0.002383    0.000898
   4         3          15      0.000177    0.000061
   5        16           2      0.000007    0.000004
   6        18           0      0.000000    0.000000    Roots Converged
 Time for AOints: 2.2 s (CPU) 2.2 s (wall)
 ------------------------------------------------------------------------------
                     AOints        : Timing summary (seconds)
 ------------------------------------------------------------------------------
     job step          cpu (% of tot)      sys (% of tot)     wall (% of tot)
 ------------------------------------------------------------------------------
  cpscf_lag         0.2754E+02 (50.6)   0.5500E-04 (16.9)   0.2756E+02 (50.6)
  iterzp            0.2465E+02 (45.3)   0.2710E-03 (83.1)   0.2465E+02 (45.3)
  make_fx           0.0000E+00 ( 0.0)   0.0000E+00 ( 0.0)   0.0000E+00 ( 0.0)
  AOints            0.2179E+01 ( 4.0)   0.0000E+00 ( 0.0)   0.2179E+01 ( 4.0)
 ------------------------------------------------------------------------------
   Grand Totals     0.5441E+02          0.3260E-03          0.5444E+02
 ------------------------------------------------------------------------------
 Calculating analytic Hessian of the SCF energy
 Polarizability Matrix (a.u.)
            1           2           3
    1 -62.2594783   1.8466384   0.0000000
    2   1.8466384 -44.7582113  -0.0000000
    3   0.0000000  -0.0000000 -26.4206207

 Direct stationary perturbation theory relativistic correction:

 rels  =       1.578271498421
 relv  =      -5.683061907872
 rel2e =       1.271031055836
 E_rel =      -2.833759353616

 Hessian of the SCF Energy
            1           2           3           4           5           6
    1   0.8099369  -0.1105698   0.0000000  -0.6040936  -0.0023090  -0.0000000
    2  -0.1105698   0.4910808  -0.0000000  -0.0304453  -0.0767045  -0.0000000
    3   0.0000000  -0.0000000   0.1102338  -0.0000000   0.0000000  -0.0482769
    4  -0.6040936  -0.0304453  -0.0000000   0.7257902  -0.0101239   0.0000000
    5  -0.0023090  -0.0767045   0.0000000  -0.0101239   0.2047761  -0.0000000
    6  -0.0000000  -0.0000000  -0.0482769   0.0000000  -0.0000000   0.0496652
    7  -0.0340528   0.0509414   0.0000000  -0.0554202   0.0278812   0.0000000
    8   0.0077487  -0.0320611  -0.0000000   0.0706007  -0.1091375   0.0000000
    9  -0.0000000   0.0000000   0.0044186   0.0000000  -0.0000000  -0.0198258
   10  -0.1146159   0.1299004  -0.0000000  -0.0258893   0.0249775   0.0000000
   11   0.1366881  -0.2613561   0.0000000   0.0014270   0.0024510   0.0000000
   12  -0.0000000   0.0000000  -0.0353480   0.0000000  -0.0000000  -0.0022224
   13  -0.0571745  -0.0398267   0.0000000  -0.0403870  -0.0404258  -0.0000000
   14  -0.0315580  -0.1209592  -0.0000000  -0.0314586  -0.0213851   0.0000000
   15   0.0000000  -0.0000000  -0.0310273  -0.0000000   0.0000000   0.0206600
            7           8           9          10          11          12
    1  -0.0340528   0.0077487  -0.0000000  -0.1146159   0.1366881  -0.0000000
    2   0.0509414  -0.0320611   0.0000000   0.1299004  -0.2613561   0.0000000
    3   0.0000000  -0.0000000   0.0044186  -0.0000000   0.0000000  -0.0353480
    4  -0.0554202   0.0706007   0.0000000  -0.0258893   0.0014270   0.0000000
    5   0.0278812  -0.1091375  -0.0000000   0.0249775   0.0024510  -0.0000000
    6   0.0000000   0.0000000  -0.0198258   0.0000000   0.0000000  -0.0022224
    7   0.0947068  -0.0786979  -0.0000000  -0.0037287  -0.0040022   0.0000000
    8  -0.0786979   0.1257168   0.0000000   0.0023016   0.0054188   0.0000000
    9  -0.0000000   0.0000000   0.0114796   0.0000000   0.0000000   0.0096199
   10  -0.0037287   0.0023016   0.0000000   0.1435490  -0.1334560   0.0000000
   11  -0.0040022   0.0054188   0.0000000  -0.1334560   0.2735127  -0.0000000
   12   0.0000000   0.0000000   0.0096199   0.0000000  -0.0000000   0.0226061
   13  -0.0015050  -0.0019532   0.0000000   0.0006850  -0.0006570   0.0000000
   14   0.0038774   0.0100630  -0.0000000  -0.0237236  -0.0200264  -0.0000000
   15   0.0000000  -0.0000000  -0.0056922  -0.0000000   0.0000000   0.0053445
           13          14          15
    1  -0.0571745  -0.0315580   0.0000000
    2  -0.0398267  -0.1209592  -0.0000000
    3   0.0000000  -0.0000000  -0.0310273
    4  -0.0403870  -0.0314586  -0.0000000
    5  -0.0404258  -0.0213851   0.0000000
    6  -0.0000000   0.0000000   0.0206600
    7  -0.0015050   0.0038774   0.0000000
    8  -0.0019532   0.0100630  -0.0000000
    9   0.0000000  -0.0000000  -0.0056922
   10   0.0006850  -0.0237236  -0.0000000
   11  -0.0006570  -0.0200264   0.0000000
   12   0.0000000  -0.0000000   0.0053445
   13   0.0983816   0.0828627  -0.0000000
   14   0.0828627   0.1523076   0.0000000
   15  -0.0000000   0.0000000   0.0107150
 Gradient time:  CPU 70.65 s  wall 70.69 s
 **********************************************************************
 **                                                                  **
 **                       VIBRATIONAL ANALYSIS                       **
 **                       --------------------                       **
 **                                                                  **
 **        VIBRATIONAL FREQUENCIES (CM**-1) AND NORMAL MODES         **
 **     FORCE CONSTANTS (mDYN/ANGSTROM) AND REDUCED MASSES (AMU)     **
 **                  INFRARED INTENSITIES (KM/MOL)                   **
 **                                                                  **
 **********************************************************************


 Mode:                 1                      2                      3
 Frequency:       193.47                 448.37                 560.93
 Force Cnst:      0.6579                 0.5993                 2.4959
 Red. Mass:      29.8311                 5.0594                13.4638
 IR Active:          YES                    YES                    YES
 IR Intens:        0.894                 11.815                 26.418
 Raman Active:       YES                    YES                    YES
               X      Y      Z        X      Y      Z        X      Y      Z
 C         -0.012 -0.267  0.000   -0.000  0.000 -0.384    0.549 -0.112 -0.000
 N         -0.012 -0.284 -0.000   -0.000  0.000  0.405    0.540  0.059  0.000
 Cl         0.623  0.114  0.000    0.000 -0.000 -0.070   -0.214  0.190 -0.000
 H          0.175 -0.149  0.000   -0.000 -0.000 -0.825    0.448 -0.194 -0.000
 Cl        -0.620  0.096 -0.000   -0.000  0.000  0.064   -0.204 -0.170  0.000
 TransDip   0.030 -0.002  0.000   -0.000  0.000 -0.110    0.164  0.012 -0.000

 Mode:                 4                      5                      6
 Frequency:       634.33                 789.98                 862.47
 Force Cnst:      3.4962                 2.4169                 0.5658
 Red. Mass:      14.7477                 6.5732                 1.2910
 IR Active:          YES                    YES                    YES
 IR Intens:       19.169                145.697                 18.150
 Raman Active:       YES                    YES                    YES
               X      Y      Z        X      Y      Z        X      Y      Z
 C          0.013  0.328  0.000   -0.008  0.590  0.000   -0.000  0.000 -0.158
 N          0.059  0.785 -0.000    0.021 -0.292 -0.000   -0.000 -0.000  0.016
 Cl         0.126 -0.254  0.000    0.021  0.023 -0.000    0.000  0.000  0.009
 H         -0.351  0.130  0.000    0.190  0.715 -0.000    0.000  0.000  0.987
 Cl        -0.144 -0.176 -0.000   -0.032 -0.129 -0.000   -0.000 -0.000  0.011
 TransDip  -0.092  0.106  0.000    0.353  0.158 -0.000    0.000  0.000  0.136

 Mode:                 7                      8                      9
 Frequency:      1299.15                1646.37                3183.45
 Force Cnst:      1.0899                17.5631                 6.5129
 Red. Mass:       1.0960                10.9975                 1.0908
 IR Active:          YES                    YES                    YES
 IR Intens:       18.508                122.770                  5.717
 Raman Active:       YES                    YES                    YES
               X      Y      Z        X      Y      Z        X      Y      Z
 C         -0.021 -0.056  0.000    0.694  0.072  0.000    0.049 -0.072  0.000
 N         -0.043  0.040  0.000   -0.597  0.001 -0.000   -0.003 -0.001  0.000
 Cl        -0.002 -0.001 -0.000    0.004 -0.012  0.000   -0.001  0.000 -0.000
 H          0.865  0.495 -0.000    0.066 -0.390 -0.000   -0.526  0.846 -0.000
 Cl         0.001 -0.011 -0.000   -0.005 -0.002 -0.000   -0.000  0.000 -0.000
 TransDip  -0.138 -0.006 -0.000    0.303  0.185  0.000   -0.076  0.008 -0.000

 STANDARD THERMODYNAMIC QUANTITIES AT   298.15 K  AND     1.00 ATM

   This Molecule has  0 Imaginary Frequencies
   Zero point vibrational energy:       13.750 kcal/mol

   Atom    1 Element C  Has Mass   12.00000
   Atom    2 Element N  Has Mass   14.00307
   Atom    3 Element Cl Has Mass   34.96885
   Atom    4 Element H  Has Mass    1.00783
   Atom    5 Element Cl Has Mass   34.96885
   Molecular Mass:    96.948600 amu
   Principal axes and moments of inertia in amu*Bohr^2:
                             1           2           3
    Eigenvalues --      156.37630   678.87721   835.25351
          X               0.99989    -0.01509     0.00000
          Y               0.01509     0.99989     0.00000
          Z               0.00000    -0.00000     1.00000
   Rotational Symmetry Number is   1
   The Molecule is an Asymmetric Top
   Translational Enthalpy:        0.889 kcal/mol
   Rotational Enthalpy:           0.889 kcal/mol
   Vibrational Enthalpy:         14.578 kcal/mol
   gas constant (RT):             0.592 kcal/mol
   Translational Entropy:        39.626  cal/mol.K
   Rotational Entropy:           25.986  cal/mol.K
   Vibrational Entropy:           4.323  cal/mol.K

   Total Enthalpy:               16.948 kcal/mol
   Total Entropy:                69.934  cal/mol.K
Archival summary:
1\1\TWL01\FREQ\ProcedureUnspecified\BasisUnspecified\l2111\taweetha\MonNov2607:57:302018MonNov2607:57:302018\0\\#,FREQ,ProcedureUnspecified,BasisUnspecified,\\0,1\Cl\N,1,1.74324\C,2,1.26236,1,117.75\H,3,1.08515,2,117.066,1,-180,0\Cl,3,1.74362,2,129.663,1,-0,0\\\@

 Total job time:  79.24s(wall), 79.18s(cpu) 
 Mon Nov 26 07:57:30 2018

        *************************************************************
        *                                                           *
        *  Thank you very much for using Q-Chem.  Have a nice day.  *
        *                                                           *
        *************************************************************
