# Supplementary material for: Geometric and energetic data from ab initio calculations of haloethene, haloimine, halomethylenephosphine, haloiminophosphine, halodiazene, halodiphosphene and halocyclopropane
Source: Data Brief. 2019 Nov 2;27:104738. doi: 10.1016/j.dib.2019.104738 (PMC6861602; doi:10.1016/j.dib.2019.104738)
Supplement: Multimedia component 4 [file mmc4.zip › CN/B3LYP/ClHCNFE.out]

Q-Chem Developer Version!
                  Welcome to Q-Chem
     A Quantum Leap Into The Future Of Chemistry


 Q-Chem 5.1, Q-Chem, Inc., Pleasanton, CA (2018)

 Yihan Shao,  Zhengting Gan,  E. Epifanovsky,  A. T. B. Gilbert,  M. Wormit,  
 J. Kussmann,  A. W. Lange,  A. Behn,  Jia Deng,  Xintian Feng,  D. Ghosh,  
 M. Goldey,  P. R. Horn,  L. D. Jacobson,  I. Kaliman,  T. Kus,  A. Landau,  
 Jie Liu,  E. I. Proynov,  R. M. Richard,  R. P. Steele,  E. J. Sundstrom,  
 H. L. Woodcock III,  P. M. Zimmerman,  D. Zuev,  B. Albrecht,  E. Alguire,  
 S. A. Baeppler,  D. Barton,  Z. Benda,  Y. A. Bernard,  E. J. Berquist,  
 K. B. Bravaya,  H. Burton,  D. Casanova,  Chun-Min Chang,  Yunqing Chen,  
 A. Chien,  K. D. Closser,  M. P. Coons,  S. Coriani,  S. Dasgupta,  
 A. L. Dempwolff,  M. Diedenhofen,  Hainam Do,  R. G. Edgar,  Po-Tung Fang,  
 S. Faraji,  S. Fatehi,  Qingguo Feng,  K. D. Fenk,  J. Fosso-Tande,  
 Qinghui Ge,  A. Ghysels,  G. Gidofalvi,  J. Gomes,  J. Gonthier,  A. Gunina,  
 D. Hait,  M. W. D. Hanson-Heine,  P. H. P. Harbach,  A. W. Hauser,  
 J. E. Herr,  E. G. Hohenstein,  Z. C. Holden,  Kerwin Hui,  B. C. Huynh,  
 T.-C. Jagau,  Hyunjun Ji,  B. Kaduk,  K. Khistyaev,  Jaehoon Kim,  
 P. Klunzinger,  K. Koh,  D. Kosenkov,  L. Koulias,  T. Kowalczyk,  
 C. M. Krauter,  A. Kunitsa,  Ka Un Lao,  A. Laurent,  K. V. Lawler,  
 Joonho Lee,  D. Lefrancois,  S. Lehtola,  D. S. Levine,  Yi-Pei Li,  
 You-Sheng Lin,  Fenglai Liu,  E. Livshits,  A. Luenser,  P. Manohar,  
 E. Mansoor,  S. F. Manzer,  Shan-Ping Mao,  Yuezhi Mao,  N. Mardirossian,  
 A. V. Marenich,  T. Markovich,  L. A. Martinez-Martinez,  S. A. Maurer,  
 N. J. Mayhall,  S. C. McKenzie,  J.-M. Mewes,  A. F. Morrison,  
 J. W. Mullinax,  K. Nanda,  T. S. Nguyen-Beck,  R. Olivares-Amaya,  
 J. A. Parkhill,  T. M. Perrine,  F. Plasser,  P. Pokhilko,  S. Prager,  
 A. Prociuk,  E. Ramos,  D. R. Rehn,  F. Rob,  M. Schneider,  N. Sergueev,  
 S. M. Sharada,  S. Sharma,  D. W. Small,  T. Stauch,  T. Stein,  
 Yu-Chuan Su,  A. J. W. Thom,  A. Tkatchenko,  T. Tsuchimochi,  N. M. Tubman,  
 L. Vogt,  M. L. Vidal,  O. Vydrov,  M. A. Watson,  J. Wenzel,  
 M. de Wergifosse,  T. A. Wesolowski,  A. White,  J. Witte,  A. Yamada,  
 Jun Yang,  K. Yao,  S. Yeganeh,  S. R. Yost,  Zhi-Qiang You,  A. Zech,  
 Igor Ying Zhang,  Xing Zhang,  Yan Zhao,  Ying Zhu,  B. R. Brooks,  
 G. K. L. Chan,  C. J. Cramer,  M. S. Gordon,  W. J. Hehre,  A. Klamt,  
 M. W. Schmidt,  C. D. Sherrill,  D. G. Truhlar,  A. Aspuru-Guzik,  R. Baer,  
 A. T. Bell,  N. A. Besley,  Jeng-Da Chai,  A. E. DePrince, III,  
 R. A. DiStasio Jr.,  A. Dreuw,  B. D. Dunietz,  T. R. Furlani,  
 Chao-Ping Hsu,  Yousung Jung,  Jing Kong,  D. S. Lambrecht,  WanZhen Liang,  
 C. Ochsenfeld,  V. A. Rassolov,  L. V. Slipchenko,  J. E. Subotnik,  
 T. Van Voorhis,  J. M. Herbert,  A. I. Krylov,  P. M. W. Gill,  M. Head-Gordon

 Contributors to earlier versions of Q-Chem not listed above: 
 R. D. Adamson,  B. Austin,  J. Baker,  G. J. O. Beran,  K. Brandhorst,  
 S. T. Brown,  E. F. C. Byrd,  A. K. Chakraborty,  C.-L. Cheng,  
 Siu Hung Chien,  D. M. Chipman,  D. L. Crittenden,  H. Dachsel,  
 R. J. Doerksen,  A. D. Dutoi,  L. Fusti-Molnar,  W. A. Goddard III,  
 A. Golubeva-Zadorozhnaya,  S. R. Gwaltney,  G. Hawkins,  A. Heyden,  
 S. Hirata,  G. Kedziora,  F. J. Keil,  C. Kelley,  Jihan Kim,  R. A. King,  
 R. Z. Khaliullin,  P. P. Korambath,  W. Kurlancheek,  A. M. Lee,  M. S. Lee,  
 S. V. Levchenko,  Ching Yeh Lin,  D. Liotard,  R. C. Lochan,  I. Lotan,  
 P. E. Maslen,  N. Nair,  D. P. O'Neill,  D. Neuhauser,  E. Neuscamman,  
 C. M. Oana,  R. Olson,  B. Peters,  R. Peverati,  P. A. Pieniazek,  
 Y. M. Rhee,  J. Ritchie,  M. A. Rohrdanz,  E. Rosta,  N. J. Russ,  
 H. F. Schaefer III,  N. E. Schultz,  N. Shenvi,  A. C. Simmonett,  A. Sodt,  
 D. Stuck,  K. S. Thanthiriwatte,  V. Vanovschi,  Tao Wang,  A. Warshel,  
 C. F. Williams,  Q. Wu,  X. Xu,  W. Zhang

 Please cite Q-Chem as follows:
 Y. Shao et al., Mol. Phys. 113, 184-215 (2015)
 DOI: 10.1080/00268976.2014.952696

 Q-Chem 5.1.2 for Intel X86 EM64T Linux

 Parts of Q-Chem use Armadillo 8.300.2 (Tropical Shenanigans).
 http://arma.sourceforge.net/

 Q-Chem begins on Mon Nov 26 08:10:12 2018  

Host: 
0

     Scratch files written to /scratch/taweetham/qchem59496//
Input Ideriv = 2
Curr. Ideriv = -1
Max.  Ideriv = 2

Checking the input file for inconsistencies... 	...done.

--------------------------------------------------------------
User input:
--------------------------------------------------------------
$molecule
0 1
C 
N 1 1.3 
F 2 CF 1 120. 
H 1 CH 2 120.  3 180.0
Cl 1 CCl 2 120.  3 0.0

CC=1.54
CH=1.09
CF=1.35
CCl=1.77
CBr=1.94
CI=2.14
DHA=180.0
$end

$rem
   job_type	optimization
   basis	6-311++g**
   method	b3lyp
$end

--------------------------------------------------------------
 ----------------------------------------------------------------
             Standard Nuclear Orientation (Angstroms)
    I     Atom           X                Y                Z
 ----------------------------------------------------------------
    1      C       0.0149473020    -0.9344067721     0.0000000000
    2      N      -1.2305165617    -0.5618215277    -0.0000000000
    3      F      -1.5421211162     0.7517242848    -0.0000000000
    4      H       0.2665391275    -1.9949733911     0.0000000000
    5      Cl      1.3021460611     0.2805085973     0.0000000000
 ----------------------------------------------------------------
 Molecular Point Group                 Cs    NOp =  2
 Largest Abelian Subgroup              Cs    NOp =  2
 Nuclear Repulsion Energy =   146.1600612038 hartrees
 There are       20 alpha and       20 beta electrons
 Requested basis set is 6-311++G(d,p)
 There are 36 shells and 103 basis functions

 Total QAlloc Memory Limit   2000 MB
 Mega-Array Size       188 MB
 MEM_STATIC part       192 MB
 A cutoff of  1.0D-11 yielded    627 shell pairs
 There are      5304 function pairs (      5735 Cartesian)
 Smallest overlap matrix eigenvalue = 6.37E-04

 Scale SEOQF with 1.000000e-01/1.000000e-01/1.000000e-01

 Standard Electronic Orientation quadrupole field applied
 Nucleus-field energy     =     0.0000000034 hartrees
 Guess from superposition of atomic densities
 Warning:  Energy on first SCF cycle will be non-variational
 SAD guess density has 40.000000 electrons

 -----------------------------------------------------------------------
  General SCF calculation program by
  Eric Jon Sundstrom, Paul Horn, Yuezhi Mao, Dmitri Zuev, Alec White,
  David Stuck, Shaama M.S., Shane Yost, Joonho Lee, David Small,
  Daniel Levine, Susi Lehtola, Hugh Burton, Evgeny Epifanovsky
 -----------------------------------------------------------------------
 Exchange:     0.2000 Hartree-Fock + 0.0800 Slater + 0.7200 B88
 Correlation:  0.1900 VWN1RPA + 0.8100 LYP
 Using SG-1 standard quadrature grid
 A restricted SCF calculation will be
 performed using DIIS
 SCF converges when DIIS error is below 1.0e-08
 ---------------------------------------
  Cycle       Energy         DIIS error
 ---------------------------------------
    1    -653.9803048907      5.11e-02  
    2    -653.4742167143      4.07e-03  
    3    -653.4802958133      3.15e-03  
    4    -653.4858879337      1.75e-03  
    5    -653.4886165418      1.41e-04  
    6    -653.4886329357      5.49e-05  
    7    -653.4886362165      1.93e-05  
    8    -653.4886366994      3.58e-06  
    9    -653.4886367030      3.27e-06  
   10    -653.4886367159      3.88e-07  
   11    -653.4886367161      8.29e-08  
   12    -653.4886367161      1.83e-08  
   13    -653.4886367161      2.66e-09  Convergence criterion met
 ---------------------------------------
 SCF time:   CPU 7.31s  wall 7.00s 
 SCF   energy in the final basis set =     -653.4886367161
 Total energy in the final basis set =     -653.4886367161

 --------------------------------------------------------------
             Orbital Energies (a.u.) and Symmetries
 --------------------------------------------------------------

 Alpha MOs, Restricted
 -- Occupied --                  
-101.59  -24.74  -14.44  -10.31   -9.50   -7.27   -7.26   -7.26
  1 A'    2 A'    3 A'    4 A'    5 A'    6 A'    1 A"    7 A'                 
 -1.281  -0.948  -0.858  -0.661  -0.566  -0.528  -0.510  -0.461
  8 A'    9 A'   10 A'   11 A'   12 A'   13 A'    2 A"   14 A'                 
 -0.398  -0.354  -0.325  -0.319
  3 A"   15 A'   16 A'    4 A"                                                 
 -- Virtual --                   
 -0.066  -0.034  -0.012   0.035   0.045   0.052   0.054   0.084
  5 A"   17 A'   18 A'   19 A'   20 A'   21 A'    6 A"   22 A'                 
  0.093   0.094   0.114   0.146   0.156   0.163   0.190   0.212
 23 A'    7 A"   24 A'   25 A'    8 A"   26 A'   27 A'   28 A'                 
  0.240   0.260   0.278   0.298   0.320   0.407   0.432   0.446
 29 A'   30 A'    9 A"   31 A'   32 A'   33 A'   34 A'   10 A"                 
  0.459   0.499   0.533   0.567   0.616   0.743   0.760   0.807
 35 A'   11 A"   36 A'   37 A'   38 A'   39 A'   12 A"   40 A'                 
  0.808   0.833   0.864   0.881   0.905   0.971   1.080   1.117
 13 A"   14 A"   41 A'   42 A'   43 A'   44 A'   45 A'   15 A"                 
  1.193   1.270   1.284   1.363   1.373   1.517   1.565   1.722
 46 A'   16 A"   47 A'   48 A'   17 A"   49 A'   50 A'   18 A"                 
  1.722   1.948   1.975   2.006   2.117   2.233   2.274   2.335
 51 A'   52 A'   53 A'   19 A"   54 A'   20 A"   55 A'   21 A"                 
  2.356   2.460   2.548   2.638   2.727   2.731   3.153   3.541
 56 A'   57 A'   58 A'   59 A'   22 A"   60 A'   61 A'   62 A'                 
  3.675   3.687   3.748   3.759   3.948   3.969   4.315   5.019
 63 A'   23 A"   24 A"   64 A'   65 A'   25 A"   66 A'   67 A'                 
  6.253   6.300   6.600   9.686  23.715  25.775  25.848  26.235
 26 A"   68 A'   69 A'   70 A'   71 A'   27 A"   72 A'   73 A'                 
 35.394  66.741 215.664
 74 A'   75 A'   76 A'                                                         

 Beta MOs, Restricted
 -- Occupied --                  
-101.59  -24.74  -14.44  -10.31   -9.50   -7.27   -7.26   -7.26
  1 A'    2 A'    3 A'    4 A'    5 A'    6 A'    1 A"    7 A'                 
 -1.281  -0.948  -0.858  -0.661  -0.566  -0.528  -0.510  -0.461
  8 A'    9 A'   10 A'   11 A'   12 A'   13 A'    2 A"   14 A'                 
 -0.398  -0.354  -0.325  -0.319
  3 A"   15 A'   16 A'    4 A"                                                 
 -- Virtual --                   
 -0.066  -0.034  -0.012   0.035   0.045   0.052   0.054   0.084
  5 A"   17 A'   18 A'   19 A'   20 A'   21 A'    6 A"   22 A'                 
  0.093   0.094   0.114   0.146   0.156   0.163   0.190   0.212
 23 A'    7 A"   24 A'   25 A'    8 A"   26 A'   27 A'   28 A'                 
  0.240   0.260   0.278   0.298   0.320   0.407   0.432   0.446
 29 A'   30 A'    9 A"   31 A'   32 A'   33 A'   34 A'   10 A"                 
  0.459   0.499   0.533   0.567   0.616   0.743   0.760   0.807
 35 A'   11 A"   36 A'   37 A'   38 A'   39 A'   12 A"   40 A'                 
  0.808   0.833   0.864   0.881   0.905   0.971   1.080   1.117
 13 A"   14 A"   41 A'   42 A'   43 A'   44 A'   45 A'   15 A"                 
  1.193   1.270   1.284   1.363   1.373   1.517   1.565   1.722
 46 A'   16 A"   47 A'   48 A'   17 A"   49 A'   50 A'   18 A"                 
  1.722   1.948   1.975   2.006   2.117   2.233   2.274   2.335
 51 A'   52 A'   53 A'   19 A"   54 A'   20 A"   55 A'   21 A"                 
  2.356   2.460   2.548   2.638   2.727   2.731   3.153   3.541
 56 A'   57 A'   58 A'   59 A'   22 A"   60 A'   61 A'   62 A'                 
  3.675   3.687   3.748   3.759   3.948   3.969   4.315   5.019
 63 A'   23 A"   24 A"   64 A'   65 A'   25 A"   66 A'   67 A'                 
  6.253   6.300   6.600   9.686  23.715  25.775  25.848  26.235
 26 A"   68 A'   69 A'   70 A'   71 A'   27 A"   72 A'   73 A'                 
 35.394  66.741 215.664
 74 A'   75 A'   76 A'                                                         
 --------------------------------------------------------------

          Ground-State Mulliken Net Atomic Charges

     Atom                 Charge (a.u.)
  ----------------------------------------
      1 C                    -0.339671
      2 N                    -0.023047
      3 F                    -0.019030
      4 H                     0.221974
      5 Cl                    0.159774
  ----------------------------------------
  Sum of atomic charges =     0.000000

 -----------------------------------------------------------------
                    Cartesian Multipole Moments
 -----------------------------------------------------------------
    Charge (ESU x 10^10)
                 0.0000
    Dipole Moment (Debye)
         X       1.5691      Y      -1.5355      Z       0.0000
       Tot       2.1954
    Quadrupole Moments (Debye-Ang)
        XX     -32.6536     XY      -0.9194     YY     -26.1882
        XZ       0.0000     YZ      -0.0000     ZZ     -29.3946
    Octopole Moments (Debye-Ang^2)
       XXX      -0.2091    XXY       6.2168    XYY       2.4126
       YYY      -0.3425    XXZ       0.0000    XYZ      -0.0000
       YYZ       0.0000    XZZ      -2.5606    YZZ       2.5530
       ZZZ       0.0000
    Hexadecapole Moments (Debye-Ang^3)
      XXXX    -287.9812   XXXY      -6.3923   XXYY     -65.5971
      XYYY     -11.0724   YYYY     -86.9047   XXXZ      -0.0000
      XXYZ      -0.0000   XYYZ      -0.0000   YYYZ      -0.0000
      XXZZ     -52.5399   XYZZ      -2.9761   YYZZ     -23.3793
      XZZZ      -0.0000   YZZZ      -0.0000   ZZZZ     -30.1691
 -----------------------------------------------------------------
 Calculating analytic gradient of the SCF energy
 Gradient of SCF Energy
            1           2           3           4           5
    1   0.0322057  -0.0209222  -0.0144548   0.0025484   0.0006229
    2  -0.0529701   0.0619896  -0.0167772  -0.0068256   0.0145833
    3  -0.0000000   0.0000000  -0.0000000  -0.0000000   0.0000000
 Max gradient component =       6.199E-02
 RMS gradient           =       2.433E-02
 Gradient time:  CPU 1.77 s  wall 1.77 s
 Geometry Optimization Parameters
   NAtoms,    NIC,     NZ,  NCons,   NDum,   NFix, NCnnct, MaxDiis
        5      20       5       0       0       0       0       0


** GEOMETRY OPTIMIZATION IN DELOCALIZED INTERNAL COORDINATES **
   Searching for a Minimum

   Optimization Cycle:   1

                       Coordinates (Angstroms)
     ATOM                X               Y               Z
      1  C         0.0149473020   -0.9344067721    0.0000000000
      2  N        -1.2305165617   -0.5618215277    0.0000000000
      3  F        -1.5421211162    0.7517242848    0.0000000000
      4  H         0.2665391275   -1.9949733911    0.0000000000
      5  Cl        1.3021460611    0.2805085973    0.0000000000
   Point Group: cs    Number of degrees of freedom:     7


   Energy is   -653.488636716


 Attempting to Generate Delocalized Internal Coordinates

  7 Hessian modes will be used to form the next step
  Hessian Eigenvalues:
     0.160000    0.220000    0.250000    0.286300    0.348126    0.550214
     0.671931

 Minimum Search - Taking Simple RFO Step
 Searching for Lamda that Minimizes Along All modes
 Value Taken    Lamda =  -0.01534008
 Step Taken.  Stepsize is  0.226265

                             Maximum     Tolerance    Cnvgd?
         Gradient           0.044308      0.000300      NO
         Displacement       0.122254      0.001200      NO
         Energy change     *********      0.000001      NO


 New Cartesian Coordinates Obtained by Inverse Iteration

 Displacement from previous Coordinates is:  0.282062
 ----------------------------------------------------------------
             Standard Nuclear Orientation (Angstroms)
    I     Atom           X                Y                Z
 ----------------------------------------------------------------
    1      C      -0.0205677377    -0.8946354593     0.0000000000
    2      N      -1.2559369666    -0.6274647961     0.0000000000
    3      F      -1.4436942264     0.7216773991     0.0000000000
    4      H       0.2526954824    -1.9389478972     0.0000000000
    5      Cl      1.2784982609     0.2804019448     0.0000000000
 ----------------------------------------------------------------
 Molecular Point Group                 Cs    NOp =  2
 Largest Abelian Subgroup              Cs    NOp =  2
 Nuclear Repulsion Energy =   148.8759113432 hartrees
 There are       20 alpha and       20 beta electrons
 Applying Cartesian multipole field
    Component          Value
    ---------          -----
     (2,0,0)        1.00000E-11
     (0,2,0)        2.00000E-11
     (0,0,2)       -3.00000E-11
 Nucleus-field energy     =     0.0000000033 hartrees
 Requested basis set is 6-311++G(d,p)
 There are 36 shells and 103 basis functions
 A cutoff of  1.0D-11 yielded    632 shell pairs
 There are      5329 function pairs (      5761 Cartesian)
 Smallest overlap matrix eigenvalue = 5.73E-04
 Guess MOs from SCF MO coefficient file

 -----------------------------------------------------------------------
  General SCF calculation program by
  Eric Jon Sundstrom, Paul Horn, Yuezhi Mao, Dmitri Zuev, Alec White,
  David Stuck, Shaama M.S., Shane Yost, Joonho Lee, David Small,
  Daniel Levine, Susi Lehtola, Hugh Burton, Evgeny Epifanovsky
 -----------------------------------------------------------------------
 Exchange:     0.2000 Hartree-Fock + 0.0800 Slater + 0.7200 B88
 Correlation:  0.1900 VWN1RPA + 0.8100 LYP
 Using SG-1 standard quadrature grid
 A restricted SCF calculation will be
 performed using DIIS
 SCF converges when DIIS error is below 1.0e-08
 ---------------------------------------
  Cycle       Energy         DIIS error
 ---------------------------------------
    1    -653.4872520199      2.06e-03  
    2    -653.4943576359      8.81e-04  
    3    -653.4937168223      1.21e-03  
    4    -653.4951792283      1.56e-04  
    5    -653.4952013868      7.29e-05  
    6    -653.4952071699      2.38e-05  
    7    -653.4952076747      6.95e-06  
    8    -653.4952077315      1.46e-06  
    9    -653.4952077337      2.54e-07  
   10    -653.4952077338      4.82e-08  
   11    -653.4952077338      9.65e-09  Convergence criterion met
 ---------------------------------------
 SCF time:   CPU 6.28s  wall 6.00s 
 SCF   energy in the final basis set =     -653.4952077338
 Total energy in the final basis set =     -653.4952077338

 --------------------------------------------------------------
             Orbital Energies (a.u.) and Symmetries
 --------------------------------------------------------------

 Alpha MOs, Restricted
 -- Occupied --                  
-101.60  -24.72  -14.43  -10.30   -9.51   -7.27   -7.26   -7.26
  1 A'    2 A'    3 A'    4 A'    5 A'    6 A'    1 A"    7 A'                 
 -1.273  -0.956  -0.869  -0.653  -0.559  -0.536  -0.508  -0.447
  8 A'    9 A'   10 A'   11 A'   12 A'   13 A'    2 A"   14 A'                 
 -0.400  -0.353  -0.344  -0.324
  3 A"   15 A'   16 A'    4 A"                                                 
 -- Virtual --                   
 -0.058  -0.035  -0.009   0.037   0.045   0.053   0.054   0.085
  5 A"   17 A'   18 A'   19 A'   20 A'    6 A"   21 A'   22 A'                 
  0.094   0.098   0.113   0.151   0.161   0.164   0.193   0.211
  7 A"   23 A'   24 A'   25 A'    8 A"   26 A'   27 A'   28 A'                 
  0.244   0.261   0.272   0.305   0.324   0.406   0.438   0.444
 29 A'   30 A'    9 A"   31 A'   32 A'   33 A'   34 A'   10 A"                 
  0.454   0.498   0.542   0.581   0.631   0.741   0.756   0.815
 35 A'   11 A"   36 A'   37 A'   38 A'   39 A'   12 A"   13 A"                 
  0.817   0.829   0.837   0.882   0.894   0.981   1.081   1.120
 40 A'   14 A"   41 A'   42 A'   43 A'   44 A'   45 A'   15 A"                 
  1.200   1.268   1.269   1.371   1.376   1.553   1.585   1.734
 46 A'   16 A"   47 A'   48 A'   17 A"   49 A'   50 A'   18 A"                 
  1.746   1.942   1.988   2.022   2.166   2.227   2.273   2.373
 51 A'   52 A'   53 A'   19 A"   54 A'   20 A"   55 A'   56 A'                 
  2.374   2.459   2.597   2.669   2.741   2.745   3.169   3.578
 21 A"   57 A'   58 A'   59 A'   60 A'   22 A"   61 A'   62 A'                 
  3.670   3.695   3.757   3.774   3.922   3.969   4.383   5.001
 63 A'   23 A"   24 A"   64 A'   65 A'   25 A"   66 A'   67 A'                 
  6.259   6.328   6.582   9.695  23.788  25.774  25.853  26.236
 26 A"   68 A'   69 A'   70 A'   71 A'   27 A"   72 A'   73 A'                 
 35.442  66.752 215.673
 74 A'   75 A'   76 A'                                                         

 Beta MOs, Restricted
 -- Occupied --                  
-101.60  -24.72  -14.43  -10.30   -9.51   -7.27   -7.26   -7.26
  1 A'    2 A'    3 A'    4 A'    5 A'    6 A'    1 A"    7 A'                 
 -1.273  -0.956  -0.869  -0.653  -0.559  -0.536  -0.508  -0.447
  8 A'    9 A'   10 A'   11 A'   12 A'   13 A'    2 A"   14 A'                 
 -0.400  -0.353  -0.344  -0.324
  3 A"   15 A'   16 A'    4 A"                                                 
 -- Virtual --                   
 -0.058  -0.035  -0.009   0.037   0.045   0.053   0.054   0.085
  5 A"   17 A'   18 A'   19 A'   20 A'    6 A"   21 A'   22 A'                 
  0.094   0.098   0.113   0.151   0.161   0.164   0.193   0.211
  7 A"   23 A'   24 A'   25 A'    8 A"   26 A'   27 A'   28 A'                 
  0.244   0.261   0.272   0.305   0.324   0.406   0.438   0.444
 29 A'   30 A'    9 A"   31 A'   32 A'   33 A'   34 A'   10 A"                 
  0.454   0.498   0.542   0.581   0.631   0.741   0.756   0.815
 35 A'   11 A"   36 A'   37 A'   38 A'   39 A'   12 A"   13 A"                 
  0.817   0.829   0.837   0.882   0.894   0.981   1.081   1.120
 40 A'   14 A"   41 A'   42 A'   43 A'   44 A'   45 A'   15 A"                 
  1.200   1.268   1.269   1.371   1.376   1.553   1.585   1.734
 46 A'   16 A"   47 A'   48 A'   17 A"   49 A'   50 A'   18 A"                 
  1.746   1.942   1.988   2.022   2.166   2.227   2.273   2.373
 51 A'   52 A'   53 A'   19 A"   54 A'   20 A"   55 A'   56 A'                 
  2.374   2.459   2.597   2.669   2.741   2.745   3.169   3.578
 21 A"   57 A'   58 A'   59 A'   60 A'   22 A"   61 A'   62 A'                 
  3.670   3.695   3.757   3.774   3.922   3.969   4.383   5.001
 63 A'   23 A"   24 A"   64 A'   65 A'   25 A"   66 A'   67 A'                 
  6.259   6.328   6.582   9.695  23.788  25.774  25.853  26.236
 26 A"   68 A'   69 A'   70 A'   71 A'   27 A"   72 A'   73 A'                 
 35.442  66.752 215.673
 74 A'   75 A'   76 A'                                                         
 --------------------------------------------------------------

          Ground-State Mulliken Net Atomic Charges

     Atom                 Charge (a.u.)
  ----------------------------------------
      1 C                    -0.344157
      2 N                    -0.009855
      3 F                    -0.045095
      4 H                     0.204021
      5 Cl                    0.195086
  ----------------------------------------
  Sum of atomic charges =    -0.000000

 -----------------------------------------------------------------
                    Cartesian Multipole Moments
 -----------------------------------------------------------------
    Charge (ESU x 10^10)
                 0.0000
    Dipole Moment (Debye)
         X       1.6728      Y      -1.4768      Z       0.0000
       Tot       2.2314
    Quadrupole Moments (Debye-Ang)
        XX     -32.2486     XY      -0.5146     YY     -26.6458
        XZ      -0.0000     YZ      -0.0000     ZZ     -29.2104
    Octopole Moments (Debye-Ang^2)
       XXX       0.9833    XXY       6.2214    XYY       2.3477
       YYY       1.5434    XXZ       0.0000    XYZ       0.0000
       YYZ       0.0000    XZZ      -2.3138    YZZ       2.6728
       ZZZ      -0.0000
    Hexadecapole Moments (Debye-Ang^3)
      XXXX    -274.1853   XXXY      -9.0494   XXYY     -63.7261
      XYYY     -13.7106   YYYY     -88.0616   XXXZ      -0.0000
      XXYZ       0.0000   XYYZ       0.0000   YYYZ      -0.0000
      XXZZ     -50.3636   XYZZ      -3.9726   YYZZ     -22.9414
      XZZZ      -0.0000   YZZZ      -0.0000   ZZZZ     -29.7006
 -----------------------------------------------------------------
 Calculating analytic gradient of the SCF energy
 Gradient of SCF Energy
            1           2           3           4           5
    1  -0.0093179  -0.0048368   0.0125001  -0.0030057   0.0046602
    2  -0.0022451   0.0148952  -0.0234976   0.0013059   0.0095415
    3  -0.0000000   0.0000000   0.0000000   0.0000000  -0.0000000
 Max gradient component =       2.350E-02
 RMS gradient           =       8.828E-03
 Gradient time:  CPU 1.79 s  wall 1.79 s
 Geometry Optimization Parameters
   NAtoms,    NIC,     NZ,  NCons,   NDum,   NFix, NCnnct, MaxDiis
        5      20       5       0       0       0       0       0

 Cartesian Hessian Update
 Hessian Updated using BFGS Update


** GEOMETRY OPTIMIZATION IN DELOCALIZED INTERNAL COORDINATES **
   Searching for a Minimum

   Optimization Cycle:   2

                       Coordinates (Angstroms)
     ATOM                X               Y               Z
      1  C        -0.0205677377   -0.8946354593    0.0000000000
      2  N        -1.2559369666   -0.6274647961    0.0000000000
      3  F        -1.4436942264    0.7216773991    0.0000000000
      4  H         0.2526954824   -1.9389478972    0.0000000000
      5  Cl        1.2784982609    0.2804019448    0.0000000000
   Point Group: cs    Number of degrees of freedom:     7


   Energy is   -653.495207734

 Hessian Updated using BFGS Update

  7 Hessian modes will be used to form the next step
  Hessian Eigenvalues:
     0.159325    0.183713    0.275053    0.341143    0.361644    0.532946
     0.765485

 Minimum Search - Taking Simple RFO Step
 Searching for Lamda that Minimizes Along All modes
 Value Taken    Lamda =  -0.00304665
 Step Taken.  Stepsize is  0.092037

                             Maximum     Tolerance    Cnvgd?
         Gradient           0.024488      0.000300      NO
         Displacement       0.067423      0.001200      NO
         Energy change     -0.006571      0.000001      NO


 New Cartesian Coordinates Obtained by Inverse Iteration

 Displacement from previous Coordinates is:  0.182236
 ----------------------------------------------------------------
             Standard Nuclear Orientation (Angstroms)
    I     Atom           X                Y                Z
 ----------------------------------------------------------------
    1      C      -0.0089684110    -0.8805471711     0.0000000000
    2      N      -1.2464005596    -0.6234401103     0.0000000000
    3      F      -1.5140748129     0.7348275086     0.0000000000
    4      H       0.2636968314    -1.9257620508     0.0000000000
    5      Cl      1.3167417647     0.2359530149     0.0000000000
 ----------------------------------------------------------------
 Molecular Point Group                 Cs    NOp =  2
 Largest Abelian Subgroup              Cs    NOp =  2
 Nuclear Repulsion Energy =   147.2385440262 hartrees
 There are       20 alpha and       20 beta electrons
 Applying Cartesian multipole field
    Component          Value
    ---------          -----
     (2,0,0)        1.00000E-11
     (0,2,0)        2.00000E-11
     (0,0,2)       -3.00000E-11
 Nucleus-field energy     =     0.0000000034 hartrees
 Requested basis set is 6-311++G(d,p)
 There are 36 shells and 103 basis functions
 A cutoff of  1.0D-11 yielded    630 shell pairs
 There are      5313 function pairs (      5745 Cartesian)
 Smallest overlap matrix eigenvalue = 5.65E-04
 Guess MOs from SCF MO coefficient file

 -----------------------------------------------------------------------
  General SCF calculation program by
  Eric Jon Sundstrom, Paul Horn, Yuezhi Mao, Dmitri Zuev, Alec White,
  David Stuck, Shaama M.S., Shane Yost, Joonho Lee, David Small,
  Daniel Levine, Susi Lehtola, Hugh Burton, Evgeny Epifanovsky
 -----------------------------------------------------------------------
 Exchange:     0.2000 Hartree-Fock + 0.0800 Slater + 0.7200 B88
 Correlation:  0.1900 VWN1RPA + 0.8100 LYP
 Using SG-1 standard quadrature grid
 A restricted SCF calculation will be
 performed using DIIS
 SCF converges when DIIS error is below 1.0e-08
 ---------------------------------------
  Cycle       Energy         DIIS error
 ---------------------------------------
    1    -653.4943869507      1.08e-03  
    2    -653.4966142535      3.33e-04  
    3    -653.4964125051      5.48e-04  
    4    -653.4967358569      5.75e-05  
    5    -653.4967384454      4.00e-05  
    6    -653.4967398350      5.64e-06  
    7    -653.4967398649      1.49e-06  
    8    -653.4967398675      5.26e-07  
    9    -653.4967398678      6.96e-08  
   10    -653.4967398679      1.17e-08  
   11    -653.4967398678      3.34e-09  Convergence criterion met
 ---------------------------------------
 SCF time:   CPU 6.25s  wall 6.00s 
 SCF   energy in the final basis set =     -653.4967398678
 Total energy in the final basis set =     -653.4967398678

 --------------------------------------------------------------
             Orbital Energies (a.u.) and Symmetries
 --------------------------------------------------------------

 Alpha MOs, Restricted
 -- Occupied --                  
-101.60  -24.72  -14.43  -10.30   -9.51   -7.28   -7.27   -7.27
  1 A'    2 A'    3 A'    4 A'    5 A'    6 A'    1 A"    7 A'                 
 -1.260  -0.961  -0.874  -0.651  -0.558  -0.533  -0.500  -0.448
  8 A'    9 A'   10 A'   11 A'   12 A'   13 A'    2 A"   14 A'                 
 -0.404  -0.357  -0.341  -0.326
  3 A"   15 A'   16 A'    4 A"                                                 
 -- Virtual --                   
 -0.058  -0.036  -0.009   0.032   0.045   0.051   0.053   0.085
  5 A"   17 A'   18 A'   19 A'   20 A'   21 A'    6 A"   22 A'                 
  0.093   0.099   0.112   0.150   0.163   0.163   0.189   0.209
  7 A"   23 A'   24 A'   25 A'    8 A"   26 A'   27 A'   28 A'                 
  0.244   0.261   0.273   0.306   0.324   0.406   0.434   0.442
 29 A'   30 A'    9 A"   31 A'   32 A'   33 A'   34 A'   10 A"                 
  0.457   0.498   0.539   0.577   0.627   0.742   0.752   0.813
 35 A'   11 A"   36 A'   37 A'   38 A'   39 A'   12 A"   40 A'                 
  0.816   0.825   0.850   0.876   0.899   0.978   1.089   1.115
 13 A"   14 A"   41 A'   42 A'   43 A'   44 A'   45 A'   15 A"                 
  1.200   1.270   1.284   1.373   1.385   1.547   1.585   1.732
 46 A'   16 A"   47 A'   48 A'   17 A"   49 A'   50 A'   18 A"                 
  1.751   1.945   1.976   2.028   2.157   2.222   2.277   2.376
 51 A'   52 A'   53 A'   19 A"   54 A'   20 A"   55 A'   21 A"                 
  2.382   2.453   2.590   2.672   2.743   2.745   3.180   3.576
 56 A'   57 A'   58 A'   59 A'   60 A'   22 A"   61 A'   62 A'                 
  3.665   3.706   3.761   3.775   3.919   3.946   4.359   4.971
 63 A'   23 A"   24 A"   64 A'   65 A'   25 A"   66 A'   67 A'                 
  6.261   6.322   6.541   9.699  23.782  25.773  25.852  26.236
 26 A"   68 A'   69 A'   70 A'   71 A'   27 A"   72 A'   73 A'                 
 35.440  66.754 215.678
 74 A'   75 A'   76 A'                                                         

 Beta MOs, Restricted
 -- Occupied --                  
-101.60  -24.72  -14.43  -10.30   -9.51   -7.28   -7.27   -7.27
  1 A'    2 A'    3 A'    4 A'    5 A'    6 A'    1 A"    7 A'                 
 -1.260  -0.961  -0.874  -0.651  -0.558  -0.533  -0.500  -0.448
  8 A'    9 A'   10 A'   11 A'   12 A'   13 A'    2 A"   14 A'                 
 -0.404  -0.357  -0.341  -0.326
  3 A"   15 A'   16 A'    4 A"                                                 
 -- Virtual --                   
 -0.058  -0.036  -0.009   0.032   0.045   0.051   0.053   0.085
  5 A"   17 A'   18 A'   19 A'   20 A'   21 A'    6 A"   22 A'                 
  0.093   0.099   0.112   0.150   0.163   0.163   0.189   0.209
  7 A"   23 A'   24 A'   25 A'    8 A"   26 A'   27 A'   28 A'                 
  0.244   0.261   0.273   0.306   0.324   0.406   0.434   0.442
 29 A'   30 A'    9 A"   31 A'   32 A'   33 A'   34 A'   10 A"                 
  0.457   0.498   0.539   0.577   0.627   0.742   0.752   0.813
 35 A'   11 A"   36 A'   37 A'   38 A'   39 A'   12 A"   40 A'                 
  0.816   0.825   0.850   0.876   0.899   0.978   1.089   1.115
 13 A"   14 A"   41 A'   42 A'   43 A'   44 A'   45 A'   15 A"                 
  1.200   1.270   1.284   1.373   1.385   1.547   1.585   1.732
 46 A'   16 A"   47 A'   48 A'   17 A"   49 A'   50 A'   18 A"                 
  1.751   1.945   1.976   2.028   2.157   2.222   2.277   2.376
 51 A'   52 A'   53 A'   19 A"   54 A'   20 A"   55 A'   21 A"                 
  2.382   2.453   2.590   2.672   2.743   2.745   3.180   3.576
 56 A'   57 A'   58 A'   59 A'   60 A'   22 A"   61 A'   62 A'                 
  3.665   3.706   3.761   3.775   3.919   3.946   4.359   4.971
 63 A'   23 A"   24 A"   64 A'   65 A'   25 A"   66 A'   67 A'                 
  6.261   6.322   6.541   9.699  23.782  25.773  25.852  26.236
 26 A"   68 A'   69 A'   70 A'   71 A'   27 A"   72 A'   73 A'                 
 35.440  66.754 215.678
 74 A'   75 A'   76 A'                                                         
 --------------------------------------------------------------

          Ground-State Mulliken Net Atomic Charges

     Atom                 Charge (a.u.)
  ----------------------------------------
      1 C                    -0.360444
      2 N                    -0.004317
      3 F                    -0.057640
      4 H                     0.208058
      5 Cl                    0.214343
  ----------------------------------------
  Sum of atomic charges =     0.000000

 -----------------------------------------------------------------
                    Cartesian Multipole Moments
 -----------------------------------------------------------------
    Charge (ESU x 10^10)
                 0.0000
    Dipole Moment (Debye)
         X       1.8506      Y      -1.4759      Z       0.0000
       Tot       2.3671
    Quadrupole Moments (Debye-Ang)
        XX     -32.2789     XY      -0.5030     YY     -26.8132
        XZ      -0.0000     YZ      -0.0000     ZZ     -29.1852
    Octopole Moments (Debye-Ang^2)
       XXX       1.2064    XXY       6.4444    XYY       2.1580
       YYY       2.7255    XXZ       0.0000    XYZ      -0.0000
       YYZ       0.0000    XZZ      -2.4383    YZZ       3.0399
       ZZZ       0.0000
    Hexadecapole Moments (Debye-Ang^3)
      XXXX    -286.0806   XXXY      -5.2436   XXYY     -65.7287
      XYYY     -10.9270   YYYY     -86.6497   XXXZ      -0.0000
      XXYZ      -0.0000   XYYZ      -0.0000   YYYZ      -0.0000
      XXZZ     -52.4899   XYZZ      -2.8538   YYZZ     -22.5343
      XZZZ       0.0000   YZZZ      -0.0000   ZZZZ     -29.6016
 -----------------------------------------------------------------
 Calculating analytic gradient of the SCF energy
 Gradient of SCF Energy
            1           2           3           4           5
    1  -0.0051323   0.0028940  -0.0000224  -0.0000116   0.0022724
    2  -0.0030920   0.0073228  -0.0071946   0.0019596   0.0010042
    3   0.0000000  -0.0000000   0.0000000  -0.0000000  -0.0000000
 Max gradient component =       7.323E-03
 RMS gradient           =       3.263E-03
 Gradient time:  CPU 1.78 s  wall 1.78 s
 Geometry Optimization Parameters
   NAtoms,    NIC,     NZ,  NCons,   NDum,   NFix, NCnnct, MaxDiis
        5      20       5       0       0       0       0       0

 Cartesian Hessian Update
 Hessian Updated using BFGS Update


** GEOMETRY OPTIMIZATION IN DELOCALIZED INTERNAL COORDINATES **
   Searching for a Minimum

   Optimization Cycle:   3

                       Coordinates (Angstroms)
     ATOM                X               Y               Z
      1  C        -0.0089684110   -0.8805471711    0.0000000000
      2  N        -1.2464005596   -0.6234401103    0.0000000000
      3  F        -1.5140748129    0.7348275086    0.0000000000
      4  H         0.2636968314   -1.9257620508    0.0000000000
      5  Cl        1.3167417647    0.2359530149    0.0000000000
   Point Group: cs    Number of degrees of freedom:     7


   Energy is   -653.496739868

 Hessian Updated using BFGS Update

  7 Hessian modes will be used to form the next step
  Hessian Eigenvalues:
     0.160074    0.180962    0.266912    0.348232    0.418988    0.487272
     0.717105

 Minimum Search - Taking Simple RFO Step
 Searching for Lamda that Minimizes Along All modes
 Value Taken    Lamda =  -0.00021659
 Step Taken.  Stepsize is  0.025050

                             Maximum     Tolerance    Cnvgd?
         Gradient           0.005036      0.000300      NO
         Displacement       0.016584      0.001200      NO
         Energy change     -0.001532      0.000001      NO


 New Cartesian Coordinates Obtained by Inverse Iteration

 Displacement from previous Coordinates is:  0.028871
 ----------------------------------------------------------------
             Standard Nuclear Orientation (Angstroms)
    I     Atom           X                Y                Z
 ----------------------------------------------------------------
    1      C      -0.0081989376    -0.8814020093     0.0000000000
    2      N      -1.2484388305    -0.6276538013     0.0000000000
    3      F      -1.5073273005     0.7417422525     0.0000000000
    4      H       0.2676864836    -1.9288725398     0.0000000000
    5      Cl      1.3072733976     0.2372172892     0.0000000000
 ----------------------------------------------------------------
 Molecular Point Group                 Cs    NOp =  2
 Largest Abelian Subgroup              Cs    NOp =  2
 Nuclear Repulsion Energy =   147.3377726664 hartrees
 There are       20 alpha and       20 beta electrons
 Applying Cartesian multipole field
    Component          Value
    ---------          -----
     (2,0,0)        1.00000E-11
     (0,2,0)        2.00000E-11
     (0,0,2)       -3.00000E-11
 Nucleus-field energy     =     0.0000000034 hartrees
 Requested basis set is 6-311++G(d,p)
 There are 36 shells and 103 basis functions
 A cutoff of  1.0D-11 yielded    630 shell pairs
 There are      5313 function pairs (      5745 Cartesian)
 Smallest overlap matrix eigenvalue = 5.62E-04
 Guess MOs from SCF MO coefficient file

 -----------------------------------------------------------------------
  General SCF calculation program by
  Eric Jon Sundstrom, Paul Horn, Yuezhi Mao, Dmitri Zuev, Alec White,
  David Stuck, Shaama M.S., Shane Yost, Joonho Lee, David Small,
  Daniel Levine, Susi Lehtola, Hugh Burton, Evgeny Epifanovsky
 -----------------------------------------------------------------------
 Exchange:     0.2000 Hartree-Fock + 0.0800 Slater + 0.7200 B88
 Correlation:  0.1900 VWN1RPA + 0.8100 LYP
 Using SG-1 standard quadrature grid
 A restricted SCF calculation will be
 performed using DIIS
 SCF converges when DIIS error is below 1.0e-08
 ---------------------------------------
  Cycle       Energy         DIIS error
 ---------------------------------------
    1    -653.4967670332      2.50e-04  
    2    -653.4968799905      4.78e-05  
    3    -653.4968791883      6.48e-05  
    4    -653.4968829538      1.64e-05  
    5    -653.4968831627      6.80e-06  
    6    -653.4968832180      1.81e-06  
    7    -653.4968832209      8.73e-07  
    8    -653.4968832217      1.62e-07  
    9    -653.4968832217      1.25e-08  
   10    -653.4968832217      3.75e-09  Convergence criterion met
 ---------------------------------------
 SCF time:   CPU 5.70s  wall 6.00s 
 SCF   energy in the final basis set =     -653.4968832217
 Total energy in the final basis set =     -653.4968832217

 --------------------------------------------------------------
             Orbital Energies (a.u.) and Symmetries
 --------------------------------------------------------------

 Alpha MOs, Restricted
 -- Occupied --                  
-101.60  -24.72  -14.43  -10.30   -9.51   -7.28   -7.27   -7.27
  1 A'    2 A'    3 A'    4 A'    5 A'    6 A'    1 A"    7 A'                 
 -1.255  -0.961  -0.875  -0.649  -0.556  -0.533  -0.497  -0.446
  8 A'    9 A'   10 A'   11 A'   12 A'   13 A'    2 A"   14 A'                 
 -0.405  -0.357  -0.343  -0.326
  3 A"   15 A'   16 A'    4 A"                                                 
 -- Virtual --                   
 -0.059  -0.037  -0.010   0.031   0.045   0.051   0.053   0.085
  5 A"   17 A'   18 A'   19 A'   20 A'   21 A'    6 A"   22 A'                 
  0.093   0.098   0.112   0.150   0.163   0.163   0.188   0.209
  7 A"   23 A'   24 A'   25 A'   26 A'    8 A"   27 A'   28 A'                 
  0.244   0.261   0.273   0.305   0.324   0.406   0.434   0.441
 29 A'   30 A'    9 A"   31 A'   32 A'   33 A'   34 A'   10 A"                 
  0.456   0.498   0.537   0.575   0.626   0.741   0.751   0.812
 35 A'   11 A"   36 A'   37 A'   38 A'   39 A'   12 A"   40 A'                 
  0.815   0.825   0.849   0.876   0.900   0.978   1.090   1.115
 13 A"   14 A"   41 A'   42 A'   43 A'   44 A'   45 A'   15 A"                 
  1.202   1.271   1.285   1.374   1.386   1.547   1.585   1.731
 46 A'   16 A"   47 A'   48 A'   17 A"   49 A'   50 A'   18 A"                 
  1.750   1.943   1.975   2.028   2.159   2.222   2.277   2.376
 51 A'   52 A'   53 A'   19 A"   54 A'   20 A"   55 A'   21 A"                 
  2.382   2.448   2.588   2.674   2.740   2.744   3.184   3.571
 56 A'   57 A'   58 A'   59 A'   60 A'   22 A"   61 A'   62 A'                 
  3.660   3.709   3.763   3.778   3.912   3.938   4.358   4.954
 63 A'   23 A"   24 A"   64 A'   65 A'   25 A"   66 A'   67 A'                 
  6.263   6.324   6.525   9.701  23.775  25.773  25.853  26.236
 26 A"   68 A'   69 A'   70 A'   71 A'   27 A"   72 A'   73 A'                 
 35.438  66.755 215.680
 74 A'   75 A'   76 A'                                                         

 Beta MOs, Restricted
 -- Occupied --                  
-101.60  -24.72  -14.43  -10.30   -9.51   -7.28   -7.27   -7.27
  1 A'    2 A'    3 A'    4 A'    5 A'    6 A'    1 A"    7 A'                 
 -1.255  -0.961  -0.875  -0.649  -0.556  -0.533  -0.497  -0.446
  8 A'    9 A'   10 A'   11 A'   12 A'   13 A'    2 A"   14 A'                 
 -0.405  -0.357  -0.343  -0.326
  3 A"   15 A'   16 A'    4 A"                                                 
 -- Virtual --                   
 -0.059  -0.037  -0.010   0.031   0.045   0.051   0.053   0.085
  5 A"   17 A'   18 A'   19 A'   20 A'   21 A'    6 A"   22 A'                 
  0.093   0.098   0.112   0.150   0.163   0.163   0.188   0.209
  7 A"   23 A'   24 A'   25 A'   26 A'    8 A"   27 A'   28 A'                 
  0.244   0.261   0.273   0.305   0.324   0.406   0.434   0.441
 29 A'   30 A'    9 A"   31 A'   32 A'   33 A'   34 A'   10 A"                 
  0.456   0.498   0.537   0.575   0.626   0.741   0.751   0.812
 35 A'   11 A"   36 A'   37 A'   38 A'   39 A'   12 A"   40 A'                 
  0.815   0.825   0.849   0.876   0.900   0.978   1.090   1.115
 13 A"   14 A"   41 A'   42 A'   43 A'   44 A'   45 A'   15 A"                 
  1.202   1.271   1.285   1.374   1.386   1.547   1.585   1.731
 46 A'   16 A"   47 A'   48 A'   17 A"   49 A'   50 A'   18 A"                 
  1.750   1.943   1.975   2.028   2.159   2.222   2.277   2.376
 51 A'   52 A'   53 A'   19 A"   54 A'   20 A"   55 A'   21 A"                 
  2.382   2.448   2.588   2.674   2.740   2.744   3.184   3.571
 56 A'   57 A'   58 A'   59 A'   60 A'   22 A"   61 A'   62 A'                 
  3.660   3.709   3.763   3.778   3.912   3.938   4.358   4.954
 63 A'   23 A"   24 A"   64 A'   65 A'   25 A"   66 A'   67 A'                 
  6.263   6.324   6.525   9.701  23.775  25.773  25.853  26.236
 26 A"   68 A'   69 A'   70 A'   71 A'   27 A"   72 A'   73 A'                 
 35.438  66.755 215.680
 74 A'   75 A'   76 A'                                                         
 --------------------------------------------------------------

          Ground-State Mulliken Net Atomic Charges

     Atom                 Charge (a.u.)
  ----------------------------------------
      1 C                    -0.358946
      2 N                    -0.003993
      3 F                    -0.063565
      4 H                     0.208168
      5 Cl                    0.218337
  ----------------------------------------
  Sum of atomic charges =     0.000000

 -----------------------------------------------------------------
                    Cartesian Multipole Moments
 -----------------------------------------------------------------
    Charge (ESU x 10^10)
                 0.0000
    Dipole Moment (Debye)
         X       1.9115      Y      -1.5030      Z      -0.0000
       Tot       2.4317
    Quadrupole Moments (Debye-Ang)
        XX     -32.3052     XY      -0.4626     YY     -26.7923
        XZ      -0.0000     YZ      -0.0000     ZZ     -29.1851
    Octopole Moments (Debye-Ang^2)
       XXX       1.6727    XXY       6.3641    XYY       2.3239
       YYY       2.6222    XXZ      -0.0000    XYZ      -0.0000
       YYZ      -0.0000    XZZ      -2.2845    YZZ       3.0163
       ZZZ      -0.0000
    Hexadecapole Moments (Debye-Ang^3)
      XXXX    -284.1252   XXXY      -5.1592   XXYY     -65.4478
      XYYY     -10.8300   YYYY     -87.1541   XXXZ      -0.0000
      XXYZ      -0.0000   XYYZ       0.0000   YYYZ       0.0000
      XXZZ     -52.1148   XYZZ      -2.8242   YYZZ     -22.6417
      XZZZ      -0.0000   YZZZ       0.0000   ZZZZ     -29.5803
 -----------------------------------------------------------------
 Calculating analytic gradient of the SCF energy
 Gradient of SCF Energy
            1           2           3           4           5
    1  -0.0020007   0.0011129  -0.0001459   0.0006741   0.0003596
    2  -0.0004073   0.0030859  -0.0027146   0.0001496  -0.0001136
    3   0.0000000  -0.0000000  -0.0000000  -0.0000000  -0.0000000
 Max gradient component =       3.086E-03
 RMS gradient           =       1.237E-03
 Gradient time:  CPU 1.78 s  wall 1.78 s
 Geometry Optimization Parameters
   NAtoms,    NIC,     NZ,  NCons,   NDum,   NFix, NCnnct, MaxDiis
        5      20       5       0       0       0       0       0

 Cartesian Hessian Update
 Hessian Updated using BFGS Update


** GEOMETRY OPTIMIZATION IN DELOCALIZED INTERNAL COORDINATES **
   Searching for a Minimum

   Optimization Cycle:   4

                       Coordinates (Angstroms)
     ATOM                X               Y               Z
      1  C        -0.0081989376   -0.8814020093    0.0000000000
      2  N        -1.2484388305   -0.6276538013    0.0000000000
      3  F        -1.5073273005    0.7417422525    0.0000000000
      4  H         0.2676864836   -1.9288725398    0.0000000000
      5  Cl        1.3072733976    0.2372172892    0.0000000000
   Point Group: cs    Number of degrees of freedom:     7


   Energy is   -653.496883222

 Hessian Updated using BFGS Update

  7 Hessian modes will be used to form the next step
  Hessian Eigenvalues:
     0.151818    0.175885    0.244939    0.326944    0.360628    0.484237
     0.710792

 Minimum Search - Taking Simple RFO Step
 Searching for Lamda that Minimizes Along All modes
 Value Taken    Lamda =  -0.00004740
 Step Taken.  Stepsize is  0.015120

                             Maximum     Tolerance    Cnvgd?
         Gradient           0.002512      0.000300      NO
         Displacement       0.010269      0.001200      NO
         Energy change     -0.000143      0.000001      NO


 New Cartesian Coordinates Obtained by Inverse Iteration

 Displacement from previous Coordinates is:  0.015184
 ----------------------------------------------------------------
             Standard Nuclear Orientation (Angstroms)
    I     Atom           X                Y                Z
 ----------------------------------------------------------------
    1      C      -0.0068689015    -0.8819327109     0.0000000000
    2      N      -1.2489719570    -0.6312641488     0.0000000000
    3      F      -1.5032393397     0.7445786730     0.0000000000
    4      H       0.2666339883    -1.9301941138     0.0000000000
    5      Cl      1.3034410225     0.2398434919     0.0000000000
 ----------------------------------------------------------------
 Molecular Point Group                 Cs    NOp =  2
 Largest Abelian Subgroup              Cs    NOp =  2
 Nuclear Repulsion Energy =   147.3416821757 hartrees
 There are       20 alpha and       20 beta electrons
 Applying Cartesian multipole field
    Component          Value
    ---------          -----
     (2,0,0)        1.00000E-11
     (0,2,0)        2.00000E-11
     (0,0,2)       -3.00000E-11
 Nucleus-field energy     =     0.0000000034 hartrees
 Requested basis set is 6-311++G(d,p)
 There are 36 shells and 103 basis functions
 A cutoff of  1.0D-11 yielded    630 shell pairs
 There are      5313 function pairs (      5745 Cartesian)
 Smallest overlap matrix eigenvalue = 5.61E-04
 Guess MOs from SCF MO coefficient file

 -----------------------------------------------------------------------
  General SCF calculation program by
  Eric Jon Sundstrom, Paul Horn, Yuezhi Mao, Dmitri Zuev, Alec White,
  David Stuck, Shaama M.S., Shane Yost, Joonho Lee, David Small,
  Daniel Levine, Susi Lehtola, Hugh Burton, Evgeny Epifanovsky
 -----------------------------------------------------------------------
 Exchange:     0.2000 Hartree-Fock + 0.0800 Slater + 0.7200 B88
 Correlation:  0.1900 VWN1RPA + 0.8100 LYP
 Using SG-1 standard quadrature grid
 A restricted SCF calculation will be
 performed using DIIS
 SCF converges when DIIS error is below 1.0e-08
 ---------------------------------------
  Cycle       Energy         DIIS error
 ---------------------------------------
    1    -653.4968714817      1.40e-04  
    2    -653.4969072471      2.15e-05  
    3    -653.4969072968      2.64e-05  
    4    -653.4969079061      8.82e-06  
    5    -653.4969079655      2.91e-06  
    6    -653.4969079753      1.00e-06  
    7    -653.4969079763      4.18e-07  
    8    -653.4969079764      1.00e-07  
    9    -653.4969079765      1.18e-08  
   10    -653.4969079765      4.10e-09  Convergence criterion met
 ---------------------------------------
 SCF time:   CPU 5.70s  wall 6.00s 
 SCF   energy in the final basis set =     -653.4969079765
 Total energy in the final basis set =     -653.4969079765

 --------------------------------------------------------------
             Orbital Energies (a.u.) and Symmetries
 --------------------------------------------------------------

 Alpha MOs, Restricted
 -- Occupied --                  
-101.60  -24.72  -14.43  -10.31   -9.51   -7.28   -7.27   -7.27
  1 A'    2 A'    3 A'    4 A'    5 A'    6 A'    1 A"    7 A'                 
 -1.251  -0.961  -0.876  -0.649  -0.554  -0.533  -0.496  -0.445
  8 A'    9 A'   10 A'   11 A'   12 A'   13 A'    2 A"   14 A'                 
 -0.405  -0.357  -0.344  -0.326
  3 A"   15 A'   16 A'    4 A"                                                 
 -- Virtual --                   
 -0.059  -0.038  -0.010   0.030   0.045   0.051   0.053   0.085
  5 A"   17 A'   18 A'   19 A'   20 A'   21 A'    6 A"   22 A'                 
  0.093   0.098   0.112   0.150   0.163   0.163   0.188   0.209
  7 A"   23 A'   24 A'   25 A'   26 A'    8 A"   27 A'   28 A'                 
  0.244   0.261   0.273   0.304   0.324   0.406   0.434   0.441
 29 A'   30 A'    9 A"   31 A'   32 A'   33 A'   34 A'   10 A"                 
  0.456   0.498   0.537   0.575   0.625   0.741   0.751   0.812
 35 A'   11 A"   36 A'   37 A'   38 A'   39 A'   12 A"   40 A'                 
  0.815   0.824   0.848   0.876   0.900   0.978   1.090   1.115
 13 A"   14 A"   41 A'   42 A'   43 A'   44 A'   45 A'   15 A"                 
  1.202   1.272   1.286   1.375   1.385   1.548   1.584   1.731
 46 A'   16 A"   47 A'   48 A'   17 A"   49 A'   50 A'   18 A"                 
  1.750   1.940   1.974   2.029   2.161   2.222   2.277   2.375
 51 A'   52 A'   53 A'   19 A"   54 A'   20 A"   55 A'   21 A"                 
  2.381   2.447   2.587   2.673   2.738   2.744   3.186   3.568
 56 A'   57 A'   58 A'   59 A'   60 A'   22 A"   61 A'   62 A'                 
  3.659   3.711   3.764   3.779   3.908   3.933   4.359   4.944
 63 A'   23 A"   24 A"   64 A'   65 A'   25 A"   66 A'   67 A'                 
  6.264   6.325   6.516   9.701  23.773  25.772  25.853  26.235
 26 A"   68 A'   69 A'   70 A'   71 A'   27 A"   72 A'   73 A'                 
 35.435  66.757 215.681
 74 A'   75 A'   76 A'                                                         

 Beta MOs, Restricted
 -- Occupied --                  
-101.60  -24.72  -14.43  -10.31   -9.51   -7.28   -7.27   -7.27
  1 A'    2 A'    3 A'    4 A'    5 A'    6 A'    1 A"    7 A'                 
 -1.251  -0.961  -0.876  -0.649  -0.554  -0.533  -0.496  -0.445
  8 A'    9 A'   10 A'   11 A'   12 A'   13 A'    2 A"   14 A'                 
 -0.405  -0.357  -0.344  -0.326
  3 A"   15 A'   16 A'    4 A"                                                 
 -- Virtual --                   
 -0.059  -0.038  -0.010   0.030   0.045   0.051   0.053   0.085
  5 A"   17 A'   18 A'   19 A'   20 A'   21 A'    6 A"   22 A'                 
  0.093   0.098   0.112   0.150   0.163   0.163   0.188   0.209
  7 A"   23 A'   24 A'   25 A'   26 A'    8 A"   27 A'   28 A'                 
  0.244   0.261   0.273   0.304   0.324   0.406   0.434   0.441
 29 A'   30 A'    9 A"   31 A'   32 A'   33 A'   34 A'   10 A"                 
  0.456   0.498   0.537   0.575   0.625   0.741   0.751   0.812
 35 A'   11 A"   36 A'   37 A'   38 A'   39 A'   12 A"   40 A'                 
  0.815   0.824   0.848   0.876   0.900   0.978   1.090   1.115
 13 A"   14 A"   41 A'   42 A'   43 A'   44 A'   45 A'   15 A"                 
  1.202   1.272   1.286   1.375   1.385   1.548   1.584   1.731
 46 A'   16 A"   47 A'   48 A'   17 A"   49 A'   50 A'   18 A"                 
  1.750   1.940   1.974   2.029   2.161   2.222   2.277   2.375
 51 A'   52 A'   53 A'   19 A"   54 A'   20 A"   55 A'   21 A"                 
  2.381   2.447   2.587   2.673   2.738   2.744   3.186   3.568
 56 A'   57 A'   58 A'   59 A'   60 A'   22 A"   61 A'   62 A'                 
  3.659   3.711   3.764   3.779   3.908   3.933   4.359   4.944
 63 A'   23 A"   24 A"   64 A'   65 A'   25 A"   66 A'   67 A'                 
  6.264   6.325   6.516   9.701  23.773  25.772  25.853  26.235
 26 A"   68 A'   69 A'   70 A'   71 A'   27 A"   72 A'   73 A'                 
 35.435  66.757 215.681
 74 A'   75 A'   76 A'                                                         
 --------------------------------------------------------------

          Ground-State Mulliken Net Atomic Charges

     Atom                 Charge (a.u.)
  ----------------------------------------
      1 C                    -0.357642
      2 N                    -0.003352
      3 F                    -0.067213
      4 H                     0.207758
      5 Cl                    0.220450
  ----------------------------------------
  Sum of atomic charges =     0.000000

 -----------------------------------------------------------------
                    Cartesian Multipole Moments
 -----------------------------------------------------------------
    Charge (ESU x 10^10)
                 0.0000
    Dipole Moment (Debye)
         X       1.9406      Y      -1.5192      Z      -0.0000
       Tot       2.4645
    Quadrupole Moments (Debye-Ang)
        XX     -32.3193     XY      -0.4271     YY     -26.7782
        XZ      -0.0000     YZ      -0.0000     ZZ     -29.1870
    Octopole Moments (Debye-Ang^2)
       XXX       1.8370    XXY       6.3119    XYY       2.3776
       YYY       2.5277    XXZ      -0.0000    XYZ      -0.0000
       YYZ       0.0000    XZZ      -2.2281    YZZ       2.9877
       ZZZ      -0.0000
    Hexadecapole Moments (Debye-Ang^3)
      XXXX    -283.2188   XXXY      -5.2240   XXYY     -65.3326
      XYYY     -10.8785   YYYY     -87.4788   XXXZ      -0.0000
      XXYZ       0.0000   XYYZ      -0.0000   YYYZ      -0.0000
      XXZZ     -51.9434   XYZZ      -2.8567   YYZZ     -22.7102
      XZZZ      -0.0000   YZZZ      -0.0000   ZZZZ     -29.5735
 -----------------------------------------------------------------
 Calculating analytic gradient of the SCF energy
 Gradient of SCF Energy
            1           2           3           4           5
    1   0.0000626  -0.0001580  -0.0000040   0.0001664  -0.0000669
    2   0.0000127   0.0001869  -0.0002281   0.0000420  -0.0000134
    3   0.0000000  -0.0000000   0.0000000  -0.0000000  -0.0000000
 Max gradient component =       2.281E-04
 RMS gradient           =       1.000E-04
 Gradient time:  CPU 1.79 s  wall 1.79 s
 Geometry Optimization Parameters
   NAtoms,    NIC,     NZ,  NCons,   NDum,   NFix, NCnnct, MaxDiis
        5      20       5       0       0       0       0       0

 Cartesian Hessian Update
 Hessian Updated using BFGS Update


** GEOMETRY OPTIMIZATION IN DELOCALIZED INTERNAL COORDINATES **
   Searching for a Minimum

   Optimization Cycle:   5

                       Coordinates (Angstroms)
     ATOM                X               Y               Z
      1  C        -0.0068689015   -0.8819327109    0.0000000000
      2  N        -1.2489719570   -0.6312641488    0.0000000000
      3  F        -1.5032393397    0.7445786730    0.0000000000
      4  H         0.2666339883   -1.9301941138    0.0000000000
      5  Cl        1.3034410225    0.2398434919    0.0000000000
   Point Group: cs    Number of degrees of freedom:     7


   Energy is   -653.496907976

 Hessian Updated using BFGS Update

  7 Hessian modes will be used to form the next step
  Hessian Eigenvalues:
     0.142599    0.176789    0.250267    0.322694    0.359942    0.483628
     0.713720

 Minimum Search - Taking Simple RFO Step
 Searching for Lamda that Minimizes Along All modes
 Value Taken    Lamda =   0.00000000
 Step Taken.  Stepsize is  0.001317

                             Maximum     Tolerance    Cnvgd?
         Gradient           0.000184      0.000300     YES
         Displacement       0.000851      0.001200     YES
         Energy change     -0.000025      0.000001      NO


                       Distance Matrix (Angstroms)
             C (  1)   N (  2)   F (  3)   H (  4)
   N (  2)  1.267144
   F (  3)  2.210128  1.399141
   H (  4)  1.083354  1.996066  3.207314
   Cl(  5)  1.724904  2.696969  2.851703  2.405001

 Final energy is   -653.49690797646713     


 ******************************
 **  OPTIMIZATION CONVERGED  **
 ******************************

                       Coordinates (Angstroms)
     ATOM                X               Y               Z
      1  C        -0.0068689015   -0.8819327109    0.0000000000
      2  N        -1.2489719570   -0.6312641488    0.0000000000
      3  F        -1.5032393397    0.7445786730    0.0000000000
      4  H         0.2666339883   -1.9301941138    0.0000000000
      5  Cl        1.3034410225    0.2398434919    0.0000000000

Z-matrix Print:
$molecule
0 1
Cl
C  1 1.724904
H  2 1.083354 1 115.944239
N  2 1.267144 1 128.023063 3 -180.000000 0
F  4 1.399141 2 111.880209 1 -0.000000 0
$end


 --------------------------------------------------------------
             Orbital Energies (a.u.) and Symmetries
 --------------------------------------------------------------

 Alpha MOs, Restricted
 -- Occupied --                  
-101.60  -24.72  -14.43  -10.31   -9.51   -7.28   -7.27   -7.27
  1 A'    2 A'    3 A'    4 A'    5 A'    6 A'    1 A"    7 A'                 
 -1.251  -0.961  -0.876  -0.649  -0.554  -0.533  -0.496  -0.445
  8 A'    9 A'   10 A'   11 A'   12 A'   13 A'    2 A"   14 A'                 
 -0.405  -0.357  -0.344  -0.326
  3 A"   15 A'   16 A'    4 A"                                                 
 -- Virtual --                   
 -0.059  -0.038  -0.010   0.030   0.045   0.051   0.053   0.085
  5 A"   17 A'   18 A'   19 A'   20 A'   21 A'    6 A"   22 A'                 
  0.093   0.098   0.112   0.150   0.163   0.163   0.188   0.209
  7 A"   23 A'   24 A'   25 A'   26 A'    8 A"   27 A'   28 A'                 
  0.244   0.261   0.273   0.304   0.324   0.406   0.434   0.441
 29 A'   30 A'    9 A"   31 A'   32 A'   33 A'   34 A'   10 A"                 
  0.456   0.498   0.537   0.575   0.625   0.741   0.751   0.812
 35 A'   11 A"   36 A'   37 A'   38 A'   39 A'   12 A"   40 A'                 
  0.815   0.824   0.848   0.876   0.900   0.978   1.090   1.115
 13 A"   14 A"   41 A'   42 A'   43 A'   44 A'   45 A'   15 A"                 
  1.202   1.272   1.286   1.375   1.385   1.548   1.584   1.731
 46 A'   16 A"   47 A'   48 A'   17 A"   49 A'   50 A'   18 A"                 
  1.750   1.940   1.974   2.029   2.161   2.222   2.277   2.375
 51 A'   52 A'   53 A'   19 A"   54 A'   20 A"   55 A'   21 A"                 
  2.381   2.447   2.587   2.673   2.738   2.744   3.186   3.568
 56 A'   57 A'   58 A'   59 A'   60 A'   22 A"   61 A'   62 A'                 
  3.659   3.711   3.764   3.779   3.908   3.933   4.359   4.944
 63 A'   23 A"   24 A"   64 A'   65 A'   25 A"   66 A'   67 A'                 
  6.264   6.325   6.516   9.701  23.773  25.772  25.853  26.235
 26 A"   68 A'   69 A'   70 A'   71 A'   27 A"   72 A'   73 A'                 
 35.435  66.757 215.681
 74 A'   75 A'   76 A'                                                         

 Beta MOs, Restricted
 -- Occupied --                  
-101.60  -24.72  -14.43  -10.31   -9.51   -7.28   -7.27   -7.27
  1 A'    2 A'    3 A'    4 A'    5 A'    6 A'    1 A"    7 A'                 
 -1.251  -0.961  -0.876  -0.649  -0.554  -0.533  -0.496  -0.445
  8 A'    9 A'   10 A'   11 A'   12 A'   13 A'    2 A"   14 A'                 
 -0.405  -0.357  -0.344  -0.326
  3 A"   15 A'   16 A'    4 A"                                                 
 -- Virtual --                   
 -0.059  -0.038  -0.010   0.030   0.045   0.051   0.053   0.085
  5 A"   17 A'   18 A'   19 A'   20 A'   21 A'    6 A"   22 A'                 
  0.093   0.098   0.112   0.150   0.163   0.163   0.188   0.209
  7 A"   23 A'   24 A'   25 A'   26 A'    8 A"   27 A'   28 A'                 
  0.244   0.261   0.273   0.304   0.324   0.406   0.434   0.441
 29 A'   30 A'    9 A"   31 A'   32 A'   33 A'   34 A'   10 A"                 
  0.456   0.498   0.537   0.575   0.625   0.741   0.751   0.812
 35 A'   11 A"   36 A'   37 A'   38 A'   39 A'   12 A"   40 A'                 
  0.815   0.824   0.848   0.876   0.900   0.978   1.090   1.115
 13 A"   14 A"   41 A'   42 A'   43 A'   44 A'   45 A'   15 A"                 
  1.202   1.272   1.286   1.375   1.385   1.548   1.584   1.731
 46 A'   16 A"   47 A'   48 A'   17 A"   49 A'   50 A'   18 A"                 
  1.750   1.940   1.974   2.029   2.161   2.222   2.277   2.375
 51 A'   52 A'   53 A'   19 A"   54 A'   20 A"   55 A'   21 A"                 
  2.381   2.447   2.587   2.673   2.738   2.744   3.186   3.568
 56 A'   57 A'   58 A'   59 A'   60 A'   22 A"   61 A'   62 A'                 
  3.659   3.711   3.764   3.779   3.908   3.933   4.359   4.944
 63 A'   23 A"   24 A"   64 A'   65 A'   25 A"   66 A'   67 A'                 
  6.264   6.325   6.516   9.701  23.773  25.772  25.853  26.235
 26 A"   68 A'   69 A'   70 A'   71 A'   27 A"   72 A'   73 A'                 
 35.435  66.757 215.681
 74 A'   75 A'   76 A'                                                         
 --------------------------------------------------------------

          Ground-State Mulliken Net Atomic Charges

     Atom                 Charge (a.u.)
  ----------------------------------------
      1 C                    -0.357642
      2 N                    -0.003352
      3 F                    -0.067213
      4 H                     0.207758
      5 Cl                    0.220450
  ----------------------------------------
  Sum of atomic charges =     0.000000

 -----------------------------------------------------------------
                    Cartesian Multipole Moments
 -----------------------------------------------------------------
    Charge (ESU x 10^10)
                 0.0000
    Dipole Moment (Debye)
         X       1.9406      Y      -1.5192      Z      -0.0000
       Tot       2.4645
    Quadrupole Moments (Debye-Ang)
        XX     -32.3193     XY      -0.4271     YY     -26.7782
        XZ      -0.0000     YZ      -0.0000     ZZ     -29.1870
    Octopole Moments (Debye-Ang^2)
       XXX       1.8370    XXY       6.3119    XYY       2.3776
       YYY       2.5277    XXZ      -0.0000    XYZ      -0.0000
       YYZ       0.0000    XZZ      -2.2281    YZZ       2.9877
       ZZZ      -0.0000
    Hexadecapole Moments (Debye-Ang^3)
      XXXX    -283.2188   XXXY      -5.2240   XXYY     -65.3326
      XYYY     -10.8785   YYYY     -87.4788   XXXZ      -0.0000
      XXYZ       0.0000   XYYZ      -0.0000   YYYZ      -0.0000
      XXZZ     -51.9434   XYZZ      -2.8567   YYZZ     -22.7102
      XZZZ      -0.0000   YZZZ      -0.0000   ZZZZ     -29.5735
 -----------------------------------------------------------------
Archival summary:
1\1\TWL01\OPT\ProcedureUnspecified\BasisUnspecified\l11111\taweetha\MonNov2608:10:522018MonNov2608:10:522018\0\\#,OPT,ProcedureUnspecified,BasisUnspecified,\\0,1\Cl\C,1,1.7249\H,2,1.08335,1,115.944\N,2,1.26714,1,128.023,3,-180,0\F,4,1.39914,2,111.88,1,-0,0\\\@

 Total job time:  40.44s(wall), 40.32s(cpu) 
 Mon Nov 26 08:10:52 2018

        *************************************************************
        *                                                           *
        *  Thank you very much for using Q-Chem.  Have a nice day.  *
        *                                                           *
        *************************************************************


 
User input: 2 of 2 
 
Q-Chem Developer Version!
                  Welcome to Q-Chem
     A Quantum Leap Into The Future Of Chemistry


 Q-Chem 5.1, Q-Chem, Inc., Pleasanton, CA (2018)

 Yihan Shao,  Zhengting Gan,  E. Epifanovsky,  A. T. B. Gilbert,  M. Wormit,  
 J. Kussmann,  A. W. Lange,  A. Behn,  Jia Deng,  Xintian Feng,  D. Ghosh,  
 M. Goldey,  P. R. Horn,  L. D. Jacobson,  I. Kaliman,  T. Kus,  A. Landau,  
 Jie Liu,  E. I. Proynov,  R. M. Richard,  R. P. Steele,  E. J. Sundstrom,  
 H. L. Woodcock III,  P. M. Zimmerman,  D. Zuev,  B. Albrecht,  E. Alguire,  
 S. A. Baeppler,  D. Barton,  Z. Benda,  Y. A. Bernard,  E. J. Berquist,  
 K. B. Bravaya,  H. Burton,  D. Casanova,  Chun-Min Chang,  Yunqing Chen,  
 A. Chien,  K. D. Closser,  M. P. Coons,  S. Coriani,  S. Dasgupta,  
 A. L. Dempwolff,  M. Diedenhofen,  Hainam Do,  R. G. Edgar,  Po-Tung Fang,  
 S. Faraji,  S. Fatehi,  Qingguo Feng,  K. D. Fenk,  J. Fosso-Tande,  
 Qinghui Ge,  A. Ghysels,  G. Gidofalvi,  J. Gomes,  J. Gonthier,  A. Gunina,  
 D. Hait,  M. W. D. Hanson-Heine,  P. H. P. Harbach,  A. W. Hauser,  
 J. E. Herr,  E. G. Hohenstein,  Z. C. Holden,  Kerwin Hui,  B. C. Huynh,  
 T.-C. Jagau,  Hyunjun Ji,  B. Kaduk,  K. Khistyaev,  Jaehoon Kim,  
 P. Klunzinger,  K. Koh,  D. Kosenkov,  L. Koulias,  T. Kowalczyk,  
 C. M. Krauter,  A. Kunitsa,  Ka Un Lao,  A. Laurent,  K. V. Lawler,  
 Joonho Lee,  D. Lefrancois,  S. Lehtola,  D. S. Levine,  Yi-Pei Li,  
 You-Sheng Lin,  Fenglai Liu,  E. Livshits,  A. Luenser,  P. Manohar,  
 E. Mansoor,  S. F. Manzer,  Shan-Ping Mao,  Yuezhi Mao,  N. Mardirossian,  
 A. V. Marenich,  T. Markovich,  L. A. Martinez-Martinez,  S. A. Maurer,  
 N. J. Mayhall,  S. C. McKenzie,  J.-M. Mewes,  A. F. Morrison,  
 J. W. Mullinax,  K. Nanda,  T. S. Nguyen-Beck,  R. Olivares-Amaya,  
 J. A. Parkhill,  T. M. Perrine,  F. Plasser,  P. Pokhilko,  S. Prager,  
 A. Prociuk,  E. Ramos,  D. R. Rehn,  F. Rob,  M. Schneider,  N. Sergueev,  
 S. M. Sharada,  S. Sharma,  D. W. Small,  T. Stauch,  T. Stein,  
 Yu-Chuan Su,  A. J. W. Thom,  A. Tkatchenko,  T. Tsuchimochi,  N. M. Tubman,  
 L. Vogt,  M. L. Vidal,  O. Vydrov,  M. A. Watson,  J. Wenzel,  
 M. de Wergifosse,  T. A. Wesolowski,  A. White,  J. Witte,  A. Yamada,  
 Jun Yang,  K. Yao,  S. Yeganeh,  S. R. Yost,  Zhi-Qiang You,  A. Zech,  
 Igor Ying Zhang,  Xing Zhang,  Yan Zhao,  Ying Zhu,  B. R. Brooks,  
 G. K. L. Chan,  C. J. Cramer,  M. S. Gordon,  W. J. Hehre,  A. Klamt,  
 M. W. Schmidt,  C. D. Sherrill,  D. G. Truhlar,  A. Aspuru-Guzik,  R. Baer,  
 A. T. Bell,  N. A. Besley,  Jeng-Da Chai,  A. E. DePrince, III,  
 R. A. DiStasio Jr.,  A. Dreuw,  B. D. Dunietz,  T. R. Furlani,  
 Chao-Ping Hsu,  Yousung Jung,  Jing Kong,  D. S. Lambrecht,  WanZhen Liang,  
 C. Ochsenfeld,  V. A. Rassolov,  L. V. Slipchenko,  J. E. Subotnik,  
 T. Van Voorhis,  J. M. Herbert,  A. I. Krylov,  P. M. W. Gill,  M. Head-Gordon

 Contributors to earlier versions of Q-Chem not listed above: 
 R. D. Adamson,  B. Austin,  J. Baker,  G. J. O. Beran,  K. Brandhorst,  
 S. T. Brown,  E. F. C. Byrd,  A. K. Chakraborty,  C.-L. Cheng,  
 Siu Hung Chien,  D. M. Chipman,  D. L. Crittenden,  H. Dachsel,  
 R. J. Doerksen,  A. D. Dutoi,  L. Fusti-Molnar,  W. A. Goddard III,  
 A. Golubeva-Zadorozhnaya,  S. R. Gwaltney,  G. Hawkins,  A. Heyden,  
 S. Hirata,  G. Kedziora,  F. J. Keil,  C. Kelley,  Jihan Kim,  R. A. King,  
 R. Z. Khaliullin,  P. P. Korambath,  W. Kurlancheek,  A. M. Lee,  M. S. Lee,  
 S. V. Levchenko,  Ching Yeh Lin,  D. Liotard,  R. C. Lochan,  I. Lotan,  
 P. E. Maslen,  N. Nair,  D. P. O'Neill,  D. Neuhauser,  E. Neuscamman,  
 C. M. Oana,  R. Olson,  B. Peters,  R. Peverati,  P. A. Pieniazek,  
 Y. M. Rhee,  J. Ritchie,  M. A. Rohrdanz,  E. Rosta,  N. J. Russ,  
 H. F. Schaefer III,  N. E. Schultz,  N. Shenvi,  A. C. Simmonett,  A. Sodt,  
 D. Stuck,  K. S. Thanthiriwatte,  V. Vanovschi,  Tao Wang,  A. Warshel,  
 C. F. Williams,  Q. Wu,  X. Xu,  W. Zhang

 Please cite Q-Chem as follows:
 Y. Shao et al., Mol. Phys. 113, 184-215 (2015)
 DOI: 10.1080/00268976.2014.952696

 Q-Chem 5.1.2 for Intel X86 EM64T Linux

 Parts of Q-Chem use Armadillo 8.300.2 (Tropical Shenanigans).
 http://arma.sourceforge.net/

 Q-Chem begins on Mon Nov 26 08:10:52 2018  

Host: 
0

     Scratch files written to /scratch/taweetham/qchem59496//
The previous job contains 0 fragments, simply inherited here
Input Ideriv = 2
Curr. Ideriv = -1
Max.  Ideriv = 2

Checking the input file for inconsistencies... 	...done.

--------------------------------------------------------------
User input:
--------------------------------------------------------------

$molecule
read
$end

$rem
   job_type 	frequency
   basis 	6-311++g**
   method	b3lyp	
$end


--------------------------------------------------------------
 ----------------------------------------------------------------
             Standard Nuclear Orientation (Angstroms)
    I     Atom           X                Y                Z
 ----------------------------------------------------------------
    1      C      -0.0153428466    -0.8602979233    -0.0000000000
    2      N      -1.2557654473    -0.6014417855     0.0000000000
    3      F      -1.5009521096     0.7760482772     0.0000000000
    4      H       0.2512396622    -1.9103405727    -0.0000000000
    5      Cl      1.3023379139     0.2528109480    -0.0000000000
 ----------------------------------------------------------------
 Molecular Point Group                 Cs    NOp =  2
 Largest Abelian Subgroup              Cs    NOp =  2
 Nuclear Repulsion Energy =   147.3416821757 hartrees
 There are       20 alpha and       20 beta electrons
 Requested basis set is 6-311++G(d,p)
 There are 36 shells and 103 basis functions

 Total QAlloc Memory Limit   2000 MB
 Mega-Array Size       188 MB
 MEM_STATIC part       192 MB

                       Distance Matrix (Angstroms)
             C (  1)   N (  2)   F (  3)   H (  4)
   N (  2)  1.267144
   F (  3)  2.210128  1.399141
   H (  4)  1.083354  1.996066  3.207314
   Cl(  5)  1.724904  2.696969  2.851703  2.405001

 A cutoff of  1.0D-11 yielded    630 shell pairs
 There are      5313 function pairs (      5745 Cartesian)
 Smallest overlap matrix eigenvalue = 5.61E-04
 Guess from superposition of atomic densities
 Warning:  Energy on first SCF cycle will be non-variational
 SAD guess density has 40.000000 electrons

 -----------------------------------------------------------------------
  General SCF calculation program by
  Eric Jon Sundstrom, Paul Horn, Yuezhi Mao, Dmitri Zuev, Alec White,
  David Stuck, Shaama M.S., Shane Yost, Joonho Lee, David Small,
  Daniel Levine, Susi Lehtola, Hugh Burton, Evgeny Epifanovsky
 -----------------------------------------------------------------------
 Exchange:     0.2000 Hartree-Fock + 0.0800 Slater + 0.7200 B88
 Correlation:  0.1900 VWN1RPA + 0.8100 LYP
 Using SG-1 standard quadrature grid
 A restricted SCF calculation will be
 performed using DIIS
 SCF converges when DIIS error is below 1.0e-08
 ---------------------------------------
  Cycle       Energy         DIIS error
 ---------------------------------------
    1    -654.0192083114      5.25e-02  
    2    -653.4825842437      4.08e-03  
    3    -653.4856013456      3.82e-03  
    4    -653.4940417491      1.84e-03  
    5    -653.4968807065      1.68e-04  
    6    -653.4968989588      1.08e-04  
    7    -653.4969117214      3.35e-05  
    8    -653.4969130076      1.07e-05  
    9    -653.4969131403      1.34e-06  
   10    -653.4969131430      2.46e-07  
   11    -653.4969131431      5.10e-08  
   12    -653.4969131431      1.43e-08  
   13    -653.4969131431      2.02e-09  Convergence criterion met
 ---------------------------------------
 SCF time:   CPU 7.35s  wall 8.00s 
 SCF   energy in the final basis set =     -653.4969131431
 Total energy in the final basis set =     -653.4969131431

 --------------------------------------------------------------
             Orbital Energies (a.u.) and Symmetries
 --------------------------------------------------------------

 Alpha MOs, Restricted
 -- Occupied --                  
-101.60  -24.72  -14.43  -10.31   -9.51   -7.28   -7.27   -7.27
  1 A'    2 A'    3 A'    4 A'    5 A'    6 A'    1 A"    7 A'                 
 -1.251  -0.961  -0.876  -0.649  -0.554  -0.533  -0.496  -0.445
  8 A'    9 A'   10 A'   11 A'   12 A'   13 A'    2 A"   14 A'                 
 -0.405  -0.357  -0.344  -0.326
  3 A"   15 A'   16 A'    4 A"                                                 
 -- Virtual --                   
 -0.059  -0.038  -0.010   0.030   0.045   0.051   0.053   0.085
  5 A"   17 A'   18 A'   19 A'   20 A'   21 A'    6 A"   22 A'                 
  0.093   0.098   0.112   0.150   0.163   0.163   0.188   0.209
  7 A"   23 A'   24 A'   25 A'   26 A'    8 A"   27 A'   28 A'                 
  0.244   0.261   0.273   0.304   0.324   0.406   0.434   0.441
 29 A'   30 A'    9 A"   31 A'   32 A'   33 A'   34 A'   10 A"                 
  0.456   0.498   0.537   0.575   0.625   0.741   0.751   0.812
 35 A'   11 A"   36 A'   37 A'   38 A'   39 A'   12 A"   40 A'                 
  0.815   0.824   0.848   0.876   0.900   0.978   1.090   1.115
 13 A"   14 A"   41 A'   42 A'   43 A'   44 A'   45 A'   15 A"                 
  1.202   1.272   1.286   1.375   1.385   1.548   1.584   1.731
 46 A'   16 A"   47 A'   48 A'   17 A"   49 A'   50 A'   18 A"                 
  1.750   1.940   1.974   2.029   2.161   2.222   2.276   2.375
 51 A'   52 A'   53 A'   19 A"   54 A'   20 A"   55 A'   21 A"                 
  2.381   2.447   2.587   2.673   2.738   2.744   3.186   3.568
 56 A'   57 A'   58 A'   59 A'   60 A'   22 A"   61 A'   62 A'                 
  3.659   3.711   3.764   3.779   3.908   3.933   4.359   4.944
 63 A'   23 A"   24 A"   64 A'   65 A'   25 A"   66 A'   67 A'                 
  6.264   6.325   6.516   9.701  23.773  25.772  25.853  26.235
 26 A"   68 A'   69 A'   70 A'   71 A'   27 A"   72 A'   73 A'                 
 35.435  66.757 215.681
 74 A'   75 A'   76 A'                                                         

 Beta MOs, Restricted
 -- Occupied --                  
-101.60  -24.72  -14.43  -10.31   -9.51   -7.28   -7.27   -7.27
  1 A'    2 A'    3 A'    4 A'    5 A'    6 A'    1 A"    7 A'                 
 -1.251  -0.961  -0.876  -0.649  -0.554  -0.533  -0.496  -0.445
  8 A'    9 A'   10 A'   11 A'   12 A'   13 A'    2 A"   14 A'                 
 -0.405  -0.357  -0.344  -0.326
  3 A"   15 A'   16 A'    4 A"                                                 
 -- Virtual --                   
 -0.059  -0.038  -0.010   0.030   0.045   0.051   0.053   0.085
  5 A"   17 A'   18 A'   19 A'   20 A'   21 A'    6 A"   22 A'                 
  0.093   0.098   0.112   0.150   0.163   0.163   0.188   0.209
  7 A"   23 A'   24 A'   25 A'   26 A'    8 A"   27 A'   28 A'                 
  0.244   0.261   0.273   0.304   0.324   0.406   0.434   0.441
 29 A'   30 A'    9 A"   31 A'   32 A'   33 A'   34 A'   10 A"                 
  0.456   0.498   0.537   0.575   0.625   0.741   0.751   0.812
 35 A'   11 A"   36 A'   37 A'   38 A'   39 A'   12 A"   40 A'                 
  0.815   0.824   0.848   0.876   0.900   0.978   1.090   1.115
 13 A"   14 A"   41 A'   42 A'   43 A'   44 A'   45 A'   15 A"                 
  1.202   1.272   1.286   1.375   1.385   1.548   1.584   1.731
 46 A'   16 A"   47 A'   48 A'   17 A"   49 A'   50 A'   18 A"                 
  1.750   1.940   1.974   2.029   2.161   2.222   2.276   2.375
 51 A'   52 A'   53 A'   19 A"   54 A'   20 A"   55 A'   21 A"                 
  2.381   2.447   2.587   2.673   2.738   2.744   3.186   3.568
 56 A'   57 A'   58 A'   59 A'   60 A'   22 A"   61 A'   62 A'                 
  3.659   3.711   3.764   3.779   3.908   3.933   4.359   4.944
 63 A'   23 A"   24 A"   64 A'   65 A'   25 A"   66 A'   67 A'                 
  6.264   6.325   6.516   9.701  23.773  25.772  25.853  26.235
 26 A"   68 A'   69 A'   70 A'   71 A'   27 A"   72 A'   73 A'                 
 35.435  66.757 215.681
 74 A'   75 A'   76 A'                                                         
 --------------------------------------------------------------

          Ground-State Mulliken Net Atomic Charges

     Atom                 Charge (a.u.)
  ----------------------------------------
      1 C                    -0.357632
      2 N                    -0.003369
      3 F                    -0.067211
      4 H                     0.207760
      5 Cl                    0.220453
  ----------------------------------------
  Sum of atomic charges =     0.000000

 -----------------------------------------------------------------
                    Cartesian Multipole Moments
 -----------------------------------------------------------------
    Charge (ESU x 10^10)
                 0.0000
    Dipole Moment (Debye)
         X       1.9307      Y      -1.5319      Z       0.0000
       Tot       2.4646
    Quadrupole Moments (Debye-Ang)
        XX     -32.3348     XY      -0.3448     YY     -26.8389
        XZ       0.0000     YZ       0.0000     ZZ     -29.1869
    Octopole Moments (Debye-Ang^2)
       XXX       2.2202    XXY       5.6349    XYY       2.3662
       YYY       0.7467    XXZ       0.0000    XYZ       0.0000
       YYZ       0.0000    XZZ      -2.1307    YZZ       2.3727
       ZZZ       0.0000
    Hexadecapole Moments (Debye-Ang^3)
      XXXX    -283.3708   XXXY      -4.6517   XXYY     -65.1604
      XYYY     -10.0139   YYYY     -87.0620   XXXZ       0.0000
      XXYZ       0.0000   XYYZ      -0.0000   YYYZ       0.0000
      XXZZ     -51.9683   XYZZ      -2.7176   YYZZ     -22.5578
      XZZZ      -0.0000   YZZZ       0.0000   ZZZZ     -29.5734
 -----------------------------------------------------------------
 Calculating MO derivatives via CPSCF
   1         3          15      0.178823    0.059615
   2         3          15      0.020216    0.006666
   3         3          15      0.001626    0.000462
   4         3          15      0.000144    0.000038
   5        16           2      0.000004    0.000002
   6        18           0      0.000000    0.000000    Roots Converged
 Time for AOints: 1.8 s (CPU) 1.8 s (wall)
 ------------------------------------------------------------------------------
                     AOints        : Timing summary (seconds)
 ------------------------------------------------------------------------------
     job step          cpu (% of tot)      sys (% of tot)     wall (% of tot)
 ------------------------------------------------------------------------------
  cpscf_lag         0.2503E+02 (51.3)   0.5400E-04 (17.1)   0.2504E+02 (51.3)
  iterzp            0.2199E+02 (45.0)   0.2610E-03 (82.9)   0.2200E+02 (45.0)
  make_fx           0.0000E+00 ( 0.0)   0.0000E+00 ( 0.0)   0.0000E+00 ( 0.0)
  AOints            0.1758E+01 ( 3.6)   0.0000E+00 ( 0.0)   0.1758E+01 ( 3.6)
 ------------------------------------------------------------------------------
   Grand Totals     0.4882E+02          0.3150E-03          0.4883E+02
 ------------------------------------------------------------------------------
 Calculating analytic Hessian of the SCF energy
 Polarizability Matrix (a.u.)
            1           2           3
    1 -45.7824961  -2.0539418  -0.0000000
    2  -2.0539418 -32.8502158   0.0000000
    3  -0.0000000   0.0000000 -20.5131679

 Direct stationary perturbation theory relativistic correction:

 rels  =       0.851678449073
 relv  =      -3.085448973208
 rel2e =       0.710000291743
 E_rel =      -1.523770232392

 Hessian of the SCF Energy
            1           2           3           4           5           6
    1   0.7590375  -0.1545276   0.0000000  -0.5791481   0.1244778  -0.0000000
    2  -0.1545276   0.6073136  -0.0000000   0.0781638  -0.1036620   0.0000000
    3   0.0000000  -0.0000000   0.1037652  -0.0000000  -0.0000000  -0.0448959
    4  -0.5791481   0.0781638  -0.0000000   0.6960611  -0.1171442   0.0000000
    5   0.1244778  -0.1036620  -0.0000000  -0.1171442   0.3441316   0.0000000
    6  -0.0000000   0.0000000  -0.0448959   0.0000000   0.0000000   0.0579872
    7  -0.0191373   0.0711854   0.0000000  -0.0556554  -0.0036627  -0.0000000
    8   0.0105318  -0.0653252   0.0000000   0.0556261  -0.2236579  -0.0000000
    9  -0.0000000  -0.0000000   0.0049113  -0.0000000  -0.0000000  -0.0293067
   10  -0.0619389   0.0684511  -0.0000000  -0.0074627   0.0307765   0.0000000
   11   0.0784273  -0.3287437  -0.0000000   0.0034686  -0.0085452   0.0000000
   12  -0.0000000  -0.0000000  -0.0348349   0.0000000  -0.0000000  -0.0068411
   13  -0.0988132  -0.0632728   0.0000000  -0.0537949  -0.0344473  -0.0000000
   14  -0.0589093  -0.1095828   0.0000000  -0.0201143  -0.0082666  -0.0000000
   15   0.0000000   0.0000000  -0.0289456   0.0000000  -0.0000000   0.0230565
            7           8           9          10          11          12
    1  -0.0191373   0.0105318  -0.0000000  -0.0619389   0.0784273  -0.0000000
    2   0.0711854  -0.0653252  -0.0000000   0.0684511  -0.3287437  -0.0000000
    3   0.0000000   0.0000000   0.0049113  -0.0000000  -0.0000000  -0.0348349
    4  -0.0556554   0.0556261  -0.0000000  -0.0074627   0.0034686   0.0000000
    5  -0.0036627  -0.2236579  -0.0000000   0.0307765  -0.0085452  -0.0000000
    6  -0.0000000  -0.0000000  -0.0293067   0.0000000   0.0000000  -0.0068411
    7   0.0759174  -0.0731427   0.0000000  -0.0057901  -0.0007368   0.0000000
    8  -0.0731427   0.2705931   0.0000000   0.0051082   0.0065579   0.0000000
    9   0.0000000   0.0000000   0.0194296   0.0000000  -0.0000000   0.0136202
   10  -0.0057901   0.0051082   0.0000000   0.0801962  -0.0778273   0.0000000
   11  -0.0007368   0.0065579  -0.0000000  -0.0778273   0.3411840   0.0000000
   12   0.0000000   0.0000000   0.0136202   0.0000000   0.0000000   0.0239145
   13   0.0046655   0.0018766   0.0000000  -0.0050045  -0.0033318   0.0000000
   14   0.0063568   0.0118320   0.0000000  -0.0265084  -0.0104530   0.0000000
   15  -0.0000000  -0.0000000  -0.0086544  -0.0000000  -0.0000000   0.0041413
           13          14          15
    1  -0.0988132  -0.0589093   0.0000000
    2  -0.0632728  -0.1095828   0.0000000
    3   0.0000000   0.0000000  -0.0289456
    4  -0.0537949  -0.0201143   0.0000000
    5  -0.0344473  -0.0082666  -0.0000000
    6  -0.0000000  -0.0000000   0.0230565
    7   0.0046655   0.0063568  -0.0000000
    8   0.0018766   0.0118320  -0.0000000
    9   0.0000000   0.0000000  -0.0086544
   10  -0.0050045  -0.0265084  -0.0000000
   11  -0.0033318  -0.0104530  -0.0000000
   12   0.0000000   0.0000000   0.0041413
   13   0.1529472   0.0991753  -0.0000000
   14   0.0991753   0.1164704  -0.0000000
   15  -0.0000000  -0.0000000   0.0104022
 Gradient time:  CPU 62.80 s  wall 62.83 s
 **********************************************************************
 **                                                                  **
 **                       VIBRATIONAL ANALYSIS                       **
 **                       --------------------                       **
 **                                                                  **
 **        VIBRATIONAL FREQUENCIES (CM**-1) AND NORMAL MODES         **
 **     FORCE CONSTANTS (mDYN/ANGSTROM) AND REDUCED MASSES (AMU)     **
 **                  INFRARED INTENSITIES (KM/MOL)                   **
 **                                                                  **
 **********************************************************************


 Mode:                 1                      2                      3
 Frequency:       230.30                 483.24                 646.16
 Force Cnst:      0.6290                 1.0163                 3.8642
 Red. Mass:      20.1268                 7.3864                15.7085
 IR Active:          YES                    YES                    YES
 IR Intens:        1.265                  4.096                 27.013
 Raman Active:       YES                    YES                    YES
               X      Y      Z        X      Y      Z        X      Y      Z
 C          0.005 -0.304 -0.000   -0.000 -0.000 -0.464    0.536  0.039 -0.000
 N          0.053 -0.107  0.000   -0.000 -0.000  0.496    0.614  0.221  0.000
 F          0.768  0.042 -0.000    0.000 -0.000 -0.182   -0.264  0.172 -0.000
 H          0.118 -0.271 -0.000   -0.000 -0.000 -0.706    0.245 -0.045 -0.000
 Cl        -0.443  0.132  0.000    0.000  0.000  0.080   -0.294 -0.194  0.000
 TransDip  -0.010 -0.035 -0.000   -0.000 -0.000 -0.065    0.162  0.038 -0.000

 Mode:                 4                      5                      6
 Frequency:       832.33                 875.84                 908.48
 Force Cnst:      2.9360                 0.5600                 3.9336
 Red. Mass:       7.1930                 1.2391                 8.0894
 IR Active:          YES                    YES                    YES
 IR Intens:       51.379                 19.720                138.159
 Raman Active:       YES                    YES                    YES
               X      Y      Z        X      Y      Z        X      Y      Z
 C          0.024  0.619  0.000   -0.000  0.000 -0.141   -0.121 -0.157  0.000
 N         -0.058  0.011  0.000    0.000  0.000 -0.003    0.102  0.560  0.000
 F          0.144 -0.231 -0.000    0.000 -0.000  0.024    0.027 -0.364 -0.000
 H          0.204  0.693 -0.000   -0.000 -0.000  0.990   -0.653 -0.276 -0.000
 Cl        -0.069 -0.112  0.000   -0.000  0.000  0.008    0.004  0.035 -0.000
 TransDip   0.101  0.206 -0.000   -0.000  0.000  0.142   -0.340  0.162 -0.000

 Mode:                 7                      8                      9
 Frequency:      1289.00                1658.06                3210.40
 Force Cnst:      1.1258                16.2285                 6.6314
 Red. Mass:       1.1500                10.0190                 1.0920
 IR Active:          YES                    YES                    YES
 IR Intens:        7.202                 67.451                  6.364
 Raman Active:       YES                    YES                    YES
               X      Y      Z        X      Y      Z        X      Y      Z
 C         -0.020 -0.060 -0.000    0.668 -0.070  0.000    0.027 -0.083  0.000
 N         -0.043  0.073 -0.000   -0.539  0.140 -0.000   -0.004 -0.001 -0.000
 F         -0.006 -0.009  0.000    0.008 -0.032  0.000   -0.001  0.002 -0.000
 H          0.972  0.209  0.000   -0.282 -0.398 -0.000   -0.263  0.961 -0.000
 Cl        -0.000 -0.010  0.000   -0.010 -0.003 -0.000    0.000  0.000 -0.000
 TransDip  -0.086 -0.005  0.000    0.213  0.154 -0.000   -0.074  0.033 -0.000

 STANDARD THERMODYNAMIC QUANTITIES AT   298.15 K  AND     1.00 ATM

   This Molecule has  0 Imaginary Frequencies
   Zero point vibrational energy:       14.487 kcal/mol

   Atom    1 Element C  Has Mass   12.00000
   Atom    2 Element N  Has Mass   14.00307
   Atom    3 Element F  Has Mass   18.99840
   Atom    4 Element H  Has Mass    1.00783
   Atom    5 Element Cl Has Mass   34.96885
   Molecular Mass:    80.978150 amu
   Principal axes and moments of inertia in amu*Bohr^2:
                             1           2           3
    Eigenvalues --      111.40066   443.73218   555.13283
          X               0.99999     0.00374     0.00000
          Y              -0.00374     0.99999     0.00000
          Z               0.00000    -0.00000     1.00000
   Rotational Symmetry Number is   1
   The Molecule is an Asymmetric Top
   Translational Enthalpy:        0.889 kcal/mol
   Rotational Enthalpy:           0.889 kcal/mol
   Vibrational Enthalpy:         15.167 kcal/mol
   gas constant (RT):             0.592 kcal/mol
   Translational Entropy:        39.089  cal/mol.K
   Rotational Entropy:           24.821  cal/mol.K
   Vibrational Entropy:           3.460  cal/mol.K

   Total Enthalpy:               17.537 kcal/mol
   Total Entropy:                67.370  cal/mol.K
Archival summary:
1\1\TWL01\FREQ\ProcedureUnspecified\BasisUnspecified\l11111\taweetha\MonNov2608:12:032018MonNov2608:12:032018\0\\#,FREQ,ProcedureUnspecified,BasisUnspecified,\\0,1\Cl\C,1,1.7249\H,2,1.08335,1,115.944\N,2,1.26714,1,128.023,3,-180,0\F,4,1.39914,2,111.88,1,-0,0\\\@

 Total job time:  70.24s(wall), 70.20s(cpu) 
 Mon Nov 26 08:12:03 2018

        *************************************************************
        *                                                           *
        *  Thank you very much for using Q-Chem.  Have a nice day.  *
        *                                                           *
        *************************************************************
