# Supplementary material for: Geometric and energetic data from ab initio calculations of haloethene, haloimine, halomethylenephosphine, haloiminophosphine, halodiazene, halodiphosphene and halocyclopropane
Source: Data Brief. 2019 Nov 2;27:104738. doi: 10.1016/j.dib.2019.104738 (PMC6861602; doi:10.1016/j.dib.2019.104738)
Supplement: Multimedia component 4 [file mmc4.zip › CN/B3LYP/ClHCNHE.out]

Q-Chem Developer Version!
                  Welcome to Q-Chem
     A Quantum Leap Into The Future Of Chemistry


 Q-Chem 5.1, Q-Chem, Inc., Pleasanton, CA (2018)

 Yihan Shao,  Zhengting Gan,  E. Epifanovsky,  A. T. B. Gilbert,  M. Wormit,  
 J. Kussmann,  A. W. Lange,  A. Behn,  Jia Deng,  Xintian Feng,  D. Ghosh,  
 M. Goldey,  P. R. Horn,  L. D. Jacobson,  I. Kaliman,  T. Kus,  A. Landau,  
 Jie Liu,  E. I. Proynov,  R. M. Richard,  R. P. Steele,  E. J. Sundstrom,  
 H. L. Woodcock III,  P. M. Zimmerman,  D. Zuev,  B. Albrecht,  E. Alguire,  
 S. A. Baeppler,  D. Barton,  Z. Benda,  Y. A. Bernard,  E. J. Berquist,  
 K. B. Bravaya,  H. Burton,  D. Casanova,  Chun-Min Chang,  Yunqing Chen,  
 A. Chien,  K. D. Closser,  M. P. Coons,  S. Coriani,  S. Dasgupta,  
 A. L. Dempwolff,  M. Diedenhofen,  Hainam Do,  R. G. Edgar,  Po-Tung Fang,  
 S. Faraji,  S. Fatehi,  Qingguo Feng,  K. D. Fenk,  J. Fosso-Tande,  
 Qinghui Ge,  A. Ghysels,  G. Gidofalvi,  J. Gomes,  J. Gonthier,  A. Gunina,  
 D. Hait,  M. W. D. Hanson-Heine,  P. H. P. Harbach,  A. W. Hauser,  
 J. E. Herr,  E. G. Hohenstein,  Z. C. Holden,  Kerwin Hui,  B. C. Huynh,  
 T.-C. Jagau,  Hyunjun Ji,  B. Kaduk,  K. Khistyaev,  Jaehoon Kim,  
 P. Klunzinger,  K. Koh,  D. Kosenkov,  L. Koulias,  T. Kowalczyk,  
 C. M. Krauter,  A. Kunitsa,  Ka Un Lao,  A. Laurent,  K. V. Lawler,  
 Joonho Lee,  D. Lefrancois,  S. Lehtola,  D. S. Levine,  Yi-Pei Li,  
 You-Sheng Lin,  Fenglai Liu,  E. Livshits,  A. Luenser,  P. Manohar,  
 E. Mansoor,  S. F. Manzer,  Shan-Ping Mao,  Yuezhi Mao,  N. Mardirossian,  
 A. V. Marenich,  T. Markovich,  L. A. Martinez-Martinez,  S. A. Maurer,  
 N. J. Mayhall,  S. C. McKenzie,  J.-M. Mewes,  A. F. Morrison,  
 J. W. Mullinax,  K. Nanda,  T. S. Nguyen-Beck,  R. Olivares-Amaya,  
 J. A. Parkhill,  T. M. Perrine,  F. Plasser,  P. Pokhilko,  S. Prager,  
 A. Prociuk,  E. Ramos,  D. R. Rehn,  F. Rob,  M. Schneider,  N. Sergueev,  
 S. M. Sharada,  S. Sharma,  D. W. Small,  T. Stauch,  T. Stein,  
 Yu-Chuan Su,  A. J. W. Thom,  A. Tkatchenko,  T. Tsuchimochi,  N. M. Tubman,  
 L. Vogt,  M. L. Vidal,  O. Vydrov,  M. A. Watson,  J. Wenzel,  
 M. de Wergifosse,  T. A. Wesolowski,  A. White,  J. Witte,  A. Yamada,  
 Jun Yang,  K. Yao,  S. Yeganeh,  S. R. Yost,  Zhi-Qiang You,  A. Zech,  
 Igor Ying Zhang,  Xing Zhang,  Yan Zhao,  Ying Zhu,  B. R. Brooks,  
 G. K. L. Chan,  C. J. Cramer,  M. S. Gordon,  W. J. Hehre,  A. Klamt,  
 M. W. Schmidt,  C. D. Sherrill,  D. G. Truhlar,  A. Aspuru-Guzik,  R. Baer,  
 A. T. Bell,  N. A. Besley,  Jeng-Da Chai,  A. E. DePrince, III,  
 R. A. DiStasio Jr.,  A. Dreuw,  B. D. Dunietz,  T. R. Furlani,  
 Chao-Ping Hsu,  Yousung Jung,  Jing Kong,  D. S. Lambrecht,  WanZhen Liang,  
 C. Ochsenfeld,  V. A. Rassolov,  L. V. Slipchenko,  J. E. Subotnik,  
 T. Van Voorhis,  J. M. Herbert,  A. I. Krylov,  P. M. W. Gill,  M. Head-Gordon

 Contributors to earlier versions of Q-Chem not listed above: 
 R. D. Adamson,  B. Austin,  J. Baker,  G. J. O. Beran,  K. Brandhorst,  
 S. T. Brown,  E. F. C. Byrd,  A. K. Chakraborty,  C.-L. Cheng,  
 Siu Hung Chien,  D. M. Chipman,  D. L. Crittenden,  H. Dachsel,  
 R. J. Doerksen,  A. D. Dutoi,  L. Fusti-Molnar,  W. A. Goddard III,  
 A. Golubeva-Zadorozhnaya,  S. R. Gwaltney,  G. Hawkins,  A. Heyden,  
 S. Hirata,  G. Kedziora,  F. J. Keil,  C. Kelley,  Jihan Kim,  R. A. King,  
 R. Z. Khaliullin,  P. P. Korambath,  W. Kurlancheek,  A. M. Lee,  M. S. Lee,  
 S. V. Levchenko,  Ching Yeh Lin,  D. Liotard,  R. C. Lochan,  I. Lotan,  
 P. E. Maslen,  N. Nair,  D. P. O'Neill,  D. Neuhauser,  E. Neuscamman,  
 C. M. Oana,  R. Olson,  B. Peters,  R. Peverati,  P. A. Pieniazek,  
 Y. M. Rhee,  J. Ritchie,  M. A. Rohrdanz,  E. Rosta,  N. J. Russ,  
 H. F. Schaefer III,  N. E. Schultz,  N. Shenvi,  A. C. Simmonett,  A. Sodt,  
 D. Stuck,  K. S. Thanthiriwatte,  V. Vanovschi,  Tao Wang,  A. Warshel,  
 C. F. Williams,  Q. Wu,  X. Xu,  W. Zhang

 Please cite Q-Chem as follows:
 Y. Shao et al., Mol. Phys. 113, 184-215 (2015)
 DOI: 10.1080/00268976.2014.952696

 Q-Chem 5.1.2 for Intel X86 EM64T Linux

 Parts of Q-Chem use Armadillo 8.300.2 (Tropical Shenanigans).
 http://arma.sourceforge.net/

 Q-Chem begins on Mon Nov 26 08:30:19 2018  

Host: 
0

     Scratch files written to /scratch/taweetham/qchem59895//
Input Ideriv = 2
Curr. Ideriv = -1
Max.  Ideriv = 2

Checking the input file for inconsistencies... 	...done.

--------------------------------------------------------------
User input:
--------------------------------------------------------------
$molecule
0 1
C 
N 1 1.3 
H 2 CH 1 120. 
H 1 CH 2 120.  3 180.0
Cl 1 CCl 2 120.  3 0.0

CC=1.54
CH=1.09
CF=1.35
CCl=1.77
CBr=1.94
CI=2.14
DHA=180.0
$end

$rem
   job_type	optimization
   basis	6-311++g**
   method	b3lyp
$end

--------------------------------------------------------------
 ----------------------------------------------------------------
             Standard Nuclear Orientation (Angstroms)
    I     Atom           X                Y                Z
 ----------------------------------------------------------------
    1      C       0.6220204483    -0.5452536998    -0.0000000000
    2      N       1.6372069101     0.2667785950     0.0000000000
    3      H       1.4731641194     1.3443638412     0.0000000000
    4      H       0.7860632390    -1.6228389460    -0.0000000000
    5      Cl     -1.0265763776     0.0989733611     0.0000000000
 ----------------------------------------------------------------
 Molecular Point Group                 Cs    NOp =  2
 Largest Abelian Subgroup              Cs    NOp =  2
 Nuclear Repulsion Energy =    87.8086683797 hartrees
 There are       16 alpha and       16 beta electrons
 Requested basis set is 6-311++G(d,p)
 There are 35 shells and 88 basis functions

 Total QAlloc Memory Limit   2000 MB
 Mega-Array Size       188 MB
 MEM_STATIC part       192 MB
 A cutoff of  1.0D-11 yielded    614 shell pairs
 There are      3965 function pairs (      4250 Cartesian)
 Smallest overlap matrix eigenvalue = 7.25E-04

 Scale SEOQF with 1.000000e-01/1.000000e-01/1.000000e-01

 Standard Electronic Orientation quadrupole field applied
 Nucleus-field energy     =     0.0000000020 hartrees
 Guess from superposition of atomic densities
 Warning:  Energy on first SCF cycle will be non-variational
 SAD guess density has 32.000000 electrons

 -----------------------------------------------------------------------
  General SCF calculation program by
  Eric Jon Sundstrom, Paul Horn, Yuezhi Mao, Dmitri Zuev, Alec White,
  David Stuck, Shaama M.S., Shane Yost, Joonho Lee, David Small,
  Daniel Levine, Susi Lehtola, Hugh Burton, Evgeny Epifanovsky
 -----------------------------------------------------------------------
 Exchange:     0.2000 Hartree-Fock + 0.0800 Slater + 0.7200 B88
 Correlation:  0.1900 VWN1RPA + 0.8100 LYP
 Using SG-1 standard quadrature grid
 A restricted SCF calculation will be
 performed using DIIS
 SCF converges when DIIS error is below 1.0e-08
 ---------------------------------------
  Cycle       Energy         DIIS error
 ---------------------------------------
    1    -554.5614488100      5.44e-02  
    2    -554.2339626558      7.79e-03  
    3    -554.0460785221      1.62e-02  
    4    -554.2832274789      1.90e-03  
    5    -554.2868208080      4.21e-04  
    6    -554.2869519342      1.98e-04  
    7    -554.2869916747      4.05e-05  
    8    -554.2869929426      1.02e-05  
    9    -554.2869930480      2.36e-06  
   10    -554.2869930531      3.10e-07  
   11    -554.2869930532      5.63e-08  
   12    -554.2869930532      6.71e-09  Convergence criterion met
 ---------------------------------------
 SCF time:   CPU 5.01s  wall 5.00s 
 SCF   energy in the final basis set =     -554.2869930532
 Total energy in the final basis set =     -554.2869930532

 --------------------------------------------------------------
             Orbital Energies (a.u.) and Symmetries
 --------------------------------------------------------------

 Alpha MOs, Restricted
 -- Occupied --                  
-101.57  -14.34  -10.30   -9.49   -7.25   -7.24   -7.24   -0.94
  1 A'    2 A'    3 A'    4 A'    5 A'    1 A"    6 A'    7 A'                 
 -0.844  -0.637  -0.505  -0.483  -0.400  -0.347  -0.314  -0.295
  8 A'    9 A'   10 A'   11 A'    2 A"   12 A'    3 A"   13 A'                 
 -- Virtual --                   
 -0.056  -0.011   0.001   0.006   0.051   0.058   0.074   0.085
  4 A"   14 A'   15 A'   16 A'   17 A'    5 A"   18 A'   19 A'                 
  0.094   0.098   0.116   0.150   0.158   0.163   0.175   0.201
 20 A'    6 A"   21 A'   22 A'    7 A"   23 A'   24 A'   25 A'                 
  0.240   0.261   0.304   0.413   0.453   0.461   0.473   0.513
 26 A'   27 A'   28 A'   29 A'    8 A"   30 A'   31 A'    9 A"                 
  0.542   0.593   0.628   0.752   0.773   0.795   0.821   0.844
 32 A'   33 A'   34 A'   35 A'   10 A"   36 A'   11 A"   12 A"                 
  0.848   0.875   0.930   0.982   1.089   1.117   1.171   1.257
 37 A'   38 A'   39 A'   40 A'   41 A'   13 A"   42 A'   14 A"                 
  1.437   1.447   1.539   1.615   1.700   1.767   1.877   2.061
 43 A'   15 A"   44 A'   45 A'   46 A'   16 A"   47 A'   48 A'                 
  2.218   2.235   2.291   2.295   2.379   2.409   2.531   2.607
 17 A"   49 A'   18 A"   50 A'   51 A'   19 A"   52 A'   53 A'                 
  2.750   2.759   2.802   3.063   3.217   3.573   3.832   4.138
 54 A'   20 A"   55 A'   56 A'   57 A'   58 A'   21 A"   59 A'                 
  4.719   9.696  23.727  25.789  25.860  26.241  35.501 215.675
 60 A'   61 A'   62 A'   22 A"   63 A'   64 A'   65 A'   66 A'                 

 Beta MOs, Restricted
 -- Occupied --                  
-101.57  -14.34  -10.30   -9.49   -7.25   -7.24   -7.24   -0.94
  1 A'    2 A'    3 A'    4 A'    5 A'    1 A"    6 A'    7 A'                 
 -0.844  -0.637  -0.505  -0.483  -0.400  -0.347  -0.314  -0.295
  8 A'    9 A'   10 A'   11 A'    2 A"   12 A'    3 A"   13 A'                 
 -- Virtual --                   
 -0.056  -0.011   0.001   0.006   0.051   0.058   0.074   0.085
  4 A"   14 A'   15 A'   16 A'   17 A'    5 A"   18 A'   19 A'                 
  0.094   0.098   0.116   0.150   0.158   0.163   0.175   0.201
 20 A'    6 A"   21 A'   22 A'    7 A"   23 A'   24 A'   25 A'                 
  0.240   0.261   0.304   0.413   0.453   0.461   0.473   0.513
 26 A'   27 A'   28 A'   29 A'    8 A"   30 A'   31 A'    9 A"                 
  0.542   0.593   0.628   0.752   0.773   0.795   0.821   0.844
 32 A'   33 A'   34 A'   35 A'   10 A"   36 A'   11 A"   12 A"                 
  0.848   0.875   0.930   0.982   1.089   1.117   1.171   1.257
 37 A'   38 A'   39 A'   40 A'   41 A'   13 A"   42 A'   14 A"                 
  1.437   1.447   1.539   1.615   1.700   1.767   1.877   2.061
 43 A'   15 A"   44 A'   45 A'   46 A'   16 A"   47 A'   48 A'                 
  2.218   2.235   2.291   2.295   2.379   2.409   2.531   2.607
 17 A"   49 A'   18 A"   50 A'   51 A'   19 A"   52 A'   53 A'                 
  2.750   2.759   2.802   3.063   3.217   3.573   3.832   4.138
 54 A'   20 A"   55 A'   56 A'   57 A'   58 A'   21 A"   59 A'                 
  4.719   9.696  23.727  25.789  25.860  26.241  35.501 215.675
 60 A'   61 A'   62 A'   22 A"   63 A'   64 A'   65 A'   66 A'                 
 --------------------------------------------------------------

          Ground-State Mulliken Net Atomic Charges

     Atom                 Charge (a.u.)
  ----------------------------------------
      1 C                    -0.343601
      2 N                    -0.191961
      3 H                     0.211111
      4 H                     0.196812
      5 Cl                    0.127638
  ----------------------------------------
  Sum of atomic charges =     0.000000

 -----------------------------------------------------------------
                    Cartesian Multipole Moments
 -----------------------------------------------------------------
    Charge (ESU x 10^10)
                 0.0000
    Dipole Moment (Debye)
         X      -0.4908      Y      -0.0887      Z      -0.0000
       Tot       0.4987
    Quadrupole Moments (Debye-Ang)
        XX     -30.0759     XY       0.5154     YY     -20.5742
        XZ      -0.0000     YZ       0.0000     ZZ     -25.8263
    Octopole Moments (Debye-Ang^2)
       XXX     -19.1532    XXY       3.8534    XYY       4.5361
       YYY       0.5288    XXZ      -0.0000    XYZ       0.0000
       YYZ      -0.0000    XZZ      -1.6508    YZZ       0.3915
       ZZZ       0.0000
    Hexadecapole Moments (Debye-Ang^3)
      XXXX    -258.1297   XXXY       1.3628   XXYY     -40.2470
      XYYY       2.5630   YYYY     -44.4118   XXXZ      -0.0000
      XXYZ      -0.0000   XYYZ      -0.0000   YYYZ       0.0000
      XXZZ     -45.0532   XYZZ       0.3603   YYZZ     -14.4292
      XZZZ      -0.0000   YZZZ       0.0000   ZZZZ     -29.1326
 -----------------------------------------------------------------
 Calculating analytic gradient of the SCF energy
 Gradient of SCF Energy
            1           2           3           4           5
    1  -0.0528026   0.0318579   0.0049543   0.0088072   0.0071832
    2  -0.0665581   0.0079064   0.0500657  -0.0032722   0.0118582
    3   0.0000000  -0.0000000  -0.0000000   0.0000000   0.0000000
 Max gradient component =       6.656E-02
 RMS gradient           =       2.721E-02
 Gradient time:  CPU 1.14 s  wall 1.14 s
 Geometry Optimization Parameters
   NAtoms,    NIC,     NZ,  NCons,   NDum,   NFix, NCnnct, MaxDiis
        5      20       5       0       0       0       0       0


** GEOMETRY OPTIMIZATION IN DELOCALIZED INTERNAL COORDINATES **
   Searching for a Minimum

   Optimization Cycle:   1

                       Coordinates (Angstroms)
     ATOM                X               Y               Z
      1  C         0.6220204483   -0.5452536998    0.0000000000
      2  N         1.6372069101    0.2667785950    0.0000000000
      3  H         1.4731641194    1.3443638412    0.0000000000
      4  H         0.7860632390   -1.6228389460    0.0000000000
      5  Cl       -1.0265763776    0.0989733611    0.0000000000
   Point Group: cs    Number of degrees of freedom:     7


   Energy is   -554.286993053


 Attempting to Generate Delocalized Internal Coordinates

  7 Hessian modes will be used to form the next step
  Hessian Eigenvalues:
     0.160000    0.160000    0.220000    0.286300    0.348126    0.348126
     0.671931

 Minimum Search - Taking Simple RFO Step
 Searching for Lamda that Minimizes Along All modes
 Value Taken    Lamda =  -0.02089203
 Step Taken.  Stepsize is  0.258759

                             Maximum     Tolerance    Cnvgd?
         Gradient           0.063660      0.000300      NO
         Displacement       0.152425      0.001200      NO
         Energy change     *********      0.000001      NO


 New Cartesian Coordinates Obtained by Inverse Iteration

 Displacement from previous Coordinates is:  0.296859
 ----------------------------------------------------------------
             Standard Nuclear Orientation (Angstroms)
    I     Atom           X                Y                Z
 ----------------------------------------------------------------
    1      C       0.6558812571    -0.4779913726     0.0000000000
    2      N       1.6697707294     0.2537716012     0.0000000000
    3      H       1.4238837425     1.2438144035     0.0000000000
    4      H       0.7712525705    -1.5552956742     0.0000000000
    5      Cl     -1.0289099604     0.0777241937     0.0000000000
 ----------------------------------------------------------------
 Molecular Point Group                 Cs    NOp =  2
 Largest Abelian Subgroup              Cs    NOp =  2
 Nuclear Repulsion Energy =    88.7621827190 hartrees
 There are       16 alpha and       16 beta electrons
 Applying Cartesian multipole field
    Component          Value
    ---------          -----
     (2,0,0)        1.00000E-11
     (0,2,0)        2.00000E-11
     (0,0,2)       -3.00000E-11
 Nucleus-field energy     =     0.0000000019 hartrees
 Requested basis set is 6-311++G(d,p)
 There are 35 shells and 88 basis functions
 A cutoff of  1.0D-11 yielded    616 shell pairs
 There are      3969 function pairs (      4254 Cartesian)
 Smallest overlap matrix eigenvalue = 6.10E-04
 Guess MOs from SCF MO coefficient file

 -----------------------------------------------------------------------
  General SCF calculation program by
  Eric Jon Sundstrom, Paul Horn, Yuezhi Mao, Dmitri Zuev, Alec White,
  David Stuck, Shaama M.S., Shane Yost, Joonho Lee, David Small,
  Daniel Levine, Susi Lehtola, Hugh Burton, Evgeny Epifanovsky
 -----------------------------------------------------------------------
 Exchange:     0.2000 Hartree-Fock + 0.0800 Slater + 0.7200 B88
 Correlation:  0.1900 VWN1RPA + 0.8100 LYP
 Using SG-1 standard quadrature grid
 A restricted SCF calculation will be
 performed using DIIS
 SCF converges when DIIS error is below 1.0e-08
 ---------------------------------------
  Cycle       Energy         DIIS error
 ---------------------------------------
    1    -554.2930543127      2.07e-03  
    2    -554.2963877273      1.29e-03  
    3    -554.2963894270      1.25e-03  
    4    -554.2976924655      2.71e-04  
    5    -554.2977575426      5.99e-05  
    6    -554.2977610532      1.64e-05  
    7    -554.2977612916      2.19e-06  
    8    -554.2977612959      4.55e-07  
    9    -554.2977612961      9.51e-08  
   10    -554.2977612961      1.28e-08  
   11    -554.2977612961      2.49e-09  Convergence criterion met
 ---------------------------------------
 SCF time:   CPU 4.67s  wall 5.00s 
 SCF   energy in the final basis set =     -554.2977612961
 Total energy in the final basis set =     -554.2977612961

 --------------------------------------------------------------
             Orbital Energies (a.u.) and Symmetries
 --------------------------------------------------------------

 Alpha MOs, Restricted
 -- Occupied --                  
-101.57  -14.34  -10.29   -9.49   -7.25   -7.24   -7.24   -0.96
  1 A'    2 A'    3 A'    4 A'    5 A'    1 A"    6 A'    7 A'                 
 -0.854  -0.641  -0.515  -0.479  -0.408  -0.344  -0.322  -0.312
  8 A'    9 A'   10 A'   11 A'    2 A"   12 A'    3 A"   13 A'                 
 -- Virtual --                   
 -0.044  -0.009   0.002   0.010   0.049   0.057   0.076   0.087
  4 A"   14 A'   15 A'   16 A'   17 A'    5 A"   18 A'   19 A'                 
  0.097   0.098   0.120   0.161   0.163   0.163   0.175   0.207
 20 A'    6 A"   21 A'   22 A'   23 A'    7 A"   24 A'   25 A'                 
  0.235   0.266   0.324   0.410   0.452   0.460   0.497   0.510
 26 A'   27 A'   28 A'   29 A'    8 A"   30 A'   31 A'    9 A"                 
  0.531   0.609   0.644   0.763   0.773   0.818   0.828   0.833
 32 A'   33 A'   34 A'   35 A'   10 A"   36 A'   11 A"   37 A'                 
  0.843   0.884   0.903   0.987   1.089   1.133   1.180   1.237
 12 A"   38 A'   39 A'   40 A'   41 A'   13 A"   42 A'   14 A"                 
  1.402   1.449   1.599   1.633   1.753   1.786   1.920   2.100
 43 A'   15 A"   44 A'   45 A'   46 A'   16 A"   47 A'   48 A'                 
  2.227   2.274   2.336   2.361   2.386   2.440   2.539   2.635
 17 A"   49 A'   50 A'   18 A"   51 A'   19 A"   52 A'   53 A'                 
  2.758   2.772   2.858   3.114   3.210   3.606   3.849   4.238
 54 A'   20 A"   55 A'   56 A'   57 A'   58 A'   21 A"   59 A'                 
  4.802   9.700  23.822  25.789  25.864  26.242  35.603 215.681
 60 A'   61 A'   62 A'   22 A"   63 A'   64 A'   65 A'   66 A'                 

 Beta MOs, Restricted
 -- Occupied --                  
-101.57  -14.34  -10.29   -9.49   -7.25   -7.24   -7.24   -0.96
  1 A'    2 A'    3 A'    4 A'    5 A'    1 A"    6 A'    7 A'                 
 -0.854  -0.641  -0.515  -0.479  -0.408  -0.344  -0.322  -0.312
  8 A'    9 A'   10 A'   11 A'    2 A"   12 A'    3 A"   13 A'                 
 -- Virtual --                   
 -0.044  -0.009   0.002   0.010   0.049   0.057   0.076   0.087
  4 A"   14 A'   15 A'   16 A'   17 A'    5 A"   18 A'   19 A'                 
  0.097   0.098   0.120   0.161   0.163   0.163   0.175   0.207
 20 A'    6 A"   21 A'   22 A'   23 A'    7 A"   24 A'   25 A'                 
  0.235   0.266   0.324   0.410   0.452   0.460   0.497   0.510
 26 A'   27 A'   28 A'   29 A'    8 A"   30 A'   31 A'    9 A"                 
  0.531   0.609   0.644   0.763   0.773   0.818   0.828   0.833
 32 A'   33 A'   34 A'   35 A'   10 A"   36 A'   11 A"   37 A'                 
  0.843   0.884   0.903   0.987   1.089   1.133   1.180   1.237
 12 A"   38 A'   39 A'   40 A'   41 A'   13 A"   42 A'   14 A"                 
  1.402   1.449   1.599   1.633   1.753   1.786   1.920   2.100
 43 A'   15 A"   44 A'   45 A'   46 A'   16 A"   47 A'   48 A'                 
  2.227   2.274   2.336   2.361   2.386   2.440   2.539   2.635
 17 A"   49 A'   50 A'   18 A"   51 A'   19 A"   52 A'   53 A'                 
  2.758   2.772   2.858   3.114   3.210   3.606   3.849   4.238
 54 A'   20 A"   55 A'   56 A'   57 A'   58 A'   21 A"   59 A'                 
  4.802   9.700  23.822  25.789  25.864  26.242  35.603 215.681
 60 A'   61 A'   62 A'   22 A"   63 A'   64 A'   65 A'   66 A'                 
 --------------------------------------------------------------

          Ground-State Mulliken Net Atomic Charges

     Atom                 Charge (a.u.)
  ----------------------------------------
      1 C                    -0.358649
      2 N                    -0.158254
      3 H                     0.194907
      4 H                     0.181253
      5 Cl                    0.140743
  ----------------------------------------
  Sum of atomic charges =     0.000000

 -----------------------------------------------------------------
                    Cartesian Multipole Moments
 -----------------------------------------------------------------
    Charge (ESU x 10^10)
                 0.0000
    Dipole Moment (Debye)
         X      -0.4849      Y      -0.0405      Z       0.0000
       Tot       0.4866
    Quadrupole Moments (Debye-Ang)
        XX     -29.8712     XY       0.4313     YY     -21.3061
        XZ      -0.0000     YZ       0.0000     ZZ     -25.5776
    Octopole Moments (Debye-Ang^2)
       XXX     -19.7767    XXY       2.9824    XYY       3.4616
       YYY       0.6928    XXZ       0.0000    XYZ      -0.0000
       YYZ       0.0000    XZZ      -1.5734    YZZ       0.4465
       ZZZ       0.0000
    Hexadecapole Moments (Debye-Ang^3)
      XXXX    -259.2382   XXXY      -0.0407   XXYY     -41.8799
      XYYY       1.4796   YYYY     -42.9755   XXXZ       0.0000
      XXYZ      -0.0000   XYYZ      -0.0000   YYYZ      -0.0000
      XXZZ     -45.1220   XYZZ       0.1922   YYZZ     -13.5334
      XZZZ       0.0000   YZZZ      -0.0000   ZZZZ     -28.5687
 -----------------------------------------------------------------
 Calculating analytic gradient of the SCF energy
 Gradient of SCF Energy
            1           2           3           4           5
    1  -0.0115054   0.0043101  -0.0028191   0.0074543   0.0025601
    2   0.0004622  -0.0028899  -0.0026284   0.0027139   0.0023423
    3  -0.0000000   0.0000000   0.0000000   0.0000000   0.0000000
 Max gradient component =       1.151E-02
 RMS gradient           =       4.077E-03
 Gradient time:  CPU 1.14 s  wall 1.15 s
 Geometry Optimization Parameters
   NAtoms,    NIC,     NZ,  NCons,   NDum,   NFix, NCnnct, MaxDiis
        5      20       5       0       0       0       0       0

 Cartesian Hessian Update
 Hessian Updated using BFGS Update


** GEOMETRY OPTIMIZATION IN DELOCALIZED INTERNAL COORDINATES **
   Searching for a Minimum

   Optimization Cycle:   2

                       Coordinates (Angstroms)
     ATOM                X               Y               Z
      1  C         0.6558812571   -0.4779913726    0.0000000000
      2  N         1.6697707294    0.2537716012    0.0000000000
      3  H         1.4238837425    1.2438144035    0.0000000000
      4  H         0.7712525705   -1.5552956742    0.0000000000
      5  Cl       -1.0289099604    0.0777241937    0.0000000000
   Point Group: cs    Number of degrees of freedom:     7


   Energy is   -554.297761296

 Hessian Updated using BFGS Update

  7 Hessian modes will be used to form the next step
  Hessian Eigenvalues:
     0.146501    0.175638    0.224337    0.285943    0.347295    0.366667
     0.683159

 Minimum Search - Taking Simple RFO Step
 Searching for Lamda that Minimizes Along All modes
 Value Taken    Lamda =  -0.00105376
 Step Taken.  Stepsize is  0.080350

                             Maximum     Tolerance    Cnvgd?
         Gradient           0.008724      0.000300      NO
         Displacement       0.043927      0.001200      NO
         Energy change     -0.010768      0.000001      NO


 New Cartesian Coordinates Obtained by Inverse Iteration

 Displacement from previous Coordinates is:  0.102869
 ----------------------------------------------------------------
             Standard Nuclear Orientation (Angstroms)
    I     Atom           X                Y                Z
 ----------------------------------------------------------------
    1      C       0.6645957278    -0.4744735411     0.0000000000
    2      N       1.6712660990     0.2656166096     0.0000000000
    3      H       1.4491535215     1.2604204166     0.0000000000
    4      H       0.7410473127    -1.5577359772     0.0000000000
    5      Cl     -1.0341843218     0.0481956437     0.0000000000
 ----------------------------------------------------------------
 Molecular Point Group                 Cs    NOp =  2
 Largest Abelian Subgroup              Cs    NOp =  2
 Nuclear Repulsion Energy =    88.5885174869 hartrees
 There are       16 alpha and       16 beta electrons
 Applying Cartesian multipole field
    Component          Value
    ---------          -----
     (2,0,0)        1.00000E-11
     (0,2,0)        2.00000E-11
     (0,0,2)       -3.00000E-11
 Nucleus-field energy     =     0.0000000020 hartrees
 Requested basis set is 6-311++G(d,p)
 There are 35 shells and 88 basis functions
 A cutoff of  1.0D-11 yielded    615 shell pairs
 There are      3968 function pairs (      4253 Cartesian)
 Smallest overlap matrix eigenvalue = 6.21E-04
 Guess MOs from SCF MO coefficient file

 -----------------------------------------------------------------------
  General SCF calculation program by
  Eric Jon Sundstrom, Paul Horn, Yuezhi Mao, Dmitri Zuev, Alec White,
  David Stuck, Shaama M.S., Shane Yost, Joonho Lee, David Small,
  Daniel Levine, Susi Lehtola, Hugh Burton, Evgeny Epifanovsky
 -----------------------------------------------------------------------
 Exchange:     0.2000 Hartree-Fock + 0.0800 Slater + 0.7200 B88
 Correlation:  0.1900 VWN1RPA + 0.8100 LYP
 Using SG-1 standard quadrature grid
 A restricted SCF calculation will be
 performed using DIIS
 SCF converges when DIIS error is below 1.0e-08
 ---------------------------------------
  Cycle       Energy         DIIS error
 ---------------------------------------
    1    -554.2980775503      4.29e-04  
    2    -554.2983582025      1.37e-04  
    3    -554.2983327352      2.23e-04  
    4    -554.2983735268      2.96e-05  
    5    -554.2983743502      6.25e-06  
    6    -554.2983743821      2.47e-06  
    7    -554.2983743878      4.63e-07  
    8    -554.2983743881      3.59e-08  
    9    -554.2983743881      1.21e-08  
   10    -554.2983743881      1.39e-09  Convergence criterion met
 ---------------------------------------
 SCF time:   CPU 4.24s  wall 5.00s 
 SCF   energy in the final basis set =     -554.2983743881
 Total energy in the final basis set =     -554.2983743881

 --------------------------------------------------------------
             Orbital Energies (a.u.) and Symmetries
 --------------------------------------------------------------

 Alpha MOs, Restricted
 -- Occupied --                  
-101.57  -14.34  -10.29   -9.49   -7.25   -7.24   -7.24   -0.96
  1 A'    2 A'    3 A'    4 A'    5 A'    1 A"    6 A'    7 A'                 
 -0.853  -0.642  -0.518  -0.479  -0.407  -0.341  -0.322  -0.311
  8 A'    9 A'   10 A'   11 A'    2 A"   12 A'    3 A"   13 A'                 
 -- Virtual --                   
 -0.045  -0.008   0.002   0.009   0.049   0.057   0.076   0.087
  4 A"   14 A'   15 A'   16 A'   17 A'    5 A"   18 A'   19 A'                 
  0.098   0.098   0.119   0.160   0.163   0.163   0.175   0.205
 20 A'    6 A"   21 A'   22 A'    7 A"   23 A'   24 A'   25 A'                 
  0.238   0.265   0.324   0.410   0.453   0.460   0.495   0.510
 26 A'   27 A'   28 A'   29 A'    8 A"   30 A'   31 A'    9 A"                 
  0.535   0.608   0.643   0.762   0.775   0.821   0.829   0.836
 32 A'   33 A'   34 A'   35 A'   10 A"   36 A'   11 A"   37 A'                 
  0.845   0.885   0.903   0.993   1.091   1.126   1.181   1.240
 12 A"   38 A'   39 A'   40 A'   41 A'   13 A"   42 A'   14 A"                 
  1.399   1.457   1.599   1.628   1.735   1.777   1.938   2.103
 43 A'   15 A"   44 A'   45 A'   46 A'   16 A"   47 A'   48 A'                 
  2.228   2.277   2.324   2.356   2.389   2.447   2.530   2.635
 17 A"   49 A'   50 A'   18 A"   51 A'   19 A"   52 A'   53 A'                 
  2.770   2.770   2.861   3.121   3.202   3.602   3.849   4.216
 54 A'   20 A"   55 A'   56 A'   57 A'   58 A'   21 A"   59 A'                 
  4.813   9.699  23.822  25.791  25.867  26.243  35.604 215.680
 60 A'   61 A'   62 A'   22 A"   63 A'   64 A'   65 A'   66 A'                 

 Beta MOs, Restricted
 -- Occupied --                  
-101.57  -14.34  -10.29   -9.49   -7.25   -7.24   -7.24   -0.96
  1 A'    2 A'    3 A'    4 A'    5 A'    1 A"    6 A'    7 A'                 
 -0.853  -0.642  -0.518  -0.479  -0.407  -0.341  -0.322  -0.311
  8 A'    9 A'   10 A'   11 A'    2 A"   12 A'    3 A"   13 A'                 
 -- Virtual --                   
 -0.045  -0.008   0.002   0.009   0.049   0.057   0.076   0.087
  4 A"   14 A'   15 A'   16 A'   17 A'    5 A"   18 A'   19 A'                 
  0.098   0.098   0.119   0.160   0.163   0.163   0.175   0.205
 20 A'    6 A"   21 A'   22 A'    7 A"   23 A'   24 A'   25 A'                 
  0.238   0.265   0.324   0.410   0.453   0.460   0.495   0.510
 26 A'   27 A'   28 A'   29 A'    8 A"   30 A'   31 A'    9 A"                 
  0.535   0.608   0.643   0.762   0.775   0.821   0.829   0.836
 32 A'   33 A'   34 A'   35 A'   10 A"   36 A'   11 A"   37 A'                 
  0.845   0.885   0.903   0.993   1.091   1.126   1.181   1.240
 12 A"   38 A'   39 A'   40 A'   41 A'   13 A"   42 A'   14 A"                 
  1.399   1.457   1.599   1.628   1.735   1.777   1.938   2.103
 43 A'   15 A"   44 A'   45 A'   46 A'   16 A"   47 A'   48 A'                 
  2.228   2.277   2.324   2.356   2.389   2.447   2.530   2.635
 17 A"   49 A'   50 A'   18 A"   51 A'   19 A"   52 A'   53 A'                 
  2.770   2.770   2.861   3.121   3.202   3.602   3.849   4.216
 54 A'   20 A"   55 A'   56 A'   57 A'   58 A'   21 A"   59 A'                 
  4.813   9.699  23.822  25.791  25.867  26.243  35.604 215.680
 60 A'   61 A'   62 A'   22 A"   63 A'   64 A'   65 A'   66 A'                 
 --------------------------------------------------------------

          Ground-State Mulliken Net Atomic Charges

     Atom                 Charge (a.u.)
  ----------------------------------------
      1 C                    -0.356639
      2 N                    -0.159812
      3 H                     0.201750
      4 H                     0.180807
      5 Cl                    0.133895
  ----------------------------------------
  Sum of atomic charges =     0.000000

 -----------------------------------------------------------------
                    Cartesian Multipole Moments
 -----------------------------------------------------------------
    Charge (ESU x 10^10)
                 0.0000
    Dipole Moment (Debye)
         X      -0.4018      Y      -0.0115      Z       0.0000
       Tot       0.4020
    Quadrupole Moments (Debye-Ang)
        XX     -29.8327     XY       0.5973     YY     -21.2298
        XZ       0.0000     YZ      -0.0000     ZZ     -25.5874
    Octopole Moments (Debye-Ang^2)
       XXX     -19.4611    XXY       3.4742    XYY       3.6782
       YYY       1.6998    XXZ       0.0000    XYZ      -0.0000
       YYZ       0.0000    XZZ      -1.5125    YZZ       0.7372
       ZZZ      -0.0000
    Hexadecapole Moments (Debye-Ang^3)
      XXXX    -260.3606   XXXY      -0.9381   XXYY     -42.0642
      XYYY       0.4478   YYYY     -42.5777   XXXZ       0.0000
      XXYZ       0.0000   XYYZ       0.0000   YYYZ      -0.0000
      XXZZ     -45.3751   XYZZ      -0.3577   YYZZ     -13.5353
      XZZZ       0.0000   YZZZ      -0.0000   ZZZZ     -28.6053
 -----------------------------------------------------------------
 Calculating analytic gradient of the SCF energy
 Gradient of SCF Energy
            1           2           3           4           5
    1  -0.0070536   0.0027932  -0.0000778   0.0012913   0.0030470
    2   0.0005206   0.0017724  -0.0013840  -0.0001931  -0.0007160
    3  -0.0000000   0.0000000  -0.0000000   0.0000000  -0.0000000
 Max gradient component =       7.054E-03
 RMS gradient           =       2.227E-03
 Gradient time:  CPU 1.15 s  wall 1.15 s
 Geometry Optimization Parameters
   NAtoms,    NIC,     NZ,  NCons,   NDum,   NFix, NCnnct, MaxDiis
        5      20       5       0       0       0       0       0

 Cartesian Hessian Update
 Hessian Updated using BFGS Update


** GEOMETRY OPTIMIZATION IN DELOCALIZED INTERNAL COORDINATES **
   Searching for a Minimum

   Optimization Cycle:   3

                       Coordinates (Angstroms)
     ATOM                X               Y               Z
      1  C         0.6645957278   -0.4744735411    0.0000000000
      2  N         1.6712660990    0.2656166096    0.0000000000
      3  H         1.4491535215    1.2604204166    0.0000000000
      4  H         0.7410473127   -1.5577359772    0.0000000000
      5  Cl       -1.0341843218    0.0481956437    0.0000000000
   Point Group: cs    Number of degrees of freedom:     7


   Energy is   -554.298374388

 Hessian Updated using BFGS Update

  7 Hessian modes will be used to form the next step
  Hessian Eigenvalues:
     0.119712    0.172067    0.223638    0.294070    0.350042    0.359527
     0.708152

 Minimum Search - Taking Simple RFO Step
 Searching for Lamda that Minimizes Along All modes
 Value Taken    Lamda =  -0.00010285
 Step Taken.  Stepsize is  0.025472

                             Maximum     Tolerance    Cnvgd?
         Gradient           0.003929      0.000300      NO
         Displacement       0.021581      0.001200      NO
         Energy change     -0.000613      0.000001      NO


 New Cartesian Coordinates Obtained by Inverse Iteration

 Displacement from previous Coordinates is:  0.019687
 ----------------------------------------------------------------
             Standard Nuclear Orientation (Angstroms)
    I     Atom           X                Y                Z
 ----------------------------------------------------------------
    1      C       0.6701297594    -0.4751712270     0.0000000000
    2      N       1.6716719341     0.2670758420     0.0000000000
    3      H       1.4518803950     1.2640359471     0.0000000000
    4      H       0.7351743357    -1.5587543962     0.0000000000
    5      Cl     -1.0369780851     0.0448369858     0.0000000000
 ----------------------------------------------------------------
 Molecular Point Group                 Cs    NOp =  2
 Largest Abelian Subgroup              Cs    NOp =  2
 Nuclear Repulsion Energy =    88.4610668323 hartrees
 There are       16 alpha and       16 beta electrons
 Applying Cartesian multipole field
    Component          Value
    ---------          -----
     (2,0,0)        1.00000E-11
     (0,2,0)        2.00000E-11
     (0,0,2)       -3.00000E-11
 Nucleus-field energy     =     0.0000000020 hartrees
 Requested basis set is 6-311++G(d,p)
 There are 35 shells and 88 basis functions
 A cutoff of  1.0D-11 yielded    615 shell pairs
 There are      3968 function pairs (      4253 Cartesian)
 Smallest overlap matrix eigenvalue = 6.28E-04
 Guess MOs from SCF MO coefficient file

 -----------------------------------------------------------------------
  General SCF calculation program by
  Eric Jon Sundstrom, Paul Horn, Yuezhi Mao, Dmitri Zuev, Alec White,
  David Stuck, Shaama M.S., Shane Yost, Joonho Lee, David Small,
  Daniel Levine, Susi Lehtola, Hugh Burton, Evgeny Epifanovsky
 -----------------------------------------------------------------------
 Exchange:     0.2000 Hartree-Fock + 0.0800 Slater + 0.7200 B88
 Correlation:  0.1900 VWN1RPA + 0.8100 LYP
 Using SG-1 standard quadrature grid
 A restricted SCF calculation will be
 performed using DIIS
 SCF converges when DIIS error is below 1.0e-08
 ---------------------------------------
  Cycle       Energy         DIIS error
 ---------------------------------------
    1    -554.2983980135      1.68e-04  
    2    -554.2984356167      6.12e-05  
    3    -554.2984322554      8.78e-05  
    4    -554.2984383956      1.46e-05  
    5    -554.2984386017      4.10e-06  
    6    -554.2984386168      1.06e-06  
    7    -554.2984386179      2.48e-07  
    8    -554.2984386179      4.23e-08  
    9    -554.2984386179      1.14e-08  
   10    -554.2984386179      2.08e-09  Convergence criterion met
 ---------------------------------------
 SCF time:   CPU 4.24s  wall 4.00s 
 SCF   energy in the final basis set =     -554.2984386179
 Total energy in the final basis set =     -554.2984386179

 --------------------------------------------------------------
             Orbital Energies (a.u.) and Symmetries
 --------------------------------------------------------------

 Alpha MOs, Restricted
 -- Occupied --                  
-101.57  -14.34  -10.29   -9.48   -7.25   -7.24   -7.24   -0.96
  1 A'    2 A'    3 A'    4 A'    5 A'    1 A"    6 A'    7 A'                 
 -0.851  -0.642  -0.519  -0.478  -0.407  -0.340  -0.322  -0.311
  8 A'    9 A'   10 A'   11 A'    2 A"   12 A'    3 A"   13 A'                 
 -- Virtual --                   
 -0.045  -0.009   0.002   0.009   0.049   0.057   0.076   0.088
  4 A"   14 A'   15 A'   16 A'   17 A'    5 A"   18 A'   19 A'                 
  0.098   0.098   0.119   0.160   0.163   0.163   0.174   0.204
 20 A'    6 A"   21 A'   22 A'    7 A"   23 A'   24 A'   25 A'                 
  0.238   0.264   0.325   0.410   0.454   0.461   0.494   0.510
 26 A'   27 A'   28 A'   29 A'    8 A"   30 A'   31 A'    9 A"                 
  0.535   0.609   0.642   0.762   0.777   0.823   0.829   0.837
 32 A'   33 A'   34 A'   35 A'   10 A"   36 A'   11 A"   37 A'                 
  0.846   0.886   0.903   0.994   1.090   1.125   1.182   1.238
 12 A"   38 A'   39 A'   40 A'   41 A'   13 A"   42 A'   14 A"                 
  1.398   1.458   1.600   1.627   1.728   1.775   1.941   2.104
 43 A'   15 A"   44 A'   45 A'   46 A'   16 A"   47 A'   48 A'                 
  2.228   2.277   2.323   2.354   2.390   2.449   2.528   2.636
 17 A"   49 A'   50 A'   18 A"   51 A'   19 A"   52 A'   53 A'                 
  2.770   2.774   2.862   3.119   3.197   3.603   3.849   4.210
 20 A"   54 A'   55 A'   56 A'   57 A'   58 A'   21 A"   59 A'                 
  4.813   9.698  23.828  25.791  25.868  26.244  35.607 215.679
 60 A'   61 A'   62 A'   22 A"   63 A'   64 A'   65 A'   66 A'                 

 Beta MOs, Restricted
 -- Occupied --                  
-101.57  -14.34  -10.29   -9.48   -7.25   -7.24   -7.24   -0.96
  1 A'    2 A'    3 A'    4 A'    5 A'    1 A"    6 A'    7 A'                 
 -0.851  -0.642  -0.519  -0.478  -0.407  -0.340  -0.322  -0.311
  8 A'    9 A'   10 A'   11 A'    2 A"   12 A'    3 A"   13 A'                 
 -- Virtual --                   
 -0.045  -0.009   0.002   0.009   0.049   0.057   0.076   0.088
  4 A"   14 A'   15 A'   16 A'   17 A'    5 A"   18 A'   19 A'                 
  0.098   0.098   0.119   0.160   0.163   0.163   0.174   0.204
 20 A'    6 A"   21 A'   22 A'    7 A"   23 A'   24 A'   25 A'                 
  0.238   0.264   0.325   0.410   0.454   0.461   0.494   0.510
 26 A'   27 A'   28 A'   29 A'    8 A"   30 A'   31 A'    9 A"                 
  0.535   0.609   0.642   0.762   0.777   0.823   0.829   0.837
 32 A'   33 A'   34 A'   35 A'   10 A"   36 A'   11 A"   37 A'                 
  0.846   0.886   0.903   0.994   1.090   1.125   1.182   1.238
 12 A"   38 A'   39 A'   40 A'   41 A'   13 A"   42 A'   14 A"                 
  1.398   1.458   1.600   1.627   1.728   1.775   1.941   2.104
 43 A'   15 A"   44 A'   45 A'   46 A'   16 A"   47 A'   48 A'                 
  2.228   2.277   2.323   2.354   2.390   2.449   2.528   2.636
 17 A"   49 A'   50 A'   18 A"   51 A'   19 A"   52 A'   53 A'                 
  2.770   2.774   2.862   3.119   3.197   3.603   3.849   4.210
 20 A"   54 A'   55 A'   56 A'   57 A'   58 A'   21 A"   59 A'                 
  4.813   9.698  23.828  25.791  25.868  26.244  35.607 215.679
 60 A'   61 A'   62 A'   22 A"   63 A'   64 A'   65 A'   66 A'                 
 --------------------------------------------------------------

          Ground-State Mulliken Net Atomic Charges

     Atom                 Charge (a.u.)
  ----------------------------------------
      1 C                    -0.352961
      2 N                    -0.158622
      3 H                     0.203794
      4 H                     0.180793
      5 Cl                    0.126997
  ----------------------------------------
  Sum of atomic charges =     0.000000

 -----------------------------------------------------------------
                    Cartesian Multipole Moments
 -----------------------------------------------------------------
    Charge (ESU x 10^10)
                 0.0000
    Dipole Moment (Debye)
         X      -0.3377      Y      -0.0114      Z       0.0000
       Tot       0.3379
    Quadrupole Moments (Debye-Ang)
        XX     -29.8169     XY       0.6248     YY     -21.1988
        XZ      -0.0000     YZ      -0.0000     ZZ     -25.5959
    Octopole Moments (Debye-Ang^2)
       XXX     -19.2198    XXY       3.5439    XYY       3.7634
       YYY       1.8263    XXZ       0.0000    XYZ       0.0000
       YYZ       0.0000    XZZ      -1.4539    YZZ       0.7701
       ZZZ       0.0000
    Hexadecapole Moments (Debye-Ang^3)
      XXXX    -260.9288   XXXY      -0.9970   XXYY     -42.1708
      XYYY       0.4088   YYYY     -42.5017   XXXZ      -0.0000
      XXYZ      -0.0000   XYYZ      -0.0000   YYYZ      -0.0000
      XXZZ     -45.4885   XYZZ      -0.4126   YYZZ     -13.5473
      XZZZ      -0.0000   YZZZ      -0.0000   ZZZZ     -28.6283
 -----------------------------------------------------------------
 Calculating analytic gradient of the SCF energy
 Gradient of SCF Energy
            1           2           3           4           5
    1  -0.0020652   0.0004827  -0.0000622  -0.0000284   0.0016732
    2   0.0009976  -0.0004296   0.0002818  -0.0001552  -0.0006946
    3   0.0000000  -0.0000000   0.0000000  -0.0000000   0.0000000
 Max gradient component =       2.065E-03
 RMS gradient           =       7.775E-04
 Gradient time:  CPU 1.14 s  wall 1.14 s
 Geometry Optimization Parameters
   NAtoms,    NIC,     NZ,  NCons,   NDum,   NFix, NCnnct, MaxDiis
        5      20       5       0       0       0       0       0

 Cartesian Hessian Update
 Hessian Updated using BFGS Update


** GEOMETRY OPTIMIZATION IN DELOCALIZED INTERNAL COORDINATES **
   Searching for a Minimum

   Optimization Cycle:   4

                       Coordinates (Angstroms)
     ATOM                X               Y               Z
      1  C         0.6701297594   -0.4751712270    0.0000000000
      2  N         1.6716719341    0.2670758420    0.0000000000
      3  H         1.4518803950    1.2640359471    0.0000000000
      4  H         0.7351743357   -1.5587543962    0.0000000000
      5  Cl       -1.0369780851    0.0448369858    0.0000000000
   Point Group: cs    Number of degrees of freedom:     7


   Energy is   -554.298438618

 Hessian Updated using BFGS Update

  7 Hessian modes will be used to form the next step
  Hessian Eigenvalues:
     0.101849    0.169012    0.217367    0.253417    0.349598    0.383357
     0.710928

 Minimum Search - Taking Simple RFO Step
 Searching for Lamda that Minimizes Along All modes
 Value Taken    Lamda =  -0.00002142
 Step Taken.  Stepsize is  0.012169

                             Maximum     Tolerance    Cnvgd?
         Gradient           0.001436      0.000300      NO
         Displacement       0.010853      0.001200      NO
         Energy change     -0.000064      0.000001      NO


 New Cartesian Coordinates Obtained by Inverse Iteration

 Displacement from previous Coordinates is:  0.007801
 ----------------------------------------------------------------
             Standard Nuclear Orientation (Angstroms)
    I     Atom           X                Y                Z
 ----------------------------------------------------------------
    1      C       0.6725605201    -0.4762831453     0.0000000000
    2      N       1.6718571319     0.2678541500     0.0000000000
    3      H       1.4520593570     1.2643160918     0.0000000000
    4      H       0.7350525981    -1.5597230995     0.0000000000
    5      Cl     -1.0396512679     0.0458591545     0.0000000000
 ----------------------------------------------------------------
 Molecular Point Group                 Cs    NOp =  2
 Largest Abelian Subgroup              Cs    NOp =  2
 Nuclear Repulsion Energy =    88.3465792142 hartrees
 There are       16 alpha and       16 beta electrons
 Applying Cartesian multipole field
    Component          Value
    ---------          -----
     (2,0,0)        1.00000E-11
     (0,2,0)        2.00000E-11
     (0,0,2)       -3.00000E-11
 Nucleus-field energy     =     0.0000000020 hartrees
 Requested basis set is 6-311++G(d,p)
 There are 35 shells and 88 basis functions
 A cutoff of  1.0D-11 yielded    615 shell pairs
 There are      3968 function pairs (      4253 Cartesian)
 Smallest overlap matrix eigenvalue = 6.32E-04
 Guess MOs from SCF MO coefficient file

 -----------------------------------------------------------------------
  General SCF calculation program by
  Eric Jon Sundstrom, Paul Horn, Yuezhi Mao, Dmitri Zuev, Alec White,
  David Stuck, Shaama M.S., Shane Yost, Joonho Lee, David Small,
  Daniel Levine, Susi Lehtola, Hugh Burton, Evgeny Epifanovsky
 -----------------------------------------------------------------------
 Exchange:     0.2000 Hartree-Fock + 0.0800 Slater + 0.7200 B88
 Correlation:  0.1900 VWN1RPA + 0.8100 LYP
 Using SG-1 standard quadrature grid
 A restricted SCF calculation will be
 performed using DIIS
 SCF converges when DIIS error is below 1.0e-08
 ---------------------------------------
  Cycle       Energy         DIIS error
 ---------------------------------------
    1    -554.2984382465      9.18e-05  
    2    -554.2984493693      4.08e-05  
    3    -554.2984482540      5.49e-05  
    4    -554.2984507468      8.61e-06  
    5    -554.2984508172      2.98e-06  
    6    -554.2984508251      3.93e-07  
    7    -554.2984508253      8.46e-08  
    8    -554.2984508253      8.38e-09  Convergence criterion met
 ---------------------------------------
 SCF time:   CPU 3.39s  wall 4.00s 
 SCF   energy in the final basis set =     -554.2984508253
 Total energy in the final basis set =     -554.2984508253

 --------------------------------------------------------------
             Orbital Energies (a.u.) and Symmetries
 --------------------------------------------------------------

 Alpha MOs, Restricted
 -- Occupied --                  
-101.57  -14.34  -10.29   -9.48   -7.25   -7.24   -7.24   -0.96
  1 A'    2 A'    3 A'    4 A'    5 A'    1 A"    6 A'    7 A'                 
 -0.850  -0.643  -0.520  -0.478  -0.406  -0.340  -0.322  -0.311
  8 A'    9 A'   10 A'   11 A'    2 A"   12 A'    3 A"   13 A'                 
 -- Virtual --                   
 -0.045  -0.010   0.002   0.009   0.049   0.057   0.076   0.088
  4 A"   14 A'   15 A'   16 A'   17 A'    5 A"   18 A'   19 A'                 
  0.098   0.098   0.119   0.160   0.163   0.163   0.174   0.204
 20 A'    6 A"   21 A'   22 A'    7 A"   23 A'   24 A'   25 A'                 
  0.238   0.264   0.325   0.411   0.454   0.461   0.494   0.510
 26 A'   27 A'   28 A'   29 A'    8 A"   30 A'   31 A'    9 A"                 
  0.535   0.609   0.642   0.762   0.778   0.824   0.829   0.838
 32 A'   33 A'   34 A'   35 A'   10 A"   36 A'   11 A"   37 A'                 
  0.847   0.886   0.902   0.994   1.088   1.124   1.181   1.237
 12 A"   38 A'   39 A'   40 A'   41 A'   13 A"   42 A'   14 A"                 
  1.397   1.457   1.599   1.626   1.725   1.775   1.941   2.105
 43 A'   15 A"   44 A'   45 A'   46 A'   16 A"   47 A'   48 A'                 
  2.229   2.277   2.323   2.354   2.389   2.449   2.527   2.636
 17 A"   49 A'   50 A'   18 A"   51 A'   19 A"   52 A'   53 A'                 
  2.770   2.775   2.861   3.116   3.196   3.603   3.849   4.208
 20 A"   54 A'   55 A'   56 A'   57 A'   58 A'   21 A"   59 A'                 
  4.814   9.697  23.830  25.791  25.868  26.244  35.607 215.678
 60 A'   61 A'   62 A'   22 A"   63 A'   64 A'   65 A'   66 A'                 

 Beta MOs, Restricted
 -- Occupied --                  
-101.57  -14.34  -10.29   -9.48   -7.25   -7.24   -7.24   -0.96
  1 A'    2 A'    3 A'    4 A'    5 A'    1 A"    6 A'    7 A'                 
 -0.850  -0.643  -0.520  -0.478  -0.406  -0.340  -0.322  -0.311
  8 A'    9 A'   10 A'   11 A'    2 A"   12 A'    3 A"   13 A'                 
 -- Virtual --                   
 -0.045  -0.010   0.002   0.009   0.049   0.057   0.076   0.088
  4 A"   14 A'   15 A'   16 A'   17 A'    5 A"   18 A'   19 A'                 
  0.098   0.098   0.119   0.160   0.163   0.163   0.174   0.204
 20 A'    6 A"   21 A'   22 A'    7 A"   23 A'   24 A'   25 A'                 
  0.238   0.264   0.325   0.411   0.454   0.461   0.494   0.510
 26 A'   27 A'   28 A'   29 A'    8 A"   30 A'   31 A'    9 A"                 
  0.535   0.609   0.642   0.762   0.778   0.824   0.829   0.838
 32 A'   33 A'   34 A'   35 A'   10 A"   36 A'   11 A"   37 A'                 
  0.847   0.886   0.902   0.994   1.088   1.124   1.181   1.237
 12 A"   38 A'   39 A'   40 A'   41 A'   13 A"   42 A'   14 A"                 
  1.397   1.457   1.599   1.626   1.725   1.775   1.941   2.105
 43 A'   15 A"   44 A'   45 A'   46 A'   16 A"   47 A'   48 A'                 
  2.229   2.277   2.323   2.354   2.389   2.449   2.527   2.636
 17 A"   49 A'   50 A'   18 A"   51 A'   19 A"   52 A'   53 A'                 
  2.770   2.775   2.861   3.116   3.196   3.603   3.849   4.208
 20 A"   54 A'   55 A'   56 A'   57 A'   58 A'   21 A"   59 A'                 
  4.814   9.697  23.830  25.791  25.868  26.244  35.607 215.678
 60 A'   61 A'   62 A'   22 A"   63 A'   64 A'   65 A'   66 A'                 
 --------------------------------------------------------------

          Ground-State Mulliken Net Atomic Charges

     Atom                 Charge (a.u.)
  ----------------------------------------
      1 C                    -0.350852
      2 N                    -0.157717
      3 H                     0.204741
      4 H                     0.181047
      5 Cl                    0.122780
  ----------------------------------------
  Sum of atomic charges =    -0.000000

 -----------------------------------------------------------------
                    Cartesian Multipole Moments
 -----------------------------------------------------------------
    Charge (ESU x 10^10)
                -0.0000
    Dipole Moment (Debye)
         X      -0.3011      Y      -0.0169      Z      -0.0000
       Tot       0.3016
    Quadrupole Moments (Debye-Ang)
        XX     -29.8109     XY       0.6236     YY     -21.1815
        XZ       0.0000     YZ       0.0000     ZZ     -25.6045
    Octopole Moments (Debye-Ang^2)
       XXX     -19.0374    XXY       3.5387    XYY       3.8258
       YYY       1.7820    XXZ      -0.0000    XYZ      -0.0000
       YYZ      -0.0000    XZZ      -1.4049    YZZ       0.7578
       ZZZ      -0.0000
    Hexadecapole Moments (Debye-Ang^3)
      XXXX    -261.4138   XXXY      -0.9546   XXYY     -42.2490
      XYYY       0.4719   YYYY     -42.4795   XXXZ      -0.0000
      XXYZ       0.0000   XYYZ      -0.0000   YYYZ       0.0000
      XXZZ     -45.5827   XYZZ      -0.3952   YYZZ     -13.5578
      XZZZ      -0.0000   YZZZ       0.0000   ZZZZ     -28.6515
 -----------------------------------------------------------------
 Calculating analytic gradient of the SCF energy
 Gradient of SCF Energy
            1           2           3           4           5
    1  -0.0002747   0.0000852   0.0000701  -0.0001641   0.0002835
    2   0.0001639   0.0000427   0.0000295  -0.0000674  -0.0001688
    3   0.0000000  -0.0000000  -0.0000000  -0.0000000  -0.0000000
 Max gradient component =       2.835E-04
 RMS gradient           =       1.310E-04
 Gradient time:  CPU 1.14 s  wall 1.14 s
 Geometry Optimization Parameters
   NAtoms,    NIC,     NZ,  NCons,   NDum,   NFix, NCnnct, MaxDiis
        5      20       5       0       0       0       0       0

 Cartesian Hessian Update
 Hessian Updated using BFGS Update


** GEOMETRY OPTIMIZATION IN DELOCALIZED INTERNAL COORDINATES **
   Searching for a Minimum

   Optimization Cycle:   5

                       Coordinates (Angstroms)
     ATOM                X               Y               Z
      1  C         0.6725605201   -0.4762831453    0.0000000000
      2  N         1.6718571319    0.2678541500    0.0000000000
      3  H         1.4520593570    1.2643160918    0.0000000000
      4  H         0.7350525981   -1.5597230995    0.0000000000
      5  Cl       -1.0396512679    0.0458591545    0.0000000000
   Point Group: cs    Number of degrees of freedom:     7


   Energy is   -554.298450825

 Hessian Updated using BFGS Update

  7 Hessian modes will be used to form the next step
  Hessian Eigenvalues:
     0.106463    0.166929    0.193910    0.238179    0.349465    0.379838
     0.710342

 Minimum Search - Taking Simple RFO Step
 Searching for Lamda that Minimizes Along All modes
 Value Taken    Lamda =  -0.00000106
 Step Taken.  Stepsize is  0.002347

                             Maximum     Tolerance    Cnvgd?
         Gradient           0.000251      0.000300     YES
         Displacement       0.001374      0.001200      NO
         Energy change     -0.000012      0.000001      NO


 New Cartesian Coordinates Obtained by Inverse Iteration

 Displacement from previous Coordinates is:  0.002884
 ----------------------------------------------------------------
             Standard Nuclear Orientation (Angstroms)
    I     Atom           X                Y                Z
 ----------------------------------------------------------------
    1      C       0.6728656161    -0.4766387636     0.0000000000
    2      N       1.6718030364     0.2677156530     0.0000000000
    3      H       1.4514288656     1.2640548586     0.0000000000
    4      H       0.7357473824    -1.5599596036     0.0000000000
    5      Cl     -1.0399665614     0.0468510071     0.0000000000
 ----------------------------------------------------------------
 Molecular Point Group                 Cs    NOp =  2
 Largest Abelian Subgroup              Cs    NOp =  2
 Nuclear Repulsion Energy =    88.3300545232 hartrees
 There are       16 alpha and       16 beta electrons
 Applying Cartesian multipole field
    Component          Value
    ---------          -----
     (2,0,0)        1.00000E-11
     (0,2,0)        2.00000E-11
     (0,0,2)       -3.00000E-11
 Nucleus-field energy     =     0.0000000020 hartrees
 Requested basis set is 6-311++G(d,p)
 There are 35 shells and 88 basis functions
 A cutoff of  1.0D-11 yielded    615 shell pairs
 There are      3968 function pairs (      4253 Cartesian)
 Smallest overlap matrix eigenvalue = 6.33E-04
 Guess MOs from SCF MO coefficient file

 -----------------------------------------------------------------------
  General SCF calculation program by
  Eric Jon Sundstrom, Paul Horn, Yuezhi Mao, Dmitri Zuev, Alec White,
  David Stuck, Shaama M.S., Shane Yost, Joonho Lee, David Small,
  Daniel Levine, Susi Lehtola, Hugh Burton, Evgeny Epifanovsky
 -----------------------------------------------------------------------
 Exchange:     0.2000 Hartree-Fock + 0.0800 Slater + 0.7200 B88
 Correlation:  0.1900 VWN1RPA + 0.8100 LYP
 Using SG-1 standard quadrature grid
 A restricted SCF calculation will be
 performed using DIIS
 SCF converges when DIIS error is below 1.0e-08
 ---------------------------------------
  Cycle       Energy         DIIS error
 ---------------------------------------
    1    -554.2984508636      1.83e-05  
    2    -554.2984513548      5.30e-06  
    3    -554.2984513354      7.37e-06  
    4    -554.2984513812      1.61e-06  
    5    -554.2984513832      6.41e-07  
    6    -554.2984513836      9.68e-08  
    7    -554.2984513836      1.54e-08  
    8    -554.2984513836      1.40e-09  Convergence criterion met
 ---------------------------------------
 SCF time:   CPU 3.39s  wall 3.00s 
 SCF   energy in the final basis set =     -554.2984513836
 Total energy in the final basis set =     -554.2984513836

 --------------------------------------------------------------
             Orbital Energies (a.u.) and Symmetries
 --------------------------------------------------------------

 Alpha MOs, Restricted
 -- Occupied --                  
-101.57  -14.34  -10.29   -9.48   -7.25   -7.24   -7.24   -0.96
  1 A'    2 A'    3 A'    4 A'    5 A'    1 A"    6 A'    7 A'                 
 -0.850  -0.643  -0.520  -0.478  -0.406  -0.340  -0.322  -0.311
  8 A'    9 A'   10 A'   11 A'    2 A"   12 A'    3 A"   13 A'                 
 -- Virtual --                   
 -0.045  -0.010   0.002   0.009   0.049   0.057   0.076   0.088
  4 A"   14 A'   15 A'   16 A'   17 A'    5 A"   18 A'   19 A'                 
  0.098   0.098   0.119   0.160   0.163   0.163   0.174   0.204
 20 A'    6 A"   21 A'   22 A'    7 A"   23 A'   24 A'   25 A'                 
  0.238   0.264   0.325   0.411   0.454   0.461   0.494   0.510
 26 A'   27 A'   28 A'   29 A'    8 A"   30 A'   31 A'    9 A"                 
  0.535   0.610   0.642   0.762   0.778   0.824   0.829   0.838
 32 A'   33 A'   34 A'   35 A'   10 A"   36 A'   11 A"   37 A'                 
  0.847   0.885   0.902   0.994   1.088   1.124   1.181   1.237
 12 A"   38 A'   39 A'   40 A'   41 A'   13 A"   42 A'   14 A"                 
  1.397   1.456   1.599   1.626   1.725   1.775   1.941   2.105
 43 A'   15 A"   44 A'   45 A'   46 A'   16 A"   47 A'   48 A'                 
  2.229   2.277   2.323   2.354   2.388   2.449   2.527   2.636
 17 A"   49 A'   50 A'   18 A"   51 A'   19 A"   52 A'   53 A'                 
  2.770   2.775   2.861   3.116   3.196   3.603   3.849   4.208
 20 A"   54 A'   55 A'   56 A'   57 A'   58 A'   21 A"   59 A'                 
  4.814   9.696  23.830  25.791  25.868  26.244  35.607 215.677
 60 A'   61 A'   62 A'   22 A"   63 A'   64 A'   65 A'   66 A'                 

 Beta MOs, Restricted
 -- Occupied --                  
-101.57  -14.34  -10.29   -9.48   -7.25   -7.24   -7.24   -0.96
  1 A'    2 A'    3 A'    4 A'    5 A'    1 A"    6 A'    7 A'                 
 -0.850  -0.643  -0.520  -0.478  -0.406  -0.340  -0.322  -0.311
  8 A'    9 A'   10 A'   11 A'    2 A"   12 A'    3 A"   13 A'                 
 -- Virtual --                   
 -0.045  -0.010   0.002   0.009   0.049   0.057   0.076   0.088
  4 A"   14 A'   15 A'   16 A'   17 A'    5 A"   18 A'   19 A'                 
  0.098   0.098   0.119   0.160   0.163   0.163   0.174   0.204
 20 A'    6 A"   21 A'   22 A'    7 A"   23 A'   24 A'   25 A'                 
  0.238   0.264   0.325   0.411   0.454   0.461   0.494   0.510
 26 A'   27 A'   28 A'   29 A'    8 A"   30 A'   31 A'    9 A"                 
  0.535   0.610   0.642   0.762   0.778   0.824   0.829   0.838
 32 A'   33 A'   34 A'   35 A'   10 A"   36 A'   11 A"   37 A'                 
  0.847   0.885   0.902   0.994   1.088   1.124   1.181   1.237
 12 A"   38 A'   39 A'   40 A'   41 A'   13 A"   42 A'   14 A"                 
  1.397   1.456   1.599   1.626   1.725   1.775   1.941   2.105
 43 A'   15 A"   44 A'   45 A'   46 A'   16 A"   47 A'   48 A'                 
  2.229   2.277   2.323   2.354   2.388   2.449   2.527   2.636
 17 A"   49 A'   50 A'   18 A"   51 A'   19 A"   52 A'   53 A'                 
  2.770   2.775   2.861   3.116   3.196   3.603   3.849   4.208
 20 A"   54 A'   55 A'   56 A'   57 A'   58 A'   21 A"   59 A'                 
  4.814   9.696  23.830  25.791  25.868  26.244  35.607 215.677
 60 A'   61 A'   62 A'   22 A"   63 A'   64 A'   65 A'   66 A'                 
 --------------------------------------------------------------

          Ground-State Mulliken Net Atomic Charges

     Atom                 Charge (a.u.)
  ----------------------------------------
      1 C                    -0.350443
      2 N                    -0.157516
      3 H                     0.204772
      4 H                     0.181118
      5 Cl                    0.122068
  ----------------------------------------
  Sum of atomic charges =     0.000000

 -----------------------------------------------------------------
                    Cartesian Multipole Moments
 -----------------------------------------------------------------
    Charge (ESU x 10^10)
                 0.0000
    Dipole Moment (Debye)
         X      -0.2957      Y      -0.0188      Z       0.0000
       Tot       0.2963
    Quadrupole Moments (Debye-Ang)
        XX     -29.8110     XY       0.6192     YY     -21.1791
        XZ       0.0000     YZ      -0.0000     ZZ     -25.6059
    Octopole Moments (Debye-Ang^2)
       XXX     -19.0116    XXY       3.5252    XYY       3.8324
       YYY       1.7463    XXZ       0.0000    XYZ       0.0000
       YYZ       0.0000    XZZ      -1.3974    YZZ       0.7475
       ZZZ       0.0000
    Hexadecapole Moments (Debye-Ang^3)
      XXXX    -261.4675   XXXY      -0.9219   XXYY     -42.2570
      XYYY       0.5138   YYYY     -42.4840   XXXZ       0.0000
      XXYZ      -0.0000   XYYZ       0.0000   YYYZ      -0.0000
      XXZZ     -45.5920   XYZZ      -0.3770   YYZZ     -13.5602
      XZZZ       0.0000   YZZZ      -0.0000   ZZZZ     -28.6549
 -----------------------------------------------------------------
 Calculating analytic gradient of the SCF energy
 Gradient of SCF Energy
            1           2           3           4           5
    1   0.0000224  -0.0000203   0.0000255  -0.0000454   0.0000178
    2   0.0000204  -0.0000579   0.0000241  -0.0000046   0.0000181
    3  -0.0000000   0.0000000  -0.0000000  -0.0000000  -0.0000000
 Max gradient component =       5.793E-05
 RMS gradient           =       2.400E-05
 Gradient time:  CPU 1.13 s  wall 1.13 s
 Geometry Optimization Parameters
   NAtoms,    NIC,     NZ,  NCons,   NDum,   NFix, NCnnct, MaxDiis
        5      20       5       0       0       0       0       0

 Cartesian Hessian Update
 Hessian Updated using BFGS Update


** GEOMETRY OPTIMIZATION IN DELOCALIZED INTERNAL COORDINATES **
   Searching for a Minimum

   Optimization Cycle:   6

                       Coordinates (Angstroms)
     ATOM                X               Y               Z
      1  C         0.6728656161   -0.4766387636    0.0000000000
      2  N         1.6718030364    0.2677156530    0.0000000000
      3  H         1.4514288656    1.2640548586    0.0000000000
      4  H         0.7357473824   -1.5599596036    0.0000000000
      5  Cl       -1.0399665614    0.0468510071    0.0000000000
   Point Group: cs    Number of degrees of freedom:     7


   Energy is   -554.298451384

 Hessian Updated using BFGS Update

  7 Hessian modes will be used to form the next step
  Hessian Eigenvalues:
     0.108634    0.166468    0.181688    0.235384    0.349636    0.375546
     0.718836

 Minimum Search - Taking Simple RFO Step
 Searching for Lamda that Minimizes Along All modes
 Value Taken    Lamda =   0.00000000
 Step Taken.  Stepsize is  0.000245

                             Maximum     Tolerance    Cnvgd?
         Gradient           0.000036      0.000300     YES
         Displacement       0.000129      0.001200     YES
         Energy change     -0.000001      0.000001     YES


                       Distance Matrix (Angstroms)
             C (  1)   N (  2)   H (  3)   H (  4)
   N (  2)  1.245769
   H (  3)  1.906876  1.020420
   H (  4)  1.085144  2.053435  2.913290
   Cl(  5)  1.791043  2.720749  2.772839  2.394786

 Final energy is   -554.29845138361077     


 ******************************
 **  OPTIMIZATION CONVERGED  **
 ******************************

                       Coordinates (Angstroms)
     ATOM                X               Y               Z
      1  C         0.6728656161   -0.4766387636    0.0000000000
      2  N         1.6718030364    0.2677156530    0.0000000000
      3  H         1.4514288656    1.2640548586    0.0000000000
      4  H         0.7357473824   -1.5599596036    0.0000000000
      5  Cl       -1.0399665614    0.0468510071    0.0000000000

Z-matrix Print:
$molecule
0 1
Cl
C  1 1.791043
H  2 1.085144 1 110.316656
N  2 1.245769 1 126.313874 3 -180.000000 0
H  4 1.020420 2 114.219395 1 -0.000000 0
$end


 --------------------------------------------------------------
             Orbital Energies (a.u.) and Symmetries
 --------------------------------------------------------------

 Alpha MOs, Restricted
 -- Occupied --                  
-101.57  -14.34  -10.29   -9.48   -7.25   -7.24   -7.24   -0.96
  1 A'    2 A'    3 A'    4 A'    5 A'    1 A"    6 A'    7 A'                 
 -0.850  -0.643  -0.520  -0.478  -0.406  -0.340  -0.322  -0.311
  8 A'    9 A'   10 A'   11 A'    2 A"   12 A'    3 A"   13 A'                 
 -- Virtual --                   
 -0.045  -0.010   0.002   0.009   0.049   0.057   0.076   0.088
  4 A"   14 A'   15 A'   16 A'   17 A'    5 A"   18 A'   19 A'                 
  0.098   0.098   0.119   0.160   0.163   0.163   0.174   0.204
 20 A'    6 A"   21 A'   22 A'    7 A"   23 A'   24 A'   25 A'                 
  0.238   0.264   0.325   0.411   0.454   0.461   0.494   0.510
 26 A'   27 A'   28 A'   29 A'    8 A"   30 A'   31 A'    9 A"                 
  0.535   0.610   0.642   0.762   0.778   0.824   0.829   0.838
 32 A'   33 A'   34 A'   35 A'   10 A"   36 A'   11 A"   37 A'                 
  0.847   0.885   0.902   0.994   1.088   1.124   1.181   1.237
 12 A"   38 A'   39 A'   40 A'   41 A'   13 A"   42 A'   14 A"                 
  1.397   1.456   1.599   1.626   1.725   1.775   1.941   2.105
 43 A'   15 A"   44 A'   45 A'   46 A'   16 A"   47 A'   48 A'                 
  2.229   2.277   2.323   2.354   2.388   2.449   2.527   2.636
 17 A"   49 A'   50 A'   18 A"   51 A'   19 A"   52 A'   53 A'                 
  2.770   2.775   2.861   3.116   3.196   3.603   3.849   4.208
 20 A"   54 A'   55 A'   56 A'   57 A'   58 A'   21 A"   59 A'                 
  4.814   9.696  23.830  25.791  25.868  26.244  35.607 215.677
 60 A'   61 A'   62 A'   22 A"   63 A'   64 A'   65 A'   66 A'                 

 Beta MOs, Restricted
 -- Occupied --                  
-101.57  -14.34  -10.29   -9.48   -7.25   -7.24   -7.24   -0.96
  1 A'    2 A'    3 A'    4 A'    5 A'    1 A"    6 A'    7 A'                 
 -0.850  -0.643  -0.520  -0.478  -0.406  -0.340  -0.322  -0.311
  8 A'    9 A'   10 A'   11 A'    2 A"   12 A'    3 A"   13 A'                 
 -- Virtual --                   
 -0.045  -0.010   0.002   0.009   0.049   0.057   0.076   0.088
  4 A"   14 A'   15 A'   16 A'   17 A'    5 A"   18 A'   19 A'                 
  0.098   0.098   0.119   0.160   0.163   0.163   0.174   0.204
 20 A'    6 A"   21 A'   22 A'    7 A"   23 A'   24 A'   25 A'                 
  0.238   0.264   0.325   0.411   0.454   0.461   0.494   0.510
 26 A'   27 A'   28 A'   29 A'    8 A"   30 A'   31 A'    9 A"                 
  0.535   0.610   0.642   0.762   0.778   0.824   0.829   0.838
 32 A'   33 A'   34 A'   35 A'   10 A"   36 A'   11 A"   37 A'                 
  0.847   0.885   0.902   0.994   1.088   1.124   1.181   1.237
 12 A"   38 A'   39 A'   40 A'   41 A'   13 A"   42 A'   14 A"                 
  1.397   1.456   1.599   1.626   1.725   1.775   1.941   2.105
 43 A'   15 A"   44 A'   45 A'   46 A'   16 A"   47 A'   48 A'                 
  2.229   2.277   2.323   2.354   2.388   2.449   2.527   2.636
 17 A"   49 A'   50 A'   18 A"   51 A'   19 A"   52 A'   53 A'                 
  2.770   2.775   2.861   3.116   3.196   3.603   3.849   4.208
 20 A"   54 A'   55 A'   56 A'   57 A'   58 A'   21 A"   59 A'                 
  4.814   9.696  23.830  25.791  25.868  26.244  35.607 215.677
 60 A'   61 A'   62 A'   22 A"   63 A'   64 A'   65 A'   66 A'                 
 --------------------------------------------------------------

          Ground-State Mulliken Net Atomic Charges

     Atom                 Charge (a.u.)
  ----------------------------------------
      1 C                    -0.350443
      2 N                    -0.157516
      3 H                     0.204772
      4 H                     0.181118
      5 Cl                    0.122068
  ----------------------------------------
  Sum of atomic charges =     0.000000

 -----------------------------------------------------------------
                    Cartesian Multipole Moments
 -----------------------------------------------------------------
    Charge (ESU x 10^10)
                 0.0000
    Dipole Moment (Debye)
         X      -0.2957      Y      -0.0188      Z       0.0000
       Tot       0.2963
    Quadrupole Moments (Debye-Ang)
        XX     -29.8110     XY       0.6192     YY     -21.1791
        XZ       0.0000     YZ      -0.0000     ZZ     -25.6059
    Octopole Moments (Debye-Ang^2)
       XXX     -19.0116    XXY       3.5252    XYY       3.8324
       YYY       1.7463    XXZ       0.0000    XYZ       0.0000
       YYZ       0.0000    XZZ      -1.3974    YZZ       0.7475
       ZZZ       0.0000
    Hexadecapole Moments (Debye-Ang^3)
      XXXX    -261.4675   XXXY      -0.9219   XXYY     -42.2570
      XYYY       0.5138   YYYY     -42.4840   XXXZ       0.0000
      XXYZ      -0.0000   XYYZ       0.0000   YYYZ      -0.0000
      XXZZ     -45.5920   XYZZ      -0.3770   YYZZ     -13.5602
      XZZZ       0.0000   YZZZ      -0.0000   ZZZZ     -28.6549
 -----------------------------------------------------------------
Archival summary:
1\1\TWL01\OPT\ProcedureUnspecified\BasisUnspecified\l1112\taweetha\MonNov2608:30:512018MonNov2608:30:512018\0\\#,OPT,ProcedureUnspecified,BasisUnspecified,\\0,1\Cl\C,1,1.79104\H,2,1.08514,1,110.317\N,2,1.24577,1,126.314,3,-180,0\H,4,1.02042,2,114.219,1,-0,0\\\@

 Total job time:  32.10s(wall), 31.93s(cpu) 
 Mon Nov 26 08:30:51 2018

        *************************************************************
        *                                                           *
        *  Thank you very much for using Q-Chem.  Have a nice day.  *
        *                                                           *
        *************************************************************


 
User input: 2 of 2 
 
Q-Chem Developer Version!
                  Welcome to Q-Chem
     A Quantum Leap Into The Future Of Chemistry


 Q-Chem 5.1, Q-Chem, Inc., Pleasanton, CA (2018)

 Yihan Shao,  Zhengting Gan,  E. Epifanovsky,  A. T. B. Gilbert,  M. Wormit,  
 J. Kussmann,  A. W. Lange,  A. Behn,  Jia Deng,  Xintian Feng,  D. Ghosh,  
 M. Goldey,  P. R. Horn,  L. D. Jacobson,  I. Kaliman,  T. Kus,  A. Landau,  
 Jie Liu,  E. I. Proynov,  R. M. Richard,  R. P. Steele,  E. J. Sundstrom,  
 H. L. Woodcock III,  P. M. Zimmerman,  D. Zuev,  B. Albrecht,  E. Alguire,  
 S. A. Baeppler,  D. Barton,  Z. Benda,  Y. A. Bernard,  E. J. Berquist,  
 K. B. Bravaya,  H. Burton,  D. Casanova,  Chun-Min Chang,  Yunqing Chen,  
 A. Chien,  K. D. Closser,  M. P. Coons,  S. Coriani,  S. Dasgupta,  
 A. L. Dempwolff,  M. Diedenhofen,  Hainam Do,  R. G. Edgar,  Po-Tung Fang,  
 S. Faraji,  S. Fatehi,  Qingguo Feng,  K. D. Fenk,  J. Fosso-Tande,  
 Qinghui Ge,  A. Ghysels,  G. Gidofalvi,  J. Gomes,  J. Gonthier,  A. Gunina,  
 D. Hait,  M. W. D. Hanson-Heine,  P. H. P. Harbach,  A. W. Hauser,  
 J. E. Herr,  E. G. Hohenstein,  Z. C. Holden,  Kerwin Hui,  B. C. Huynh,  
 T.-C. Jagau,  Hyunjun Ji,  B. Kaduk,  K. Khistyaev,  Jaehoon Kim,  
 P. Klunzinger,  K. Koh,  D. Kosenkov,  L. Koulias,  T. Kowalczyk,  
 C. M. Krauter,  A. Kunitsa,  Ka Un Lao,  A. Laurent,  K. V. Lawler,  
 Joonho Lee,  D. Lefrancois,  S. Lehtola,  D. S. Levine,  Yi-Pei Li,  
 You-Sheng Lin,  Fenglai Liu,  E. Livshits,  A. Luenser,  P. Manohar,  
 E. Mansoor,  S. F. Manzer,  Shan-Ping Mao,  Yuezhi Mao,  N. Mardirossian,  
 A. V. Marenich,  T. Markovich,  L. A. Martinez-Martinez,  S. A. Maurer,  
 N. J. Mayhall,  S. C. McKenzie,  J.-M. Mewes,  A. F. Morrison,  
 J. W. Mullinax,  K. Nanda,  T. S. Nguyen-Beck,  R. Olivares-Amaya,  
 J. A. Parkhill,  T. M. Perrine,  F. Plasser,  P. Pokhilko,  S. Prager,  
 A. Prociuk,  E. Ramos,  D. R. Rehn,  F. Rob,  M. Schneider,  N. Sergueev,  
 S. M. Sharada,  S. Sharma,  D. W. Small,  T. Stauch,  T. Stein,  
 Yu-Chuan Su,  A. J. W. Thom,  A. Tkatchenko,  T. Tsuchimochi,  N. M. Tubman,  
 L. Vogt,  M. L. Vidal,  O. Vydrov,  M. A. Watson,  J. Wenzel,  
 M. de Wergifosse,  T. A. Wesolowski,  A. White,  J. Witte,  A. Yamada,  
 Jun Yang,  K. Yao,  S. Yeganeh,  S. R. Yost,  Zhi-Qiang You,  A. Zech,  
 Igor Ying Zhang,  Xing Zhang,  Yan Zhao,  Ying Zhu,  B. R. Brooks,  
 G. K. L. Chan,  C. J. Cramer,  M. S. Gordon,  W. J. Hehre,  A. Klamt,  
 M. W. Schmidt,  C. D. Sherrill,  D. G. Truhlar,  A. Aspuru-Guzik,  R. Baer,  
 A. T. Bell,  N. A. Besley,  Jeng-Da Chai,  A. E. DePrince, III,  
 R. A. DiStasio Jr.,  A. Dreuw,  B. D. Dunietz,  T. R. Furlani,  
 Chao-Ping Hsu,  Yousung Jung,  Jing Kong,  D. S. Lambrecht,  WanZhen Liang,  
 C. Ochsenfeld,  V. A. Rassolov,  L. V. Slipchenko,  J. E. Subotnik,  
 T. Van Voorhis,  J. M. Herbert,  A. I. Krylov,  P. M. W. Gill,  M. Head-Gordon

 Contributors to earlier versions of Q-Chem not listed above: 
 R. D. Adamson,  B. Austin,  J. Baker,  G. J. O. Beran,  K. Brandhorst,  
 S. T. Brown,  E. F. C. Byrd,  A. K. Chakraborty,  C.-L. Cheng,  
 Siu Hung Chien,  D. M. Chipman,  D. L. Crittenden,  H. Dachsel,  
 R. J. Doerksen,  A. D. Dutoi,  L. Fusti-Molnar,  W. A. Goddard III,  
 A. Golubeva-Zadorozhnaya,  S. R. Gwaltney,  G. Hawkins,  A. Heyden,  
 S. Hirata,  G. Kedziora,  F. J. Keil,  C. Kelley,  Jihan Kim,  R. A. King,  
 R. Z. Khaliullin,  P. P. Korambath,  W. Kurlancheek,  A. M. Lee,  M. S. Lee,  
 S. V. Levchenko,  Ching Yeh Lin,  D. Liotard,  R. C. Lochan,  I. Lotan,  
 P. E. Maslen,  N. Nair,  D. P. O'Neill,  D. Neuhauser,  E. Neuscamman,  
 C. M. Oana,  R. Olson,  B. Peters,  R. Peverati,  P. A. Pieniazek,  
 Y. M. Rhee,  J. Ritchie,  M. A. Rohrdanz,  E. Rosta,  N. J. Russ,  
 H. F. Schaefer III,  N. E. Schultz,  N. Shenvi,  A. C. Simmonett,  A. Sodt,  
 D. Stuck,  K. S. Thanthiriwatte,  V. Vanovschi,  Tao Wang,  A. Warshel,  
 C. F. Williams,  Q. Wu,  X. Xu,  W. Zhang

 Please cite Q-Chem as follows:
 Y. Shao et al., Mol. Phys. 113, 184-215 (2015)
 DOI: 10.1080/00268976.2014.952696

 Q-Chem 5.1.2 for Intel X86 EM64T Linux

 Parts of Q-Chem use Armadillo 8.300.2 (Tropical Shenanigans).
 http://arma.sourceforge.net/

 Q-Chem begins on Mon Nov 26 08:30:51 2018  

Host: 
0

     Scratch files written to /scratch/taweetham/qchem59895//
The previous job contains 0 fragments, simply inherited here
Input Ideriv = 2
Curr. Ideriv = -1
Max.  Ideriv = 2

Checking the input file for inconsistencies... 	...done.

--------------------------------------------------------------
User input:
--------------------------------------------------------------

$molecule
read
$end

$rem
   job_type 	frequency
   basis 	6-311++g**
   method	b3lyp	
$end


--------------------------------------------------------------
 ----------------------------------------------------------------
             Standard Nuclear Orientation (Angstroms)
    I     Atom           X                Y                Z
 ----------------------------------------------------------------
    1      C       0.6516525334    -0.4803172459    -0.0000000000
    2      N       1.6714796868     0.2351490667     0.0000000000
    3      H       1.4797047283     1.2373860412     0.0000000000
    4      H       0.6835107050    -1.5649937948    -0.0000000000
    5      Cl     -1.0454993201     0.0919686919    -0.0000000000
 ----------------------------------------------------------------
 Molecular Point Group                 Cs    NOp =  2
 Largest Abelian Subgroup              Cs    NOp =  2
 Nuclear Repulsion Energy =    88.3300545232 hartrees
 There are       16 alpha and       16 beta electrons
 Requested basis set is 6-311++G(d,p)
 There are 35 shells and 88 basis functions

 Total QAlloc Memory Limit   2000 MB
 Mega-Array Size       188 MB
 MEM_STATIC part       192 MB

                       Distance Matrix (Angstroms)
             C (  1)   N (  2)   H (  3)   H (  4)
   N (  2)  1.245769
   H (  3)  1.906876  1.020420
   H (  4)  1.085144  2.053435  2.913290
   Cl(  5)  1.791043  2.720749  2.772839  2.394786

 A cutoff of  1.0D-11 yielded    615 shell pairs
 There are      3968 function pairs (      4253 Cartesian)
 Smallest overlap matrix eigenvalue = 6.33E-04
 Guess from superposition of atomic densities
 Warning:  Energy on first SCF cycle will be non-variational
 SAD guess density has 32.000000 electrons

 -----------------------------------------------------------------------
  General SCF calculation program by
  Eric Jon Sundstrom, Paul Horn, Yuezhi Mao, Dmitri Zuev, Alec White,
  David Stuck, Shaama M.S., Shane Yost, Joonho Lee, David Small,
  Daniel Levine, Susi Lehtola, Hugh Burton, Evgeny Epifanovsky
 -----------------------------------------------------------------------
 Exchange:     0.2000 Hartree-Fock + 0.0800 Slater + 0.7200 B88
 Correlation:  0.1900 VWN1RPA + 0.8100 LYP
 Using SG-1 standard quadrature grid
 A restricted SCF calculation will be
 performed using DIIS
 SCF converges when DIIS error is below 1.0e-08
 ---------------------------------------
  Cycle       Energy         DIIS error
 ---------------------------------------
    1    -554.6634584123      5.84e-02  
    2    -554.2448679133      7.98e-03  
    3    -554.0941852566      1.52e-02  
    4    -554.2943959445      1.99e-03  
    5    -554.2983352123      3.36e-04  
    6    -554.2984131646      1.59e-04  
    7    -554.2984393049      3.85e-05  
    8    -554.2984404726      8.75e-06  
    9    -554.2984405528      1.67e-06  
   10    -554.2984405555      2.13e-07  
   11    -554.2984405555      4.41e-08  
   12    -554.2984405555      6.08e-09  Convergence criterion met
 ---------------------------------------
 SCF time:   CPU 5.05s  wall 5.00s 
 SCF   energy in the final basis set =     -554.2984405555
 Total energy in the final basis set =     -554.2984405555

 --------------------------------------------------------------
             Orbital Energies (a.u.) and Symmetries
 --------------------------------------------------------------

 Alpha MOs, Restricted
 -- Occupied --                  
-101.57  -14.34  -10.29   -9.48   -7.25   -7.24   -7.24   -0.96
  1 A'    2 A'    3 A'    4 A'    5 A'    1 A"    6 A'    7 A'                 
 -0.850  -0.643  -0.520  -0.478  -0.406  -0.340  -0.322  -0.311
  8 A'    9 A'   10 A'   11 A'    2 A"   12 A'    3 A"   13 A'                 
 -- Virtual --                   
 -0.045  -0.010   0.002   0.009   0.049   0.057   0.076   0.088
  4 A"   14 A'   15 A'   16 A'   17 A'    5 A"   18 A'   19 A'                 
  0.098   0.098   0.119   0.160   0.163   0.163   0.174   0.204
 20 A'    6 A"   21 A'   22 A'    7 A"   23 A'   24 A'   25 A'                 
  0.238   0.264   0.325   0.411   0.454   0.461   0.494   0.510
 26 A'   27 A'   28 A'   29 A'    8 A"   30 A'   31 A'    9 A"                 
  0.535   0.610   0.642   0.762   0.778   0.824   0.829   0.838
 32 A'   33 A'   34 A'   35 A'   10 A"   36 A'   11 A"   37 A'                 
  0.847   0.885   0.902   0.994   1.088   1.124   1.181   1.237
 12 A"   38 A'   39 A'   40 A'   41 A'   13 A"   42 A'   14 A"                 
  1.397   1.456   1.599   1.626   1.725   1.775   1.941   2.105
 43 A'   15 A"   44 A'   45 A'   46 A'   16 A"   47 A'   48 A'                 
  2.229   2.277   2.322   2.354   2.388   2.449   2.527   2.636
 17 A"   49 A'   50 A'   18 A"   51 A'   19 A"   52 A'   53 A'                 
  2.770   2.775   2.861   3.116   3.196   3.603   3.849   4.208
 20 A"   54 A'   55 A'   56 A'   57 A'   58 A'   21 A"   59 A'                 
  4.814   9.696  23.830  25.791  25.868  26.244  35.607 215.677
 60 A'   61 A'   62 A'   22 A"   63 A'   64 A'   65 A'   66 A'                 

 Beta MOs, Restricted
 -- Occupied --                  
-101.57  -14.34  -10.29   -9.48   -7.25   -7.24   -7.24   -0.96
  1 A'    2 A'    3 A'    4 A'    5 A'    1 A"    6 A'    7 A'                 
 -0.850  -0.643  -0.520  -0.478  -0.406  -0.340  -0.322  -0.311
  8 A'    9 A'   10 A'   11 A'    2 A"   12 A'    3 A"   13 A'                 
 -- Virtual --                   
 -0.045  -0.010   0.002   0.009   0.049   0.057   0.076   0.088
  4 A"   14 A'   15 A'   16 A'   17 A'    5 A"   18 A'   19 A'                 
  0.098   0.098   0.119   0.160   0.163   0.163   0.174   0.204
 20 A'    6 A"   21 A'   22 A'    7 A"   23 A'   24 A'   25 A'                 
  0.238   0.264   0.325   0.411   0.454   0.461   0.494   0.510
 26 A'   27 A'   28 A'   29 A'    8 A"   30 A'   31 A'    9 A"                 
  0.535   0.610   0.642   0.762   0.778   0.824   0.829   0.838
 32 A'   33 A'   34 A'   35 A'   10 A"   36 A'   11 A"   37 A'                 
  0.847   0.885   0.902   0.994   1.088   1.124   1.181   1.237
 12 A"   38 A'   39 A'   40 A'   41 A'   13 A"   42 A'   14 A"                 
  1.397   1.456   1.599   1.626   1.725   1.775   1.941   2.105
 43 A'   15 A"   44 A'   45 A'   46 A'   16 A"   47 A'   48 A'                 
  2.229   2.277   2.322   2.354   2.388   2.449   2.527   2.636
 17 A"   49 A'   50 A'   18 A"   51 A'   19 A"   52 A'   53 A'                 
  2.770   2.775   2.861   3.116   3.196   3.603   3.849   4.208
 20 A"   54 A'   55 A'   56 A'   57 A'   58 A'   21 A"   59 A'                 
  4.814   9.696  23.830  25.791  25.868  26.244  35.607 215.677
 60 A'   61 A'   62 A'   22 A"   63 A'   64 A'   65 A'   66 A'                 
 --------------------------------------------------------------

          Ground-State Mulliken Net Atomic Charges

     Atom                 Charge (a.u.)
  ----------------------------------------
      1 C                    -0.350440
      2 N                    -0.157501
      3 H                     0.204761
      4 H                     0.181112
      5 Cl                    0.122068
  ----------------------------------------
  Sum of atomic charges =     0.000000

 -----------------------------------------------------------------
                    Cartesian Multipole Moments
 -----------------------------------------------------------------
    Charge (ESU x 10^10)
                 0.0000
    Dipole Moment (Debye)
         X      -0.2961      Y      -0.0103      Z       0.0000
       Tot       0.2963
    Quadrupole Moments (Debye-Ang)
        XX     -29.7643     XY       0.8605     YY     -21.2220
        XZ       0.0000     YZ      -0.0000     ZZ     -25.6058
    Octopole Moments (Debye-Ang^2)
       XXX     -18.0247    XXY       3.8089    XYY       3.8358
       YYY       0.4455    XXZ       0.0000    XYZ      -0.0000
       YYZ      -0.0000    XZZ      -1.1885    YZZ       0.3935
       ZZZ       0.0000
    Hexadecapole Moments (Debye-Ang^3)
      XXXX    -260.8179   XXXY       2.5633   XXYY     -42.1470
      XYYY       3.0871   YYYY     -42.6237   XXXZ       0.0000
      XXYZ       0.0000   XYYZ      -0.0000   YYYZ      -0.0000
      XXZZ     -45.5686   XYZZ       0.5156   YYZZ     -13.5467
      XZZZ       0.0000   YZZZ      -0.0000   ZZZZ     -28.6547
 -----------------------------------------------------------------
 Calculating MO derivatives via CPSCF
   1         3          15      0.198170    0.073677
   2         3          15      0.023002    0.008208
   3         3          15      0.001607    0.000592
   4         4          14      0.000106    0.000043
   5        16           2      0.000004    0.000002
   6        18           0      0.000000    0.000000    Roots Converged
 Time for AOints: 1.1 s (CPU) 1.1 s (wall)
 ------------------------------------------------------------------------------
                     AOints        : Timing summary (seconds)
 ------------------------------------------------------------------------------
     job step          cpu (% of tot)      sys (% of tot)     wall (% of tot)
 ------------------------------------------------------------------------------
  cpscf_lag         0.1903E+02 (51.7)   0.4800E-04 (18.7)   0.1904E+02 (51.7)
  iterzp            0.1671E+02 (45.4)   0.2090E-03 (81.3)   0.1672E+02 (45.4)
  make_fx           0.0000E+00 ( 0.0)   0.0000E+00 ( 0.0)   0.0000E+00 ( 0.0)
  AOints            0.1071E+01 ( 2.9)   0.0000E+00 ( 0.0)   0.1072E+01 ( 2.9)
 ------------------------------------------------------------------------------
   Grand Totals     0.3684E+02          0.2570E-03          0.3685E+02
 ------------------------------------------------------------------------------
 Calculating analytic Hessian of the SCF energy
 Polarizability Matrix (a.u.)
            1           2           3
    1 -48.6169772  -1.2378795  -0.0000000
    2  -1.2378795 -29.2699510  -0.0000000
    3  -0.0000000  -0.0000000 -20.1187024

 Direct stationary perturbation theory relativistic correction:

 rels  =       0.801775112900
 relv  =      -2.859911654993
 rel2e =       0.619993295752
 E_rel =      -1.438143246342

 Hessian of the SCF Energy
            1           2           3           4           5           6
    1   0.5592619   0.2668251   0.0000000  -0.4320981  -0.3055376  -0.0000000
    2   0.2668251   0.7743236  -0.0000000  -0.2785236  -0.3434341   0.0000000
    3   0.0000000  -0.0000000   0.1202575  -0.0000000   0.0000000  -0.0510764
    4  -0.4320981  -0.2785236  -0.0000000   0.5506330   0.2394710   0.0000000
    5  -0.3055376  -0.3434341   0.0000000   0.2394710   0.7387176  -0.0000000
    6  -0.0000000   0.0000000  -0.0510764   0.0000000  -0.0000000   0.0668853
    7  -0.0155495  -0.0454725   0.0000000  -0.0405316   0.1065272  -0.0000000
    8   0.0111202  -0.0293264  -0.0000000   0.0471022  -0.3983438   0.0000000
    9  -0.0000000  -0.0000000   0.0036888  -0.0000000   0.0000000  -0.0365481
   10  -0.0378400   0.0183561  -0.0000000  -0.0033977  -0.0359157   0.0000000
   11   0.0077901  -0.3374501  -0.0000000  -0.0063888  -0.0156923  -0.0000000
   12   0.0000000  -0.0000000  -0.0435246  -0.0000000   0.0000000  -0.0016836
   13  -0.0737743   0.0388150   0.0000000  -0.0746056  -0.0045449  -0.0000000
   14   0.0198023  -0.0641129   0.0000000  -0.0016608   0.0187527  -0.0000000
   15   0.0000000   0.0000000  -0.0293453   0.0000000  -0.0000000   0.0224228
            7           8           9          10          11          12
    1  -0.0155495   0.0111202  -0.0000000  -0.0378400   0.0077901   0.0000000
    2  -0.0454725  -0.0293264  -0.0000000   0.0183561  -0.3374501  -0.0000000
    3   0.0000000  -0.0000000   0.0036888  -0.0000000  -0.0000000  -0.0435246
    4  -0.0405316   0.0471022  -0.0000000  -0.0033977  -0.0063888  -0.0000000
    5   0.1065272  -0.3983438   0.0000000  -0.0359157  -0.0156923   0.0000000
    6  -0.0000000   0.0000000  -0.0365481   0.0000000  -0.0000000  -0.0016836
    7   0.0512763  -0.0576178   0.0000000  -0.0017037  -0.0013436   0.0000000
    8  -0.0576178   0.4251460  -0.0000000  -0.0040241   0.0000708   0.0000000
    9   0.0000000  -0.0000000   0.0271815  -0.0000000   0.0000000   0.0141746
   10  -0.0017037  -0.0040241  -0.0000000   0.0616770  -0.0039232  -0.0000000
   11  -0.0013436   0.0000708   0.0000000  -0.0039232   0.3552825   0.0000000
   12   0.0000000   0.0000000   0.0141746  -0.0000000   0.0000000   0.0246174
   13   0.0065084   0.0034196   0.0000000  -0.0187356   0.0038654   0.0000000
   14  -0.0020933   0.0024535   0.0000000   0.0255069  -0.0022108   0.0000000
   15  -0.0000000   0.0000000  -0.0084967   0.0000000   0.0000000   0.0064163
           13          14          15
    1  -0.0737743   0.0198023   0.0000000
    2   0.0388150  -0.0641129   0.0000000
    3   0.0000000   0.0000000  -0.0293453
    4  -0.0746056  -0.0016608   0.0000000
    5  -0.0045449   0.0187527  -0.0000000
    6  -0.0000000  -0.0000000   0.0224228
    7   0.0065084  -0.0020933  -0.0000000
    8   0.0034196   0.0024535   0.0000000
    9   0.0000000   0.0000000  -0.0084967
   10  -0.0187356   0.0255069   0.0000000
   11   0.0038654  -0.0022108   0.0000000
   12   0.0000000   0.0000000   0.0064163
   13   0.1606071  -0.0415551  -0.0000000
   14  -0.0415551   0.0451174  -0.0000000
   15  -0.0000000  -0.0000000   0.0090029
 Gradient time:  CPU 46.53 s  wall 46.55 s
 **********************************************************************
 **                                                                  **
 **                       VIBRATIONAL ANALYSIS                       **
 **                       --------------------                       **
 **                                                                  **
 **        VIBRATIONAL FREQUENCIES (CM**-1) AND NORMAL MODES         **
 **     FORCE CONSTANTS (mDYN/ANGSTROM) AND REDUCED MASSES (AMU)     **
 **                  INFRARED INTENSITIES (KM/MOL)                   **
 **                                                                  **
 **********************************************************************


 Mode:                 1                      2                      3
 Frequency:       434.38                 675.20                 790.86
 Force Cnst:      0.5439                 1.4474                 0.6976
 Red. Mass:       4.8926                 5.3886                 1.8931
 IR Active:          YES                    YES                    YES
 IR Intens:       30.889                111.270                 14.619
 Raman Active:       YES                    YES                    YES
               X      Y      Z        X      Y      Z        X      Y      Z
 C          0.129  0.208  0.000    0.398 -0.367 -0.000    0.000 -0.000  0.232
 N          0.349 -0.098 -0.000    0.029  0.108  0.000    0.000  0.000 -0.145
 H          0.849 -0.003  0.000   -0.601 -0.016 -0.000   -0.000 -0.000  0.736
 H         -0.036  0.206 -0.000    0.411 -0.366  0.000   -0.000 -0.000 -0.619
 Cl        -0.208 -0.038 -0.000   -0.143  0.094  0.000   -0.000  0.000 -0.025
 TransDip   0.161  0.076  0.000    0.305 -0.146 -0.000   -0.000 -0.000  0.122

 Mode:                 4                      5                      6
 Frequency:      1063.44                1145.36                1336.46
 Force Cnst:      0.7196                 0.9579                 1.1939
 Red. Mass:       1.0799                 1.2393                 1.1345
 IR Active:          YES                    YES                    YES
 IR Intens:       85.908                182.867                 71.401
 Raman Active:       YES                    YES                    YES
               X      Y      Z        X      Y      Z        X      Y      Z
 C         -0.000  0.000 -0.065    0.023 -0.060  0.000   -0.074  0.038  0.000
 N          0.000 -0.000 -0.045   -0.117  0.024 -0.000    0.029 -0.052  0.000
 H         -0.000 -0.000  0.709    0.901  0.177  0.000   -0.248 -0.086 -0.000
 H          0.000  0.000  0.701    0.368 -0.059  0.000    0.958  0.057 -0.000
 Cl        -0.000  0.000 -0.000    0.002  0.008 -0.000   -0.007  0.009 -0.000
 TransDip  -0.000 -0.000  0.297    0.410  0.139  0.000   -0.270  0.023 -0.000

 Mode:                 7                      8                      9
 Frequency:      1714.93                3179.08                3486.99
 Force Cnst:     13.1470                 6.5281                 7.7069
 Red. Mass:       7.5872                 1.0963                 1.0758
 IR Active:          YES                    YES                    YES
 IR Intens:      220.789                  3.189                 17.069
 Raman Active:       YES                    YES                    YES
               X      Y      Z        X      Y      Z        X      Y      Z
 C          0.451  0.357 -0.000   -0.005 -0.089 -0.000    0.007 -0.000 -0.000
 N         -0.370 -0.299  0.000    0.004  0.005 -0.000    0.006 -0.072  0.000
 H         -0.322 -0.367 -0.000    0.011 -0.008  0.000   -0.157  0.985 -0.000
 H          0.032  0.451  0.000   -0.017  0.996  0.000   -0.004  0.014 -0.000
 Cl         0.002 -0.005  0.000    0.000  0.000 -0.000    0.000  0.000  0.000
 TransDip   0.470  0.077 -0.000    0.029 -0.049  0.000    0.066  0.115 -0.000

 STANDARD THERMODYNAMIC QUANTITIES AT   298.15 K  AND     1.00 ATM

   This Molecule has  0 Imaginary Frequencies
   Zero point vibrational energy:       19.766 kcal/mol

   Atom    1 Element C  Has Mass   12.00000
   Atom    2 Element N  Has Mass   14.00307
   Atom    3 Element H  Has Mass    1.00783
   Atom    4 Element H  Has Mass    1.00783
   Atom    5 Element Cl Has Mass   34.96885
   Molecular Mass:    62.987580 amu
   Principal axes and moments of inertia in amu*Bohr^2:
                             1           2           3
    Eigenvalues --       27.99157   303.43339   331.42496
          X               0.99994     0.01072    -0.00000
          Y              -0.01072     0.99994    -0.00000
          Z               0.00000     0.00000     1.00000
   Rotational Symmetry Number is   1
   The Molecule is an Asymmetric Top
   Translational Enthalpy:        0.889 kcal/mol
   Rotational Enthalpy:           0.889 kcal/mol
   Vibrational Enthalpy:         20.107 kcal/mol
   gas constant (RT):             0.592 kcal/mol
   Translational Entropy:        38.340  cal/mol.K
   Rotational Entropy:           22.558  cal/mol.K
   Vibrational Entropy:           1.548  cal/mol.K

   Total Enthalpy:               22.477 kcal/mol
   Total Entropy:                62.447  cal/mol.K
Archival summary:
1\1\TWL01\FREQ\ProcedureUnspecified\BasisUnspecified\l1112\taweetha\MonNov2608:31:432018MonNov2608:31:432018\0\\#,FREQ,ProcedureUnspecified,BasisUnspecified,\\0,1\Cl\C,1,1.79104\H,2,1.08514,1,110.317\N,2,1.24577,1,126.314,3,-180,0\H,4,1.02042,2,114.219,1,-0,0\\\@

 Total job time:  51.64s(wall), 51.62s(cpu) 
 Mon Nov 26 08:31:43 2018

        *************************************************************
        *                                                           *
        *  Thank you very much for using Q-Chem.  Have a nice day.  *
        *                                                           *
        *************************************************************
