# Supplementary material for: Geometric and energetic data from ab initio calculations of haloethene, haloimine, halomethylenephosphine, haloiminophosphine, halodiazene, halodiphosphene and halocyclopropane
Source: Data Brief. 2019 Nov 2;27:104738. doi: 10.1016/j.dib.2019.104738 (PMC6861602; doi:10.1016/j.dib.2019.104738)
Supplement: Multimedia component 4 [file mmc4.zip › CN/B3LYP/ClHCNIE.out]

Q-Chem Developer Version!
                  Welcome to Q-Chem
     A Quantum Leap Into The Future Of Chemistry


 Q-Chem 5.1, Q-Chem, Inc., Pleasanton, CA (2018)

 Yihan Shao,  Zhengting Gan,  E. Epifanovsky,  A. T. B. Gilbert,  M. Wormit,  
 J. Kussmann,  A. W. Lange,  A. Behn,  Jia Deng,  Xintian Feng,  D. Ghosh,  
 M. Goldey,  P. R. Horn,  L. D. Jacobson,  I. Kaliman,  T. Kus,  A. Landau,  
 Jie Liu,  E. I. Proynov,  R. M. Richard,  R. P. Steele,  E. J. Sundstrom,  
 H. L. Woodcock III,  P. M. Zimmerman,  D. Zuev,  B. Albrecht,  E. Alguire,  
 S. A. Baeppler,  D. Barton,  Z. Benda,  Y. A. Bernard,  E. J. Berquist,  
 K. B. Bravaya,  H. Burton,  D. Casanova,  Chun-Min Chang,  Yunqing Chen,  
 A. Chien,  K. D. Closser,  M. P. Coons,  S. Coriani,  S. Dasgupta,  
 A. L. Dempwolff,  M. Diedenhofen,  Hainam Do,  R. G. Edgar,  Po-Tung Fang,  
 S. Faraji,  S. Fatehi,  Qingguo Feng,  K. D. Fenk,  J. Fosso-Tande,  
 Qinghui Ge,  A. Ghysels,  G. Gidofalvi,  J. Gomes,  J. Gonthier,  A. Gunina,  
 D. Hait,  M. W. D. Hanson-Heine,  P. H. P. Harbach,  A. W. Hauser,  
 J. E. Herr,  E. G. Hohenstein,  Z. C. Holden,  Kerwin Hui,  B. C. Huynh,  
 T.-C. Jagau,  Hyunjun Ji,  B. Kaduk,  K. Khistyaev,  Jaehoon Kim,  
 P. Klunzinger,  K. Koh,  D. Kosenkov,  L. Koulias,  T. Kowalczyk,  
 C. M. Krauter,  A. Kunitsa,  Ka Un Lao,  A. Laurent,  K. V. Lawler,  
 Joonho Lee,  D. Lefrancois,  S. Lehtola,  D. S. Levine,  Yi-Pei Li,  
 You-Sheng Lin,  Fenglai Liu,  E. Livshits,  A. Luenser,  P. Manohar,  
 E. Mansoor,  S. F. Manzer,  Shan-Ping Mao,  Yuezhi Mao,  N. Mardirossian,  
 A. V. Marenich,  T. Markovich,  L. A. Martinez-Martinez,  S. A. Maurer,  
 N. J. Mayhall,  S. C. McKenzie,  J.-M. Mewes,  A. F. Morrison,  
 J. W. Mullinax,  K. Nanda,  T. S. Nguyen-Beck,  R. Olivares-Amaya,  
 J. A. Parkhill,  T. M. Perrine,  F. Plasser,  P. Pokhilko,  S. Prager,  
 A. Prociuk,  E. Ramos,  D. R. Rehn,  F. Rob,  M. Schneider,  N. Sergueev,  
 S. M. Sharada,  S. Sharma,  D. W. Small,  T. Stauch,  T. Stein,  
 Yu-Chuan Su,  A. J. W. Thom,  A. Tkatchenko,  T. Tsuchimochi,  N. M. Tubman,  
 L. Vogt,  M. L. Vidal,  O. Vydrov,  M. A. Watson,  J. Wenzel,  
 M. de Wergifosse,  T. A. Wesolowski,  A. White,  J. Witte,  A. Yamada,  
 Jun Yang,  K. Yao,  S. Yeganeh,  S. R. Yost,  Zhi-Qiang You,  A. Zech,  
 Igor Ying Zhang,  Xing Zhang,  Yan Zhao,  Ying Zhu,  B. R. Brooks,  
 G. K. L. Chan,  C. J. Cramer,  M. S. Gordon,  W. J. Hehre,  A. Klamt,  
 M. W. Schmidt,  C. D. Sherrill,  D. G. Truhlar,  A. Aspuru-Guzik,  R. Baer,  
 A. T. Bell,  N. A. Besley,  Jeng-Da Chai,  A. E. DePrince, III,  
 R. A. DiStasio Jr.,  A. Dreuw,  B. D. Dunietz,  T. R. Furlani,  
 Chao-Ping Hsu,  Yousung Jung,  Jing Kong,  D. S. Lambrecht,  WanZhen Liang,  
 C. Ochsenfeld,  V. A. Rassolov,  L. V. Slipchenko,  J. E. Subotnik,  
 T. Van Voorhis,  J. M. Herbert,  A. I. Krylov,  P. M. W. Gill,  M. Head-Gordon

 Contributors to earlier versions of Q-Chem not listed above: 
 R. D. Adamson,  B. Austin,  J. Baker,  G. J. O. Beran,  K. Brandhorst,  
 S. T. Brown,  E. F. C. Byrd,  A. K. Chakraborty,  C.-L. Cheng,  
 Siu Hung Chien,  D. M. Chipman,  D. L. Crittenden,  H. Dachsel,  
 R. J. Doerksen,  A. D. Dutoi,  L. Fusti-Molnar,  W. A. Goddard III,  
 A. Golubeva-Zadorozhnaya,  S. R. Gwaltney,  G. Hawkins,  A. Heyden,  
 S. Hirata,  G. Kedziora,  F. J. Keil,  C. Kelley,  Jihan Kim,  R. A. King,  
 R. Z. Khaliullin,  P. P. Korambath,  W. Kurlancheek,  A. M. Lee,  M. S. Lee,  
 S. V. Levchenko,  Ching Yeh Lin,  D. Liotard,  R. C. Lochan,  I. Lotan,  
 P. E. Maslen,  N. Nair,  D. P. O'Neill,  D. Neuhauser,  E. Neuscamman,  
 C. M. Oana,  R. Olson,  B. Peters,  R. Peverati,  P. A. Pieniazek,  
 Y. M. Rhee,  J. Ritchie,  M. A. Rohrdanz,  E. Rosta,  N. J. Russ,  
 H. F. Schaefer III,  N. E. Schultz,  N. Shenvi,  A. C. Simmonett,  A. Sodt,  
 D. Stuck,  K. S. Thanthiriwatte,  V. Vanovschi,  Tao Wang,  A. Warshel,  
 C. F. Williams,  Q. Wu,  X. Xu,  W. Zhang

 Please cite Q-Chem as follows:
 Y. Shao et al., Mol. Phys. 113, 184-215 (2015)
 DOI: 10.1080/00268976.2014.952696

 Q-Chem 5.1.2 for Intel X86 EM64T Linux

 Parts of Q-Chem use Armadillo 8.300.2 (Tropical Shenanigans).
 http://arma.sourceforge.net/

 Q-Chem begins on Mon Nov 26 08:39:17 2018  

Host: 
0

     Scratch files written to /scratch/taweetham/qchem60049//
Input Ideriv = 2
Curr. Ideriv = -1
Max.  Ideriv = 2

Checking the input file for inconsistencies... 	...done.

--------------------------------------------------------------
User input:
--------------------------------------------------------------
$molecule
0 1
C 
N 1 1.3 
I 2 CI 1 120. 
H 1 CH 2 120.  3 180.0
Cl 1 CCl 2 120.  3 0.0

CC=1.54
CH=1.09
CF=1.35
CCl=1.77
CBr=1.94
CI=2.14
DHA=180.0
$end

$rem
   job_type	optimization
   basis	6-311++g**
   method	b3lyp
$end

--------------------------------------------------------------
 ----------------------------------------------------------------
             Standard Nuclear Orientation (Angstroms)
    I     Atom           X                Y                Z
 ----------------------------------------------------------------
    1      C       1.7692347444     1.0182250036    -0.0000000000
    2      N       0.5200697392     1.3782066557    -0.0000000000
    3      I      -1.0212829705    -0.1063241874    -0.0000000000
    4      H       2.5543162648     1.7743645451    -0.0000000000
    5      Cl      2.1951637959    -0.6997634839     0.0000000000
 ----------------------------------------------------------------
 Molecular Point Group                 Cs    NOp =  2
 Largest Abelian Subgroup              Cs    NOp =  2
 Nuclear Repulsion Energy =   379.8728997446 hartrees
 There are       42 alpha and       42 beta electrons
 Requested basis set is 6-311++G(d,p)
 There are 54 shells and 143 basis functions

 Total QAlloc Memory Limit   2000 MB
 Mega-Array Size       188 MB
 MEM_STATIC part       192 MB
 A cutoff of  1.0D-11 yielded   1260 shell pairs
 There are      9383 function pairs (     10518 Cartesian)
 Smallest overlap matrix eigenvalue = 8.00E-04

 Scale SEOQF with 1.000000e-01/1.000000e-01/1.000000e-01

 Standard Electronic Orientation quadrupole field applied
 Nucleus-field energy     =     0.0000000081 hartrees
 Guess from superposition of atomic densities
 Warning:  Energy on first SCF cycle will be non-variational
 SAD guess density has 84.000000 electrons

 -----------------------------------------------------------------------
  General SCF calculation program by
  Eric Jon Sundstrom, Paul Horn, Yuezhi Mao, Dmitri Zuev, Alec White,
  David Stuck, Shaama M.S., Shane Yost, Joonho Lee, David Small,
  Daniel Levine, Susi Lehtola, Hugh Burton, Evgeny Epifanovsky
 -----------------------------------------------------------------------
 Exchange:     0.2000 Hartree-Fock + 0.0800 Slater + 0.7200 B88
 Correlation:  0.1900 VWN1RPA + 0.8100 LYP
 Using SG-1 standard quadrature grid
 A restricted SCF calculation will be
 performed using DIIS
 SCF converges when DIIS error is below 1.0e-08
 ---------------------------------------
  Cycle       Energy         DIIS error
 ---------------------------------------
    1   -7473.5223624526      3.98e-02  
    2   -7473.1538888824      3.57e-03  
    3   -7473.0475494633      7.50e-03  
    4   -7473.1770690514      1.31e-03  
    5   -7473.1810814431      2.63e-04  
    6   -7473.1812133459      7.62e-05  
    7   -7473.1812258502      1.41e-05  
    8   -7473.1812263066      6.23e-06  
    9   -7473.1812263750      2.64e-06  
   10   -7473.1812263937      7.08e-07  
   11   -7473.1812263950      2.15e-07  
   12   -7473.1812263950      2.82e-08  
   13   -7473.1812263950      5.05e-09  Convergence criterion met
 ---------------------------------------
 SCF time:   CPU 16.32s  wall 16.00s 
 SCF   energy in the final basis set =    -7473.1812263950
 Total energy in the final basis set =    -7473.1812263950

 --------------------------------------------------------------
             Orbital Energies (a.u.) and Symmetries
 --------------------------------------------------------------

 Alpha MOs, Restricted
 -- Occupied --                  
******* -176.32 -165.73 -165.73 -165.73 -101.58  -35.82  -31.31
  1 A'    2 A'    3 A'    1 A"    4 A'    5 A'    6 A'    7 A'                 
-31.307 -31.306 -22.965 -22.963 -22.962 -22.957 -22.957 -14.383
  2 A"    8 A'    9 A'    3 A"   10 A'    4 A"   11 A'   12 A'                 
-10.308  -9.498  -7.263  -7.254  -7.253  -6.369  -4.784  -4.765
 13 A'   14 A'   15 A'    5 A"   16 A'   17 A'   18 A'    6 A"                 
 -4.764  -2.049  -2.043  -2.042  -2.027  -2.027  -0.957  -0.855
 19 A'   20 A'    7 A"   21 A'    8 A"   22 A'   23 A'   24 A'                 
 -0.684  -0.599  -0.501  -0.461  -0.419  -0.363  -0.335  -0.313
 25 A'   26 A'   27 A'   28 A'    9 A"   29 A'   10 A"   30 A'                 
 -0.277  -0.268
 11 A"   31 A'                                                                 
 -- Virtual --                   
 -0.109  -0.066  -0.011  -0.000   0.047   0.054   0.057   0.083
 32 A'   12 A"   33 A'   34 A'   35 A'   36 A'   13 A"   37 A'                 
  0.092   0.094   0.117   0.127   0.156   0.166   0.167   0.188
 38 A'   14 A"   39 A'   40 A'   41 A'   42 A'   15 A"   43 A'                 
  0.214   0.226   0.239   0.265   0.285   0.385   0.386   0.412
 16 A"   44 A'   45 A'   46 A'   47 A'   48 A'   17 A"   49 A'                 
  0.419   0.427   0.432   0.459   0.495   0.507   0.525   0.590
 50 A'   18 A"   51 A'   19 A"   52 A'   20 A"   53 A'   54 A'                 
  0.643   0.669   0.754   0.767   0.828   0.829   0.842   0.873
 55 A'   56 A'   57 A'   21 A"   58 A'   22 A"   23 A"   59 A'                 
  0.890   0.963   0.987   1.083   1.130   1.229   1.277   1.322
 60 A'   61 A'   62 A'   63 A'   24 A"   64 A'   25 A"   65 A'                 
  1.334   1.356   1.479   1.573   1.729   1.745   1.958   2.041
 66 A'   26 A"   67 A'   68 A'   27 A"   69 A'   70 A'   28 A"                 
  2.099   2.241   2.262   2.348   2.366   2.421   2.571   2.695
 71 A'   29 A"   72 A'   73 A'   30 A"   74 A'   75 A'   76 A'                 
  2.746   2.760   3.167   3.544   3.818   3.902   3.951   3.976
 31 A"   77 A'   78 A'   79 A'   32 A"   80 A'   33 A"   81 A'                 
  3.985   4.044   4.203   4.363   4.478   5.970   6.000   6.010
 34 A"   82 A'   83 A'   84 A'   85 A'   35 A"   86 A'   87 A'                 
  9.697  23.717  25.785  25.896  26.241  27.810  28.315  28.338
 88 A'   89 A'   36 A"   90 A'   91 A'   92 A'   37 A"   93 A'                 
 28.341  28.522  28.533  28.534  28.560  28.641  35.442 127.861
 94 A'   38 A"   95 A'   39 A"   96 A'   97 A'   98 A'   40 A"                 
127.879 127.892 151.614 215.6771901.776
 99 A'  100 A'  101 A'  102 A'  103 A'                                         

 Beta MOs, Restricted
 -- Occupied --                  
******* -176.32 -165.73 -165.73 -165.73 -101.58  -35.82  -31.31
  1 A'    2 A'    3 A'    1 A"    4 A'    5 A'    6 A'    7 A'                 
-31.307 -31.306 -22.965 -22.963 -22.962 -22.957 -22.957 -14.383
  2 A"    8 A'    9 A'    3 A"   10 A'    4 A"   11 A'   12 A'                 
-10.308  -9.498  -7.263  -7.254  -7.253  -6.369  -4.784  -4.765
 13 A'   14 A'   15 A'    5 A"   16 A'   17 A'   18 A'    6 A"                 
 -4.764  -2.049  -2.043  -2.042  -2.027  -2.027  -0.957  -0.855
 19 A'   20 A'    7 A"   21 A'    8 A"   22 A'   23 A'   24 A'                 
 -0.684  -0.599  -0.501  -0.461  -0.419  -0.363  -0.335  -0.313
 25 A'   26 A'   27 A'   28 A'    9 A"   29 A'   10 A"   30 A'                 
 -0.277  -0.268
 11 A"   31 A'                                                                 
 -- Virtual --                   
 -0.109  -0.066  -0.011  -0.000   0.047   0.054   0.057   0.083
 32 A'   12 A"   33 A'   34 A'   35 A'   36 A'   13 A"   37 A'                 
  0.092   0.094   0.117   0.127   0.156   0.166   0.167   0.188
 38 A'   14 A"   39 A'   40 A'   41 A'   42 A'   15 A"   43 A'                 
  0.214   0.226   0.239   0.265   0.285   0.385   0.386   0.412
 16 A"   44 A'   45 A'   46 A'   47 A'   48 A'   17 A"   49 A'                 
  0.419   0.427   0.432   0.459   0.495   0.507   0.525   0.590
 50 A'   18 A"   51 A'   19 A"   52 A'   20 A"   53 A'   54 A'                 
  0.643   0.669   0.754   0.767   0.828   0.829   0.842   0.873
 55 A'   56 A'   57 A'   21 A"   58 A'   22 A"   23 A"   59 A'                 
  0.890   0.963   0.987   1.083   1.130   1.229   1.277   1.322
 60 A'   61 A'   62 A'   63 A'   24 A"   64 A'   25 A"   65 A'                 
  1.334   1.356   1.479   1.573   1.729   1.745   1.958   2.041
 66 A'   26 A"   67 A'   68 A'   27 A"   69 A'   70 A'   28 A"                 
  2.099   2.241   2.262   2.348   2.366   2.421   2.571   2.695
 71 A'   29 A"   72 A'   73 A'   30 A"   74 A'   75 A'   76 A'                 
  2.746   2.760   3.167   3.544   3.818   3.902   3.951   3.976
 31 A"   77 A'   78 A'   79 A'   32 A"   80 A'   33 A"   81 A'                 
  3.985   4.044   4.203   4.363   4.478   5.970   6.000   6.010
 34 A"   82 A'   83 A'   84 A'   85 A'   35 A"   86 A'   87 A'                 
  9.697  23.717  25.785  25.896  26.241  27.810  28.315  28.338
 88 A'   89 A'   36 A"   90 A'   91 A'   92 A'   37 A"   93 A'                 
 28.341  28.522  28.533  28.534  28.560  28.641  35.442 127.861
 94 A'   38 A"   95 A'   39 A"   96 A'   97 A'   98 A'   40 A"                 
127.879 127.892 151.614 215.6771901.776
 99 A'  100 A'  101 A'  102 A'  103 A'                                         
 --------------------------------------------------------------

          Ground-State Mulliken Net Atomic Charges

     Atom                 Charge (a.u.)
  ----------------------------------------
      1 C                    -0.408520
      2 N                    -0.118991
      3 I                     0.116284
      4 H                     0.212263
      5 Cl                    0.198964
  ----------------------------------------
  Sum of atomic charges =     0.000000

 -----------------------------------------------------------------
                    Cartesian Multipole Moments
 -----------------------------------------------------------------
    Charge (ESU x 10^10)
                 0.0000
    Dipole Moment (Debye)
         X       1.1836      Y      -0.1995      Z      -0.0000
       Tot       1.2003
    Quadrupole Moments (Debye-Ang)
        XX     -47.4465     XY       5.6481     YY     -52.5941
        XZ      -0.0000     YZ       0.0000     ZZ     -53.6223
    Octopole Moments (Debye-Ang^2)
       XXX     -34.5653    XXY       5.3003    XYY      -5.7206
       YYY     -13.8133    XXZ      -0.0000    XYZ       0.0000
       YYZ      -0.0000    XZZ     -12.8227    YZZ      -2.5268
       ZZZ      -0.0000
    Hexadecapole Moments (Debye-Ang^3)
      XXXX    -717.7740   XXXY      41.4617   XXYY    -130.9804
      XYYY       7.9853   YYYY    -217.1259   XXXZ      -0.0000
      XXYZ       0.0000   XYYZ      -0.0000   YYYZ       0.0000
      XXZZ    -137.9505   XYZZ       0.4816   YYZZ     -48.4244
      XZZZ      -0.0000   YZZZ       0.0000   ZZZZ     -68.6168
 -----------------------------------------------------------------
 Calculating analytic gradient of the SCF energy
 Gradient of SCF Energy
            1           2           3           4           5
    1   0.0674858  -0.0427271  -0.0023915  -0.0006913  -0.0216758
    2   0.0105768   0.0021569  -0.0100951   0.0060618  -0.0087005
    3   0.0000000  -0.0000000  -0.0000000   0.0000000  -0.0000000
 Max gradient component =       6.749E-02
 RMS gradient           =       2.189E-02
 Gradient time:  CPU 4.39 s  wall 4.40 s
 Geometry Optimization Parameters
   NAtoms,    NIC,     NZ,  NCons,   NDum,   NFix, NCnnct, MaxDiis
        5      20       5       0       0       0       0       0


** GEOMETRY OPTIMIZATION IN DELOCALIZED INTERNAL COORDINATES **
   Searching for a Minimum

   Optimization Cycle:   1

                       Coordinates (Angstroms)
     ATOM                X               Y               Z
      1  C         1.7692347444    1.0182250036    0.0000000000
      2  N         0.5200697392    1.3782066557    0.0000000000
      3  I        -1.0212829705   -0.1063241874    0.0000000000
      4  H         2.5543162648    1.7743645451    0.0000000000
      5  Cl        2.1951637959   -0.6997634839    0.0000000000
   Point Group: cs    Number of degrees of freedom:     7


   Energy is  -7473.181226395


 Attempting to Generate Delocalized Internal Coordinates

  7 Hessian modes will be used to form the next step
  Hessian Eigenvalues:
     0.108095    0.160000    0.220000    0.250000    0.286300    0.348126
     0.671931

 Minimum Search - Taking Simple RFO Step
 Searching for Lamda that Minimizes Along All modes
 Value Taken    Lamda =  -0.02008707
 Step Taken.  Stepsize is  0.280200

                             Maximum     Tolerance    Cnvgd?
         Gradient           0.042428      0.000300      NO
         Displacement       0.187760      0.001200      NO
         Energy change     *********      0.000001      NO


 New Cartesian Coordinates Obtained by Inverse Iteration

 Displacement from previous Coordinates is:  0.648698
 ----------------------------------------------------------------
             Standard Nuclear Orientation (Angstroms)
    I     Atom           X                Y                Z
 ----------------------------------------------------------------
    1      C       1.7268778023     0.9410852159     0.0000000000
    2      N       0.5187101520     1.3273030651     0.0000000000
    3      I      -1.1440271482     0.0368181190     0.0000000000
    4      H       2.4713103627     1.7300220004     0.0000000000
    5      Cl      2.4446304051    -0.6705198672     0.0000000000
 ----------------------------------------------------------------
 Molecular Point Group                 Cs    NOp =  2
 Largest Abelian Subgroup              Cs    NOp =  2
 Nuclear Repulsion Energy =   365.9035300132 hartrees
 There are       42 alpha and       42 beta electrons
 Applying Cartesian multipole field
    Component          Value
    ---------          -----
     (2,0,0)        1.00000E-11
     (0,2,0)        2.00000E-11
     (0,0,2)       -3.00000E-11
 Nucleus-field energy     =     0.0000000091 hartrees
 Requested basis set is 6-311++G(d,p)
 There are 54 shells and 143 basis functions
 A cutoff of  1.0D-11 yielded   1248 shell pairs
 There are      9228 function pairs (     10314 Cartesian)
 Smallest overlap matrix eigenvalue = 7.49E-04
 Guess MOs from SCF MO coefficient file

 -----------------------------------------------------------------------
  General SCF calculation program by
  Eric Jon Sundstrom, Paul Horn, Yuezhi Mao, Dmitri Zuev, Alec White,
  David Stuck, Shaama M.S., Shane Yost, Joonho Lee, David Small,
  Daniel Levine, Susi Lehtola, Hugh Burton, Evgeny Epifanovsky
 -----------------------------------------------------------------------
 Exchange:     0.2000 Hartree-Fock + 0.0800 Slater + 0.7200 B88
 Correlation:  0.1900 VWN1RPA + 0.8100 LYP
 Using SG-1 standard quadrature grid
 A restricted SCF calculation will be
 performed using DIIS
 SCF converges when DIIS error is below 1.0e-08
 ---------------------------------------
  Cycle       Energy         DIIS error
 ---------------------------------------
    1   -7473.1727758184      1.86e-03  
    2   -7473.1887697443      6.72e-04  
    3   -7473.1863637046      1.22e-03  
    4   -7473.1898624072      1.99e-04  
    5   -7473.1899558258      5.01e-05  
    6   -7473.1899611121      2.36e-05  
    7   -7473.1899624662      3.07e-06  
    8   -7473.1899624880      9.72e-07  
    9   -7473.1899624906      1.90e-07  
   10   -7473.1899624907      9.90e-08  
   11   -7473.1899624906      9.35e-09  Convergence criterion met
 ---------------------------------------
 SCF time:   CPU 13.56s  wall 13.00s 
 SCF   energy in the final basis set =    -7473.1899624906
 Total energy in the final basis set =    -7473.1899624906

 --------------------------------------------------------------
             Orbital Energies (a.u.) and Symmetries
 --------------------------------------------------------------

 Alpha MOs, Restricted
 -- Occupied --                  
******* -176.33 -165.73 -165.73 -165.73 -101.59  -35.82  -31.32
  1 A'    2 A'    3 A'    1 A"    4 A'    5 A'    6 A'    7 A'                 
-31.309 -31.308 -22.967 -22.965 -22.965 -22.959 -22.959 -14.381
  2 A"    8 A'    9 A'    3 A"   10 A'    4 A"   11 A'   12 A'                 
-10.303  -9.500  -7.264  -7.255  -7.254  -6.371  -4.786  -4.768
 13 A'   14 A'   15 A'    5 A"   16 A'   17 A'   18 A'    6 A"                 
 -4.767  -2.051  -2.046  -2.045  -2.029  -2.029  -0.962  -0.865
 19 A'   20 A'    7 A"   21 A'    8 A"   22 A'   23 A'   24 A'                 
 -0.689  -0.596  -0.500  -0.468  -0.422  -0.349  -0.342  -0.326
 25 A'   26 A'   27 A'   28 A'    9 A"   29 A'   10 A"   30 A'                 
 -0.277  -0.269
 11 A"   31 A'                                                                 
 -- Virtual --                   
 -0.103  -0.058  -0.006  -0.002   0.046   0.052   0.057   0.086
 32 A'   12 A"   33 A'   34 A'   35 A'   36 A'   13 A"   37 A'                 
  0.096   0.099   0.113   0.132   0.156   0.168   0.172   0.189
 14 A"   38 A'   39 A'   40 A'   41 A'   42 A'   15 A"   43 A'                 
  0.211   0.215   0.244   0.262   0.307   0.379   0.387   0.417
 16 A"   44 A'   45 A'   46 A'   47 A'   48 A'   17 A"   49 A'                 
  0.431   0.432   0.438   0.451   0.476   0.509   0.523   0.605
 50 A'   18 A"   51 A'   19 A"   52 A'   20 A"   53 A'   54 A'                 
  0.646   0.683   0.759   0.768   0.829   0.834   0.851   0.875
 55 A'   56 A'   57 A'   21 A"   58 A'   22 A"   23 A"   59 A'                 
  0.901   0.952   0.995   1.100   1.120   1.232   1.271   1.315
 60 A'   61 A'   62 A'   63 A'   24 A"   64 A'   25 A"   65 A'                 
  1.331   1.374   1.494   1.584   1.735   1.788   1.948   2.056
 66 A'   26 A"   67 A'   68 A'   27 A"   69 A'   70 A'   28 A"                 
  2.093   2.228   2.278   2.385   2.395   2.415   2.585   2.738
 71 A'   29 A"   72 A'   73 A'   30 A"   74 A'   75 A'   76 A'                 
  2.759   2.767   3.171   3.574   3.829   3.928   3.947   3.969
 31 A"   77 A'   78 A'   79 A'   32 A"   80 A'   33 A"   81 A'                 
  3.987   4.047   4.204   4.373   4.473   5.967   5.991   6.013
 34 A"   82 A'   83 A'   84 A'   85 A'   35 A"   86 A'   87 A'                 
  9.701  23.768  25.783  25.863  26.241  27.819  28.311  28.331
 88 A'   89 A'   36 A"   90 A'   91 A'   92 A'   37 A"   93 A'                 
 28.341  28.519  28.527  28.533  28.558  28.642  35.481 127.858
 94 A'   38 A"   95 A'   39 A"   96 A'   97 A'   98 A'   40 A"                 
127.872 127.891 151.621 215.6831901.783
 99 A'  100 A'  101 A'  102 A'  103 A'                                         

 Beta MOs, Restricted
 -- Occupied --                  
******* -176.33 -165.73 -165.73 -165.73 -101.59  -35.82  -31.32
  1 A'    2 A'    3 A'    1 A"    4 A'    5 A'    6 A'    7 A'                 
-31.309 -31.308 -22.967 -22.965 -22.965 -22.959 -22.959 -14.381
  2 A"    8 A'    9 A'    3 A"   10 A'    4 A"   11 A'   12 A'                 
-10.303  -9.500  -7.264  -7.255  -7.254  -6.371  -4.786  -4.768
 13 A'   14 A'   15 A'    5 A"   16 A'   17 A'   18 A'    6 A"                 
 -4.767  -2.051  -2.046  -2.045  -2.029  -2.029  -0.962  -0.865
 19 A'   20 A'    7 A"   21 A'    8 A"   22 A'   23 A'   24 A'                 
 -0.689  -0.596  -0.500  -0.468  -0.422  -0.349  -0.342  -0.326
 25 A'   26 A'   27 A'   28 A'    9 A"   29 A'   10 A"   30 A'                 
 -0.277  -0.269
 11 A"   31 A'                                                                 
 -- Virtual --                   
 -0.103  -0.058  -0.006  -0.002   0.046   0.052   0.057   0.086
 32 A'   12 A"   33 A'   34 A'   35 A'   36 A'   13 A"   37 A'                 
  0.096   0.099   0.113   0.132   0.156   0.168   0.172   0.189
 14 A"   38 A'   39 A'   40 A'   41 A'   42 A'   15 A"   43 A'                 
  0.211   0.215   0.244   0.262   0.307   0.379   0.387   0.417
 16 A"   44 A'   45 A'   46 A'   47 A'   48 A'   17 A"   49 A'                 
  0.431   0.432   0.438   0.451   0.476   0.509   0.523   0.605
 50 A'   18 A"   51 A'   19 A"   52 A'   20 A"   53 A'   54 A'                 
  0.646   0.683   0.759   0.768   0.829   0.834   0.851   0.875
 55 A'   56 A'   57 A'   21 A"   58 A'   22 A"   23 A"   59 A'                 
  0.901   0.952   0.995   1.100   1.120   1.232   1.271   1.315
 60 A'   61 A'   62 A'   63 A'   24 A"   64 A'   25 A"   65 A'                 
  1.331   1.374   1.494   1.584   1.735   1.788   1.948   2.056
 66 A'   26 A"   67 A'   68 A'   27 A"   69 A'   70 A'   28 A"                 
  2.093   2.228   2.278   2.385   2.395   2.415   2.585   2.738
 71 A'   29 A"   72 A'   73 A'   30 A"   74 A'   75 A'   76 A'                 
  2.759   2.767   3.171   3.574   3.829   3.928   3.947   3.969
 31 A"   77 A'   78 A'   79 A'   32 A"   80 A'   33 A"   81 A'                 
  3.987   4.047   4.204   4.373   4.473   5.967   5.991   6.013
 34 A"   82 A'   83 A'   84 A'   85 A'   35 A"   86 A'   87 A'                 
  9.701  23.768  25.783  25.863  26.241  27.819  28.311  28.331
 88 A'   89 A'   36 A"   90 A'   91 A'   92 A'   37 A"   93 A'                 
 28.341  28.519  28.527  28.533  28.558  28.642  35.481 127.858
 94 A'   38 A"   95 A'   39 A"   96 A'   97 A'   98 A'   40 A"                 
127.872 127.891 151.621 215.6831901.783
 99 A'  100 A'  101 A'  102 A'  103 A'                                         
 --------------------------------------------------------------

          Ground-State Mulliken Net Atomic Charges

     Atom                 Charge (a.u.)
  ----------------------------------------
      1 C                    -0.440593
      2 N                    -0.101634
      3 I                     0.126439
      4 H                     0.198919
      5 Cl                    0.216869
  ----------------------------------------
  Sum of atomic charges =     0.000000

 -----------------------------------------------------------------
                    Cartesian Multipole Moments
 -----------------------------------------------------------------
    Charge (ESU x 10^10)
                 0.0000
    Dipole Moment (Debye)
         X       0.8095      Y      -0.1281      Z       0.0000
       Tot       0.8196
    Quadrupole Moments (Debye-Ang)
        XX     -47.4837     XY       4.4758     YY     -53.1339
        XZ       0.0000     YZ       0.0000     ZZ     -53.4578
    Octopole Moments (Debye-Ang^2)
       XXX     -36.4995    XXY      -1.8455    XYY      -5.6013
       YYY     -23.3806    XXZ       0.0000    XYZ      -0.0000
       YYZ       0.0000    XZZ     -12.0659    YZZ      -6.1031
       ZZZ       0.0000
    Hexadecapole Moments (Debye-Ang^3)
      XXXX    -838.9625   XXXY      48.7774   XXYY    -152.3785
      XYYY      24.6165   YYYY    -203.9575   XXXZ       0.0000
      XXYZ      -0.0000   XYYZ       0.0000   YYYZ       0.0000
      XXZZ    -158.8372   XYZZ       7.3408   YYZZ     -45.6724
      XZZZ       0.0000   YZZZ       0.0000   ZZZZ     -68.1977
 -----------------------------------------------------------------
 Calculating analytic gradient of the SCF energy
 Gradient of SCF Energy
            1           2           3           4           5
    1   0.0214191  -0.0179210  -0.0022526  -0.0045463   0.0033008
    2  -0.0039831   0.0039392   0.0011839   0.0008475  -0.0019874
    3   0.0000000  -0.0000000   0.0000000  -0.0000000   0.0000000
 Max gradient component =       2.142E-02
 RMS gradient           =       7.546E-03
 Gradient time:  CPU 4.32 s  wall 4.32 s
 Geometry Optimization Parameters
   NAtoms,    NIC,     NZ,  NCons,   NDum,   NFix, NCnnct, MaxDiis
        5      20       5       0       0       0       0       0

 Cartesian Hessian Update
 Hessian Updated using BFGS Update


** GEOMETRY OPTIMIZATION IN DELOCALIZED INTERNAL COORDINATES **
   Searching for a Minimum

   Optimization Cycle:   2

                       Coordinates (Angstroms)
     ATOM                X               Y               Z
      1  C         1.7268778023    0.9410852159    0.0000000000
      2  N         0.5187101520    1.3273030651    0.0000000000
      3  I        -1.1440271482    0.0368181190    0.0000000000
      4  H         2.4713103627    1.7300220004    0.0000000000
      5  Cl        2.4446304051   -0.6705198672    0.0000000000
   Point Group: cs    Number of degrees of freedom:     7


   Energy is  -7473.189962491

 Hessian Updated using BFGS Update

  7 Hessian modes will be used to form the next step
  Hessian Eigenvalues:
     0.107841    0.156362    0.223571    0.283721    0.316764    0.352549
     0.614560

 Minimum Search - Taking Simple RFO Step
 Searching for Lamda that Minimizes Along All modes
 Value Taken    Lamda =  -0.00150726
 Step Taken.  Stepsize is  0.064596

                             Maximum     Tolerance    Cnvgd?
         Gradient           0.018370      0.000300      NO
         Displacement       0.047340      0.001200      NO
         Energy change     -0.008736      0.000001      NO


 New Cartesian Coordinates Obtained by Inverse Iteration

 Displacement from previous Coordinates is:  0.155016
 ----------------------------------------------------------------
             Standard Nuclear Orientation (Angstroms)
    I     Atom           X                Y                Z
 ----------------------------------------------------------------
    1      C       1.7098712774     0.9540713415     0.0000000000
    2      N       0.5228168662     1.3469349288     0.0000000000
    3      I      -1.0951374196     0.0104342450     0.0000000000
    4      H       2.4845819075     1.7179512858     0.0000000000
    5      Cl      2.3953689424    -0.6646832679     0.0000000000
 ----------------------------------------------------------------
 Molecular Point Group                 Cs    NOp =  2
 Largest Abelian Subgroup              Cs    NOp =  2
 Nuclear Repulsion Energy =   371.5336769815 hartrees
 There are       42 alpha and       42 beta electrons
 Applying Cartesian multipole field
    Component          Value
    ---------          -----
     (2,0,0)        1.00000E-11
     (0,2,0)        2.00000E-11
     (0,0,2)       -3.00000E-11
 Nucleus-field energy     =     0.0000000087 hartrees
 Requested basis set is 6-311++G(d,p)
 There are 54 shells and 143 basis functions
 A cutoff of  1.0D-11 yielded   1252 shell pairs
 There are      9268 function pairs (     10365 Cartesian)
 Smallest overlap matrix eigenvalue = 7.22E-04
 Guess MOs from SCF MO coefficient file

 -----------------------------------------------------------------------
  General SCF calculation program by
  Eric Jon Sundstrom, Paul Horn, Yuezhi Mao, Dmitri Zuev, Alec White,
  David Stuck, Shaama M.S., Shane Yost, Joonho Lee, David Small,
  Daniel Levine, Susi Lehtola, Hugh Burton, Evgeny Epifanovsky
 -----------------------------------------------------------------------
 Exchange:     0.2000 Hartree-Fock + 0.0800 Slater + 0.7200 B88
 Correlation:  0.1900 VWN1RPA + 0.8100 LYP
 Using SG-1 standard quadrature grid
 A restricted SCF calculation will be
 performed using DIIS
 SCF converges when DIIS error is below 1.0e-08
 ---------------------------------------
  Cycle       Energy         DIIS error
 ---------------------------------------
    1   -7473.1899176603      4.50e-04  
    2   -7473.1904905873      2.70e-04  
    3   -7473.1904295023      3.07e-04  
    4   -7473.1906549730      8.05e-05  
    5   -7473.1906689911      2.35e-05  
    6   -7473.1906705468      4.77e-06  
    7   -7473.1906705945      1.14e-06  
    8   -7473.1906705978      2.38e-07  
    9   -7473.1906705980      9.89e-08  
   10   -7473.1906705980      2.74e-08  
   11   -7473.1906705980      6.49e-09  Convergence criterion met
 ---------------------------------------
 SCF time:   CPU 13.66s  wall 13.00s 
 SCF   energy in the final basis set =    -7473.1906705980
 Total energy in the final basis set =    -7473.1906705980

 --------------------------------------------------------------
             Orbital Energies (a.u.) and Symmetries
 --------------------------------------------------------------

 Alpha MOs, Restricted
 -- Occupied --                  
******* -176.33 -165.73 -165.73 -165.73 -101.58  -35.82  -31.32
  1 A'    2 A'    3 A'    1 A"    4 A'    5 A'    6 A'    7 A'                 
-31.308 -31.308 -22.966 -22.964 -22.964 -22.959 -22.959 -14.379
  2 A"    8 A'    9 A'    3 A"   10 A'    4 A"   11 A'   12 A'                 
-10.300  -9.499  -7.263  -7.254  -7.253  -6.371  -4.786  -4.767
 13 A'   14 A'   15 A'    5 A"   16 A'   17 A'   18 A'    6 A"                 
 -4.766  -2.051  -2.045  -2.045  -2.029  -2.029  -0.970  -0.867
 19 A'   20 A'    7 A"   21 A'    8 A"   22 A'   23 A'   24 A'                 
 -0.689  -0.595  -0.501  -0.469  -0.426  -0.349  -0.343  -0.326
 25 A'   26 A'   27 A'   28 A'    9 A"   29 A'   10 A"   30 A'                 
 -0.278  -0.269
 11 A"   31 A'                                                                 
 -- Virtual --                   
 -0.102  -0.054  -0.005  -0.000   0.046   0.053   0.057   0.086
 32 A'   12 A"   33 A'   34 A'   35 A'   36 A'   13 A"   37 A'                 
  0.095   0.099   0.113   0.131   0.157   0.168   0.172   0.190
 14 A"   38 A'   39 A'   40 A'   41 A'   42 A'   15 A"   43 A'                 
  0.211   0.218   0.243   0.262   0.309   0.378   0.386   0.417
 16 A"   44 A'   45 A'   46 A'   47 A'   48 A'   17 A"   49 A'                 
  0.429   0.431   0.435   0.452   0.486   0.509   0.522   0.608
 50 A'   18 A"   51 A'   19 A"   52 A'   20 A"   53 A'   54 A'                 
  0.647   0.694   0.761   0.769   0.830   0.833   0.850   0.876
 55 A'   56 A'   57 A'   21 A"   58 A'   22 A"   23 A"   59 A'                 
  0.903   0.952   0.998   1.100   1.122   1.233   1.271   1.318
 60 A'   61 A'   62 A'   63 A'   24 A"   64 A'   25 A"   65 A'                 
  1.329   1.380   1.494   1.589   1.731   1.786   1.973   2.062
 66 A'   26 A"   67 A'   68 A'   27 A"   69 A'   70 A'   28 A"                 
  2.100   2.231   2.282   2.389   2.409   2.417   2.590   2.760
 71 A'   29 A"   72 A'   73 A'   30 A"   74 A'   75 A'   76 A'                 
  2.764   2.791   3.168   3.582   3.833   3.927   3.948   3.971
 31 A"   77 A'   78 A'   79 A'   32 A"   80 A'   33 A"   81 A'                 
  3.988   4.051   4.207   4.374   4.475   5.967   5.995   6.013
 34 A"   82 A'   83 A'   84 A'   85 A'   35 A"   86 A'   87 A'                 
  9.704  23.796  25.784  25.877  26.247  27.820  28.312  28.333
 88 A'   89 A'   36 A"   90 A'   91 A'   92 A'   37 A"   93 A'                 
 28.342  28.519  28.529  28.534  28.560  28.643  35.510 127.859
 94 A'   38 A"   95 A'   39 A"   96 A'   97 A'   98 A'   40 A"                 
127.874 127.892 151.622 215.6871901.784
 99 A'  100 A'  101 A'  102 A'  103 A'                                         

 Beta MOs, Restricted
 -- Occupied --                  
******* -176.33 -165.73 -165.73 -165.73 -101.58  -35.82  -31.32
  1 A'    2 A'    3 A'    1 A"    4 A'    5 A'    6 A'    7 A'                 
-31.308 -31.308 -22.966 -22.964 -22.964 -22.959 -22.959 -14.379
  2 A"    8 A'    9 A'    3 A"   10 A'    4 A"   11 A'   12 A'                 
-10.300  -9.499  -7.263  -7.254  -7.253  -6.371  -4.786  -4.767
 13 A'   14 A'   15 A'    5 A"   16 A'   17 A'   18 A'    6 A"                 
 -4.766  -2.051  -2.045  -2.045  -2.029  -2.029  -0.970  -0.867
 19 A'   20 A'    7 A"   21 A'    8 A"   22 A'   23 A'   24 A'                 
 -0.689  -0.595  -0.501  -0.469  -0.426  -0.349  -0.343  -0.326
 25 A'   26 A'   27 A'   28 A'    9 A"   29 A'   10 A"   30 A'                 
 -0.278  -0.269
 11 A"   31 A'                                                                 
 -- Virtual --                   
 -0.102  -0.054  -0.005  -0.000   0.046   0.053   0.057   0.086
 32 A'   12 A"   33 A'   34 A'   35 A'   36 A'   13 A"   37 A'                 
  0.095   0.099   0.113   0.131   0.157   0.168   0.172   0.190
 14 A"   38 A'   39 A'   40 A'   41 A'   42 A'   15 A"   43 A'                 
  0.211   0.218   0.243   0.262   0.309   0.378   0.386   0.417
 16 A"   44 A'   45 A'   46 A'   47 A'   48 A'   17 A"   49 A'                 
  0.429   0.431   0.435   0.452   0.486   0.509   0.522   0.608
 50 A'   18 A"   51 A'   19 A"   52 A'   20 A"   53 A'   54 A'                 
  0.647   0.694   0.761   0.769   0.830   0.833   0.850   0.876
 55 A'   56 A'   57 A'   21 A"   58 A'   22 A"   23 A"   59 A'                 
  0.903   0.952   0.998   1.100   1.122   1.233   1.271   1.318
 60 A'   61 A'   62 A'   63 A'   24 A"   64 A'   25 A"   65 A'                 
  1.329   1.380   1.494   1.589   1.731   1.786   1.973   2.062
 66 A'   26 A"   67 A'   68 A'   27 A"   69 A'   70 A'   28 A"                 
  2.100   2.231   2.282   2.389   2.409   2.417   2.590   2.760
 71 A'   29 A"   72 A'   73 A'   30 A"   74 A'   75 A'   76 A'                 
  2.764   2.791   3.168   3.582   3.833   3.927   3.948   3.971
 31 A"   77 A'   78 A'   79 A'   32 A"   80 A'   33 A"   81 A'                 
  3.988   4.051   4.207   4.374   4.475   5.967   5.995   6.013
 34 A"   82 A'   83 A'   84 A'   85 A'   35 A"   86 A'   87 A'                 
  9.704  23.796  25.784  25.877  26.247  27.820  28.312  28.333
 88 A'   89 A'   36 A"   90 A'   91 A'   92 A'   37 A"   93 A'                 
 28.342  28.519  28.529  28.534  28.560  28.643  35.510 127.859
 94 A'   38 A"   95 A'   39 A"   96 A'   97 A'   98 A'   40 A"                 
127.874 127.892 151.622 215.6871901.784
 99 A'  100 A'  101 A'  102 A'  103 A'                                         
 --------------------------------------------------------------

          Ground-State Mulliken Net Atomic Charges

     Atom                 Charge (a.u.)
  ----------------------------------------
      1 C                    -0.439885
      2 N                    -0.098654
      3 I                     0.121909
      4 H                     0.198720
      5 Cl                    0.217909
  ----------------------------------------
  Sum of atomic charges =    -0.000000

 -----------------------------------------------------------------
                    Cartesian Multipole Moments
 -----------------------------------------------------------------
    Charge (ESU x 10^10)
                -0.0000
    Dipole Moment (Debye)
         X       0.8526      Y      -0.1534      Z      -0.0000
       Tot       0.8662
    Quadrupole Moments (Debye-Ang)
        XX     -47.6727     XY       4.5569     YY     -53.0675
        XZ      -0.0000     YZ      -0.0000     ZZ     -53.3962
    Octopole Moments (Debye-Ang^2)
       XXX     -37.6399    XXY      -1.2088    XYY      -6.6609
       YYY     -22.2230    XXZ      -0.0000    XYZ      -0.0000
       YYZ      -0.0000    XZZ     -12.6892    YZZ      -5.4998
       ZZZ      -0.0000
    Hexadecapole Moments (Debye-Ang^3)
      XXXX    -803.5897   XXXY      44.8459   XXYY    -146.5038
      XYYY      19.8618   YYYY    -205.7153   XXXZ      -0.0000
      XXYZ      -0.0000   XYYZ      -0.0000   YYYZ      -0.0000
      XXZZ    -152.3601   XYZZ       5.8448   YYZZ     -45.7751
      XZZZ      -0.0000   YZZZ       0.0000   ZZZZ     -68.0714
 -----------------------------------------------------------------
 Calculating analytic gradient of the SCF energy
 Gradient of SCF Energy
            1           2           3           4           5
    1  -0.0039603   0.0043242   0.0010572  -0.0018746   0.0004535
    2  -0.0019400  -0.0006649  -0.0002469   0.0009865   0.0018654
    3  -0.0000000   0.0000000  -0.0000000  -0.0000000   0.0000000
 Max gradient component =       4.324E-03
 RMS gradient           =       1.788E-03
 Gradient time:  CPU 4.35 s  wall 4.36 s
 Geometry Optimization Parameters
   NAtoms,    NIC,     NZ,  NCons,   NDum,   NFix, NCnnct, MaxDiis
        5      20       5       0       0       0       0       0

 Cartesian Hessian Update
 Hessian Updated using BFGS Update


** GEOMETRY OPTIMIZATION IN DELOCALIZED INTERNAL COORDINATES **
   Searching for a Minimum

   Optimization Cycle:   3

                       Coordinates (Angstroms)
     ATOM                X               Y               Z
      1  C         1.7098712774    0.9540713415    0.0000000000
      2  N         0.5228168662    1.3469349288    0.0000000000
      3  I        -1.0951374196    0.0104342450    0.0000000000
      4  H         2.4845819075    1.7179512858    0.0000000000
      5  Cl        2.3953689424   -0.6646832679    0.0000000000
   Point Group: cs    Number of degrees of freedom:     7


   Energy is  -7473.190670598

 Hessian Updated using BFGS Update

  7 Hessian modes will be used to form the next step
  Hessian Eigenvalues:
     0.109449    0.145058    0.233528    0.276801    0.300001    0.347257
     0.740122

 Minimum Search - Taking Simple RFO Step
 Searching for Lamda that Minimizes Along All modes
 Value Taken    Lamda =  -0.00010064
 Step Taken.  Stepsize is  0.020167

                             Maximum     Tolerance    Cnvgd?
         Gradient           0.004200      0.000300      NO
         Displacement       0.015617      0.001200      NO
         Energy change     -0.000708      0.000001      NO


 New Cartesian Coordinates Obtained by Inverse Iteration

 Displacement from previous Coordinates is:  0.029026
 ----------------------------------------------------------------
             Standard Nuclear Orientation (Angstroms)
    I     Atom           X                Y                Z
 ----------------------------------------------------------------
    1      C       1.7112554112     0.9597912124     0.0000000000
    2      N       0.5194521388     1.3493721906     0.0000000000
    3      I      -1.0961670099     0.0030838076     0.0000000000
    4      H       2.4939464270     1.7170272022     0.0000000000
    5      Cl      2.3890146067    -0.6645658796     0.0000000000
 ----------------------------------------------------------------
 Molecular Point Group                 Cs    NOp =  2
 Largest Abelian Subgroup              Cs    NOp =  2
 Nuclear Repulsion Energy =   371.3431846847 hartrees
 There are       42 alpha and       42 beta electrons
 Applying Cartesian multipole field
    Component          Value
    ---------          -----
     (2,0,0)        1.00000E-11
     (0,2,0)        2.00000E-11
     (0,0,2)       -3.00000E-11
 Nucleus-field energy     =     0.0000000087 hartrees
 Requested basis set is 6-311++G(d,p)
 There are 54 shells and 143 basis functions
 A cutoff of  1.0D-11 yielded   1252 shell pairs
 There are      9268 function pairs (     10365 Cartesian)
 Smallest overlap matrix eigenvalue = 7.28E-04
 Guess MOs from SCF MO coefficient file

 -----------------------------------------------------------------------
  General SCF calculation program by
  Eric Jon Sundstrom, Paul Horn, Yuezhi Mao, Dmitri Zuev, Alec White,
  David Stuck, Shaama M.S., Shane Yost, Joonho Lee, David Small,
  Daniel Levine, Susi Lehtola, Hugh Burton, Evgeny Epifanovsky
 -----------------------------------------------------------------------
 Exchange:     0.2000 Hartree-Fock + 0.0800 Slater + 0.7200 B88
 Correlation:  0.1900 VWN1RPA + 0.8100 LYP
 Using SG-1 standard quadrature grid
 A restricted SCF calculation will be
 performed using DIIS
 SCF converges when DIIS error is below 1.0e-08
 ---------------------------------------
  Cycle       Energy         DIIS error
 ---------------------------------------
    1   -7473.1906844414      1.00e-04  
    2   -7473.1907142368      5.11e-05  
    3   -7473.1907063769      7.65e-05  
    4   -7473.1907205227      1.22e-05  
    5   -7473.1907208437      4.15e-06  
    6   -7473.1907208869      6.70e-07  
    7   -7473.1907208880      1.09e-07  
    8   -7473.1907208880      7.72e-08  
    9   -7473.1907208881      8.96e-09  Convergence criterion met
 ---------------------------------------
 SCF time:   CPU 11.20s  wall 11.00s 
 SCF   energy in the final basis set =    -7473.1907208881
 Total energy in the final basis set =    -7473.1907208881

 --------------------------------------------------------------
             Orbital Energies (a.u.) and Symmetries
 --------------------------------------------------------------

 Alpha MOs, Restricted
 -- Occupied --                  
******* -176.33 -165.73 -165.73 -165.73 -101.58  -35.82  -31.32
  1 A'    2 A'    3 A'    1 A"    4 A'    5 A'    6 A'    7 A'                 
-31.308 -31.308 -22.966 -22.965 -22.964 -22.959 -22.959 -14.380
  2 A"    8 A'    9 A'    3 A"   10 A'    4 A"   11 A'   12 A'                 
-10.301  -9.498  -7.263  -7.254  -7.253  -6.371  -4.786  -4.767
 13 A'   14 A'   15 A'    5 A"   16 A'   17 A'   18 A'    6 A"                 
 -4.766  -2.051  -2.045  -2.045  -2.029  -2.029  -0.969  -0.866
 19 A'   20 A'    7 A"   21 A'    8 A"   22 A'   23 A'   24 A'                 
 -0.689  -0.596  -0.501  -0.469  -0.425  -0.349  -0.342  -0.326
 25 A'   26 A'   27 A'   28 A'    9 A"   29 A'   10 A"   30 A'                 
 -0.278  -0.270
 11 A"   31 A'                                                                 
 -- Virtual --                   
 -0.103  -0.055  -0.006  -0.000   0.046   0.054   0.057   0.086
 32 A'   12 A"   33 A'   34 A'   35 A'   36 A'   13 A"   37 A'                 
  0.095   0.099   0.114   0.131   0.157   0.168   0.172   0.190
 14 A"   38 A'   39 A'   40 A'   41 A'   42 A'   15 A"   43 A'                 
  0.211   0.219   0.243   0.262   0.308   0.378   0.387   0.417
 16 A"   44 A'   45 A'   46 A'   47 A'   48 A'   17 A"   49 A'                 
  0.428   0.430   0.435   0.452   0.486   0.509   0.520   0.607
 50 A'   18 A"   51 A'   19 A"   52 A'   20 A"   53 A'   54 A'                 
  0.646   0.693   0.760   0.769   0.830   0.834   0.849   0.877
 55 A'   56 A'   57 A'   21 A"   58 A'   22 A"   23 A"   59 A'                 
  0.902   0.953   0.998   1.098   1.122   1.234   1.271   1.317
 60 A'   61 A'   62 A'   63 A'   24 A"   64 A'   25 A"   65 A'                 
  1.328   1.378   1.491   1.589   1.730   1.780   1.975   2.060
 66 A'   26 A"   67 A'   68 A'   27 A"   69 A'   70 A'   28 A"                 
  2.099   2.231   2.282   2.386   2.407   2.415   2.588   2.758
 71 A'   29 A"   72 A'   73 A'   30 A"   74 A'   75 A'   76 A'                 
  2.763   2.789   3.165   3.578   3.832   3.924   3.948   3.971
 31 A"   77 A'   78 A'   79 A'   32 A"   80 A'   33 A"   81 A'                 
  3.987   4.050   4.206   4.372   4.475   5.967   5.994   6.012
 34 A"   82 A'   83 A'   84 A'   85 A'   35 A"   86 A'   87 A'                 
  9.703  23.789  25.784  25.878  26.247  27.818  28.312  28.333
 88 A'   89 A'   36 A"   90 A'   91 A'   92 A'   37 A"   93 A'                 
 28.342  28.519  28.529  28.533  28.560  28.642  35.504 127.859
 94 A'   38 A"   95 A'   39 A"   96 A'   97 A'   98 A'   40 A"                 
127.874 127.891 151.621 215.6861901.782
 99 A'  100 A'  101 A'  102 A'  103 A'                                         

 Beta MOs, Restricted
 -- Occupied --                  
******* -176.33 -165.73 -165.73 -165.73 -101.58  -35.82  -31.32
  1 A'    2 A'    3 A'    1 A"    4 A'    5 A'    6 A'    7 A'                 
-31.308 -31.308 -22.966 -22.965 -22.964 -22.959 -22.959 -14.380
  2 A"    8 A'    9 A'    3 A"   10 A'    4 A"   11 A'   12 A'                 
-10.301  -9.498  -7.263  -7.254  -7.253  -6.371  -4.786  -4.767
 13 A'   14 A'   15 A'    5 A"   16 A'   17 A'   18 A'    6 A"                 
 -4.766  -2.051  -2.045  -2.045  -2.029  -2.029  -0.969  -0.866
 19 A'   20 A'    7 A"   21 A'    8 A"   22 A'   23 A'   24 A'                 
 -0.689  -0.596  -0.501  -0.469  -0.425  -0.349  -0.342  -0.326
 25 A'   26 A'   27 A'   28 A'    9 A"   29 A'   10 A"   30 A'                 
 -0.278  -0.270
 11 A"   31 A'                                                                 
 -- Virtual --                   
 -0.103  -0.055  -0.006  -0.000   0.046   0.054   0.057   0.086
 32 A'   12 A"   33 A'   34 A'   35 A'   36 A'   13 A"   37 A'                 
  0.095   0.099   0.114   0.131   0.157   0.168   0.172   0.190
 14 A"   38 A'   39 A'   40 A'   41 A'   42 A'   15 A"   43 A'                 
  0.211   0.219   0.243   0.262   0.308   0.378   0.387   0.417
 16 A"   44 A'   45 A'   46 A'   47 A'   48 A'   17 A"   49 A'                 
  0.428   0.430   0.435   0.452   0.486   0.509   0.520   0.607
 50 A'   18 A"   51 A'   19 A"   52 A'   20 A"   53 A'   54 A'                 
  0.646   0.693   0.760   0.769   0.830   0.834   0.849   0.877
 55 A'   56 A'   57 A'   21 A"   58 A'   22 A"   23 A"   59 A'                 
  0.902   0.953   0.998   1.098   1.122   1.234   1.271   1.317
 60 A'   61 A'   62 A'   63 A'   24 A"   64 A'   25 A"   65 A'                 
  1.328   1.378   1.491   1.589   1.730   1.780   1.975   2.060
 66 A'   26 A"   67 A'   68 A'   27 A"   69 A'   70 A'   28 A"                 
  2.099   2.231   2.282   2.386   2.407   2.415   2.588   2.758
 71 A'   29 A"   72 A'   73 A'   30 A"   74 A'   75 A'   76 A'                 
  2.763   2.789   3.165   3.578   3.832   3.924   3.948   3.971
 31 A"   77 A'   78 A'   79 A'   32 A"   80 A'   33 A"   81 A'                 
  3.987   4.050   4.206   4.372   4.475   5.967   5.994   6.012
 34 A"   82 A'   83 A'   84 A'   85 A'   35 A"   86 A'   87 A'                 
  9.703  23.789  25.784  25.878  26.247  27.818  28.312  28.333
 88 A'   89 A'   36 A"   90 A'   91 A'   92 A'   37 A"   93 A'                 
 28.342  28.519  28.529  28.533  28.560  28.642  35.504 127.859
 94 A'   38 A"   95 A'   39 A"   96 A'   97 A'   98 A'   40 A"                 
127.874 127.891 151.621 215.6861901.782
 99 A'  100 A'  101 A'  102 A'  103 A'                                         
 --------------------------------------------------------------

          Ground-State Mulliken Net Atomic Charges

     Atom                 Charge (a.u.)
  ----------------------------------------
      1 C                    -0.438466
      2 N                    -0.099253
      3 I                     0.122569
      4 H                     0.199952
      5 Cl                    0.215199
  ----------------------------------------
  Sum of atomic charges =    -0.000000

 -----------------------------------------------------------------
                    Cartesian Multipole Moments
 -----------------------------------------------------------------
    Charge (ESU x 10^10)
                -0.0000
    Dipole Moment (Debye)
         X       0.8564      Y      -0.1522      Z       0.0000
       Tot       0.8698
    Quadrupole Moments (Debye-Ang)
        XX     -47.6363     XY       4.6367     YY     -53.0656
        XZ      -0.0000     YZ       0.0000     ZZ     -53.4161
    Octopole Moments (Debye-Ang^2)
       XXX     -37.1913    XXY      -0.8550    XYY      -6.5326
       YYY     -21.8309    XXZ      -0.0000    XYZ       0.0000
       YYZ       0.0000    XZZ     -12.6084    YZZ      -5.3507
       ZZZ       0.0000
    Hexadecapole Moments (Debye-Ang^3)
      XXXX    -801.6921   XXXY      44.7202   XXYY    -146.0859
      XYYY      19.0091   YYYY    -206.3912   XXXZ       0.0000
      XXYZ       0.0000   XYYZ       0.0000   YYYZ       0.0000
      XXZZ    -152.1309   XYZZ       5.5062   YYZZ     -45.8961
      XZZZ       0.0000   YZZZ       0.0000   ZZZZ     -68.1139
 -----------------------------------------------------------------
 Calculating analytic gradient of the SCF energy
 Gradient of SCF Energy
            1           2           3           4           5
    1   0.0004610  -0.0004269   0.0000542  -0.0002935   0.0002052
    2  -0.0011657   0.0002532  -0.0011626   0.0008440   0.0012310
    3   0.0000000  -0.0000000   0.0000000  -0.0000000  -0.0000000
 Max gradient component =       1.231E-03
 RMS gradient           =       6.071E-04
 Gradient time:  CPU 4.36 s  wall 4.36 s
 Geometry Optimization Parameters
   NAtoms,    NIC,     NZ,  NCons,   NDum,   NFix, NCnnct, MaxDiis
        5      20       5       0       0       0       0       0

 Cartesian Hessian Update
 Hessian Updated using BFGS Update


** GEOMETRY OPTIMIZATION IN DELOCALIZED INTERNAL COORDINATES **
   Searching for a Minimum

   Optimization Cycle:   4

                       Coordinates (Angstroms)
     ATOM                X               Y               Z
      1  C         1.7112554112    0.9597912124    0.0000000000
      2  N         0.5194521388    1.3493721906    0.0000000000
      3  I        -1.0961670099    0.0030838076    0.0000000000
      4  H         2.4939464270    1.7170272022    0.0000000000
      5  Cl        2.3890146067   -0.6645658796    0.0000000000
   Point Group: cs    Number of degrees of freedom:     7


   Energy is  -7473.190720888

 Hessian Updated using BFGS Update

  7 Hessian modes will be used to form the next step
  Hessian Eigenvalues:
     0.114305    0.136688    0.220950    0.266082    0.308646    0.353795
     0.786509

 Minimum Search - Taking Simple RFO Step
 Searching for Lamda that Minimizes Along All modes
 Value Taken    Lamda =  -0.00000432
 Step Taken.  Stepsize is  0.004638

                             Maximum     Tolerance    Cnvgd?
         Gradient           0.000958      0.000300      NO
         Displacement       0.004003      0.001200      NO
         Energy change     -0.000050      0.000001      NO


 New Cartesian Coordinates Obtained by Inverse Iteration

 Displacement from previous Coordinates is:  0.002971
 ----------------------------------------------------------------
             Standard Nuclear Orientation (Angstroms)
    I     Atom           X                Y                Z
 ----------------------------------------------------------------
    1      C       1.7107835028     0.9605748812     0.0000000000
    2      N       0.5189131039     1.3491904685     0.0000000000
    3      I      -1.0953844071     0.0034238872     0.0000000000
    4      H       2.4939142536     1.7167449890     0.0000000000
    5      Cl      2.3892751206    -0.6652256928     0.0000000000
 ----------------------------------------------------------------
 Molecular Point Group                 Cs    NOp =  2
 Largest Abelian Subgroup              Cs    NOp =  2
 Nuclear Repulsion Energy =   371.4050663262 hartrees
 There are       42 alpha and       42 beta electrons
 Applying Cartesian multipole field
    Component          Value
    ---------          -----
     (2,0,0)        1.00000E-11
     (0,2,0)        2.00000E-11
     (0,0,2)       -3.00000E-11
 Nucleus-field energy     =     0.0000000087 hartrees
 Requested basis set is 6-311++G(d,p)
 There are 54 shells and 143 basis functions
 A cutoff of  1.0D-11 yielded   1252 shell pairs
 There are      9268 function pairs (     10365 Cartesian)
 Smallest overlap matrix eigenvalue = 7.29E-04
 Guess MOs from SCF MO coefficient file

 -----------------------------------------------------------------------
  General SCF calculation program by
  Eric Jon Sundstrom, Paul Horn, Yuezhi Mao, Dmitri Zuev, Alec White,
  David Stuck, Shaama M.S., Shane Yost, Joonho Lee, David Small,
  Daniel Levine, Susi Lehtola, Hugh Burton, Evgeny Epifanovsky
 -----------------------------------------------------------------------
 Exchange:     0.2000 Hartree-Fock + 0.0800 Slater + 0.7200 B88
 Correlation:  0.1900 VWN1RPA + 0.8100 LYP
 Using SG-1 standard quadrature grid
 A restricted SCF calculation will be
 performed using DIIS
 SCF converges when DIIS error is below 1.0e-08
 ---------------------------------------
  Cycle       Energy         DIIS error
 ---------------------------------------
    1   -7473.1907223614      2.16e-05  
    2   -7473.1907234996      1.72e-05  
    3   -7473.1907234369      1.77e-05  
    4   -7473.1907241369      2.26e-06  
    5   -7473.1907241524      6.31e-07  
    6   -7473.1907241531      1.18e-07  
    7   -7473.1907241531      7.44e-08  
    8   -7473.1907241531      2.25e-08  
    9   -7473.1907241531      2.56e-09  Convergence criterion met
 ---------------------------------------
 SCF time:   CPU 11.20s  wall 11.00s 
 SCF   energy in the final basis set =    -7473.1907241531
 Total energy in the final basis set =    -7473.1907241531

 --------------------------------------------------------------
             Orbital Energies (a.u.) and Symmetries
 --------------------------------------------------------------

 Alpha MOs, Restricted
 -- Occupied --                  
******* -176.33 -165.73 -165.73 -165.73 -101.58  -35.82  -31.32
  1 A'    2 A'    3 A'    1 A"    4 A'    5 A'    6 A'    7 A'                 
-31.309 -31.308 -22.967 -22.965 -22.964 -22.959 -22.959 -14.380
  2 A"    8 A'    9 A'    3 A"   10 A'    4 A"   11 A'   12 A'                 
-10.301  -9.498  -7.262  -7.254  -7.252  -6.371  -4.786  -4.767
 13 A'   14 A'   15 A'    5 A"   16 A'   17 A'   18 A'    6 A"                 
 -4.767  -2.051  -2.046  -2.045  -2.029  -2.029  -0.969  -0.865
 19 A'   20 A'    7 A"   21 A'    8 A"   22 A'   23 A'   24 A'                 
 -0.689  -0.596  -0.500  -0.469  -0.425  -0.349  -0.342  -0.326
 25 A'   26 A'   27 A'   28 A'    9 A"   29 A'   10 A"   30 A'                 
 -0.278  -0.270
 11 A"   31 A'                                                                 
 -- Virtual --                   
 -0.103  -0.055  -0.006  -0.000   0.046   0.054   0.057   0.086
 32 A'   12 A"   33 A'   34 A'   35 A'   36 A'   13 A"   37 A'                 
  0.095   0.099   0.114   0.130   0.157   0.168   0.172   0.190
 14 A"   38 A'   39 A'   40 A'   41 A'   42 A'   15 A"   43 A'                 
  0.211   0.219   0.243   0.262   0.308   0.378   0.386   0.417
 16 A"   44 A'   45 A'   46 A'   47 A'   48 A'   17 A"   49 A'                 
  0.428   0.430   0.435   0.452   0.486   0.509   0.520   0.607
 50 A'   18 A"   51 A'   19 A"   52 A'   20 A"   53 A'   54 A'                 
  0.647   0.693   0.760   0.770   0.830   0.834   0.849   0.877
 55 A'   56 A'   57 A'   21 A"   58 A'   22 A"   23 A"   59 A'                 
  0.902   0.953   0.999   1.098   1.122   1.234   1.271   1.317
 60 A'   61 A'   62 A'   63 A'   24 A"   64 A'   25 A"   65 A'                 
  1.329   1.378   1.491   1.589   1.730   1.779   1.976   2.060
 66 A'   26 A"   67 A'   68 A'   27 A"   69 A'   70 A'   28 A"                 
  2.099   2.231   2.282   2.386   2.407   2.415   2.589   2.758
 71 A'   29 A"   72 A'   73 A'   30 A"   74 A'   75 A'   76 A'                 
  2.763   2.789   3.164   3.579   3.832   3.924   3.948   3.971
 31 A"   77 A'   78 A'   79 A'   32 A"   80 A'   33 A"   81 A'                 
  3.987   4.050   4.206   4.373   4.475   5.967   5.994   6.013
 34 A"   82 A'   83 A'   84 A'   85 A'   35 A"   86 A'   87 A'                 
  9.703  23.790  25.785  25.878  26.247  27.818  28.312  28.333
 88 A'   89 A'   36 A"   90 A'   91 A'   92 A'   37 A"   93 A'                 
 28.342  28.519  28.529  28.533  28.560  28.642  35.505 127.858
 94 A'   38 A"   95 A'   39 A"   96 A'   97 A'   98 A'   40 A"                 
127.873 127.891 151.621 215.6851901.782
 99 A'  100 A'  101 A'  102 A'  103 A'                                         

 Beta MOs, Restricted
 -- Occupied --                  
******* -176.33 -165.73 -165.73 -165.73 -101.58  -35.82  -31.32
  1 A'    2 A'    3 A'    1 A"    4 A'    5 A'    6 A'    7 A'                 
-31.309 -31.308 -22.967 -22.965 -22.964 -22.959 -22.959 -14.380
  2 A"    8 A'    9 A'    3 A"   10 A'    4 A"   11 A'   12 A'                 
-10.301  -9.498  -7.262  -7.254  -7.252  -6.371  -4.786  -4.767
 13 A'   14 A'   15 A'    5 A"   16 A'   17 A'   18 A'    6 A"                 
 -4.767  -2.051  -2.046  -2.045  -2.029  -2.029  -0.969  -0.865
 19 A'   20 A'    7 A"   21 A'    8 A"   22 A'   23 A'   24 A'                 
 -0.689  -0.596  -0.500  -0.469  -0.425  -0.349  -0.342  -0.326
 25 A'   26 A'   27 A'   28 A'    9 A"   29 A'   10 A"   30 A'                 
 -0.278  -0.270
 11 A"   31 A'                                                                 
 -- Virtual --                   
 -0.103  -0.055  -0.006  -0.000   0.046   0.054   0.057   0.086
 32 A'   12 A"   33 A'   34 A'   35 A'   36 A'   13 A"   37 A'                 
  0.095   0.099   0.114   0.130   0.157   0.168   0.172   0.190
 14 A"   38 A'   39 A'   40 A'   41 A'   42 A'   15 A"   43 A'                 
  0.211   0.219   0.243   0.262   0.308   0.378   0.386   0.417
 16 A"   44 A'   45 A'   46 A'   47 A'   48 A'   17 A"   49 A'                 
  0.428   0.430   0.435   0.452   0.486   0.509   0.520   0.607
 50 A'   18 A"   51 A'   19 A"   52 A'   20 A"   53 A'   54 A'                 
  0.647   0.693   0.760   0.770   0.830   0.834   0.849   0.877
 55 A'   56 A'   57 A'   21 A"   58 A'   22 A"   23 A"   59 A'                 
  0.902   0.953   0.999   1.098   1.122   1.234   1.271   1.317
 60 A'   61 A'   62 A'   63 A'   24 A"   64 A'   25 A"   65 A'                 
  1.329   1.378   1.491   1.589   1.730   1.779   1.976   2.060
 66 A'   26 A"   67 A'   68 A'   27 A"   69 A'   70 A'   28 A"                 
  2.099   2.231   2.282   2.386   2.407   2.415   2.589   2.758
 71 A'   29 A"   72 A'   73 A'   30 A"   74 A'   75 A'   76 A'                 
  2.763   2.789   3.164   3.579   3.832   3.924   3.948   3.971
 31 A"   77 A'   78 A'   79 A'   32 A"   80 A'   33 A"   81 A'                 
  3.987   4.050   4.206   4.373   4.475   5.967   5.994   6.013
 34 A"   82 A'   83 A'   84 A'   85 A'   35 A"   86 A'   87 A'                 
  9.703  23.790  25.785  25.878  26.247  27.818  28.312  28.333
 88 A'   89 A'   36 A"   90 A'   91 A'   92 A'   37 A"   93 A'                 
 28.342  28.519  28.529  28.533  28.560  28.642  35.505 127.858
 94 A'   38 A"   95 A'   39 A"   96 A'   97 A'   98 A'   40 A"                 
127.873 127.891 151.621 215.6851901.782
 99 A'  100 A'  101 A'  102 A'  103 A'                                         
 --------------------------------------------------------------

          Ground-State Mulliken Net Atomic Charges

     Atom                 Charge (a.u.)
  ----------------------------------------
      1 C                    -0.438117
      2 N                    -0.099240
      3 I                     0.123441
      4 H                     0.200003
      5 Cl                    0.213913
  ----------------------------------------
  Sum of atomic charges =    -0.000000

 -----------------------------------------------------------------
                    Cartesian Multipole Moments
 -----------------------------------------------------------------
    Charge (ESU x 10^10)
                -0.0000
    Dipole Moment (Debye)
         X       0.8450      Y      -0.1462      Z       0.0000
       Tot       0.8575
    Quadrupole Moments (Debye-Ang)
        XX     -47.6574     XY       4.6508     YY     -53.0620
        XZ      -0.0000     YZ       0.0000     ZZ     -53.4151
    Octopole Moments (Debye-Ang^2)
       XXX     -37.3341    XXY      -0.8274    XYY      -6.5626
       YYY     -21.8261    XXZ      -0.0000    XYZ       0.0000
       YYZ      -0.0000    XZZ     -12.6422    YZZ      -5.3484
       ZZZ       0.0000
    Hexadecapole Moments (Debye-Ang^3)
      XXXX    -801.6748   XXXY      44.9071   XXYY    -146.0692
      XYYY      19.1400   YYYY    -206.4634   XXXZ      -0.0000
      XXYZ       0.0000   XYYZ      -0.0000   YYYZ       0.0000
      XXZZ    -152.1069   XYZZ       5.5516   YYZZ     -45.9059
      XZZZ       0.0000   YZZZ       0.0000   ZZZZ     -68.1088
 -----------------------------------------------------------------
 Calculating analytic gradient of the SCF energy
 Gradient of SCF Energy
            1           2           3           4           5
    1   0.0003158  -0.0004260   0.0001631  -0.0004197   0.0003668
    2  -0.0004965   0.0000812  -0.0010479   0.0006335   0.0008297
    3   0.0000000  -0.0000000   0.0000000  -0.0000000   0.0000000
 Max gradient component =       1.048E-03
 RMS gradient           =       4.516E-04
 Gradient time:  CPU 4.36 s  wall 4.36 s
 Geometry Optimization Parameters
   NAtoms,    NIC,     NZ,  NCons,   NDum,   NFix, NCnnct, MaxDiis
        5      20       5       0       0       0       0       0

 Cartesian Hessian Update
 Hessian Updated using BFGS Update


** GEOMETRY OPTIMIZATION IN DELOCALIZED INTERNAL COORDINATES **
   Searching for a Minimum

   Optimization Cycle:   5

                       Coordinates (Angstroms)
     ATOM                X               Y               Z
      1  C         1.7107835028    0.9605748812    0.0000000000
      2  N         0.5189131039    1.3491904685    0.0000000000
      3  I        -1.0953844071    0.0034238872    0.0000000000
      4  H         2.4939142536    1.7167449890    0.0000000000
      5  Cl        2.3892751206   -0.6652256928    0.0000000000
   Point Group: cs    Number of degrees of freedom:     7


   Energy is  -7473.190724153

 Hessian Updated using BFGS Update

  7 Hessian modes will be used to form the next step
  Hessian Eigenvalues:
     0.077082    0.128639    0.195853    0.257771    0.286106    0.357523
     0.753060

 Minimum Search - Taking Simple RFO Step
 Searching for Lamda that Minimizes Along All modes
 Value Taken    Lamda =  -0.00000255
 Step Taken.  Stepsize is  0.005274

                             Maximum     Tolerance    Cnvgd?
         Gradient           0.000503      0.000300      NO
         Displacement       0.004551      0.001200      NO
         Energy change     -0.000003      0.000001      NO


 New Cartesian Coordinates Obtained by Inverse Iteration

 Displacement from previous Coordinates is:  0.003156
 ----------------------------------------------------------------
             Standard Nuclear Orientation (Angstroms)
    I     Atom           X                Y                Z
 ----------------------------------------------------------------
    1      C       1.7102243241     0.9613947610     0.0000000000
    2      N       0.5183329356     1.3486219066     0.0000000000
    3      I      -1.0949064807     0.0039553557     0.0000000000
    4      H       2.4940777217     1.7165154335     0.0000000000
    5      Cl      2.3897730733    -0.6657789236     0.0000000000
 ----------------------------------------------------------------
 Molecular Point Group                 Cs    NOp =  2
 Largest Abelian Subgroup              Cs    NOp =  2
 Nuclear Repulsion Energy =   371.4521775254 hartrees
 There are       42 alpha and       42 beta electrons
 Applying Cartesian multipole field
    Component          Value
    ---------          -----
     (2,0,0)        1.00000E-11
     (0,2,0)        2.00000E-11
     (0,0,2)       -3.00000E-11
 Nucleus-field energy     =     0.0000000087 hartrees
 Requested basis set is 6-311++G(d,p)
 There are 54 shells and 143 basis functions
 A cutoff of  1.0D-11 yielded   1252 shell pairs
 There are      9268 function pairs (     10365 Cartesian)
 Smallest overlap matrix eigenvalue = 7.31E-04
 Guess MOs from SCF MO coefficient file

 -----------------------------------------------------------------------
  General SCF calculation program by
  Eric Jon Sundstrom, Paul Horn, Yuezhi Mao, Dmitri Zuev, Alec White,
  David Stuck, Shaama M.S., Shane Yost, Joonho Lee, David Small,
  Daniel Levine, Susi Lehtola, Hugh Burton, Evgeny Epifanovsky
 -----------------------------------------------------------------------
 Exchange:     0.2000 Hartree-Fock + 0.0800 Slater + 0.7200 B88
 Correlation:  0.1900 VWN1RPA + 0.8100 LYP
 Using SG-1 standard quadrature grid
 A restricted SCF calculation will be
 performed using DIIS
 SCF converges when DIIS error is below 1.0e-08
 ---------------------------------------
  Cycle       Energy         DIIS error
 ---------------------------------------
    1   -7473.1907230475      2.49e-05  
    2   -7473.1907245340      2.03e-05  
    3   -7473.1907244954      2.03e-05  
    4   -7473.1907254260      2.49e-06  
    5   -7473.1907254450      7.13e-07  
    6   -7473.1907254458      1.33e-07  
    7   -7473.1907254459      8.50e-08  
    8   -7473.1907254459      2.34e-08  
    9   -7473.1907254459      2.90e-09  Convergence criterion met
 ---------------------------------------
 SCF time:   CPU 11.19s  wall 11.00s 
 SCF   energy in the final basis set =    -7473.1907254459
 Total energy in the final basis set =    -7473.1907254459

 --------------------------------------------------------------
             Orbital Energies (a.u.) and Symmetries
 --------------------------------------------------------------

 Alpha MOs, Restricted
 -- Occupied --                  
******* -176.33 -165.73 -165.73 -165.73 -101.58  -35.82  -31.32
  1 A'    2 A'    3 A'    1 A"    4 A'    5 A'    6 A'    7 A'                 
-31.309 -31.308 -22.967 -22.965 -22.965 -22.959 -22.959 -14.379
  2 A"    8 A'    9 A'    3 A"   10 A'    4 A"   11 A'   12 A'                 
-10.301  -9.498  -7.262  -7.253  -7.252  -6.371  -4.786  -4.768
 13 A'   14 A'   15 A'    5 A"   16 A'   17 A'   18 A'    6 A"                 
 -4.767  -2.051  -2.046  -2.045  -2.029  -2.029  -0.969  -0.865
 19 A'   20 A'    7 A"   21 A'    8 A"   22 A'   23 A'   24 A'                 
 -0.689  -0.596  -0.500  -0.469  -0.425  -0.349  -0.342  -0.326
 25 A'   26 A'   27 A'   28 A'    9 A"   29 A'   10 A"   30 A'                 
 -0.278  -0.270
 11 A"   31 A'                                                                 
 -- Virtual --                   
 -0.103  -0.055  -0.006  -0.000   0.046   0.053   0.057   0.086
 32 A'   12 A"   33 A'   34 A'   35 A'   36 A'   13 A"   37 A'                 
  0.095   0.099   0.114   0.130   0.157   0.168   0.172   0.190
 14 A"   38 A'   39 A'   40 A'   41 A'   42 A'   15 A"   43 A'                 
  0.211   0.219   0.243   0.262   0.308   0.378   0.386   0.417
 16 A"   44 A'   45 A'   46 A'   47 A'   48 A'   17 A"   49 A'                 
  0.428   0.430   0.435   0.452   0.486   0.509   0.520   0.607
 50 A'   18 A"   51 A'   19 A"   52 A'   20 A"   53 A'   54 A'                 
  0.647   0.693   0.761   0.770   0.830   0.834   0.849   0.877
 55 A'   56 A'   57 A'   21 A"   58 A'   22 A"   23 A"   59 A'                 
  0.902   0.953   0.999   1.098   1.122   1.234   1.271   1.317
 60 A'   61 A'   62 A'   63 A'   24 A"   64 A'   25 A"   65 A'                 
  1.329   1.377   1.491   1.589   1.730   1.778   1.977   2.060
 66 A'   26 A"   67 A'   68 A'   27 A"   69 A'   70 A'   28 A"                 
  2.099   2.231   2.282   2.385   2.408   2.415   2.589   2.758
 71 A'   29 A"   72 A'   73 A'   30 A"   74 A'   75 A'   76 A'                 
  2.763   2.790   3.163   3.579   3.832   3.924   3.948   3.970
 31 A"   77 A'   78 A'   79 A'   32 A"   80 A'   33 A"   81 A'                 
  3.987   4.050   4.206   4.373   4.475   5.967   5.994   6.013
 34 A"   82 A'   83 A'   84 A'   85 A'   35 A"   86 A'   87 A'                 
  9.702  23.791  25.785  25.878  26.247  27.818  28.312  28.333
 88 A'   89 A'   36 A"   90 A'   91 A'   92 A'   37 A"   93 A'                 
 28.341  28.519  28.529  28.533  28.560  28.642  35.505 127.858
 94 A'   38 A"   95 A'   39 A"   96 A'   97 A'   98 A'   40 A"                 
127.873 127.891 151.621 215.6851901.783
 99 A'  100 A'  101 A'  102 A'  103 A'                                         

 Beta MOs, Restricted
 -- Occupied --                  
******* -176.33 -165.73 -165.73 -165.73 -101.58  -35.82  -31.32
  1 A'    2 A'    3 A'    1 A"    4 A'    5 A'    6 A'    7 A'                 
-31.309 -31.308 -22.967 -22.965 -22.965 -22.959 -22.959 -14.379
  2 A"    8 A'    9 A'    3 A"   10 A'    4 A"   11 A'   12 A'                 
-10.301  -9.498  -7.262  -7.253  -7.252  -6.371  -4.786  -4.768
 13 A'   14 A'   15 A'    5 A"   16 A'   17 A'   18 A'    6 A"                 
 -4.767  -2.051  -2.046  -2.045  -2.029  -2.029  -0.969  -0.865
 19 A'   20 A'    7 A"   21 A'    8 A"   22 A'   23 A'   24 A'                 
 -0.689  -0.596  -0.500  -0.469  -0.425  -0.349  -0.342  -0.326
 25 A'   26 A'   27 A'   28 A'    9 A"   29 A'   10 A"   30 A'                 
 -0.278  -0.270
 11 A"   31 A'                                                                 
 -- Virtual --                   
 -0.103  -0.055  -0.006  -0.000   0.046   0.053   0.057   0.086
 32 A'   12 A"   33 A'   34 A'   35 A'   36 A'   13 A"   37 A'                 
  0.095   0.099   0.114   0.130   0.157   0.168   0.172   0.190
 14 A"   38 A'   39 A'   40 A'   41 A'   42 A'   15 A"   43 A'                 
  0.211   0.219   0.243   0.262   0.308   0.378   0.386   0.417
 16 A"   44 A'   45 A'   46 A'   47 A'   48 A'   17 A"   49 A'                 
  0.428   0.430   0.435   0.452   0.486   0.509   0.520   0.607
 50 A'   18 A"   51 A'   19 A"   52 A'   20 A"   53 A'   54 A'                 
  0.647   0.693   0.761   0.770   0.830   0.834   0.849   0.877
 55 A'   56 A'   57 A'   21 A"   58 A'   22 A"   23 A"   59 A'                 
  0.902   0.953   0.999   1.098   1.122   1.234   1.271   1.317
 60 A'   61 A'   62 A'   63 A'   24 A"   64 A'   25 A"   65 A'                 
  1.329   1.377   1.491   1.589   1.730   1.778   1.977   2.060
 66 A'   26 A"   67 A'   68 A'   27 A"   69 A'   70 A'   28 A"                 
  2.099   2.231   2.282   2.385   2.408   2.415   2.589   2.758
 71 A'   29 A"   72 A'   73 A'   30 A"   74 A'   75 A'   76 A'                 
  2.763   2.790   3.163   3.579   3.832   3.924   3.948   3.970
 31 A"   77 A'   78 A'   79 A'   32 A"   80 A'   33 A"   81 A'                 
  3.987   4.050   4.206   4.373   4.475   5.967   5.994   6.013
 34 A"   82 A'   83 A'   84 A'   85 A'   35 A"   86 A'   87 A'                 
  9.702  23.791  25.785  25.878  26.247  27.818  28.312  28.333
 88 A'   89 A'   36 A"   90 A'   91 A'   92 A'   37 A"   93 A'                 
 28.341  28.519  28.529  28.533  28.560  28.642  35.505 127.858
 94 A'   38 A"   95 A'   39 A"   96 A'   97 A'   98 A'   40 A"                 
127.873 127.891 151.621 215.6851901.783
 99 A'  100 A'  101 A'  102 A'  103 A'                                         
 --------------------------------------------------------------

          Ground-State Mulliken Net Atomic Charges

     Atom                 Charge (a.u.)
  ----------------------------------------
      1 C                    -0.437668
      2 N                    -0.099272
      3 I                     0.124506
      4 H                     0.200057
      5 Cl                    0.212377
  ----------------------------------------
  Sum of atomic charges =    -0.000000

 -----------------------------------------------------------------
                    Cartesian Multipole Moments
 -----------------------------------------------------------------
    Charge (ESU x 10^10)
                -0.0000
    Dipole Moment (Debye)
         X       0.8312      Y      -0.1390      Z      -0.0000
       Tot       0.8427
    Quadrupole Moments (Debye-Ang)
        XX     -47.6794     XY       4.6665     YY     -53.0591
        XZ      -0.0000     YZ      -0.0000     ZZ     -53.4136
    Octopole Moments (Debye-Ang^2)
       XXX     -37.4785    XXY      -0.7998    XYY      -6.5871
       YYY     -21.8292    XXZ      -0.0000    XYZ       0.0000
       YYZ      -0.0000    XZZ     -12.6717    YZZ      -5.3501
       ZZZ      -0.0000
    Hexadecapole Moments (Debye-Ang^3)
      XXXX    -801.8523   XXXY      45.1265   XXYY    -146.0830
      XYYY      19.2932   YYYY    -206.4936   XXXZ      -0.0000
      XXYZ      -0.0000   XYYZ      -0.0000   YYYZ      -0.0000
      XXZZ    -152.1180   XYZZ       5.6041   YYZZ     -45.9085
      XZZZ      -0.0000   YZZZ      -0.0000   ZZZZ     -68.1018
 -----------------------------------------------------------------
 Calculating analytic gradient of the SCF energy
 Gradient of SCF Energy
            1           2           3           4           5
    1  -0.0000973  -0.0002801   0.0002670  -0.0004137   0.0005240
    2   0.0001850  -0.0002452  -0.0008965   0.0004933   0.0004633
    3  -0.0000000   0.0000000  -0.0000000   0.0000000  -0.0000000
 Max gradient component =       8.965E-04
 RMS gradient           =       3.616E-04
 Gradient time:  CPU 4.35 s  wall 4.35 s
 Geometry Optimization Parameters
   NAtoms,    NIC,     NZ,  NCons,   NDum,   NFix, NCnnct, MaxDiis
        5      20       5       0       0       0       0       0

 Cartesian Hessian Update
 Hessian Updated using BFGS Update


** GEOMETRY OPTIMIZATION IN DELOCALIZED INTERNAL COORDINATES **
   Searching for a Minimum

   Optimization Cycle:   6

                       Coordinates (Angstroms)
     ATOM                X               Y               Z
      1  C         1.7102243241    0.9613947610    0.0000000000
      2  N         0.5183329356    1.3486219066    0.0000000000
      3  I        -1.0949064807    0.0039553557    0.0000000000
      4  H         2.4940777217    1.7165154335    0.0000000000
      5  Cl        2.3897730733   -0.6657789236    0.0000000000
   Point Group: cs    Number of degrees of freedom:     7


   Energy is  -7473.190725446

 Hessian Updated using BFGS Update

  7 Hessian modes will be used to form the next step
  Hessian Eigenvalues:
     0.077139    0.128467    0.193290    0.259667    0.284630    0.358244
     0.750673

 Minimum Search - Taking Simple RFO Step
 Searching for Lamda that Minimizes Along All modes
 Value Taken    Lamda =   0.00000000
 Step Taken.  Stepsize is  0.000127

                             Maximum     Tolerance    Cnvgd?
         Gradient           0.000020      0.000300     YES
         Displacement       0.000068      0.001200     YES
         Energy change     -0.000001      0.000001      NO


                       Distance Matrix (Angstroms)
             C (  1)   N (  2)   I (  3)   H (  4)
   N (  2)  1.253216
   I (  3)  2.964026  2.100159
   H (  4)  1.088409  2.009705  3.976640
   Cl(  5)  1.763372  2.749563  3.548455  2.384577

 Final energy is   -7473.1907254459002     


 ******************************
 **  OPTIMIZATION CONVERGED  **
 ******************************

                       Coordinates (Angstroms)
     ATOM                X               Y               Z
      1  C         1.7102243241    0.9613947610    0.0000000000
      2  N         0.5183329356    1.3486219066    0.0000000000
      3  I        -1.0949064807    0.0039553557    0.0000000000
      4  H         2.4940777217    1.7165154335    0.0000000000
      5  Cl        2.3897730733   -0.6657789236    0.0000000000

Z-matrix Print:
$molecule
0 1
I 
N  1 2.100159
C  2 1.253216 1 122.189953
H  3 1.088409 2 118.071410 1 -180.000000 0
Cl 3 1.763372 2 130.664826 1 -0.000000 0
$end


 --------------------------------------------------------------
             Orbital Energies (a.u.) and Symmetries
 --------------------------------------------------------------

 Alpha MOs, Restricted
 -- Occupied --                  
******* -176.33 -165.73 -165.73 -165.73 -101.58  -35.82  -31.32
  1 A'    2 A'    3 A'    1 A"    4 A'    5 A'    6 A'    7 A'                 
-31.309 -31.308 -22.967 -22.965 -22.965 -22.959 -22.959 -14.379
  2 A"    8 A'    9 A'    3 A"   10 A'    4 A"   11 A'   12 A'                 
-10.301  -9.498  -7.262  -7.253  -7.252  -6.371  -4.786  -4.768
 13 A'   14 A'   15 A'    5 A"   16 A'   17 A'   18 A'    6 A"                 
 -4.767  -2.051  -2.046  -2.045  -2.029  -2.029  -0.969  -0.865
 19 A'   20 A'    7 A"   21 A'    8 A"   22 A'   23 A'   24 A'                 
 -0.689  -0.596  -0.500  -0.469  -0.425  -0.349  -0.342  -0.326
 25 A'   26 A'   27 A'   28 A'    9 A"   29 A'   10 A"   30 A'                 
 -0.278  -0.270
 11 A"   31 A'                                                                 
 -- Virtual --                   
 -0.103  -0.055  -0.006  -0.000   0.046   0.053   0.057   0.086
 32 A'   12 A"   33 A'   34 A'   35 A'   36 A'   13 A"   37 A'                 
  0.095   0.099   0.114   0.130   0.157   0.168   0.172   0.190
 14 A"   38 A'   39 A'   40 A'   41 A'   42 A'   15 A"   43 A'                 
  0.211   0.219   0.243   0.262   0.308   0.378   0.386   0.417
 16 A"   44 A'   45 A'   46 A'   47 A'   48 A'   17 A"   49 A'                 
  0.428   0.430   0.435   0.452   0.486   0.509   0.520   0.607
 50 A'   18 A"   51 A'   19 A"   52 A'   20 A"   53 A'   54 A'                 
  0.647   0.693   0.761   0.770   0.830   0.834   0.849   0.877
 55 A'   56 A'   57 A'   21 A"   58 A'   22 A"   23 A"   59 A'                 
  0.902   0.953   0.999   1.098   1.122   1.234   1.271   1.317
 60 A'   61 A'   62 A'   63 A'   24 A"   64 A'   25 A"   65 A'                 
  1.329   1.377   1.491   1.589   1.730   1.778   1.977   2.060
 66 A'   26 A"   67 A'   68 A'   27 A"   69 A'   70 A'   28 A"                 
  2.099   2.231   2.282   2.385   2.408   2.415   2.589   2.758
 71 A'   29 A"   72 A'   73 A'   30 A"   74 A'   75 A'   76 A'                 
  2.763   2.790   3.163   3.579   3.832   3.924   3.948   3.970
 31 A"   77 A'   78 A'   79 A'   32 A"   80 A'   33 A"   81 A'                 
  3.987   4.050   4.206   4.373   4.475   5.967   5.994   6.013
 34 A"   82 A'   83 A'   84 A'   85 A'   35 A"   86 A'   87 A'                 
  9.702  23.791  25.785  25.878  26.247  27.818  28.312  28.333
 88 A'   89 A'   36 A"   90 A'   91 A'   92 A'   37 A"   93 A'                 
 28.341  28.519  28.529  28.533  28.560  28.642  35.505 127.858
 94 A'   38 A"   95 A'   39 A"   96 A'   97 A'   98 A'   40 A"                 
127.873 127.891 151.621 215.6851901.783
 99 A'  100 A'  101 A'  102 A'  103 A'                                         

 Beta MOs, Restricted
 -- Occupied --                  
******* -176.33 -165.73 -165.73 -165.73 -101.58  -35.82  -31.32
  1 A'    2 A'    3 A'    1 A"    4 A'    5 A'    6 A'    7 A'                 
-31.309 -31.308 -22.967 -22.965 -22.965 -22.959 -22.959 -14.379
  2 A"    8 A'    9 A'    3 A"   10 A'    4 A"   11 A'   12 A'                 
-10.301  -9.498  -7.262  -7.253  -7.252  -6.371  -4.786  -4.768
 13 A'   14 A'   15 A'    5 A"   16 A'   17 A'   18 A'    6 A"                 
 -4.767  -2.051  -2.046  -2.045  -2.029  -2.029  -0.969  -0.865
 19 A'   20 A'    7 A"   21 A'    8 A"   22 A'   23 A'   24 A'                 
 -0.689  -0.596  -0.500  -0.469  -0.425  -0.349  -0.342  -0.326
 25 A'   26 A'   27 A'   28 A'    9 A"   29 A'   10 A"   30 A'                 
 -0.278  -0.270
 11 A"   31 A'                                                                 
 -- Virtual --                   
 -0.103  -0.055  -0.006  -0.000   0.046   0.053   0.057   0.086
 32 A'   12 A"   33 A'   34 A'   35 A'   36 A'   13 A"   37 A'                 
  0.095   0.099   0.114   0.130   0.157   0.168   0.172   0.190
 14 A"   38 A'   39 A'   40 A'   41 A'   42 A'   15 A"   43 A'                 
  0.211   0.219   0.243   0.262   0.308   0.378   0.386   0.417
 16 A"   44 A'   45 A'   46 A'   47 A'   48 A'   17 A"   49 A'                 
  0.428   0.430   0.435   0.452   0.486   0.509   0.520   0.607
 50 A'   18 A"   51 A'   19 A"   52 A'   20 A"   53 A'   54 A'                 
  0.647   0.693   0.761   0.770   0.830   0.834   0.849   0.877
 55 A'   56 A'   57 A'   21 A"   58 A'   22 A"   23 A"   59 A'                 
  0.902   0.953   0.999   1.098   1.122   1.234   1.271   1.317
 60 A'   61 A'   62 A'   63 A'   24 A"   64 A'   25 A"   65 A'                 
  1.329   1.377   1.491   1.589   1.730   1.778   1.977   2.060
 66 A'   26 A"   67 A'   68 A'   27 A"   69 A'   70 A'   28 A"                 
  2.099   2.231   2.282   2.385   2.408   2.415   2.589   2.758
 71 A'   29 A"   72 A'   73 A'   30 A"   74 A'   75 A'   76 A'                 
  2.763   2.790   3.163   3.579   3.832   3.924   3.948   3.970
 31 A"   77 A'   78 A'   79 A'   32 A"   80 A'   33 A"   81 A'                 
  3.987   4.050   4.206   4.373   4.475   5.967   5.994   6.013
 34 A"   82 A'   83 A'   84 A'   85 A'   35 A"   86 A'   87 A'                 
  9.702  23.791  25.785  25.878  26.247  27.818  28.312  28.333
 88 A'   89 A'   36 A"   90 A'   91 A'   92 A'   37 A"   93 A'                 
 28.341  28.519  28.529  28.533  28.560  28.642  35.505 127.858
 94 A'   38 A"   95 A'   39 A"   96 A'   97 A'   98 A'   40 A"                 
127.873 127.891 151.621 215.6851901.783
 99 A'  100 A'  101 A'  102 A'  103 A'                                         
 --------------------------------------------------------------

          Ground-State Mulliken Net Atomic Charges

     Atom                 Charge (a.u.)
  ----------------------------------------
      1 C                    -0.437668
      2 N                    -0.099272
      3 I                     0.124506
      4 H                     0.200057
      5 Cl                    0.212377
  ----------------------------------------
  Sum of atomic charges =    -0.000000

 -----------------------------------------------------------------
                    Cartesian Multipole Moments
 -----------------------------------------------------------------
    Charge (ESU x 10^10)
                -0.0000
    Dipole Moment (Debye)
         X       0.8312      Y      -0.1390      Z      -0.0000
       Tot       0.8427
    Quadrupole Moments (Debye-Ang)
        XX     -47.6794     XY       4.6665     YY     -53.0591
        XZ      -0.0000     YZ      -0.0000     ZZ     -53.4136
    Octopole Moments (Debye-Ang^2)
       XXX     -37.4785    XXY      -0.7998    XYY      -6.5871
       YYY     -21.8292    XXZ      -0.0000    XYZ       0.0000
       YYZ      -0.0000    XZZ     -12.6717    YZZ      -5.3501
       ZZZ      -0.0000
    Hexadecapole Moments (Debye-Ang^3)
      XXXX    -801.8523   XXXY      45.1265   XXYY    -146.0830
      XYYY      19.2932   YYYY    -206.4936   XXXZ      -0.0000
      XXYZ      -0.0000   XYYZ      -0.0000   YYYZ      -0.0000
      XXZZ    -152.1180   XYZZ       5.6041   YYZZ     -45.9085
      XZZZ      -0.0000   YZZZ      -0.0000   ZZZZ     -68.1018
 -----------------------------------------------------------------
Archival summary:
1\1\TWL01\OPT\ProcedureUnspecified\BasisUnspecified\1l1111\taweetha\MonNov2608:41:012018MonNov2608:41:012018\0\\#,OPT,ProcedureUnspecified,BasisUnspecified,\\0,1\I\N,1,2.10016\C,2,1.25322,1,122.19\H,3,1.08841,2,118.071,1,-180,0\Cl,3,1.76337,2,130.665,1,-0,0\\\@

 Total job time:  103.75s(wall), 103.65s(cpu) 
 Mon Nov 26 08:41:01 2018

        *************************************************************
        *                                                           *
        *  Thank you very much for using Q-Chem.  Have a nice day.  *
        *                                                           *
        *************************************************************


 
User input: 2 of 2 
 
Q-Chem Developer Version!
                  Welcome to Q-Chem
     A Quantum Leap Into The Future Of Chemistry


 Q-Chem 5.1, Q-Chem, Inc., Pleasanton, CA (2018)

 Yihan Shao,  Zhengting Gan,  E. Epifanovsky,  A. T. B. Gilbert,  M. Wormit,  
 J. Kussmann,  A. W. Lange,  A. Behn,  Jia Deng,  Xintian Feng,  D. Ghosh,  
 M. Goldey,  P. R. Horn,  L. D. Jacobson,  I. Kaliman,  T. Kus,  A. Landau,  
 Jie Liu,  E. I. Proynov,  R. M. Richard,  R. P. Steele,  E. J. Sundstrom,  
 H. L. Woodcock III,  P. M. Zimmerman,  D. Zuev,  B. Albrecht,  E. Alguire,  
 S. A. Baeppler,  D. Barton,  Z. Benda,  Y. A. Bernard,  E. J. Berquist,  
 K. B. Bravaya,  H. Burton,  D. Casanova,  Chun-Min Chang,  Yunqing Chen,  
 A. Chien,  K. D. Closser,  M. P. Coons,  S. Coriani,  S. Dasgupta,  
 A. L. Dempwolff,  M. Diedenhofen,  Hainam Do,  R. G. Edgar,  Po-Tung Fang,  
 S. Faraji,  S. Fatehi,  Qingguo Feng,  K. D. Fenk,  J. Fosso-Tande,  
 Qinghui Ge,  A. Ghysels,  G. Gidofalvi,  J. Gomes,  J. Gonthier,  A. Gunina,  
 D. Hait,  M. W. D. Hanson-Heine,  P. H. P. Harbach,  A. W. Hauser,  
 J. E. Herr,  E. G. Hohenstein,  Z. C. Holden,  Kerwin Hui,  B. C. Huynh,  
 T.-C. Jagau,  Hyunjun Ji,  B. Kaduk,  K. Khistyaev,  Jaehoon Kim,  
 P. Klunzinger,  K. Koh,  D. Kosenkov,  L. Koulias,  T. Kowalczyk,  
 C. M. Krauter,  A. Kunitsa,  Ka Un Lao,  A. Laurent,  K. V. Lawler,  
 Joonho Lee,  D. Lefrancois,  S. Lehtola,  D. S. Levine,  Yi-Pei Li,  
 You-Sheng Lin,  Fenglai Liu,  E. Livshits,  A. Luenser,  P. Manohar,  
 E. Mansoor,  S. F. Manzer,  Shan-Ping Mao,  Yuezhi Mao,  N. Mardirossian,  
 A. V. Marenich,  T. Markovich,  L. A. Martinez-Martinez,  S. A. Maurer,  
 N. J. Mayhall,  S. C. McKenzie,  J.-M. Mewes,  A. F. Morrison,  
 J. W. Mullinax,  K. Nanda,  T. S. Nguyen-Beck,  R. Olivares-Amaya,  
 J. A. Parkhill,  T. M. Perrine,  F. Plasser,  P. Pokhilko,  S. Prager,  
 A. Prociuk,  E. Ramos,  D. R. Rehn,  F. Rob,  M. Schneider,  N. Sergueev,  
 S. M. Sharada,  S. Sharma,  D. W. Small,  T. Stauch,  T. Stein,  
 Yu-Chuan Su,  A. J. W. Thom,  A. Tkatchenko,  T. Tsuchimochi,  N. M. Tubman,  
 L. Vogt,  M. L. Vidal,  O. Vydrov,  M. A. Watson,  J. Wenzel,  
 M. de Wergifosse,  T. A. Wesolowski,  A. White,  J. Witte,  A. Yamada,  
 Jun Yang,  K. Yao,  S. Yeganeh,  S. R. Yost,  Zhi-Qiang You,  A. Zech,  
 Igor Ying Zhang,  Xing Zhang,  Yan Zhao,  Ying Zhu,  B. R. Brooks,  
 G. K. L. Chan,  C. J. Cramer,  M. S. Gordon,  W. J. Hehre,  A. Klamt,  
 M. W. Schmidt,  C. D. Sherrill,  D. G. Truhlar,  A. Aspuru-Guzik,  R. Baer,  
 A. T. Bell,  N. A. Besley,  Jeng-Da Chai,  A. E. DePrince, III,  
 R. A. DiStasio Jr.,  A. Dreuw,  B. D. Dunietz,  T. R. Furlani,  
 Chao-Ping Hsu,  Yousung Jung,  Jing Kong,  D. S. Lambrecht,  WanZhen Liang,  
 C. Ochsenfeld,  V. A. Rassolov,  L. V. Slipchenko,  J. E. Subotnik,  
 T. Van Voorhis,  J. M. Herbert,  A. I. Krylov,  P. M. W. Gill,  M. Head-Gordon

 Contributors to earlier versions of Q-Chem not listed above: 
 R. D. Adamson,  B. Austin,  J. Baker,  G. J. O. Beran,  K. Brandhorst,  
 S. T. Brown,  E. F. C. Byrd,  A. K. Chakraborty,  C.-L. Cheng,  
 Siu Hung Chien,  D. M. Chipman,  D. L. Crittenden,  H. Dachsel,  
 R. J. Doerksen,  A. D. Dutoi,  L. Fusti-Molnar,  W. A. Goddard III,  
 A. Golubeva-Zadorozhnaya,  S. R. Gwaltney,  G. Hawkins,  A. Heyden,  
 S. Hirata,  G. Kedziora,  F. J. Keil,  C. Kelley,  Jihan Kim,  R. A. King,  
 R. Z. Khaliullin,  P. P. Korambath,  W. Kurlancheek,  A. M. Lee,  M. S. Lee,  
 S. V. Levchenko,  Ching Yeh Lin,  D. Liotard,  R. C. Lochan,  I. Lotan,  
 P. E. Maslen,  N. Nair,  D. P. O'Neill,  D. Neuhauser,  E. Neuscamman,  
 C. M. Oana,  R. Olson,  B. Peters,  R. Peverati,  P. A. Pieniazek,  
 Y. M. Rhee,  J. Ritchie,  M. A. Rohrdanz,  E. Rosta,  N. J. Russ,  
 H. F. Schaefer III,  N. E. Schultz,  N. Shenvi,  A. C. Simmonett,  A. Sodt,  
 D. Stuck,  K. S. Thanthiriwatte,  V. Vanovschi,  Tao Wang,  A. Warshel,  
 C. F. Williams,  Q. Wu,  X. Xu,  W. Zhang

 Please cite Q-Chem as follows:
 Y. Shao et al., Mol. Phys. 113, 184-215 (2015)
 DOI: 10.1080/00268976.2014.952696

 Q-Chem 5.1.2 for Intel X86 EM64T Linux

 Parts of Q-Chem use Armadillo 8.300.2 (Tropical Shenanigans).
 http://arma.sourceforge.net/

 Q-Chem begins on Mon Nov 26 08:41:01 2018  

Host: 
0

     Scratch files written to /scratch/taweetham/qchem60049//
The previous job contains 0 fragments, simply inherited here
Input Ideriv = 2
Curr. Ideriv = -1
Max.  Ideriv = 2

Checking the input file for inconsistencies... 	...done.

--------------------------------------------------------------
User input:
--------------------------------------------------------------

$molecule
read
$end

$rem
   job_type 	frequency
   basis 	6-311++g**
   method	b3lyp	
$end


--------------------------------------------------------------
 ----------------------------------------------------------------
             Standard Nuclear Orientation (Angstroms)
    I     Atom           X                Y                Z
 ----------------------------------------------------------------
    1      C       1.6741211470     0.9796954965    -0.0000000000
    2      N       0.4638637247     1.3050059884    -0.0000000000
    3      I      -1.0779605568    -0.1209839948     0.0000000000
    4      H       2.4180322638     1.7741951058    -0.0000000000
    5      Cl      2.4365943701    -0.6103093105     0.0000000000
 ----------------------------------------------------------------
 Molecular Point Group                 Cs    NOp =  2
 Largest Abelian Subgroup              Cs    NOp =  2
 Nuclear Repulsion Energy =   371.4521775254 hartrees
 There are       42 alpha and       42 beta electrons
 Requested basis set is 6-311++G(d,p)
 There are 54 shells and 143 basis functions

 Total QAlloc Memory Limit   2000 MB
 Mega-Array Size       188 MB
 MEM_STATIC part       192 MB

                       Distance Matrix (Angstroms)
             C (  1)   N (  2)   I (  3)   H (  4)
   N (  2)  1.253216
   I (  3)  2.964026  2.100159
   H (  4)  1.088409  2.009705  3.976640
   Cl(  5)  1.763372  2.749563  3.548455  2.384577

 A cutoff of  1.0D-11 yielded   1252 shell pairs
 There are      9268 function pairs (     10365 Cartesian)
 Smallest overlap matrix eigenvalue = 7.31E-04
 Guess from superposition of atomic densities
 Warning:  Energy on first SCF cycle will be non-variational
 SAD guess density has 84.000000 electrons

 -----------------------------------------------------------------------
  General SCF calculation program by
  Eric Jon Sundstrom, Paul Horn, Yuezhi Mao, Dmitri Zuev, Alec White,
  David Stuck, Shaama M.S., Shane Yost, Joonho Lee, David Small,
  Daniel Levine, Susi Lehtola, Hugh Burton, Evgeny Epifanovsky
 -----------------------------------------------------------------------
 Exchange:     0.2000 Hartree-Fock + 0.0800 Slater + 0.7200 B88
 Correlation:  0.1900 VWN1RPA + 0.8100 LYP
 Using SG-1 standard quadrature grid
 A restricted SCF calculation will be
 performed using DIIS
 SCF converges when DIIS error is below 1.0e-08
 ---------------------------------------
  Cycle       Energy         DIIS error
 ---------------------------------------
    1   -7473.6117482551      4.16e-02  
    2   -7473.1615722192      3.72e-03  
    3   -7473.0698240582      7.17e-03  
    4   -7473.1857705770      1.37e-03  
    5   -7473.1901955739      2.79e-04  
    6   -7473.1903391819      1.08e-04  
    7   -7473.1903650704      3.36e-05  
    8   -7473.1903677668      9.96e-06  
    9   -7473.1903680204      1.95e-06  
   10   -7473.1903680306      5.15e-07  
   11   -7473.1903680311      1.70e-07  
   12   -7473.1903680312      1.87e-08  
   13   -7473.1903680312      4.63e-09  Convergence criterion met
 ---------------------------------------
 SCF time:   CPU 16.06s  wall 16.00s 
 SCF   energy in the final basis set =    -7473.1903680312
 Total energy in the final basis set =    -7473.1903680312

 --------------------------------------------------------------
             Orbital Energies (a.u.) and Symmetries
 --------------------------------------------------------------

 Alpha MOs, Restricted
 -- Occupied --                  
******* -176.33 -165.73 -165.73 -165.73 -101.58  -35.82  -31.32
  1 A'    2 A'    3 A'    1 A"    4 A'    5 A'    6 A'    7 A'                 
-31.309 -31.309 -22.967 -22.965 -22.965 -22.959 -22.959 -14.380
  2 A"    8 A'    9 A'    3 A"   10 A'    4 A"   11 A'   12 A'                 
-10.301  -9.498  -7.262  -7.253  -7.252  -6.371  -4.786  -4.768
 13 A'   14 A'   15 A'    5 A"   16 A'   17 A'   18 A'    6 A"                 
 -4.767  -2.052  -2.046  -2.045  -2.029  -2.029  -0.969  -0.865
 19 A'   20 A'    7 A"   21 A'    8 A"   22 A'   23 A'   24 A'                 
 -0.689  -0.596  -0.500  -0.469  -0.425  -0.349  -0.342  -0.326
 25 A'   26 A'   27 A'   28 A'    9 A"   29 A'   10 A"   30 A'                 
 -0.278  -0.270
 11 A"   31 A'                                                                 
 -- Virtual --                   
 -0.103  -0.055  -0.006  -0.000   0.046   0.053   0.057   0.086
 32 A'   12 A"   33 A'   34 A'   35 A'   36 A'   13 A"   37 A'                 
  0.095   0.099   0.114   0.130   0.157   0.168   0.172   0.190
 14 A"   38 A'   39 A'   40 A'   41 A'   42 A'   15 A"   43 A'                 
  0.211   0.219   0.243   0.262   0.308   0.378   0.386   0.417
 16 A"   44 A'   45 A'   46 A'   47 A'   48 A'   17 A"   49 A'                 
  0.428   0.430   0.435   0.452   0.486   0.509   0.520   0.607
 50 A'   18 A"   51 A'   19 A"   52 A'   20 A"   53 A'   54 A'                 
  0.647   0.693   0.761   0.770   0.830   0.834   0.849   0.877
 55 A'   56 A'   57 A'   21 A"   58 A'   22 A"   23 A"   59 A'                 
  0.902   0.953   0.999   1.098   1.122   1.233   1.271   1.317
 60 A'   61 A'   62 A'   63 A'   24 A"   64 A'   25 A"   65 A'                 
  1.328   1.377   1.491   1.589   1.730   1.778   1.977   2.060
 66 A'   26 A"   67 A'   68 A'   27 A"   69 A'   70 A'   28 A"                 
  2.099   2.231   2.282   2.385   2.408   2.415   2.589   2.758
 71 A'   29 A"   72 A'   73 A'   30 A"   74 A'   75 A'   76 A'                 
  2.763   2.790   3.163   3.579   3.832   3.924   3.948   3.970
 31 A"   77 A'   78 A'   79 A'   32 A"   80 A'   33 A"   81 A'                 
  3.987   4.050   4.206   4.373   4.475   5.966   5.994   6.012
 34 A"   82 A'   83 A'   84 A'   85 A'   35 A"   86 A'   87 A'                 
  9.702  23.791  25.784  25.878  26.247  27.818  28.312  28.333
 88 A'   89 A'   36 A"   90 A'   91 A'   92 A'   37 A"   93 A'                 
 28.341  28.519  28.528  28.533  28.560  28.642  35.505 127.858
 94 A'   38 A"   95 A'   39 A"   96 A'   97 A'   98 A'   40 A"                 
127.873 127.891 151.621 215.6851901.782
 99 A'  100 A'  101 A'  102 A'  103 A'                                         

 Beta MOs, Restricted
 -- Occupied --                  
******* -176.33 -165.73 -165.73 -165.73 -101.58  -35.82  -31.32
  1 A'    2 A'    3 A'    1 A"    4 A'    5 A'    6 A'    7 A'                 
-31.309 -31.309 -22.967 -22.965 -22.965 -22.959 -22.959 -14.380
  2 A"    8 A'    9 A'    3 A"   10 A'    4 A"   11 A'   12 A'                 
-10.301  -9.498  -7.262  -7.253  -7.252  -6.371  -4.786  -4.768
 13 A'   14 A'   15 A'    5 A"   16 A'   17 A'   18 A'    6 A"                 
 -4.767  -2.052  -2.046  -2.045  -2.029  -2.029  -0.969  -0.865
 19 A'   20 A'    7 A"   21 A'    8 A"   22 A'   23 A'   24 A'                 
 -0.689  -0.596  -0.500  -0.469  -0.425  -0.349  -0.342  -0.326
 25 A'   26 A'   27 A'   28 A'    9 A"   29 A'   10 A"   30 A'                 
 -0.278  -0.270
 11 A"   31 A'                                                                 
 -- Virtual --                   
 -0.103  -0.055  -0.006  -0.000   0.046   0.053   0.057   0.086
 32 A'   12 A"   33 A'   34 A'   35 A'   36 A'   13 A"   37 A'                 
  0.095   0.099   0.114   0.130   0.157   0.168   0.172   0.190
 14 A"   38 A'   39 A'   40 A'   41 A'   42 A'   15 A"   43 A'                 
  0.211   0.219   0.243   0.262   0.308   0.378   0.386   0.417
 16 A"   44 A'   45 A'   46 A'   47 A'   48 A'   17 A"   49 A'                 
  0.428   0.430   0.435   0.452   0.486   0.509   0.520   0.607
 50 A'   18 A"   51 A'   19 A"   52 A'   20 A"   53 A'   54 A'                 
  0.647   0.693   0.761   0.770   0.830   0.834   0.849   0.877
 55 A'   56 A'   57 A'   21 A"   58 A'   22 A"   23 A"   59 A'                 
  0.902   0.953   0.999   1.098   1.122   1.233   1.271   1.317
 60 A'   61 A'   62 A'   63 A'   24 A"   64 A'   25 A"   65 A'                 
  1.328   1.377   1.491   1.589   1.730   1.778   1.977   2.060
 66 A'   26 A"   67 A'   68 A'   27 A"   69 A'   70 A'   28 A"                 
  2.099   2.231   2.282   2.385   2.408   2.415   2.589   2.758
 71 A'   29 A"   72 A'   73 A'   30 A"   74 A'   75 A'   76 A'                 
  2.763   2.790   3.163   3.579   3.832   3.924   3.948   3.970
 31 A"   77 A'   78 A'   79 A'   32 A"   80 A'   33 A"   81 A'                 
  3.987   4.050   4.206   4.373   4.475   5.966   5.994   6.012
 34 A"   82 A'   83 A'   84 A'   85 A'   35 A"   86 A'   87 A'                 
  9.702  23.791  25.784  25.878  26.247  27.818  28.312  28.333
 88 A'   89 A'   36 A"   90 A'   91 A'   92 A'   37 A"   93 A'                 
 28.341  28.519  28.528  28.533  28.560  28.642  35.505 127.858
 94 A'   38 A"   95 A'   39 A"   96 A'   97 A'   98 A'   40 A"                 
127.873 127.891 151.621 215.6851901.782
 99 A'  100 A'  101 A'  102 A'  103 A'                                         
 --------------------------------------------------------------

          Ground-State Mulliken Net Atomic Charges

     Atom                 Charge (a.u.)
  ----------------------------------------
      1 C                    -0.437520
      2 N                    -0.098810
      3 I                     0.124151
      4 H                     0.200130
      5 Cl                    0.212049
  ----------------------------------------
  Sum of atomic charges =    -0.000000

 -----------------------------------------------------------------
                    Cartesian Multipole Moments
 -----------------------------------------------------------------
    Charge (ESU x 10^10)
                -0.0000
    Dipole Moment (Debye)
         X       0.8382      Y      -0.0942      Z      -0.0000
       Tot       0.8435
    Quadrupole Moments (Debye-Ang)
        XX     -48.1497     XY       4.8588     YY     -52.5534
        XZ      -0.0000     YZ       0.0000     ZZ     -53.4145
    Octopole Moments (Debye-Ang^2)
       XXX     -39.5141    XXY       1.3545    XYY      -7.0769
       YYY     -11.9572    XXZ      -0.0000    XYZ       0.0000
       YYZ      -0.0000    XZZ     -13.2154    YZZ      -2.3352
       ZZZ      -0.0000
    Hexadecapole Moments (Debye-Ang^3)
      XXXX    -811.6353   XXXY      28.6090   XXYY    -143.9368
      XYYY       8.4847   YYYY    -198.9830   XXXZ      -0.0000
      XXYZ       0.0000   XYYZ      -0.0000   YYYZ       0.0000
      XXZZ    -152.8203   XYZZ       0.9229   YYZZ     -45.0440
      XZZZ      -0.0000   YZZZ       0.0000   ZZZZ     -68.1045
 -----------------------------------------------------------------
 Calculating MO derivatives via CPSCF
   1         3          15      0.143517    0.046342
   2         3          15      0.018644    0.006782
   3         3          15      0.002537    0.000936
   4         4          14      0.000217    0.000087
   5        16           2      0.000018    0.000011
   6        18           0      0.000000    0.000000    Roots Converged
 Time for AOints: 5.1 s (CPU) 5.1 s (wall)
 ------------------------------------------------------------------------------
                     AOints        : Timing summary (seconds)
 ------------------------------------------------------------------------------
     job step          cpu (% of tot)      sys (% of tot)     wall (% of tot)
 ------------------------------------------------------------------------------
  cpscf_lag         0.4085E+02 (47.8)   0.6700E-04 (17.8)   0.4087E+02 (47.8)
  iterzp            0.3942E+02 (46.1)   0.3080E-03 (81.7)   0.3943E+02 (46.1)
  make_fx           0.0000E+00 ( 0.0)   0.0000E+00 ( 0.0)   0.0000E+00 ( 0.0)
  AOints            0.5076E+01 ( 5.9)   0.1000E-05 ( 0.3)   0.5077E+01 ( 5.9)
 ------------------------------------------------------------------------------
   Grand Totals     0.8544E+02          0.3770E-03          0.8547E+02
 ------------------------------------------------------------------------------
 Calculating analytic Hessian of the SCF energy
 Polarizability Matrix (a.u.)
            1           2           3
    1 -90.8892967  -4.1711165  -0.0000000
    2  -4.1711165 -57.8659962  -0.0000000
    3  -0.0000000  -0.0000000 -37.4668138

 Direct stationary perturbation theory relativistic correction:

 rels  =      97.754903475947
 relv  =    -323.801778198650
 rel2e =      41.909441451821
 E_rel =    -184.137433270882

 Hessian of the SCF Energy
            1           2           3           4           5           6
    1   0.8419164   0.0429908   0.0000000  -0.6048951   0.1077002  -0.0000000
    2   0.0429908   0.4084517  -0.0000000   0.1169707  -0.0941312   0.0000000
    3   0.0000000  -0.0000000   0.1116332  -0.0000000   0.0000000  -0.0476321
    4  -0.6048951   0.1169707  -0.0000000   0.6803833  -0.1272445   0.0000000
    5   0.1077002  -0.0941312   0.0000000  -0.1272445   0.1581209  -0.0000000
    6  -0.0000000   0.0000000  -0.0476321   0.0000000  -0.0000000   0.0357716
    7  -0.0313941  -0.0309339  -0.0000000  -0.0132013  -0.0067916  -0.0000000
    8  -0.0026940  -0.0140179   0.0000000  -0.0341043  -0.0397382   0.0000000
    9  -0.0000000  -0.0000000   0.0027157  -0.0000000   0.0000000  -0.0084293
   10  -0.1666654  -0.1465851  -0.0000000  -0.0347751  -0.0156100   0.0000000
   11  -0.1511229  -0.1930273  -0.0000000   0.0057767   0.0072476   0.0000000
   12  -0.0000000  -0.0000000  -0.0368999   0.0000000   0.0000000   0.0021913
   13  -0.0389618   0.0175575  -0.0000000  -0.0275119   0.0419459  -0.0000000
   14   0.0031258  -0.1072752   0.0000000   0.0386014  -0.0314991   0.0000000
   15  -0.0000000   0.0000000  -0.0298169  -0.0000000  -0.0000000   0.0180986
            7           8           9          10          11          12
    1  -0.0313941  -0.0026940  -0.0000000  -0.1666654  -0.1511229  -0.0000000
    2  -0.0309339  -0.0140179  -0.0000000  -0.1465851  -0.1930273  -0.0000000
    3  -0.0000000   0.0000000   0.0027157  -0.0000000  -0.0000000  -0.0368999
    4  -0.0132013  -0.0341043  -0.0000000  -0.0347751   0.0057767   0.0000000
    5  -0.0067916  -0.0397382   0.0000000  -0.0156100   0.0072476   0.0000000
    6  -0.0000000   0.0000000  -0.0084293   0.0000000   0.0000000   0.0021913
    7   0.0481642   0.0349765   0.0000000  -0.0019818   0.0043114   0.0000000
    8   0.0349765   0.0435562  -0.0000000  -0.0007729   0.0034285   0.0000000
    9   0.0000000  -0.0000000   0.0028063  -0.0000000  -0.0000000   0.0066922
   10  -0.0019818  -0.0007729  -0.0000000   0.1992121   0.1442967   0.0000000
   11   0.0043114   0.0034285  -0.0000000   0.1442967   0.2085129   0.0000000
   12   0.0000000   0.0000000   0.0066922   0.0000000   0.0000000   0.0216200
   13  -0.0015871   0.0025948   0.0000000   0.0042102  -0.0032620   0.0000000
   14  -0.0015623   0.0067714   0.0000000   0.0186713  -0.0261617   0.0000000
   15   0.0000000  -0.0000000  -0.0037848  -0.0000000  -0.0000000   0.0063965
           13          14          15
    1  -0.0389618   0.0031258  -0.0000000
    2   0.0175575  -0.1072752   0.0000000
    3  -0.0000000   0.0000000  -0.0298169
    4  -0.0275119   0.0386014  -0.0000000
    5   0.0419459  -0.0314991  -0.0000000
    6  -0.0000000   0.0000000   0.0180986
    7  -0.0015871  -0.0015623   0.0000000
    8   0.0025948   0.0067714  -0.0000000
    9   0.0000000   0.0000000  -0.0037848
   10   0.0042102   0.0186713  -0.0000000
   11  -0.0032620  -0.0261617  -0.0000000
   12   0.0000000   0.0000000   0.0063965
   13   0.0638506  -0.0588362   0.0000000
   14  -0.0588362   0.1581646  -0.0000000
   15   0.0000000  -0.0000000   0.0091066
 Gradient time:  CPU 114.45 s  wall 114.48 s
 **********************************************************************
 **                                                                  **
 **                       VIBRATIONAL ANALYSIS                       **
 **                       --------------------                       **
 **                                                                  **
 **        VIBRATIONAL FREQUENCIES (CM**-1) AND NORMAL MODES         **
 **     FORCE CONSTANTS (mDYN/ANGSTROM) AND REDUCED MASSES (AMU)     **
 **                  INFRARED INTENSITIES (KM/MOL)                   **
 **                                                                  **
 **********************************************************************


 Mode:                 1                      2                      3
 Frequency:       118.58                 329.35                 392.69
 Force Cnst:      0.2991                 0.6736                 0.3674
 Red. Mass:      36.1055                10.5404                 4.0434
 IR Active:          YES                    YES                    YES
 IR Intens:        0.839                 17.276                 15.446
 Raman Active:       YES                    YES                    YES
               X      Y      Z        X      Y      Z        X      Y      Z
 C          0.277 -0.175  0.000    0.424  0.171 -0.000   -0.000 -0.000 -0.340
 N          0.254 -0.297 -0.000    0.488  0.436  0.000   -0.000 -0.000  0.355
 I         -0.277  0.033  0.000   -0.068 -0.072 -0.000    0.000  0.000 -0.015
 H          0.100 -0.002  0.000    0.582  0.040 -0.000   -0.000 -0.000 -0.869
 Cl         0.805  0.060 -0.000   -0.112  0.026  0.000    0.000  0.000  0.054
 TransDip  -0.026  0.014  0.000    0.129 -0.033 -0.000    0.000 -0.000 -0.126

 Mode:                 4                      5                      6
 Frequency:       538.36                 727.75                 859.27
 Force Cnst:      2.8004                 2.2348                 0.5848
 Red. Mass:      16.3995                 7.1619                 1.3443
 IR Active:          YES                    YES                    YES
 IR Intens:        6.326                188.943                 18.205
 Raman Active:       YES                    YES                    YES
               X      Y      Z        X      Y      Z        X      Y      Z
 C         -0.391  0.176  0.000    0.124  0.637 -0.000   -0.000 -0.000 -0.171
 N         -0.276  0.758  0.000   -0.065 -0.237  0.000   -0.000  0.000  0.029
 I          0.003 -0.017 -0.000   -0.007  0.001 -0.000    0.000  0.000  0.002
 H         -0.076 -0.127 -0.000    0.052  0.703 -0.000   -0.000  0.000  0.985
 Cl         0.235 -0.297 -0.000    0.008 -0.147  0.000    0.000 -0.000  0.012
 TransDip  -0.058  0.056 -0.000   -0.378  0.225 -0.000    0.000 -0.000  0.137

 Mode:                 7                      8                      9
 Frequency:      1287.95                1654.96                3142.47
 Force Cnst:      1.0523                17.6875                 6.3402
 Red. Mass:       1.0767                10.9608                 1.0897
 IR Active:          YES                    YES                    YES
 IR Intens:       43.835                189.002                  4.883
 Raman Active:       YES                    YES                    YES
               X      Y      Z        X      Y      Z        X      Y      Z
 C         -0.020  0.054 -0.000    0.672 -0.176  0.000   -0.063 -0.059 -0.000
 N         -0.038 -0.026  0.000   -0.585  0.125 -0.000    0.002 -0.001 -0.000
 I         -0.001 -0.000  0.000   -0.001  0.001  0.000    0.000  0.000  0.000
 H          0.735 -0.674  0.000    0.276  0.289 -0.000    0.691  0.718  0.000
 Cl         0.003  0.012  0.000   -0.002 -0.001 -0.000    0.000  0.000  0.000
 TransDip  -0.212  0.004  0.000    0.384 -0.216 -0.000    0.068 -0.020  0.000

 STANDARD THERMODYNAMIC QUANTITIES AT   298.15 K  AND     1.00 ATM

   This Molecule has  0 Imaginary Frequencies
   Zero point vibrational energy:       12.940 kcal/mol

   Atom    1 Element C  Has Mass   12.00000
   Atom    2 Element N  Has Mass   14.00307
   Atom    3 Element I  Has Mass  126.90440
   Atom    4 Element H  Has Mass    1.00783
   Atom    5 Element Cl Has Mass   34.96885
   Molecular Mass:   188.884150 amu
   Principal axes and moments of inertia in amu*Bohr^2:
                             1           2           3
    Eigenvalues --      190.18649  1410.39273  1600.57922
          X               0.99995     0.01040    -0.00000
          Y              -0.01040     0.99995     0.00000
          Z               0.00000    -0.00000     1.00000
   Rotational Symmetry Number is   1
   The Molecule is an Asymmetric Top
   Translational Enthalpy:        0.889 kcal/mol
   Rotational Enthalpy:           0.889 kcal/mol
   Vibrational Enthalpy:         14.055 kcal/mol
   gas constant (RT):             0.592 kcal/mol
   Translational Entropy:        41.614  cal/mol.K
   Rotational Entropy:           27.553  cal/mol.K
   Vibrational Entropy:           6.419  cal/mol.K

   Total Enthalpy:               16.425 kcal/mol
   Total Entropy:                75.586  cal/mol.K
Archival summary:
1\1\TWL01\FREQ\ProcedureUnspecified\BasisUnspecified\1l1111\taweetha\MonNov2608:43:112018MonNov2608:43:112018\0\\#,FREQ,ProcedureUnspecified,BasisUnspecified,\\0,1\I\N,1,2.10016\C,2,1.25322,1,122.19\H,3,1.08841,2,118.071,1,180,0\Cl,3,1.76337,2,130.665,1,-0,0\\\@

 Total job time:  130.65s(wall), 130.59s(cpu) 
 Mon Nov 26 08:43:11 2018

        *************************************************************
        *                                                           *
        *  Thank you very much for using Q-Chem.  Have a nice day.  *
        *                                                           *
        *************************************************************
