# Supplementary material for: Geometric and energetic data from ab initio calculations of haloethene, haloimine, halomethylenephosphine, haloiminophosphine, halodiazene, halodiphosphene and halocyclopropane
Source: Data Brief. 2019 Nov 2;27:104738. doi: 10.1016/j.dib.2019.104738 (PMC6861602; doi:10.1016/j.dib.2019.104738)
Supplement: Multimedia component 4 [file mmc4.zip › CN/B3LYP/ClICNBrE.out]

Q-Chem Developer Version!
                  Welcome to Q-Chem
     A Quantum Leap Into The Future Of Chemistry


 Q-Chem 5.1, Q-Chem, Inc., Pleasanton, CA (2018)

 Yihan Shao,  Zhengting Gan,  E. Epifanovsky,  A. T. B. Gilbert,  M. Wormit,  
 J. Kussmann,  A. W. Lange,  A. Behn,  Jia Deng,  Xintian Feng,  D. Ghosh,  
 M. Goldey,  P. R. Horn,  L. D. Jacobson,  I. Kaliman,  T. Kus,  A. Landau,  
 Jie Liu,  E. I. Proynov,  R. M. Richard,  R. P. Steele,  E. J. Sundstrom,  
 H. L. Woodcock III,  P. M. Zimmerman,  D. Zuev,  B. Albrecht,  E. Alguire,  
 S. A. Baeppler,  D. Barton,  Z. Benda,  Y. A. Bernard,  E. J. Berquist,  
 K. B. Bravaya,  H. Burton,  D. Casanova,  Chun-Min Chang,  Yunqing Chen,  
 A. Chien,  K. D. Closser,  M. P. Coons,  S. Coriani,  S. Dasgupta,  
 A. L. Dempwolff,  M. Diedenhofen,  Hainam Do,  R. G. Edgar,  Po-Tung Fang,  
 S. Faraji,  S. Fatehi,  Qingguo Feng,  K. D. Fenk,  J. Fosso-Tande,  
 Qinghui Ge,  A. Ghysels,  G. Gidofalvi,  J. Gomes,  J. Gonthier,  A. Gunina,  
 D. Hait,  M. W. D. Hanson-Heine,  P. H. P. Harbach,  A. W. Hauser,  
 J. E. Herr,  E. G. Hohenstein,  Z. C. Holden,  Kerwin Hui,  B. C. Huynh,  
 T.-C. Jagau,  Hyunjun Ji,  B. Kaduk,  K. Khistyaev,  Jaehoon Kim,  
 P. Klunzinger,  K. Koh,  D. Kosenkov,  L. Koulias,  T. Kowalczyk,  
 C. M. Krauter,  A. Kunitsa,  Ka Un Lao,  A. Laurent,  K. V. Lawler,  
 Joonho Lee,  D. Lefrancois,  S. Lehtola,  D. S. Levine,  Yi-Pei Li,  
 You-Sheng Lin,  Fenglai Liu,  E. Livshits,  A. Luenser,  P. Manohar,  
 E. Mansoor,  S. F. Manzer,  Shan-Ping Mao,  Yuezhi Mao,  N. Mardirossian,  
 A. V. Marenich,  T. Markovich,  L. A. Martinez-Martinez,  S. A. Maurer,  
 N. J. Mayhall,  S. C. McKenzie,  J.-M. Mewes,  A. F. Morrison,  
 J. W. Mullinax,  K. Nanda,  T. S. Nguyen-Beck,  R. Olivares-Amaya,  
 J. A. Parkhill,  T. M. Perrine,  F. Plasser,  P. Pokhilko,  S. Prager,  
 A. Prociuk,  E. Ramos,  D. R. Rehn,  F. Rob,  M. Schneider,  N. Sergueev,  
 S. M. Sharada,  S. Sharma,  D. W. Small,  T. Stauch,  T. Stein,  
 Yu-Chuan Su,  A. J. W. Thom,  A. Tkatchenko,  T. Tsuchimochi,  N. M. Tubman,  
 L. Vogt,  M. L. Vidal,  O. Vydrov,  M. A. Watson,  J. Wenzel,  
 M. de Wergifosse,  T. A. Wesolowski,  A. White,  J. Witte,  A. Yamada,  
 Jun Yang,  K. Yao,  S. Yeganeh,  S. R. Yost,  Zhi-Qiang You,  A. Zech,  
 Igor Ying Zhang,  Xing Zhang,  Yan Zhao,  Ying Zhu,  B. R. Brooks,  
 G. K. L. Chan,  C. J. Cramer,  M. S. Gordon,  W. J. Hehre,  A. Klamt,  
 M. W. Schmidt,  C. D. Sherrill,  D. G. Truhlar,  A. Aspuru-Guzik,  R. Baer,  
 A. T. Bell,  N. A. Besley,  Jeng-Da Chai,  A. E. DePrince, III,  
 R. A. DiStasio Jr.,  A. Dreuw,  B. D. Dunietz,  T. R. Furlani,  
 Chao-Ping Hsu,  Yousung Jung,  Jing Kong,  D. S. Lambrecht,  WanZhen Liang,  
 C. Ochsenfeld,  V. A. Rassolov,  L. V. Slipchenko,  J. E. Subotnik,  
 T. Van Voorhis,  J. M. Herbert,  A. I. Krylov,  P. M. W. Gill,  M. Head-Gordon

 Contributors to earlier versions of Q-Chem not listed above: 
 R. D. Adamson,  B. Austin,  J. Baker,  G. J. O. Beran,  K. Brandhorst,  
 S. T. Brown,  E. F. C. Byrd,  A. K. Chakraborty,  C.-L. Cheng,  
 Siu Hung Chien,  D. M. Chipman,  D. L. Crittenden,  H. Dachsel,  
 R. J. Doerksen,  A. D. Dutoi,  L. Fusti-Molnar,  W. A. Goddard III,  
 A. Golubeva-Zadorozhnaya,  S. R. Gwaltney,  G. Hawkins,  A. Heyden,  
 S. Hirata,  G. Kedziora,  F. J. Keil,  C. Kelley,  Jihan Kim,  R. A. King,  
 R. Z. Khaliullin,  P. P. Korambath,  W. Kurlancheek,  A. M. Lee,  M. S. Lee,  
 S. V. Levchenko,  Ching Yeh Lin,  D. Liotard,  R. C. Lochan,  I. Lotan,  
 P. E. Maslen,  N. Nair,  D. P. O'Neill,  D. Neuhauser,  E. Neuscamman,  
 C. M. Oana,  R. Olson,  B. Peters,  R. Peverati,  P. A. Pieniazek,  
 Y. M. Rhee,  J. Ritchie,  M. A. Rohrdanz,  E. Rosta,  N. J. Russ,  
 H. F. Schaefer III,  N. E. Schultz,  N. Shenvi,  A. C. Simmonett,  A. Sodt,  
 D. Stuck,  K. S. Thanthiriwatte,  V. Vanovschi,  Tao Wang,  A. Warshel,  
 C. F. Williams,  Q. Wu,  X. Xu,  W. Zhang

 Please cite Q-Chem as follows:
 Y. Shao et al., Mol. Phys. 113, 184-215 (2015)
 DOI: 10.1080/00268976.2014.952696

 Q-Chem 5.1.2 for Intel X86 EM64T Linux

 Parts of Q-Chem use Armadillo 8.300.2 (Tropical Shenanigans).
 http://arma.sourceforge.net/

 Q-Chem begins on Sun Nov 25 21:10:17 2018  

Host: 
0

     Scratch files written to /scratch/taweetham/qchem51409//
Input Ideriv = 2
Curr. Ideriv = -1
Max.  Ideriv = 2

Checking the input file for inconsistencies... 	...done.

--------------------------------------------------------------
User input:
--------------------------------------------------------------
$molecule
0 1
C 
N 1 1.3 
Br 2 CBr 1 120. 
I 1 CI 2 120.  3 180.0
Cl 1 CCl 2 120.  3 0.0

CC=1.54
CH=1.09
CF=1.35
CCl=1.77
CBr=1.94
CI=2.14
DHA=180.0
$end

$rem
   job_type	optimization
   basis	6-311++g**
   method	b3lyp
$end

--------------------------------------------------------------
 ----------------------------------------------------------------
             Standard Nuclear Orientation (Angstroms)
    I     Atom           X                Y                Z
 ----------------------------------------------------------------
    1      C       0.0090673082    -0.1816588084     0.0000000000
    2      N      -0.8500362171     0.7940158980     0.0000000000
    3      Br     -2.7519985539     0.4117342358    -0.0000000000
    4      I       2.1071082365     0.2400333345     0.0000000000
    5      Cl     -0.5565257338    -1.8588602009    -0.0000000000
 ----------------------------------------------------------------
 Molecular Point Group                 Cs    NOp =  2
 Largest Abelian Subgroup              Cs    NOp =  2
 Nuclear Repulsion Energy =   763.4284448266 hartrees
 There are       59 alpha and       59 beta electrons
 Requested basis set is 6-311++G(d,p)
 There are 68 shells and 184 basis functions

 Total QAlloc Memory Limit   2000 MB
 Mega-Array Size       188 MB
 MEM_STATIC part       192 MB
 A cutoff of  1.0D-11 yielded   1769 shell pairs
 There are     14122 function pairs (     15859 Cartesian)

 -------------------------------------------------------
 OpenMP Integral Computing Module                       
 Release: version 1.0, May 2013, Q-Chem Inc. Pittsburgh 
 -------------------------------------------------------
 Integral Job Info:
 Integral job number is                      11
 Integral operator is                         1
 short-range coefficients                     0
 long-range coefficients              100000000
 Omega coefficients                           0
 if combine SR and LR in K                    0
 Integral screening is                        0
 Integral computing path is                   2
 max size of driver memory is            800000
 size of driver memory is                593474
 size of scratch memory is             29634545
 max col of scratch BK array               1296
 max len of scratch array in speh3          155
 max len of scratch index in speh4           18
 max int batch size is                      520
 min int batch size is                       52
 fixed nKL is                                45
 max L of basis functions is                  2
 order of int derivative is                   0
 number of shells is                         68
 number of basis is                         195
 number of cartesian basis is               195
 number of contracted shell pairs          1769
 number of primitive shell pairs           4181
 maxK2 (contraction) of shell pair           36
 max number of K2 of shell pair               1
 max number of CS2 of shell pair            212
 max number of PS2 of shell pair            216
 mem total for path MDJ                  528652
 -------------------------------------------------------
 Smallest overlap matrix eigenvalue = 5.91E-04

 Scale SEOQF with 1.000000e-01/1.000000e-01/1.000000e-01

 Standard Electronic Orientation quadrupole field applied
 Nucleus-field energy     =     0.0000000234 hartrees
 Guess from superposition of atomic densities
 Warning:  Energy on first SCF cycle will be non-variational
 SAD guess density has 118.000000 electrons

 -----------------------------------------------------------------------
  General SCF calculation program by
  Eric Jon Sundstrom, Paul Horn, Yuezhi Mao, Dmitri Zuev, Alec White,
  David Stuck, Shaama M.S., Shane Yost, Joonho Lee, David Small,
  Daniel Levine, Susi Lehtola, Hugh Burton, Evgeny Epifanovsky
 -----------------------------------------------------------------------
 Exchange:     0.2000 Hartree-Fock + 0.0800 Slater + 0.7200 B88
 Correlation:  0.1900 VWN1RPA + 0.8100 LYP
 Using SG-1 standard quadrature grid
 using 4 threads for integral computing
 -------------------------------------------------------
 OpenMP Integral computing Module                
 Release: version 2.0, May 2017, Q-Chem Inc. Pleasanton 
 -------------------------------------------------------
 -------------------------------------------------------
 OpenMP BLAS3 based DFT computing Module                
 Release: version 1.0, May 2013, Q-Chem Inc. Pittsburgh 
 -------------------------------------------------------
 A restricted SCF calculation will be
 performed using DIIS
 SCF converges when DIIS error is below 1.0e-08
 ---------------------------------------
  Cycle       Energy         DIIS error
 ---------------------------------------
    1  -10047.1809140655      3.54e-02  
    2  -10046.6747688508      3.38e-03  
    3  -10046.5527882732      6.63e-03  
    4  -10046.7025316422      1.38e-03  
    5  -10046.7086378443      2.97e-04  
    6  -10046.7088183179      1.80e-04  
    7  -10046.7089533085      3.89e-05  
    8  -10046.7089591129      8.36e-06  
    9  -10046.7089594441      2.27e-06  
   10  -10046.7089594621      5.33e-07  
   11  -10046.7089594633      1.14e-07  
   12  -10046.7089594633      2.75e-08  
   13  -10046.7089594632      1.05e-08  
   14  -10046.7089594632      1.98e-09  Convergence criterion met
 ---------------------------------------
 SCF time:   CPU 40.96s  wall 10.00s 
 SCF   energy in the final basis set =   -10046.7089594632
 Total energy in the final basis set =   -10046.7089594632

 --------------------------------------------------------------
             Orbital Energies (a.u.) and Symmetries
 --------------------------------------------------------------

 Alpha MOs, Restricted
 -- Occupied --                  
******* -482.86 -176.34 -165.75 -165.74 -165.74 -101.59  -62.52
  1 A'    2 A'    3 A'    4 A'    1 A"    5 A'    6 A'    7 A'                 
-56.338 -56.333 -56.333 -35.839 -31.333 -31.326 -31.326 -22.983
  8 A'    2 A"    9 A'   10 A'   11 A'    3 A"   12 A'   13 A'                 
-22.982 -22.982 -22.977 -22.977 -14.398 -10.343  -9.507  -8.725
  4 A"   14 A'   15 A'    5 A"   16 A'   17 A'   18 A'   19 A'                 
 -7.272  -7.262  -7.261  -6.559  -6.542  -6.541  -6.388  -4.802
 20 A'    6 A"   21 A'   22 A'    7 A"   23 A'   24 A'   25 A'                 
 -4.785  -4.785  -2.669  -2.665  -2.664  -2.650  -2.650  -2.067
  8 A"   26 A'   27 A'    9 A"   28 A'   29 A'   10 A"   30 A'                 
 -2.062  -2.062  -2.047  -2.047  -0.977  -0.871  -0.792  -0.703
 11 A"   31 A'   32 A'   12 A"   33 A'   34 A'   35 A'   36 A'                 
 -0.565  -0.502  -0.461  -0.438  -0.367  -0.350  -0.336  -0.319
 37 A'   38 A'   39 A'   13 A"   40 A'   14 A"   41 A'   15 A"                 
 -0.299  -0.292  -0.286
 42 A'   43 A'   16 A"                                                         
 -- Virtual --                   
 -0.119  -0.085  -0.073   0.001   0.027   0.041   0.046   0.052
 44 A'   45 A'   17 A"   46 A'   47 A'   48 A'   49 A'   18 A"                 
  0.075   0.077   0.081   0.097   0.101   0.114   0.115   0.138
 50 A'   51 A'   19 A"   20 A"   52 A'   53 A'   54 A'   55 A'                 
  0.172   0.175   0.191   0.221   0.234   0.238   0.265   0.303
 56 A'   21 A"   57 A'   58 A'   22 A"   59 A'   60 A'   61 A'                 
  0.376   0.379   0.384   0.392   0.405   0.415   0.416   0.432
 23 A"   62 A'   24 A"   63 A'   64 A'   65 A'   25 A"   66 A'                 
  0.454   0.457   0.474   0.514   0.524   0.555   0.567   0.580
 26 A"   67 A'   68 A'   69 A'   27 A"   28 A"   29 A"   70 A'                 
  0.602   0.657   0.696   0.741   0.781   0.799   0.829   0.838
 71 A'   72 A'   73 A'   74 A'   75 A'   30 A"   31 A"   76 A'                 
  0.875   0.895   0.899   0.935   0.984   1.029   1.151   1.239
 77 A'   78 A'   32 A"   79 A'   80 A'   81 A'   82 A'   33 A"                 
  1.242   1.319   1.344   1.370   1.379   1.586   1.698   1.815
 83 A'   34 A"   84 A'   35 A"   85 A'   86 A'   87 A'   88 A'                 
  1.917   1.957   2.008   2.062   2.223   2.260   2.303   2.341
 36 A"   89 A'   90 A'   37 A"   38 A"   91 A'   92 A'   39 A"                 
  2.404   2.577   2.699   2.729   2.913   3.225   3.818   3.870
 93 A'   94 A'   95 A'   40 A"   96 A'   97 A'   41 A"   98 A'                 
  3.931   3.947   3.975   3.987   4.002   4.027   4.063   4.090
 42 A"   99 A'   43 A"   44 A"  100 A'   45 A"  101 A'  102 A'                 
  4.200   4.281   4.377   4.441   5.974   6.010   6.035   6.622
103 A'  104 A'  105 A'  106 A'   46 A"  107 A'  108 A'  109 A'                 
  7.533   7.559   7.629   9.696  23.566  25.787  25.914  26.264
 47 A"  110 A'  111 A'  112 A'  113 A'   48 A"  114 A'  115 A'                 
 27.813  28.313  28.340  28.344  28.502  28.509  28.522  28.562
116 A'   49 A"  117 A'  118 A'   50 A"  119 A'   51 A"  120 A'                 
 28.647  35.411  47.902 127.855 127.876 127.895 151.611 215.679
121 A'  122 A'  123 A'   52 A"  124 A'  125 A'  126 A'  127 A'                 
289.723 289.749 289.8491020.6961901.773
 53 A"  128 A'  129 A'  130 A'  131 A'                                         

 Beta MOs, Restricted
 -- Occupied --                  
******* -482.86 -176.34 -165.75 -165.74 -165.74 -101.59  -62.52
  1 A'    2 A'    3 A'    4 A'    1 A"    5 A'    6 A'    7 A'                 
-56.338 -56.333 -56.333 -35.839 -31.333 -31.326 -31.326 -22.983
  8 A'    2 A"    9 A'   10 A'   11 A'    3 A"   12 A'   13 A'                 
-22.982 -22.982 -22.977 -22.977 -14.398 -10.343  -9.507  -8.725
  4 A"   14 A'   15 A'    5 A"   16 A'   17 A'   18 A'   19 A'                 
 -7.272  -7.262  -7.261  -6.559  -6.542  -6.541  -6.388  -4.802
 20 A'    6 A"   21 A'   22 A'    7 A"   23 A'   24 A'   25 A'                 
 -4.785  -4.785  -2.669  -2.665  -2.664  -2.650  -2.650  -2.067
  8 A"   26 A'   27 A'    9 A"   28 A'   29 A'   10 A"   30 A'                 
 -2.062  -2.062  -2.047  -2.047  -0.977  -0.871  -0.792  -0.703
 11 A"   31 A'   32 A'   12 A"   33 A'   34 A'   35 A'   36 A'                 
 -0.565  -0.502  -0.461  -0.438  -0.367  -0.350  -0.336  -0.319
 37 A'   38 A'   39 A'   13 A"   40 A'   14 A"   41 A'   15 A"                 
 -0.299  -0.292  -0.286
 42 A'   43 A'   16 A"                                                         
 -- Virtual --                   
 -0.119  -0.085  -0.073   0.001   0.027   0.041   0.046   0.052
 44 A'   45 A'   17 A"   46 A'   47 A'   48 A'   49 A'   18 A"                 
  0.075   0.077   0.081   0.097   0.101   0.114   0.115   0.138
 50 A'   51 A'   19 A"   20 A"   52 A'   53 A'   54 A'   55 A'                 
  0.172   0.175   0.191   0.221   0.234   0.238   0.265   0.303
 56 A'   21 A"   57 A'   58 A'   22 A"   59 A'   60 A'   61 A'                 
  0.376   0.379   0.384   0.392   0.405   0.415   0.416   0.432
 23 A"   62 A'   24 A"   63 A'   64 A'   65 A'   25 A"   66 A'                 
  0.454   0.457   0.474   0.514   0.524   0.555   0.567   0.580
 26 A"   67 A'   68 A'   69 A'   27 A"   28 A"   29 A"   70 A'                 
  0.602   0.657   0.696   0.741   0.781   0.799   0.829   0.838
 71 A'   72 A'   73 A'   74 A'   75 A'   30 A"   31 A"   76 A'                 
  0.875   0.895   0.899   0.935   0.984   1.029   1.151   1.239
 77 A'   78 A'   32 A"   79 A'   80 A'   81 A'   82 A'   33 A"                 
  1.242   1.319   1.344   1.370   1.379   1.586   1.698   1.815
 83 A'   34 A"   84 A'   35 A"   85 A'   86 A'   87 A'   88 A'                 
  1.917   1.957   2.008   2.062   2.223   2.260   2.303   2.341
 36 A"   89 A'   90 A'   37 A"   38 A"   91 A'   92 A'   39 A"                 
  2.404   2.577   2.699   2.729   2.913   3.225   3.818   3.870
 93 A'   94 A'   95 A'   40 A"   96 A'   97 A'   41 A"   98 A'                 
  3.931   3.947   3.975   3.987   4.002   4.027   4.063   4.090
 42 A"   99 A'   43 A"   44 A"  100 A'   45 A"  101 A'  102 A'                 
  4.200   4.281   4.377   4.441   5.974   6.010   6.035   6.622
103 A'  104 A'  105 A'  106 A'   46 A"  107 A'  108 A'  109 A'                 
  7.533   7.559   7.629   9.696  23.566  25.787  25.914  26.264
 47 A"  110 A'  111 A'  112 A'  113 A'   48 A"  114 A'  115 A'                 
 27.813  28.313  28.340  28.344  28.502  28.509  28.522  28.562
116 A'   49 A"  117 A'  118 A'   50 A"  119 A'   51 A"  120 A'                 
 28.647  35.411  47.902 127.855 127.876 127.895 151.611 215.679
121 A'  122 A'  123 A'   52 A"  124 A'  125 A'  126 A'  127 A'                 
289.723 289.749 289.8491020.6961901.773
 53 A"  128 A'  129 A'  130 A'  131 A'                                         
 --------------------------------------------------------------

          Ground-State Mulliken Net Atomic Charges

     Atom                 Charge (a.u.)
  ----------------------------------------
      1 C                    -0.585164
      2 N                     0.067601
      3 Br                    0.034356
      4 I                     0.211308
      5 Cl                    0.271899
  ----------------------------------------
  Sum of atomic charges =     0.000000

 -----------------------------------------------------------------
                    Cartesian Multipole Moments
 -----------------------------------------------------------------
    Charge (ESU x 10^10)
                 0.0000
    Dipole Moment (Debye)
         X       1.2742      Y      -0.8230      Z       0.0000
       Tot       1.5168
    Quadrupole Moments (Debye-Ang)
        XX     -62.7853     XY       2.5130     YY     -72.4504
        XZ       0.0000     YZ       0.0000     ZZ     -71.1145
    Octopole Moments (Debye-Ang^2)
       XXX      14.1738    XXY       8.5853    XYY       2.9230
       YYY       9.4581    XXZ       0.0000    XYZ      -0.0000
       YYZ       0.0000    XZZ       3.2157    YZZ       5.6804
       ZZZ       0.0000
    Hexadecapole Moments (Debye-Ang^3)
      XXXX   -1519.4442   XXXY      11.1352   XXYY    -354.8434
      XYYY       5.8748   YYYY    -387.0374   XXXZ      -0.0000
      XXYZ       0.0000   XYYZ      -0.0000   YYYZ      -0.0000
      XXZZ    -306.1298   XYZZ      -2.0594   YYZZ     -83.2336
      XZZZ      -0.0000   YZZZ       0.0000   ZZZZ     -89.7351
 -----------------------------------------------------------------
 Calculating analytic gradient of the SCF energy
 Gradient of SCF Energy
            1           2           3           4           5
    1   0.0572951  -0.0342583  -0.0133155   0.0088146  -0.0185359
    2  -0.0201950   0.0200987  -0.0028718   0.0013077   0.0016604
    3   0.0000000  -0.0000000   0.0000000   0.0000000   0.0000000
 Max gradient component =       5.730E-02
 RMS gradient           =       1.980E-02
 Gradient time:  CPU 10.41 s  wall 2.71 s
 Geometry Optimization Parameters
   NAtoms,    NIC,     NZ,  NCons,   NDum,   NFix, NCnnct, MaxDiis
        5      20       5       0       0       0       0       0


** GEOMETRY OPTIMIZATION IN DELOCALIZED INTERNAL COORDINATES **
   Searching for a Minimum

   Optimization Cycle:   1

                       Coordinates (Angstroms)
     ATOM                X               Y               Z
      1  C         0.0090673082   -0.1816588084    0.0000000000
      2  N        -0.8500362171    0.7940158980    0.0000000000
      3  Br       -2.7519985539    0.4117342358    0.0000000000
      4  I         2.1071082365    0.2400333345    0.0000000000
      5  Cl       -0.5565257338   -1.8588602009    0.0000000000
   Point Group: cs    Number of degrees of freedom:     7


   Energy is -10046.708959463


 Attempting to Generate Delocalized Internal Coordinates

  7 Hessian modes will be used to form the next step
  Hessian Eigenvalues:
     0.108095    0.175927    0.250000    0.250000    0.250000    0.286300
     0.671931

 Minimum Search - Taking Simple RFO Step
 Searching for Lamda that Minimizes Along All modes
 Value Taken    Lamda =  -0.01390034
 Step Taken.  Stepsize is  0.224275

                             Maximum     Tolerance    Cnvgd?
         Gradient           0.048396      0.000300      NO
         Displacement       0.191587      0.001200      NO
         Energy change     *********      0.000001      NO


 New Cartesian Coordinates Obtained by Inverse Iteration

 Displacement from previous Coordinates is:  0.407294
 ----------------------------------------------------------------
             Standard Nuclear Orientation (Angstroms)
    I     Atom           X                Y                Z
 ----------------------------------------------------------------
    1      C      -0.0490900992    -0.2127922685     0.0000000000
    2      N      -0.8337731220     0.7804714659     0.0000000000
    3      Br     -2.7168993495     0.5141669780     0.0000000000
    4      I       1.9997323531     0.2541505764     0.0000000000
    5      Cl     -0.4423547426    -1.9307322927     0.0000000000
 ----------------------------------------------------------------
 Molecular Point Group                 Cs    NOp =  2
 Largest Abelian Subgroup              Cs    NOp =  2
 Nuclear Repulsion Energy =   775.3308899457 hartrees
 There are       59 alpha and       59 beta electrons
 Applying Cartesian multipole field
    Component          Value
    ---------          -----
     (2,0,0)        1.00000E-11
     (0,2,0)        2.00000E-11
     (0,0,2)       -3.00000E-11
 Nucleus-field energy     =     0.0000000228 hartrees
 Requested basis set is 6-311++G(d,p)
 There are 68 shells and 184 basis functions
 A cutoff of  1.0D-11 yielded   1780 shell pairs
 There are     14193 function pairs (     15948 Cartesian)
 Smallest overlap matrix eigenvalue = 5.52E-04
 Guess MOs from SCF MO coefficient file

 -----------------------------------------------------------------------
  General SCF calculation program by
  Eric Jon Sundstrom, Paul Horn, Yuezhi Mao, Dmitri Zuev, Alec White,
  David Stuck, Shaama M.S., Shane Yost, Joonho Lee, David Small,
  Daniel Levine, Susi Lehtola, Hugh Burton, Evgeny Epifanovsky
 -----------------------------------------------------------------------
 Exchange:     0.2000 Hartree-Fock + 0.0800 Slater + 0.7200 B88
 Correlation:  0.1900 VWN1RPA + 0.8100 LYP
 Using SG-1 standard quadrature grid
 using 4 threads for integral computing
 -------------------------------------------------------
 OpenMP Integral computing Module                
 Release: version 2.0, May 2017, Q-Chem Inc. Pleasanton 
 -------------------------------------------------------
 -------------------------------------------------------
 OpenMP BLAS3 based DFT computing Module                
 Release: version 1.0, May 2013, Q-Chem Inc. Pittsburgh 
 -------------------------------------------------------
 A restricted SCF calculation will be
 performed using DIIS
 SCF converges when DIIS error is below 1.0e-08
 ---------------------------------------
  Cycle       Energy         DIIS error
 ---------------------------------------
    1  -10046.7078527861      1.07e-03  
    2  -10046.7146315014      5.02e-04  
    3  -10046.7134811798      7.23e-04  
    4  -10046.7156534911      1.10e-04  
    5  -10046.7156870056      5.95e-05  
    6  -10046.7157005954      1.18e-05  
    7  -10046.7157010747      3.82e-06  
    8  -10046.7157011179      8.86e-07  
    9  -10046.7157011203      1.23e-07  
   10  -10046.7157011204      3.22e-08  
   11  -10046.7157011204      1.25e-08  
   12  -10046.7157011204      2.68e-09  Convergence criterion met
 ---------------------------------------
 SCF time:   CPU 35.53s  wall 10.00s 
 SCF   energy in the final basis set =   -10046.7157011204
 Total energy in the final basis set =   -10046.7157011204

 --------------------------------------------------------------
             Orbital Energies (a.u.) and Symmetries
 --------------------------------------------------------------

 Alpha MOs, Restricted
 -- Occupied --                  
******* -482.87 -176.33 -165.74 -165.74 -165.74 -101.60  -62.52
  1 A'    2 A'    3 A'    4 A'    1 A"    5 A'    6 A'    7 A'                 
-56.341 -56.335 -56.335 -35.831 -31.324 -31.318 -31.318 -22.975
  8 A'    2 A"    9 A'   10 A'   11 A'    3 A"   12 A'   13 A'                 
-22.973 -22.973 -22.968 -22.968 -14.397 -10.339  -9.511  -8.727
  4 A"   14 A'   15 A'    5 A"   16 A'   17 A'   18 A'   19 A'                 
 -7.276  -7.266  -7.265  -6.562  -6.544  -6.543  -6.380  -4.794
 20 A'    6 A"   21 A'   22 A'    7 A"   23 A'   24 A'   25 A'                 
 -4.777  -4.777  -2.672  -2.667  -2.666  -2.653  -2.653  -2.060
  8 A"   26 A'   27 A'    9 A"   28 A'   29 A'   10 A"   30 A'                 
 -2.054  -2.054  -2.040  -2.040  -0.992  -0.883  -0.799  -0.701
 11 A"   31 A'   32 A'   12 A"   33 A'   34 A'   35 A'   36 A'                 
 -0.566  -0.512  -0.464  -0.447  -0.359  -0.358  -0.351  -0.318
 37 A'   38 A'   39 A'   13 A"   40 A'   14 A"   41 A'   15 A"                 
 -0.297  -0.289  -0.284
 42 A'   43 A'   16 A"                                                         
 -- Virtual --                   
 -0.106  -0.075  -0.067  -0.003   0.026   0.043   0.044   0.051
 44 A'   45 A'   17 A"   46 A'   47 A'   48 A'   49 A'   18 A"                 
  0.075   0.080   0.081   0.097   0.098   0.108   0.123   0.138
 50 A'   19 A"   51 A'   52 A'   20 A"   53 A'   54 A'   55 A'                 
  0.174   0.174   0.188   0.227   0.237   0.238   0.269   0.314
 21 A"   56 A'   57 A'   58 A'   22 A"   59 A'   60 A'   61 A'                 
  0.378   0.380   0.388   0.397   0.406   0.412   0.417   0.431
 62 A'   23 A"   24 A"   63 A'   64 A'   65 A'   25 A"   66 A'                 
  0.453   0.460   0.472   0.512   0.529   0.557   0.567   0.580
 26 A"   67 A'   68 A'   27 A"   69 A'   28 A"   29 A"   70 A'                 
  0.608   0.670   0.705   0.748   0.787   0.796   0.825   0.850
 71 A'   72 A'   73 A'   74 A'   75 A'   30 A"   31 A"   76 A'                 
  0.864   0.906   0.906   0.932   0.964   1.033   1.161   1.240
 77 A'   78 A'   32 A"   79 A'   80 A'   81 A'   82 A'   33 A"                 
  1.247   1.330   1.357   1.369   1.386   1.590   1.692   1.851
 83 A'   34 A"   84 A'   35 A"   85 A'   86 A'   87 A'   88 A'                 
  1.914   1.963   2.016   2.072   2.214   2.276   2.311   2.371
 36 A"   89 A'   90 A'   37 A"   38 A"   91 A'   92 A'   39 A"                 
  2.409   2.614   2.738   2.747   2.897   3.215   3.824   3.877
 93 A'   94 A'   40 A"   95 A'   96 A'   97 A'   41 A"   98 A'                 
  3.940   3.961   3.975   3.994   4.000   4.031   4.078   4.108
 42 A"   99 A'   43 A"   44 A"  100 A'   45 A"  101 A'  102 A'                 
  4.198   4.308   4.397   4.447   5.981   6.020   6.049   6.640
103 A'  104 A'  105 A'  106 A'   46 A"  107 A'  108 A'  109 A'                 
  7.531   7.556   7.624   9.700  23.637  25.781  25.901  26.279
 47 A"  110 A'  111 A'  112 A'  113 A'   48 A"  114 A'  115 A'                 
 27.835  28.321  28.351  28.357  28.511  28.520  28.531  28.576
116 A'   49 A"  117 A'  118 A'   50 A"  119 A'   51 A"  120 A'                 
 28.655  35.450  47.916 127.864 127.886 127.906 151.631 215.684
121 A'  122 A'  123 A'   52 A"  124 A'  125 A'  126 A'  127 A'                 
289.722 289.746 289.8461020.7121901.794
 53 A"  128 A'  129 A'  130 A'  131 A'                                         

 Beta MOs, Restricted
 -- Occupied --                  
******* -482.87 -176.33 -165.74 -165.74 -165.74 -101.60  -62.52
  1 A'    2 A'    3 A'    4 A'    1 A"    5 A'    6 A'    7 A'                 
-56.341 -56.335 -56.335 -35.831 -31.324 -31.318 -31.318 -22.975
  8 A'    2 A"    9 A'   10 A'   11 A'    3 A"   12 A'   13 A'                 
-22.973 -22.973 -22.968 -22.968 -14.397 -10.339  -9.511  -8.727
  4 A"   14 A'   15 A'    5 A"   16 A'   17 A'   18 A'   19 A'                 
 -7.276  -7.266  -7.265  -6.562  -6.544  -6.543  -6.380  -4.794
 20 A'    6 A"   21 A'   22 A'    7 A"   23 A'   24 A'   25 A'                 
 -4.777  -4.777  -2.672  -2.667  -2.666  -2.653  -2.653  -2.060
  8 A"   26 A'   27 A'    9 A"   28 A'   29 A'   10 A"   30 A'                 
 -2.054  -2.054  -2.040  -2.040  -0.992  -0.883  -0.799  -0.701
 11 A"   31 A'   32 A'   12 A"   33 A'   34 A'   35 A'   36 A'                 
 -0.566  -0.512  -0.464  -0.447  -0.359  -0.358  -0.351  -0.318
 37 A'   38 A'   39 A'   13 A"   40 A'   14 A"   41 A'   15 A"                 
 -0.297  -0.289  -0.284
 42 A'   43 A'   16 A"                                                         
 -- Virtual --                   
 -0.106  -0.075  -0.067  -0.003   0.026   0.043   0.044   0.051
 44 A'   45 A'   17 A"   46 A'   47 A'   48 A'   49 A'   18 A"                 
  0.075   0.080   0.081   0.097   0.098   0.108   0.123   0.138
 50 A'   19 A"   51 A'   52 A'   20 A"   53 A'   54 A'   55 A'                 
  0.174   0.174   0.188   0.227   0.237   0.238   0.269   0.314
 21 A"   56 A'   57 A'   58 A'   22 A"   59 A'   60 A'   61 A'                 
  0.378   0.380   0.388   0.397   0.406   0.412   0.417   0.431
 62 A'   23 A"   24 A"   63 A'   64 A'   65 A'   25 A"   66 A'                 
  0.453   0.460   0.472   0.512   0.529   0.557   0.567   0.580
 26 A"   67 A'   68 A'   27 A"   69 A'   28 A"   29 A"   70 A'                 
  0.608   0.670   0.705   0.748   0.787   0.796   0.825   0.850
 71 A'   72 A'   73 A'   74 A'   75 A'   30 A"   31 A"   76 A'                 
  0.864   0.906   0.906   0.932   0.964   1.033   1.161   1.240
 77 A'   78 A'   32 A"   79 A'   80 A'   81 A'   82 A'   33 A"                 
  1.247   1.330   1.357   1.369   1.386   1.590   1.692   1.851
 83 A'   34 A"   84 A'   35 A"   85 A'   86 A'   87 A'   88 A'                 
  1.914   1.963   2.016   2.072   2.214   2.276   2.311   2.371
 36 A"   89 A'   90 A'   37 A"   38 A"   91 A'   92 A'   39 A"                 
  2.409   2.614   2.738   2.747   2.897   3.215   3.824   3.877
 93 A'   94 A'   40 A"   95 A'   96 A'   97 A'   41 A"   98 A'                 
  3.940   3.961   3.975   3.994   4.000   4.031   4.078   4.108
 42 A"   99 A'   43 A"   44 A"  100 A'   45 A"  101 A'  102 A'                 
  4.198   4.308   4.397   4.447   5.981   6.020   6.049   6.640
103 A'  104 A'  105 A'  106 A'   46 A"  107 A'  108 A'  109 A'                 
  7.531   7.556   7.624   9.700  23.637  25.781  25.901  26.279
 47 A"  110 A'  111 A'  112 A'  113 A'   48 A"  114 A'  115 A'                 
 27.835  28.321  28.351  28.357  28.511  28.520  28.531  28.576
116 A'   49 A"  117 A'  118 A'   50 A"  119 A'   51 A"  120 A'                 
 28.655  35.450  47.916 127.864 127.886 127.906 151.631 215.684
121 A'  122 A'  123 A'   52 A"  124 A'  125 A'  126 A'  127 A'                 
289.722 289.746 289.8461020.7121901.794
 53 A"  128 A'  129 A'  130 A'  131 A'                                         
 --------------------------------------------------------------

          Ground-State Mulliken Net Atomic Charges

     Atom                 Charge (a.u.)
  ----------------------------------------
      1 C                    -0.626459
      2 N                     0.093773
      3 Br                    0.041696
      4 I                     0.190599
      5 Cl                    0.300390
  ----------------------------------------
  Sum of atomic charges =    -0.000000

 -----------------------------------------------------------------
                    Cartesian Multipole Moments
 -----------------------------------------------------------------
    Charge (ESU x 10^10)
                -0.0000
    Dipole Moment (Debye)
         X       0.8107      Y      -0.8064      Z      -0.0000
       Tot       1.1435
    Quadrupole Moments (Debye-Ang)
        XX     -64.0520     XY       1.8252     YY     -71.7401
        XZ      -0.0000     YZ       0.0000     ZZ     -70.9457
    Octopole Moments (Debye-Ang^2)
       XXX      12.9782    XXY       9.4595    XYY       4.2940
       YYY       4.8073    XXZ      -0.0000    XYZ      -0.0000
       YYZ      -0.0000    XZZ       3.9944    YZZ       4.5306
       ZZZ       0.0000
    Hexadecapole Moments (Debye-Ang^3)
      XXXX   -1436.9728   XXXY      23.4226   XXYY    -343.6548
      XYYY      23.1083   YYYY    -410.6615   XXXZ      -0.0000
      XXYZ       0.0000   XYYZ      -0.0000   YYYZ       0.0000
      XXZZ    -288.9257   XYZZ       4.6166   YYZZ     -88.1761
      XZZZ      -0.0000   YZZZ       0.0000   ZZZZ     -89.4922
 -----------------------------------------------------------------
 Calculating analytic gradient of the SCF energy
 Gradient of SCF Energy
            1           2           3           4           5
    1   0.0177892  -0.0067119  -0.0017770  -0.0088278  -0.0004725
    2  -0.0034422   0.0068905   0.0023029  -0.0012346  -0.0045166
    3   0.0000000  -0.0000000  -0.0000000  -0.0000000  -0.0000000
 Max gradient component =       1.779E-02
 RMS gradient           =       5.941E-03
 Gradient time:  CPU 10.46 s  wall 2.72 s
 Geometry Optimization Parameters
   NAtoms,    NIC,     NZ,  NCons,   NDum,   NFix, NCnnct, MaxDiis
        5      20       5       0       0       0       0       0

 Cartesian Hessian Update
 Hessian Updated using BFGS Update


** GEOMETRY OPTIMIZATION IN DELOCALIZED INTERNAL COORDINATES **
   Searching for a Minimum

   Optimization Cycle:   2

                       Coordinates (Angstroms)
     ATOM                X               Y               Z
      1  C        -0.0490900992   -0.2127922685    0.0000000000
      2  N        -0.8337731220    0.7804714659    0.0000000000
      3  Br       -2.7168993495    0.5141669780    0.0000000000
      4  I         1.9997323531    0.2541505764    0.0000000000
      5  Cl       -0.4423547426   -1.9307322927    0.0000000000
   Point Group: cs    Number of degrees of freedom:     7


   Energy is -10046.715701120

 Hessian Updated using BFGS Update

  6 Hessian modes will be used to form the next step
  Hessian Eigenvalues:
     0.114579    0.173620    0.230090    0.280241    0.317011    0.606485

 Minimum Search - Taking Simple RFO Step
 Searching for Lamda that Minimizes Along All modes
 Value Taken    Lamda =  -0.00132401
 Step Taken.  Stepsize is  0.086453

                             Maximum     Tolerance    Cnvgd?
         Gradient           0.011663      0.000300      NO
         Displacement       0.059686      0.001200      NO
         Energy change     -0.006742      0.000001      NO


 New Cartesian Coordinates Obtained by Inverse Iteration

 Displacement from previous Coordinates is:  0.114047
 ----------------------------------------------------------------
             Standard Nuclear Orientation (Angstroms)
    I     Atom           X                Y                Z
 ----------------------------------------------------------------
    1      C      -0.0665314876    -0.2010103132     0.0000000000
    2      N      -0.8341831170     0.7891541868     0.0000000000
    3      Br     -2.7023492473     0.4795546619     0.0000000000
    4      I       2.0254980424     0.2463018571     0.0000000000
    5      Cl     -0.4648191506    -1.9087359336     0.0000000000
 ----------------------------------------------------------------
 Molecular Point Group                 Cs    NOp =  2
 Largest Abelian Subgroup              Cs    NOp =  2
 Nuclear Repulsion Energy =   775.3978780224 hartrees
 There are       59 alpha and       59 beta electrons
 Applying Cartesian multipole field
    Component          Value
    ---------          -----
     (2,0,0)        1.00000E-11
     (0,2,0)        2.00000E-11
     (0,0,2)       -3.00000E-11
 Nucleus-field energy     =     0.0000000228 hartrees
 Requested basis set is 6-311++G(d,p)
 There are 68 shells and 184 basis functions
 A cutoff of  1.0D-11 yielded   1781 shell pairs
 There are     14203 function pairs (     15959 Cartesian)
 Smallest overlap matrix eigenvalue = 5.35E-04
 Guess MOs from SCF MO coefficient file

 -----------------------------------------------------------------------
  General SCF calculation program by
  Eric Jon Sundstrom, Paul Horn, Yuezhi Mao, Dmitri Zuev, Alec White,
  David Stuck, Shaama M.S., Shane Yost, Joonho Lee, David Small,
  Daniel Levine, Susi Lehtola, Hugh Burton, Evgeny Epifanovsky
 -----------------------------------------------------------------------
 Exchange:     0.2000 Hartree-Fock + 0.0800 Slater + 0.7200 B88
 Correlation:  0.1900 VWN1RPA + 0.8100 LYP
 Using SG-1 standard quadrature grid
 using 4 threads for integral computing
 -------------------------------------------------------
 OpenMP Integral computing Module                
 Release: version 2.0, May 2017, Q-Chem Inc. Pleasanton 
 -------------------------------------------------------
 -------------------------------------------------------
 OpenMP BLAS3 based DFT computing Module                
 Release: version 1.0, May 2013, Q-Chem Inc. Pittsburgh 
 -------------------------------------------------------
 A restricted SCF calculation will be
 performed using DIIS
 SCF converges when DIIS error is below 1.0e-08
 ---------------------------------------
  Cycle       Energy         DIIS error
 ---------------------------------------
    1  -10046.7155988536      3.33e-04  
    2  -10046.7161844778      1.91e-04  
    3  -10046.7160996019      2.45e-04  
    4  -10046.7163135115      3.75e-05  
    5  -10046.7163195021      1.14e-05  
    6  -10046.7163199079      4.35e-06  
    7  -10046.7163199770      1.98e-06  
    8  -10046.7163199927      3.92e-07  
    9  -10046.7163199934      6.76e-08  
   10  -10046.7163199934      1.87e-08  
   11  -10046.7163199933      5.10e-09  Convergence criterion met
 ---------------------------------------
 SCF time:   CPU 32.56s  wall 8.00s 
 SCF   energy in the final basis set =   -10046.7163199933
 Total energy in the final basis set =   -10046.7163199933

 --------------------------------------------------------------
             Orbital Energies (a.u.) and Symmetries
 --------------------------------------------------------------

 Alpha MOs, Restricted
 -- Occupied --                  
******* -482.87 -176.33 -165.74 -165.73 -165.73 -101.60  -62.52
  1 A'    2 A'    3 A'    4 A'    1 A"    5 A'    6 A'    7 A'                 
-56.341 -56.336 -56.336 -35.829 -31.323 -31.316 -31.316 -22.973
  8 A'    2 A"    9 A'   10 A'   11 A'    3 A"   12 A'   13 A'                 
-22.971 -22.971 -22.967 -22.967 -14.397 -10.339  -9.513  -8.728
  4 A"   14 A'   15 A'    5 A"   16 A'   17 A'   18 A'   19 A'                 
 -7.278  -7.268  -7.267  -6.563  -6.545  -6.544  -6.378  -4.792
 20 A'    6 A"   21 A'   22 A'    7 A"   23 A'   24 A'   25 A'                 
 -4.775  -4.775  -2.673  -2.668  -2.667  -2.653  -2.653  -2.057
  8 A"   26 A'   27 A'    9 A"   28 A'   29 A'   10 A"   30 A'                 
 -2.052  -2.052  -2.038  -2.038  -0.999  -0.885  -0.800  -0.695
 11 A"   31 A'   32 A'   12 A"   33 A'   34 A'   35 A'   36 A'                 
 -0.567  -0.514  -0.465  -0.451  -0.360  -0.359  -0.352  -0.317
 37 A'   38 A'   39 A'   13 A"   14 A"   40 A'   41 A'   15 A"                 
 -0.296  -0.289  -0.284
 42 A'   43 A'   16 A"                                                         
 -- Virtual --                   
 -0.109  -0.075  -0.064  -0.002   0.027   0.043   0.044   0.050
 44 A'   45 A'   17 A"   46 A'   47 A'   48 A'   49 A'   18 A"                 
  0.075   0.080   0.080   0.097   0.098   0.109   0.123   0.139
 50 A'   19 A"   51 A'   20 A"   52 A'   53 A'   54 A'   55 A'                 
  0.175   0.175   0.187   0.225   0.236   0.237   0.273   0.312
 21 A"   56 A'   57 A'   58 A'   59 A'   22 A"   60 A'   61 A'                 
  0.377   0.381   0.387   0.392   0.409   0.413   0.416   0.431
 62 A'   23 A"   24 A"   63 A'   64 A'   65 A'   25 A"   66 A'                 
  0.452   0.459   0.472   0.510   0.530   0.556   0.570   0.579
 26 A"   67 A'   68 A'   27 A"   69 A'   28 A"   29 A"   70 A'                 
  0.607   0.666   0.701   0.755   0.794   0.794   0.823   0.848
 71 A'   72 A'   73 A'   74 A'   30 A"   75 A'   31 A"   76 A'                 
  0.870   0.901   0.903   0.930   0.968   1.035   1.159   1.239
 77 A'   78 A'   32 A"   79 A'   80 A'   81 A'   82 A'   33 A"                 
  1.246   1.333   1.351   1.370   1.383   1.583   1.699   1.865
 83 A'   34 A"   84 A'   35 A"   85 A'   86 A'   87 A'   88 A'                 
  1.913   1.971   2.017   2.076   2.215   2.280   2.321   2.381
 36 A"   89 A'   90 A'   37 A"   38 A"   91 A'   92 A'   39 A"                 
  2.413   2.618   2.743   2.765   2.900   3.212   3.825   3.879
 93 A'   94 A'   40 A"   95 A'   96 A'   97 A'   41 A"   98 A'                 
  3.942   3.961   3.974   3.993   4.001   4.030   4.075   4.110
 42 A"   99 A'   43 A"   44 A"  100 A'   45 A"  101 A'  102 A'                 
  4.205   4.309   4.391   4.448   5.982   6.020   6.044   6.640
103 A'  104 A'  105 A'  106 A'   46 A"  107 A'  108 A'  109 A'                 
  7.531   7.557   7.622   9.702  23.664  25.781  25.907  26.277
 47 A"  110 A'  111 A'  112 A'  113 A'   48 A"  114 A'  115 A'                 
 27.829  28.322  28.351  28.355  28.512  28.521  28.531  28.576
116 A'   49 A"  117 A'  118 A'   50 A"  119 A'   51 A"  120 A'                 
 28.655  35.467  47.915 127.865 127.887 127.905 151.627 215.686
121 A'  122 A'  123 A'   52 A"  124 A'  125 A'  126 A'  127 A'                 
289.722 289.748 289.8451020.7121901.789
 53 A"  128 A'  129 A'  130 A'  131 A'                                         

 Beta MOs, Restricted
 -- Occupied --                  
******* -482.87 -176.33 -165.74 -165.73 -165.73 -101.60  -62.52
  1 A'    2 A'    3 A'    4 A'    1 A"    5 A'    6 A'    7 A'                 
-56.341 -56.336 -56.336 -35.829 -31.323 -31.316 -31.316 -22.973
  8 A'    2 A"    9 A'   10 A'   11 A'    3 A"   12 A'   13 A'                 
-22.971 -22.971 -22.967 -22.967 -14.397 -10.339  -9.513  -8.728
  4 A"   14 A'   15 A'    5 A"   16 A'   17 A'   18 A'   19 A'                 
 -7.278  -7.268  -7.267  -6.563  -6.545  -6.544  -6.378  -4.792
 20 A'    6 A"   21 A'   22 A'    7 A"   23 A'   24 A'   25 A'                 
 -4.775  -4.775  -2.673  -2.668  -2.667  -2.653  -2.653  -2.057
  8 A"   26 A'   27 A'    9 A"   28 A'   29 A'   10 A"   30 A'                 
 -2.052  -2.052  -2.038  -2.038  -0.999  -0.885  -0.800  -0.695
 11 A"   31 A'   32 A'   12 A"   33 A'   34 A'   35 A'   36 A'                 
 -0.567  -0.514  -0.465  -0.451  -0.360  -0.359  -0.352  -0.317
 37 A'   38 A'   39 A'   13 A"   14 A"   40 A'   41 A'   15 A"                 
 -0.296  -0.289  -0.284
 42 A'   43 A'   16 A"                                                         
 -- Virtual --                   
 -0.109  -0.075  -0.064  -0.002   0.027   0.043   0.044   0.050
 44 A'   45 A'   17 A"   46 A'   47 A'   48 A'   49 A'   18 A"                 
  0.075   0.080   0.080   0.097   0.098   0.109   0.123   0.139
 50 A'   19 A"   51 A'   20 A"   52 A'   53 A'   54 A'   55 A'                 
  0.175   0.175   0.187   0.225   0.236   0.237   0.273   0.312
 21 A"   56 A'   57 A'   58 A'   59 A'   22 A"   60 A'   61 A'                 
  0.377   0.381   0.387   0.392   0.409   0.413   0.416   0.431
 62 A'   23 A"   24 A"   63 A'   64 A'   65 A'   25 A"   66 A'                 
  0.452   0.459   0.472   0.510   0.530   0.556   0.570   0.579
 26 A"   67 A'   68 A'   27 A"   69 A'   28 A"   29 A"   70 A'                 
  0.607   0.666   0.701   0.755   0.794   0.794   0.823   0.848
 71 A'   72 A'   73 A'   74 A'   30 A"   75 A'   31 A"   76 A'                 
  0.870   0.901   0.903   0.930   0.968   1.035   1.159   1.239
 77 A'   78 A'   32 A"   79 A'   80 A'   81 A'   82 A'   33 A"                 
  1.246   1.333   1.351   1.370   1.383   1.583   1.699   1.865
 83 A'   34 A"   84 A'   35 A"   85 A'   86 A'   87 A'   88 A'                 
  1.913   1.971   2.017   2.076   2.215   2.280   2.321   2.381
 36 A"   89 A'   90 A'   37 A"   38 A"   91 A'   92 A'   39 A"                 
  2.413   2.618   2.743   2.765   2.900   3.212   3.825   3.879
 93 A'   94 A'   40 A"   95 A'   96 A'   97 A'   41 A"   98 A'                 
  3.942   3.961   3.974   3.993   4.001   4.030   4.075   4.110
 42 A"   99 A'   43 A"   44 A"  100 A'   45 A"  101 A'  102 A'                 
  4.205   4.309   4.391   4.448   5.982   6.020   6.044   6.640
103 A'  104 A'  105 A'  106 A'   46 A"  107 A'  108 A'  109 A'                 
  7.531   7.557   7.622   9.702  23.664  25.781  25.907  26.277
 47 A"  110 A'  111 A'  112 A'  113 A'   48 A"  114 A'  115 A'                 
 27.829  28.322  28.351  28.355  28.512  28.521  28.531  28.576
116 A'   49 A"  117 A'  118 A'   50 A"  119 A'   51 A"  120 A'                 
 28.655  35.467  47.915 127.865 127.887 127.905 151.627 215.686
121 A'  122 A'  123 A'   52 A"  124 A'  125 A'  126 A'  127 A'                 
289.722 289.748 289.8451020.7121901.789
 53 A"  128 A'  129 A'  130 A'  131 A'                                         
 --------------------------------------------------------------

          Ground-State Mulliken Net Atomic Charges

     Atom                 Charge (a.u.)
  ----------------------------------------
      1 C                    -0.623197
      2 N                     0.101808
      3 Br                    0.042029
      4 I                     0.172464
      5 Cl                    0.306896
  ----------------------------------------
  Sum of atomic charges =     0.000000

 -----------------------------------------------------------------
                    Cartesian Multipole Moments
 -----------------------------------------------------------------
    Charge (ESU x 10^10)
                 0.0000
    Dipole Moment (Debye)
         X       0.6635      Y      -0.8852      Z       0.0000
       Tot       1.1062
    Quadrupole Moments (Debye-Ang)
        XX     -64.1556     XY       1.9163     YY     -71.6870
        XZ      -0.0000     YZ       0.0000     ZZ     -70.9705
    Octopole Moments (Debye-Ang^2)
       XXX      11.0249    XXY       8.9893    XYY       3.3229
       YYY       5.9506    XXZ       0.0000    XYZ      -0.0000
       YYZ       0.0000    XZZ       3.1081    YZZ       4.9560
       ZZZ       0.0000
    Hexadecapole Moments (Debye-Ang^3)
      XXXX   -1447.7560   XXXY      19.9594   XXYY    -344.2348
      XYYY      17.2215   YYYY    -399.9441   XXXZ      -0.0000
      XXYZ       0.0000   XYYZ       0.0000   YYYZ      -0.0000
      XXZZ    -290.9807   XYZZ       2.5713   YYZZ     -86.3431
      XZZZ      -0.0000   YZZZ       0.0000   ZZZZ     -89.6577
 -----------------------------------------------------------------
 Calculating analytic gradient of the SCF energy
 Gradient of SCF Energy
            1           2           3           4           5
    1  -0.0005394   0.0003524   0.0036608  -0.0020144  -0.0014594
    2   0.0045404  -0.0022151  -0.0004634  -0.0001156  -0.0017463
    3   0.0000000  -0.0000000   0.0000000   0.0000000  -0.0000000
 Max gradient component =       4.540E-03
 RMS gradient           =       1.804E-03
 Gradient time:  CPU 10.57 s  wall 2.75 s
 Geometry Optimization Parameters
   NAtoms,    NIC,     NZ,  NCons,   NDum,   NFix, NCnnct, MaxDiis
        5      20       5       0       0       0       0       0

 Cartesian Hessian Update
 Hessian Updated using BFGS Update


** GEOMETRY OPTIMIZATION IN DELOCALIZED INTERNAL COORDINATES **
   Searching for a Minimum

   Optimization Cycle:   3

                       Coordinates (Angstroms)
     ATOM                X               Y               Z
      1  C        -0.0665314876   -0.2010103132    0.0000000000
      2  N        -0.8341831170    0.7891541868    0.0000000000
      3  Br       -2.7023492473    0.4795546619    0.0000000000
      4  I         2.0254980424    0.2463018571    0.0000000000
      5  Cl       -0.4648191506   -1.9087359336    0.0000000000
   Point Group: cs    Number of degrees of freedom:     7


   Energy is -10046.716319993

 Hessian Updated using BFGS Update

  7 Hessian modes will be used to form the next step
  Hessian Eigenvalues:
     0.087788    0.183315    0.235948    0.254283    0.279317    0.350392
     0.711779

 Minimum Search - Taking Simple RFO Step
 Searching for Lamda that Minimizes Along All modes
 Value Taken    Lamda =  -0.00021174
 Step Taken.  Stepsize is  0.035590

                             Maximum     Tolerance    Cnvgd?
         Gradient           0.004664      0.000300      NO
         Displacement       0.022990      0.001200      NO
         Energy change     -0.000619      0.000001      NO


 New Cartesian Coordinates Obtained by Inverse Iteration

 Displacement from previous Coordinates is:  0.051973
 ----------------------------------------------------------------
             Standard Nuclear Orientation (Angstroms)
    I     Atom           X                Y                Z
 ----------------------------------------------------------------
    1      C      -0.0683543500    -0.2052620232     0.0000000000
    2      N      -0.8391017337     0.7848535600     0.0000000000
    3      Br     -2.7187241183     0.4917612719     0.0000000000
    4      I       2.0373079975     0.2452490379     0.0000000000
    5      Cl     -0.4535127557    -1.9113373876     0.0000000000
 ----------------------------------------------------------------
 Molecular Point Group                 Cs    NOp =  2
 Largest Abelian Subgroup              Cs    NOp =  2
 Nuclear Repulsion Energy =   771.8032635631 hartrees
 There are       59 alpha and       59 beta electrons
 Applying Cartesian multipole field
    Component          Value
    ---------          -----
     (2,0,0)        1.00000E-11
     (0,2,0)        2.00000E-11
     (0,0,2)       -3.00000E-11
 Nucleus-field energy     =     0.0000000230 hartrees
 Requested basis set is 6-311++G(d,p)
 There are 68 shells and 184 basis functions
 A cutoff of  1.0D-11 yielded   1778 shell pairs
 There are     14183 function pairs (     15938 Cartesian)
 Smallest overlap matrix eigenvalue = 5.36E-04
 Guess MOs from SCF MO coefficient file

 -----------------------------------------------------------------------
  General SCF calculation program by
  Eric Jon Sundstrom, Paul Horn, Yuezhi Mao, Dmitri Zuev, Alec White,
  David Stuck, Shaama M.S., Shane Yost, Joonho Lee, David Small,
  Daniel Levine, Susi Lehtola, Hugh Burton, Evgeny Epifanovsky
 -----------------------------------------------------------------------
 Exchange:     0.2000 Hartree-Fock + 0.0800 Slater + 0.7200 B88
 Correlation:  0.1900 VWN1RPA + 0.8100 LYP
 Using SG-1 standard quadrature grid
 using 4 threads for integral computing
 -------------------------------------------------------
 OpenMP Integral computing Module                
 Release: version 2.0, May 2017, Q-Chem Inc. Pleasanton 
 -------------------------------------------------------
 -------------------------------------------------------
 OpenMP BLAS3 based DFT computing Module                
 Release: version 1.0, May 2013, Q-Chem Inc. Pittsburgh 
 -------------------------------------------------------
 A restricted SCF calculation will be
 performed using DIIS
 SCF converges when DIIS error is below 1.0e-08
 ---------------------------------------
  Cycle       Energy         DIIS error
 ---------------------------------------
    1  -10046.7162982687      1.26e-04  
    2  -10046.7163866419      7.20e-05  
    3  -10046.7163754191      8.84e-05  
    4  -10046.7164094981      1.16e-05  
    5  -10046.7164099051      7.06e-06  
    6  -10046.7164100861      1.67e-06  
    7  -10046.7164100971      5.56e-07  
    8  -10046.7164100981      8.70e-08  
    9  -10046.7164100981      2.57e-08  
   10  -10046.7164100981      1.05e-08  
   11  -10046.7164100981      2.29e-09  Convergence criterion met
 ---------------------------------------
 SCF time:   CPU 32.42s  wall 9.00s 
 SCF   energy in the final basis set =   -10046.7164100981
 Total energy in the final basis set =   -10046.7164100981

 --------------------------------------------------------------
             Orbital Energies (a.u.) and Symmetries
 --------------------------------------------------------------

 Alpha MOs, Restricted
 -- Occupied --                  
******* -482.87 -176.33 -165.74 -165.73 -165.73 -101.60  -62.52
  1 A'    2 A'    3 A'    4 A'    1 A"    5 A'    6 A'    7 A'                 
-56.342 -56.336 -56.336 -35.829 -31.322 -31.316 -31.315 -22.973
  8 A'    2 A"    9 A'   10 A'   11 A'    3 A"   12 A'   13 A'                 
-22.971 -22.971 -22.966 -22.966 -14.397 -10.340  -9.514  -8.728
  4 A"   14 A'   15 A'    5 A"   16 A'   17 A'   18 A'   19 A'                 
 -7.278  -7.269  -7.268  -6.563  -6.545  -6.544  -6.378  -4.791
 20 A'    6 A"   21 A'   22 A'    7 A"   23 A'   24 A'   25 A'                 
 -4.775  -4.774  -2.673  -2.668  -2.667  -2.654  -2.654  -2.057
  8 A"   26 A'   27 A'    9 A"   28 A'   29 A'   10 A"   30 A'                 
 -2.052  -2.052  -2.037  -2.037  -0.997  -0.886  -0.799  -0.694
 11 A"   31 A'   32 A'   12 A"   33 A'   34 A'   35 A'   36 A'                 
 -0.568  -0.514  -0.464  -0.450  -0.360  -0.359  -0.351  -0.316
 37 A'   38 A'   39 A'   13 A"   14 A"   40 A'   41 A'   15 A"                 
 -0.297  -0.289  -0.285
 42 A'   43 A'   16 A"                                                         
 -- Virtual --                   
 -0.113  -0.076  -0.064  -0.002   0.026   0.043   0.044   0.050
 44 A'   45 A'   17 A"   46 A'   47 A'   48 A'   49 A'   18 A"                 
  0.075   0.080   0.080   0.097   0.097   0.109   0.123   0.139
 50 A'   19 A"   51 A'   52 A'   20 A"   53 A'   54 A'   55 A'                 
  0.175   0.175   0.187   0.224   0.236   0.237   0.273   0.311
 56 A'   21 A"   57 A'   58 A'   59 A'   22 A"   60 A'   61 A'                 
  0.377   0.381   0.386   0.394   0.407   0.413   0.416   0.431
 62 A'   23 A"   24 A"   63 A'   64 A'   65 A'   25 A"   66 A'                 
  0.451   0.458   0.473   0.512   0.530   0.556   0.569   0.576
 26 A"   67 A'   68 A'   27 A"   69 A'   28 A"   29 A"   70 A'                 
  0.606   0.663   0.699   0.752   0.792   0.792   0.822   0.848
 71 A'   72 A'   73 A'   74 A'   30 A"   75 A'   31 A"   76 A'                 
  0.867   0.901   0.903   0.932   0.969   1.035   1.160   1.238
 77 A'   78 A'   32 A"   79 A'   80 A'   81 A'   82 A'   33 A"                 
  1.245   1.333   1.347   1.370   1.382   1.583   1.699   1.864
 83 A'   34 A"   84 A'   35 A"   85 A'   86 A'   87 A'   88 A'                 
  1.914   1.966   2.016   2.073   2.214   2.278   2.316   2.380
 36 A"   89 A'   90 A'   37 A"   38 A"   91 A'   92 A'   39 A"                 
  2.414   2.618   2.743   2.763   2.899   3.215   3.826   3.880
 93 A'   94 A'   40 A"   95 A'   96 A'   97 A'   41 A"   98 A'                 
  3.942   3.961   3.974   3.992   4.000   4.029   4.074   4.107
 42 A"   99 A'   43 A"   44 A"  100 A'   45 A"  101 A'  102 A'                 
  4.205   4.304   4.388   4.449   5.982   6.019   6.041   6.636
103 A'  104 A'  105 A'  106 A'   46 A"  107 A'  108 A'  109 A'                 
  7.530   7.556   7.622   9.702  23.660  25.780  25.904  26.274
 47 A"  110 A'  111 A'  112 A'  113 A'   48 A"  114 A'  115 A'                 
 27.827  28.322  28.350  28.353  28.513  28.521  28.531  28.575
116 A'   49 A"  117 A'  118 A'   50 A"  119 A'   51 A"  120 A'                 
 28.654  35.464  47.912 127.865 127.886 127.904 151.625 215.686
121 A'  122 A'  123 A'   52 A"  124 A'  125 A'  126 A'  127 A'                 
289.721 289.746 289.8451020.7081901.787
 53 A"  128 A'  129 A'  130 A'  131 A'                                         

 Beta MOs, Restricted
 -- Occupied --                  
******* -482.87 -176.33 -165.74 -165.73 -165.73 -101.60  -62.52
  1 A'    2 A'    3 A'    4 A'    1 A"    5 A'    6 A'    7 A'                 
-56.342 -56.336 -56.336 -35.829 -31.322 -31.316 -31.315 -22.973
  8 A'    2 A"    9 A'   10 A'   11 A'    3 A"   12 A'   13 A'                 
-22.971 -22.971 -22.966 -22.966 -14.397 -10.340  -9.514  -8.728
  4 A"   14 A'   15 A'    5 A"   16 A'   17 A'   18 A'   19 A'                 
 -7.278  -7.269  -7.268  -6.563  -6.545  -6.544  -6.378  -4.791
 20 A'    6 A"   21 A'   22 A'    7 A"   23 A'   24 A'   25 A'                 
 -4.775  -4.774  -2.673  -2.668  -2.667  -2.654  -2.654  -2.057
  8 A"   26 A'   27 A'    9 A"   28 A'   29 A'   10 A"   30 A'                 
 -2.052  -2.052  -2.037  -2.037  -0.997  -0.886  -0.799  -0.694
 11 A"   31 A'   32 A'   12 A"   33 A'   34 A'   35 A'   36 A'                 
 -0.568  -0.514  -0.464  -0.450  -0.360  -0.359  -0.351  -0.316
 37 A'   38 A'   39 A'   13 A"   14 A"   40 A'   41 A'   15 A"                 
 -0.297  -0.289  -0.285
 42 A'   43 A'   16 A"                                                         
 -- Virtual --                   
 -0.113  -0.076  -0.064  -0.002   0.026   0.043   0.044   0.050
 44 A'   45 A'   17 A"   46 A'   47 A'   48 A'   49 A'   18 A"                 
  0.075   0.080   0.080   0.097   0.097   0.109   0.123   0.139
 50 A'   19 A"   51 A'   52 A'   20 A"   53 A'   54 A'   55 A'                 
  0.175   0.175   0.187   0.224   0.236   0.237   0.273   0.311
 56 A'   21 A"   57 A'   58 A'   59 A'   22 A"   60 A'   61 A'                 
  0.377   0.381   0.386   0.394   0.407   0.413   0.416   0.431
 62 A'   23 A"   24 A"   63 A'   64 A'   65 A'   25 A"   66 A'                 
  0.451   0.458   0.473   0.512   0.530   0.556   0.569   0.576
 26 A"   67 A'   68 A'   27 A"   69 A'   28 A"   29 A"   70 A'                 
  0.606   0.663   0.699   0.752   0.792   0.792   0.822   0.848
 71 A'   72 A'   73 A'   74 A'   30 A"   75 A'   31 A"   76 A'                 
  0.867   0.901   0.903   0.932   0.969   1.035   1.160   1.238
 77 A'   78 A'   32 A"   79 A'   80 A'   81 A'   82 A'   33 A"                 
  1.245   1.333   1.347   1.370   1.382   1.583   1.699   1.864
 83 A'   34 A"   84 A'   35 A"   85 A'   86 A'   87 A'   88 A'                 
  1.914   1.966   2.016   2.073   2.214   2.278   2.316   2.380
 36 A"   89 A'   90 A'   37 A"   38 A"   91 A'   92 A'   39 A"                 
  2.414   2.618   2.743   2.763   2.899   3.215   3.826   3.880
 93 A'   94 A'   40 A"   95 A'   96 A'   97 A'   41 A"   98 A'                 
  3.942   3.961   3.974   3.992   4.000   4.029   4.074   4.107
 42 A"   99 A'   43 A"   44 A"  100 A'   45 A"  101 A'  102 A'                 
  4.205   4.304   4.388   4.449   5.982   6.019   6.041   6.636
103 A'  104 A'  105 A'  106 A'   46 A"  107 A'  108 A'  109 A'                 
  7.530   7.556   7.622   9.702  23.660  25.780  25.904  26.274
 47 A"  110 A'  111 A'  112 A'  113 A'   48 A"  114 A'  115 A'                 
 27.827  28.322  28.350  28.353  28.513  28.521  28.531  28.575
116 A'   49 A"  117 A'  118 A'   50 A"  119 A'   51 A"  120 A'                 
 28.654  35.464  47.912 127.865 127.886 127.904 151.625 215.686
121 A'  122 A'  123 A'   52 A"  124 A'  125 A'  126 A'  127 A'                 
289.721 289.746 289.8451020.7081901.787
 53 A"  128 A'  129 A'  130 A'  131 A'                                         
 --------------------------------------------------------------

          Ground-State Mulliken Net Atomic Charges

     Atom                 Charge (a.u.)
  ----------------------------------------
      1 C                    -0.622528
      2 N                     0.102900
      3 Br                    0.042624
      4 I                     0.167991
      5 Cl                    0.309013
  ----------------------------------------
  Sum of atomic charges =     0.000000

 -----------------------------------------------------------------
                    Cartesian Multipole Moments
 -----------------------------------------------------------------
    Charge (ESU x 10^10)
                 0.0000
    Dipole Moment (Debye)
         X       0.6475      Y      -0.9143      Z      -0.0000
       Tot       1.1204
    Quadrupole Moments (Debye-Ang)
        XX     -64.1265     XY       1.8466     YY     -71.6395
        XZ      -0.0000     YZ       0.0000     ZZ     -71.0058
    Octopole Moments (Debye-Ang^2)
       XXX      10.4277    XXY       9.1253    XYY       3.1639
       YYY       5.3610    XXZ       0.0000    XYZ      -0.0000
       YYZ      -0.0000    XZZ       2.9421    YZZ       4.7911
       ZZZ      -0.0000
    Hexadecapole Moments (Debye-Ang^3)
      XXXX   -1462.3273   XXXY      21.5667   XXYY    -347.5414
      XYYY      19.9891   YYYY    -401.1517   XXXZ      -0.0000
      XXYZ       0.0000   XYYZ      -0.0000   YYYZ       0.0000
      XXZZ    -294.0482   XYZZ       3.5620   YYZZ     -86.6294
      XZZZ      -0.0000   YZZZ       0.0000   ZZZZ     -89.7634
 -----------------------------------------------------------------
 Calculating analytic gradient of the SCF energy
 Gradient of SCF Energy
            1           2           3           4           5
    1   0.0005201  -0.0009866   0.0000165   0.0008993  -0.0004492
    2   0.0010939  -0.0005519   0.0005130  -0.0001181  -0.0009369
    3  -0.0000000   0.0000000  -0.0000000   0.0000000   0.0000000
 Max gradient component =       1.094E-03
 RMS gradient           =       5.722E-04
 Gradient time:  CPU 10.45 s  wall 2.72 s
 Geometry Optimization Parameters
   NAtoms,    NIC,     NZ,  NCons,   NDum,   NFix, NCnnct, MaxDiis
        5      20       5       0       0       0       0       0

 Cartesian Hessian Update
 Hessian Updated using BFGS Update


** GEOMETRY OPTIMIZATION IN DELOCALIZED INTERNAL COORDINATES **
   Searching for a Minimum

   Optimization Cycle:   4

                       Coordinates (Angstroms)
     ATOM                X               Y               Z
      1  C        -0.0683543500   -0.2052620232    0.0000000000
      2  N        -0.8391017337    0.7848535600    0.0000000000
      3  Br       -2.7187241183    0.4917612719    0.0000000000
      4  I         2.0373079975    0.2452490379    0.0000000000
      5  Cl       -0.4535127557   -1.9113373876    0.0000000000
   Point Group: cs    Number of degrees of freedom:     7


   Energy is -10046.716410098

 Hessian Updated using BFGS Update

  7 Hessian modes will be used to form the next step
  Hessian Eigenvalues:
     0.095686    0.170995    0.236025    0.266961    0.281044    0.365449
     0.725355

 Minimum Search - Taking Simple RFO Step
 Searching for Lamda that Minimizes Along All modes
 Value Taken    Lamda =  -0.00001502
 Step Taken.  Stepsize is  0.008116

                             Maximum     Tolerance    Cnvgd?
         Gradient           0.001347      0.000300      NO
         Displacement       0.005034      0.001200      NO
         Energy change     -0.000090      0.000001      NO


 New Cartesian Coordinates Obtained by Inverse Iteration

 Displacement from previous Coordinates is:  0.009643
 ----------------------------------------------------------------
             Standard Nuclear Orientation (Angstroms)
    I     Atom           X                Y                Z
 ----------------------------------------------------------------
    1      C      -0.0685274513    -0.2052520235     0.0000000000
    2      N      -0.8373421264     0.7862297404     0.0000000000
    3      Br     -2.7171465051     0.4896046140     0.0000000000
    4      I       2.0342617837     0.2441699356     0.0000000000
    5      Cl     -0.4536306610    -1.9094878075     0.0000000000
 ----------------------------------------------------------------
 Molecular Point Group                 Cs    NOp =  2
 Largest Abelian Subgroup              Cs    NOp =  2
 Nuclear Repulsion Energy =   772.5604790095 hartrees
 There are       59 alpha and       59 beta electrons
 Applying Cartesian multipole field
    Component          Value
    ---------          -----
     (2,0,0)        1.00000E-11
     (0,2,0)        2.00000E-11
     (0,0,2)       -3.00000E-11
 Nucleus-field energy     =     0.0000000229 hartrees
 Requested basis set is 6-311++G(d,p)
 There are 68 shells and 184 basis functions
 A cutoff of  1.0D-11 yielded   1779 shell pairs
 There are     14186 function pairs (     15941 Cartesian)
 Smallest overlap matrix eigenvalue = 5.33E-04
 Guess MOs from SCF MO coefficient file

 -----------------------------------------------------------------------
  General SCF calculation program by
  Eric Jon Sundstrom, Paul Horn, Yuezhi Mao, Dmitri Zuev, Alec White,
  David Stuck, Shaama M.S., Shane Yost, Joonho Lee, David Small,
  Daniel Levine, Susi Lehtola, Hugh Burton, Evgeny Epifanovsky
 -----------------------------------------------------------------------
 Exchange:     0.2000 Hartree-Fock + 0.0800 Slater + 0.7200 B88
 Correlation:  0.1900 VWN1RPA + 0.8100 LYP
 Using SG-1 standard quadrature grid
 using 4 threads for integral computing
 -------------------------------------------------------
 OpenMP Integral computing Module                
 Release: version 2.0, May 2017, Q-Chem Inc. Pleasanton 
 -------------------------------------------------------
 -------------------------------------------------------
 OpenMP BLAS3 based DFT computing Module                
 Release: version 1.0, May 2013, Q-Chem Inc. Pittsburgh 
 -------------------------------------------------------
 A restricted SCF calculation will be
 performed using DIIS
 SCF converges when DIIS error is below 1.0e-08
 ---------------------------------------
  Cycle       Energy         DIIS error
 ---------------------------------------
    1  -10046.7164137916      3.03e-05  
    2  -10046.7164175443      2.16e-05  
    3  -10046.7164176599      2.13e-05  
    4  -10046.7164194414      3.15e-06  
    5  -10046.7164194797      1.15e-06  
    6  -10046.7164194841      5.42e-07  
    7  -10046.7164194852      8.13e-08  
    8  -10046.7164194852      1.65e-08  
    9  -10046.7164194853      4.41e-09  Convergence criterion met
 ---------------------------------------
 SCF time:   CPU 26.57s  wall 7.00s 
 SCF   energy in the final basis set =   -10046.7164194853
 Total energy in the final basis set =   -10046.7164194853

 --------------------------------------------------------------
             Orbital Energies (a.u.) and Symmetries
 --------------------------------------------------------------

 Alpha MOs, Restricted
 -- Occupied --                  
******* -482.87 -176.33 -165.74 -165.73 -165.73 -101.60  -62.52
  1 A'    2 A'    3 A'    4 A'    1 A"    5 A'    6 A'    7 A'                 
-56.341 -56.336 -56.336 -35.829 -31.322 -31.316 -31.315 -22.973
  8 A'    2 A"    9 A'   10 A'   11 A'    3 A"   12 A'   13 A'                 
-22.971 -22.971 -22.966 -22.966 -14.397 -10.339  -9.514  -8.728
  4 A"   14 A'   15 A'    5 A"   16 A'   17 A'   18 A'   19 A'                 
 -7.279  -7.269  -7.268  -6.563  -6.545  -6.544  -6.378  -4.791
 20 A'    6 A"   21 A'   22 A'    7 A"   23 A'   24 A'   25 A'                 
 -4.775  -4.774  -2.673  -2.668  -2.667  -2.653  -2.653  -2.057
  8 A"   26 A'   27 A'    9 A"   28 A'   29 A'   10 A"   30 A'                 
 -2.052  -2.052  -2.037  -2.037  -0.997  -0.887  -0.799  -0.694
 11 A"   31 A'   32 A'   12 A"   33 A'   34 A'   35 A'   36 A'                 
 -0.568  -0.514  -0.464  -0.450  -0.360  -0.359  -0.351  -0.316
 37 A'   38 A'   39 A'   13 A"   14 A"   40 A'   41 A'   15 A"                 
 -0.297  -0.289  -0.285
 42 A'   43 A'   16 A"                                                         
 -- Virtual --                   
 -0.112  -0.076  -0.064  -0.002   0.026   0.043   0.044   0.050
 44 A'   45 A'   17 A"   46 A'   47 A'   48 A'   49 A'   18 A"                 
  0.075   0.080   0.080   0.097   0.097   0.109   0.123   0.139
 50 A'   19 A"   51 A'   52 A'   20 A"   53 A'   54 A'   55 A'                 
  0.175   0.175   0.187   0.224   0.236   0.237   0.273   0.311
 56 A'   21 A"   57 A'   58 A'   59 A'   22 A"   60 A'   61 A'                 
  0.377   0.381   0.386   0.394   0.407   0.413   0.416   0.431
 62 A'   23 A"   24 A"   63 A'   64 A'   65 A'   25 A"   66 A'                 
  0.451   0.458   0.473   0.511   0.530   0.556   0.569   0.577
 26 A"   67 A'   68 A'   27 A"   69 A'   28 A"   29 A"   70 A'                 
  0.606   0.663   0.700   0.752   0.792   0.792   0.822   0.848
 71 A'   72 A'   73 A'   74 A'   30 A"   75 A'   31 A"   76 A'                 
  0.867   0.901   0.903   0.931   0.969   1.035   1.160   1.238
 77 A'   78 A'   32 A"   79 A'   80 A'   81 A'   82 A'   33 A"                 
  1.246   1.333   1.348   1.371   1.382   1.583   1.699   1.865
 83 A'   34 A"   84 A'   35 A"   85 A'   86 A'   87 A'   88 A'                 
  1.914   1.967   2.015   2.074   2.214   2.279   2.317   2.381
 36 A"   89 A'   90 A'   37 A"   38 A"   91 A'   92 A'   39 A"                 
  2.414   2.617   2.743   2.763   2.899   3.216   3.826   3.879
 93 A'   94 A'   40 A"   95 A'   96 A'   97 A'   41 A"   98 A'                 
  3.942   3.961   3.974   3.992   4.001   4.029   4.075   4.107
 42 A"   99 A'   43 A"   44 A"  100 A'   45 A"  101 A'  102 A'                 
  4.205   4.305   4.389   4.449   5.982   6.019   6.042   6.636
103 A'  104 A'  105 A'  106 A'   46 A"  107 A'  108 A'  109 A'                 
  7.531   7.556   7.622   9.703  23.660  25.780  25.905  26.275
 47 A"  110 A'  111 A'  112 A'  113 A'   48 A"  114 A'  115 A'                 
 27.828  28.322  28.351  28.353  28.513  28.521  28.531  28.575
116 A'   49 A"  117 A'  118 A'   50 A"  119 A'   51 A"  120 A'                 
 28.654  35.465  47.912 127.865 127.887 127.904 151.626 215.687
121 A'  122 A'  123 A'   52 A"  124 A'  125 A'  126 A'  127 A'                 
289.721 289.746 289.8451020.7081901.788
 53 A"  128 A'  129 A'  130 A'  131 A'                                         

 Beta MOs, Restricted
 -- Occupied --                  
******* -482.87 -176.33 -165.74 -165.73 -165.73 -101.60  -62.52
  1 A'    2 A'    3 A'    4 A'    1 A"    5 A'    6 A'    7 A'                 
-56.341 -56.336 -56.336 -35.829 -31.322 -31.316 -31.315 -22.973
  8 A'    2 A"    9 A'   10 A'   11 A'    3 A"   12 A'   13 A'                 
-22.971 -22.971 -22.966 -22.966 -14.397 -10.339  -9.514  -8.728
  4 A"   14 A'   15 A'    5 A"   16 A'   17 A'   18 A'   19 A'                 
 -7.279  -7.269  -7.268  -6.563  -6.545  -6.544  -6.378  -4.791
 20 A'    6 A"   21 A'   22 A'    7 A"   23 A'   24 A'   25 A'                 
 -4.775  -4.774  -2.673  -2.668  -2.667  -2.653  -2.653  -2.057
  8 A"   26 A'   27 A'    9 A"   28 A'   29 A'   10 A"   30 A'                 
 -2.052  -2.052  -2.037  -2.037  -0.997  -0.887  -0.799  -0.694
 11 A"   31 A'   32 A'   12 A"   33 A'   34 A'   35 A'   36 A'                 
 -0.568  -0.514  -0.464  -0.450  -0.360  -0.359  -0.351  -0.316
 37 A'   38 A'   39 A'   13 A"   14 A"   40 A'   41 A'   15 A"                 
 -0.297  -0.289  -0.285
 42 A'   43 A'   16 A"                                                         
 -- Virtual --                   
 -0.112  -0.076  -0.064  -0.002   0.026   0.043   0.044   0.050
 44 A'   45 A'   17 A"   46 A'   47 A'   48 A'   49 A'   18 A"                 
  0.075   0.080   0.080   0.097   0.097   0.109   0.123   0.139
 50 A'   19 A"   51 A'   52 A'   20 A"   53 A'   54 A'   55 A'                 
  0.175   0.175   0.187   0.224   0.236   0.237   0.273   0.311
 56 A'   21 A"   57 A'   58 A'   59 A'   22 A"   60 A'   61 A'                 
  0.377   0.381   0.386   0.394   0.407   0.413   0.416   0.431
 62 A'   23 A"   24 A"   63 A'   64 A'   65 A'   25 A"   66 A'                 
  0.451   0.458   0.473   0.511   0.530   0.556   0.569   0.577
 26 A"   67 A'   68 A'   27 A"   69 A'   28 A"   29 A"   70 A'                 
  0.606   0.663   0.700   0.752   0.792   0.792   0.822   0.848
 71 A'   72 A'   73 A'   74 A'   30 A"   75 A'   31 A"   76 A'                 
  0.867   0.901   0.903   0.931   0.969   1.035   1.160   1.238
 77 A'   78 A'   32 A"   79 A'   80 A'   81 A'   82 A'   33 A"                 
  1.246   1.333   1.348   1.371   1.382   1.583   1.699   1.865
 83 A'   34 A"   84 A'   35 A"   85 A'   86 A'   87 A'   88 A'                 
  1.914   1.967   2.015   2.074   2.214   2.279   2.317   2.381
 36 A"   89 A'   90 A'   37 A"   38 A"   91 A'   92 A'   39 A"                 
  2.414   2.617   2.743   2.763   2.899   3.216   3.826   3.879
 93 A'   94 A'   40 A"   95 A'   96 A'   97 A'   41 A"   98 A'                 
  3.942   3.961   3.974   3.992   4.001   4.029   4.075   4.107
 42 A"   99 A'   43 A"   44 A"  100 A'   45 A"  101 A'  102 A'                 
  4.205   4.305   4.389   4.449   5.982   6.019   6.042   6.636
103 A'  104 A'  105 A'  106 A'   46 A"  107 A'  108 A'  109 A'                 
  7.531   7.556   7.622   9.703  23.660  25.780  25.905  26.275
 47 A"  110 A'  111 A'  112 A'  113 A'   48 A"  114 A'  115 A'                 
 27.828  28.322  28.351  28.353  28.513  28.521  28.531  28.575
116 A'   49 A"  117 A'  118 A'   50 A"  119 A'   51 A"  120 A'                 
 28.654  35.465  47.912 127.865 127.887 127.904 151.626 215.687
121 A'  122 A'  123 A'   52 A"  124 A'  125 A'  126 A'  127 A'                 
289.721 289.746 289.8451020.7081901.788
 53 A"  128 A'  129 A'  130 A'  131 A'                                         
 --------------------------------------------------------------

          Ground-State Mulliken Net Atomic Charges

     Atom                 Charge (a.u.)
  ----------------------------------------
      1 C                    -0.623286
      2 N                     0.102606
      3 Br                    0.041334
      4 I                     0.168385
      5 Cl                    0.310962
  ----------------------------------------
  Sum of atomic charges =     0.000000

 -----------------------------------------------------------------
                    Cartesian Multipole Moments
 -----------------------------------------------------------------
    Charge (ESU x 10^10)
                 0.0000
    Dipole Moment (Debye)
         X       0.6558      Y      -0.9272      Z      -0.0000
       Tot       1.1357
    Quadrupole Moments (Debye-Ang)
        XX     -64.1799     XY       1.8618     YY     -71.6218
        XZ      -0.0000     YZ      -0.0000     ZZ     -70.9992
    Octopole Moments (Debye-Ang^2)
       XXX      10.6761    XXY       9.0773    XYY       3.2215
       YYY       5.4251    XXZ      -0.0000    XYZ      -0.0000
       YYZ      -0.0000    XZZ       3.0069    YZZ       4.8197
       ZZZ      -0.0000
    Hexadecapole Moments (Debye-Ang^3)
      XXXX   -1460.2633   XXXY      21.6767   XXYY    -346.9321
      XYYY      19.9142   YYYY    -400.2703   XXXZ      -0.0000
      XXYZ       0.0000   XYYZ       0.0000   YYYZ       0.0000
      XXZZ    -293.5468   XYZZ       3.5419   YYZZ     -86.4751
      XZZZ      -0.0000   YZZZ       0.0000   ZZZZ     -89.7480
 -----------------------------------------------------------------
 Calculating analytic gradient of the SCF energy
 Gradient of SCF Energy
            1           2           3           4           5
    1   0.0001513  -0.0001456   0.0001177   0.0000687  -0.0001921
    2   0.0009356  -0.0005800   0.0002760  -0.0002909  -0.0003406
    3  -0.0000000   0.0000000  -0.0000000   0.0000000   0.0000000
 Max gradient component =       9.356E-04
 RMS gradient           =       3.254E-04
 Gradient time:  CPU 10.48 s  wall 2.72 s
 Geometry Optimization Parameters
   NAtoms,    NIC,     NZ,  NCons,   NDum,   NFix, NCnnct, MaxDiis
        5      20       5       0       0       0       0       0

 Cartesian Hessian Update
 Hessian Updated using BFGS Update


** GEOMETRY OPTIMIZATION IN DELOCALIZED INTERNAL COORDINATES **
   Searching for a Minimum

   Optimization Cycle:   5

                       Coordinates (Angstroms)
     ATOM                X               Y               Z
      1  C        -0.0685274513   -0.2052520235    0.0000000000
      2  N        -0.8373421264    0.7862297404    0.0000000000
      3  Br       -2.7171465051    0.4896046140    0.0000000000
      4  I         2.0342617837    0.2441699356    0.0000000000
      5  Cl       -0.4536306610   -1.9094878075    0.0000000000
   Point Group: cs    Number of degrees of freedom:     7


   Energy is -10046.716419485

 Hessian Updated using BFGS Update

  7 Hessian modes will be used to form the next step
  Hessian Eigenvalues:
     0.104548    0.140410    0.210431    0.253122    0.273909    0.348112
     0.773156

 Minimum Search - Taking Simple RFO Step
 Searching for Lamda that Minimizes Along All modes
 Value Taken    Lamda =  -0.00000323
 Step Taken.  Stepsize is  0.004480

                             Maximum     Tolerance    Cnvgd?
         Gradient           0.000509      0.000300      NO
         Displacement       0.003069      0.001200      NO
         Energy change     -0.000009      0.000001      NO


 New Cartesian Coordinates Obtained by Inverse Iteration

 Displacement from previous Coordinates is:  0.003811
 ----------------------------------------------------------------
             Standard Nuclear Orientation (Angstroms)
    I     Atom           X                Y                Z
 ----------------------------------------------------------------
    1      C      -0.0688966230    -0.2060519135     0.0000000000
    2      N      -0.8363333526     0.7869209129     0.0000000000
    3      Br     -2.7166445350     0.4888863890     0.0000000000
    4      I       2.0335956804     0.2444944938     0.0000000000
    5      Cl     -0.4541061299    -1.9089854233     0.0000000000
 ----------------------------------------------------------------
 Molecular Point Group                 Cs    NOp =  2
 Largest Abelian Subgroup              Cs    NOp =  2
 Nuclear Repulsion Energy =   772.7122057560 hartrees
 There are       59 alpha and       59 beta electrons
 Applying Cartesian multipole field
    Component          Value
    ---------          -----
     (2,0,0)        1.00000E-11
     (0,2,0)        2.00000E-11
     (0,0,2)       -3.00000E-11
 Nucleus-field energy     =     0.0000000229 hartrees
 Requested basis set is 6-311++G(d,p)
 There are 68 shells and 184 basis functions
 A cutoff of  1.0D-11 yielded   1779 shell pairs
 There are     14186 function pairs (     15941 Cartesian)
 Smallest overlap matrix eigenvalue = 5.32E-04
 Guess MOs from SCF MO coefficient file

 -----------------------------------------------------------------------
  General SCF calculation program by
  Eric Jon Sundstrom, Paul Horn, Yuezhi Mao, Dmitri Zuev, Alec White,
  David Stuck, Shaama M.S., Shane Yost, Joonho Lee, David Small,
  Daniel Levine, Susi Lehtola, Hugh Burton, Evgeny Epifanovsky
 -----------------------------------------------------------------------
 Exchange:     0.2000 Hartree-Fock + 0.0800 Slater + 0.7200 B88
 Correlation:  0.1900 VWN1RPA + 0.8100 LYP
 Using SG-1 standard quadrature grid
 using 4 threads for integral computing
 -------------------------------------------------------
 OpenMP Integral computing Module                
 Release: version 2.0, May 2017, Q-Chem Inc. Pleasanton 
 -------------------------------------------------------
 -------------------------------------------------------
 OpenMP BLAS3 based DFT computing Module                
 Release: version 1.0, May 2013, Q-Chem Inc. Pittsburgh 
 -------------------------------------------------------
 A restricted SCF calculation will be
 performed using DIIS
 SCF converges when DIIS error is below 1.0e-08
 ---------------------------------------
  Cycle       Energy         DIIS error
 ---------------------------------------
    1  -10046.7164188398      1.95e-05  
    2  -10046.7164211983      7.68e-06  
    3  -10046.7164208095      1.31e-05  
    4  -10046.7164214092      1.66e-06  
    5  -10046.7164214213      5.98e-07  
    6  -10046.7164214224      2.07e-07  
    7  -10046.7164214225      1.06e-07  
    8  -10046.7164214226      1.48e-08  
    9  -10046.7164214225      3.07e-09  Convergence criterion met
 ---------------------------------------
 SCF time:   CPU 26.57s  wall 7.00s 
 SCF   energy in the final basis set =   -10046.7164214225
 Total energy in the final basis set =   -10046.7164214225

 --------------------------------------------------------------
             Orbital Energies (a.u.) and Symmetries
 --------------------------------------------------------------

 Alpha MOs, Restricted
 -- Occupied --                  
******* -482.87 -176.33 -165.74 -165.73 -165.73 -101.60  -62.52
  1 A'    2 A'    3 A'    4 A'    1 A"    5 A'    6 A'    7 A'                 
-56.341 -56.336 -56.335 -35.829 -31.322 -31.316 -31.315 -22.973
  8 A'    2 A"    9 A'   10 A'   11 A'    3 A"   12 A'   13 A'                 
-22.971 -22.971 -22.966 -22.966 -14.397 -10.339  -9.514  -8.728
  4 A"   14 A'   15 A'    5 A"   16 A'   17 A'   18 A'   19 A'                 
 -7.279  -7.269  -7.268  -6.562  -6.545  -6.544  -6.378  -4.791
 20 A'    6 A"   21 A'   22 A'    7 A"   23 A'   24 A'   25 A'                 
 -4.775  -4.774  -2.672  -2.668  -2.667  -2.653  -2.653  -2.057
  8 A"   26 A'   27 A'    9 A"   28 A'   29 A'   10 A"   30 A'                 
 -2.052  -2.052  -2.037  -2.037  -0.997  -0.887  -0.799  -0.694
 11 A"   31 A'   32 A'   12 A"   33 A'   34 A'   35 A'   36 A'                 
 -0.568  -0.514  -0.464  -0.450  -0.360  -0.359  -0.352  -0.316
 37 A'   38 A'   39 A'   13 A"   14 A"   40 A'   41 A'   15 A"                 
 -0.297  -0.289  -0.285
 42 A'   43 A'   16 A"                                                         
 -- Virtual --                   
 -0.112  -0.075  -0.064  -0.002   0.026   0.043   0.044   0.050
 44 A'   45 A'   17 A"   46 A'   47 A'   48 A'   49 A'   18 A"                 
  0.075   0.080   0.080   0.097   0.097   0.109   0.123   0.139
 50 A'   19 A"   51 A'   52 A'   20 A"   53 A'   54 A'   55 A'                 
  0.175   0.175   0.187   0.224   0.236   0.237   0.273   0.311
 56 A'   21 A"   57 A'   58 A'   59 A'   22 A"   60 A'   61 A'                 
  0.376   0.381   0.386   0.394   0.407   0.413   0.416   0.431
 62 A'   23 A"   24 A"   63 A'   64 A'   65 A'   25 A"   66 A'                 
  0.451   0.458   0.473   0.511   0.530   0.556   0.569   0.577
 26 A"   67 A'   68 A'   27 A"   69 A'   28 A"   29 A"   70 A'                 
  0.605   0.663   0.699   0.752   0.792   0.792   0.821   0.848
 71 A'   72 A'   73 A'   74 A'   30 A"   75 A'   31 A"   76 A'                 
  0.867   0.901   0.903   0.931   0.969   1.035   1.160   1.237
 77 A'   78 A'   32 A"   79 A'   80 A'   81 A'   82 A'   33 A"                 
  1.246   1.333   1.348   1.371   1.382   1.583   1.699   1.865
 83 A'   34 A"   84 A'   35 A"   85 A'   86 A'   87 A'   88 A'                 
  1.914   1.967   2.015   2.074   2.213   2.279   2.318   2.381
 36 A"   89 A'   90 A'   37 A"   38 A"   91 A'   92 A'   39 A"                 
  2.415   2.617   2.743   2.763   2.899   3.216   3.826   3.879
 93 A'   94 A'   40 A"   95 A'   96 A'   97 A'   41 A"   98 A'                 
  3.942   3.961   3.974   3.992   4.001   4.029   4.075   4.108
 42 A"   99 A'   43 A"   44 A"  100 A'   45 A"  101 A'  102 A'                 
  4.205   4.305   4.389   4.449   5.982   6.019   6.042   6.636
103 A'  104 A'  105 A'  106 A'   46 A"  107 A'  108 A'  109 A'                 
  7.531   7.556   7.622   9.703  23.659  25.780  25.905  26.275
 47 A"  110 A'  111 A'  112 A'  113 A'   48 A"  114 A'  115 A'                 
 27.828  28.322  28.351  28.354  28.513  28.521  28.531  28.575
116 A'   49 A"  117 A'  118 A'   50 A"  119 A'   51 A"  120 A'                 
 28.654  35.464  47.912 127.865 127.887 127.904 151.626 215.687
121 A'  122 A'  123 A'   52 A"  124 A'  125 A'  126 A'  127 A'                 
289.722 289.747 289.8451020.7081901.788
 53 A"  128 A'  129 A'  130 A'  131 A'                                         

 Beta MOs, Restricted
 -- Occupied --                  
******* -482.87 -176.33 -165.74 -165.73 -165.73 -101.60  -62.52
  1 A'    2 A'    3 A'    4 A'    1 A"    5 A'    6 A'    7 A'                 
-56.341 -56.336 -56.335 -35.829 -31.322 -31.316 -31.315 -22.973
  8 A'    2 A"    9 A'   10 A'   11 A'    3 A"   12 A'   13 A'                 
-22.971 -22.971 -22.966 -22.966 -14.397 -10.339  -9.514  -8.728
  4 A"   14 A'   15 A'    5 A"   16 A'   17 A'   18 A'   19 A'                 
 -7.279  -7.269  -7.268  -6.562  -6.545  -6.544  -6.378  -4.791
 20 A'    6 A"   21 A'   22 A'    7 A"   23 A'   24 A'   25 A'                 
 -4.775  -4.774  -2.672  -2.668  -2.667  -2.653  -2.653  -2.057
  8 A"   26 A'   27 A'    9 A"   28 A'   29 A'   10 A"   30 A'                 
 -2.052  -2.052  -2.037  -2.037  -0.997  -0.887  -0.799  -0.694
 11 A"   31 A'   32 A'   12 A"   33 A'   34 A'   35 A'   36 A'                 
 -0.568  -0.514  -0.464  -0.450  -0.360  -0.359  -0.352  -0.316
 37 A'   38 A'   39 A'   13 A"   14 A"   40 A'   41 A'   15 A"                 
 -0.297  -0.289  -0.285
 42 A'   43 A'   16 A"                                                         
 -- Virtual --                   
 -0.112  -0.075  -0.064  -0.002   0.026   0.043   0.044   0.050
 44 A'   45 A'   17 A"   46 A'   47 A'   48 A'   49 A'   18 A"                 
  0.075   0.080   0.080   0.097   0.097   0.109   0.123   0.139
 50 A'   19 A"   51 A'   52 A'   20 A"   53 A'   54 A'   55 A'                 
  0.175   0.175   0.187   0.224   0.236   0.237   0.273   0.311
 56 A'   21 A"   57 A'   58 A'   59 A'   22 A"   60 A'   61 A'                 
  0.376   0.381   0.386   0.394   0.407   0.413   0.416   0.431
 62 A'   23 A"   24 A"   63 A'   64 A'   65 A'   25 A"   66 A'                 
  0.451   0.458   0.473   0.511   0.530   0.556   0.569   0.577
 26 A"   67 A'   68 A'   27 A"   69 A'   28 A"   29 A"   70 A'                 
  0.605   0.663   0.699   0.752   0.792   0.792   0.821   0.848
 71 A'   72 A'   73 A'   74 A'   30 A"   75 A'   31 A"   76 A'                 
  0.867   0.901   0.903   0.931   0.969   1.035   1.160   1.237
 77 A'   78 A'   32 A"   79 A'   80 A'   81 A'   82 A'   33 A"                 
  1.246   1.333   1.348   1.371   1.382   1.583   1.699   1.865
 83 A'   34 A"   84 A'   35 A"   85 A'   86 A'   87 A'   88 A'                 
  1.914   1.967   2.015   2.074   2.213   2.279   2.318   2.381
 36 A"   89 A'   90 A'   37 A"   38 A"   91 A'   92 A'   39 A"                 
  2.415   2.617   2.743   2.763   2.899   3.216   3.826   3.879
 93 A'   94 A'   40 A"   95 A'   96 A'   97 A'   41 A"   98 A'                 
  3.942   3.961   3.974   3.992   4.001   4.029   4.075   4.108
 42 A"   99 A'   43 A"   44 A"  100 A'   45 A"  101 A'  102 A'                 
  4.205   4.305   4.389   4.449   5.982   6.019   6.042   6.636
103 A'  104 A'  105 A'  106 A'   46 A"  107 A'  108 A'  109 A'                 
  7.531   7.556   7.622   9.703  23.659  25.780  25.905  26.275
 47 A"  110 A'  111 A'  112 A'  113 A'   48 A"  114 A'  115 A'                 
 27.828  28.322  28.351  28.354  28.513  28.521  28.531  28.575
116 A'   49 A"  117 A'  118 A'   50 A"  119 A'   51 A"  120 A'                 
 28.654  35.464  47.912 127.865 127.887 127.904 151.626 215.687
121 A'  122 A'  123 A'   52 A"  124 A'  125 A'  126 A'  127 A'                 
289.722 289.747 289.8451020.7081901.788
 53 A"  128 A'  129 A'  130 A'  131 A'                                         
 --------------------------------------------------------------

          Ground-State Mulliken Net Atomic Charges

     Atom                 Charge (a.u.)
  ----------------------------------------
      1 C                    -0.623688
      2 N                     0.102596
      3 Br                    0.040462
      4 I                     0.168110
      5 Cl                    0.312521
  ----------------------------------------
  Sum of atomic charges =     0.000000

 -----------------------------------------------------------------
                    Cartesian Multipole Moments
 -----------------------------------------------------------------
    Charge (ESU x 10^10)
                 0.0000
    Dipole Moment (Debye)
         X       0.6588      Y      -0.9380      Z      -0.0000
       Tot       1.1462
    Quadrupole Moments (Debye-Ang)
        XX     -64.2171     XY       1.8762     YY     -71.6025
        XZ       0.0000     YZ       0.0000     ZZ     -70.9998
    Octopole Moments (Debye-Ang^2)
       XXX      10.7771    XXY       9.0485    XYY       3.2327
       YYY       5.3638    XXZ      -0.0000    XYZ       0.0000
       YYZ      -0.0000    XZZ       3.0227    YZZ       4.8073
       ZZZ      -0.0000
    Hexadecapole Moments (Debye-Ang^3)
      XXXX   -1460.0962   XXXY      21.6492   XXYY    -346.7756
      XYYY      19.7633   YYYY    -399.9852   XXXZ       0.0000
      XXYZ      -0.0000   XYYZ       0.0000   YYYZ       0.0000
      XXZZ    -293.4487   XYZZ       3.4866   YYZZ     -86.4337
      XZZZ       0.0000   YZZZ       0.0000   ZZZZ     -89.7518
 -----------------------------------------------------------------
 Calculating analytic gradient of the SCF energy
 Gradient of SCF Energy
            1           2           3           4           5
    1   0.0000011   0.0000518   0.0001054  -0.0000483  -0.0001100
    2   0.0002729  -0.0001317   0.0001530  -0.0002225  -0.0000716
    3   0.0000000   0.0000000  -0.0000000  -0.0000000  -0.0000000
 Max gradient component =       2.729E-04
 RMS gradient           =       1.149E-04
 Gradient time:  CPU 10.48 s  wall 2.73 s
 Geometry Optimization Parameters
   NAtoms,    NIC,     NZ,  NCons,   NDum,   NFix, NCnnct, MaxDiis
        5      20       5       0       0       0       0       0

 Cartesian Hessian Update
 Hessian Updated using BFGS Update


** GEOMETRY OPTIMIZATION IN DELOCALIZED INTERNAL COORDINATES **
   Searching for a Minimum

   Optimization Cycle:   6

                       Coordinates (Angstroms)
     ATOM                X               Y               Z
      1  C        -0.0688966230   -0.2060519135    0.0000000000
      2  N        -0.8363333526    0.7869209129    0.0000000000
      3  Br       -2.7166445350    0.4888863890    0.0000000000
      4  I         2.0335956804    0.2444944938    0.0000000000
      5  Cl       -0.4541061299   -1.9089854233    0.0000000000
   Point Group: cs    Number of degrees of freedom:     7


   Energy is -10046.716421423

 Hessian Updated using BFGS Update

  7 Hessian modes will be used to form the next step
  Hessian Eigenvalues:
     0.094249    0.127049    0.204969    0.252679    0.278456    0.351645
     0.761908

 Minimum Search - Taking Simple RFO Step
 Searching for Lamda that Minimizes Along All modes
 Value Taken    Lamda =   0.00000000
 Step Taken.  Stepsize is  0.001595

                             Maximum     Tolerance    Cnvgd?
         Gradient           0.000156      0.000300     YES
         Displacement       0.001352      0.001200      NO
         Energy change     -0.000002      0.000001      NO


 New Cartesian Coordinates Obtained by Inverse Iteration

 Displacement from previous Coordinates is:  0.001287
 ----------------------------------------------------------------
             Standard Nuclear Orientation (Angstroms)
    I     Atom           X                Y                Z
 ----------------------------------------------------------------
    1      C      -0.0689995086    -0.2064954363     0.0000000000
    2      N      -0.8360810107     0.7869160760     0.0000000000
    3      Br     -2.7167393940     0.4889934209     0.0000000000
    4      I       2.0337003840     0.2448620074     0.0000000000
    5      Cl     -0.4542654307    -1.9090116091     0.0000000000
 ----------------------------------------------------------------
 Molecular Point Group                 Cs    NOp =  2
 Largest Abelian Subgroup              Cs    NOp =  2
 Nuclear Repulsion Energy =   772.6657005674 hartrees
 There are       59 alpha and       59 beta electrons
 Applying Cartesian multipole field
    Component          Value
    ---------          -----
     (2,0,0)        1.00000E-11
     (0,2,0)        2.00000E-11
     (0,0,2)       -3.00000E-11
 Nucleus-field energy     =     0.0000000229 hartrees
 Requested basis set is 6-311++G(d,p)
 There are 68 shells and 184 basis functions
 A cutoff of  1.0D-11 yielded   1779 shell pairs
 There are     14186 function pairs (     15941 Cartesian)
 Smallest overlap matrix eigenvalue = 5.31E-04
 Guess MOs from SCF MO coefficient file

 -----------------------------------------------------------------------
  General SCF calculation program by
  Eric Jon Sundstrom, Paul Horn, Yuezhi Mao, Dmitri Zuev, Alec White,
  David Stuck, Shaama M.S., Shane Yost, Joonho Lee, David Small,
  Daniel Levine, Susi Lehtola, Hugh Burton, Evgeny Epifanovsky
 -----------------------------------------------------------------------
 Exchange:     0.2000 Hartree-Fock + 0.0800 Slater + 0.7200 B88
 Correlation:  0.1900 VWN1RPA + 0.8100 LYP
 Using SG-1 standard quadrature grid
 using 4 threads for integral computing
 -------------------------------------------------------
 OpenMP Integral computing Module                
 Release: version 2.0, May 2017, Q-Chem Inc. Pleasanton 
 -------------------------------------------------------
 -------------------------------------------------------
 OpenMP BLAS3 based DFT computing Module                
 Release: version 1.0, May 2013, Q-Chem Inc. Pittsburgh 
 -------------------------------------------------------
 A restricted SCF calculation will be
 performed using DIIS
 SCF converges when DIIS error is below 1.0e-08
 ---------------------------------------
  Cycle       Energy         DIIS error
 ---------------------------------------
    1  -10046.7164213165      6.40e-06  
    2  -10046.7164215658      2.76e-06  
    3  -10046.7164215243      4.26e-06  
    4  -10046.7164215947      6.58e-07  
    5  -10046.7164215964      2.81e-07  
    6  -10046.7164215966      8.02e-08  
    7  -10046.7164215967      2.52e-08  
    8  -10046.7164215967      6.42e-09  Convergence criterion met
 ---------------------------------------
 SCF time:   CPU 23.63s  wall 6.00s 
 SCF   energy in the final basis set =   -10046.7164215967
 Total energy in the final basis set =   -10046.7164215967

 --------------------------------------------------------------
             Orbital Energies (a.u.) and Symmetries
 --------------------------------------------------------------

 Alpha MOs, Restricted
 -- Occupied --                  
******* -482.87 -176.33 -165.74 -165.73 -165.73 -101.60  -62.52
  1 A'    2 A'    3 A'    4 A'    1 A"    5 A'    6 A'    7 A'                 
-56.341 -56.336 -56.335 -35.829 -31.322 -31.316 -31.315 -22.973
  8 A'    2 A"    9 A'   10 A'   11 A'    3 A"   12 A'   13 A'                 
-22.971 -22.971 -22.966 -22.966 -14.397 -10.339  -9.514  -8.728
  4 A"   14 A'   15 A'    5 A"   16 A'   17 A'   18 A'   19 A'                 
 -7.279  -7.269  -7.268  -6.562  -6.545  -6.544  -6.378  -4.791
 20 A'    6 A"   21 A'   22 A'    7 A"   23 A'   24 A'   25 A'                 
 -4.775  -4.774  -2.672  -2.668  -2.667  -2.653  -2.653  -2.057
  8 A"   26 A'   27 A'    9 A"   28 A'   29 A'   10 A"   30 A'                 
 -2.052  -2.052  -2.037  -2.037  -0.997  -0.887  -0.799  -0.694
 11 A"   31 A'   32 A'   12 A"   33 A'   34 A'   35 A'   36 A'                 
 -0.568  -0.514  -0.464  -0.450  -0.360  -0.359  -0.352  -0.316
 37 A'   38 A'   39 A'   13 A"   14 A"   40 A'   41 A'   15 A"                 
 -0.297  -0.289  -0.285
 42 A'   43 A'   16 A"                                                         
 -- Virtual --                   
 -0.112  -0.075  -0.064  -0.002   0.026   0.043   0.044   0.050
 44 A'   45 A'   17 A"   46 A'   47 A'   48 A'   49 A'   18 A"                 
  0.075   0.080   0.080   0.097   0.097   0.109   0.123   0.139
 50 A'   19 A"   51 A'   52 A'   20 A"   53 A'   54 A'   55 A'                 
  0.175   0.175   0.187   0.224   0.236   0.237   0.273   0.311
 56 A'   21 A"   57 A'   58 A'   59 A'   22 A"   60 A'   61 A'                 
  0.376   0.381   0.386   0.394   0.407   0.413   0.416   0.431
 62 A'   23 A"   24 A"   63 A'   64 A'   65 A'   25 A"   66 A'                 
  0.451   0.458   0.473   0.511   0.530   0.556   0.569   0.577
 26 A"   67 A'   68 A'   27 A"   69 A'   28 A"   29 A"   70 A'                 
  0.605   0.663   0.699   0.752   0.791   0.792   0.821   0.848
 71 A'   72 A'   73 A'   74 A'   30 A"   75 A'   31 A"   76 A'                 
  0.867   0.901   0.903   0.931   0.969   1.035   1.160   1.237
 77 A'   78 A'   32 A"   79 A'   80 A'   81 A'   82 A'   33 A"                 
  1.246   1.333   1.348   1.371   1.382   1.583   1.699   1.865
 83 A'   34 A"   84 A'   35 A"   85 A'   86 A'   87 A'   88 A'                 
  1.914   1.967   2.015   2.073   2.213   2.279   2.318   2.381
 36 A"   89 A'   90 A'   37 A"   38 A"   91 A'   92 A'   39 A"                 
  2.415   2.617   2.743   2.763   2.899   3.216   3.826   3.879
 93 A'   94 A'   40 A"   95 A'   96 A'   97 A'   41 A"   98 A'                 
  3.942   3.961   3.974   3.992   4.001   4.029   4.074   4.108
 42 A"   99 A'   43 A"   44 A"  100 A'   45 A"  101 A'  102 A'                 
  4.205   4.305   4.389   4.449   5.982   6.019   6.042   6.636
103 A'  104 A'  105 A'  106 A'   46 A"  107 A'  108 A'  109 A'                 
  7.531   7.556   7.622   9.703  23.659  25.780  25.905  26.275
 47 A"  110 A'  111 A'  112 A'  113 A'   48 A"  114 A'  115 A'                 
 27.828  28.322  28.351  28.353  28.513  28.521  28.531  28.575
116 A'   49 A"  117 A'  118 A'   50 A"  119 A'   51 A"  120 A'                 
 28.654  35.464  47.912 127.865 127.887 127.904 151.626 215.687
121 A'  122 A'  123 A'   52 A"  124 A'  125 A'  126 A'  127 A'                 
289.722 289.747 289.8451020.7081901.788
 53 A"  128 A'  129 A'  130 A'  131 A'                                         

 Beta MOs, Restricted
 -- Occupied --                  
******* -482.87 -176.33 -165.74 -165.73 -165.73 -101.60  -62.52
  1 A'    2 A'    3 A'    4 A'    1 A"    5 A'    6 A'    7 A'                 
-56.341 -56.336 -56.335 -35.829 -31.322 -31.316 -31.315 -22.973
  8 A'    2 A"    9 A'   10 A'   11 A'    3 A"   12 A'   13 A'                 
-22.971 -22.971 -22.966 -22.966 -14.397 -10.339  -9.514  -8.728
  4 A"   14 A'   15 A'    5 A"   16 A'   17 A'   18 A'   19 A'                 
 -7.279  -7.269  -7.268  -6.562  -6.545  -6.544  -6.378  -4.791
 20 A'    6 A"   21 A'   22 A'    7 A"   23 A'   24 A'   25 A'                 
 -4.775  -4.774  -2.672  -2.668  -2.667  -2.653  -2.653  -2.057
  8 A"   26 A'   27 A'    9 A"   28 A'   29 A'   10 A"   30 A'                 
 -2.052  -2.052  -2.037  -2.037  -0.997  -0.887  -0.799  -0.694
 11 A"   31 A'   32 A'   12 A"   33 A'   34 A'   35 A'   36 A'                 
 -0.568  -0.514  -0.464  -0.450  -0.360  -0.359  -0.352  -0.316
 37 A'   38 A'   39 A'   13 A"   14 A"   40 A'   41 A'   15 A"                 
 -0.297  -0.289  -0.285
 42 A'   43 A'   16 A"                                                         
 -- Virtual --                   
 -0.112  -0.075  -0.064  -0.002   0.026   0.043   0.044   0.050
 44 A'   45 A'   17 A"   46 A'   47 A'   48 A'   49 A'   18 A"                 
  0.075   0.080   0.080   0.097   0.097   0.109   0.123   0.139
 50 A'   19 A"   51 A'   52 A'   20 A"   53 A'   54 A'   55 A'                 
  0.175   0.175   0.187   0.224   0.236   0.237   0.273   0.311
 56 A'   21 A"   57 A'   58 A'   59 A'   22 A"   60 A'   61 A'                 
  0.376   0.381   0.386   0.394   0.407   0.413   0.416   0.431
 62 A'   23 A"   24 A"   63 A'   64 A'   65 A'   25 A"   66 A'                 
  0.451   0.458   0.473   0.511   0.530   0.556   0.569   0.577
 26 A"   67 A'   68 A'   27 A"   69 A'   28 A"   29 A"   70 A'                 
  0.605   0.663   0.699   0.752   0.791   0.792   0.821   0.848
 71 A'   72 A'   73 A'   74 A'   30 A"   75 A'   31 A"   76 A'                 
  0.867   0.901   0.903   0.931   0.969   1.035   1.160   1.237
 77 A'   78 A'   32 A"   79 A'   80 A'   81 A'   82 A'   33 A"                 
  1.246   1.333   1.348   1.371   1.382   1.583   1.699   1.865
 83 A'   34 A"   84 A'   35 A"   85 A'   86 A'   87 A'   88 A'                 
  1.914   1.967   2.015   2.073   2.213   2.279   2.318   2.381
 36 A"   89 A'   90 A'   37 A"   38 A"   91 A'   92 A'   39 A"                 
  2.415   2.617   2.743   2.763   2.899   3.216   3.826   3.879
 93 A'   94 A'   40 A"   95 A'   96 A'   97 A'   41 A"   98 A'                 
  3.942   3.961   3.974   3.992   4.001   4.029   4.074   4.108
 42 A"   99 A'   43 A"   44 A"  100 A'   45 A"  101 A'  102 A'                 
  4.205   4.305   4.389   4.449   5.982   6.019   6.042   6.636
103 A'  104 A'  105 A'  106 A'   46 A"  107 A'  108 A'  109 A'                 
  7.531   7.556   7.622   9.703  23.659  25.780  25.905  26.275
 47 A"  110 A'  111 A'  112 A'  113 A'   48 A"  114 A'  115 A'                 
 27.828  28.322  28.351  28.353  28.513  28.521  28.531  28.575
116 A'   49 A"  117 A'  118 A'   50 A"  119 A'   51 A"  120 A'                 
 28.654  35.464  47.912 127.865 127.887 127.904 151.626 215.687
121 A'  122 A'  123 A'   52 A"  124 A'  125 A'  126 A'  127 A'                 
289.722 289.747 289.8451020.7081901.788
 53 A"  128 A'  129 A'  130 A'  131 A'                                         
 --------------------------------------------------------------

          Ground-State Mulliken Net Atomic Charges

     Atom                 Charge (a.u.)
  ----------------------------------------
      1 C                    -0.623771
      2 N                     0.102624
      3 Br                    0.040237
      4 I                     0.167931
      5 Cl                    0.312980
  ----------------------------------------
  Sum of atomic charges =     0.000000

 -----------------------------------------------------------------
                    Cartesian Multipole Moments
 -----------------------------------------------------------------
    Charge (ESU x 10^10)
                 0.0000
    Dipole Moment (Debye)
         X       0.6591      Y      -0.9411      Z       0.0000
       Tot       1.1490
    Quadrupole Moments (Debye-Ang)
        XX     -64.2269     XY       1.8805     YY     -71.5955
        XZ      -0.0000     YZ       0.0000     ZZ     -71.0008
    Octopole Moments (Debye-Ang^2)
       XXX      10.7907    XXY       9.0430    XYY       3.2315
       YYY       5.3165    XXZ       0.0000    XYZ       0.0000
       YYZ      -0.0000    XZZ       3.0226    YZZ       4.7939
       ZZZ       0.0000
    Hexadecapole Moments (Debye-Ang^3)
      XXXX   -1460.3506   XXXY      21.6234   XXYY    -346.7957
      XYYY      19.7185   YYYY    -399.9900   XXXZ      -0.0000
      XXYZ       0.0000   XYYZ       0.0000   YYYZ       0.0000
      XXZZ    -293.4825   XYZZ       3.4686   YYZZ     -86.4382
      XZZZ       0.0000   YZZZ       0.0000   ZZZZ     -89.7556
 -----------------------------------------------------------------
 Calculating analytic gradient of the SCF energy
 Gradient of SCF Energy
            1           2           3           4           5
    1  -0.0000138   0.0000705   0.0000465   0.0000032  -0.0001064
    2   0.0000063   0.0000171   0.0001403  -0.0001632  -0.0000004
    3   0.0000000   0.0000000  -0.0000000  -0.0000000  -0.0000000
 Max gradient component =       1.632E-04
 RMS gradient           =       6.599E-05
 Gradient time:  CPU 10.45 s  wall 2.72 s
 Geometry Optimization Parameters
   NAtoms,    NIC,     NZ,  NCons,   NDum,   NFix, NCnnct, MaxDiis
        5      20       5       0       0       0       0       0

 Cartesian Hessian Update
 Hessian Updated using BFGS Update


** GEOMETRY OPTIMIZATION IN DELOCALIZED INTERNAL COORDINATES **
   Searching for a Minimum

   Optimization Cycle:   7

                       Coordinates (Angstroms)
     ATOM                X               Y               Z
      1  C        -0.0689995086   -0.2064954363    0.0000000000
      2  N        -0.8360810107    0.7869160760    0.0000000000
      3  Br       -2.7167393940    0.4889934209    0.0000000000
      4  I         2.0337003840    0.2448620074    0.0000000000
      5  Cl       -0.4542654307   -1.9090116091    0.0000000000
   Point Group: cs    Number of degrees of freedom:     7


   Energy is -10046.716421597

 Hessian Updated using BFGS Update

  7 Hessian modes will be used to form the next step
  Hessian Eigenvalues:
     0.089180    0.131482    0.204522    0.244216    0.274937    0.351659
     0.740690

 Minimum Search - Taking Simple RFO Step
 Searching for Lamda that Minimizes Along All modes
 Value Taken    Lamda =   0.00000000
 Step Taken.  Stepsize is  0.000198

                             Maximum     Tolerance    Cnvgd?
         Gradient           0.000033      0.000300     YES
         Displacement       0.000128      0.001200     YES
         Energy change     -0.000000      0.000001     YES


                       Distance Matrix (Angstroms)
             C (  1)   N (  2)   Br(  3)   I (  4)
   N (  2)  1.255102
   Br(  3)  2.737559  1.904110
   I (  4)  2.150598  2.920525  4.756709
   Cl(  5)  1.745563  2.722831  3.296849  3.290767

 Final energy is   -10046.716421596662     


 ******************************
 **  OPTIMIZATION CONVERGED  **
 ******************************

                       Coordinates (Angstroms)
     ATOM                X               Y               Z
      1  C        -0.0689995086   -0.2064954363    0.0000000000
      2  N        -0.8360810107    0.7869160760    0.0000000000
      3  Br       -2.7167393940    0.4889934209    0.0000000000
      4  I         2.0337003840    0.2448620074    0.0000000000
      5  Cl       -0.4542654307   -1.9090116091    0.0000000000

Z-matrix Print:
$molecule
0 1
I 
C  1 2.150598
N  2 1.255102 1 115.559157
Cl 2 1.745563 1 114.865875 3 -180.000000 0
Br 3 1.904110 2 118.672551 1 -180.000000 0
$end


 --------------------------------------------------------------
             Orbital Energies (a.u.) and Symmetries
 --------------------------------------------------------------

 Alpha MOs, Restricted
 -- Occupied --                  
******* -482.87 -176.33 -165.74 -165.73 -165.73 -101.60  -62.52
  1 A'    2 A'    3 A'    4 A'    1 A"    5 A'    6 A'    7 A'                 
-56.341 -56.336 -56.335 -35.829 -31.322 -31.316 -31.315 -22.973
  8 A'    2 A"    9 A'   10 A'   11 A'    3 A"   12 A'   13 A'                 
-22.971 -22.971 -22.966 -22.966 -14.397 -10.339  -9.514  -8.728
  4 A"   14 A'   15 A'    5 A"   16 A'   17 A'   18 A'   19 A'                 
 -7.279  -7.269  -7.268  -6.562  -6.545  -6.544  -6.378  -4.791
 20 A'    6 A"   21 A'   22 A'    7 A"   23 A'   24 A'   25 A'                 
 -4.775  -4.774  -2.672  -2.668  -2.667  -2.653  -2.653  -2.057
  8 A"   26 A'   27 A'    9 A"   28 A'   29 A'   10 A"   30 A'                 
 -2.052  -2.052  -2.037  -2.037  -0.997  -0.887  -0.799  -0.694
 11 A"   31 A'   32 A'   12 A"   33 A'   34 A'   35 A'   36 A'                 
 -0.568  -0.514  -0.464  -0.450  -0.360  -0.359  -0.352  -0.316
 37 A'   38 A'   39 A'   13 A"   14 A"   40 A'   41 A'   15 A"                 
 -0.297  -0.289  -0.285
 42 A'   43 A'   16 A"                                                         
 -- Virtual --                   
 -0.112  -0.075  -0.064  -0.002   0.026   0.043   0.044   0.050
 44 A'   45 A'   17 A"   46 A'   47 A'   48 A'   49 A'   18 A"                 
  0.075   0.080   0.080   0.097   0.097   0.109   0.123   0.139
 50 A'   19 A"   51 A'   52 A'   20 A"   53 A'   54 A'   55 A'                 
  0.175   0.175   0.187   0.224   0.236   0.237   0.273   0.311
 56 A'   21 A"   57 A'   58 A'   59 A'   22 A"   60 A'   61 A'                 
  0.376   0.381   0.386   0.394   0.407   0.413   0.416   0.431
 62 A'   23 A"   24 A"   63 A'   64 A'   65 A'   25 A"   66 A'                 
  0.451   0.458   0.473   0.511   0.530   0.556   0.569   0.577
 26 A"   67 A'   68 A'   27 A"   69 A'   28 A"   29 A"   70 A'                 
  0.605   0.663   0.699   0.752   0.791   0.792   0.821   0.848
 71 A'   72 A'   73 A'   74 A'   30 A"   75 A'   31 A"   76 A'                 
  0.867   0.901   0.903   0.931   0.969   1.035   1.160   1.237
 77 A'   78 A'   32 A"   79 A'   80 A'   81 A'   82 A'   33 A"                 
  1.246   1.333   1.348   1.371   1.382   1.583   1.699   1.865
 83 A'   34 A"   84 A'   35 A"   85 A'   86 A'   87 A'   88 A'                 
  1.914   1.967   2.015   2.073   2.213   2.279   2.318   2.381
 36 A"   89 A'   90 A'   37 A"   38 A"   91 A'   92 A'   39 A"                 
  2.415   2.617   2.743   2.763   2.899   3.216   3.826   3.879
 93 A'   94 A'   40 A"   95 A'   96 A'   97 A'   41 A"   98 A'                 
  3.942   3.961   3.974   3.992   4.001   4.029   4.074   4.108
 42 A"   99 A'   43 A"   44 A"  100 A'   45 A"  101 A'  102 A'                 
  4.205   4.305   4.389   4.449   5.982   6.019   6.042   6.636
103 A'  104 A'  105 A'  106 A'   46 A"  107 A'  108 A'  109 A'                 
  7.531   7.556   7.622   9.703  23.659  25.780  25.905  26.275
 47 A"  110 A'  111 A'  112 A'  113 A'   48 A"  114 A'  115 A'                 
 27.828  28.322  28.351  28.353  28.513  28.521  28.531  28.575
116 A'   49 A"  117 A'  118 A'   50 A"  119 A'   51 A"  120 A'                 
 28.654  35.464  47.912 127.865 127.887 127.904 151.626 215.687
121 A'  122 A'  123 A'   52 A"  124 A'  125 A'  126 A'  127 A'                 
289.722 289.747 289.8451020.7081901.788
 53 A"  128 A'  129 A'  130 A'  131 A'                                         

 Beta MOs, Restricted
 -- Occupied --                  
******* -482.87 -176.33 -165.74 -165.73 -165.73 -101.60  -62.52
  1 A'    2 A'    3 A'    4 A'    1 A"    5 A'    6 A'    7 A'                 
-56.341 -56.336 -56.335 -35.829 -31.322 -31.316 -31.315 -22.973
  8 A'    2 A"    9 A'   10 A'   11 A'    3 A"   12 A'   13 A'                 
-22.971 -22.971 -22.966 -22.966 -14.397 -10.339  -9.514  -8.728
  4 A"   14 A'   15 A'    5 A"   16 A'   17 A'   18 A'   19 A'                 
 -7.279  -7.269  -7.268  -6.562  -6.545  -6.544  -6.378  -4.791
 20 A'    6 A"   21 A'   22 A'    7 A"   23 A'   24 A'   25 A'                 
 -4.775  -4.774  -2.672  -2.668  -2.667  -2.653  -2.653  -2.057
  8 A"   26 A'   27 A'    9 A"   28 A'   29 A'   10 A"   30 A'                 
 -2.052  -2.052  -2.037  -2.037  -0.997  -0.887  -0.799  -0.694
 11 A"   31 A'   32 A'   12 A"   33 A'   34 A'   35 A'   36 A'                 
 -0.568  -0.514  -0.464  -0.450  -0.360  -0.359  -0.352  -0.316
 37 A'   38 A'   39 A'   13 A"   14 A"   40 A'   41 A'   15 A"                 
 -0.297  -0.289  -0.285
 42 A'   43 A'   16 A"                                                         
 -- Virtual --                   
 -0.112  -0.075  -0.064  -0.002   0.026   0.043   0.044   0.050
 44 A'   45 A'   17 A"   46 A'   47 A'   48 A'   49 A'   18 A"                 
  0.075   0.080   0.080   0.097   0.097   0.109   0.123   0.139
 50 A'   19 A"   51 A'   52 A'   20 A"   53 A'   54 A'   55 A'                 
  0.175   0.175   0.187   0.224   0.236   0.237   0.273   0.311
 56 A'   21 A"   57 A'   58 A'   59 A'   22 A"   60 A'   61 A'                 
  0.376   0.381   0.386   0.394   0.407   0.413   0.416   0.431
 62 A'   23 A"   24 A"   63 A'   64 A'   65 A'   25 A"   66 A'                 
  0.451   0.458   0.473   0.511   0.530   0.556   0.569   0.577
 26 A"   67 A'   68 A'   27 A"   69 A'   28 A"   29 A"   70 A'                 
  0.605   0.663   0.699   0.752   0.791   0.792   0.821   0.848
 71 A'   72 A'   73 A'   74 A'   30 A"   75 A'   31 A"   76 A'                 
  0.867   0.901   0.903   0.931   0.969   1.035   1.160   1.237
 77 A'   78 A'   32 A"   79 A'   80 A'   81 A'   82 A'   33 A"                 
  1.246   1.333   1.348   1.371   1.382   1.583   1.699   1.865
 83 A'   34 A"   84 A'   35 A"   85 A'   86 A'   87 A'   88 A'                 
  1.914   1.967   2.015   2.073   2.213   2.279   2.318   2.381
 36 A"   89 A'   90 A'   37 A"   38 A"   91 A'   92 A'   39 A"                 
  2.415   2.617   2.743   2.763   2.899   3.216   3.826   3.879
 93 A'   94 A'   40 A"   95 A'   96 A'   97 A'   41 A"   98 A'                 
  3.942   3.961   3.974   3.992   4.001   4.029   4.074   4.108
 42 A"   99 A'   43 A"   44 A"  100 A'   45 A"  101 A'  102 A'                 
  4.205   4.305   4.389   4.449   5.982   6.019   6.042   6.636
103 A'  104 A'  105 A'  106 A'   46 A"  107 A'  108 A'  109 A'                 
  7.531   7.556   7.622   9.703  23.659  25.780  25.905  26.275
 47 A"  110 A'  111 A'  112 A'  113 A'   48 A"  114 A'  115 A'                 
 27.828  28.322  28.351  28.353  28.513  28.521  28.531  28.575
116 A'   49 A"  117 A'  118 A'   50 A"  119 A'   51 A"  120 A'                 
 28.654  35.464  47.912 127.865 127.887 127.904 151.626 215.687
121 A'  122 A'  123 A'   52 A"  124 A'  125 A'  126 A'  127 A'                 
289.722 289.747 289.8451020.7081901.788
 53 A"  128 A'  129 A'  130 A'  131 A'                                         
 --------------------------------------------------------------

          Ground-State Mulliken Net Atomic Charges

     Atom                 Charge (a.u.)
  ----------------------------------------
      1 C                    -0.623771
      2 N                     0.102624
      3 Br                    0.040237
      4 I                     0.167931
      5 Cl                    0.312980
  ----------------------------------------
  Sum of atomic charges =     0.000000

 -----------------------------------------------------------------
                    Cartesian Multipole Moments
 -----------------------------------------------------------------
    Charge (ESU x 10^10)
                 0.0000
    Dipole Moment (Debye)
         X       0.6591      Y      -0.9411      Z       0.0000
       Tot       1.1490
    Quadrupole Moments (Debye-Ang)
        XX     -64.2269     XY       1.8805     YY     -71.5955
        XZ      -0.0000     YZ       0.0000     ZZ     -71.0008
    Octopole Moments (Debye-Ang^2)
       XXX      10.7907    XXY       9.0430    XYY       3.2315
       YYY       5.3165    XXZ       0.0000    XYZ       0.0000
       YYZ      -0.0000    XZZ       3.0226    YZZ       4.7939
       ZZZ       0.0000
    Hexadecapole Moments (Debye-Ang^3)
      XXXX   -1460.3506   XXXY      21.6234   XXYY    -346.7957
      XYYY      19.7185   YYYY    -399.9900   XXXZ      -0.0000
      XXYZ       0.0000   XYYZ       0.0000   YYYZ       0.0000
      XXZZ    -293.4825   XYZZ       3.4686   YYZZ     -86.4382
      XZZZ       0.0000   YZZZ       0.0000   ZZZZ     -89.7556
 -----------------------------------------------------------------
Archival summary:
1\1\TWL01\OPT\ProcedureUnspecified\BasisUnspecified\1r1l111\taweetha\SunNov2521:11:362018SunNov2521:11:362018\0\\#,OPT,ProcedureUnspecified,BasisUnspecified,\\0,1\I\C,1,2.1506\N,2,1.2551,1,115.559\Cl,2,1.74556,1,114.866,3,-180,0\Br,3,1.90411,2,118.673,1,-180,0\\\@

 Total job time:  78.63s(wall), 292.55s(cpu) 
 Sun Nov 25 21:11:36 2018

        *************************************************************
        *                                                           *
        *  Thank you very much for using Q-Chem.  Have a nice day.  *
        *                                                           *
        *************************************************************


 
User input: 2 of 2 
 
Q-Chem Developer Version!
                  Welcome to Q-Chem
     A Quantum Leap Into The Future Of Chemistry


 Q-Chem 5.1, Q-Chem, Inc., Pleasanton, CA (2018)

 Yihan Shao,  Zhengting Gan,  E. Epifanovsky,  A. T. B. Gilbert,  M. Wormit,  
 J. Kussmann,  A. W. Lange,  A. Behn,  Jia Deng,  Xintian Feng,  D. Ghosh,  
 M. Goldey,  P. R. Horn,  L. D. Jacobson,  I. Kaliman,  T. Kus,  A. Landau,  
 Jie Liu,  E. I. Proynov,  R. M. Richard,  R. P. Steele,  E. J. Sundstrom,  
 H. L. Woodcock III,  P. M. Zimmerman,  D. Zuev,  B. Albrecht,  E. Alguire,  
 S. A. Baeppler,  D. Barton,  Z. Benda,  Y. A. Bernard,  E. J. Berquist,  
 K. B. Bravaya,  H. Burton,  D. Casanova,  Chun-Min Chang,  Yunqing Chen,  
 A. Chien,  K. D. Closser,  M. P. Coons,  S. Coriani,  S. Dasgupta,  
 A. L. Dempwolff,  M. Diedenhofen,  Hainam Do,  R. G. Edgar,  Po-Tung Fang,  
 S. Faraji,  S. Fatehi,  Qingguo Feng,  K. D. Fenk,  J. Fosso-Tande,  
 Qinghui Ge,  A. Ghysels,  G. Gidofalvi,  J. Gomes,  J. Gonthier,  A. Gunina,  
 D. Hait,  M. W. D. Hanson-Heine,  P. H. P. Harbach,  A. W. Hauser,  
 J. E. Herr,  E. G. Hohenstein,  Z. C. Holden,  Kerwin Hui,  B. C. Huynh,  
 T.-C. Jagau,  Hyunjun Ji,  B. Kaduk,  K. Khistyaev,  Jaehoon Kim,  
 P. Klunzinger,  K. Koh,  D. Kosenkov,  L. Koulias,  T. Kowalczyk,  
 C. M. Krauter,  A. Kunitsa,  Ka Un Lao,  A. Laurent,  K. V. Lawler,  
 Joonho Lee,  D. Lefrancois,  S. Lehtola,  D. S. Levine,  Yi-Pei Li,  
 You-Sheng Lin,  Fenglai Liu,  E. Livshits,  A. Luenser,  P. Manohar,  
 E. Mansoor,  S. F. Manzer,  Shan-Ping Mao,  Yuezhi Mao,  N. Mardirossian,  
 A. V. Marenich,  T. Markovich,  L. A. Martinez-Martinez,  S. A. Maurer,  
 N. J. Mayhall,  S. C. McKenzie,  J.-M. Mewes,  A. F. Morrison,  
 J. W. Mullinax,  K. Nanda,  T. S. Nguyen-Beck,  R. Olivares-Amaya,  
 J. A. Parkhill,  T. M. Perrine,  F. Plasser,  P. Pokhilko,  S. Prager,  
 A. Prociuk,  E. Ramos,  D. R. Rehn,  F. Rob,  M. Schneider,  N. Sergueev,  
 S. M. Sharada,  S. Sharma,  D. W. Small,  T. Stauch,  T. Stein,  
 Yu-Chuan Su,  A. J. W. Thom,  A. Tkatchenko,  T. Tsuchimochi,  N. M. Tubman,  
 L. Vogt,  M. L. Vidal,  O. Vydrov,  M. A. Watson,  J. Wenzel,  
 M. de Wergifosse,  T. A. Wesolowski,  A. White,  J. Witte,  A. Yamada,  
 Jun Yang,  K. Yao,  S. Yeganeh,  S. R. Yost,  Zhi-Qiang You,  A. Zech,  
 Igor Ying Zhang,  Xing Zhang,  Yan Zhao,  Ying Zhu,  B. R. Brooks,  
 G. K. L. Chan,  C. J. Cramer,  M. S. Gordon,  W. J. Hehre,  A. Klamt,  
 M. W. Schmidt,  C. D. Sherrill,  D. G. Truhlar,  A. Aspuru-Guzik,  R. Baer,  
 A. T. Bell,  N. A. Besley,  Jeng-Da Chai,  A. E. DePrince, III,  
 R. A. DiStasio Jr.,  A. Dreuw,  B. D. Dunietz,  T. R. Furlani,  
 Chao-Ping Hsu,  Yousung Jung,  Jing Kong,  D. S. Lambrecht,  WanZhen Liang,  
 C. Ochsenfeld,  V. A. Rassolov,  L. V. Slipchenko,  J. E. Subotnik,  
 T. Van Voorhis,  J. M. Herbert,  A. I. Krylov,  P. M. W. Gill,  M. Head-Gordon

 Contributors to earlier versions of Q-Chem not listed above: 
 R. D. Adamson,  B. Austin,  J. Baker,  G. J. O. Beran,  K. Brandhorst,  
 S. T. Brown,  E. F. C. Byrd,  A. K. Chakraborty,  C.-L. Cheng,  
 Siu Hung Chien,  D. M. Chipman,  D. L. Crittenden,  H. Dachsel,  
 R. J. Doerksen,  A. D. Dutoi,  L. Fusti-Molnar,  W. A. Goddard III,  
 A. Golubeva-Zadorozhnaya,  S. R. Gwaltney,  G. Hawkins,  A. Heyden,  
 S. Hirata,  G. Kedziora,  F. J. Keil,  C. Kelley,  Jihan Kim,  R. A. King,  
 R. Z. Khaliullin,  P. P. Korambath,  W. Kurlancheek,  A. M. Lee,  M. S. Lee,  
 S. V. Levchenko,  Ching Yeh Lin,  D. Liotard,  R. C. Lochan,  I. Lotan,  
 P. E. Maslen,  N. Nair,  D. P. O'Neill,  D. Neuhauser,  E. Neuscamman,  
 C. M. Oana,  R. Olson,  B. Peters,  R. Peverati,  P. A. Pieniazek,  
 Y. M. Rhee,  J. Ritchie,  M. A. Rohrdanz,  E. Rosta,  N. J. Russ,  
 H. F. Schaefer III,  N. E. Schultz,  N. Shenvi,  A. C. Simmonett,  A. Sodt,  
 D. Stuck,  K. S. Thanthiriwatte,  V. Vanovschi,  Tao Wang,  A. Warshel,  
 C. F. Williams,  Q. Wu,  X. Xu,  W. Zhang

 Please cite Q-Chem as follows:
 Y. Shao et al., Mol. Phys. 113, 184-215 (2015)
 DOI: 10.1080/00268976.2014.952696

 Q-Chem 5.1.2 for Intel X86 EM64T Linux

 Parts of Q-Chem use Armadillo 8.300.2 (Tropical Shenanigans).
 http://arma.sourceforge.net/

 Q-Chem begins on Sun Nov 25 21:11:36 2018  

Host: 
0

     Scratch files written to /scratch/taweetham/qchem51409//
The previous job contains 0 fragments, simply inherited here
Input Ideriv = 2
Curr. Ideriv = -1
Max.  Ideriv = 2

Checking the input file for inconsistencies... 	...done.

--------------------------------------------------------------
User input:
--------------------------------------------------------------

$molecule
read
$end

$rem
   job_type 	frequency
   basis 	6-311++g**
   method	b3lyp	
$end


--------------------------------------------------------------
 ----------------------------------------------------------------
             Standard Nuclear Orientation (Angstroms)
    I     Atom           X                Y                Z
 ----------------------------------------------------------------
    1      C      -0.0526819765    -0.2240086494    -0.0000000000
    2      N      -0.8435339646     0.7505854182     0.0000000000
    3      Br     -2.7164478452     0.4073253728     0.0000000000
    4      I       2.0385026633     0.2780044807    -0.0000000000
    5      Cl     -0.3967139387    -1.9353336210    -0.0000000000
 ----------------------------------------------------------------
 Molecular Point Group                 Cs    NOp =  2
 Largest Abelian Subgroup              Cs    NOp =  2
 Nuclear Repulsion Energy =   772.6657005674 hartrees
 There are       59 alpha and       59 beta electrons
 Requested basis set is 6-311++G(d,p)
 There are 68 shells and 184 basis functions

 Total QAlloc Memory Limit   2000 MB
 Mega-Array Size       188 MB
 MEM_STATIC part       192 MB

                       Distance Matrix (Angstroms)
             C (  1)   N (  2)   Br(  3)   I (  4)
   N (  2)  1.255102
   Br(  3)  2.737559  1.904110
   I (  4)  2.150598  2.920525  4.756709
   Cl(  5)  1.745563  2.722831  3.296849  3.290767

 A cutoff of  1.0D-11 yielded   1779 shell pairs
 There are     14186 function pairs (     15941 Cartesian)

 -------------------------------------------------------
 OpenMP Integral Computing Module                       
 Release: version 1.0, May 2013, Q-Chem Inc. Pittsburgh 
 -------------------------------------------------------
 Integral Job Info:
 Integral job number is                      11
 Integral operator is                         1
 short-range coefficients                     0
 long-range coefficients              100000000
 Omega coefficients                           0
 if combine SR and LR in K                    0
 Integral screening is                        0
 Integral computing path is                   2
 max size of driver memory is            800000
 size of driver memory is                593474
 size of scratch memory is             29634545
 max col of scratch BK array               1296
 max len of scratch array in speh3          155
 max len of scratch index in speh4           18
 max int batch size is                      520
 min int batch size is                       52
 fixed nKL is                                45
 max L of basis functions is                  2
 order of int derivative is                   0
 number of shells is                         68
 number of basis is                         195
 number of cartesian basis is               195
 number of contracted shell pairs          1779
 number of primitive shell pairs           4190
 maxK2 (contraction) of shell pair           36
 max number of K2 of shell pair               1
 max number of CS2 of shell pair            214
 max number of PS2 of shell pair            216
 mem total for path MDJ                  528860
 -------------------------------------------------------
 Smallest overlap matrix eigenvalue = 5.31E-04
 Guess from superposition of atomic densities
 Warning:  Energy on first SCF cycle will be non-variational
 SAD guess density has 118.000000 electrons

 -----------------------------------------------------------------------
  General SCF calculation program by
  Eric Jon Sundstrom, Paul Horn, Yuezhi Mao, Dmitri Zuev, Alec White,
  David Stuck, Shaama M.S., Shane Yost, Joonho Lee, David Small,
  Daniel Levine, Susi Lehtola, Hugh Burton, Evgeny Epifanovsky
 -----------------------------------------------------------------------
 Exchange:     0.2000 Hartree-Fock + 0.0800 Slater + 0.7200 B88
 Correlation:  0.1900 VWN1RPA + 0.8100 LYP
 Using SG-1 standard quadrature grid
 using 4 threads for integral computing
 -------------------------------------------------------
 OpenMP Integral computing Module                
 Release: version 2.0, May 2017, Q-Chem Inc. Pleasanton 
 -------------------------------------------------------
 -------------------------------------------------------
 OpenMP BLAS3 based DFT computing Module                
 Release: version 1.0, May 2013, Q-Chem Inc. Pittsburgh 
 -------------------------------------------------------
 A restricted SCF calculation will be
 performed using DIIS
 SCF converges when DIIS error is below 1.0e-08
 ---------------------------------------
  Cycle       Energy         DIIS error
 ---------------------------------------
    1  -10047.2941487445      3.70e-02  
    2  -10046.6847689244      3.35e-03  
    3  -10046.5836880519      6.20e-03  
    4  -10046.7107795635      1.29e-03  
    5  -10046.7162368933      2.42e-04  
    6  -10046.7163552696      1.24e-04  
    7  -10046.7164180435      3.75e-05  
    8  -10046.7164234731      7.52e-06  
    9  -10046.7164237231      2.00e-06  
   10  -10046.7164237349      5.27e-07  
   11  -10046.7164237359      1.63e-07  
   12  -10046.7164237360      5.26e-08  
   13  -10046.7164237359      9.06e-09  Convergence criterion met
 ---------------------------------------
 SCF time:   CPU 38.90s  wall 11.00s 
 SCF   energy in the final basis set =   -10046.7164237359
 Total energy in the final basis set =   -10046.7164237359

 --------------------------------------------------------------
             Orbital Energies (a.u.) and Symmetries
 --------------------------------------------------------------

 Alpha MOs, Restricted
 -- Occupied --                  
******* -482.87 -176.33 -165.74 -165.73 -165.73 -101.60  -62.52
  1 A'    2 A'    3 A'    4 A'    1 A"    5 A'    6 A'    7 A'                 
-56.341 -56.336 -56.335 -35.829 -31.322 -31.316 -31.315 -22.973
  8 A'    2 A"    9 A'   10 A'   11 A'    3 A"   12 A'   13 A'                 
-22.971 -22.971 -22.966 -22.966 -14.397 -10.339  -9.514  -8.728
  4 A"   14 A'   15 A'    5 A"   16 A'   17 A'   18 A'   19 A'                 
 -7.279  -7.269  -7.268  -6.562  -6.545  -6.544  -6.378  -4.791
 20 A'    6 A"   21 A'   22 A'    7 A"   23 A'   24 A'   25 A'                 
 -4.775  -4.774  -2.672  -2.668  -2.667  -2.653  -2.653  -2.057
  8 A"   26 A'   27 A'    9 A"   28 A'   29 A'   10 A"   30 A'                 
 -2.052  -2.052  -2.037  -2.037  -0.997  -0.887  -0.799  -0.694
 11 A"   31 A'   32 A'   12 A"   33 A'   34 A'   35 A'   36 A'                 
 -0.568  -0.514  -0.464  -0.450  -0.360  -0.359  -0.352  -0.316
 37 A'   38 A'   39 A'   13 A"   14 A"   40 A'   41 A'   15 A"                 
 -0.297  -0.289  -0.285
 42 A'   43 A'   16 A"                                                         
 -- Virtual --                   
 -0.112  -0.075  -0.064  -0.002   0.026   0.043   0.044   0.050
 44 A'   45 A'   17 A"   46 A'   47 A'   48 A'   49 A'   18 A"                 
  0.075   0.080   0.080   0.097   0.097   0.109   0.123   0.139
 50 A'   19 A"   51 A'   52 A'   20 A"   53 A'   54 A'   55 A'                 
  0.175   0.175   0.187   0.224   0.236   0.237   0.273   0.311
 56 A'   21 A"   57 A'   58 A'   59 A'   22 A"   60 A'   61 A'                 
  0.376   0.381   0.386   0.394   0.407   0.413   0.416   0.431
 62 A'   23 A"   24 A"   63 A'   64 A'   65 A'   25 A"   66 A'                 
  0.451   0.458   0.473   0.511   0.530   0.556   0.569   0.577
 26 A"   67 A'   68 A'   27 A"   69 A'   28 A"   29 A"   70 A'                 
  0.605   0.663   0.699   0.752   0.791   0.792   0.821   0.848
 71 A'   72 A'   73 A'   74 A'   30 A"   75 A'   31 A"   76 A'                 
  0.867   0.901   0.903   0.931   0.969   1.035   1.160   1.237
 77 A'   78 A'   32 A"   79 A'   80 A'   81 A'   82 A'   33 A"                 
  1.246   1.333   1.348   1.371   1.382   1.583   1.699   1.865
 83 A'   34 A"   84 A'   35 A"   85 A'   86 A'   87 A'   88 A'                 
  1.914   1.967   2.015   2.073   2.213   2.279   2.318   2.381
 36 A"   89 A'   90 A'   37 A"   38 A"   91 A'   92 A'   39 A"                 
  2.415   2.617   2.743   2.763   2.899   3.217   3.826   3.879
 93 A'   94 A'   40 A"   95 A'   96 A'   97 A'   41 A"   98 A'                 
  3.942   3.961   3.974   3.992   4.001   4.029   4.074   4.108
 42 A"   99 A'   43 A"   44 A"  100 A'   45 A"  101 A'  102 A'                 
  4.205   4.305   4.389   4.449   5.982   6.019   6.042   6.636
103 A'  104 A'  105 A'  106 A'   46 A"  107 A'  108 A'  109 A'                 
  7.531   7.557   7.622   9.703  23.659  25.780  25.905  26.275
 47 A"  110 A'  111 A'  112 A'  113 A'   48 A"  114 A'  115 A'                 
 27.828  28.322  28.351  28.354  28.513  28.521  28.531  28.575
116 A'   49 A"  117 A'  118 A'   50 A"  119 A'   51 A"  120 A'                 
 28.654  35.464  47.912 127.865 127.887 127.904 151.626 215.687
121 A'  122 A'  123 A'   52 A"  124 A'  125 A'  126 A'  127 A'                 
289.722 289.747 289.8451020.7081901.788
 53 A"  128 A'  129 A'  130 A'  131 A'                                         

 Beta MOs, Restricted
 -- Occupied --                  
******* -482.87 -176.33 -165.74 -165.73 -165.73 -101.60  -62.52
  1 A'    2 A'    3 A'    4 A'    1 A"    5 A'    6 A'    7 A'                 
-56.341 -56.336 -56.335 -35.829 -31.322 -31.316 -31.315 -22.973
  8 A'    2 A"    9 A'   10 A'   11 A'    3 A"   12 A'   13 A'                 
-22.971 -22.971 -22.966 -22.966 -14.397 -10.339  -9.514  -8.728
  4 A"   14 A'   15 A'    5 A"   16 A'   17 A'   18 A'   19 A'                 
 -7.279  -7.269  -7.268  -6.562  -6.545  -6.544  -6.378  -4.791
 20 A'    6 A"   21 A'   22 A'    7 A"   23 A'   24 A'   25 A'                 
 -4.775  -4.774  -2.672  -2.668  -2.667  -2.653  -2.653  -2.057
  8 A"   26 A'   27 A'    9 A"   28 A'   29 A'   10 A"   30 A'                 
 -2.052  -2.052  -2.037  -2.037  -0.997  -0.887  -0.799  -0.694
 11 A"   31 A'   32 A'   12 A"   33 A'   34 A'   35 A'   36 A'                 
 -0.568  -0.514  -0.464  -0.450  -0.360  -0.359  -0.352  -0.316
 37 A'   38 A'   39 A'   13 A"   14 A"   40 A'   41 A'   15 A"                 
 -0.297  -0.289  -0.285
 42 A'   43 A'   16 A"                                                         
 -- Virtual --                   
 -0.112  -0.075  -0.064  -0.002   0.026   0.043   0.044   0.050
 44 A'   45 A'   17 A"   46 A'   47 A'   48 A'   49 A'   18 A"                 
  0.075   0.080   0.080   0.097   0.097   0.109   0.123   0.139
 50 A'   19 A"   51 A'   52 A'   20 A"   53 A'   54 A'   55 A'                 
  0.175   0.175   0.187   0.224   0.236   0.237   0.273   0.311
 56 A'   21 A"   57 A'   58 A'   59 A'   22 A"   60 A'   61 A'                 
  0.376   0.381   0.386   0.394   0.407   0.413   0.416   0.431
 62 A'   23 A"   24 A"   63 A'   64 A'   65 A'   25 A"   66 A'                 
  0.451   0.458   0.473   0.511   0.530   0.556   0.569   0.577
 26 A"   67 A'   68 A'   27 A"   69 A'   28 A"   29 A"   70 A'                 
  0.605   0.663   0.699   0.752   0.791   0.792   0.821   0.848
 71 A'   72 A'   73 A'   74 A'   30 A"   75 A'   31 A"   76 A'                 
  0.867   0.901   0.903   0.931   0.969   1.035   1.160   1.237
 77 A'   78 A'   32 A"   79 A'   80 A'   81 A'   82 A'   33 A"                 
  1.246   1.333   1.348   1.371   1.382   1.583   1.699   1.865
 83 A'   34 A"   84 A'   35 A"   85 A'   86 A'   87 A'   88 A'                 
  1.914   1.967   2.015   2.073   2.213   2.279   2.318   2.381
 36 A"   89 A'   90 A'   37 A"   38 A"   91 A'   92 A'   39 A"                 
  2.415   2.617   2.743   2.763   2.899   3.217   3.826   3.879
 93 A'   94 A'   40 A"   95 A'   96 A'   97 A'   41 A"   98 A'                 
  3.942   3.961   3.974   3.992   4.001   4.029   4.074   4.108
 42 A"   99 A'   43 A"   44 A"  100 A'   45 A"  101 A'  102 A'                 
  4.205   4.305   4.389   4.449   5.982   6.019   6.042   6.636
103 A'  104 A'  105 A'  106 A'   46 A"  107 A'  108 A'  109 A'                 
  7.531   7.557   7.622   9.703  23.659  25.780  25.905  26.275
 47 A"  110 A'  111 A'  112 A'  113 A'   48 A"  114 A'  115 A'                 
 27.828  28.322  28.351  28.354  28.513  28.521  28.531  28.575
116 A'   49 A"  117 A'  118 A'   50 A"  119 A'   51 A"  120 A'                 
 28.654  35.464  47.912 127.865 127.887 127.904 151.626 215.687
121 A'  122 A'  123 A'   52 A"  124 A'  125 A'  126 A'  127 A'                 
289.722 289.747 289.8451020.7081901.788
 53 A"  128 A'  129 A'  130 A'  131 A'                                         
 --------------------------------------------------------------

          Ground-State Mulliken Net Atomic Charges

     Atom                 Charge (a.u.)
  ----------------------------------------
      1 C                    -0.624395
      2 N                     0.102867
      3 Br                    0.040244
      4 I                     0.168059
      5 Cl                    0.313226
  ----------------------------------------
  Sum of atomic charges =     0.000000

 -----------------------------------------------------------------
                    Cartesian Multipole Moments
 -----------------------------------------------------------------
    Charge (ESU x 10^10)
                 0.0000
    Dipole Moment (Debye)
         X       0.6820      Y      -0.9247      Z       0.0000
       Tot       1.1490
    Quadrupole Moments (Debye-Ang)
        XX     -64.3023     XY       2.0358     YY     -71.4689
        XZ      -0.0000     YZ      -0.0000     ZZ     -70.9999
    Octopole Moments (Debye-Ang^2)
       XXX       7.9559    XXY      10.2014    XYY       2.6689
       YYY       8.9762    XXZ       0.0000    XYZ      -0.0000
       YYZ       0.0000    XZZ       2.1038    YZZ       5.9949
       ZZZ       0.0000
    Hexadecapole Moments (Debye-Ang^3)
      XXXX   -1461.4617   XXXY      11.6392   XXYY    -346.7935
      XYYY       4.1766   YYYY    -399.2870   XXXZ      -0.0000
      XXYZ       0.0000   XYYZ      -0.0000   YYYZ      -0.0000
      XXZZ    -293.4648   XYZZ      -1.5131   YYZZ     -86.5628
      XZZZ      -0.0000   YZZZ      -0.0000   ZZZZ     -89.7529
 -----------------------------------------------------------------
 Calculating MO derivatives via CPSCF
 D1JvT checksum  = 272940 20076.8345470821
 D1KAT checksum  = 668040 828.9114584879
   1         3          15      0.124730    0.038644
   2         3          15      0.017117    0.006021
   3         3          15      0.002645    0.001061
   4         5          13      0.000401    0.000169
   5        11           7      0.000037    0.000018
   6        17           1      0.000001    0.000001
   7        18           0      0.000000    0.000000    Roots Converged
 Time for AOints: 11.8 s (CPU) 3.0 s (wall)
 ------------------------------------------------------------------------------
                     AOints        : Timing summary (seconds)
 ------------------------------------------------------------------------------
     job step          cpu (% of tot)      sys (% of tot)     wall (% of tot)
 ------------------------------------------------------------------------------
  cpscf_lag         0.6065E+02 (34.4)   0.6000E-05 (19.4)   0.1559E+02 (33.8)
  iterzp            0.1035E+03 (58.8)   0.2500E-04 (80.6)   0.2739E+02 (59.3)
  make_fx           0.0000E+00 ( 0.0)   0.0000E+00 ( 0.0)   0.0000E+00 ( 0.0)
  AOints            0.1176E+02 ( 6.7)   0.0000E+00 ( 0.0)   0.2980E+01 ( 6.5)
 ------------------------------------------------------------------------------
   Grand Totals     0.1761E+03          0.3100E-04          0.4618E+02
 ------------------------------------------------------------------------------
 Calculating analytic Hessian of the SCF energy
 Polarizability Matrix (a.u.)
            1           2           3
    1-136.0090633   0.1085649  -0.0000000
    2   0.1085649 -75.2086806  -0.0000000
    3  -0.0000000  -0.0000000 -50.9024045

 Direct stationary perturbation theory relativistic correction:

 rels  =     114.550494586458
 relv  =    -381.654411282641
 rel2e =      51.882588657143
 E_rel =    -215.221328039040

 Hessian of the SCF Energy
            1           2           3           4           5           6
    1   0.4139443  -0.2235219  -0.0000000  -0.2795521   0.2316555   0.0000000
    2  -0.2235219   0.5224722  -0.0000000   0.2927820  -0.3717172   0.0000000
    3  -0.0000000  -0.0000000   0.0848905   0.0000000   0.0000000  -0.0456640
    4  -0.2795521   0.2927820   0.0000000   0.4298170  -0.2631532  -0.0000000
    5   0.2316555  -0.3717172   0.0000000  -0.2631532   0.4465714  -0.0000000
    6   0.0000000   0.0000000  -0.0456640  -0.0000000  -0.0000000   0.0388025
    7  -0.0483390  -0.0124432   0.0000000  -0.1097509  -0.0024396  -0.0000000
    8   0.0207494  -0.0070390   0.0000000  -0.0358516  -0.0189984   0.0000000
    9  -0.0000000   0.0000000   0.0052919   0.0000000   0.0000000  -0.0125016
   10  -0.0473642  -0.0270804  -0.0000000  -0.0444165   0.0183446  -0.0000000
   11  -0.0149085  -0.0247693   0.0000000   0.0064894   0.0027987   0.0000000
   12  -0.0000000  -0.0000000  -0.0157771   0.0000000   0.0000000   0.0015298
   13  -0.0386891  -0.0297365   0.0000000   0.0039025   0.0155927   0.0000000
   14  -0.0139745  -0.1189467   0.0000000  -0.0002666  -0.0586546   0.0000000
   15   0.0000000   0.0000000  -0.0287413   0.0000000  -0.0000000   0.0178333
            7           8           9          10          11          12
    1  -0.0483390   0.0207494  -0.0000000  -0.0473642  -0.0149085  -0.0000000
    2  -0.0124432  -0.0070390   0.0000000  -0.0270804  -0.0247693  -0.0000000
    3   0.0000000   0.0000000   0.0052919  -0.0000000   0.0000000  -0.0157771
    4  -0.1097509  -0.0358516   0.0000000  -0.0444165   0.0064894   0.0000000
    5  -0.0024396  -0.0189984   0.0000000   0.0183446   0.0027987   0.0000000
    6  -0.0000000   0.0000000  -0.0125016  -0.0000000   0.0000000   0.0015298
    7   0.1578033   0.0075303  -0.0000000  -0.0008982   0.0048292   0.0000000
    8   0.0075303   0.0237836  -0.0000000  -0.0006763   0.0007794   0.0000000
    9  -0.0000000  -0.0000000   0.0069967  -0.0000000   0.0000000   0.0036527
   10  -0.0008982  -0.0006763  -0.0000000   0.1077150   0.0240610  -0.0000000
   11   0.0048292   0.0007794   0.0000000   0.0240610   0.0345884  -0.0000000
   12   0.0000000   0.0000000   0.0036527  -0.0000000  -0.0000000   0.0064611
   13   0.0011848   0.0082481   0.0000000  -0.0150362  -0.0204710  -0.0000000
   14   0.0025232   0.0014744   0.0000000  -0.0146488  -0.0133973   0.0000000
   15   0.0000000  -0.0000000  -0.0034396   0.0000000  -0.0000000   0.0041335
           13          14          15
    1  -0.0386891  -0.0139745   0.0000000
    2  -0.0297365  -0.1189467   0.0000000
    3   0.0000000   0.0000000  -0.0287413
    4   0.0039025  -0.0002666   0.0000000
    5   0.0155927  -0.0586546  -0.0000000
    6   0.0000000   0.0000000   0.0178333
    7   0.0011848   0.0025232   0.0000000
    8   0.0082481   0.0014744  -0.0000000
    9   0.0000000   0.0000000  -0.0034396
   10  -0.0150362  -0.0146488   0.0000000
   11  -0.0204710  -0.0133973  -0.0000000
   12  -0.0000000   0.0000000   0.0041335
   13   0.0486380   0.0263667  -0.0000000
   14   0.0263667   0.1895242  -0.0000000
   15  -0.0000000  -0.0000000   0.0102141
 Gradient time:  CPU 277.30 s  wall 72.59 s
 **********************************************************************
 **                                                                  **
 **                       VIBRATIONAL ANALYSIS                       **
 **                       --------------------                       **
 **                                                                  **
 **        VIBRATIONAL FREQUENCIES (CM**-1) AND NORMAL MODES         **
 **     FORCE CONSTANTS (mDYN/ANGSTROM) AND REDUCED MASSES (AMU)     **
 **                  INFRARED INTENSITIES (KM/MOL)                   **
 **                                                                  **
 **********************************************************************


 Mode:                 1                      2                      3
 Frequency:       150.13                 154.62                 172.43
 Force Cnst:      0.4435                 0.2117                 1.0483
 Red. Mass:      33.3949                15.0326                59.8441
 IR Active:          YES                    YES                    YES
 IR Intens:        1.228                  2.287                  0.403
 Raman Active:       YES                    YES                    YES
               X      Y      Z        X      Y      Z        X      Y      Z
 C         -0.074  0.463  0.000    0.000 -0.000  0.520    0.135 -0.017 -0.000
 N         -0.134  0.424  0.000    0.000 -0.000  0.842    0.333  0.160 -0.000
 Br        -0.108 -0.276 -0.000    0.000  0.000 -0.129    0.643 -0.177  0.000
 I          0.188 -0.076 -0.000   -0.000  0.000 -0.066   -0.300  0.060  0.000
 Cl        -0.360  0.569  0.000    0.000 -0.000  0.015   -0.540  0.124 -0.000
 TransDip   0.024 -0.026 -0.000   -0.000  0.000 -0.048    0.020  0.001  0.000

 Mode:                 4                      5                      6
 Frequency:       214.37                 497.52                 545.37
 Force Cnst:      0.9607                 1.8538                 2.7291
 Red. Mass:      35.4798                12.7115                15.5737
 IR Active:          YES                    YES                    YES
 IR Intens:        0.408                  0.351                 51.357
 Raman Active:       YES                    YES                    YES
               X      Y      Z        X      Y      Z        X      Y      Z
 C          0.048  0.431  0.000    0.000  0.000  0.882    0.565 -0.352 -0.000
 N         -0.059  0.355  0.000   -0.000 -0.000 -0.459    0.636 -0.275  0.000
 Br         0.062 -0.016 -0.000    0.000  0.000  0.014   -0.125 -0.005  0.000
 I         -0.222 -0.176 -0.000   -0.000 -0.000 -0.013   -0.041 -0.001  0.000
 Cl         0.671  0.384  0.000   -0.000  0.000 -0.106   -0.018  0.244  0.000
 TransDip   0.013 -0.016 -0.000   -0.000  0.000  0.019    0.206 -0.102 -0.000

 Mode:                 7                      8                      9
 Frequency:       578.31                 780.61                1626.65
 Force Cnst:      3.2267                 4.5543                20.0191
 Red. Mass:      16.3756                12.6853                12.8412
 IR Active:          YES                    YES                    YES
 IR Intens:       36.621                183.286                174.250
 Raman Active:       YES                    YES                    YES
               X      Y      Z        X      Y      Z        X      Y      Z
 C          0.133  0.277  0.000    0.717  0.584 -0.000   -0.466  0.604 -0.000
 N          0.532  0.720 -0.000   -0.281 -0.224  0.000    0.444 -0.470  0.000
 Br        -0.085 -0.035  0.000   -0.007  0.013 -0.000   -0.004 -0.003 -0.000
 I         -0.013  0.001 -0.000   -0.014 -0.008  0.000   -0.002 -0.000  0.000
 Cl        -0.020 -0.308 -0.000   -0.068 -0.110  0.000   -0.002 -0.011  0.000
 TransDip   0.191  0.035  0.000    0.148  0.407 -0.000   -0.322  0.274  0.000

 STANDARD THERMODYNAMIC QUANTITIES AT   298.15 K  AND     1.00 ATM

   This Molecule has  0 Imaginary Frequencies
   Zero point vibrational energy:        6.748 kcal/mol

   Atom    1 Element C  Has Mass   12.00000
   Atom    2 Element N  Has Mass   14.00307
   Atom    3 Element Br Has Mass   78.91830
   Atom    4 Element I  Has Mass  126.90440
   Atom    5 Element Cl Has Mass   34.96885
   Molecular Mass:   266.794620 amu
   Principal axes and moments of inertia in amu*Bohr^2:
                             1           2           3
    Eigenvalues --      579.04558  4013.82949  4592.87507
          X               1.00000    -0.00230     0.00000
          Y               0.00230     1.00000     0.00000
          Z               0.00000    -0.00000     1.00000
   Rotational Symmetry Number is   1
   The Molecule is an Asymmetric Top
   Translational Enthalpy:        0.889 kcal/mol
   Rotational Enthalpy:           0.889 kcal/mol
   Vibrational Enthalpy:          8.693 kcal/mol
   gas constant (RT):             0.592 kcal/mol
   Translational Entropy:        42.643  cal/mol.K
   Rotational Entropy:           30.746  cal/mol.K
   Vibrational Entropy:          11.637  cal/mol.K

   Total Enthalpy:               11.063 kcal/mol
   Total Entropy:                85.026  cal/mol.K
Archival summary:
1\1\TWL01\FREQ\ProcedureUnspecified\BasisUnspecified\1r1l111\taweetha\SunNov2521:12:592018SunNov2521:12:592018\0\\#,FREQ,ProcedureUnspecified,BasisUnspecified,\\0,1\I\C,1,2.1506\N,2,1.2551,1,115.559\Cl,2,1.74556,1,114.866,3,-180,0\Br,3,1.90411,2,118.673,1,180,0\\\@

 Total job time:  83.10s(wall), 316.37s(cpu) 
 Sun Nov 25 21:12:59 2018

        *************************************************************
        *                                                           *
        *  Thank you very much for using Q-Chem.  Have a nice day.  *
        *                                                           *
        *************************************************************
